# Supplementary material for: Structure-based computational screening of 470 natural quercetin derivatives for identification of SARS-CoV-2 Mpro inhibitor
Source: PeerJ. 2023 Mar 14;11:e14915. doi: 10.7717/peerj.14915 (PMC10022500; doi:10.7717/peerj.14915)
Supplement: Supplemental Information 1 [file peerj-11-14915-s001.zip]

Archive with 132 entries (132 files):
- Screening 470 Quercetin Derivates as Anticovid/Protein/protein.pdb
- Screening 470 Quercetin Derivates as Anticovid/Protein/6lu7.pdb
- Screening 470 Quercetin Derivates as Anticovid/Protein/protein.pdbqt
- Screening 470 Quercetin Derivates as Anticovid/Ligands/SDF/17.sdf
- Screening 470 Quercetin Derivates as Anticovid/Ligands/SDF/34.sdf
- Screening 470 Quercetin Derivates as Anticovid/Ligands/SDF/25.sdf
- Screening 470 Quercetin Derivates as Anticovid/Ligands/SDF/28.sdf
- Screening 470 Quercetin Derivates as Anticovid/Ligands/SDF/6.sdf
- Screening 470 Quercetin Derivates as Anticovid/Ligands/SDF/35.sdf
- Screening 470 Quercetin Derivates as Anticovid/Ligands/SDF/26.sdf
- Screening 470 Quercetin Derivates as Anticovid/Ligands/SDF/24.sdf
- Screening 470 Quercetin Derivates as Anticovid/Ligands/SDF/2.sdf
- Screening 470 Quercetin Derivates as Anticovid/Ligands/SDF/8.sdf
- Screening 470 Quercetin Derivates as Anticovid/Ligands/SDF/27.sdf
- Screening 470 Quercetin Derivates as Anticovid/Ligands/SDF/39.sdf
- Screening 470 Quercetin Derivates as Anticovid/Ligands/SDF/19.sdf
- Screening 470 Quercetin Derivates as Anticovid/Ligands/SDF/10.sdf
- Screening 470 Quercetin Derivates as Anticovid/Ligands/SDF/5.sdf
- Screening 470 Quercetin Derivates as Anticovid/Ligands/SDF/4.sdf
- Screening 470 Quercetin Derivates as Anticovid/Ligands/SDF/29.sdf
- Screening 470 Quercetin Derivates as Anticovid/Ligands/SDF/38.sdf
- Screening 470 Quercetin Derivates as Anticovid/Ligands/SDF/16.sdf
- Screening 470 Quercetin Derivates as Anticovid/Ligands/SDF/9.sdf
- Screening 470 Quercetin Derivates as Anticovid/Ligands/SDF/23.sdf
- Screening 470 Quercetin Derivates as Anticovid/Ligands/SDF/30.sdf
- Screening 470 Quercetin Derivates as Anticovid/Ligands/SDF/20.sdf
- Screening 470 Quercetin Derivates as Anticovid/Ligands/SDF/18.sdf
- Screening 470 Quercetin Derivates as Anticovid/Ligands/SDF/37.sdf
- Screening 470 Quercetin Derivates as Anticovid/Ligands/SDF/36.sdf
- Screening 470 Quercetin Derivates as Anticovid/Ligands/SDF/22.sdf
- Screening 470 Quercetin Derivates as Anticovid/Ligands/SDF/31.sdf
- Screening 470 Quercetin Derivates as Anticovid/Ligands/SDF/11.sdf
- Screening 470 Quercetin Derivates as Anticovid/Ligands/SDF/12.sdf
- Screening 470 Quercetin Derivates as Anticovid/Ligands/SDF/13.sdf
- Screening 470 Quercetin Derivates as Anticovid/Ligands/SDF/33.sdf
- Screening 470 Quercetin Derivates as Anticovid/Ligands/SDF/14.sdf
- Screening 470 Quercetin Derivates as Anticovid/Ligands/SDF/21.sdf
- Screening 470 Quercetin Derivates as Anticovid/Ligands/SDF/32.sdf
- Screening 470 Quercetin Derivates as Anticovid/Ligands/SDF/1.sdf
- Screening 470 Quercetin Derivates as Anticovid/Ligands/SDF/7.sdf
- Screening 470 Quercetin Derivates as Anticovid/Docking results/9_uff_E=1083.06_out.pdbqt
- Screening 470 Quercetin Derivates as Anticovid/Docking results/42_uff_E=590.00_out.pdbqt
- Screening 470 Quercetin Derivates as Anticovid/Docking results/3_uff_E=1004.66_out.pdbqt
- Screening 470 Quercetin Derivates as Anticovid/Docking results/7_uff_E=738.41_out.pdbqt
- Screening 470 Quercetin Derivates as Anticovid/Docking results/4_uff_E=774.92_out.pdbqt
- Screening 470 Quercetin Derivates as Anticovid/Docking results/30_uff_E=1193.93_out.pdbqt
- Screening 470 Quercetin Derivates as Anticovid/Docking results/24_uff_E=1018.48_out.pdbqt
- Screening 470 Quercetin Derivates as Anticovid/Docking results/26_uff_E=929.70_out.pdbqt
- Screening 470 Quercetin Derivates as Anticovid/Docking results/25_uff_E=457.42_out.pdbqt
- Screening 470 Quercetin Derivates as Anticovid/Docking results/18_uff_E=709.36_out.pdbqt
- Screening 470 Quercetin Derivates as Anticovid/Docking results/36_uff_E=1131.95_out.pdbqt
- Screening 470 Quercetin Derivates as Anticovid/Docking results/28_uff_E=912.09_out.pdbqt
- Screening 470 Quercetin Derivates as Anticovid/Docking results/29_uff_E=954.73_out.pdbqt
- Screening 470 Quercetin Derivates as Anticovid/Docking results/35_uff_E=1040.07_out.pdbqt
- Screening 470 Quercetin Derivates as Anticovid/Docking results/5_uff_E=481.95_out.pdbqt
- Screening 470 Quercetin Derivates as Anticovid/Docking results/10_uff_E=867.93_out.pdbqt
- Screening 470 Quercetin Derivates as Anticovid/Docking results/13_uff_E=1473.98_out.pdbqt
- Screening 470 Quercetin Derivates as Anticovid/Docking results/31_uff_E=1257.65_out.pdbqt
- Screening 470 Quercetin Derivates as Anticovid/Docking results/22_uff_E=1347.70_out.pdbqt
- Screening 470 Quercetin Derivates as Anticovid/Docking results/Binding affinity results.csv
- Screening 470 Quercetin Derivates as Anticovid/Docking results/6_uff_E=937.78_out.pdbqt
- Screening 470 Quercetin Derivates as Anticovid/Docking results/41_uff_E=1597.09_out.pdbqt
- Screening 470 Quercetin Derivates as Anticovid/Docking results/34_uff_E=590.68_out.pdbqt
- Screening 470 Quercetin Derivates as Anticovid/Docking results/33_uff_E=1141.24_out.pdbqt
- Screening 470 Quercetin Derivates as Anticovid/Docking results/32_uff_E=1009.72_out.pdbqt
- Screening 470 Quercetin Derivates as Anticovid/Docking results/27_uff_E=799.92_out.pdbqt
- Screening 470 Quercetin Derivates as Anticovid/Docking results/40_uff_E=481.33_out.pdbqt
- Screening 470 Quercetin Derivates as Anticovid/Docking results/Binding affinity results references.csv
- Screening 470 Quercetin Derivates as Anticovid/Docking results/15_uff_E=1043.24_out.pdbqt
- Screening 470 Quercetin Derivates as Anticovid/Docking results/1_uff_E=975.49_out.pdbqt
- Screening 470 Quercetin Derivates as Anticovid/Docking results/39_uff_E=984.14_out.pdbqt
- Screening 470 Quercetin Derivates as Anticovid/Docking results/protein.pdbqt
- Screening 470 Quercetin Derivates as Anticovid/Docking results/23_uff_E=943.90_out.pdbqt
- Screening 470 Quercetin Derivates as Anticovid/Docking results/21_uff_E=1018.16_out.pdbqt
- Screening 470 Quercetin Derivates as Anticovid/Docking results/38_uff_E=867.15_out.pdbqt
- Screening 470 Quercetin Derivates as Anticovid/Docking results/37_uff_E=1257.50_out.pdbqt
- Screening 470 Quercetin Derivates as Anticovid/Ligands/SDF/15.sdf
- Screening 470 Quercetin Derivates as Anticovid/Docking results/19_uff_E=969.37_out.pdbqt
- Screening 470 Quercetin Derivates as Anticovid/Docking results/20_uff_E=633.59_out.pdbqt
- Screening 470 Quercetin Derivates as Anticovid/Docking results/8_uff_E=839.51_out.pdbqt
- Screening 470 Quercetin Derivates as Anticovid/Ligands/SDF/3.sdf
- Screening 470 Quercetin Derivates as Anticovid/Docking results/11_uff_E=1275.40_out.pdbqt
- Screening 470 Quercetin Derivates as Anticovid/Docking results/14_uff_E=940.69_out.pdbqt
- Screening 470 Quercetin Derivates as Anticovid/Docking results/43_uff_E=2880.26_out.pdbqt
- Screening 470 Quercetin Derivates as Anticovid/Docking results/16_uff_E=754.16_out.pdbqt
- Screening 470 Quercetin Derivates as Anticovid/Docking results/conf.txt
- Screening 470 Quercetin Derivates as Anticovid/Docking results/2_uff_E=1187.16_out.pdbqt
- Screening 470 Quercetin Derivates as Anticovid/Docking results/12_uff_E=877.19_out.pdbqt
- Screening 470 Quercetin Derivates as Anticovid/Docking results/17_uff_E=961.87_out.pdbqt
- Screening 470 Quercetin Derivates as Anticovid/Ligands/PDB/35.pdb
- Screening 470 Quercetin Derivates as Anticovid/Ligands/PDB/29.pdb
- Screening 470 Quercetin Derivates as Anticovid/Ligands/PDB/32.pdb
- Screening 470 Quercetin Derivates as Anticovid/Ligands/PDB/18.pdb
- Screening 470 Quercetin Derivates as Anticovid/Ligands/PDB/36.pdb
- Screening 470 Quercetin Derivates as Anticovid/Ligands/PDB/6.pdb
- Screening 470 Quercetin Derivates as Anticovid/Ligands/PDB/17.pdb
- Screening 470 Quercetin Derivates as Anticovid/Ligands/PDB/31.pdb
- Screening 470 Quercetin Derivates as Anticovid/Ligands/PDB/9.pdb
- Screening 470 Quercetin Derivates as Anticovid/Ligands/PDB/21.pdb
- Screening 470 Quercetin Derivates as Anticovid/Ligands/PDB/4.pdb
- Screening 470 Quercetin Derivates as Anticovid/Ligands/PDB/23.pdb
- Screening 470 Quercetin Derivates as Anticovid/Ligands/PDB/26.pdb
- Screening 470 Quercetin Derivates as Anticovid/Ligands/PDB/16.pdb
- Screening 470 Quercetin Derivates as Anticovid/Ligands/PDB/30.pdb
- Screening 470 Quercetin Derivates as Anticovid/Ligands/PDB/15.pdb
- Screening 470 Quercetin Derivates as Anticovid/Ligands/PDB/38.pdb
- Screening 470 Quercetin Derivates as Anticovid/Ligands/PDB/24.pdb
- Screening 470 Quercetin Derivates as Anticovid/Ligands/PDB/2.pdb
- Screening 470 Quercetin Derivates as Anticovid/Ligands/PDB/12.pdb
- Screening 470 Quercetin Derivates as Anticovid/Ligands/PDB/8.pdb
- Screening 470 Quercetin Derivates as Anticovid/Ligands/PDB/19.pdb
- Screening 470 Quercetin Derivates as Anticovid/Ligands/PDB/1.pdb
- Screening 470 Quercetin Derivates as Anticovid/Ligands/PDB/22.pdb
- Screening 470 Quercetin Derivates as Anticovid/Ligands/PDB/27.pdb
- Screening 470 Quercetin Derivates as Anticovid/Ligands/PDB/Native.pdb
- Screening 470 Quercetin Derivates as Anticovid/Ligands/PDB/10.pdb
- Screening 470 Quercetin Derivates as Anticovid/Ligands/PDB/Imatinib.pdb
- Screening 470 Quercetin Derivates as Anticovid/Ligands/PDB/20.pdb
- Screening 470 Quercetin Derivates as Anticovid/Ligands/PDB/33.pdb
- Screening 470 Quercetin Derivates as Anticovid/Ligands/PDB/3.pdb
- Screening 470 Quercetin Derivates as Anticovid/Ligands/PDB/Cobicistat.pdb
- Screening 470 Quercetin Derivates as Anticovid/Ligands/PDB/37.pdb
- Screening 470 Quercetin Derivates as Anticovid/Ligands/PDB/28.pdb
- Screening 470 Quercetin Derivates as Anticovid/Ligands/PDB/14.pdb
- Screening 470 Quercetin Derivates as Anticovid/Ligands/PDB/Ledipasvir.pdb
- Screening 470 Quercetin Derivates as Anticovid/Ligands/PDB/5.pdb
- Screening 470 Quercetin Derivates as Anticovid/Ligands/PDB/7.pdb
- Screening 470 Quercetin Derivates as Anticovid/Ligands/PDB/11.pdb
- Screening 470 Quercetin Derivates as Anticovid/Ligands/PDB/39.pdb
- Screening 470 Quercetin Derivates as Anticovid/Ligands/PDB/34.pdb
- Screening 470 Quercetin Derivates as Anticovid/Ligands/PDB/13.pdb
- Screening 470 Quercetin Derivates as Anticovid/Ligands/PDB/25.pdb
