# Supplementary material for: Structure-based computational screening of 470 natural quercetin derivatives for identification of SARS-CoV-2 Mpro inhibitor
Source: PeerJ. 2023 Mar 14;11:e14915. doi: 10.7717/peerj.14915 (PMC10022500; doi:10.7717/peerj.14915)
Supplement: Supplemental Information 1 [file peerj-11-14915-s001.zip › Screening 470 Quercetin Derivates as Anticovid/Protein/protein.pdbqt]

REMARK   4 XXXX COMPLIES WITH FORMAT V. 2.0
ATOM      1  N   SER A   1     -32.073   9.085  33.695  1.00 38.90    -0.055 N 
ATOM      2  HN1 SER A   1     -31.855   9.997  34.096  1.00  0.00     0.276 HD
ATOM      3  HN2 SER A   1     -32.920   9.113  33.127  1.00  0.00     0.276 HD
ATOM      4  HN3 SER A   1     -31.409   8.823  32.966  1.00  0.00     0.276 HD
ATOM      5  CA  SER A   1     -32.156   8.073  34.741  1.00 37.44     0.284 C 
ATOM      6  C   SER A   1     -30.857   8.000  35.536  1.00 34.96     0.262 C 
ATOM      7  O   SER A   1     -30.047   8.926  35.507  1.00 33.29    -0.270 OA
ATOM      8  CB  SER A   1     -32.483   6.704  34.140  1.00 44.07     0.177 C 
ATOM      9  OG  SER A   1     -31.312   6.067  33.660  1.00 47.56    -0.380 OA
ATOM     10  HG  SER A   1     -31.515   5.217  33.287  1.00  0.00     0.211 HD
ATOM     11  N   GLY A   2     -30.665   6.892  36.240  1.00 36.02    -0.336 N 
ATOM     12  HN  GLY A   2     -31.354   6.143  36.178  1.00  0.00     0.164 HD
ATOM     13  CA  GLY A   2     -29.510   6.712  37.092  1.00 34.67     0.189 C 
ATOM     14  C   GLY A   2     -29.828   6.998  38.551  1.00 38.34     0.253 C 
ATOM     15  O   GLY A   2     -30.810   7.663  38.892  1.00 45.40    -0.270 OA
ATOM     16  N   PHE A   3     -28.974   6.479  39.430  1.00 38.38    -0.337 N 
ATOM     17  HN  PHE A   3     -28.175   5.942  39.092  1.00  0.00     0.164 HD
ATOM     18  CA  PHE A   3     -29.155   6.661  40.866  1.00 36.10     0.164 C 
ATOM     19  C   PHE A   3     -27.790   6.744  41.527  1.00 44.18     0.251 C 
ATOM     20  O   PHE A   3     -26.981   5.820  41.399  1.00 40.82    -0.271 OA
ATOM     21  CB  PHE A   3     -29.978   5.522  41.468  1.00 38.52     0.058 C 
ATOM     22  CG  PHE A   3     -30.635   5.875  42.770  1.00 40.78    -0.020 A 
ATOM     23  CD1 PHE A   3     -31.642   6.824  42.816  1.00 43.38    -0.004 A 
ATOM     24  CD2 PHE A   3     -30.247   5.261  43.949  1.00 40.00    -0.004 A 
ATOM     25  CE1 PHE A   3     -32.251   7.155  44.012  1.00 42.94    -0.000 A 
ATOM     26  CE2 PHE A   3     -30.851   5.586  45.148  1.00 40.35    -0.000 A 
ATOM     27  CZ  PHE A   3     -31.854   6.534  45.179  1.00 43.94     0.000 A 
ATOM     28  N   ARG A   4     -27.541   7.844  42.233  1.00 39.42    -0.338 N 
ATOM     29  HN  ARG A   4     -28.265   8.559  42.298  1.00  0.00     0.164 HD
ATOM     30  CA  ARG A   4     -26.277   8.066  42.915  1.00 38.88     0.159 C 
ATOM     31  C   ARG A   4     -26.545   8.642  44.296  1.00 40.55     0.251 C 
ATOM     32  O   ARG A   4     -27.552   9.320  44.517  1.00 36.11    -0.271 OA
ATOM     33  CB  ARG A   4     -25.367   9.020  42.127  1.00 36.87     0.034 C 
ATOM     34  CG  ARG A   4     -24.669   8.388  40.936  1.00 42.81     0.027 C 
ATOM     35  CD  ARG A   4     -23.342   7.771  41.340  1.00 42.72     0.116 C 
ATOM     36  NE  ARG A   4     -22.460   7.579  40.193  1.00 47.79    -0.212 N 
ATOM     37  HE  ARG A   4     -22.805   7.854  39.274  1.00  0.00     0.178 HD
ATOM     38  CZ  ARG A   4     -21.235   7.068  40.270  1.00 53.27     0.666 C 
ATOM     39  NH1 ARG A   4     -20.744   6.693  41.443  1.00 47.42    -0.235 N 
ATOM     40 1HH1 ARG A   4     -21.308   6.799  42.286  1.00  0.00     0.174 HD
ATOM     41 2HH1 ARG A   4     -19.804   6.301  41.502  1.00  0.00     0.174 HD
ATOM     42  NH2 ARG A   4     -20.502   6.930  39.173  1.00 49.36    -0.235 N 
ATOM     43 1HH2 ARG A   4     -20.880   7.219  38.271  1.00  0.00     0.174 HD
ATOM     44 2HH2 ARG A   4     -19.562   6.538  39.232  1.00  0.00     0.174 HD
ATOM     45  N   LYS A   5     -25.636   8.362  45.227  1.00 34.78    -0.338 N 
ATOM     46  HN  LYS A   5     -24.907   7.677  45.028  1.00  0.00     0.164 HD
ATOM     47  CA  LYS A   5     -25.667   9.020  46.528  1.00 36.92     0.159 C 
ATOM     48  C   LYS A   5     -25.399  10.504  46.317  1.00 32.31     0.251 C 
ATOM     49  O   LYS A   5     -24.261  10.908  46.053  1.00 37.11    -0.271 OA
ATOM     50  CB  LYS A   5     -24.643   8.396  47.471  1.00 39.24     0.032 C 
ATOM     51  CG  LYS A   5     -25.062   8.413  48.934  1.00 39.96     0.004 C 
ATOM     52  CD  LYS A   5     -24.326   7.353  49.740  1.00 43.24     0.032 C 
ATOM     53  CE  LYS A   5     -24.965   5.984  49.571  1.00 48.83     0.206 C 
ATOM     54  NZ  LYS A   5     -24.162   4.914  50.226  1.00 58.11    -0.064 N 
ATOM     55  HZ1 LYS A   5     -24.591   3.995  50.113  1.00  0.00     0.275 HD
ATOM     56  HZ2 LYS A   5     -23.993   5.126  51.209  1.00  0.00     0.275 HD
ATOM     57  HZ3 LYS A   5     -23.198   4.917  49.894  1.00  0.00     0.275 HD
ATOM     58  N   MET A   6     -26.446  11.316  46.414  1.00 25.57    -0.337 N 
ATOM     59  HN  MET A   6     -27.321  10.941  46.779  1.00  0.00     0.164 HD
ATOM     60  CA  MET A   6     -26.400  12.716  46.023  1.00 36.94     0.160 C 
ATOM     61  C   MET A   6     -26.467  13.607  47.255  1.00 30.91     0.251 C 
ATOM     62  O   MET A   6     -27.368  13.459  48.088  1.00 28.98    -0.271 OA
ATOM     63  CB  MET A   6     -27.548  13.047  45.068  1.00 32.35     0.043 C 
ATOM     64  CG  MET A   6     -27.370  14.341  44.297  1.00 41.91     0.060 C 
ATOM     65  SD  MET A   6     -28.586  14.521  42.977  1.00 50.06    -0.139 SA
ATOM     66  CE  MET A   6     -28.245  13.061  41.999  1.00 42.04     0.069 C 
ATOM     67  N   ALA A   7     -25.516  14.525  47.363  1.00 24.70    -0.338 N 
ATOM     68  HN  ALA A   7     -24.764  14.529  46.674  1.00  0.00     0.164 HD
ATOM     69  CA  ALA A   7     -25.496  15.526  48.417  1.00 31.84     0.159 C 
ATOM     70  C   ALA A   7     -26.118  16.824  47.917  1.00 39.13     0.251 C 
ATOM     71  O   ALA A   7     -26.143  17.108  46.717  1.00 30.67    -0.271 OA
ATOM     72  CB  ALA A   7     -24.065  15.781  48.898  1.00 31.91     0.034 C 
ATOM     73  N   PHE A   8     -26.629  17.612  48.859  1.00 35.53    -0.337 N 
ATOM     74  HN  PHE A   8     -26.632  17.303  49.831  1.00  0.00     0.164 HD
ATOM     75  CA  PHE A   8     -27.182  18.909  48.513  1.00 34.19     0.164 C 
ATOM     76  C   PHE A   8     -26.060  19.874  48.132  1.00 35.86     0.254 C 
ATOM     77  O   PHE A   8     -24.929  19.740  48.607  1.00 37.71    -0.270 OA
ATOM     78  CB  PHE A   8     -27.983  19.479  49.680  1.00 31.88     0.058 C 
ATOM     79  CG  PHE A   8     -29.339  18.855  49.850  1.00 34.04    -0.020 A 
ATOM     80  CD1 PHE A   8     -30.396  19.234  49.041  1.00 37.68    -0.004 A 
ATOM     81  CD2 PHE A   8     -29.557  17.893  50.822  1.00 32.78    -0.004 A 
ATOM     82  CE1 PHE A   8     -31.646  18.663  49.196  1.00 38.75    -0.000 A 
ATOM     83  CE2 PHE A   8     -30.804  17.319  50.982  1.00 35.47    -0.000 A 
ATOM     84  CZ  PHE A   8     -31.849  17.705  50.168  1.00 40.42     0.000 A 
ATOM     85  N   PRO A   9     -26.342  20.843  47.261  1.00 35.98    -0.312 N 
ATOM     86  CA  PRO A   9     -25.340  21.872  46.956  1.00 37.27     0.163 C 
ATOM     87  C   PRO A   9     -24.923  22.612  48.219  1.00 33.84     0.251 C 
ATOM     88  O   PRO A   9     -25.761  23.012  49.030  1.00 38.14    -0.271 OA
ATOM     89  CB  PRO A   9     -26.066  22.790  45.966  1.00 38.03     0.034 C 
ATOM     90  CG  PRO A   9     -27.105  21.918  45.343  1.00 42.20     0.027 C 
ATOM     91  CD  PRO A   9     -27.551  20.986  46.433  1.00 40.32     0.105 C 
ATOM     92  N   SER A  10     -23.613  22.787  48.383  1.00 35.35    -0.336 N 
ATOM     93  HN  SER A  10     -22.989  22.568  47.607  1.00  0.00     0.164 HD
ATOM     94  CA  SER A  10     -23.037  23.278  49.626  1.00 38.41     0.189 C 
ATOM     95  C   SER A  10     -22.730  24.770  49.600  1.00 37.76     0.254 C 
ATOM     96  O   SER A  10     -22.106  25.275  50.538  1.00 34.95    -0.270 OA
ATOM     97  CB  SER A  10     -21.762  22.498  49.953  1.00 33.59     0.169 C 
ATOM     98  OG  SER A  10     -20.780  22.691  48.950  1.00 36.17    -0.380 OA
ATOM     99  HG  SER A  10     -19.988  22.207  49.153  1.00  0.00     0.211 HD
ATOM    100  N   GLY A  11     -23.156  25.485  48.556  1.00 41.13    -0.336 N 
ATOM    101  HN  GLY A  11     -23.731  25.044  47.838  1.00  0.00     0.164 HD
ATOM    102  CA  GLY A  11     -22.802  26.892  48.440  1.00 38.60     0.189 C 
ATOM    103  C   GLY A  11     -23.316  27.735  49.592  1.00 38.39     0.253 C 
ATOM    104  O   GLY A  11     -22.598  28.590  50.117  1.00 46.36    -0.270 OA
ATOM    105  N   LYS A  12     -24.564  27.505  50.005  1.00 38.09    -0.337 N 
ATOM    106  HN  LYS A  12     -25.116  26.771  49.561  1.00  0.00     0.164 HD
ATOM    107  CA  LYS A  12     -25.146  28.293  51.086  1.00 36.59     0.159 C 
ATOM    108  C   LYS A  12     -24.552  27.946  52.445  1.00 39.48     0.251 C 
ATOM    109  O   LYS A  12     -24.652  28.754  53.375  1.00 40.17    -0.271 OA
ATOM    110  CB  LYS A  12     -26.663  28.106  51.107  1.00 42.83     0.032 C 
ATOM    111  CG  LYS A  12     -27.354  28.626  49.856  1.00 42.78     0.004 C 
ATOM    112  CD  LYS A  12     -28.638  27.867  49.562  1.00 57.42     0.032 C 
ATOM    113  CE  LYS A  12     -29.857  28.610  50.085  1.00 57.45     0.206 C 
ATOM    114  NZ  LYS A  12     -30.058  28.392  51.544  1.00 55.48    -0.064 N 
ATOM    115  HZ1 LYS A  12     -30.876  28.890  51.895  1.00  0.00     0.275 HD
ATOM    116  HZ2 LYS A  12     -29.221  28.635  52.074  1.00  0.00     0.275 HD
ATOM    117  HZ3 LYS A  12     -30.106  27.398  51.767  1.00  0.00     0.275 HD
ATOM    118  N   VAL A  13     -23.940  26.773  52.582  1.00 38.78    -0.338 N 
ATOM    119  HN  VAL A  13     -23.944  26.110  51.807  1.00  0.00     0.164 HD
ATOM    120  CA  VAL A  13     -23.264  26.421  53.825  1.00 36.52     0.159 C 
ATOM    121  C   VAL A  13     -21.793  26.832  53.796  1.00 35.77     0.251 C 
ATOM    122  O   VAL A  13     -21.223  27.157  54.843  1.00 39.87    -0.271 OA
ATOM    123  CB  VAL A  13     -23.418  24.915  54.103  1.00 33.81     0.029 C 
ATOM    124  CG1 VAL A  13     -22.767  24.538  55.426  1.00 35.72     0.002 C 
ATOM    125  CG2 VAL A  13     -24.889  24.527  54.104  1.00 33.49     0.002 C 
ATOM    126  N   GLU A  14     -21.172  26.840  52.613  1.00 31.88    -0.338 N 
ATOM    127  HN  GLU A  14     -21.684  26.568  51.774  1.00  0.00     0.164 HD
ATOM    128  CA  GLU A  14     -19.769  27.233  52.505  1.00 38.31     0.160 C 
ATOM    129  C   GLU A  14     -19.544  28.649  53.024  1.00 39.80     0.251 C 
ATOM    130  O   GLU A  14     -18.514  28.932  53.648  1.00 36.53    -0.271 OA
ATOM    131  CB  GLU A  14     -19.305  27.122  51.052  1.00 41.13     0.043 C 
ATOM    132  CG  GLU A  14     -18.957  25.712  50.607  1.00 41.37     0.100 C 
ATOM    133  CD  GLU A  14     -18.897  25.579  49.098  1.00 41.45     0.185 C 
ATOM    134  OE1 GLU A  14     -19.869  25.067  48.504  1.00 37.79    -0.647 OA
ATOM    135  OE2 GLU A  14     -17.877  25.989  48.505  1.00 40.99    -0.647 OA
ATOM    136  N   GLY A  15     -20.495  29.549  52.781  1.00 34.24    -0.336 N 
ATOM    137  HN  GLY A  15     -21.336  29.262  52.281  1.00  0.00     0.164 HD
ATOM    138  CA  GLY A  15     -20.362  30.928  53.211  1.00 40.10     0.189 C 
ATOM    139  C   GLY A  15     -20.501  31.162  54.700  1.00 43.58     0.253 C 
ATOM    140  O   GLY A  15     -20.387  32.309  55.140  1.00 42.28    -0.270 OA
ATOM    141  N   CYS A  16     -20.739  30.114  55.488  1.00 36.43    -0.337 N 
ATOM    142  HN  CYS A  16     -20.799  29.187  55.067  1.00  0.00     0.164 HD
ATOM    143  CA  CYS A  16     -20.917  30.244  56.927  1.00 35.87     0.171 C 
ATOM    144  C   CYS A  16     -19.815  29.573  57.732  1.00 33.79     0.252 C 
ATOM    145  O   CYS A  16     -19.841  29.644  58.965  1.00 36.56    -0.271 OA
ATOM    146  CB  CYS A  16     -22.275  29.667  57.345  1.00 36.64     0.100 C 
ATOM    147  SG  CYS A  16     -23.654  30.190  56.312  1.00 50.68    -0.080 SA
ATOM    148  N   MET A  17     -18.852  28.928  57.079  1.00 30.44    -0.337 N 
ATOM    149  HN  MET A  17     -18.851  28.929  56.059  1.00  0.00     0.164 HD
ATOM    150  CA  MET A  17     -17.799  28.220  57.794  1.00 32.33     0.160 C 
ATOM    151  C   MET A  17     -16.675  29.177  58.171  1.00 39.30     0.251 C 
ATOM    152  O   MET A  17     -16.188  29.942  57.332  1.00 39.57    -0.271 OA
ATOM    153  CB  MET A  17     -17.256  27.071  56.946  1.00 35.47     0.043 C 
ATOM    154  CG  MET A  17     -18.289  26.004  56.621  1.00 34.34     0.060 C 
ATOM    155  SD  MET A  17     -19.267  25.517  58.058  1.00 44.04    -0.139 SA
ATOM    156  CE  MET A  17     -17.998  24.861  59.141  1.00 32.95     0.069 C 
ATOM    157  N   VAL A  18     -16.269  29.134  59.440  1.00 30.96    -0.338 N 
ATOM    158  HN  VAL A  18     -16.745  28.499  60.081  1.00  0.00     0.164 HD
ATOM    159  CA  VAL A  18     -15.179  29.950  59.953  1.00 35.69     0.159 C 
ATOM    160  C   VAL A  18     -14.221  29.049  60.721  1.00 36.49     0.251 C 
ATOM    161  O   VAL A  18     -14.511  27.885  60.999  1.00 32.93    -0.271 OA
ATOM    162  CB  VAL A  18     -15.676  31.100  60.854  1.00 33.25     0.029 C 
ATOM    163  CG1 VAL A  18     -16.514  32.083  60.052  1.00 34.40     0.002 C 
ATOM    164  CG2 VAL A  18     -16.465  30.548  62.031  1.00 32.86     0.002 C 
ATOM    165  N   GLN A  19     -13.064  29.608  61.058  1.00 35.39    -0.338 N 
ATOM    166  HN  GLN A  19     -12.873  30.560  60.744  1.00  0.00     0.164 HD
ATOM    167  CA  GLN A  19     -12.057  28.923  61.855  1.00 36.84     0.160 C 
ATOM    168  C   GLN A  19     -12.040  29.523  63.253  1.00 40.23     0.251 C 
ATOM    169  O   GLN A  19     -11.925  30.743  63.408  1.00 37.54    -0.271 OA
ATOM    170  CB  GLN A  19     -10.673  29.035  61.211  1.00 40.75     0.042 C 
ATOM    171  CG  GLN A  19      -9.561  28.393  62.024  1.00 44.72     0.090 C 
ATOM    172  CD  GLN A  19      -8.189  28.636  61.429  1.00 52.55     0.227 C 
ATOM    173  OE1 GLN A  19      -7.581  27.734  60.852  1.00 53.65    -0.273 OA
ATOM    174  NE2 GLN A  19      -7.693  29.860  61.566  1.00 57.38    -0.369 N 
ATOM    175 1HE2 GLN A  19      -6.769  30.024  61.165  1.00  0.00     0.159 HD
ATOM    176 2HE2 GLN A  19      -8.197  30.607  62.044  1.00  0.00     0.159 HD
ATOM    177  N   VAL A  20     -12.162  28.667  64.263  1.00 37.22    -0.338 N 
ATOM    178  HN  VAL A  20     -12.248  27.673  64.050  1.00  0.00     0.164 HD
ATOM    179  CA  VAL A  20     -12.179  29.083  65.661  1.00 37.75     0.159 C 
ATOM    180  C   VAL A  20     -10.928  28.533  66.329  1.00 39.41     0.251 C 
ATOM    181  O   VAL A  20     -10.678  27.322  66.294  1.00 40.62    -0.271 OA
ATOM    182  CB  VAL A  20     -13.447  28.601  66.381  1.00 35.93     0.029 C 
ATOM    183  CG1 VAL A  20     -13.469  29.112  67.814  1.00 35.66     0.002 C 
ATOM    184  CG2 VAL A  20     -14.688  29.051  65.627  1.00 29.32     0.002 C 
ATOM    185  N   THR A  21     -10.144  29.419  66.937  1.00 42.33    -0.336 N 
ATOM    186  HN  THR A  21     -10.417  30.402  66.925  1.00  0.00     0.164 HD
ATOM    187  CA  THR A  21      -8.913  29.045  67.619  1.00 39.43     0.186 C 
ATOM    188  C   THR A  21      -8.969  29.519  69.064  1.00 42.16     0.253 C 
ATOM    189  O   THR A  21      -9.258  30.691  69.327  1.00 39.79    -0.270 OA
ATOM    190  CB  THR A  21      -7.684  29.636  66.921  1.00 43.87     0.140 C 
ATOM    191  OG1 THR A  21      -7.653  29.201  65.555  1.00 49.18    -0.382 OA
ATOM    192  HG1 THR A  21      -6.891  29.567  65.122  1.00  0.00     0.210 HD
ATOM    193  CG2 THR A  21      -6.406  29.187  67.616  1.00 46.67     0.034 C 
ATOM    194  N   CYS A  22      -8.699  28.605  69.992  1.00 46.16    -0.337 N 
ATOM    195  HN  CYS A  22      -8.560  27.639  69.695  1.00  0.00     0.164 HD
ATOM    196  CA  CYS A  22      -8.591  28.916  71.416  1.00 42.65     0.171 C 
ATOM    197  C   CYS A  22      -7.289  28.291  71.905  1.00 47.48     0.252 C 
ATOM    198  O   CYS A  22      -7.209  27.073  72.087  1.00 47.27    -0.271 OA
ATOM    199  CB  CYS A  22      -9.794  28.394  72.196  1.00 35.21     0.100 C 
ATOM    200  SG  CYS A  22      -9.850  28.921  73.924  1.00 57.47    -0.080 SA
ATOM    201  N   GLY A  23      -6.271  29.123  72.106  1.00 43.57    -0.336 N 
ATOM    202  HN  GLY A  23      -6.422  30.128  72.023  1.00  0.00     0.164 HD
ATOM    203  CA  GLY A  23      -4.951  28.628  72.441  1.00 48.54     0.189 C 
ATOM    204  C   GLY A  23      -4.291  27.961  71.253  1.00 48.65     0.253 C 
ATOM    205  O   GLY A  23      -4.089  28.592  70.211  1.00 58.32    -0.270 OA
ATOM    206  N   THR A  24      -3.956  26.681  71.392  1.00 46.27    -0.336 N 
ATOM    207  HN  THR A  24      -4.092  26.231  72.297  1.00  0.00     0.164 HD
ATOM    208  CA  THR A  24      -3.402  25.902  70.294  1.00 54.16     0.186 C 
ATOM    209  C   THR A  24      -4.429  24.989  69.640  1.00 51.12     0.253 C 
ATOM    210  O   THR A  24      -4.066  24.193  68.768  1.00 57.86    -0.270 OA
ATOM    211  CB  THR A  24      -2.213  25.067  70.778  1.00 52.71     0.140 C 
ATOM    212  OG1 THR A  24      -2.574  24.354  71.966  1.00 57.38    -0.382 OA
ATOM    213  HG1 THR A  24      -1.836  23.836  72.266  1.00  0.00     0.210 HD
ATOM    214  CG2 THR A  24      -1.016  25.962  71.073  1.00 54.72     0.034 C 
ATOM    215  N   THR A  25      -5.695  25.080  70.036  1.00 50.73    -0.336 N 
ATOM    216  HN  THR A  25      -5.936  25.757  70.760  1.00  0.00     0.164 HD
ATOM    217  CA  THR A  25      -6.750  24.247  69.473  1.00 48.80     0.186 C 
ATOM    218  C   THR A  25      -7.468  25.013  68.371  1.00 45.57     0.253 C 
ATOM    219  O   THR A  25      -7.907  26.147  68.585  1.00 42.11    -0.270 OA
ATOM    220  CB  THR A  25      -7.747  23.818  70.551  1.00 45.82     0.140 C 
ATOM    221  OG1 THR A  25      -7.040  23.274  71.673  1.00 52.62    -0.382 OA
ATOM    222  HG1 THR A  25      -7.659  23.008  72.342  1.00  0.00     0.210 HD
ATOM    223  CG2 THR A  25      -8.709  22.779  70.002  1.00 44.98     0.034 C 
ATOM    224  N   THR A  26      -7.589  24.392  67.200  1.00 46.56    -0.336 N 
ATOM    225  HN  THR A  26      -7.227  23.444  67.100  1.00  0.00     0.164 HD
ATOM    226  CA  THR A  26      -8.224  25.031  66.060  1.00 43.98     0.186 C 
ATOM    227  C   THR A  26      -9.218  24.075  65.426  1.00 39.56     0.253 C 
ATOM    228  O   THR A  26      -8.883  22.919  65.137  1.00 42.53    -0.270 OA
ATOM    229  CB  THR A  26      -7.184  25.490  65.034  1.00 45.90     0.140 C 
ATOM    230  OG1 THR A  26      -7.836  25.859  63.814  1.00 50.51    -0.382 OA
ATOM    231  HG1 THR A  26      -7.191  26.144  63.177  1.00  0.00     0.210 HD
ATOM    232  CG2 THR A  26      -6.155  24.392  64.757  1.00 47.20     0.034 C 
ATOM    233  N   LEU A  27     -10.433  24.568  65.192  1.00 36.95    -0.337 N 
ATOM    234  HN  LEU A  27     -10.643  25.527  65.469  1.00  0.00     0.164 HD
ATOM    235  CA  LEU A  27     -11.471  23.771  64.549  1.00 37.04     0.159 C 
ATOM    236  C   LEU A  27     -12.390  24.710  63.786  1.00 38.51     0.251 C 
ATOM    237  O   LEU A  27     -12.154  25.920  63.720  1.00 29.66    -0.271 OA
ATOM    238  CB  LEU A  27     -12.225  22.902  65.570  1.00 37.70     0.032 C 
ATOM    239  CG  LEU A  27     -12.639  23.447  66.937  1.00 36.32     0.002 C 
ATOM    240  CD1 LEU A  27     -13.847  24.364  66.831  1.00 32.79     0.000 C 
ATOM    241  CD2 LEU A  27     -12.936  22.285  67.873  1.00 31.17     0.000 C 
ATOM    242  N   ASN A  28     -13.448  24.141  63.222  1.00 30.29    -0.337 N 
ATOM    243  HN  ASN A  28     -13.618  23.149  63.387  1.00  0.00     0.164 HD
ATOM    244  CA  ASN A  28     -14.372  24.876  62.380  1.00 32.66     0.169 C 
ATOM    245  C   ASN A  28     -15.551  25.393  63.193  1.00 27.62     0.251 C 
ATOM    246  O   ASN A  28     -15.959  24.793  64.189  1.00 31.18    -0.271 OA
ATOM    247  CB  ASN A  28     -14.877  23.989  61.240  1.00 30.89     0.119 C 
ATOM    248  CG  ASN A  28     -13.749  23.365  60.446  1.00 32.19     0.230 C 
ATOM    249  OD1 ASN A  28     -13.172  24.000  59.565  1.00 33.71    -0.273 OA
ATOM    250  ND2 ASN A  28     -13.426  22.114  60.755  1.00 35.87    -0.369 N 
ATOM    251 1HD2 ASN A  28     -12.666  21.694  60.220  1.00  0.00     0.159 HD
ATOM    252 2HD2 ASN A  28     -13.905  21.587  61.486  1.00  0.00     0.159 HD
ATOM    253  N   GLY A  29     -16.098  26.525  62.749  1.00 28.97    -0.336 N 
ATOM    254  HN  GLY A  29     -15.681  26.999  61.948  1.00  0.00     0.164 HD
ATOM    255  CA  GLY A  29     -17.267  27.095  63.375  1.00 29.43     0.189 C 
ATOM    256  C   GLY A  29     -18.309  27.457  62.335  1.00 29.30     0.253 C 
ATOM    257  O   GLY A  29     -18.006  27.655  61.159  1.00 30.37    -0.270 OA
ATOM    258  N   LEU A  30     -19.555  27.536  62.795  1.00 30.94    -0.337 N 
ATOM    259  HN  LEU A  30     -19.723  27.346  63.783  1.00  0.00     0.164 HD
ATOM    260  CA  LEU A  30     -20.692  27.883  61.949  1.00 31.77     0.159 C 
ATOM    261  C   LEU A  30     -21.108  29.312  62.273  1.00 31.91     0.251 C 
ATOM    262  O   LEU A  30     -21.612  29.586  63.367  1.00 32.56    -0.271 OA
ATOM    263  CB  LEU A  30     -21.848  26.907  62.161  1.00 31.92     0.032 C 
ATOM    264  CG  LEU A  30     -22.986  26.989  61.143  1.00 31.71     0.002 C 
ATOM    265  CD1 LEU A  30     -22.489  26.629  59.750  1.00 32.72     0.000 C 
ATOM    266  CD2 LEU A  30     -24.140  26.089  61.552  1.00 30.45     0.000 C 
ATOM    267  N   TRP A  31     -20.902  30.218  61.319  1.00 33.46    -0.337 N 
ATOM    268  HN  TRP A  31     -20.543  29.902  60.418  1.00  0.00     0.164 HD
ATOM    269  CA  TRP A  31     -21.166  31.644  61.503  1.00 31.27     0.164 C 
ATOM    270  C   TRP A  31     -22.534  31.965  60.907  1.00 34.76     0.251 C 
ATOM    271  O   TRP A  31     -22.679  32.092  59.688  1.00 31.78    -0.271 OA
ATOM    272  CB  TRP A  31     -20.062  32.478  60.860  1.00 34.28     0.060 C 
ATOM    273  CG  TRP A  31     -20.199  33.957  61.074  1.00 38.48    -0.001 A 
ATOM    274  CD1 TRP A  31     -20.963  34.587  62.015  1.00 35.41     0.068 A 
ATOM    275  CD2 TRP A  31     -19.548  34.993  60.329  1.00 37.93     0.013 A 
ATOM    276  NE1 TRP A  31     -20.829  35.949  61.899  1.00 38.91    -0.352 N 
ATOM    277  HE1 TRP A  31     -21.296  36.643  62.483  1.00  0.00     0.166 HD
ATOM    278  CE2 TRP A  31     -19.965  36.225  60.871  1.00 41.14     0.056 A 
ATOM    279  CE3 TRP A  31     -18.654  34.998  59.254  1.00 40.41     0.001 A 
ATOM    280  CZ2 TRP A  31     -19.519  37.448  60.376  1.00 40.49     0.017 A 
ATOM    281  CZ3 TRP A  31     -18.212  36.214  58.763  1.00 47.09     0.000 A 
ATOM    282  CH2 TRP A  31     -18.645  37.421  59.324  1.00 42.02     0.002 A 
ATOM    283  N   LEU A  32     -23.535  32.098  61.773  1.00 29.78    -0.338 N 
ATOM    284  HN  LEU A  32     -23.344  31.942  62.763  1.00  0.00     0.164 HD
ATOM    285  CA  LEU A  32     -24.892  32.456  61.377  1.00 31.50     0.159 C 
ATOM    286  C   LEU A  32     -25.290  33.722  62.120  1.00 39.34     0.251 C 
ATOM    287  O   LEU A  32     -25.246  33.758  63.355  1.00 36.42    -0.271 OA
ATOM    288  CB  LEU A  32     -25.874  31.323  61.679  1.00 38.19     0.032 C 
ATOM    289  CG  LEU A  32     -25.647  30.004  60.938  1.00 34.57     0.002 C 
ATOM    290  CD1 LEU A  32     -26.558  28.924  61.493  1.00 33.34     0.000 C 
ATOM    291  CD2 LEU A  32     -25.868  30.181  59.445  1.00 32.67     0.000 C 
ATOM    292  N   ASP A  33     -25.681  34.750  61.369  1.00 39.86    -0.337 N 
ATOM    293  HN  ASP A  33     -25.763  34.610  60.362  1.00  0.00     0.164 HD
ATOM    294  CA  ASP A  33     -26.000  36.076  61.916  1.00 40.96     0.170 C 
ATOM    295  C   ASP A  33     -24.764  36.546  62.682  1.00 39.17     0.252 C 
ATOM    296  O   ASP A  33     -23.659  36.526  62.117  1.00 41.90    -0.271 OA
ATOM    297  CB  ASP A  33     -27.293  36.008  62.721  1.00 41.67     0.129 C 
ATOM    298  CG  ASP A  33     -28.466  35.509  61.898  1.00 50.38     0.188 C 
ATOM    299  OD1 ASP A  33     -28.621  35.962  60.745  1.00 52.37    -0.647 OA
ATOM    300  OD2 ASP A  33     -29.231  34.661  62.404  1.00 53.30    -0.647 OA
ATOM    301  N   ASP A  34     -24.885  36.953  63.945  1.00 36.41    -0.337 N 
ATOM    302  HN  ASP A  34     -25.810  36.944  64.376  1.00  0.00     0.164 HD
ATOM    303  CA  ASP A  34     -23.749  37.410  64.736  1.00 40.57     0.170 C 
ATOM    304  C   ASP A  34     -23.337  36.386  65.790  1.00 40.01     0.251 C 
ATOM    305  O   ASP A  34     -22.807  36.750  66.843  1.00 37.93    -0.271 OA
ATOM    306  CB  ASP A  34     -24.063  38.754  65.393  1.00 42.76     0.129 C 
ATOM    307  CG  ASP A  34     -25.304  38.701  66.263  1.00 51.09     0.188 C 
ATOM    308  OD1 ASP A  34     -26.354  38.231  65.777  1.00 57.36    -0.647 OA
ATOM    309  OD2 ASP A  34     -25.229  39.131  67.434  1.00 52.82    -0.647 OA
ATOM    310  N   VAL A  35     -23.574  35.103  65.523  1.00 35.15    -0.338 N 
ATOM    311  HN  VAL A  35     -24.006  34.862  64.631  1.00  0.00     0.164 HD
ATOM    312  CA  VAL A  35     -23.243  34.028  66.449  1.00 34.04     0.159 C 
ATOM    313  C   VAL A  35     -22.415  32.985  65.712  1.00 35.49     0.251 C 
ATOM    314  O   VAL A  35     -22.720  32.631  64.568  1.00 32.04    -0.271 OA
ATOM    315  CB  VAL A  35     -24.510  33.385  67.055  1.00 33.33     0.029 C 
ATOM    316  CG1 VAL A  35     -24.134  32.278  68.031  1.00 31.88     0.002 C 
ATOM    317  CG2 VAL A  35     -25.366  34.437  67.745  1.00 32.07     0.002 C 
ATOM    318  N   VAL A  36     -21.366  32.496  66.369  1.00 31.67    -0.338 N 
ATOM    319  HN  VAL A  36     -21.150  32.877  67.290  1.00  0.00     0.164 HD
ATOM    320  CA  VAL A  36     -20.511  31.442  65.835  1.00 34.48     0.159 C 
ATOM    321  C   VAL A  36     -20.680  30.210  66.712  1.00 34.24     0.251 C 
ATOM    322  O   VAL A  36     -20.465  30.269  67.929  1.00 34.29    -0.271 OA
ATOM    323  CB  VAL A  36     -19.039  31.878  65.775  1.00 31.91     0.029 C 
ATOM    324  CG1 VAL A  36     -18.153  30.695  65.414  1.00 30.09     0.002 C 
ATOM    325  CG2 VAL A  36     -18.862  33.006  64.773  1.00 31.39     0.002 C 
ATOM    326  N   TYR A  37     -21.067  29.096  66.097  1.00 30.91    -0.337 N 
ATOM    327  HN  TYR A  37     -21.235  29.127  65.091  1.00  0.00     0.164 HD
ATOM    328  CA  TYR A  37     -21.262  27.834  66.796  1.00 25.81     0.164 C 
ATOM    329  C   TYR A  37     -20.089  26.911  66.499  1.00 33.31     0.251 C 
ATOM    330  O   TYR A  37     -19.680  26.776  65.342  1.00 33.64    -0.271 OA
ATOM    331  CB  TYR A  37     -22.573  27.166  66.374  1.00 31.93     0.058 C 
ATOM    332  CG  TYR A  37     -23.799  28.049  66.479  1.00 28.04    -0.020 A 
ATOM    333  CD1 TYR A  37     -24.106  28.970  65.485  1.00 30.82    -0.002 A 
ATOM    334  CD2 TYR A  37     -24.657  27.951  67.567  1.00 29.93    -0.002 A 
ATOM    335  CE1 TYR A  37     -25.225  29.775  65.576  1.00 24.79     0.024 A 
ATOM    336  CE2 TYR A  37     -25.780  28.750  67.665  1.00 28.93     0.024 A 
ATOM    337  CZ  TYR A  37     -26.059  29.660  66.667  1.00 30.20     0.089 A 
ATOM    338  OH  TYR A  37     -27.174  30.458  66.762  1.00 32.62    -0.359 OA
ATOM    339  HH  TYR A  37     -27.366  31.085  66.075  1.00  0.00     0.218 HD
ATOM    340  N   CYS A  38     -19.555  26.277  67.537  1.00 28.03    -0.337 N 
ATOM    341  HN  CYS A  38     -19.952  26.422  68.466  1.00  0.00     0.164 HD
ATOM    342  CA  CYS A  38     -18.419  25.382  67.383  1.00 29.55     0.171 C 
ATOM    343  C   CYS A  38     -18.436  24.379  68.527  1.00 30.64     0.255 C 
ATOM    344  O   CYS A  38     -19.055  24.631  69.566  1.00 29.00    -0.270 OA
ATOM    345  CB  CYS A  38     -17.094  26.158  67.362  1.00 33.99     0.100 C 
ATOM    346  SG  CYS A  38     -16.612  26.882  68.946  1.00 39.36    -0.080 SA
ATOM    347  N   PRO A  39     -17.786  23.226  68.357  1.00 28.03    -0.312 N 
ATOM    348  CA  PRO A  39     -17.701  22.266  69.465  1.00 30.12     0.163 C 
ATOM    349  C   PRO A  39     -16.998  22.878  70.667  1.00 30.67     0.251 C 
ATOM    350  O   PRO A  39     -16.035  23.635  70.530  1.00 33.30    -0.271 OA
ATOM    351  CB  PRO A  39     -16.894  21.107  68.869  1.00 27.83     0.034 C 
ATOM    352  CG  PRO A  39     -17.094  21.224  67.394  1.00 32.19     0.027 C 
ATOM    353  CD  PRO A  39     -17.189  22.695  67.120  1.00 32.72     0.105 C 
ATOM    354  N   ARG A  40     -17.494  22.542  71.859  1.00 30.74    -0.338 N 
ATOM    355  HN  ARG A  40     -18.237  21.846  71.917  1.00  0.00     0.164 HD
ATOM    356  CA  ARG A  40     -16.988  23.157  73.078  1.00 37.68     0.159 C 
ATOM    357  C   ARG A  40     -15.606  22.656  73.474  1.00 35.98     0.251 C 
ATOM    358  O   ARG A  40     -14.947  23.300  74.296  1.00 38.97    -0.271 OA
ATOM    359  CB  ARG A  40     -17.967  22.928  74.233  1.00 36.25     0.034 C 
ATOM    360  CG  ARG A  40     -18.007  21.502  74.755  1.00 35.21     0.027 C 
ATOM    361  CD  ARG A  40     -18.840  21.416  76.025  1.00 38.69     0.116 C 
ATOM    362  NE  ARG A  40     -19.094  20.034  76.424  1.00 38.85    -0.212 N 
ATOM    363  HE  ARG A  40     -18.710  19.290  75.841  1.00  0.00     0.178 HD
ATOM    364  CZ  ARG A  40     -19.794  19.685  77.498  1.00 36.84     0.666 C 
ATOM    365  NH1 ARG A  40     -20.308  20.617  78.289  1.00 37.14    -0.235 N 
ATOM    366 1HH1 ARG A  40     -20.845  20.349  79.114  1.00  0.00     0.174 HD
ATOM    367 2HH1 ARG A  40     -20.169  21.603  78.068  1.00  0.00     0.174 HD
ATOM    368  NH2 ARG A  40     -19.975  18.403  77.785  1.00 35.64    -0.235 N 
ATOM    369 1HH2 ARG A  40     -20.512  18.135  78.610  1.00  0.00     0.174 HD
ATOM    370 2HH2 ARG A  40     -19.580  17.686  77.177  1.00  0.00     0.174 HD
ATOM    371  N   HIS A  41     -15.145  21.538  72.916  1.00 35.84    -0.337 N 
ATOM    372  HN  HIS A  41     -15.720  21.031  72.243  1.00  0.00     0.164 HD
ATOM    373  CA  HIS A  41     -13.820  21.037  73.265  1.00 38.89     0.165 C 
ATOM    374  C   HIS A  41     -12.697  21.814  72.589  1.00 37.13     0.251 C 
ATOM    375  O   HIS A  41     -11.539  21.391  72.668  1.00 39.19    -0.271 OA
ATOM    376  CB  HIS A  41     -13.705  19.545  72.937  1.00 42.38     0.077 C 
ATOM    377  CG  HIS A  41     -13.826  19.231  71.479  1.00 37.90     0.054 A 
ATOM    378  ND1 HIS A  41     -14.947  18.638  70.939  1.00 36.57    -0.340 N 
ATOM    379  HD1 HIS A  41     -15.780  18.366  71.461  1.00  0.00     0.167 HD
ATOM    380  CD2 HIS A  41     -12.964  19.414  70.451  1.00 37.33     0.086 A 
ATOM    381  CE1 HIS A  41     -14.774  18.477  69.640  1.00 41.55     0.151 A 
ATOM    382  NE2 HIS A  41     -13.579  18.940  69.318  1.00 41.88    -0.336 N 
ATOM    383  HE2 HIS A  41     -13.178  18.945  68.380  1.00  0.00     0.168 HD
ATOM    384  N   VAL A  42     -13.011  22.932  71.930  1.00 35.20    -0.338 N 
ATOM    385  HN  VAL A  42     -13.991  23.163  71.770  1.00  0.00     0.164 HD
ATOM    386  CA  VAL A  42     -11.972  23.826  71.436  1.00 39.75     0.159 C 
ATOM    387  C   VAL A  42     -11.252  24.518  72.587  1.00 40.51     0.251 C 
ATOM    388  O   VAL A  42     -10.132  25.010  72.411  1.00 45.18    -0.271 OA
ATOM    389  CB  VAL A  42     -12.576  24.854  70.458  1.00 34.88     0.029 C 
ATOM    390  CG1 VAL A  42     -13.447  25.854  71.200  1.00 28.67     0.002 C 
ATOM    391  CG2 VAL A  42     -11.482  25.565  69.669  1.00 37.02     0.002 C 
ATOM    392  N   ILE A  43     -11.866  24.557  73.776  1.00 39.40    -0.338 N 
ATOM    393  HN  ILE A  43     -12.799  24.155  73.867  1.00  0.00     0.164 HD
ATOM    394  CA  ILE A  43     -11.235  25.160  74.945  1.00 45.41     0.159 C 
ATOM    395  C   ILE A  43     -10.322  24.190  75.681  1.00 44.13     0.251 C 
ATOM    396  O   ILE A  43      -9.723  24.569  76.697  1.00 53.91    -0.271 OA
ATOM    397  CB  ILE A  43     -12.293  25.705  75.927  1.00 38.96     0.029 C 
ATOM    398  CG1 ILE A  43     -13.044  24.551  76.594  1.00 39.31     0.002 C 
ATOM    399  CG2 ILE A  43     -13.257  26.636  75.211  1.00 39.80     0.002 C 
ATOM    400  CD1 ILE A  43     -14.181  24.995  77.490  1.00 37.22     0.000 C 
ATOM    401  N   CYS A  44     -10.196  22.955  75.208  1.00 49.20    -0.337 N 
ATOM    402  HN  CYS A  44     -10.708  22.699  74.364  1.00  0.00     0.164 HD
ATOM    403  CA  CYS A  44      -9.356  21.954  75.847  1.00 50.36     0.171 C 
ATOM    404  C   CYS A  44      -8.022  21.818  75.124  1.00 56.74     0.252 C 
ATOM    405  O   CYS A  44      -7.859  22.241  73.976  1.00 54.23    -0.271 OA
ATOM    406  CB  CYS A  44     -10.057  20.592  75.883  1.00 52.03     0.100 C 
ATOM    407  SG  CYS A  44     -11.790  20.639  76.366  1.00 57.89    -0.080 SA
ATOM    408  N   THR A  45      -7.064  21.219  75.820  1.00 61.24    -0.336 N 
ATOM    409  HN  THR A  45      -7.235  21.025  76.807  1.00  0.00     0.164 HD
ATOM    410  CA  THR A  45      -5.783  20.824  75.253  1.00 65.40     0.186 C 
ATOM    411  C   THR A  45      -5.623  19.313  75.424  1.00 65.43     0.253 C 
ATOM    412  O   THR A  45      -6.547  18.617  75.855  1.00 65.90    -0.270 OA
ATOM    413  CB  THR A  45      -4.635  21.607  75.896  1.00 69.65     0.140 C 
ATOM    414  OG1 THR A  45      -3.438  21.416  75.131  1.00 75.39    -0.382 OA
ATOM    415  HG1 THR A  45      -3.585  21.704  74.238  1.00  0.00     0.210 HD
ATOM    416  CG2 THR A  45      -4.399  21.145  77.328  1.00 66.61     0.034 C 
ATOM    417  N   SER A  46      -4.437  18.804  75.082  1.00 68.52    -0.335 N 
ATOM    418  HN  SER A  46      -3.676  19.427  74.810  1.00  0.00     0.164 HD
ATOM    419  CA  SER A  46      -4.225  17.360  75.096  1.00 68.51     0.189 C 
ATOM    420  C   SER A  46      -4.359  16.773  76.496  1.00 69.36     0.253 C 
ATOM    421  O   SER A  46      -4.830  15.640  76.649  1.00 71.42    -0.270 OA
ATOM    422  CB  SER A  46      -2.855  17.028  74.504  1.00 67.95     0.169 C 
ATOM    423  OG  SER A  46      -2.750  17.507  73.174  1.00 67.72    -0.380 OA
ATOM    424  HG  SER A  46      -1.899  17.301  72.806  1.00  0.00     0.211 HD
ATOM    425  N   GLU A  47      -3.965  17.521  77.527  1.00 70.96    -0.337 N 
ATOM    426  HN  GLU A  47      -3.599  18.457  77.356  1.00  0.00     0.164 HD
ATOM    427  CA  GLU A  47      -4.049  17.023  78.895  1.00 70.54     0.160 C 
ATOM    428  C   GLU A  47      -5.452  17.117  79.482  1.00 69.09     0.251 C 
ATOM    429  O   GLU A  47      -5.693  16.560  80.559  1.00 69.43    -0.271 OA
ATOM    430  CB  GLU A  47      -3.065  17.782  79.791  1.00 71.46     0.043 C 
ATOM    431  CG  GLU A  47      -2.573  16.982  80.987  1.00 79.64     0.100 C 
ATOM    432  CD  GLU A  47      -1.180  17.384  81.429  1.00 85.00     0.185 C 
ATOM    433  OE1 GLU A  47      -1.058  18.045  82.481  1.00 85.44    -0.647 OA
ATOM    434  OE2 GLU A  47      -0.209  17.036  80.725  1.00 82.68    -0.647 OA
ATOM    435  N   ASP A  48      -6.379  17.796  78.807  1.00 67.45    -0.337 N 
ATOM    436  HN  ASP A  48      -6.130  18.222  77.914  1.00  0.00     0.164 HD
ATOM    437  CA  ASP A  48      -7.738  17.946  79.309  1.00 66.01     0.170 C 
ATOM    438  C   ASP A  48      -8.702  16.904  78.758  1.00 61.87     0.251 C 
ATOM    439  O   ASP A  48      -9.706  16.606  79.414  1.00 57.55    -0.271 OA
ATOM    440  CB  ASP A  48      -8.281  19.339  78.967  1.00 67.91     0.129 C 
ATOM    441  CG  ASP A  48      -7.577  20.447  79.727  1.00 70.82     0.188 C 
ATOM    442  OD1 ASP A  48      -7.511  20.368  80.972  1.00 74.63    -0.647 OA
ATOM    443  OD2 ASP A  48      -7.100  21.402  79.079  1.00 65.47    -0.647 OA
ATOM    444  N   MET A  49      -8.413  16.332  77.588  1.00 64.80    -0.337 N 
ATOM    445  HN  MET A  49      -7.465  16.408  77.218  1.00  0.00     0.164 HD
ATOM    446  CA  MET A  49      -9.418  15.600  76.823  1.00 61.58     0.160 C 
ATOM    447  C   MET A  49      -9.793  14.249  77.421  1.00 54.59     0.251 C 
ATOM    448  O   MET A  49     -10.736  13.623  76.925  1.00 50.82    -0.271 OA
ATOM    449  CB  MET A  49      -8.930  15.410  75.386  1.00 62.15     0.043 C 
ATOM    450  CG  MET A  49      -8.934  16.691  74.567  1.00 60.24     0.060 C 
ATOM    451  SD  MET A  49      -8.229  16.487  72.920  1.00 77.15    -0.139 SA
ATOM    452  CE  MET A  49      -8.703  18.038  72.158  1.00 60.34     0.069 C 
ATOM    453  N   LEU A  50      -9.098  13.777  78.459  1.00 55.58    -0.338 N 
ATOM    454  HN  LEU A  50      -8.311  14.307  78.833  1.00  0.00     0.164 HD
ATOM    455  CA  LEU A  50      -9.472  12.497  79.056  1.00 50.20     0.159 C 
ATOM    456  C   LEU A  50     -10.771  12.620  79.843  1.00 50.23     0.251 C 
ATOM    457  O   LEU A  50     -11.702  11.828  79.656  1.00 53.98    -0.271 OA
ATOM    458  CB  LEU A  50      -8.348  11.972  79.949  1.00 56.38     0.032 C 
ATOM    459  CG  LEU A  50      -8.686  10.683  80.706  1.00 56.22     0.002 C 
ATOM    460  CD1 LEU A  50      -9.083   9.574  79.738  1.00 54.68     0.000 C 
ATOM    461  CD2 LEU A  50      -7.524  10.242  81.582  1.00 61.06     0.000 C 
ATOM    462  N   ASN A  51     -10.852  13.606  80.734  1.00 54.23    -0.337 N 
ATOM    463  HN  ASN A  51     -10.034  14.195  80.892  1.00  0.00     0.164 HD
ATOM    464  CA  ASN A  51     -12.073  13.874  81.495  1.00 56.71     0.169 C 
ATOM    465  C   ASN A  51     -12.099  15.344  81.875  1.00 53.53     0.255 C 
ATOM    466  O   ASN A  51     -11.754  15.724  83.001  1.00 59.55    -0.270 OA
ATOM    467  CB  ASN A  51     -12.165  12.987  82.737  1.00 60.04     0.119 C 
ATOM    468  CG  ASN A  51     -13.429  13.238  83.538  1.00 66.55     0.230 C 
ATOM    469  OD1 ASN A  51     -14.540  13.012  83.056  1.00 68.23    -0.273 OA
ATOM    470  ND2 ASN A  51     -13.266  13.713  84.768  1.00 64.37    -0.369 N 
ATOM    471 1HD2 ASN A  51     -12.346  13.900  85.167  1.00  0.00     0.159 HD
ATOM    472 2HD2 ASN A  51     -14.116  13.882  85.306  1.00  0.00     0.159 HD
ATOM    473  N   PRO A  52     -12.498  16.214  80.948  1.00 51.24    -0.312 N 
ATOM    474  CA  PRO A  52     -12.552  17.645  81.255  1.00 51.92     0.163 C 
ATOM    475  C   PRO A  52     -13.895  18.065  81.828  1.00 44.57     0.251 C 
ATOM    476  O   PRO A  52     -14.959  17.609  81.403  1.00 48.93    -0.271 OA
ATOM    477  CB  PRO A  52     -12.320  18.290  79.883  1.00 53.34     0.034 C 
ATOM    478  CG  PRO A  52     -12.940  17.322  78.923  1.00 53.26     0.027 C 
ATOM    479  CD  PRO A  52     -12.813  15.939  79.534  1.00 52.84     0.105 C 
ATOM    480  N   ASN A  53     -13.837  18.944  82.824  1.00 42.70    -0.337 N 
ATOM    481  HN  ASN A  53     -12.935  19.145  83.255  1.00  0.00     0.164 HD
ATOM    482  CA  ASN A  53     -15.027  19.629  83.318  1.00 41.54     0.169 C 
ATOM    483  C   ASN A  53     -15.147  20.918  82.518  1.00 45.98     0.251 C 
ATOM    484  O   ASN A  53     -14.410  21.880  82.750  1.00 43.49    -0.271 OA
ATOM    485  CB  ASN A  53     -14.935  19.889  84.817  1.00 47.59     0.119 C 
ATOM    486  CG  ASN A  53     -16.245  20.385  85.400  1.00 50.78     0.230 C 
ATOM    487  OD1 ASN A  53     -16.730  21.458  85.043  1.00 49.11    -0.273 OA
ATOM    488  ND2 ASN A  53     -16.830  19.598  86.295  1.00 58.51    -0.369 N 
ATOM    489 1HD2 ASN A  53     -17.711  19.931  86.687  1.00  0.00     0.159 HD
ATOM    490 2HD2 ASN A  53     -16.428  18.709  86.591  1.00  0.00     0.159 HD
ATOM    491  N   TYR A  54     -16.074  20.929  81.559  1.00 41.02    -0.337 N 
ATOM    492  HN  TYR A  54     -16.750  20.167  81.500  1.00  0.00     0.164 HD
ATOM    493  CA  TYR A  54     -16.130  22.020  80.594  1.00 37.74     0.164 C 
ATOM    494  C   TYR A  54     -16.556  23.333  81.234  1.00 36.00     0.251 C 
ATOM    495  O   TYR A  54     -16.115  24.400  80.794  1.00 38.89    -0.271 OA
ATOM    496  CB  TYR A  54     -17.070  21.652  79.448  1.00 36.00     0.058 C 
ATOM    497  CG  TYR A  54     -16.478  20.641  78.495  1.00 32.02    -0.020 A 
ATOM    498  CD1 TYR A  54     -15.662  21.044  77.448  1.00 36.25    -0.002 A 
ATOM    499  CD2 TYR A  54     -16.725  19.284  78.648  1.00 36.73    -0.002 A 
ATOM    500  CE1 TYR A  54     -15.118  20.125  76.574  1.00 40.78     0.024 A 
ATOM    501  CE2 TYR A  54     -16.184  18.357  77.779  1.00 37.10     0.024 A 
ATOM    502  CZ  TYR A  54     -15.380  18.784  76.744  1.00 36.90     0.089 A 
ATOM    503  OH  TYR A  54     -14.835  17.868  75.874  1.00 37.87    -0.359 OA
ATOM    504  HH  TYR A  54     -14.281  18.162  75.161  1.00  0.00     0.218 HD
ATOM    505  N   GLU A  55     -17.407  23.288  82.262  1.00 37.41    -0.338 N 
ATOM    506  HN  GLU A  55     -17.783  22.395  82.581  1.00  0.00     0.164 HD
ATOM    507  CA  GLU A  55     -17.793  24.529  82.925  1.00 46.21     0.160 C 
ATOM    508  C   GLU A  55     -16.624  25.125  83.697  1.00 40.08     0.251 C 
ATOM    509  O   GLU A  55     -16.481  26.352  83.769  1.00 45.60    -0.271 OA
ATOM    510  CB  GLU A  55     -18.986  24.296  83.851  1.00 47.59     0.043 C 
ATOM    511  CG  GLU A  55     -20.340  24.679  83.246  1.00 53.59     0.100 C 
ATOM    512  CD  GLU A  55     -20.351  26.046  82.565  1.00 58.43     0.185 C 
ATOM    513  OE1 GLU A  55     -19.654  26.974  83.035  1.00 62.86    -0.647 OA
ATOM    514  OE2 GLU A  55     -21.061  26.193  81.549  1.00 60.77    -0.647 OA
ATOM    515  N   ASP A  56     -15.777  24.274  84.281  1.00 40.14    -0.337 N 
ATOM    516  HN  ASP A  56     -15.982  23.275  84.285  1.00  0.00     0.164 HD
ATOM    517  CA  ASP A  56     -14.560  24.768  84.913  1.00 46.72     0.170 C 
ATOM    518  C   ASP A  56     -13.630  25.396  83.885  1.00 46.75     0.251 C 
ATOM    519  O   ASP A  56     -13.065  26.470  84.120  1.00 41.56    -0.271 OA
ATOM    520  CB  ASP A  56     -13.852  23.632  85.650  1.00 47.88     0.129 C 
ATOM    521  CG  ASP A  56     -14.054  23.692  87.150  1.00 55.58     0.188 C 
ATOM    522  OD1 ASP A  56     -14.694  24.652  87.627  1.00 58.88    -0.647 OA
ATOM    523  OD2 ASP A  56     -13.573  22.778  87.852  1.00 63.71    -0.647 OA
ATOM    524  N   LEU A  57     -13.470  24.746  82.729  1.00 42.40    -0.338 N 
ATOM    525  HN  LEU A  57     -13.989  23.885  82.558  1.00  0.00     0.164 HD
ATOM    526  CA  LEU A  57     -12.561  25.256  81.710  1.00 39.63     0.159 C 
ATOM    527  C   LEU A  57     -13.090  26.528  81.064  1.00 40.16     0.251 C 
ATOM    528  O   LEU A  57     -12.300  27.389  80.662  1.00 40.96    -0.271 OA
ATOM    529  CB  LEU A  57     -12.313  24.186  80.646  1.00 42.67     0.032 C 
ATOM    530  CG  LEU A  57     -11.561  22.936  81.105  1.00 50.37     0.002 C 
ATOM    531  CD1 LEU A  57     -11.538  21.886  80.006  1.00 49.87     0.000 C 
ATOM    532  CD2 LEU A  57     -10.148  23.290  81.543  1.00 49.56     0.000 C 
ATOM    533  N   LEU A  58     -14.413  26.670  80.954  1.00 38.25    -0.338 N 
ATOM    534  HN  LEU A  58     -15.035  25.960  81.341  1.00  0.00     0.164 HD
ATOM    535  CA  LEU A  58     -14.972  27.838  80.281  1.00 40.40     0.159 C 
ATOM    536  C   LEU A  58     -14.925  29.078  81.165  1.00 39.95     0.251 C 
ATOM    537  O   LEU A  58     -14.673  30.183  80.671  1.00 35.67    -0.271 OA
ATOM    538  CB  LEU A  58     -16.408  27.563  79.840  1.00 36.53     0.032 C 
ATOM    539  CG  LEU A  58     -17.019  28.704  79.024  1.00 40.35     0.002 C 
ATOM    540  CD1 LEU A  58     -16.204  28.953  77.763  1.00 39.04     0.000 C 
ATOM    541  CD2 LEU A  58     -18.469  28.424  78.686  1.00 45.58     0.000 C 
ATOM    542  N   ILE A  59     -15.171  28.920  82.469  1.00 42.81    -0.338 N 
ATOM    543  HN  ILE A  59     -15.387  27.993  82.836  1.00  0.00     0.164 HD
ATOM    544  CA  ILE A  59     -15.132  30.065  83.370  1.00 40.37     0.159 C 
ATOM    545  C   ILE A  59     -13.727  30.640  83.487  1.00 35.67     0.251 C 
ATOM    546  O   ILE A  59     -13.564  31.788  83.915  1.00 46.91    -0.271 OA
ATOM    547  CB  ILE A  59     -15.689  29.679  84.755  1.00 42.33     0.029 C 
ATOM    548  CG1 ILE A  59     -16.261  30.909  85.466  1.00 48.47     0.002 C 
ATOM    549  CG2 ILE A  59     -14.614  29.017  85.607  1.00 37.96     0.002 C 
ATOM    550  CD1 ILE A  59     -17.496  31.479  84.802  1.00 52.04     0.000 C 
ATOM    551  N   ARG A  60     -12.704  29.876  83.107  1.00 37.38    -0.338 N 
ATOM    552  HN  ARG A  60     -12.894  28.924  82.793  1.00  0.00     0.164 HD
ATOM    553  CA  ARG A  60     -11.325  30.345  83.122  1.00 39.45     0.159 C 
ATOM    554  C   ARG A  60     -10.927  31.042  81.829  1.00 40.28     0.251 C 
ATOM    555  O   ARG A  60      -9.770  31.449  81.690  1.00 42.72    -0.271 OA
ATOM    556  CB  ARG A  60     -10.372  29.178  83.392  1.00 37.15     0.034 C 
ATOM    557  CG  ARG A  60     -10.613  28.483  84.719  1.00 36.47     0.027 C 
ATOM    558  CD  ARG A  60      -9.772  27.226  84.842  1.00 36.22     0.116 C 
ATOM    559  NE  ARG A  60     -10.147  26.436  86.010  1.00 42.15    -0.212 N 
ATOM    560  HE  ARG A  60     -10.824  26.836  86.660  1.00  0.00     0.178 HD
ATOM    561  CZ  ARG A  60      -9.663  25.229  86.281  1.00 54.61     0.666 C 
ATOM    562  NH1 ARG A  60      -8.779  24.669  85.466  1.00 54.73    -0.235 N 
ATOM    563 1HH1 ARG A  60      -8.473  25.166  84.630  1.00  0.00     0.174 HD
ATOM    564 2HH1 ARG A  60      -8.407  23.742  85.674  1.00  0.00     0.174 HD
ATOM    565  NH2 ARG A  60     -10.061  24.583  87.368  1.00 53.63    -0.235 N 
ATOM    566 1HH2 ARG A  60     -10.741  25.014  87.995  1.00  0.00     0.174 HD
ATOM    567 2HH2 ARG A  60      -9.689  23.656  87.576  1.00  0.00     0.174 HD
ATOM    568  N   LYS A  61     -11.851  31.186  80.886  1.00 38.95    -0.338 N 
ATOM    569  HN  LYS A  61     -12.776  30.790  81.052  1.00  0.00     0.164 HD
ATOM    570  CA  LYS A  61     -11.614  31.878  79.631  1.00 39.80     0.159 C 
ATOM    571  C   LYS A  61     -12.501  33.114  79.543  1.00 39.96     0.251 C 
ATOM    572  O   LYS A  61     -13.520  33.229  80.229  1.00 41.63    -0.271 OA
ATOM    573  CB  LYS A  61     -11.880  30.960  78.431  1.00 42.50     0.032 C 
ATOM    574  CG  LYS A  61     -11.268  29.575  78.554  1.00 40.30     0.004 C 
ATOM    575  CD  LYS A  61     -10.068  29.419  77.632  1.00 43.28     0.032 C 
ATOM    576  CE  LYS A  61      -9.474  28.023  77.733  1.00 50.52     0.206 C 
ATOM    577  NZ  LYS A  61      -9.547  27.496  79.124  1.00 57.16    -0.064 N 
ATOM    578  HZ1 LYS A  61      -9.149  26.560  79.192  1.00  0.00     0.275 HD
ATOM    579  HZ2 LYS A  61     -10.502  27.522  79.483  1.00  0.00     0.275 HD
ATOM    580  HZ3 LYS A  61      -9.111  28.136  79.788  1.00  0.00     0.275 HD
ATOM    581  N   SER A  62     -12.092  34.048  78.691  1.00 36.02    -0.336 N 
ATOM    582  HN  SER A  62     -11.191  33.925  78.228  1.00  0.00     0.164 HD
ATOM    583  CA  SER A  62     -12.873  35.239  78.389  1.00 45.54     0.189 C 
ATOM    584  C   SER A  62     -12.968  35.395  76.875  1.00 46.47     0.254 C 
ATOM    585  O   SER A  62     -12.510  34.540  76.110  1.00 42.97    -0.270 OA
ATOM    586  CB  SER A  62     -12.264  36.486  79.042  1.00 50.61     0.169 C 
ATOM    587  OG  SER A  62     -10.909  36.647  78.674  1.00 52.06    -0.380 OA
ATOM    588  HG  SER A  62     -10.532  37.419  79.078  1.00  0.00     0.211 HD
ATOM    589  N   ASN A  63     -13.570  36.504  76.440  1.00 45.75    -0.337 N 
ATOM    590  HN  ASN A  63     -13.856  37.220  77.108  1.00  0.00     0.164 HD
ATOM    591  CA  ASN A  63     -13.822  36.700  75.016  1.00 46.75     0.169 C 
ATOM    592  C   ASN A  63     -12.531  36.844  74.220  1.00 48.42     0.251 C 
ATOM    593  O   ASN A  63     -12.477  36.432  73.056  1.00 43.99    -0.271 OA
ATOM    594  CB  ASN A  63     -14.714  37.922  74.809  1.00 48.34     0.119 C 
ATOM    595  CG  ASN A  63     -16.120  37.707  75.325  1.00 48.12     0.230 C 
ATOM    596  OD1 ASN A  63     -16.538  36.575  75.568  1.00 47.86    -0.273 OA
ATOM    597  ND2 ASN A  63     -16.859  38.794  75.499  1.00 52.25    -0.369 N 
ATOM    598 1HD2 ASN A  63     -16.513  39.732  75.298  1.00  0.00     0.159 HD
ATOM    599 2HD2 ASN A  63     -17.807  38.649  75.847  1.00  0.00     0.159 HD
ATOM    600  N   HIS A  64     -11.487  37.413  74.824  1.00 42.81    -0.337 N 
ATOM    601  HN  HIS A  64     -11.571  37.719  75.793  1.00  0.00     0.164 HD
ATOM    602  CA  HIS A  64     -10.226  37.603  74.116  1.00 47.58     0.165 C 
ATOM    603  C   HIS A  64      -9.485  36.297  73.861  1.00 45.70     0.251 C 
ATOM    604  O   HIS A  64      -8.532  36.293  73.074  1.00 44.67    -0.271 OA
ATOM    605  CB  HIS A  64      -9.326  38.562  74.897  1.00 55.48     0.077 C 
ATOM    606  CG  HIS A  64      -8.487  37.890  75.939  1.00 57.45     0.054 A 
ATOM    607  ND1 HIS A  64      -9.018  37.366  77.098  1.00 65.64    -0.340 N 
ATOM    608  HD1 HIS A  64     -10.005  37.384  77.355  1.00  0.00     0.167 HD
ATOM    609  CD2 HIS A  64      -7.155  37.652  75.995  1.00 62.77     0.086 A 
ATOM    610  CE1 HIS A  64      -8.049  36.837  77.824  1.00 67.36     0.151 A 
ATOM    611  NE2 HIS A  64      -6.909  36.998  77.177  1.00 70.85    -0.336 N 
ATOM    612  HE2 HIS A  64      -5.994  36.687  77.503  1.00  0.00     0.168 HD
ATOM    613  N   ASN A  65      -9.891  35.199  74.500  1.00 46.87    -0.337 N 
ATOM    614  HN  ASN A  65     -10.685  35.261  75.138  1.00  0.00     0.164 HD
ATOM    615  CA  ASN A  65      -9.232  33.913  74.312  1.00 42.60     0.169 C 
ATOM    616  C   ASN A  65      -9.683  33.191  73.049  1.00 43.44     0.251 C 
ATOM    617  O   ASN A  65      -9.116  32.144  72.720  1.00 45.20    -0.271 OA
ATOM    618  CB  ASN A  65      -9.479  33.014  75.528  1.00 43.59     0.119 C 
ATOM    619  CG  ASN A  65      -8.871  33.572  76.800  1.00 48.45     0.230 C 
ATOM    620  OD1 ASN A  65      -9.554  33.725  77.813  1.00 45.49    -0.273 OA
ATOM    621  ND2 ASN A  65      -7.579  33.875  76.756  1.00 48.19    -0.369 N 
ATOM    622 1HD2 ASN A  65      -7.170  34.250  77.612  1.00  0.00     0.159 HD
ATOM    623 2HD2 ASN A  65      -7.013  33.748  75.917  1.00  0.00     0.159 HD
ATOM    624  N   PHE A  66     -10.676  33.718  72.338  1.00 38.08    -0.337 N 
ATOM    625  HN  PHE A  66     -11.065  34.613  72.635  1.00  0.00     0.164 HD
ATOM    626  CA  PHE A  66     -11.234  33.076  71.155  1.00 40.63     0.164 C 
ATOM    627  C   PHE A  66     -10.905  33.913  69.926  1.00 41.32     0.251 C 
ATOM    628  O   PHE A  66     -11.373  35.049  69.799  1.00 44.74    -0.271 OA
ATOM    629  CB  PHE A  66     -12.747  32.898  71.288  1.00 38.85     0.058 C 
ATOM    630  CG  PHE A  66     -13.155  31.991  72.414  1.00 39.29    -0.020 A 
ATOM    631  CD1 PHE A  66     -13.187  30.616  72.245  1.00 37.23    -0.004 A 
ATOM    632  CD2 PHE A  66     -13.506  32.517  73.646  1.00 37.37    -0.004 A 
ATOM    633  CE1 PHE A  66     -13.564  29.783  73.286  1.00 36.49    -0.000 A 
ATOM    634  CE2 PHE A  66     -13.883  31.691  74.689  1.00 35.33    -0.000 A 
ATOM    635  CZ  PHE A  66     -13.912  30.323  74.509  1.00 43.59     0.000 A 
ATOM    636  N   LEU A  67     -10.106  33.350  69.026  1.00 37.46    -0.338 N 
ATOM    637  HN  LEU A  67      -9.717  32.429  69.229  1.00  0.00     0.164 HD
ATOM    638  CA  LEU A  67      -9.759  33.989  67.760  1.00 39.60     0.159 C 
ATOM    639  C   LEU A  67     -10.605  33.356  66.658  1.00 45.47     0.251 C 
ATOM    640  O   LEU A  67     -10.447  32.170  66.353  1.00 47.86    -0.271 OA
ATOM    641  CB  LEU A  67      -8.267  33.836  67.459  1.00 41.67     0.032 C 
ATOM    642  CG  LEU A  67      -7.852  34.306  66.063  1.00 50.78     0.002 C 
ATOM    643  CD1 LEU A  67      -7.697  35.811  66.075  1.00 54.65     0.000 C 
ATOM    644  CD2 LEU A  67      -6.565  33.632  65.596  1.00 53.28     0.000 C 
ATOM    645  N   VAL A  68     -11.503  34.139  66.068  1.00 41.73    -0.338 N 
ATOM    646  HN  VAL A  68     -11.573  35.112  66.367  1.00  0.00     0.164 HD
ATOM    647  CA  VAL A  68     -12.392  33.669  65.012  1.00 41.94     0.159 C 
ATOM    648  C   VAL A  68     -11.961  34.319  63.703  1.00 48.24     0.251 C 
ATOM    649  O   VAL A  68     -11.912  35.551  63.596  1.00 48.40    -0.271 OA
ATOM    650  CB  VAL A  68     -13.860  33.983  65.332  1.00 43.81     0.029 C 
ATOM    651  CG1 VAL A  68     -14.762  33.503  64.202  1.00 38.39     0.002 C 
ATOM    652  CG2 VAL A  68     -14.269  33.341  66.650  1.00 37.29     0.002 C 
ATOM    653  N   GLN A  69     -11.657  33.492  62.708  1.00 42.65    -0.338 N 
ATOM    654  HN  GLN A  69     -11.743  32.488  62.865  1.00  0.00     0.164 HD
ATOM    655  CA  GLN A  69     -11.207  33.957  61.403  1.00 40.20     0.160 C 
ATOM    656  C   GLN A  69     -12.207  33.536  60.335  1.00 45.19     0.251 C 
ATOM    657  O   GLN A  69     -12.541  32.352  60.222  1.00 41.18    -0.271 OA
ATOM    658  CB  GLN A  69      -9.818  33.404  61.068  1.00 42.53     0.042 C 
ATOM    659  CG  GLN A  69      -8.666  34.243  61.596  1.00 48.54     0.090 C 
ATOM    660  CD  GLN A  69      -7.348  33.493  61.584  1.00 53.50     0.227 C 
ATOM    661  OE1 GLN A  69      -7.203  32.459  62.237  1.00 58.04    -0.273 OA
ATOM    662  NE2 GLN A  69      -6.378  34.008  60.836  1.00 54.98    -0.369 N 
ATOM    663 1HE2 GLN A  69      -6.498  34.864  60.295  1.00  0.00     0.159 HD
ATOM    664 2HE2 GLN A  69      -5.492  33.504  60.828  1.00  0.00     0.159 HD
ATOM    665  N   ALA A  70     -12.681  34.506  59.560  1.00 47.87    -0.338 N 
ATOM    666  HN  ALA A  70     -12.425  35.469  59.780  1.00  0.00     0.164 HD
ATOM    667  CA  ALA A  70     -13.549  34.265  58.410  1.00 48.51     0.159 C 
ATOM    668  C   ALA A  70     -12.748  34.645  57.168  1.00 53.00     0.251 C 
ATOM    669  O   ALA A  70     -12.752  35.799  56.736  1.00 57.30    -0.271 OA
ATOM    670  CB  ALA A  70     -14.847  35.058  58.519  1.00 42.49     0.034 C 
ATOM    671  N   GLY A  71     -12.057  33.663  56.597  1.00 51.17    -0.336 N 
ATOM    672  HN  GLY A  71     -12.201  32.702  56.908  1.00  0.00     0.164 HD
ATOM    673  CA  GLY A  71     -11.104  33.933  55.542  1.00 53.14     0.189 C 
ATOM    674  C   GLY A  71      -9.906  34.691  56.072  1.00 60.48     0.253 C 
ATOM    675  O   GLY A  71      -9.224  34.222  56.987  1.00 64.43    -0.270 OA
ATOM    676  N   ASN A  72      -9.640  35.867  55.512  1.00 64.84    -0.337 N 
ATOM    677  HN  ASN A  72     -10.181  36.164  54.700  1.00  0.00     0.164 HD
ATOM    678  CA  ASN A  72      -8.597  36.742  56.027  1.00 65.70     0.169 C 
ATOM    679  C   ASN A  72      -9.132  37.775  57.010  1.00 67.64     0.251 C 
ATOM    680  O   ASN A  72      -8.343  38.534  57.581  1.00 70.47    -0.271 OA
ATOM    681  CB  ASN A  72      -7.880  37.452  54.873  1.00 67.25     0.119 C 
ATOM    682  CG  ASN A  72      -6.610  36.741  54.452  1.00 69.63     0.230 C 
ATOM    683  OD1 ASN A  72      -6.627  35.888  53.564  1.00 69.66    -0.273 OA
ATOM    684  ND2 ASN A  72      -5.498  37.089  55.090  1.00 66.84    -0.369 N 
ATOM    685 1HD2 ASN A  72      -5.484  37.796  55.826  1.00  0.00     0.159 HD
ATOM    686 2HD2 ASN A  72      -4.643  36.610  54.807  1.00  0.00     0.159 HD
ATOM    687  N   VAL A  73     -10.444  37.816  57.223  1.00 62.71    -0.338 N 
ATOM    688  HN  VAL A  73     -11.041  37.152  56.731  1.00  0.00     0.164 HD
ATOM    689  CA  VAL A  73     -11.062  38.773  58.132  1.00 57.40     0.159 C 
ATOM    690  C   VAL A  73     -11.174  38.141  59.513  1.00 57.48     0.251 C 
ATOM    691  O   VAL A  73     -11.630  36.999  59.649  1.00 52.71    -0.271 OA
ATOM    692  CB  VAL A  73     -12.442  39.212  57.614  1.00 56.38     0.029 C 
ATOM    693  CG1 VAL A  73     -13.041  40.275  58.524  1.00 55.15     0.002 C 
ATOM    694  CG2 VAL A  73     -12.335  39.721  56.185  1.00 57.14     0.002 C 
ATOM    695  N   GLN A  74     -10.758  38.880  60.536  1.00 55.65    -0.338 N 
ATOM    696  HN  GLN A  74     -10.351  39.796  60.344  1.00  0.00     0.164 HD
ATOM    697  CA  GLN A  74     -10.859  38.437  61.918  1.00 54.17     0.160 C 
ATOM    698  C   GLN A  74     -12.094  39.047  62.567  1.00 52.79     0.251 C 
ATOM    699  O   GLN A  74     -12.364  40.241  62.413  1.00 57.72    -0.271 OA
ATOM    700  CB  GLN A  74      -9.607  38.823  62.709  1.00 51.64     0.042 C 
ATOM    701  CG  GLN A  74      -9.667  38.459  64.183  1.00 59.47     0.090 C 
ATOM    702  CD  GLN A  74      -8.486  39.001  64.964  1.00 65.67     0.227 C 
ATOM    703  OE1 GLN A  74      -7.464  39.373  64.387  1.00 68.08    -0.273 OA
ATOM    704  NE2 GLN A  74      -8.624  39.053  66.284  1.00 60.42    -0.369 N 
ATOM    705 1HE2 GLN A  74      -9.471  38.745  66.762  1.00  0.00     0.159 HD
ATOM    706 2HE2 GLN A  74      -7.829  39.418  66.809  1.00  0.00     0.159 HD
ATOM    707  N   LEU A  75     -12.844  38.219  63.287  1.00 49.98    -0.338 N 
ATOM    708  HN  LEU A  75     -12.576  37.236  63.342  1.00  0.00     0.164 HD
ATOM    709  CA  LEU A  75     -14.034  38.661  64.001  1.00 45.97     0.159 C 
ATOM    710  C   LEU A  75     -13.722  38.758  65.487  1.00 51.19     0.251 C 
ATOM    711  O   LEU A  75     -13.122  37.842  66.061  1.00 51.25    -0.271 OA
ATOM    712  CB  LEU A  75     -15.203  37.701  63.771  1.00 45.98     0.032 C 
ATOM    713  CG  LEU A  75     -15.397  37.124  62.366  1.00 46.40     0.002 C 
ATOM    714  CD1 LEU A  75     -16.637  36.245  62.327  1.00 43.70     0.000 C 
ATOM    715  CD2 LEU A  75     -15.490  38.228  61.323  1.00 46.98     0.000 C 
ATOM    716  N   ARG A  76     -14.125  39.864  66.105  1.00 47.70    -0.338 N 
ATOM    717  HN  ARG A  76     -14.587  40.595  65.564  1.00  0.00     0.164 HD
ATOM    718  CA  ARG A  76     -13.924  40.058  67.533  1.00 48.38     0.159 C 
ATOM    719  C   ARG A  76     -15.060  39.403  68.306  1.00 39.67     0.251 C 
ATOM    720  O   ARG A  76     -16.236  39.687  68.055  1.00 42.34    -0.271 OA
ATOM    721  CB  ARG A  76     -13.840  41.545  67.879  1.00 50.15     0.034 C 
ATOM    722  CG  ARG A  76     -13.612  41.813  69.360  1.00 52.87     0.027 C 
ATOM    723  CD  ARG A  76     -13.416  43.294  69.645  1.00 55.14     0.116 C 
ATOM    724  NE  ARG A  76     -14.581  44.088  69.265  1.00 64.31    -0.212 N 
ATOM    725  HE  ARG A  76     -15.414  44.025  69.851  1.00  0.00     0.178 HD
ATOM    726  CZ  ARG A  76     -14.626  44.888  68.204  1.00 67.73     0.666 C 
ATOM    727  NH1 ARG A  76     -13.568  45.003  67.413  1.00 66.74    -0.235 N 
ATOM    728 1HH1 ARG A  76     -12.720  44.476  67.621  1.00  0.00     0.174 HD
ATOM    729 2HH1 ARG A  76     -13.603  45.617  66.599  1.00  0.00     0.174 HD
ATOM    730  NH2 ARG A  76     -15.728  45.573  67.934  1.00 66.20    -0.235 N 
ATOM    731 1HH2 ARG A  76     -16.542  45.485  68.542  1.00  0.00     0.174 HD
ATOM    732 2HH2 ARG A  76     -15.763  46.187  67.120  1.00  0.00     0.174 HD
ATOM    733  N   VAL A  77     -14.705  38.525  69.239  1.00 40.40    -0.338 N 
ATOM    734  HN  VAL A  77     -13.716  38.306  69.362  1.00  0.00     0.164 HD
ATOM    735  CA  VAL A  77     -15.688  37.865  70.092  1.00 41.40     0.159 C 
ATOM    736  C   VAL A  77     -16.126  38.862  71.160  1.00 42.42     0.251 C 
ATOM    737  O   VAL A  77     -15.323  39.286  71.994  1.00 41.41    -0.271 OA
ATOM    738  CB  VAL A  77     -15.122  36.588  70.720  1.00 42.39     0.029 C 
ATOM    739  CG1 VAL A  77     -16.166  35.927  71.607  1.00 42.45     0.002 C 
ATOM    740  CG2 VAL A  77     -14.650  35.629  69.637  1.00 45.27     0.002 C 
ATOM    741  N   ILE A  78     -17.404  39.247  71.130  1.00 45.11    -0.338 N 
ATOM    742  HN  ILE A  78     -18.013  38.882  70.398  1.00  0.00     0.164 HD
ATOM    743  CA  ILE A  78     -17.956  40.173  72.111  1.00 47.98     0.159 C 
ATOM    744  C   ILE A  78     -18.777  39.464  73.176  1.00 45.95     0.251 C 
ATOM    745  O   ILE A  78     -19.370  40.129  74.037  1.00 46.80    -0.271 OA
ATOM    746  CB  ILE A  78     -18.805  41.263  71.426  1.00 45.44     0.029 C 
ATOM    747  CG1 ILE A  78     -19.998  40.633  70.705  1.00 46.53     0.002 C 
ATOM    748  CG2 ILE A  78     -17.953  42.068  70.458  1.00 49.79     0.002 C 
ATOM    749  CD1 ILE A  78     -21.254  41.473  70.759  1.00 46.96     0.000 C 
ATOM    750  N   GLY A  79     -18.825  38.136  73.148  1.00 44.35    -0.336 N 
ATOM    751  HN  GLY A  79     -18.320  37.640  72.413  1.00  0.00     0.164 HD
ATOM    752  CA  GLY A  79     -19.570  37.368  74.125  1.00 40.60     0.189 C 
ATOM    753  C   GLY A  79     -19.483  35.882  73.851  1.00 41.13     0.253 C 
ATOM    754  O   GLY A  79     -19.364  35.467  72.694  1.00 40.70    -0.270 OA
ATOM    755  N   HIS A  80     -19.532  35.067  74.901  1.00 38.25    -0.337 N 
ATOM    756  HN  HIS A  80     -19.623  35.466  75.835  1.00  0.00     0.164 HD
ATOM    757  CA  HIS A  80     -19.459  33.623  74.754  1.00 43.22     0.165 C 
ATOM    758  C   HIS A  80     -20.447  32.967  75.705  1.00 45.13     0.251 C 
ATOM    759  O   HIS A  80     -20.775  33.515  76.761  1.00 41.76    -0.271 OA
ATOM    760  CB  HIS A  80     -18.040  33.094  75.012  1.00 41.39     0.077 C 
ATOM    761  CG  HIS A  80     -17.537  33.357  76.396  1.00 48.48     0.054 A 
ATOM    762  ND1 HIS A  80     -16.769  34.457  76.711  1.00 51.98    -0.340 N 
ATOM    763  HD1 HIS A  80     -16.477  35.180  76.053  1.00  0.00     0.167 HD
ATOM    764  CD2 HIS A  80     -17.684  32.660  77.547  1.00 46.89     0.086 A 
ATOM    765  CE1 HIS A  80     -16.469  34.429  77.998  1.00 48.92     0.151 A 
ATOM    766  NE2 HIS A  80     -17.012  33.348  78.528  1.00 50.90    -0.336 N 
ATOM    767  HE2 HIS A  80     -16.944  33.069  79.507  1.00  0.00     0.168 HD
ATOM    768  N   SER A  81     -20.917  31.785  75.316  1.00 38.75    -0.336 N 
ATOM    769  HN  SER A  81     -20.588  31.387  74.436  1.00  0.00     0.164 HD
ATOM    770  CA  SER A  81     -21.886  31.042  76.106  1.00 41.79     0.189 C 
ATOM    771  C   SER A  81     -21.831  29.580  75.694  1.00 40.92     0.253 C 
ATOM    772  O   SER A  81     -21.705  29.270  74.506  1.00 45.55    -0.270 OA
ATOM    773  CB  SER A  81     -23.301  31.598  75.918  1.00 43.04     0.169 C 
ATOM    774  OG  SER A  81     -24.271  30.573  76.035  1.00 52.68    -0.380 OA
ATOM    775  HG  SER A  81     -25.149  30.918  75.918  1.00  0.00     0.211 HD
ATOM    776  N   MET A  82     -21.922  28.691  76.677  1.00 35.70    -0.337 N 
ATOM    777  HN  MET A  82     -21.976  29.025  77.639  1.00  0.00     0.164 HD
ATOM    778  CA  MET A  82     -21.948  27.257  76.429  1.00 40.92     0.160 C 
ATOM    779  C   MET A  82     -23.390  26.778  76.399  1.00 37.18     0.251 C 
ATOM    780  O   MET A  82     -24.151  27.020  77.342  1.00 43.24    -0.271 OA
ATOM    781  CB  MET A  82     -21.159  26.492  77.492  1.00 35.75     0.043 C 
ATOM    782  CG  MET A  82     -21.076  24.998  77.240  1.00 31.49     0.060 C 
ATOM    783  SD  MET A  82     -19.971  24.146  78.382  1.00 52.99    -0.139 SA
ATOM    784  CE  MET A  82     -18.380  24.771  77.848  1.00 46.40     0.069 C 
ATOM    785  N   GLN A  83     -23.763  26.115  75.310  1.00 36.53    -0.338 N 
ATOM    786  HN  GLN A  83     -23.100  26.028  74.540  1.00  0.00     0.164 HD
ATOM    787  CA  GLN A  83     -25.081  25.506  75.169  1.00 38.76     0.160 C 
ATOM    788  C   GLN A  83     -24.859  24.008  75.017  1.00 35.47     0.251 C 
ATOM    789  O   GLN A  83     -24.610  23.522  73.909  1.00 38.88    -0.271 OA
ATOM    790  CB  GLN A  83     -25.835  26.093  73.985  1.00 42.05     0.042 C 
ATOM    791  CG  GLN A  83     -27.334  26.150  74.186  1.00 49.29     0.090 C 
ATOM    792  CD  GLN A  83     -28.094  25.956  72.894  1.00 56.32     0.227 C 
ATOM    793  OE1 GLN A  83     -27.511  25.956  71.809  1.00 59.39    -0.273 OA
ATOM    794  NE2 GLN A  83     -29.407  25.796  73.002  1.00 59.16    -0.369 N 
ATOM    795 1HE2 GLN A  83     -29.890  25.796  73.901  1.00  0.00     0.159 HD
ATOM    796 2HE2 GLN A  83     -29.920  25.665  72.130  1.00  0.00     0.159 HD
ATOM    797  N   ASN A  84     -24.943  23.286  76.135  1.00 35.48    -0.337 N 
ATOM    798  HN  ASN A  84     -25.210  23.752  77.002  1.00  0.00     0.164 HD
ATOM    799  CA  ASN A  84     -24.667  21.854  76.163  1.00 28.78     0.169 C 
ATOM    800  C   ASN A  84     -23.255  21.576  75.665  1.00 32.51     0.251 C 
ATOM    801  O   ASN A  84     -22.282  21.926  76.339  1.00 37.59    -0.271 OA
ATOM    802  CB  ASN A  84     -25.704  21.085  75.339  1.00 33.36     0.119 C 
ATOM    803  CG  ASN A  84     -27.120  21.394  75.766  1.00 31.17     0.230 C 
ATOM    804  OD1 ASN A  84     -27.467  21.251  76.939  1.00 37.19    -0.273 OA
ATOM    805  ND2 ASN A  84     -27.944  21.838  74.824  1.00 32.50    -0.369 N 
ATOM    806 1HD2 ASN A  84     -27.657  21.956  73.853  1.00  0.00     0.159 HD
ATOM    807 2HD2 ASN A  84     -28.900  22.047  75.112  1.00  0.00     0.159 HD
ATOM    808  N   CYS A  85     -23.115  20.964  74.490  1.00 31.33    -0.337 N 
ATOM    809  HN  CYS A  85     -23.942  20.757  73.930  1.00  0.00     0.164 HD
ATOM    810  CA  CYS A  85     -21.798  20.585  73.993  1.00 29.75     0.171 C 
ATOM    811  C   CYS A  85     -21.272  21.497  72.891  1.00 27.93     0.252 C 
ATOM    812  O   CYS A  85     -20.211  21.212  72.327  1.00 30.14    -0.271 OA
ATOM    813  CB  CYS A  85     -21.806  19.130  73.517  1.00 30.66     0.100 C 
ATOM    814  SG  CYS A  85     -22.241  17.929  74.804  1.00 41.25    -0.080 SA
ATOM    815  N   VAL A  86     -21.956  22.597  72.589  1.00 26.22    -0.337 N 
ATOM    816  HN  VAL A  86     -22.843  22.780  73.059  1.00  0.00     0.164 HD
ATOM    817  CA  VAL A  86     -21.462  23.546  71.599  1.00 31.73     0.159 C 
ATOM    818  C   VAL A  86     -21.217  24.889  72.270  1.00 35.24     0.251 C 
ATOM    819  O   VAL A  86     -21.880  25.253  73.248  1.00 34.26    -0.271 OA
ATOM    820  CB  VAL A  86     -22.422  23.712  70.400  1.00 34.22     0.029 C 
ATOM    821  CG1 VAL A  86     -22.536  22.411  69.618  1.00 32.41     0.002 C 
ATOM    822  CG2 VAL A  86     -23.786  24.197  70.866  1.00 37.90     0.002 C 
ATOM    823  N   LEU A  87     -20.248  25.624  71.735  1.00 34.20    -0.338 N 
ATOM    824  HN  LEU A  87     -19.670  25.216  71.000  1.00  0.00     0.164 HD
ATOM    825  CA  LEU A  87     -19.981  26.989  72.159  1.00 38.10     0.159 C 
ATOM    826  C   LEU A  87     -20.746  27.959  71.272  1.00 37.42     0.251 C 
ATOM    827  O   LEU A  87     -20.863  27.752  70.060  1.00 39.21    -0.271 OA
ATOM    828  CB  LEU A  87     -18.483  27.293  72.093  1.00 39.41     0.032 C 
ATOM    829  CG  LEU A  87     -17.705  27.345  73.407  1.00 41.24     0.002 C 
ATOM    830  CD1 LEU A  87     -16.210  27.344  73.135  1.00 39.84     0.000 C 
ATOM    831  CD2 LEU A  87     -18.101  28.566  74.221  1.00 45.07     0.000 C 
ATOM    832  N   LYS A  88     -21.273  29.017  71.882  1.00 35.57    -0.338 N 
ATOM    833  HN  LYS A  88     -21.197  29.084  72.897  1.00  0.00     0.164 HD
ATOM    834  CA  LYS A  88     -21.956  30.086  71.160  1.00 35.57     0.159 C 
ATOM    835  C   LYS A  88     -21.167  31.370  71.373  1.00 42.07     0.251 C 
ATOM    836  O   LYS A  88     -21.201  31.953  72.462  1.00 39.09    -0.271 OA
ATOM    837  CB  LYS A  88     -23.403  30.235  71.629  1.00 39.36     0.032 C 
ATOM    838  CG  LYS A  88     -24.281  29.038  71.296  1.00 41.29     0.004 C 
ATOM    839  CD  LYS A  88     -25.665  29.167  71.909  1.00 46.58     0.032 C 
ATOM    840  CE  LYS A  88     -26.601  29.951  71.005  1.00 43.72     0.206 C 
ATOM    841  NZ  LYS A  88     -27.998  29.944  71.521  1.00 51.46    -0.064 N 
ATOM    842  HZ1 LYS A  88     -28.626  30.470  70.914  1.00  0.00     0.275 HD
ATOM    843  HZ2 LYS A  88     -28.041  30.281  72.483  1.00  0.00     0.275 HD
ATOM    844  HZ3 LYS A  88     -28.335  28.993  71.670  1.00  0.00     0.275 HD
ATOM    845  N   LEU A  89     -20.451  31.801  70.337  1.00 35.18    -0.338 N 
ATOM    846  HN  LEU A  89     -20.509  31.289  69.457  1.00  0.00     0.164 HD
ATOM    847  CA  LEU A  89     -19.587  32.974  70.406  1.00 35.95     0.159 C 
ATOM    848  C   LEU A  89     -20.274  34.136  69.697  1.00 39.94     0.251 C 
ATOM    849  O   LEU A  89     -20.422  34.124  68.471  1.00 37.92    -0.271 OA
ATOM    850  CB  LEU A  89     -18.225  32.683  69.778  1.00 35.83     0.032 C 
ATOM    851  CG  LEU A  89     -17.443  31.484  70.316  1.00 34.70     0.002 C 
ATOM    852  CD1 LEU A  89     -16.114  31.346  69.590  1.00 35.27     0.000 C 
ATOM    853  CD2 LEU A  89     -17.225  31.612  71.813  1.00 34.21     0.000 C 
ATOM    854  N   LYS A  90     -20.694  35.133  70.470  1.00 37.44    -0.338 N 
ATOM    855  HN  LYS A  90     -20.639  35.041  71.484  1.00  0.00     0.164 HD
ATOM    856  CA  LYS A  90     -21.231  36.355  69.888  1.00 37.63     0.159 C 
ATOM    857  C   LYS A  90     -20.093  37.183  69.306  1.00 44.75     0.251 C 
ATOM    858  O   LYS A  90     -19.088  37.432  69.979  1.00 43.60    -0.271 OA
ATOM    859  CB  LYS A  90     -21.990  37.156  70.944  1.00 45.52     0.032 C 
ATOM    860  CG  LYS A  90     -23.177  37.940  70.409  1.00 47.69     0.004 C 
ATOM    861  CD  LYS A  90     -24.005  38.518  71.547  1.00 55.70     0.032 C 
ATOM    862  CE  LYS A  90     -25.345  39.037  71.053  1.00 59.25     0.206 C 
ATOM    863  NZ  LYS A  90     -26.228  39.447  72.181  1.00 57.77    -0.064 N 
ATOM    864  HZ1 LYS A  90     -27.127  39.795  71.849  1.00  0.00     0.275 HD
ATOM    865  HZ2 LYS A  90     -25.767  40.126  72.786  1.00  0.00     0.275 HD
ATOM    866  HZ3 LYS A  90     -26.348  38.690  72.854  1.00  0.00     0.275 HD
ATOM    867  N   VAL A  91     -20.244  37.605  68.052  1.00 39.26    -0.338 N 
ATOM    868  HN  VAL A  91     -21.120  37.414  67.566  1.00  0.00     0.164 HD
ATOM    869  CA  VAL A  91     -19.193  38.332  67.355  1.00 38.65     0.159 C 
ATOM    870  C   VAL A  91     -19.715  39.699  66.932  1.00 46.65     0.251 C 
ATOM    871  O   VAL A  91     -20.920  39.964  66.930  1.00 44.94    -0.271 OA
ATOM    872  CB  VAL A  91     -18.655  37.554  66.137  1.00 43.56     0.029 C 
ATOM    873  CG1 VAL A  91     -17.792  36.387  66.598  1.00 41.53     0.002 C 
ATOM    874  CG2 VAL A  91     -19.802  37.068  65.267  1.00 38.87     0.002 C 
ATOM    875  N   ASP A  92     -18.775  40.571  66.563  1.00 47.50    -0.337 N 
ATOM    876  HN  ASP A  92     -17.807  40.257  66.487  1.00  0.00     0.164 HD
ATOM    877  CA  ASP A  92     -19.097  41.962  66.265  1.00 55.99     0.170 C 
ATOM    878  C   ASP A  92     -19.813  42.133  64.931  1.00 55.99     0.252 C 
ATOM    879  O   ASP A  92     -20.446  43.172  64.713  1.00 51.50    -0.271 OA
ATOM    880  CB  ASP A  92     -17.816  42.800  66.282  1.00 56.73     0.129 C 
ATOM    881  CG  ASP A  92     -18.082  44.282  66.104  1.00 71.09     0.188 C 
ATOM    882  OD1 ASP A  92     -18.456  44.945  67.094  1.00 74.54    -0.647 OA
ATOM    883  OD2 ASP A  92     -17.917  44.784  64.971  1.00 72.25    -0.647 OA
ATOM    884  N   THR A  93     -19.741  41.146  64.042  1.00 53.36    -0.336 N 
ATOM    885  HN  THR A  93     -19.301  40.268  64.318  1.00  0.00     0.164 HD
ATOM    886  CA  THR A  93     -20.267  41.272  62.689  1.00 50.11     0.186 C 
ATOM    887  C   THR A  93     -21.298  40.186  62.421  1.00 48.58     0.253 C 
ATOM    888  O   THR A  93     -21.081  39.019  62.764  1.00 44.46    -0.270 OA
ATOM    889  CB  THR A  93     -19.142  41.188  61.653  1.00 51.85     0.140 C 
ATOM    890  OG1 THR A  93     -17.981  41.863  62.151  1.00 61.92    -0.382 OA
ATOM    891  HG1 THR A  93     -17.711  41.463  62.969  1.00  0.00     0.210 HD
ATOM    892  CG2 THR A  93     -19.574  41.829  60.342  1.00 53.12     0.034 C 
ATOM    893  N   ALA A  94     -22.416  40.574  61.812  1.00 44.58    -0.337 N 
ATOM    894  HN  ALA A  94     -22.598  41.570  61.689  1.00  0.00     0.164 HD
ATOM    895  CA  ALA A  94     -23.384  39.608  61.318  1.00 45.34     0.159 C 
ATOM    896  C   ALA A  94     -22.932  39.095  59.958  1.00 41.83     0.251 C 
ATOM    897  O   ALA A  94     -22.536  39.880  59.092  1.00 44.83    -0.271 OA
ATOM    898  CB  ALA A  94     -24.773  40.237  61.218  1.00 37.38     0.034 C 
ATOM    899  N   ASN A  95     -22.978  37.777  59.777  1.00 42.65    -0.337 N 
ATOM    900  HN  ASN A  95     -23.320  37.183  60.533  1.00  0.00     0.164 HD
ATOM    901  CA  ASN A  95     -22.552  37.160  58.527  1.00 40.38     0.169 C 
ATOM    902  C   ASN A  95     -23.452  37.626  57.389  1.00 40.35     0.255 C 
ATOM    903  O   ASN A  95     -24.653  37.326  57.383  1.00 39.89    -0.270 OA
ATOM    904  CB  ASN A  95     -22.572  35.634  58.650  1.00 42.27     0.119 C 
ATOM    905  CG  ASN A  95     -21.926  34.936  57.464  1.00 43.20     0.230 C 
ATOM    906  OD1 ASN A  95     -21.591  35.563  56.459  1.00 44.92    -0.273 OA
ATOM    907  ND2 ASN A  95     -21.754  33.625  57.578  1.00 42.09    -0.369 N 
ATOM    908 1HD2 ASN A  95     -22.032  33.105  58.411  1.00  0.00     0.159 HD
ATOM    909 2HD2 ASN A  95     -21.321  33.157  56.782  1.00  0.00     0.159 HD
ATOM    910  N   PRO A  96     -22.914  38.362  56.412  1.00 42.52    -0.312 N 
ATOM    911  CA  PRO A  96     -23.755  38.820  55.295  1.00 43.84     0.163 C 
ATOM    912  C   PRO A  96     -24.223  37.695  54.392  1.00 43.73     0.251 C 
ATOM    913  O   PRO A  96     -25.225  37.868  53.687  1.00 44.92    -0.271 OA
ATOM    914  CB  PRO A  96     -22.840  39.796  54.544  1.00 41.66     0.034 C 
ATOM    915  CG  PRO A  96     -21.459  39.322  54.857  1.00 41.64     0.027 C 
ATOM    916  CD  PRO A  96     -21.512  38.793  56.265  1.00 39.46     0.105 C 
ATOM    917  N   LYS A  97     -23.537  36.555  54.387  1.00 45.99    -0.338 N 
ATOM    918  HN  LYS A  97     -22.696  36.487  54.961  1.00  0.00     0.164 HD
ATOM    919  CA  LYS A  97     -23.938  35.402  53.596  1.00 45.32     0.159 C 
ATOM    920  C   LYS A  97     -24.868  34.462  54.351  1.00 44.01     0.251 C 
ATOM    921  O   LYS A  97     -25.065  33.325  53.911  1.00 46.12    -0.271 OA
ATOM    922  CB  LYS A  97     -22.704  34.628  53.123  1.00 43.79     0.032 C 
ATOM    923  CG  LYS A  97     -21.662  35.472  52.411  1.00 48.51     0.004 C 
ATOM    924  CD  LYS A  97     -20.651  34.588  51.697  1.00 47.89     0.032 C 
ATOM    925  CE  LYS A  97     -19.319  35.297  51.519  1.00 51.57     0.206 C 
ATOM    926  NZ  LYS A  97     -18.351  34.464  50.753  1.00 64.60    -0.064 N 
ATOM    927  HZ1 LYS A  97     -17.457  34.940  50.634  1.00  0.00     0.275 HD
ATOM    928  HZ2 LYS A  97     -18.740  34.171  49.856  1.00  0.00     0.275 HD
ATOM    929  HZ3 LYS A  97     -18.230  33.546  51.181  1.00  0.00     0.275 HD
ATOM    930  N   THR A  98     -25.435  34.903  55.468  1.00 42.46    -0.336 N 
ATOM    931  HN  THR A  98     -25.252  35.858  55.776  1.00  0.00     0.164 HD
ATOM    932  CA  THR A  98     -26.312  34.054  56.263  1.00 39.45     0.187 C 
ATOM    933  C   THR A  98     -27.555  33.682  55.465  1.00 38.73     0.257 C 
ATOM    934  O   THR A  98     -28.349  34.570  55.120  1.00 41.52    -0.270 OA
ATOM    935  CB  THR A  98     -26.728  34.751  57.556  1.00 43.49     0.140 C 
ATOM    936  OG1 THR A  98     -25.574  34.995  58.365  1.00 42.89    -0.382 OA
ATOM    937  HG1 THR A  98     -24.963  35.538  57.880  1.00  0.00     0.210 HD
ATOM    938  CG2 THR A  98     -27.706  33.882  58.333  1.00 38.44     0.034 C 
ATOM    939  N   PRO A  99     -27.766  32.410  55.155  1.00 38.95    -0.312 N 
ATOM    940  CA  PRO A  99     -29.005  32.004  54.492  1.00 38.09     0.163 C 
ATOM    941  C   PRO A  99     -30.127  31.867  55.511  1.00 41.90     0.251 C 
ATOM    942  O   PRO A  99     -29.914  31.905  56.724  1.00 39.74    -0.271 OA
ATOM    943  CB  PRO A  99     -28.640  30.650  53.883  1.00 40.27     0.034 C 
ATOM    944  CG  PRO A  99     -27.665  30.080  54.873  1.00 44.92     0.027 C 
ATOM    945  CD  PRO A  99     -26.901  31.254  55.452  1.00 39.70     0.105 C 
ATOM    946  N   LYS A 100     -31.343  31.718  54.996  1.00 36.74    -0.338 N 
ATOM    947  HN  LYS A 100     -31.501  31.879  54.001  1.00  0.00     0.164 HD
ATOM    948  CA  LYS A 100     -32.447  31.325  55.856  1.00 42.54     0.159 C 
ATOM    949  C   LYS A 100     -32.197  29.902  56.336  1.00 42.21     0.251 C 
ATOM    950  O   LYS A 100     -31.913  29.008  55.533  1.00 40.24    -0.271 OA
ATOM    951  CB  LYS A 100     -33.777  31.423  55.113  1.00 40.57     0.032 C 
ATOM    952  CG  LYS A 100     -34.989  31.181  55.998  1.00 49.85     0.004 C 
ATOM    953  CD  LYS A 100     -36.118  30.512  55.235  1.00 57.75     0.032 C 
ATOM    954  CE  LYS A 100     -37.472  30.904  55.803  1.00 58.16     0.206 C 
ATOM    955  NZ  LYS A 100     -38.084  29.783  56.571  1.00 62.23    -0.064 N 
ATOM    956  HZ1 LYS A 100     -38.993  30.046  56.952  1.00  0.00     0.275 HD
ATOM    957  HZ2 LYS A 100     -37.457  29.443  57.300  1.00  0.00     0.275 HD
ATOM    958  HZ3 LYS A 100     -38.146  28.934  56.009  1.00  0.00     0.275 HD
ATOM    959  N   TYR A 101     -32.267  29.692  57.647  1.00 37.56    -0.337 N 
ATOM    960  HN  TYR A 101     -32.622  30.427  58.258  1.00  0.00     0.164 HD
ATOM    961  CA  TYR A 101     -31.842  28.424  58.217  1.00 37.16     0.164 C 
ATOM    962  C   TYR A 101     -32.766  28.016  59.353  1.00 37.23     0.251 C 
ATOM    963  O   TYR A 101     -33.559  28.809  59.867  1.00 36.86    -0.271 OA
ATOM    964  CB  TYR A 101     -30.390  28.492  58.709  1.00 33.76     0.058 C 
ATOM    965  CG  TYR A 101     -30.181  29.414  59.891  1.00 39.07    -0.020 A 
ATOM    966  CD1 TYR A 101     -29.935  30.768  59.704  1.00 33.22    -0.002 A 
ATOM    967  CD2 TYR A 101     -30.223  28.929  61.193  1.00 36.68    -0.002 A 
ATOM    968  CE1 TYR A 101     -29.742  31.614  60.779  1.00 38.66     0.024 A 
ATOM    969  CE2 TYR A 101     -30.032  29.768  62.274  1.00 35.64     0.024 A 
ATOM    970  CZ  TYR A 101     -29.791  31.108  62.062  1.00 42.74     0.089 A 
ATOM    971  OH  TYR A 101     -29.599  31.947  63.136  1.00 44.17    -0.359 OA
ATOM    972  HH  TYR A 101     -29.633  31.599  64.019  1.00  0.00     0.218 HD
ATOM    973  N   LYS A 102     -32.647  26.746  59.734  1.00 34.77    -0.338 N 
ATOM    974  HN  LYS A 102     -32.033  26.136  59.194  1.00  0.00     0.164 HD
ATOM    975  CA  LYS A 102     -33.343  26.180  60.877  1.00 35.68     0.159 C 
ATOM    976  C   LYS A 102     -32.405  25.213  61.582  1.00 36.28     0.251 C 
ATOM    977  O   LYS A 102     -31.485  24.664  60.972  1.00 34.40    -0.271 OA
ATOM    978  CB  LYS A 102     -34.628  25.446  60.464  1.00 40.86     0.032 C 
ATOM    979  CG  LYS A 102     -35.760  26.352  60.011  1.00 49.31     0.004 C 
ATOM    980  CD  LYS A 102     -37.092  25.614  60.025  1.00 49.25     0.032 C 
ATOM    981  CE  LYS A 102     -37.465  25.108  58.640  1.00 61.49     0.206 C 
ATOM    982  NZ  LYS A 102     -36.684  23.899  58.253  1.00 62.18    -0.064 N 
ATOM    983  HZ1 LYS A 102     -36.934  23.560  57.324  1.00  0.00     0.275 HD
ATOM    984  HZ2 LYS A 102     -36.775  23.162  58.952  1.00  0.00     0.275 HD
ATOM    985  HZ3 LYS A 102     -35.681  24.069  58.326  1.00  0.00     0.275 HD
ATOM    986  N   PHE A 103     -32.639  25.016  62.876  1.00 31.56    -0.337 N 
ATOM    987  HN  PHE A 103     -33.357  25.579  63.332  1.00  0.00     0.164 HD
ATOM    988  CA  PHE A 103     -31.916  24.031  63.672  1.00 34.73     0.164 C 
ATOM    989  C   PHE A 103     -32.868  22.876  63.951  1.00 31.35     0.251 C 
ATOM    990  O   PHE A 103     -33.804  23.015  64.745  1.00 32.98    -0.271 OA
ATOM    991  CB  PHE A 103     -31.397  24.641  64.973  1.00 34.30     0.058 C 
ATOM    992  CG  PHE A 103     -30.156  25.473  64.804  1.00 32.28    -0.020 A 
ATOM    993  CD1 PHE A 103     -29.508  25.539  63.583  1.00 30.49    -0.004 A 
ATOM    994  CD2 PHE A 103     -29.635  26.186  65.873  1.00 35.60    -0.004 A 
ATOM    995  CE1 PHE A 103     -28.366  26.303  63.428  1.00 30.40    -0.000 A 
ATOM    996  CE2 PHE A 103     -28.494  26.951  65.725  1.00 31.28    -0.000 A 
ATOM    997  CZ  PHE A 103     -27.858  27.010  64.501  1.00 32.20     0.000 A 
ATOM    998  N   VAL A 104     -32.639  21.743  63.295  1.00 28.64    -0.338 N 
ATOM    999  HN  VAL A 104     -31.840  21.687  62.664  1.00  0.00     0.164 HD
ATOM   1000  CA  VAL A 104     -33.501  20.580  63.455  1.00 32.71     0.159 C 
ATOM   1001  C   VAL A 104     -32.669  19.403  63.943  1.00 37.01     0.251 C 
ATOM   1002  O   VAL A 104     -31.476  19.285  63.645  1.00 37.44    -0.271 OA
ATOM   1003  CB  VAL A 104     -34.243  20.218  62.148  1.00 35.46     0.029 C 
ATOM   1004  CG1 VAL A 104     -34.967  21.437  61.592  1.00 38.21     0.002 C 
ATOM   1005  CG2 VAL A 104     -33.279  19.645  61.119  1.00 38.51     0.002 C 
ATOM   1006  N   ARG A 105     -33.310  18.537  64.720  1.00 27.53    -0.338 N 
ATOM   1007  HN  ARG A 105     -34.258  18.760  65.022  1.00  0.00     0.164 HD
ATOM   1008  CA  ARG A 105     -32.716  17.283  65.158  1.00 30.16     0.159 C 
ATOM   1009  C   ARG A 105     -33.377  16.153  64.381  1.00 31.64     0.251 C 
ATOM   1010  O   ARG A 105     -34.589  15.941  64.495  1.00 36.99    -0.271 OA
ATOM   1011  CB  ARG A 105     -32.889  17.086  66.664  1.00 29.60     0.034 C 
ATOM   1012  CG  ARG A 105     -32.252  15.817  67.206  1.00 31.99     0.027 C 
ATOM   1013  CD  ARG A 105     -32.393  15.729  68.718  1.00 31.57     0.116 C 
ATOM   1014  NE  ARG A 105     -31.731  14.547  69.267  1.00 29.72    -0.212 N 
ATOM   1015  HE  ARG A 105     -32.263  13.678  69.308  1.00  0.00     0.178 HD
ATOM   1016  CZ  ARG A 105     -30.480  14.532  69.716  1.00 30.68     0.666 C 
ATOM   1017  NH1 ARG A 105     -29.748  15.638  69.683  1.00 28.54    -0.235 N 
ATOM   1018 1HH1 ARG A 105     -28.788  15.626  70.028  1.00  0.00     0.174 HD
ATOM   1019 2HH1 ARG A 105     -30.149  16.499  69.312  1.00  0.00     0.174 HD
ATOM   1020  NH2 ARG A 105     -29.959  13.412  70.199  1.00 29.69    -0.235 N 
ATOM   1021 1HH2 ARG A 105     -28.999  13.400  70.544  1.00  0.00     0.174 HD
ATOM   1022 2HH2 ARG A 105     -30.522  12.562  70.224  1.00  0.00     0.174 HD
ATOM   1023  N   ILE A 106     -32.584  15.441  63.587  1.00 25.77    -0.338 N 
ATOM   1024  HN  ILE A 106     -31.580  15.620  63.594  1.00  0.00     0.164 HD
ATOM   1025  CA  ILE A 106     -33.120  14.410  62.707  1.00 29.24     0.159 C 
ATOM   1026  C   ILE A 106     -33.326  13.118  63.484  1.00 33.97     0.251 C 
ATOM   1027  O   ILE A 106     -32.914  13.000  64.644  1.00 37.23    -0.271 OA
ATOM   1028  CB  ILE A 106     -32.201  14.192  61.492  1.00 33.86     0.029 C 
ATOM   1029  CG1 ILE A 106     -30.825  13.704  61.946  1.00 28.97     0.002 C 
ATOM   1030  CG2 ILE A 106     -32.072  15.474  60.686  1.00 41.61     0.002 C 
ATOM   1031  CD1 ILE A 106     -30.830  12.308  62.499  1.00 40.69     0.000 C 
ATOM   1032  N   GLN A 107     -33.961  12.151  62.849  1.00 29.20    -0.338 N 
ATOM   1033  HN  GLN A 107     -34.264  12.337  61.893  1.00  0.00     0.164 HD
ATOM   1034  CA  GLN A 107     -34.263  10.844  63.402  1.00 31.86     0.160 C 
ATOM   1035  C   GLN A 107     -33.318   9.796  62.837  1.00 35.06     0.254 C 
ATOM   1036  O   GLN A 107     -32.727   9.986  61.770  1.00 32.68    -0.270 OA
ATOM   1037  CB  GLN A 107     -35.711  10.456  63.080  1.00 34.98     0.042 C 
ATOM   1038  CG  GLN A 107     -36.752  11.168  63.925  1.00 33.40     0.090 C 
ATOM   1039  CD  GLN A 107     -36.793  10.647  65.347  1.00 40.18     0.227 C 
ATOM   1040  OE1 GLN A 107     -36.614   9.454  65.587  1.00 42.80    -0.273 OA
ATOM   1041  NE2 GLN A 107     -37.030  11.542  66.299  1.00 39.77    -0.369 N 
ATOM   1042 1HE2 GLN A 107     -37.058  11.191  67.256  1.00  0.00     0.159 HD
ATOM   1043 2HE2 GLN A 107     -37.178  12.531  66.100  1.00  0.00     0.159 HD
ATOM   1044  N   PRO A 108     -33.136   8.678  63.540  1.00 32.40    -0.312 N 
ATOM   1045  CA  PRO A 108     -32.407   7.553  62.945  1.00 33.04     0.163 C 
ATOM   1046  C   PRO A 108     -33.084   7.093  61.663  1.00 31.54     0.251 C 
ATOM   1047  O   PRO A 108     -34.312   7.033  61.573  1.00 30.44    -0.271 OA
ATOM   1048  CB  PRO A 108     -32.466   6.477  64.034  1.00 33.49     0.034 C 
ATOM   1049  CG  PRO A 108     -32.630   7.241  65.303  1.00 35.33     0.027 C 
ATOM   1050  CD  PRO A 108     -33.472   8.435  64.954  1.00 38.44     0.105 C 
ATOM   1051  N   GLY A 109     -32.267   6.778  60.660  1.00 30.37    -0.336 N 
ATOM   1052  HN  GLY A 109     -31.260   6.795  60.821  1.00  0.00     0.164 HD
ATOM   1053  CA  GLY A 109     -32.757   6.413  59.353  1.00 31.93     0.189 C 
ATOM   1054  C   GLY A 109     -32.860   7.561  58.373  1.00 36.89     0.253 C 
ATOM   1055  O   GLY A 109     -32.925   7.320  57.161  1.00 34.94    -0.270 OA
ATOM   1056  N   GLN A 110     -32.882   8.799  58.858  1.00 34.68    -0.337 N 
ATOM   1057  HN  GLN A 110     -32.878   8.938  59.869  1.00  0.00     0.164 HD
ATOM   1058  CA  GLN A 110     -32.911   9.958  57.984  1.00 28.85     0.160 C 
ATOM   1059  C   GLN A 110     -31.503  10.294  57.503  1.00 33.18     0.251 C 
ATOM   1060  O   GLN A 110     -30.500   9.919  58.116  1.00 31.04    -0.271 OA
ATOM   1061  CB  GLN A 110     -33.526  11.160  58.700  1.00 32.11     0.042 C 
ATOM   1062  CG  GLN A 110     -35.021  11.034  58.939  1.00 34.62     0.090 C 
ATOM   1063  CD  GLN A 110     -35.781  10.671  57.679  1.00 48.98     0.227 C 
ATOM   1064  OE1 GLN A 110     -36.293   9.559  57.548  1.00 50.45    -0.273 OA
ATOM   1065  NE2 GLN A 110     -35.857  11.610  56.743  1.00 47.85    -0.369 N 
ATOM   1066 1HE2 GLN A 110     -35.433  12.531  56.852  1.00  0.00     0.159 HD
ATOM   1067 2HE2 GLN A 110     -36.368  11.366  55.895  1.00  0.00     0.159 HD
ATOM   1068  N   THR A 111     -31.438  11.013  56.388  1.00 30.03    -0.336 N 
ATOM   1069  HN  THR A 111     -32.305  11.346  55.966  1.00  0.00     0.164 HD
ATOM   1070  CA  THR A 111     -30.174  11.341  55.749  1.00 31.68     0.186 C 
ATOM   1071  C   THR A 111     -29.918  12.841  55.794  1.00 26.77     0.253 C 
ATOM   1072  O   THR A 111     -30.797  13.645  56.118  1.00 28.89    -0.270 OA
ATOM   1073  CB  THR A 111     -30.151  10.848  54.298  1.00 33.24     0.140 C 
ATOM   1074  OG1 THR A 111     -31.279  11.377  53.591  1.00 31.13    -0.382 OA
ATOM   1075  HG1 THR A 111     -31.265  11.071  52.692  1.00  0.00     0.210 HD
ATOM   1076  CG2 THR A 111     -30.191   9.330  54.253  1.00 30.08     0.034 C 
ATOM   1077  N   PHE A 112     -28.683  13.202  55.458  1.00 25.75    -0.337 N 
ATOM   1078  HN  PHE A 112     -28.008  12.471  55.233  1.00  0.00     0.164 HD
ATOM   1079  CA  PHE A 112     -28.249  14.590  55.396  1.00 24.19     0.164 C 
ATOM   1080  C   PHE A 112     -26.898  14.635  54.701  1.00 25.60     0.251 C 
ATOM   1081  O   PHE A 112     -26.188  13.628  54.618  1.00 29.54    -0.271 OA
ATOM   1082  CB  PHE A 112     -28.162  15.227  56.788  1.00 25.66     0.058 C 
ATOM   1083  CG  PHE A 112     -27.238  14.509  57.732  1.00 31.15    -0.020 A 
ATOM   1084  CD1 PHE A 112     -27.672  13.402  58.442  1.00 33.13    -0.004 A 
ATOM   1085  CD2 PHE A 112     -25.937  14.949  57.918  1.00 28.12    -0.004 A 
ATOM   1086  CE1 PHE A 112     -26.826  12.742  59.313  1.00 35.25    -0.000 A 
ATOM   1087  CE2 PHE A 112     -25.087  14.293  58.788  1.00 33.87    -0.000 A 
ATOM   1088  CZ  PHE A 112     -25.532  13.188  59.486  1.00 32.49     0.000 A 
ATOM   1089  N   SER A 113     -26.554  15.817  54.203  1.00 27.87    -0.336 N 
ATOM   1090  HN  SER A 113     -27.205  16.596  54.298  1.00  0.00     0.164 HD
ATOM   1091  CA  SER A 113     -25.286  16.046  53.527  1.00 26.39     0.189 C 
ATOM   1092  C   SER A 113     -24.273  16.620  54.508  1.00 31.32     0.253 C 
ATOM   1093  O   SER A 113     -24.619  17.427  55.374  1.00 23.80    -0.270 OA
ATOM   1094  CB  SER A 113     -25.460  16.995  52.340  1.00 29.74     0.169 C 
ATOM   1095  OG  SER A 113     -26.449  16.512  51.449  1.00 31.08    -0.380 OA
ATOM   1096  HG  SER A 113     -26.557  17.101  50.712  1.00  0.00     0.211 HD
ATOM   1097  N   VAL A 114     -23.020  16.198  54.367  1.00 29.58    -0.337 N 
ATOM   1098  HN  VAL A 114     -22.807  15.554  53.605  1.00  0.00     0.164 HD
ATOM   1099  CA  VAL A 114     -21.937  16.611  55.249  1.00 29.24     0.159 C 
ATOM   1100  C   VAL A 114     -20.945  17.436  54.444  1.00 29.20     0.251 C 
ATOM   1101  O   VAL A 114     -20.467  16.992  53.395  1.00 29.25    -0.271 OA
ATOM   1102  CB  VAL A 114     -21.241  15.399  55.891  1.00 26.68     0.029 C 
ATOM   1103  CG1 VAL A 114     -19.953  15.834  56.583  1.00 30.26     0.002 C 
ATOM   1104  CG2 VAL A 114     -22.173  14.711  56.873  1.00 26.58     0.002 C 
ATOM   1105  N   LEU A 115     -20.638  18.631  54.934  1.00 26.73    -0.338 N 
ATOM   1106  HN  LEU A 115     -21.149  18.972  55.749  1.00  0.00     0.164 HD
ATOM   1107  CA  LEU A 115     -19.599  19.477  54.354  1.00 28.06     0.159 C 
ATOM   1108  C   LEU A 115     -18.365  19.348  55.243  1.00 31.91     0.251 C 
ATOM   1109  O   LEU A 115     -18.268  19.997  56.286  1.00 33.35    -0.271 OA
ATOM   1110  CB  LEU A 115     -20.062  20.926  54.246  1.00 31.46     0.032 C 
ATOM   1111  CG  LEU A 115     -18.982  21.877  53.731  1.00 34.58     0.002 C 
ATOM   1112  CD1 LEU A 115     -18.587  21.434  52.340  1.00 38.33     0.000 C 
ATOM   1113  CD2 LEU A 115     -19.451  23.325  53.720  1.00 37.35     0.000 C 
ATOM   1114  N   ALA A 116     -17.429  18.494  54.841  1.00 28.72    -0.338 N 
ATOM   1115  HN  ALA A 116     -17.566  17.965  53.980  1.00  0.00     0.164 HD
ATOM   1116  CA  ALA A 116     -16.209  18.305  55.616  1.00 36.61     0.159 C 
ATOM   1117  C   ALA A 116     -15.293  19.509  55.429  1.00 36.10     0.251 C 
ATOM   1118  O   ALA A 116     -14.879  19.816  54.306  1.00 36.85    -0.271 OA
ATOM   1119  CB  ALA A 116     -15.506  17.018  55.194  1.00 35.24     0.034 C 
ATOM   1120  N   CYS A 117     -14.976  20.189  56.527  1.00 31.42    -0.337 N 
ATOM   1121  HN  CYS A 117     -15.331  19.862  57.426  1.00  0.00     0.164 HD
ATOM   1122  CA  CYS A 117     -14.143  21.380  56.496  1.00 35.33     0.171 C 
ATOM   1123  C   CYS A 117     -12.897  21.176  57.345  1.00 37.63     0.252 C 
ATOM   1124  O   CYS A 117     -12.895  20.398  58.304  1.00 33.01    -0.271 OA
ATOM   1125  CB  CYS A 117     -14.908  22.610  56.999  1.00 36.22     0.100 C 
ATOM   1126  SG  CYS A 117     -16.563  22.801  56.305  1.00 50.70    -0.080 SA
ATOM   1127  N   TYR A 118     -11.833  21.886  56.978  1.00 41.48    -0.337 N 
ATOM   1128  HN  TYR A 118     -11.899  22.471  56.145  1.00  0.00     0.164 HD
ATOM   1129  CA  TYR A 118     -10.576  21.862  57.717  1.00 38.25     0.164 C 
ATOM   1130  C   TYR A 118     -10.033  23.280  57.770  1.00 41.43     0.251 C 
ATOM   1131  O   TYR A 118      -9.813  23.898  56.723  1.00 40.83    -0.271 OA
ATOM   1132  CB  TYR A 118      -9.566  20.912  57.064  1.00 32.92     0.058 C 
ATOM   1133  CG  TYR A 118      -9.998  19.462  57.089  1.00 37.18    -0.020 A 
ATOM   1134  CD1 TYR A 118     -10.765  18.928  56.060  1.00 37.78    -0.002 A 
ATOM   1135  CD2 TYR A 118      -9.644  18.629  58.142  1.00 35.64    -0.002 A 
ATOM   1136  CE1 TYR A 118     -11.166  17.606  56.080  1.00 35.34     0.024 A 
ATOM   1137  CE2 TYR A 118     -10.039  17.304  58.170  1.00 37.65     0.024 A 
ATOM   1138  CZ  TYR A 118     -10.800  16.798  57.136  1.00 37.82     0.089 A 
ATOM   1139  OH  TYR A 118     -11.196  15.481  57.160  1.00 39.89    -0.359 OA
ATOM   1140  HH  TYR A 118     -10.944  14.924  57.887  1.00  0.00     0.218 HD
ATOM   1141  N   ASN A 119      -9.826  23.791  58.986  1.00 44.86    -0.337 N 
ATOM   1142  HN  ASN A 119     -10.007  23.203  59.800  1.00  0.00     0.164 HD
ATOM   1143  CA  ASN A 119      -9.350  25.159  59.202  1.00 42.76     0.169 C 
ATOM   1144  C   ASN A 119     -10.291  26.181  58.567  1.00 41.56     0.251 C 
ATOM   1145  O   ASN A 119      -9.857  27.147  57.936  1.00 39.63    -0.271 OA
ATOM   1146  CB  ASN A 119      -7.920  25.337  58.687  1.00 49.38     0.119 C 
ATOM   1147  CG  ASN A 119      -6.915  24.506  59.460  1.00 51.44     0.230 C 
ATOM   1148  OD1 ASN A 119      -6.614  23.372  59.090  1.00 56.00    -0.273 OA
ATOM   1149  ND2 ASN A 119      -6.392  25.069  60.544  1.00 48.44    -0.369 N 
ATOM   1150 1HD2 ASN A 119      -6.642  26.009  60.851  1.00  0.00     0.159 HD
ATOM   1151 2HD2 ASN A 119      -5.716  24.510  61.064  1.00  0.00     0.159 HD
ATOM   1152  N   GLY A 120     -11.594  25.964  58.736  1.00 39.01    -0.336 N 
ATOM   1153  HN  GLY A 120     -11.894  25.144  59.264  1.00  0.00     0.164 HD
ATOM   1154  CA  GLY A 120     -12.598  26.855  58.194  1.00 36.10     0.189 C 
ATOM   1155  C   GLY A 120     -12.758  26.823  56.691  1.00 42.88     0.253 C 
ATOM   1156  O   GLY A 120     -13.523  27.632  56.153  1.00 41.11    -0.270 OA
ATOM   1157  N   SER A 121     -12.073  25.920  55.994  1.00 37.25    -0.335 N 
ATOM   1158  HN  SER A 121     -11.483  25.256  56.496  1.00  0.00     0.164 HD
ATOM   1159  CA  SER A 121     -12.134  25.844  54.539  1.00 41.19     0.189 C 
ATOM   1160  C   SER A 121     -12.780  24.531  54.120  1.00 42.94     0.257 C 
ATOM   1161  O   SER A 121     -12.235  23.454  54.418  1.00 38.68    -0.270 OA
ATOM   1162  CB  SER A 121     -10.737  25.972  53.929  1.00 39.49     0.169 C 
ATOM   1163  OG  SER A 121     -10.804  26.471  52.605  1.00 58.46    -0.380 OA
ATOM   1164  HG  SER A 121      -9.936  26.550  52.226  1.00  0.00     0.211 HD
ATOM   1165  N   PRO A 122     -13.928  24.561  53.445  1.00 45.78    -0.312 N 
ATOM   1166  CA  PRO A 122     -14.554  23.310  52.997  1.00 41.91     0.163 C 
ATOM   1167  C   PRO A 122     -13.688  22.585  51.977  1.00 41.77     0.251 C 
ATOM   1168  O   PRO A 122     -13.072  23.202  51.104  1.00 44.19    -0.271 OA
ATOM   1169  CB  PRO A 122     -15.877  23.779  52.379  1.00 45.61     0.034 C 
ATOM   1170  CG  PRO A 122     -16.126  25.132  52.974  1.00 48.15     0.027 C 
ATOM   1171  CD  PRO A 122     -14.771  25.736  53.169  1.00 44.74     0.105 C 
ATOM   1172  N   SER A 123     -13.646  21.256  52.093  1.00 40.84    -0.336 N 
ATOM   1173  HN  SER A 123     -14.188  20.807  52.832  1.00  0.00     0.164 HD
ATOM   1174  CA  SER A 123     -12.852  20.428  51.199  1.00 40.73     0.189 C 
ATOM   1175  C   SER A 123     -13.640  19.332  50.498  1.00 39.49     0.254 C 
ATOM   1176  O   SER A 123     -13.140  18.779  49.512  1.00 37.35    -0.270 OA
ATOM   1177  CB  SER A 123     -11.685  19.777  51.960  1.00 42.66     0.169 C 
ATOM   1178  OG  SER A 123     -12.107  18.608  52.639  1.00 40.82    -0.380 OA
ATOM   1179  HG  SER A 123     -11.386  18.206  53.109  1.00  0.00     0.211 HD
ATOM   1180  N   GLY A 124     -14.838  19.001  50.965  1.00 34.94    -0.336 N 
ATOM   1181  HN  GLY A 124     -15.212  19.486  51.781  1.00  0.00     0.164 HD
ATOM   1182  CA  GLY A 124     -15.622  17.959  50.331  1.00 36.97     0.189 C 
ATOM   1183  C   GLY A 124     -17.024  17.915  50.891  1.00 35.80     0.253 C 
ATOM   1184  O   GLY A 124     -17.290  18.400  51.996  1.00 34.45    -0.270 OA
ATOM   1185  N   VAL A 125     -17.922  17.321  50.108  1.00 28.17    -0.337 N 
ATOM   1186  HN  VAL A 125     -17.620  16.952  49.206  1.00  0.00     0.164 HD
ATOM   1187  CA  VAL A 125     -19.322  17.178  50.492  1.00 28.26     0.159 C 
ATOM   1188  C   VAL A 125     -19.792  15.780  50.111  1.00 31.29     0.251 C 
ATOM   1189  O   VAL A 125     -19.449  15.266  49.041  1.00 30.39    -0.271 OA
ATOM   1190  CB  VAL A 125     -20.205  18.269  49.846  1.00 34.00     0.029 C 
ATOM   1191  CG1 VAL A 125     -20.116  18.216  48.329  1.00 34.39     0.002 C 
ATOM   1192  CG2 VAL A 125     -21.649  18.144  50.315  1.00 32.78     0.002 C 
ATOM   1193  N   TYR A 126     -20.561  15.155  51.001  1.00 29.87    -0.337 N 
ATOM   1194  HN  TYR A 126     -20.793  15.626  51.875  1.00  0.00     0.164 HD
ATOM   1195  CA  TYR A 126     -21.078  13.816  50.757  1.00 27.60     0.164 C 
ATOM   1196  C   TYR A 126     -22.326  13.610  51.601  1.00 30.08     0.251 C 
ATOM   1197  O   TYR A 126     -22.582  14.348  52.557  1.00 29.92    -0.271 OA
ATOM   1198  CB  TYR A 126     -20.029  12.739  51.064  1.00 29.36     0.058 C 
ATOM   1199  CG  TYR A 126     -19.484  12.790  52.475  1.00 31.82    -0.020 A 
ATOM   1200  CD1 TYR A 126     -18.368  13.557  52.782  1.00 36.26    -0.002 A 
ATOM   1201  CD2 TYR A 126     -20.084  12.070  53.500  1.00 33.37    -0.002 A 
ATOM   1202  CE1 TYR A 126     -17.866  13.607  54.069  1.00 33.14     0.024 A 
ATOM   1203  CE2 TYR A 126     -19.589  12.115  54.789  1.00 33.73     0.024 A 
ATOM   1204  CZ  TYR A 126     -18.481  12.884  55.068  1.00 32.44     0.089 A 
ATOM   1205  OH  TYR A 126     -17.986  12.931  56.351  1.00 34.56    -0.359 OA
ATOM   1206  HH  TYR A 126     -17.222  13.461  56.543  1.00  0.00     0.218 HD
ATOM   1207  N   GLN A 127     -23.097  12.590  51.236  1.00 26.24    -0.338 N 
ATOM   1208  HN  GLN A 127     -22.807  12.011  50.448  1.00  0.00     0.164 HD
ATOM   1209  CA  GLN A 127     -24.341  12.272  51.923  1.00 29.01     0.160 C 
ATOM   1210  C   GLN A 127     -24.090  11.281  53.053  1.00 36.22     0.251 C 
ATOM   1211  O   GLN A 127     -23.270  10.367  52.926  1.00 34.05    -0.271 OA
ATOM   1212  CB  GLN A 127     -25.365  11.701  50.940  1.00 35.77     0.042 C 
ATOM   1213  CG  GLN A 127     -26.783  11.617  51.485  1.00 35.54     0.090 C 
ATOM   1214  CD  GLN A 127     -27.555  12.914  51.326  1.00 36.56     0.227 C 
ATOM   1215  OE1 GLN A 127     -26.970  13.994  51.231  1.00 39.37    -0.273 OA
ATOM   1216  NE2 GLN A 127     -28.879  12.813  51.296  1.00 39.16    -0.369 N 
ATOM   1217 1HE2 GLN A 127     -29.398  13.685  51.189  1.00  0.00     0.159 HD
ATOM   1218 2HE2 GLN A 127     -29.363  11.919  51.375  1.00  0.00     0.159 HD
ATOM   1219  N   CYS A 128     -24.805  11.471  54.160  1.00 34.64    -0.337 N 
ATOM   1220  HN  CYS A 128     -25.463  12.250  54.190  1.00  0.00     0.164 HD
ATOM   1221  CA  CYS A 128     -24.686  10.612  55.328  1.00 36.77     0.171 C 
ATOM   1222  C   CYS A 128     -26.075  10.273  55.846  1.00 37.19     0.252 C 
ATOM   1223  O   CYS A 128     -27.039  11.008  55.624  1.00 34.84    -0.271 OA
ATOM   1224  CB  CYS A 128     -23.862  11.274  56.441  1.00 38.70     0.100 C 
ATOM   1225  SG  CYS A 128     -22.145  10.732  56.529  1.00 50.17    -0.080 SA
ATOM   1226  N   ALA A 129     -26.166   9.147  56.549  1.00 36.72    -0.337 N 
ATOM   1227  HN  ALA A 129     -25.334   8.567  56.656  1.00  0.00     0.164 HD
ATOM   1228  CA  ALA A 129     -27.407   8.712  57.171  1.00 34.50     0.159 C 
ATOM   1229  C   ALA A 129     -27.171   8.455  58.650  1.00 38.35     0.251 C 
ATOM   1230  O   ALA A 129     -26.155   7.867  59.034  1.00 35.86    -0.271 OA
ATOM   1231  CB  ALA A 129     -27.959   7.447  56.504  1.00 35.38     0.034 C 
ATOM   1232  N   MET A 130     -28.110   8.903  59.478  1.00 31.95    -0.337 N 
ATOM   1233  HN  MET A 130     -28.893   9.441  59.106  1.00  0.00     0.164 HD
ATOM   1234  CA  MET A 130     -28.039   8.638  60.908  1.00 34.80     0.160 C 
ATOM   1235  C   MET A 130     -28.416   7.185  61.173  1.00 34.79     0.251 C 
ATOM   1236  O   MET A 130     -29.550   6.772  60.908  1.00 32.27    -0.271 OA
ATOM   1237  CB  MET A 130     -28.963   9.587  61.667  1.00 34.04     0.043 C 
ATOM   1238  CG  MET A 130     -28.954   9.416  63.181  1.00 37.20     0.060 C 
ATOM   1239  SD  MET A 130     -27.369   9.810  63.951  1.00 39.63    -0.139 SA
ATOM   1240  CE  MET A 130     -27.092  11.482  63.378  1.00 29.75     0.069 C 
ATOM   1241  N   ARG A 131     -27.462   6.409  61.682  1.00 31.26    -0.338 N 
ATOM   1242  HN  ARG A 131     -26.544   6.807  61.880  1.00  0.00     0.164 HD
ATOM   1243  CA  ARG A 131     -27.706   5.007  61.960  1.00 27.15     0.160 C 
ATOM   1244  C   ARG A 131     -28.658   4.859  63.146  1.00 31.08     0.254 C 
ATOM   1245  O   ARG A 131     -28.791   5.770  63.966  1.00 31.54    -0.270 OA
ATOM   1246  CB  ARG A 131     -26.390   4.285  62.245  1.00 29.07     0.034 C 
ATOM   1247  CG  ARG A 131     -25.361   4.385  61.129  1.00 34.50     0.027 C 
ATOM   1248  CD  ARG A 131     -25.937   3.938  59.800  1.00 31.99     0.116 C 
ATOM   1249  NE  ARG A 131     -26.509   2.598  59.876  1.00 34.57    -0.212 N 
ATOM   1250  HE  ARG A 131     -26.458   2.106  60.768  1.00  0.00     0.178 HD
ATOM   1251  CZ  ARG A 131     -27.092   1.978  58.856  1.00 40.72     0.666 C 
ATOM   1252  NH1 ARG A 131     -27.182   2.579  57.677  1.00 35.13    -0.235 N 
ATOM   1253 1HH1 ARG A 131     -27.630   2.103  56.894  1.00  0.00     0.174 HD
ATOM   1254 2HH1 ARG A 131     -26.801   3.518  57.556  1.00  0.00     0.174 HD
ATOM   1255  NH2 ARG A 131     -27.587   0.758  59.013  1.00 34.74    -0.235 N 
ATOM   1256 1HH2 ARG A 131     -28.035   0.282  58.230  1.00  0.00     0.174 HD
ATOM   1257 2HH2 ARG A 131     -27.518   0.296  59.920  1.00  0.00     0.174 HD
ATOM   1258  N   PRO A 132     -29.344   3.717  63.248  1.00 31.94    -0.312 N 
ATOM   1259  CA  PRO A 132     -30.232   3.495  64.402  1.00 32.67     0.163 C 
ATOM   1260  C   PRO A 132     -29.533   3.587  65.749  1.00 30.17     0.251 C 
ATOM   1261  O   PRO A 132     -30.204   3.849  66.755  1.00 34.15    -0.271 OA
ATOM   1262  CB  PRO A 132     -30.783   2.086  64.151  1.00 35.36     0.034 C 
ATOM   1263  CG  PRO A 132     -30.727   1.929  62.669  1.00 30.83     0.027 C 
ATOM   1264  CD  PRO A 132     -29.499   2.670  62.222  1.00 31.83     0.105 C 
ATOM   1265  N   ASN A 133     -28.217   3.378  65.809  1.00 28.62    -0.337 N 
ATOM   1266  HN  ASN A 133     -27.723   3.089  64.965  1.00  0.00     0.164 HD
ATOM   1267  CA  ASN A 133     -27.464   3.550  67.044  1.00 32.37     0.169 C 
ATOM   1268  C   ASN A 133     -26.894   4.959  67.189  1.00 31.42     0.251 C 
ATOM   1269  O   ASN A 133     -25.970   5.166  67.985  1.00 32.54    -0.271 OA
ATOM   1270  CB  ASN A 133     -26.348   2.504  67.139  1.00 31.04     0.119 C 
ATOM   1271  CG  ASN A 133     -25.351   2.592  65.996  1.00 34.72     0.230 C 
ATOM   1272  OD1 ASN A 133     -25.406   3.501  65.169  1.00 33.90    -0.273 OA
ATOM   1273  ND2 ASN A 133     -24.429   1.638  65.948  1.00 34.83    -0.369 N 
ATOM   1274 1HD2 ASN A 133     -24.383   0.884  66.634  1.00  0.00     0.159 HD
ATOM   1275 2HD2 ASN A 133     -23.760   1.697  65.181  1.00  0.00     0.159 HD
ATOM   1276  N   PHE A 134     -27.417   5.918  66.422  1.00 26.93    -0.337 N 
ATOM   1277  HN  PHE A 134     -28.102   5.648  65.716  1.00  0.00     0.164 HD
ATOM   1278  CA  PHE A 134     -27.065   7.335  66.535  1.00 30.85     0.164 C 
ATOM   1279  C   PHE A 134     -25.603   7.605  66.190  1.00 30.75     0.251 C 
ATOM   1280  O   PHE A 134     -24.990   8.534  66.723  1.00 37.79    -0.271 OA
ATOM   1281  CB  PHE A 134     -27.390   7.880  67.927  1.00 30.04     0.058 C 
ATOM   1282  CG  PHE A 134     -28.851   7.841  68.270  1.00 28.50    -0.020 A 
ATOM   1283  CD1 PHE A 134     -29.719   8.797  67.770  1.00 32.28    -0.004 A 
ATOM   1284  CD2 PHE A 134     -29.356   6.849  69.094  1.00 31.25    -0.004 A 
ATOM   1285  CE1 PHE A 134     -31.064   8.766  68.084  1.00 30.50    -0.000 A 
ATOM   1286  CE2 PHE A 134     -30.701   6.812  69.413  1.00 34.66    -0.000 A 
ATOM   1287  CZ  PHE A 134     -31.556   7.772  68.906  1.00 39.29     0.000 A 
ATOM   1288  N   THR A 135     -25.031   6.806  65.298  1.00 29.58    -0.336 N 
ATOM   1289  HN  THR A 135     -25.526   5.963  65.008  1.00  0.00     0.164 HD
ATOM   1290  CA  THR A 135     -23.727   7.085  64.718  1.00 28.22     0.186 C 
ATOM   1291  C   THR A 135     -23.886   7.364  63.230  1.00 32.13     0.253 C 
ATOM   1292  O   THR A 135     -24.944   7.136  62.639  1.00 31.70    -0.270 OA
ATOM   1293  CB  THR A 135     -22.756   5.918  64.938  1.00 32.25     0.140 C 
ATOM   1294  OG1 THR A 135     -23.259   4.744  64.289  1.00 31.33    -0.382 OA
ATOM   1295  HG1 THR A 135     -23.367   4.917  63.361  1.00  0.00     0.210 HD
ATOM   1296  CG2 THR A 135     -22.584   5.641  66.420  1.00 30.07     0.034 C 
ATOM   1297  N   ILE A 136     -22.820   7.880  62.625  1.00 28.12    -0.337 N 
ATOM   1298  HN  ILE A 136     -22.012   8.145  63.188  1.00  0.00     0.164 HD
ATOM   1299  CA  ILE A 136     -22.771   8.078  61.184  1.00 32.40     0.159 C 
ATOM   1300  C   ILE A 136     -21.455   7.521  60.664  1.00 33.86     0.251 C 
ATOM   1301  O   ILE A 136     -20.433   7.535  61.358  1.00 29.44    -0.271 OA
ATOM   1302  CB  ILE A 136     -22.935   9.563  60.777  1.00 30.33     0.029 C 
ATOM   1303  CG1 ILE A 136     -21.760  10.402  61.281  1.00 31.67     0.002 C 
ATOM   1304  CG2 ILE A 136     -24.257  10.122  61.286  1.00 31.37     0.002 C 
ATOM   1305  CD1 ILE A 136     -21.685  11.774  60.648  1.00 32.53     0.000 C 
ATOM   1306  N   LYS A 137     -21.491   7.011  59.436  1.00 33.03    -0.338 N 
ATOM   1307  HN  LYS A 137     -22.384   6.986  58.943  1.00  0.00     0.164 HD
ATOM   1308  CA  LYS A 137     -20.306   6.485  58.764  1.00 34.40     0.159 C 
ATOM   1309  C   LYS A 137     -19.824   7.561  57.797  1.00 36.09     0.251 C 
ATOM   1310  O   LYS A 137     -20.184   7.575  56.620  1.00 37.73    -0.271 OA
ATOM   1311  CB  LYS A 137     -20.615   5.173  58.052  1.00 39.92     0.032 C 
ATOM   1312  CG  LYS A 137     -20.622   3.960  58.968  1.00 42.67     0.004 C 
ATOM   1313  CD  LYS A 137     -21.819   3.065  58.694  1.00 48.77     0.032 C 
ATOM   1314  CE  LYS A 137     -21.664   1.713  59.370  1.00 47.32     0.206 C 
ATOM   1315  NZ  LYS A 137     -22.790   0.796  59.040  1.00 54.99    -0.064 N 
ATOM   1316  HZ1 LYS A 137     -22.686  -0.112  59.494  1.00  0.00     0.275 HD
ATOM   1317  HZ2 LYS A 137     -22.903   0.696  58.031  1.00  0.00     0.275 HD
ATOM   1318  HZ3 LYS A 137     -23.691   1.220  59.261  1.00  0.00     0.275 HD
ATOM   1319  N   GLY A 138     -19.006   8.480  58.310  1.00 38.65    -0.336 N 
ATOM   1320  HN  GLY A 138     -18.735   8.400  59.290  1.00  0.00     0.164 HD
ATOM   1321  CA  GLY A 138     -18.490   9.579  57.540  1.00 31.62     0.189 C 
ATOM   1322  C   GLY A 138     -17.015   9.433  57.225  1.00 32.08     0.253 C 
ATOM   1323  O   GLY A 138     -16.431   8.347  57.314  1.00 36.03    -0.270 OA
ATOM   1324  N   SER A 139     -16.406  10.554  56.841  1.00 30.94    -0.335 N 
ATOM   1325  HN  SER A 139     -16.960  11.406  56.749  1.00  0.00     0.164 HD
ATOM   1326  CA  SER A 139     -14.974  10.612  56.546  1.00 34.67     0.189 C 
ATOM   1327  C   SER A 139     -14.441  11.890  57.186  1.00 35.77     0.254 C 
ATOM   1328  O   SER A 139     -14.612  12.983  56.638  1.00 34.43    -0.270 OA
ATOM   1329  CB  SER A 139     -14.714  10.584  55.045  1.00 32.16     0.169 C 
ATOM   1330  OG  SER A 139     -13.436  11.114  54.738  1.00 38.59    -0.380 OA
ATOM   1331  HG  SER A 139     -13.274  11.097  53.802  1.00  0.00     0.211 HD
ATOM   1332  N   PHE A 140     -13.801  11.748  58.344  1.00 35.40    -0.337 N 
ATOM   1333  HN  PHE A 140     -13.627  10.806  58.694  1.00  0.00     0.164 HD
ATOM   1334  CA  PHE A 140     -13.339  12.882  59.131  1.00 32.87     0.164 C 
ATOM   1335  C   PHE A 140     -11.914  12.636  59.601  1.00 35.47     0.251 C 
ATOM   1336  O   PHE A 140     -11.601  11.554  60.109  1.00 36.85    -0.271 OA
ATOM   1337  CB  PHE A 140     -14.252  13.122  60.337  1.00 30.41     0.058 C 
ATOM   1338  CG  PHE A 140     -15.641  13.561  59.972  1.00 31.56    -0.020 A 
ATOM   1339  CD1 PHE A 140     -15.874  14.835  59.480  1.00 31.97    -0.004 A 
ATOM   1340  CD2 PHE A 140     -16.716  12.702  60.129  1.00 29.36    -0.004 A 
ATOM   1341  CE1 PHE A 140     -17.153  15.243  59.148  1.00 27.22    -0.000 A 
ATOM   1342  CE2 PHE A 140     -17.997  13.103  59.798  1.00 31.61    -0.000 A 
ATOM   1343  CZ  PHE A 140     -18.215  14.376  59.308  1.00 31.05     0.000 A 
ATOM   1344  N   LEU A 141     -11.059  13.638  59.435  1.00 34.91    -0.338 N 
ATOM   1345  HN  LEU A 141     -11.385  14.474  58.950  1.00  0.00     0.164 HD
ATOM   1346  CA  LEU A 141      -9.684  13.609  59.906  1.00 39.01     0.159 C 
ATOM   1347  C   LEU A 141      -9.519  14.591  61.062  1.00 40.38     0.251 C 
ATOM   1348  O   LEU A 141     -10.482  15.206  61.530  1.00 36.02    -0.271 OA
ATOM   1349  CB  LEU A 141      -8.716  13.934  58.766  1.00 41.14     0.032 C 
ATOM   1350  CG  LEU A 141      -8.832  13.083  57.500  1.00 46.39     0.002 C 
ATOM   1351  CD1 LEU A 141      -7.882  13.589  56.425  1.00 48.33     0.000 C 
ATOM   1352  CD2 LEU A 141      -8.563  11.619  57.811  1.00 44.19     0.000 C 
ATOM   1353  N   ASN A 142      -8.278  14.733  61.524  1.00 43.31    -0.337 N 
ATOM   1354  HN  ASN A 142      -7.530  14.150  61.149  1.00  0.00     0.164 HD
ATOM   1355  CA  ASN A 142      -7.978  15.712  62.559  1.00 43.18     0.169 C 
ATOM   1356  C   ASN A 142      -8.280  17.118  62.054  1.00 38.14     0.251 C 
ATOM   1357  O   ASN A 142      -7.951  17.473  60.919  1.00 41.06    -0.271 OA
ATOM   1358  CB  ASN A 142      -6.512  15.609  62.983  1.00 38.76     0.119 C 
ATOM   1359  CG  ASN A 142      -6.236  14.393  63.847  1.00 50.71     0.230 C 
ATOM   1360  OD1 ASN A 142      -7.080  13.508  63.983  1.00 51.97    -0.273 OA
ATOM   1361  ND2 ASN A 142      -5.048  14.345  64.438  1.00 55.08    -0.369 N 
ATOM   1362 1HD2 ASN A 142      -4.862  13.527  65.019  1.00  0.00     0.159 HD
ATOM   1363 2HD2 ASN A 142      -4.348  15.079  64.325  1.00  0.00     0.159 HD
ATOM   1364  N   GLY A 143      -8.918  17.918  62.905  1.00 39.21    -0.336 N 
ATOM   1365  HN  GLY A 143      -9.149  17.569  63.835  1.00  0.00     0.164 HD
ATOM   1366  CA  GLY A 143      -9.293  19.269  62.548  1.00 38.72     0.189 C 
ATOM   1367  C   GLY A 143     -10.611  19.402  61.819  1.00 37.47     0.253 C 
ATOM   1368  O   GLY A 143     -10.969  20.518  61.421  1.00 38.50    -0.270 OA
ATOM   1369  N   SER A 144     -11.343  18.306  61.628  1.00 35.11    -0.335 N 
ATOM   1370  HN  SER A 144     -10.992  17.412  61.971  1.00  0.00     0.164 HD
ATOM   1371  CA  SER A 144     -12.628  18.343  60.945  1.00 32.51     0.189 C 
ATOM   1372  C   SER A 144     -13.788  18.683  61.871  1.00 31.55     0.254 C 
ATOM   1373  O   SER A 144     -14.921  18.811  61.394  1.00 30.39    -0.270 OA
ATOM   1374  CB  SER A 144     -12.901  16.998  60.267  1.00 30.85     0.169 C 
ATOM   1375  OG  SER A 144     -13.231  16.013  61.229  1.00 30.21    -0.380 OA
ATOM   1376  HG  SER A 144     -13.400  15.178  60.808  1.00  0.00     0.211 HD
ATOM   1377  N   CYS A 145     -13.539  18.826  63.171  1.00 31.83    -0.337 N 
ATOM   1378  HN  CYS A 145     -12.589  18.699  63.519  1.00  0.00     0.164 HD
ATOM   1379  CA  CYS A 145     -14.607  19.162  64.101  1.00 29.71     0.171 C 
ATOM   1380  C   CYS A 145     -15.167  20.542  63.788  1.00 30.11     0.252 C 
ATOM   1381  O   CYS A 145     -14.451  21.446  63.350  1.00 29.28    -0.271 OA
ATOM   1382  CB  CYS A 145     -14.100  19.110  65.541  1.00 31.75     0.100 C 
ATOM   1383  SG  CYS A 145     -14.043  17.445  66.228  1.00 39.68    -0.080 SA
ATOM   1384  N   GLY A 146     -16.467  20.699  64.023  1.00 24.04    -0.336 N 
ATOM   1385  HN  GLY A 146     -16.967  19.981  64.547  1.00  0.00     0.164 HD
ATOM   1386  CA  GLY A 146     -17.189  21.858  63.556  1.00 27.34     0.189 C 
ATOM   1387  C   GLY A 146     -17.833  21.683  62.200  1.00 29.22     0.253 C 
ATOM   1388  O   GLY A 146     -18.678  22.506  61.824  1.00 31.51    -0.270 OA
ATOM   1389  N   SER A 147     -17.454  20.646  61.454  1.00 31.09    -0.335 N 
ATOM   1390  HN  SER A 147     -16.671  20.067  61.759  1.00  0.00     0.164 HD
ATOM   1391  CA  SER A 147     -18.140  20.326  60.210  1.00 29.06     0.189 C 
ATOM   1392  C   SER A 147     -19.613  20.069  60.492  1.00 28.41     0.253 C 
ATOM   1393  O   SER A 147     -19.968  19.419  61.478  1.00 29.87    -0.270 OA
ATOM   1394  CB  SER A 147     -17.507  19.098  59.554  1.00 26.05     0.169 C 
ATOM   1395  OG  SER A 147     -16.269  19.423  58.945  1.00 30.42    -0.380 OA
ATOM   1396  HG  SER A 147     -15.876  18.660  58.538  1.00  0.00     0.211 HD
ATOM   1397  N   VAL A 148     -20.476  20.592  59.628  1.00 25.32    -0.337 N 
ATOM   1398  HN  VAL A 148     -20.124  21.031  58.777  1.00  0.00     0.164 HD
ATOM   1399  CA  VAL A 148     -21.911  20.554  59.865  1.00 26.26     0.159 C 
ATOM   1400  C   VAL A 148     -22.584  19.656  58.838  1.00 30.06     0.251 C 
ATOM   1401  O   VAL A 148     -22.147  19.544  57.686  1.00 28.78    -0.271 OA
ATOM   1402  CB  VAL A 148     -22.529  21.969  59.846  1.00 28.80     0.029 C 
ATOM   1403  CG1 VAL A 148     -21.922  22.824  60.950  1.00 30.53     0.002 C 
ATOM   1404  CG2 VAL A 148     -22.327  22.622  58.490  1.00 29.80     0.002 C 
ATOM   1405  N   GLY A 149     -23.650  18.994  59.276  1.00 27.96    -0.336 N 
ATOM   1406  HN  GLY A 149     -23.849  18.993  60.276  1.00  0.00     0.164 HD
ATOM   1407  CA  GLY A 149     -24.540  18.274  58.391  1.00 28.23     0.189 C 
ATOM   1408  C   GLY A 149     -25.803  19.086  58.180  1.00 31.16     0.253 C 
ATOM   1409  O   GLY A 149     -26.241  19.814  59.068  1.00 26.13    -0.270 OA
ATOM   1410  N   PHE A 150     -26.389  18.963  56.992  1.00 23.38    -0.337 N 
ATOM   1411  HN  PHE A 150     -26.069  18.254  56.332  1.00  0.00     0.164 HD
ATOM   1412  CA  PHE A 150     -27.490  19.848  56.642  1.00 31.49     0.164 C 
ATOM   1413  C   PHE A 150     -28.366  19.206  55.578  1.00 30.93     0.251 C 
ATOM   1414  O   PHE A 150     -27.928  18.340  54.816  1.00 27.90    -0.271 OA
ATOM   1415  CB  PHE A 150     -26.972  21.204  56.149  1.00 27.04     0.058 C 
ATOM   1416  CG  PHE A 150     -26.192  21.125  54.865  1.00 30.67    -0.020 A 
ATOM   1417  CD1 PHE A 150     -24.842  20.814  54.876  1.00 30.93    -0.004 A 
ATOM   1418  CD2 PHE A 150     -26.810  21.359  53.646  1.00 32.96    -0.004 A 
ATOM   1419  CE1 PHE A 150     -24.122  20.737  53.698  1.00 31.18    -0.000 A 
ATOM   1420  CE2 PHE A 150     -26.096  21.284  52.464  1.00 33.04    -0.000 A 
ATOM   1421  CZ  PHE A 150     -24.750  20.973  52.491  1.00 36.84     0.000 A 
ATOM   1422  N   ASN A 151     -29.619  19.653  55.547  1.00 30.01    -0.337 N 
ATOM   1423  HN  ASN A 151     -29.956  20.193  56.344  1.00  0.00     0.164 HD
ATOM   1424  CA  ASN A 151     -30.535  19.417  54.444  1.00 35.52     0.169 C 
ATOM   1425  C   ASN A 151     -31.061  20.760  53.956  1.00 36.96     0.251 C 
ATOM   1426  O   ASN A 151     -31.091  21.740  54.707  1.00 32.38    -0.271 OA
ATOM   1427  CB  ASN A 151     -31.705  18.512  54.857  1.00 28.64     0.119 C 
ATOM   1428  CG  ASN A 151     -31.300  17.057  54.989  1.00 32.83     0.230 C 
ATOM   1429  OD1 ASN A 151     -31.020  16.385  53.996  1.00 34.81    -0.273 OA
ATOM   1430  ND2 ASN A 151     -31.273  16.559  56.220  1.00 29.52    -0.369 N 
ATOM   1431 1HD2 ASN A 151     -31.001  15.580  56.309  1.00  0.00     0.159 HD
ATOM   1432 2HD2 ASN A 151     -31.505  17.116  57.043  1.00  0.00     0.159 HD
ATOM   1433  N   ILE A 152     -31.466  20.808  52.691  1.00 34.85    -0.338 N 
ATOM   1434  HN  ILE A 152     -31.410  19.960  52.126  1.00  0.00     0.164 HD
ATOM   1435  CA  ILE A 152     -31.988  22.025  52.078  1.00 41.87     0.159 C 
ATOM   1436  C   ILE A 152     -33.430  21.754  51.677  1.00 46.04     0.251 C 
ATOM   1437  O   ILE A 152     -33.688  21.003  50.728  1.00 52.68    -0.271 OA
ATOM   1438  CB  ILE A 152     -31.150  22.471  50.873  1.00 40.85     0.029 C 
ATOM   1439  CG1 ILE A 152     -29.720  22.793  51.311  1.00 39.00     0.002 C 
ATOM   1440  CG2 ILE A 152     -31.784  23.682  50.206  1.00 50.84     0.002 C 
ATOM   1441  CD1 ILE A 152     -28.825  23.255  50.183  1.00 43.80     0.000 C 
ATOM   1442  N   ASP A 153     -34.371  22.360  52.401  1.00 52.69    -0.337 N 
ATOM   1443  HN  ASP A 153     -34.090  22.960  53.176  1.00  0.00     0.164 HD
ATOM   1444  CA  ASP A 153     -35.790  22.190  52.117  1.00 60.52     0.170 C 
ATOM   1445  C   ASP A 153     -36.142  22.824  50.778  1.00 67.41     0.252 C 
ATOM   1446  O   ASP A 153     -36.488  22.124  49.821  1.00 75.21    -0.271 OA
ATOM   1447  CB  ASP A 153     -36.634  22.799  53.240  1.00 65.02     0.129 C 
ATOM   1448  CG  ASP A 153     -37.904  22.015  53.504  1.00 75.87     0.188 C 
ATOM   1449  OD1 ASP A 153     -38.568  21.610  52.527  1.00 79.94    -0.647 OA
ATOM   1450  OD2 ASP A 153     -38.237  21.804  54.689  1.00 77.44    -0.647 OA
ATOM   1451  N   TYR A 154     -36.061  24.151  50.708  1.00 64.25    -0.337 N 
ATOM   1452  HN  TYR A 154     -35.862  24.676  51.559  1.00  0.00     0.164 HD
ATOM   1453  CA  TYR A 154     -36.246  24.881  49.460  1.00 62.43     0.164 C 
ATOM   1454  C   TYR A 154     -35.086  25.848  49.280  1.00 62.70     0.251 C 
ATOM   1455  O   TYR A 154     -34.151  25.583  48.517  1.00 64.83    -0.271 OA
ATOM   1456  CB  TYR A 154     -37.580  25.629  49.462  1.00 64.26     0.058 C 
ATOM   1457  CG  TYR A 154     -38.651  24.978  48.620  1.00 76.60    -0.020 A 
ATOM   1458  CD1 TYR A 154     -39.239  23.783  49.011  1.00 76.32    -0.002 A 
ATOM   1459  CD2 TYR A 154     -39.078  25.561  47.434  1.00 76.70    -0.002 A 
ATOM   1460  CE1 TYR A 154     -40.222  23.184  48.244  1.00 81.64     0.024 A 
ATOM   1461  CE2 TYR A 154     -40.060  24.971  46.661  1.00 80.18     0.024 A 
ATOM   1462  CZ  TYR A 154     -40.628  23.783  47.070  1.00 86.72     0.089 A 
ATOM   1463  OH  TYR A 154     -41.606  23.193  46.302  1.00 86.80    -0.359 OA
ATOM   1464  HH  TYR A 154     -41.886  23.606  45.493  1.00  0.00     0.218 HD
ATOM   1465  N   ASP A 155     -35.146  26.976  49.984  1.00 60.02    -0.337 N 
ATOM   1466  HN  ASP A 155     -36.028  27.221  50.435  1.00  0.00     0.164 HD
ATOM   1467  CA  ASP A 155     -34.013  27.876  50.141  1.00 63.44     0.170 C 
ATOM   1468  C   ASP A 155     -33.515  27.902  51.580  1.00 54.86     0.252 C 
ATOM   1469  O   ASP A 155     -32.618  28.687  51.905  1.00 53.92    -0.271 OA
ATOM   1470  CB  ASP A 155     -34.386  29.289  49.689  1.00 63.17     0.129 C 
ATOM   1471  CG  ASP A 155     -35.485  29.899  50.537  1.00 67.12     0.188 C 
ATOM   1472  OD1 ASP A 155     -36.403  29.158  50.949  1.00 65.31    -0.647 OA
ATOM   1473  OD2 ASP A 155     -35.432  31.120  50.794  1.00 67.10    -0.647 OA
ATOM   1474  N   CYS A 156     -34.076  27.059  52.443  1.00 51.88    -0.337 N 
ATOM   1475  HN  CYS A 156     -34.725  26.359  52.085  1.00  0.00     0.164 HD
ATOM   1476  CA  CYS A 156     -33.808  27.088  53.873  1.00 47.11     0.171 C 
ATOM   1477  C   CYS A 156     -32.890  25.929  54.241  1.00 40.27     0.252 C 
ATOM   1478  O   CYS A 156     -33.222  24.765  53.995  1.00 40.45    -0.271 OA
ATOM   1479  CB  CYS A 156     -35.112  27.015  54.665  1.00 48.72     0.100 C 
ATOM   1480  SG  CYS A 156     -34.916  26.550  56.396  1.00 55.79    -0.080 SA
ATOM   1481  N   VAL A 157     -31.744  26.248  54.832  1.00 37.71    -0.337 N 
ATOM   1482  HN  VAL A 157     -31.522  27.231  54.989  1.00  0.00     0.164 HD
ATOM   1483  CA  VAL A 157     -30.794  25.228  55.263  1.00 40.48     0.159 C 
ATOM   1484  C   VAL A 157     -31.224  24.697  56.622  1.00 37.91     0.251 C 
ATOM   1485  O   VAL A 157     -31.343  25.457  57.591  1.00 37.72    -0.271 OA
ATOM   1486  CB  VAL A 157     -29.365  25.786  55.319  1.00 39.56     0.029 C 
ATOM   1487  CG1 VAL A 157     -28.378  24.675  55.644  1.00 27.46     0.002 C 
ATOM   1488  CG2 VAL A 157     -29.003  26.458  54.006  1.00 42.10     0.002 C 
ATOM   1489  N   SER A 158     -31.451  23.391  56.703  1.00 37.64    -0.336 N 
ATOM   1490  HN  SER A 158     -31.377  22.828  55.856  1.00  0.00     0.164 HD
ATOM   1491  CA  SER A 158     -31.802  22.730  57.956  1.00 35.25     0.189 C 
ATOM   1492  C   SER A 158     -30.540  22.086  58.517  1.00 34.22     0.254 C 
ATOM   1493  O   SER A 158     -30.177  20.971  58.135  1.00 33.58    -0.270 OA
ATOM   1494  CB  SER A 158     -32.911  21.706  57.742  1.00 39.56     0.169 C 
ATOM   1495  OG  SER A 158     -34.152  22.344  57.498  1.00 46.93    -0.380 OA
ATOM   1496  HG  SER A 158     -34.843  21.706  57.365  1.00  0.00     0.211 HD
ATOM   1497  N   PHE A 159     -29.865  22.797  59.418  1.00 30.35    -0.337 N 
ATOM   1498  HN  PHE A 159     -30.179  23.739  59.652  1.00  0.00     0.164 HD
ATOM   1499  CA  PHE A 159     -28.686  22.252  60.075  1.00 28.89     0.164 C 
ATOM   1500  C   PHE A 159     -29.103  21.192  61.086  1.00 30.48     0.251 C 
ATOM   1501  O   PHE A 159     -29.973  21.431  61.929  1.00 31.69    -0.271 OA
ATOM   1502  CB  PHE A 159     -27.896  23.363  60.765  1.00 29.95     0.058 C 
ATOM   1503  CG  PHE A 159     -27.286  24.355  59.817  1.00 27.12    -0.020 A 
ATOM   1504  CD1 PHE A 159     -26.139  24.041  59.107  1.00 23.30    -0.004 A 
ATOM   1505  CD2 PHE A 159     -27.857  25.606  59.642  1.00 27.13    -0.004 A 
ATOM   1506  CE1 PHE A 159     -25.574  24.954  58.236  1.00 22.49    -0.000 A 
ATOM   1507  CE2 PHE A 159     -27.298  26.523  58.772  1.00 21.46    -0.000 A 
ATOM   1508  CZ  PHE A 159     -26.154  26.197  58.069  1.00 25.42     0.000 A 
ATOM   1509  N   CYS A 160     -28.477  20.018  61.007  1.00 27.59    -0.337 N 
ATOM   1510  HN  CYS A 160     -27.703  19.907  60.352  1.00  0.00     0.164 HD
ATOM   1511  CA  CYS A 160     -28.876  18.893  61.837  1.00 29.38     0.171 C 
ATOM   1512  C   CYS A 160     -27.729  18.182  62.538  1.00 27.74     0.252 C 
ATOM   1513  O   CYS A 160     -27.997  17.319  63.381  1.00 32.03    -0.271 OA
ATOM   1514  CB  CYS A 160     -29.647  17.861  61.000  1.00 31.79     0.100 C 
ATOM   1515  SG  CYS A 160     -28.664  17.112  59.689  1.00 35.39    -0.080 SA
ATOM   1516  N   TYR A 161     -26.476  18.509  62.235  1.00 29.51    -0.337 N 
ATOM   1517  HN  TYR A 161     -26.297  19.301  61.618  1.00  0.00     0.164 HD
ATOM   1518  CA  TYR A 161     -25.358  17.750  62.774  1.00 24.96     0.164 C 
ATOM   1519  C   TYR A 161     -24.121  18.631  62.848  1.00 27.16     0.251 C 
ATOM   1520  O   TYR A 161     -23.894  19.470  61.974  1.00 25.90    -0.271 OA
ATOM   1521  CB  TYR A 161     -25.074  16.515  61.911  1.00 27.30     0.058 C 
ATOM   1522  CG  TYR A 161     -23.908  15.673  62.380  1.00 27.33    -0.020 A 
ATOM   1523  CD1 TYR A 161     -24.061  14.756  63.411  1.00 24.56    -0.002 A 
ATOM   1524  CD2 TYR A 161     -22.659  15.785  61.783  1.00 27.43    -0.002 A 
ATOM   1525  CE1 TYR A 161     -23.004  13.980  63.839  1.00 23.21     0.024 A 
ATOM   1526  CE2 TYR A 161     -21.594  15.013  62.205  1.00 21.74     0.024 A 
ATOM   1527  CZ  TYR A 161     -21.772  14.113  63.234  1.00 26.15     0.089 A 
ATOM   1528  OH  TYR A 161     -20.715  13.340  63.658  1.00 24.39    -0.359 OA
ATOM   1529  HH  TYR A 161     -20.838  12.720  64.367  1.00  0.00     0.218 HD
ATOM   1530  N   MET A 162     -23.334  18.436  63.904  1.00 25.59    -0.337 N 
ATOM   1531  HN  MET A 162     -23.678  17.848  64.663  1.00  0.00     0.164 HD
ATOM   1532  CA  MET A 162     -22.006  19.022  64.028  1.00 26.04     0.160 C 
ATOM   1533  C   MET A 162     -21.066  17.931  64.516  1.00 23.77     0.251 C 
ATOM   1534  O   MET A 162     -21.362  17.252  65.504  1.00 23.47    -0.271 OA
ATOM   1535  CB  MET A 162     -22.000  20.218  64.990  1.00 24.61     0.043 C 
ATOM   1536  CG  MET A 162     -20.620  20.824  65.217  1.00 25.23     0.060 C 
ATOM   1537  SD  MET A 162     -20.661  22.392  66.114  1.00 33.95    -0.139 SA
ATOM   1538  CE  MET A 162     -21.109  23.529  64.803  1.00 28.77     0.069 C 
ATOM   1539  N   HIS A 163     -19.947  17.753  63.819  1.00 22.67    -0.337 N 
ATOM   1540  HN  HIS A 163     -19.710  18.409  63.075  1.00  0.00     0.164 HD
ATOM   1541  CA  HIS A 163     -19.055  16.637  64.100  1.00 27.27     0.165 C 
ATOM   1542  C   HIS A 163     -18.229  16.896  65.353  1.00 26.21     0.251 C 
ATOM   1543  O   HIS A 163     -17.765  18.016  65.590  1.00 27.47    -0.271 OA
ATOM   1544  CB  HIS A 163     -18.129  16.377  62.914  1.00 26.00     0.077 C 
ATOM   1545  CG  HIS A 163     -17.215  15.210  63.116  1.00 26.66     0.054 A 
ATOM   1546  ND1 HIS A 163     -17.675  13.959  63.466  1.00 26.97    -0.340 N 
ATOM   1547  HD1 HIS A 163     -18.653  13.710  63.613  1.00  0.00     0.167 HD
ATOM   1548  CD2 HIS A 163     -15.868  15.106  63.030  1.00 29.24     0.086 A 
ATOM   1549  CE1 HIS A 163     -16.651  13.132  63.581  1.00 30.44     0.151 A 
ATOM   1550  NE2 HIS A 163     -15.543  13.804  63.323  1.00 30.00    -0.336 N 
ATOM   1551  HE2 HIS A 163     -14.599  13.418  63.339  1.00  0.00     0.168 HD
ATOM   1552  N   HIS A 164     -18.035  15.849  66.145  1.00 26.00    -0.337 N 
ATOM   1553  HN  HIS A 164     -18.385  14.933  65.862  1.00  0.00     0.164 HD
ATOM   1554  CA  HIS A 164     -17.329  15.988  67.414  1.00 34.12     0.165 C 
ATOM   1555  C   HIS A 164     -16.213  14.974  67.613  1.00 31.14     0.251 C 
ATOM   1556  O   HIS A 164     -15.161  15.336  68.144  1.00 36.46    -0.271 OA
ATOM   1557  CB  HIS A 164     -18.324  15.889  68.582  1.00 28.25     0.077 C 
ATOM   1558  CG  HIS A 164     -19.098  17.148  68.820  1.00 33.09     0.054 A 
ATOM   1559  ND1 HIS A 164     -18.888  17.954  69.918  1.00 29.04    -0.340 N 
ATOM   1560  HD1 HIS A 164     -18.203  17.781  70.654  1.00  0.00     0.167 HD
ATOM   1561  CD2 HIS A 164     -20.086  17.737  68.106  1.00 29.37     0.086 A 
ATOM   1562  CE1 HIS A 164     -19.711  18.985  69.869  1.00 28.86     0.151 A 
ATOM   1563  NE2 HIS A 164     -20.448  18.878  68.777  1.00 31.33    -0.336 N 
ATOM   1564  HE2 HIS A 164     -21.169  19.536  68.481  1.00  0.00     0.168 HD
ATOM   1565  N   MET A 165     -16.406  13.719  67.212  1.00 28.31    -0.337 N 
ATOM   1566  HN  MET A 165     -17.242  13.471  66.684  1.00  0.00     0.164 HD
ATOM   1567  CA  MET A 165     -15.411  12.702  67.535  1.00 34.30     0.160 C 
ATOM   1568  C   MET A 165     -15.651  11.445  66.709  1.00 31.53     0.251 C 
ATOM   1569  O   MET A 165     -16.653  11.315  66.000  1.00 29.92    -0.271 OA
ATOM   1570  CB  MET A 165     -15.435  12.364  69.027  1.00 39.09     0.043 C 
ATOM   1571  CG  MET A 165     -16.781  11.878  69.510  1.00 36.67     0.060 C 
ATOM   1572  SD  MET A 165     -16.725  11.270  71.202  1.00 60.86    -0.139 SA
ATOM   1573  CE  MET A 165     -18.459  10.934  71.465  1.00 42.06     0.069 C 
ATOM   1574  N   GLU A 166     -14.706  10.515  66.826  1.00 29.94    -0.338 N 
ATOM   1575  HN  GLU A 166     -13.901  10.725  67.416  1.00  0.00     0.164 HD
ATOM   1576  CA  GLU A 166     -14.746   9.219  66.167  1.00 28.52     0.160 C 
ATOM   1577  C   GLU A 166     -14.686   8.122  67.218  1.00 33.40     0.251 C 
ATOM   1578  O   GLU A 166     -13.884   8.192  68.156  1.00 30.18    -0.271 OA
ATOM   1579  CB  GLU A 166     -13.578   9.064  65.189  1.00 29.90     0.043 C 
ATOM   1580  CG  GLU A 166     -13.555   7.770  64.398  1.00 36.08     0.100 C 
ATOM   1581  CD  GLU A 166     -12.432   7.748  63.378  1.00 45.17     0.185 C 
ATOM   1582  OE1 GLU A 166     -11.440   7.019  63.595  1.00 50.70    -0.647 OA
ATOM   1583  OE2 GLU A 166     -12.536   8.469  62.363  1.00 40.54    -0.647 OA
ATOM   1584  N   LEU A 167     -15.536   7.116  67.061  1.00 31.24    -0.338 N 
ATOM   1585  HN  LEU A 167     -16.188   7.130  66.277  1.00  0.00     0.164 HD
ATOM   1586  CA  LEU A 167     -15.557   5.995  67.983  1.00 31.34     0.160 C 
ATOM   1587  C   LEU A 167     -14.508   4.960  67.582  1.00 37.94     0.254 C 
ATOM   1588  O   LEU A 167     -14.042   4.948  66.439  1.00 38.96    -0.270 OA
ATOM   1589  CB  LEU A 167     -16.951   5.377  68.012  1.00 30.02     0.032 C 
ATOM   1590  CG  LEU A 167     -18.065   6.349  68.410  1.00 32.99     0.002 C 
ATOM   1591  CD1 LEU A 167     -19.406   5.641  68.485  1.00 35.09     0.000 C 
ATOM   1592  CD2 LEU A 167     -17.742   7.034  69.731  1.00 38.72     0.000 C 
ATOM   1593  N   PRO A 168     -14.101   4.090  68.515  1.00 40.04    -0.312 N 
ATOM   1594  CA  PRO A 168     -13.058   3.099  68.191  1.00 37.38     0.163 C 
ATOM   1595  C   PRO A 168     -13.368   2.232  66.981  1.00 42.32     0.251 C 
ATOM   1596  O   PRO A 168     -12.436   1.774  66.307  1.00 43.53    -0.271 OA
ATOM   1597  CB  PRO A 168     -12.975   2.260  69.473  1.00 41.24     0.034 C 
ATOM   1598  CG  PRO A 168     -13.394   3.190  70.551  1.00 45.84     0.027 C 
ATOM   1599  CD  PRO A 168     -14.451   4.071  69.947  1.00 33.25     0.105 C 
ATOM   1600  N   THR A 169     -14.643   1.994  66.680  1.00 40.94    -0.336 N 
ATOM   1601  HN  THR A 169     -15.376   2.392  67.267  1.00  0.00     0.164 HD
ATOM   1602  CA  THR A 169     -15.014   1.178  65.531  1.00 38.12     0.186 C 
ATOM   1603  C   THR A 169     -14.893   1.920  64.206  1.00 39.50     0.253 C 
ATOM   1604  O   THR A 169     -15.177   1.330  63.158  1.00 39.33    -0.270 OA
ATOM   1605  CB  THR A 169     -16.446   0.658  65.692  1.00 43.58     0.140 C 
ATOM   1606  OG1 THR A 169     -17.318   1.747  66.019  1.00 42.26    -0.382 OA
ATOM   1607  HG1 THR A 169     -17.277   2.401  65.331  1.00  0.00     0.210 HD
ATOM   1608  CG2 THR A 169     -16.511  -0.390  66.795  1.00 42.72     0.034 C 
ATOM   1609  N   GLY A 170     -14.482   3.187  64.220  1.00 39.12    -0.336 N 
ATOM   1610  HN  GLY A 170     -14.250   3.622  65.113  1.00  0.00     0.164 HD
ATOM   1611  CA  GLY A 170     -14.354   3.965  63.009  1.00 38.41     0.189 C 
ATOM   1612  C   GLY A 170     -15.560   4.807  62.656  1.00 36.73     0.253 C 
ATOM   1613  O   GLY A 170     -15.482   5.605  61.713  1.00 39.19    -0.270 OA
ATOM   1614  N   VAL A 171     -16.673   4.654  63.372  1.00 32.47    -0.337 N 
ATOM   1615  HN  VAL A 171     -16.696   3.949  64.109  1.00  0.00     0.164 HD
ATOM   1616  CA  VAL A 171     -17.859   5.467  63.130  1.00 29.31     0.159 C 
ATOM   1617  C   VAL A 171     -17.684   6.804  63.837  1.00 37.09     0.251 C 
ATOM   1618  O   VAL A 171     -16.757   6.980  64.635  1.00 30.46    -0.271 OA
ATOM   1619  CB  VAL A 171     -19.140   4.752  63.594  1.00 31.56     0.029 C 
ATOM   1620  CG1 VAL A 171     -19.397   3.520  62.739  1.00 42.63     0.002 C 
ATOM   1621  CG2 VAL A 171     -19.039   4.380  65.062  1.00 35.89     0.002 C 
ATOM   1622  N   HIS A 172     -18.573   7.750  63.554  1.00 33.02    -0.337 N 
ATOM   1623  HN  HIS A 172     -19.374   7.513  62.969  1.00  0.00     0.164 HD
ATOM   1624  CA  HIS A 172     -18.444   9.111  64.049  1.00 29.85     0.165 C 
ATOM   1625  C   HIS A 172     -19.693   9.516  64.819  1.00 28.73     0.251 C 
ATOM   1626  O   HIS A 172     -20.794   9.023  64.557  1.00 28.16    -0.271 OA
ATOM   1627  CB  HIS A 172     -18.188  10.085  62.898  1.00 26.76     0.077 C 
ATOM   1628  CG  HIS A 172     -16.989   9.734  62.074  1.00 28.76     0.054 A 
ATOM   1629  ND1 HIS A 172     -17.070   8.967  60.931  1.00 29.32    -0.340 N 
ATOM   1630  HD1 HIS A 172     -17.929   8.579  60.541  1.00  0.00     0.167 HD
ATOM   1631  CD2 HIS A 172     -15.678  10.030  62.237  1.00 29.36     0.086 A 
ATOM   1632  CE1 HIS A 172     -15.861   8.814  60.420  1.00 32.44     0.151 A 
ATOM   1633  NE2 HIS A 172     -14.998   9.449  61.194  1.00 33.77    -0.336 N 
ATOM   1634  HE2 HIS A 172     -13.991   9.500  61.042  1.00  0.00     0.168 HD
ATOM   1635  N   ALA A 173     -19.507  10.418  65.779  1.00 29.16    -0.338 N 
ATOM   1636  HN  ALA A 173     -18.569  10.793  65.923  1.00  0.00     0.164 HD
ATOM   1637  CA  ALA A 173     -20.584  10.891  66.630  1.00 26.75     0.159 C 
ATOM   1638  C   ALA A 173     -20.528  12.406  66.731  1.00 26.43     0.251 C 
ATOM   1639  O   ALA A 173     -19.460  13.014  66.626  1.00 28.60    -0.271 OA
ATOM   1640  CB  ALA A 173     -20.510  10.272  68.034  1.00 32.55     0.034 C 
ATOM   1641  N   GLY A 174     -21.691  13.009  66.934  1.00 26.18    -0.336 N 
ATOM   1642  HN  GLY A 174     -22.541  12.450  66.998  1.00  0.00     0.164 HD
ATOM   1643  CA  GLY A 174     -21.774  14.443  67.066  1.00 26.05     0.189 C 
ATOM   1644  C   GLY A 174     -23.081  14.855  67.700  1.00 24.76     0.253 C 
ATOM   1645  O   GLY A 174     -23.815  14.031  68.247  1.00 24.68    -0.270 OA
ATOM   1646  N   THR A 175     -23.363  16.149  67.615  1.00 16.91    -0.336 N 
ATOM   1647  HN  THR A 175     -22.720  16.755  67.105  1.00  0.00     0.164 HD
ATOM   1648  CA  THR A 175     -24.546  16.742  68.216  1.00 19.69     0.186 C 
ATOM   1649  C   THR A 175     -25.379  17.433  67.146  1.00 24.03     0.253 C 
ATOM   1650  O   THR A 175     -24.942  17.622  66.008  1.00 25.67    -0.270 OA
ATOM   1651  CB  THR A 175     -24.167  17.756  69.306  1.00 24.54     0.140 C 
ATOM   1652  OG1 THR A 175     -23.698  18.964  68.692  1.00 26.54    -0.382 OA
ATOM   1653  HG1 THR A 175     -23.464  19.591  69.366  1.00  0.00     0.210 HD
ATOM   1654  CG2 THR A 175     -23.072  17.203  70.202  1.00 20.58     0.034 C 
ATOM   1655  N   ASP A 176     -26.597  17.810  67.524  1.00 25.13    -0.337 N 
ATOM   1656  HN  ASP A 176     -27.012  17.411  68.366  1.00  0.00     0.164 HD
ATOM   1657  CA  ASP A 176     -27.340  18.787  66.746  1.00 29.00     0.170 C 
ATOM   1658  C   ASP A 176     -26.767  20.177  67.025  1.00 33.50     0.251 C 
ATOM   1659  O   ASP A 176     -25.829  20.342  67.810  1.00 30.82    -0.271 OA
ATOM   1660  CB  ASP A 176     -28.833  18.706  67.062  1.00 27.46     0.129 C 
ATOM   1661  CG  ASP A 176     -29.127  18.779  68.551  1.00 37.54     0.188 C 
ATOM   1662  OD1 ASP A 176     -28.308  19.340  69.309  1.00 34.75    -0.647 OA
ATOM   1663  OD2 ASP A 176     -30.193  18.278  68.967  1.00 40.56    -0.647 OA
ATOM   1664  N   LEU A 177     -27.336  21.196  66.384  1.00 31.64    -0.338 N 
ATOM   1665  HN  LEU A 177     -28.161  21.045  65.804  1.00  0.00     0.164 HD
ATOM   1666  CA  LEU A 177     -26.765  22.531  66.521  1.00 33.12     0.159 C 
ATOM   1667  C   LEU A 177     -27.097  23.194  67.852  1.00 32.72     0.251 C 
ATOM   1668  O   LEU A 177     -26.627  24.310  68.094  1.00 33.84    -0.271 OA
ATOM   1669  CB  LEU A 177     -27.213  23.423  65.359  1.00 27.51     0.032 C 
ATOM   1670  CG  LEU A 177     -26.192  23.530  64.223  1.00 33.83     0.002 C 
ATOM   1671  CD1 LEU A 177     -24.893  24.130  64.742  1.00 35.02     0.000 C 
ATOM   1672  CD2 LEU A 177     -25.936  22.174  63.580  1.00 35.14     0.000 C 
ATOM   1673  N   GLU A 178     -27.881  22.545  68.708  1.00 36.73    -0.338 N 
ATOM   1674  HN  GLU A 178     -28.327  21.683  68.395  1.00  0.00     0.164 HD
ATOM   1675  CA  GLU A 178     -28.137  23.000  70.069  1.00 36.85     0.160 C 
ATOM   1676  C   GLU A 178     -27.211  22.346  71.086  1.00 38.02     0.251 C 
ATOM   1677  O   GLU A 178     -27.408  22.527  72.293  1.00 34.89    -0.271 OA
ATOM   1678  CB  GLU A 178     -29.596  22.728  70.455  1.00 41.16     0.043 C 
ATOM   1679  CG  GLU A 178     -30.603  22.994  69.339  1.00 47.87     0.100 C 
ATOM   1680  CD  GLU A 178     -31.132  24.411  69.373  1.00 55.20     0.185 C 
ATOM   1681  OE1 GLU A 178     -30.472  25.274  69.991  1.00 59.22    -0.647 OA
ATOM   1682  OE2 GLU A 178     -32.202  24.659  68.777  1.00 54.25    -0.647 OA
ATOM   1683  N   GLY A 179     -26.234  21.562  70.630  1.00 30.25    -0.336 N 
ATOM   1684  HN  GLY A 179     -26.183  21.373  69.629  1.00  0.00     0.164 HD
ATOM   1685  CA  GLY A 179     -25.243  20.969  71.502  1.00 31.66     0.189 C 
ATOM   1686  C   GLY A 179     -25.615  19.635  72.107  1.00 32.94     0.253 C 
ATOM   1687  O   GLY A 179     -24.836  19.097  72.903  1.00 31.20    -0.270 OA
ATOM   1688  N   ASN A 180     -26.770  19.079  71.762  1.00 30.48    -0.337 N 
ATOM   1689  HN  ASN A 180     -27.360  19.544  71.072  1.00  0.00     0.164 HD
ATOM   1690  CA  ASN A 180     -27.215  17.821  72.345  1.00 28.25     0.169 C 
ATOM   1691  C   ASN A 180     -26.740  16.665  71.474  1.00 30.27     0.251 C 
ATOM   1692  O   ASN A 180     -27.064  16.602  70.282  1.00 27.11    -0.271 OA
ATOM   1693  CB  ASN A 180     -28.734  17.811  72.497  1.00 33.31     0.119 C 
ATOM   1694  CG  ASN A 180     -29.230  18.923  73.398  1.00 35.42     0.230 C 
ATOM   1695  OD1 ASN A 180     -28.937  18.946  74.594  1.00 31.56    -0.273 OA
ATOM   1696  ND2 ASN A 180     -29.981  19.855  72.827  1.00 37.17    -0.369 N 
ATOM   1697 1HD2 ASN A 180     -30.224  19.836  71.836  1.00  0.00     0.159 HD
ATOM   1698 2HD2 ASN A 180     -30.315  20.604  73.434  1.00  0.00     0.159 HD
ATOM   1699  N   PHE A 181     -25.981  15.753  72.077  1.00 24.02    -0.337 N 
ATOM   1700  HN  PHE A 181     -25.804  15.834  73.078  1.00  0.00     0.164 HD
ATOM   1701  CA  PHE A 181     -25.398  14.642  71.338  1.00 28.64     0.164 C 
ATOM   1702  C   PHE A 181     -26.479  13.740  70.757  1.00 27.74     0.251 C 
ATOM   1703  O   PHE A 181     -27.564  13.582  71.323  1.00 27.75    -0.271 OA
ATOM   1704  CB  PHE A 181     -24.481  13.819  72.247  1.00 26.92     0.058 C 
ATOM   1705  CG  PHE A 181     -23.017  14.038  71.995  1.00 26.64    -0.020 A 
ATOM   1706  CD1 PHE A 181     -22.363  13.354  70.983  1.00 25.04    -0.004 A 
ATOM   1707  CD2 PHE A 181     -22.293  14.923  72.777  1.00 26.06    -0.004 A 
ATOM   1708  CE1 PHE A 181     -21.015  13.554  70.752  1.00 27.50    -0.000 A 
ATOM   1709  CE2 PHE A 181     -20.946  15.127  72.550  1.00 29.98    -0.000 A 
ATOM   1710  CZ  PHE A 181     -20.306  14.442  71.537  1.00 29.14     0.000 A 
ATOM   1711  N   TYR A 182     -26.172  13.150  69.604  1.00 29.30    -0.337 N 
ATOM   1712  HN  TYR A 182     -25.362  13.479  69.079  1.00  0.00     0.164 HD
ATOM   1713  CA  TYR A 182     -26.962  12.046  69.071  1.00 25.62     0.164 C 
ATOM   1714  C   TYR A 182     -26.467  10.762  69.725  1.00 24.04     0.251 C 
ATOM   1715  O   TYR A 182     -25.329  10.342  69.494  1.00 28.52    -0.271 OA
ATOM   1716  CB  TYR A 182     -26.837  11.965  67.552  1.00 26.72     0.058 C 
ATOM   1717  CG  TYR A 182     -27.578  13.040  66.788  1.00 25.22    -0.020 A 
ATOM   1718  CD1 TYR A 182     -28.946  12.945  66.566  1.00 23.72    -0.002 A 
ATOM   1719  CD2 TYR A 182     -26.905  14.139  66.271  1.00 23.16    -0.002 A 
ATOM   1720  CE1 TYR A 182     -29.624  13.923  65.860  1.00 28.59     0.024 A 
ATOM   1721  CE2 TYR A 182     -27.575  15.121  65.564  1.00 22.77     0.024 A 
ATOM   1722  CZ  TYR A 182     -28.934  15.008  65.362  1.00 24.08     0.089 A 
ATOM   1723  OH  TYR A 182     -29.603  15.983  64.659  1.00 27.97    -0.359 OA
ATOM   1724  HH  TYR A 182     -30.540  15.905  64.520  1.00  0.00     0.218 HD
ATOM   1725  N   GLY A 183     -27.305  10.147  70.556  1.00 25.88    -0.336 N 
ATOM   1726  HN  GLY A 183     -28.212  10.571  70.752  1.00  0.00     0.164 HD
ATOM   1727  CA  GLY A 183     -26.962   8.895  71.186  1.00 27.44     0.189 C 
ATOM   1728  C   GLY A 183     -26.318   9.060  72.547  1.00 28.90     0.257 C 
ATOM   1729  O   GLY A 183     -26.182  10.171  73.068  1.00 29.68    -0.270 OA
ATOM   1730  N   PRO A 184     -25.898   7.935  73.152  1.00 30.61    -0.312 N 
ATOM   1731  CA  PRO A 184     -25.339   7.951  74.509  1.00 35.89     0.163 C 
ATOM   1732  C   PRO A 184     -23.844   8.253  74.541  1.00 36.43     0.251 C 
ATOM   1733  O   PRO A 184     -23.060   7.562  75.201  1.00 45.10    -0.271 OA
ATOM   1734  CB  PRO A 184     -25.635   6.528  75.004  1.00 24.72     0.034 C 
ATOM   1735  CG  PRO A 184     -25.508   5.698  73.760  1.00 30.83     0.027 C 
ATOM   1736  CD  PRO A 184     -25.977   6.568  72.606  1.00 30.89     0.105 C 
ATOM   1737  N   PHE A 185     -23.436   9.298  73.830  1.00 27.29    -0.337 N 
ATOM   1738  HN  PHE A 185     -24.135   9.881  73.369  1.00  0.00     0.164 HD
ATOM   1739  CA  PHE A 185     -22.032   9.643  73.683  1.00 32.30     0.164 C 
ATOM   1740  C   PHE A 185     -21.727  10.963  74.380  1.00 36.71     0.251 C 
ATOM   1741  O   PHE A 185     -22.596  11.829  74.517  1.00 31.19    -0.271 OA
ATOM   1742  CB  PHE A 185     -21.649   9.727  72.203  1.00 32.57     0.058 C 
ATOM   1743  CG  PHE A 185     -22.037   8.512  71.409  1.00 36.05    -0.020 A 
ATOM   1744  CD1 PHE A 185     -21.517   7.268  71.722  1.00 34.58    -0.004 A 
ATOM   1745  CD2 PHE A 185     -22.924   8.614  70.350  1.00 26.99    -0.004 A 
ATOM   1746  CE1 PHE A 185     -21.874   6.148  70.995  1.00 34.92    -0.000 A 
ATOM   1747  CE2 PHE A 185     -23.284   7.499  69.618  1.00 32.50    -0.000 A 
ATOM   1748  CZ  PHE A 185     -22.759   6.264  69.942  1.00 30.45     0.000 A 
ATOM   1749  N   VAL A 186     -20.479  11.103  74.826  1.00 36.48    -0.338 N 
ATOM   1750  HN  VAL A 186     -19.816  10.345  74.663  1.00  0.00     0.164 HD
ATOM   1751  CA  VAL A 186     -20.018  12.289  75.535  1.00 34.53     0.159 C 
ATOM   1752  C   VAL A 186     -18.704  12.748  74.921  1.00 37.15     0.251 C 
ATOM   1753  O   VAL A 186     -17.918  11.941  74.414  1.00 33.71    -0.271 OA
ATOM   1754  CB  VAL A 186     -19.850  12.026  77.049  1.00 41.23     0.029 C 
ATOM   1755  CG1 VAL A 186     -21.209  11.867  77.714  1.00 34.01     0.002 C 
ATOM   1756  CG2 VAL A 186     -18.990  10.794  77.281  1.00 36.94     0.002 C 
ATOM   1757  N   ASP A 187     -18.462  14.058  74.974  1.00 35.60    -0.337 N 
ATOM   1758  HN  ASP A 187     -19.114  14.664  75.473  1.00  0.00     0.164 HD
ATOM   1759  CA  ASP A 187     -17.285  14.649  74.335  1.00 38.81     0.170 C 
ATOM   1760  C   ASP A 187     -16.080  14.562  75.275  1.00 37.16     0.251 C 
ATOM   1761  O   ASP A 187     -15.610  15.547  75.849  1.00 38.69    -0.271 OA
ATOM   1762  CB  ASP A 187     -17.570  16.085  73.910  1.00 37.81     0.129 C 
ATOM   1763  CG  ASP A 187     -18.234  16.899  75.003  1.00 33.44     0.188 C 
ATOM   1764  OD1 ASP A 187     -18.687  16.304  76.002  1.00 35.30    -0.647 OA
ATOM   1765  OD2 ASP A 187     -18.304  18.138  74.859  1.00 36.30    -0.647 OA
ATOM   1766  N   ARG A 188     -15.579  13.337  75.418  1.00 41.07    -0.338 N 
ATOM   1767  HN  ARG A 188     -16.071  12.552  74.992  1.00  0.00     0.164 HD
ATOM   1768  CA  ARG A 188     -14.355  13.079  76.161  1.00 45.49     0.159 C 
ATOM   1769  C   ARG A 188     -13.724  11.804  75.623  1.00 43.19     0.251 C 
ATOM   1770  O   ARG A 188     -14.419  10.908  75.136  1.00 36.57    -0.271 OA
ATOM   1771  CB  ARG A 188     -14.612  12.971  77.671  1.00 44.09     0.034 C 
ATOM   1772  CG  ARG A 188     -15.279  11.681  78.112  1.00 47.40     0.027 C 
ATOM   1773  CD  ARG A 188     -15.488  11.659  79.620  1.00 57.54     0.116 C 
ATOM   1774  NE  ARG A 188     -16.780  12.223  80.002  1.00 56.65    -0.212 N 
ATOM   1775  HE  ARG A 188     -17.609  11.641  79.880  1.00  0.00     0.178 HD
ATOM   1776  CZ  ARG A 188     -16.946  13.445  80.498  1.00 62.33     0.666 C 
ATOM   1777  NH1 ARG A 188     -15.900  14.242  80.676  1.00 58.47    -0.235 N 
ATOM   1778 1HH1 ARG A 188     -16.027  15.180  81.057  1.00  0.00     0.174 HD
ATOM   1779 2HH1 ARG A 188     -14.966  13.914  80.431  1.00  0.00     0.174 HD
ATOM   1780  NH2 ARG A 188     -18.161  13.872  80.816  1.00 62.46    -0.235 N 
ATOM   1781 1HH2 ARG A 188     -18.288  14.810  81.197  1.00  0.00     0.174 HD
ATOM   1782 2HH2 ARG A 188     -18.965  13.259  80.679  1.00  0.00     0.174 HD
ATOM   1783  N   GLN A 189     -12.396  11.733  75.709  1.00 40.15    -0.338 N 
ATOM   1784  HN  GLN A 189     -11.892  12.465  76.209  1.00  0.00     0.164 HD
ATOM   1785  CA  GLN A 189     -11.641  10.633  75.105  1.00 38.41     0.160 C 
ATOM   1786  C   GLN A 189     -11.563   9.455  76.078  1.00 45.05     0.251 C 
ATOM   1787  O   GLN A 189     -10.526   9.149  76.671  1.00 49.99    -0.271 OA
ATOM   1788  CB  GLN A 189     -10.259  11.109  74.679  1.00 37.59     0.042 C 
ATOM   1789  CG  GLN A 189     -10.292  12.189  73.610  1.00 45.60     0.090 C 
ATOM   1790  CD  GLN A 189      -9.031  12.221  72.770  1.00 47.27     0.227 C 
ATOM   1791  OE1 GLN A 189      -9.029  12.743  71.655  1.00 41.09    -0.273 OA
ATOM   1792  NE2 GLN A 189      -7.950  11.661  73.302  1.00 44.45    -0.369 N 
ATOM   1793 1HE2 GLN A 189      -7.101  11.683  72.737  1.00  0.00     0.159 HD
ATOM   1794 2HE2 GLN A 189      -7.952  11.229  74.226  1.00  0.00     0.159 HD
ATOM   1795  N   THR A 190     -12.702   8.787  76.228  1.00 41.89    -0.336 N 
ATOM   1796  HN  THR A 190     -13.540   9.150  75.774  1.00  0.00     0.164 HD
ATOM   1797  CA  THR A 190     -12.814   7.564  77.007  1.00 42.08     0.186 C 
ATOM   1798  C   THR A 190     -13.344   6.446  76.119  1.00 49.27     0.253 C 
ATOM   1799  O   THR A 190     -13.749   6.665  74.974  1.00 47.54    -0.270 OA
ATOM   1800  CB  THR A 190     -13.733   7.754  78.222  1.00 45.73     0.140 C 
ATOM   1801  OG1 THR A 190     -15.045   8.123  77.779  1.00 46.25    -0.382 OA
ATOM   1802  HG1 THR A 190     -15.387   7.449  77.204  1.00  0.00     0.210 HD
ATOM   1803  CG2 THR A 190     -13.185   8.833  79.143  1.00 45.44     0.034 C 
ATOM   1804  N   ALA A 191     -13.336   5.232  76.664  1.00 45.12    -0.337 N 
ATOM   1805  HN  ALA A 191     -12.967   5.111  77.607  1.00  0.00     0.164 HD
ATOM   1806  CA  ALA A 191     -13.843   4.070  75.942  1.00 47.47     0.159 C 
ATOM   1807  C   ALA A 191     -15.358   4.175  75.817  1.00 44.46     0.251 C 
ATOM   1808  O   ALA A 191     -16.083   4.018  76.804  1.00 47.06    -0.271 OA
ATOM   1809  CB  ALA A 191     -13.439   2.785  76.657  1.00 48.89     0.034 C 
ATOM   1810  N   GLN A 192     -15.837   4.449  74.607  1.00 42.30    -0.338 N 
ATOM   1811  HN  GLN A 192     -15.179   4.595  73.841  1.00  0.00     0.164 HD
ATOM   1812  CA  GLN A 192     -17.263   4.548  74.333  1.00 42.18     0.160 C 
ATOM   1813  C   GLN A 192     -17.611   3.644  73.162  1.00 43.69     0.251 C 
ATOM   1814  O   GLN A 192     -16.900   3.617  72.153  1.00 41.21    -0.271 OA
ATOM   1815  CB  GLN A 192     -17.677   5.991  74.025  1.00 38.85     0.042 C 
ATOM   1816  CG  GLN A 192     -17.435   6.959  75.168  1.00 39.81     0.090 C 
ATOM   1817  CD  GLN A 192     -17.848   8.375  74.827  1.00 39.03     0.227 C 
ATOM   1818  OE1 GLN A 192     -19.034   8.669  74.678  1.00 40.68    -0.273 OA
ATOM   1819  NE2 GLN A 192     -16.869   9.262  74.699  1.00 37.82    -0.369 N 
ATOM   1820 1HE2 GLN A 192     -15.886   9.018  74.822  1.00  0.00     0.159 HD
ATOM   1821 2HE2 GLN A 192     -17.147  10.216  74.469  1.00  0.00     0.159 HD
ATOM   1822  N   ALA A 193     -18.708   2.907  73.301  1.00 43.81    -0.338 N 
ATOM   1823  HN  ALA A 193     -19.259   3.005  74.154  1.00  0.00     0.164 HD
ATOM   1824  CA  ALA A 193     -19.155   1.967  72.287  1.00 46.29     0.159 C 
ATOM   1825  C   ALA A 193     -20.565   2.321  71.839  1.00 38.09     0.251 C 
ATOM   1826  O   ALA A 193     -21.434   2.620  72.664  1.00 36.20    -0.271 OA
ATOM   1827  CB  ALA A 193     -19.121   0.528  72.810  1.00 40.37     0.034 C 
ATOM   1828  N   ALA A 194     -20.782   2.292  70.530  1.00 44.33    -0.338 N 
ATOM   1829  HN  ALA A 194     -20.000   2.152  69.891  1.00  0.00     0.164 HD
ATOM   1830  CA  ALA A 194     -22.125   2.458  70.000  1.00 41.14     0.159 C 
ATOM   1831  C   ALA A 194     -22.943   1.195  70.236  1.00 38.55     0.251 C 
ATOM   1832  O   ALA A 194     -22.406   0.087  70.320  1.00 41.94    -0.271 OA
ATOM   1833  CB  ALA A 194     -22.075   2.776  68.507  1.00 40.77     0.034 C 
ATOM   1834  N   GLY A 195     -24.253   1.373  70.352  1.00 45.01    -0.336 N 
ATOM   1835  HN  GLY A 195     -24.634   2.319  70.377  1.00  0.00     0.164 HD
ATOM   1836  CA  GLY A 195     -25.147   0.237  70.444  1.00 44.26     0.189 C 
ATOM   1837  C   GLY A 195     -25.122  -0.599  69.179  1.00 40.94     0.253 C 
ATOM   1838  O   GLY A 195     -24.599  -0.208  68.136  1.00 36.27    -0.270 OA
ATOM   1839  N   THR A 196     -25.699  -1.793  69.288  1.00 46.36    -0.336 N 
ATOM   1840  HN  THR A 196     -26.101  -2.078  70.181  1.00  0.00     0.164 HD
ATOM   1841  CA  THR A 196     -25.764  -2.699  68.149  1.00 43.74     0.186 C 
ATOM   1842  C   THR A 196     -26.551  -2.055  67.016  1.00 40.82     0.253 C 
ATOM   1843  O   THR A 196     -27.701  -1.644  67.201  1.00 43.52    -0.270 OA
ATOM   1844  CB  THR A 196     -26.405  -4.025  68.560  1.00 47.36     0.140 C 
ATOM   1845  OG1 THR A 196     -27.692  -3.777  69.141  1.00 56.08    -0.382 OA
ATOM   1846  HG1 THR A 196     -28.090  -4.601  69.396  1.00  0.00     0.210 HD
ATOM   1847  CG2 THR A 196     -25.527  -4.749  69.572  1.00 46.11     0.034 C 
ATOM   1848  N   ASP A 197     -25.925  -1.955  65.848  1.00 38.21    -0.337 N 
ATOM   1849  HN  ASP A 197     -24.981  -2.329  65.750  1.00  0.00     0.164 HD
ATOM   1850  CA  ASP A 197     -26.566  -1.321  64.709  1.00 43.61     0.170 C 
ATOM   1851  C   ASP A 197     -27.552  -2.279  64.046  1.00 46.04     0.252 C 
ATOM   1852  O   ASP A 197     -27.460  -3.503  64.178  1.00 42.52    -0.271 OA
ATOM   1853  CB  ASP A 197     -25.524  -0.854  63.692  1.00 42.39     0.129 C 
ATOM   1854  CG  ASP A 197     -26.014   0.305  62.848  1.00 48.19     0.188 C 
ATOM   1855  OD1 ASP A 197     -27.002   0.957  63.247  1.00 43.28    -0.647 OA
ATOM   1856  OD2 ASP A 197     -25.414   0.563  61.783  1.00 52.59    -0.647 OA
ATOM   1857  N   THR A 198     -28.512  -1.699  63.331  1.00 44.88    -0.336 N 
ATOM   1858  HN  THR A 198     -28.551  -0.680  63.299  1.00  0.00     0.164 HD
ATOM   1859  CA  THR A 198     -29.509  -2.459  62.593  1.00 42.59     0.186 C 
ATOM   1860  C   THR A 198     -29.668  -1.846  61.209  1.00 41.18     0.253 C 
ATOM   1861  O   THR A 198     -29.206  -0.734  60.940  1.00 40.92    -0.270 OA
ATOM   1862  CB  THR A 198     -30.858  -2.491  63.326  1.00 45.63     0.140 C 
ATOM   1863  OG1 THR A 198     -31.228  -1.160  63.707  1.00 45.23    -0.382 OA
ATOM   1864  HG1 THR A 198     -31.280  -0.614  62.931  1.00  0.00     0.210 HD
ATOM   1865  CG2 THR A 198     -30.774  -3.365  64.569  1.00 43.99     0.034 C 
ATOM   1866  N   THR A 199     -30.329  -2.587  60.324  1.00 36.67    -0.336 N 
ATOM   1867  HN  THR A 199     -30.672  -3.505  60.606  1.00  0.00     0.164 HD
ATOM   1868  CA  THR A 199     -30.578  -2.128  58.965  1.00 31.64     0.186 C 
ATOM   1869  C   THR A 199     -31.920  -1.410  58.905  1.00 34.02     0.253 C 
ATOM   1870  O   THR A 199     -32.924  -1.914  59.418  1.00 36.37    -0.270 OA
ATOM   1871  CB  THR A 199     -30.558  -3.300  57.984  1.00 36.63     0.140 C 
ATOM   1872  OG1 THR A 199     -29.278  -3.942  58.029  1.00 37.11    -0.382 OA
ATOM   1873  HG1 THR A 199     -29.115  -4.246  58.914  1.00  0.00     0.210 HD
ATOM   1874  CG2 THR A 199     -30.819  -2.814  56.567  1.00 31.73     0.034 C 
ATOM   1875  N   ILE A 200     -31.932  -0.232  58.283  1.00 31.92    -0.337 N 
ATOM   1876  HN  ILE A 200     -31.061   0.128  57.894  1.00  0.00     0.164 HD
ATOM   1877  CA  ILE A 200     -33.151   0.562  58.139  1.00 27.61     0.159 C 
ATOM   1878  C   ILE A 200     -33.977  -0.076  57.025  1.00 32.15     0.251 C 
ATOM   1879  O   ILE A 200     -33.675   0.083  55.841  1.00 31.56    -0.271 OA
ATOM   1880  CB  ILE A 200     -32.842   2.032  57.850  1.00 30.51     0.029 C 
ATOM   1881  CG1 ILE A 200     -31.835   2.567  58.872  1.00 34.99     0.002 C 
ATOM   1882  CG2 ILE A 200     -34.118   2.857  57.879  1.00 32.45     0.002 C 
ATOM   1883  CD1 ILE A 200     -30.780   3.474  58.276  1.00 32.07     0.000 C 
ATOM   1884  N   THR A 201     -35.034  -0.798  57.407  1.00 32.97    -0.336 N 
ATOM   1885  HN  THR A 201     -35.317  -0.796  58.387  1.00  0.00     0.164 HD
ATOM   1886  CA  THR A 201     -35.790  -1.590  56.441  1.00 28.43     0.186 C 
ATOM   1887  C   THR A 201     -36.511  -0.710  55.427  1.00 28.55     0.253 C 
ATOM   1888  O   THR A 201     -36.513  -1.014  54.228  1.00 28.53    -0.270 OA
ATOM   1889  CB  THR A 201     -36.789  -2.490  57.167  1.00 33.11     0.140 C 
ATOM   1890  OG1 THR A 201     -36.114  -3.221  58.198  1.00 38.48    -0.382 OA
ATOM   1891  HG1 THR A 201     -35.715  -2.610  58.806  1.00  0.00     0.210 HD
ATOM   1892  CG2 THR A 201     -37.429  -3.469  56.193  1.00 33.05     0.034 C 
ATOM   1893  N   VAL A 202     -37.131   0.382  55.885  1.00 24.18    -0.337 N 
ATOM   1894  HN  VAL A 202     -37.073   0.622  56.875  1.00  0.00     0.164 HD
ATOM   1895  CA  VAL A 202     -37.892   1.234  54.974  1.00 28.40     0.159 C 
ATOM   1896  C   VAL A 202     -36.980   1.869  53.933  1.00 29.17     0.251 C 
ATOM   1897  O   VAL A 202     -37.407   2.141  52.804  1.00 29.13    -0.271 OA
ATOM   1898  CB  VAL A 202     -38.685   2.294  55.768  1.00 28.41     0.029 C 
ATOM   1899  CG1 VAL A 202     -37.748   3.308  56.412  1.00 35.77     0.002 C 
ATOM   1900  CG2 VAL A 202     -39.700   2.988  54.868  1.00 38.10     0.002 C 
ATOM   1901  N   ASN A 203     -35.710   2.096  54.280  1.00 25.67    -0.337 N 
ATOM   1902  HN  ASN A 203     -35.395   1.879  55.226  1.00  0.00     0.164 HD
ATOM   1903  CA  ASN A 203     -34.771   2.653  53.312  1.00 26.61     0.169 C 
ATOM   1904  C   ASN A 203     -34.387   1.620  52.260  1.00 26.96     0.251 C 
ATOM   1905  O   ASN A 203     -34.223   1.958  51.082  1.00 25.39    -0.271 OA
ATOM   1906  CB  ASN A 203     -33.528   3.176  54.031  1.00 26.02     0.119 C 
ATOM   1907  CG  ASN A 203     -33.765   4.514  54.705  1.00 29.29     0.230 C 
ATOM   1908  OD1 ASN A 203     -34.905   4.945  54.874  1.00 27.39    -0.273 OA
ATOM   1909  ND2 ASN A 203     -32.683   5.179  55.095  1.00 27.49    -0.369 N 
ATOM   1910 1HD2 ASN A 203     -31.738   4.822  54.955  1.00  0.00     0.159 HD
ATOM   1911 2HD2 ASN A 203     -32.842   6.079  55.548  1.00  0.00     0.159 HD
ATOM   1912  N   VAL A 204     -34.234   0.358  52.667  1.00 26.81    -0.338 N 
ATOM   1913  HN  VAL A 204     -34.338   0.130  53.656  1.00  0.00     0.164 HD
ATOM   1914  CA  VAL A 204     -33.919  -0.700  51.711  1.00 32.26     0.159 C 
ATOM   1915  C   VAL A 204     -35.050  -0.858  50.704  1.00 28.76     0.251 C 
ATOM   1916  O   VAL A 204     -34.814  -1.000  49.497  1.00 28.91    -0.271 OA
ATOM   1917  CB  VAL A 204     -33.630  -2.020  52.449  1.00 31.36     0.029 C 
ATOM   1918  CG1 VAL A 204     -33.509  -3.170  51.460  1.00 31.24     0.002 C 
ATOM   1919  CG2 VAL A 204     -32.367  -1.898  53.286  1.00 25.72     0.002 C 
ATOM   1920  N   LEU A 205     -36.297  -0.825  51.181  1.00 23.97    -0.338 N 
ATOM   1921  HN  LEU A 205     -36.453  -0.701  52.181  1.00  0.00     0.164 HD
ATOM   1922  CA  LEU A 205     -37.438  -0.964  50.284  1.00 29.72     0.159 C 
ATOM   1923  C   LEU A 205     -37.516   0.199  49.305  1.00 31.96     0.251 C 
ATOM   1924  O   LEU A 205     -37.776  -0.001  48.113  1.00 29.24    -0.271 OA
ATOM   1925  CB  LEU A 205     -38.729  -1.076  51.094  1.00 28.11     0.032 C 
ATOM   1926  CG  LEU A 205     -38.919  -2.390  51.854  1.00 31.29     0.002 C 
ATOM   1927  CD1 LEU A 205     -40.077  -2.286  52.833  1.00 32.67     0.000 C 
ATOM   1928  CD2 LEU A 205     -39.133  -3.543  50.885  1.00 33.54     0.000 C 
ATOM   1929  N   ALA A 206     -37.290   1.424  49.789  1.00 23.26    -0.338 N 
ATOM   1930  HN  ALA A 206     -37.127   1.553  50.788  1.00  0.00     0.164 HD
ATOM   1931  CA  ALA A 206     -37.275   2.578  48.896  1.00 27.13     0.159 C 
ATOM   1932  C   ALA A 206     -36.149   2.464  47.877  1.00 28.64     0.251 C 
ATOM   1933  O   ALA A 206     -36.312   2.848  46.713  1.00 33.46    -0.271 OA
ATOM   1934  CB  ALA A 206     -37.142   3.867  49.707  1.00 28.39     0.034 C 
ATOM   1935  N   TRP A 207     -34.999   1.934  48.298  1.00 27.23    -0.337 N 
ATOM   1936  HN  TRP A 207     -34.893   1.677  49.279  1.00  0.00     0.164 HD
ATOM   1937  CA  TRP A 207     -33.892   1.717  47.375  1.00 29.46     0.164 C 
ATOM   1938  C   TRP A 207     -34.220   0.636  46.352  1.00 30.50     0.251 C 
ATOM   1939  O   TRP A 207     -33.796   0.732  45.194  1.00 27.71    -0.271 OA
ATOM   1940  CB  TRP A 207     -32.633   1.360  48.164  1.00 25.98     0.060 C 
ATOM   1941  CG  TRP A 207     -31.469   0.929  47.333  1.00 33.09    -0.001 A 
ATOM   1942  CD1 TRP A 207     -30.689   1.718  46.539  1.00 34.56     0.068 A 
ATOM   1943  CD2 TRP A 207     -30.935  -0.396  47.230  1.00 35.87     0.013 A 
ATOM   1944  NE1 TRP A 207     -29.709   0.964  45.940  1.00 33.32    -0.352 N 
ATOM   1945  HE1 TRP A 207     -29.000   1.316  45.296  1.00  0.00     0.166 HD
ATOM   1946  CE2 TRP A 207     -29.839  -0.337  46.348  1.00 37.47     0.056 A 
ATOM   1947  CE3 TRP A 207     -31.282  -1.628  47.794  1.00 33.55     0.001 A 
ATOM   1948  CZ2 TRP A 207     -29.087  -1.462  46.017  1.00 41.96     0.017 A 
ATOM   1949  CZ3 TRP A 207     -30.535  -2.743  47.463  1.00 41.15     0.000 A 
ATOM   1950  CH2 TRP A 207     -29.449  -2.652  46.585  1.00 41.36     0.002 A 
ATOM   1951  N   LEU A 208     -34.974  -0.391  46.754  1.00 24.10    -0.338 N 
ATOM   1952  HN  LEU A 208     -35.233  -0.476  47.737  1.00  0.00     0.164 HD
ATOM   1953  CA  LEU A 208     -35.429  -1.392  45.794  1.00 32.57     0.159 C 
ATOM   1954  C   LEU A 208     -36.387  -0.781  44.781  1.00 30.65     0.251 C 
ATOM   1955  O   LEU A 208     -36.365  -1.144  43.599  1.00 34.37    -0.271 OA
ATOM   1956  CB  LEU A 208     -36.095  -2.559  46.522  1.00 30.22     0.032 C 
ATOM   1957  CG  LEU A 208     -35.190  -3.465  47.360  1.00 29.05     0.002 C 
ATOM   1958  CD1 LEU A 208     -35.997  -4.582  48.006  1.00 32.79     0.000 C 
ATOM   1959  CD2 LEU A 208     -34.061  -4.033  46.516  1.00 31.48     0.000 C 
ATOM   1960  N   TYR A 209     -37.239   0.145  45.226  1.00 29.01    -0.337 N 
ATOM   1961  HN  TYR A 209     -37.274   0.365  46.221  1.00  0.00     0.164 HD
ATOM   1962  CA  TYR A 209     -38.120   0.845  44.298  1.00 31.92     0.164 C 
ATOM   1963  C   TYR A 209     -37.319   1.679  43.309  1.00 35.92     0.251 C 
ATOM   1964  O   TYR A 209     -37.668   1.753  42.125  1.00 32.34    -0.271 OA
ATOM   1965  CB  TYR A 209     -39.105   1.723  45.069  1.00 31.20     0.058 C 
ATOM   1966  CG  TYR A 209     -40.334   0.986  45.545  1.00 37.03    -0.020 A 
ATOM   1967  CD1 TYR A 209     -41.285   0.526  44.643  1.00 40.06    -0.002 A 
ATOM   1968  CD2 TYR A 209     -40.544   0.748  46.896  1.00 28.79    -0.002 A 
ATOM   1969  CE1 TYR A 209     -42.410  -0.151  45.073  1.00 40.63     0.024 A 
ATOM   1970  CE2 TYR A 209     -41.666   0.072  47.337  1.00 34.89     0.024 A 
ATOM   1971  CZ  TYR A 209     -42.595  -0.374  46.421  1.00 39.51     0.089 A 
ATOM   1972  OH  TYR A 209     -43.714  -1.047  46.852  1.00 40.05    -0.359 OA
ATOM   1973  HH  TYR A 209     -43.841  -1.201  47.781  1.00  0.00     0.218 HD
ATOM   1974  N   ALA A 210     -36.238   2.311  43.774  1.00 32.32    -0.338 N 
ATOM   1975  HN  ALA A 210     -36.015   2.268  44.768  1.00  0.00     0.164 HD
ATOM   1976  CA  ALA A 210     -35.374   3.062  42.869  1.00 33.39     0.159 C 
ATOM   1977  C   ALA A 210     -34.761   2.159  41.808  1.00 33.08     0.251 C 
ATOM   1978  O   ALA A 210     -34.537   2.597  40.674  1.00 31.00    -0.271 OA
ATOM   1979  CB  ALA A 210     -34.276   3.774  43.659  1.00 38.63     0.034 C 
ATOM   1980  N   ALA A 211     -34.482   0.901  42.156  1.00 29.95    -0.338 N 
ATOM   1981  HN  ALA A 211     -34.635   0.596  43.117  1.00  0.00     0.164 HD
ATOM   1982  CA  ALA A 211     -33.960  -0.041  41.173  1.00 38.71     0.159 C 
ATOM   1983  C   ALA A 211     -34.998  -0.357  40.104  1.00 38.27     0.251 C 
ATOM   1984  O   ALA A 211     -34.666  -0.448  38.917  1.00 39.96    -0.271 OA
ATOM   1985  CB  ALA A 211     -33.500  -1.321  41.868  1.00 37.27     0.034 C 
ATOM   1986  N   VAL A 212     -36.259  -0.530  40.507  1.00 37.46    -0.338 N 
ATOM   1987  HN  VAL A 212     -36.488  -0.458  41.498  1.00  0.00     0.164 HD
ATOM   1988  CA  VAL A 212     -37.313  -0.821  39.540  1.00 41.82     0.159 C 
ATOM   1989  C   VAL A 212     -37.554   0.381  38.635  1.00 43.94     0.251 C 
ATOM   1990  O   VAL A 212     -37.760   0.232  37.424  1.00 43.74    -0.271 OA
ATOM   1991  CB  VAL A 212     -38.600  -1.251  40.268  1.00 36.71     0.029 C 
ATOM   1992  CG1 VAL A 212     -39.731  -1.458  39.272  1.00 41.97     0.002 C 
ATOM   1993  CG2 VAL A 212     -38.353  -2.518  41.074  1.00 31.36     0.002 C 
ATOM   1994  N   ILE A 213     -37.528   1.589  39.205  1.00 38.15    -0.338 N 
ATOM   1995  HN  ILE A 213     -37.405   1.668  40.214  1.00  0.00     0.164 HD
ATOM   1996  CA  ILE A 213     -37.674   2.796  38.398  1.00 39.62     0.159 C 
ATOM   1997  C   ILE A 213     -36.529   2.914  37.400  1.00 44.72     0.251 C 
ATOM   1998  O   ILE A 213     -36.690   3.498  36.321  1.00 51.05    -0.271 OA
ATOM   1999  CB  ILE A 213     -37.774   4.035  39.312  1.00 44.90     0.029 C 
ATOM   2000  CG1 ILE A 213     -38.956   3.896  40.273  1.00 44.60     0.002 C 
ATOM   2001  CG2 ILE A 213     -37.941   5.297  38.496  1.00 50.73     0.002 C 
ATOM   2002  CD1 ILE A 213     -39.157   5.095  41.178  1.00 40.25     0.000 C 
ATOM   2003  N   ASN A 214     -35.368   2.346  37.726  1.00 41.68    -0.337 N 
ATOM   2004  HN  ASN A 214     -35.284   1.890  38.635  1.00  0.00     0.164 HD
ATOM   2005  CA  ASN A 214     -34.215   2.350  36.837  1.00 47.03     0.169 C 
ATOM   2006  C   ASN A 214     -34.057   1.051  36.055  1.00 49.42     0.251 C 
ATOM   2007  O   ASN A 214     -33.087   0.912  35.304  1.00 48.17    -0.271 OA
ATOM   2008  CB  ASN A 214     -32.938   2.638  37.632  1.00 43.76     0.119 C 
ATOM   2009  CG  ASN A 214     -32.853   4.080  38.091  1.00 45.61     0.230 C 
ATOM   2010  OD1 ASN A 214     -32.174   4.900  37.474  1.00 45.51    -0.273 OA
ATOM   2011  ND2 ASN A 214     -33.549   4.398  39.177  1.00 48.13    -0.369 N 
ATOM   2012 1HD2 ASN A 214     -33.492   5.368  39.486  1.00  0.00     0.159 HD
ATOM   2013 2HD2 ASN A 214     -34.112   3.718  39.688  1.00  0.00     0.159 HD
ATOM   2014  N   GLY A 215     -34.972   0.100  36.216  1.00 55.59    -0.336 N 
ATOM   2015  HN  GLY A 215     -35.667   0.194  36.957  1.00  0.00     0.164 HD
ATOM   2016  CA  GLY A 215     -34.999  -1.067  35.358  1.00 50.39     0.189 C 
ATOM   2017  C   GLY A 215     -34.272  -2.290  35.860  1.00 50.72     0.253 C 
ATOM   2018  O   GLY A 215     -34.046  -3.218  35.076  1.00 55.25    -0.270 OA
ATOM   2019  N   ASP A 216     -33.883  -2.324  37.129  1.00 46.39    -0.337 N 
ATOM   2020  HN  ASP A 216     -33.945  -1.475  37.691  1.00  0.00     0.164 HD
ATOM   2021  CA  ASP A 216     -33.368  -3.546  37.740  1.00 49.22     0.170 C 
ATOM   2022  C   ASP A 216     -34.560  -4.257  38.365  1.00 52.58     0.251 C 
ATOM   2023  O   ASP A 216     -35.069  -3.844  39.409  1.00 51.20    -0.271 OA
ATOM   2024  CB  ASP A 216     -32.280  -3.237  38.763  1.00 53.88     0.129 C 
ATOM   2025  CG  ASP A 216     -30.882  -3.415  38.197  1.00 60.12     0.188 C 
ATOM   2026  OD1 ASP A 216     -30.761  -3.766  37.004  1.00 63.39    -0.647 OA
ATOM   2027  OD2 ASP A 216     -29.903  -3.208  38.946  1.00 58.15    -0.647 OA
ATOM   2028  N   ARG A 217     -35.026  -5.318  37.708  1.00 48.18    -0.338 N 
ATOM   2029  HN  ARG A 217     -34.514  -5.658  36.894  1.00  0.00     0.164 HD
ATOM   2030  CA  ARG A 217     -36.243  -6.010  38.114  1.00 43.89     0.159 C 
ATOM   2031  C   ARG A 217     -36.021  -7.493  38.384  1.00 40.80     0.251 C 
ATOM   2032  O   ARG A 217     -36.995  -8.217  38.627  1.00 41.42    -0.271 OA
ATOM   2033  CB  ARG A 217     -37.330  -5.845  37.047  1.00 40.56     0.034 C 
ATOM   2034  CG  ARG A 217     -37.746  -4.408  36.784  1.00 43.72     0.027 C 
ATOM   2035  CD  ARG A 217     -38.826  -4.346  35.714  1.00 42.23     0.116 C 
ATOM   2036  NE  ARG A 217     -40.026  -5.077  36.111  1.00 41.31    -0.212 N 
ATOM   2037  HE  ARG A 217     -40.018  -6.093  36.020  1.00  0.00     0.178 HD
ATOM   2038  CZ  ARG A 217     -41.128  -4.504  36.583  1.00 43.64     0.666 C 
ATOM   2039  NH1 ARG A 217     -41.187  -3.186  36.717  1.00 45.45    -0.235 N 
ATOM   2040 1HH1 ARG A 217     -40.384  -2.614  36.457  1.00  0.00     0.174 HD
ATOM   2041 2HH1 ARG A 217     -42.033  -2.746  37.079  1.00  0.00     0.174 HD
ATOM   2042  NH2 ARG A 217     -42.172  -5.248  36.921  1.00 41.32    -0.235 N 
ATOM   2043 1HH2 ARG A 217     -42.127  -6.262  36.818  1.00  0.00     0.174 HD
ATOM   2044 2HH2 ARG A 217     -43.018  -4.808  37.283  1.00  0.00     0.174 HD
ATOM   2045  N   TRP A 218     -34.774  -7.966  38.352  1.00 36.38    -0.337 N 
ATOM   2046  HN  TRP A 218     -33.991  -7.324  38.228  1.00  0.00     0.164 HD
ATOM   2047  CA  TRP A 218     -34.523  -9.396  38.493  1.00 41.06     0.164 C 
ATOM   2048  C   TRP A 218     -34.910  -9.926  39.868  1.00 44.70     0.251 C 
ATOM   2049  O   TRP A 218     -35.140 -11.132  40.009  1.00 40.75    -0.271 OA
ATOM   2050  CB  TRP A 218     -33.050  -9.704  38.209  1.00 43.64     0.060 C 
ATOM   2051  CG  TRP A 218     -32.097  -9.108  39.201  1.00 47.86    -0.001 A 
ATOM   2052  CD1 TRP A 218     -31.435  -7.920  39.089  1.00 43.05     0.068 A 
ATOM   2053  CD2 TRP A 218     -31.690  -9.678  40.451  1.00 43.40     0.013 A 
ATOM   2054  NE1 TRP A 218     -30.645  -7.713  40.194  1.00 48.32    -0.352 N 
ATOM   2055  HE1 TRP A 218     -30.052  -6.899  40.355  1.00  0.00     0.166 HD
ATOM   2056  CE2 TRP A 218     -30.784  -8.778  41.045  1.00 44.70     0.056 A 
ATOM   2057  CE3 TRP A 218     -32.005 -10.862  41.127  1.00 46.52     0.001 A 
ATOM   2058  CZ2 TRP A 218     -30.191  -9.023  42.281  1.00 49.87     0.017 A 
ATOM   2059  CZ3 TRP A 218     -31.417 -11.102  42.354  1.00 49.27     0.000 A 
ATOM   2060  CH2 TRP A 218     -30.519 -10.187  42.918  1.00 54.03     0.002 A 
ATOM   2061  N   PHE A 219     -34.991  -9.062  40.879  1.00 39.97    -0.337 N 
ATOM   2062  HN  PHE A 219     -34.814  -8.073  40.702  1.00  0.00     0.164 HD
ATOM   2063  CA  PHE A 219     -35.325  -9.491  42.230  1.00 38.29     0.164 C 
ATOM   2064  C   PHE A 219     -36.825  -9.558  42.488  1.00 34.23     0.251 C 
ATOM   2065  O   PHE A 219     -37.232 -10.074  43.535  1.00 41.36    -0.271 OA
ATOM   2066  CB  PHE A 219     -34.677  -8.557  43.261  1.00 35.64     0.058 C 
ATOM   2067  CG  PHE A 219     -34.950  -7.100  43.018  1.00 34.08    -0.020 A 
ATOM   2068  CD1 PHE A 219     -36.108  -6.507  43.495  1.00 33.57    -0.004 A 
ATOM   2069  CD2 PHE A 219     -34.047  -6.322  42.315  1.00 35.98    -0.004 A 
ATOM   2070  CE1 PHE A 219     -36.361  -5.167  43.273  1.00 36.10    -0.000 A 
ATOM   2071  CE2 PHE A 219     -34.292  -4.982  42.092  1.00 41.53    -0.000 A 
ATOM   2072  CZ  PHE A 219     -35.452  -4.404  42.569  1.00 38.37     0.000 A 
ATOM   2073  N   LEU A 220     -37.649  -9.047  41.578  1.00 34.04    -0.338 N 
ATOM   2074  HN  LEU A 220     -37.265  -8.611  40.740  1.00  0.00     0.164 HD
ATOM   2075  CA  LEU A 220     -39.092  -9.102  41.762  1.00 34.67     0.159 C 
ATOM   2076  C   LEU A 220     -39.590 -10.539  41.667  1.00 42.10     0.251 C 
ATOM   2077  O   LEU A 220     -38.970 -11.395  41.030  1.00 37.53    -0.271 OA
ATOM   2078  CB  LEU A 220     -39.798  -8.235  40.721  1.00 37.23     0.032 C 
ATOM   2079  CG  LEU A 220     -39.579  -6.726  40.837  1.00 34.79     0.002 C 
ATOM   2080  CD1 LEU A 220     -40.188  -6.006  39.647  1.00 39.78     0.000 C 
ATOM   2081  CD2 LEU A 220     -40.157  -6.201  42.141  1.00 38.56     0.000 C 
ATOM   2082  N   ASN A 221     -40.724 -10.802  42.312  1.00 41.05    -0.337 N 
ATOM   2083  HN  ASN A 221     -41.199 -10.052  42.814  1.00  0.00     0.164 HD
ATOM   2084  CA  ASN A 221     -41.298 -12.138  42.314  1.00 49.57     0.169 C 
ATOM   2085  C   ASN A 221     -42.815 -12.038  42.374  1.00 50.99     0.251 C 
ATOM   2086  O   ASN A 221     -43.382 -10.984  42.674  1.00 47.82    -0.271 OA
ATOM   2087  CB  ASN A 221     -40.759 -12.979  43.479  1.00 46.91     0.119 C 
ATOM   2088  CG  ASN A 221     -40.893 -12.282  44.824  1.00 52.27     0.230 C 
ATOM   2089  OD1 ASN A 221     -41.860 -11.564  45.079  1.00 56.83    -0.273 OA
ATOM   2090  ND2 ASN A 221     -39.917 -12.500  45.697  1.00 52.91    -0.369 N 
ATOM   2091 1HD2 ASN A 221     -40.007 -12.033  46.599  1.00  0.00     0.159 HD
ATOM   2092 2HD2 ASN A 221     -39.116 -13.095  45.486  1.00  0.00     0.159 HD
ATOM   2093  N   ARG A 222     -43.469 -13.164  42.084  1.00 55.29    -0.338 N 
ATOM   2094  HN  ARG A 222     -42.942 -13.992  41.808  1.00  0.00     0.164 HD
ATOM   2095  CA  ARG A 222     -44.923 -13.232  42.155  1.00 55.44     0.159 C 
ATOM   2096  C   ARG A 222     -45.430 -13.272  43.590  1.00 58.31     0.251 C 
ATOM   2097  O   ARG A 222     -46.604 -12.969  43.826  1.00 60.54    -0.271 OA
ATOM   2098  CB  ARG A 222     -45.425 -14.465  41.404  1.00 59.44     0.034 C 
ATOM   2099  CG  ARG A 222     -44.941 -15.773  42.010  1.00 64.22     0.027 C 
ATOM   2100  CD  ARG A 222     -45.221 -16.957  41.105  1.00 63.67     0.116 C 
ATOM   2101  NE  ARG A 222     -44.228 -18.013  41.282  1.00 64.36    -0.212 N 
ATOM   2102  HE  ARG A 222     -43.437 -18.037  40.638  1.00  0.00     0.178 HD
ATOM   2103  CZ  ARG A 222     -44.288 -18.945  42.228  1.00 68.65     0.666 C 
ATOM   2104  NH1 ARG A 222     -45.296 -18.954  43.090  1.00 70.23    -0.235 N 
ATOM   2105 1HH1 ARG A 222     -46.027 -18.246  43.023  1.00  0.00     0.174 HD
ATOM   2106 2HH1 ARG A 222     -45.342 -19.669  43.816  1.00  0.00     0.174 HD
ATOM   2107  NH2 ARG A 222     -43.338 -19.866  42.315  1.00 66.89    -0.235 N 
ATOM   2108 1HH2 ARG A 222     -42.563 -19.859  41.652  1.00  0.00     0.174 HD
ATOM   2109 2HH2 ARG A 222     -43.384 -20.581  43.041  1.00  0.00     0.174 HD
ATOM   2110  N   PHE A 223     -44.577 -13.636  44.545  1.00 55.79    -0.337 N 
ATOM   2111  HN  PHE A 223     -43.601 -13.807  44.305  1.00  0.00     0.164 HD
ATOM   2112  CA  PHE A 223     -45.010 -13.794  45.923  1.00 57.06     0.164 C 
ATOM   2113  C   PHE A 223     -45.434 -12.459  46.527  1.00 54.34     0.251 C 
ATOM   2114  O   PHE A 223     -45.062 -11.379  46.060  1.00 54.33    -0.271 OA
ATOM   2115  CB  PHE A 223     -43.897 -14.390  46.789  1.00 54.56     0.058 C 
ATOM   2116  CG  PHE A 223     -43.201 -15.568  46.175  1.00 61.54    -0.020 A 
ATOM   2117  CD1 PHE A 223     -43.776 -16.828  46.208  1.00 67.27    -0.004 A 
ATOM   2118  CD2 PHE A 223     -41.957 -15.421  45.587  1.00 62.61    -0.004 A 
ATOM   2119  CE1 PHE A 223     -43.128 -17.914  45.650  1.00 63.74    -0.000 A 
ATOM   2120  CE2 PHE A 223     -41.305 -16.501  45.027  1.00 67.45    -0.000 A 
ATOM   2121  CZ  PHE A 223     -41.891 -17.750  45.059  1.00 63.58     0.000 A 
ATOM   2122  N   THR A 224     -46.234 -12.555  47.585  1.00 53.15    -0.336 N 
ATOM   2123  HN  THR A 224     -46.689 -13.450  47.766  1.00  0.00     0.164 HD
ATOM   2124  CA  THR A 224     -46.495 -11.455  48.498  1.00 54.87     0.186 C 
ATOM   2125  C   THR A 224     -46.470 -12.025  49.909  1.00 57.84     0.253 C 
ATOM   2126  O   THR A 224     -46.354 -13.238  50.107  1.00 57.11    -0.270 OA
ATOM   2127  CB  THR A 224     -47.827 -10.759  48.195  1.00 58.32     0.140 C 
ATOM   2128  OG1 THR A 224     -47.906  -9.536  48.940  1.00 55.79    -0.382 OA
ATOM   2129  HG1 THR A 224     -47.175  -8.977  48.703  1.00  0.00     0.210 HD
ATOM   2130  CG2 THR A 224     -48.995 -11.653  48.574  1.00 59.49     0.034 C 
ATOM   2131  N   THR A 225     -46.568 -11.146  50.901  1.00 54.55    -0.336 N 
ATOM   2132  HN  THR A 225     -46.699 -10.157  50.688  1.00  0.00     0.164 HD
ATOM   2133  CA  THR A 225     -46.491 -11.579  52.287  1.00 52.09     0.186 C 
ATOM   2134  C   THR A 225     -47.276 -10.614  53.160  1.00 52.22     0.253 C 
ATOM   2135  O   THR A 225     -47.565  -9.480  52.767  1.00 51.74    -0.270 OA
ATOM   2136  CB  THR A 225     -45.037 -11.668  52.770  1.00 52.66     0.140 C 
ATOM   2137  OG1 THR A 225     -45.002 -12.191  54.104  1.00 57.56    -0.382 OA
ATOM   2138  HG1 THR A 225     -44.102 -12.246  54.403  1.00  0.00     0.210 HD
ATOM   2139  CG2 THR A 225     -44.384 -10.294  52.751  1.00 48.22     0.034 C 
ATOM   2140  N   THR A 226     -47.630 -11.086  54.350  1.00 48.89    -0.336 N 
ATOM   2141  HN  THR A 226     -47.485 -12.073  54.563  1.00  0.00     0.164 HD
ATOM   2142  CA  THR A 226     -48.220 -10.218  55.351  1.00 49.18     0.186 C 
ATOM   2143  C   THR A 226     -47.131  -9.399  56.035  1.00 47.11     0.253 C 
ATOM   2144  O   THR A 226     -45.949  -9.757  56.027  1.00 49.91    -0.270 OA
ATOM   2145  CB  THR A 226     -48.995 -11.034  56.387  1.00 52.38     0.140 C 
ATOM   2146  OG1 THR A 226     -48.089 -11.880  57.105  1.00 53.45    -0.382 OA
ATOM   2147  HG1 THR A 226     -47.432 -11.342  57.531  1.00  0.00     0.210 HD
ATOM   2148  CG2 THR A 226     -50.048 -11.896  55.705  1.00 52.43     0.034 C 
ATOM   2149  N   LEU A 227     -47.543  -8.276  56.626  1.00 44.28    -0.337 N 
ATOM   2150  HN  LEU A 227     -48.530  -8.019  56.599  1.00  0.00     0.164 HD
ATOM   2151  CA  LEU A 227     -46.585  -7.415  57.310  1.00 46.11     0.159 C 
ATOM   2152  C   LEU A 227     -45.959  -8.114  58.510  1.00 48.45     0.251 C 
ATOM   2153  O   LEU A 227     -44.781  -7.892  58.814  1.00 47.38    -0.271 OA
ATOM   2154  CB  LEU A 227     -47.265  -6.116  57.743  1.00 48.35     0.032 C 
ATOM   2155  CG  LEU A 227     -46.384  -5.090  58.458  1.00 53.13     0.002 C 
ATOM   2156  CD1 LEU A 227     -45.169  -4.753  57.611  1.00 51.92     0.000 C 
ATOM   2157  CD2 LEU A 227     -47.177  -3.836  58.787  1.00 50.91     0.000 C 
ATOM   2158  N   ASN A 228     -46.723  -8.969  59.194  1.00 48.68    -0.337 N 
ATOM   2159  HN  ASN A 228     -47.679  -9.151  58.888  1.00  0.00     0.164 HD
ATOM   2160  CA  ASN A 228     -46.198  -9.644  60.376  1.00 50.79     0.169 C 
ATOM   2161  C   ASN A 228     -45.209 -10.740  60.000  1.00 49.09     0.251 C 
ATOM   2162  O   ASN A 228     -44.176 -10.902  60.659  1.00 51.86    -0.271 OA
ATOM   2163  CB  ASN A 228     -47.347 -10.217  61.205  1.00 52.01     0.119 C 
ATOM   2164  CG  ASN A 228     -48.001  -9.176  62.089  1.00 58.59     0.230 C 
ATOM   2165  OD1 ASN A 228     -49.181  -8.861  61.930  1.00 63.31    -0.273 OA
ATOM   2166  ND2 ASN A 228     -47.236  -8.631  63.028  1.00 64.61    -0.369 N 
ATOM   2167 1HD2 ASN A 228     -47.677  -7.930  63.623  1.00  0.00     0.159 HD
ATOM   2168 2HD2 ASN A 228     -46.259  -8.892  63.160  1.00  0.00     0.159 HD
ATOM   2169  N   ASP A 229     -45.508 -11.504  58.946  1.00 51.91    -0.337 N 
ATOM   2170  HN  ASP A 229     -46.380 -11.354  58.438  1.00  0.00     0.164 HD
ATOM   2171  CA  ASP A 229     -44.587 -12.553  58.521  1.00 54.27     0.170 C 
ATOM   2172  C   ASP A 229     -43.296 -11.972  57.962  1.00 50.38     0.252 C 
ATOM   2173  O   ASP A 229     -42.241 -12.611  58.052  1.00 48.25    -0.271 OA
ATOM   2174  CB  ASP A 229     -45.259 -13.460  57.491  1.00 52.46     0.129 C 
ATOM   2175  CG  ASP A 229     -46.033 -14.594  58.134  1.00 63.17     0.188 C 
ATOM   2176  OD1 ASP A 229     -47.225 -14.397  58.453  1.00 67.92    -0.647 OA
ATOM   2177  OD2 ASP A 229     -45.449 -15.682  58.325  1.00 71.71    -0.647 OA
ATOM   2178  N   PHE A 230     -43.355 -10.770  57.384  1.00 45.69    -0.337 N 
ATOM   2179  HN  PHE A 230     -44.258 -10.319  57.237  1.00  0.00     0.164 HD
ATOM   2180  CA  PHE A 230     -42.130 -10.100  56.962  1.00 47.77     0.164 C 
ATOM   2181  C   PHE A 230     -41.323  -9.630  58.165  1.00 44.56     0.251 C 
ATOM   2182  O   PHE A 230     -40.097  -9.789  58.198  1.00 47.05    -0.271 OA
ATOM   2183  CB  PHE A 230     -42.459  -8.923  56.045  1.00 44.71     0.058 C 
ATOM   2184  CG  PHE A 230     -41.269  -8.073  55.703  1.00 46.06    -0.020 A 
ATOM   2185  CD1 PHE A 230     -40.377  -8.472  54.721  1.00 39.89    -0.004 A 
ATOM   2186  CD2 PHE A 230     -41.040  -6.877  56.364  1.00 46.70    -0.004 A 
ATOM   2187  CE1 PHE A 230     -39.280  -7.695  54.405  1.00 44.09    -0.000 A 
ATOM   2188  CE2 PHE A 230     -39.944  -6.095  56.053  1.00 43.17    -0.000 A 
ATOM   2189  CZ  PHE A 230     -39.063  -6.504  55.072  1.00 46.40     0.000 A 
ATOM   2190  N   ASN A 231     -41.994  -9.049  59.163  1.00 47.09    -0.337 N 
ATOM   2191  HN  ASN A 231     -43.004  -8.926  59.085  1.00  0.00     0.164 HD
ATOM   2192  CA  ASN A 231     -41.304  -8.588  60.362  1.00 48.54     0.169 C 
ATOM   2193  C   ASN A 231     -40.692  -9.738  61.151  1.00 46.93     0.251 C 
ATOM   2194  O   ASN A 231     -39.744  -9.517  61.913  1.00 51.54    -0.271 OA
ATOM   2195  CB  ASN A 231     -42.265  -7.794  61.248  1.00 44.45     0.119 C 
ATOM   2196  CG  ASN A 231     -42.510  -6.390  60.729  1.00 46.53     0.230 C 
ATOM   2197  OD1 ASN A 231     -41.604  -5.743  60.206  1.00 49.46    -0.273 OA
ATOM   2198  ND2 ASN A 231     -43.741  -5.912  60.872  1.00 48.18    -0.369 N 
ATOM   2199 1HD2 ASN A 231     -43.906  -4.968  60.523  1.00  0.00     0.159 HD
ATOM   2200 2HD2 ASN A 231     -44.492  -6.449  61.306  1.00  0.00     0.159 HD
ATOM   2201  N   LEU A 232     -41.212 -10.957  60.990  1.00 49.26    -0.338 N 
ATOM   2202  HN  LEU A 232     -42.044 -11.082  60.413  1.00  0.00     0.164 HD
ATOM   2203  CA  LEU A 232     -40.596 -12.111  61.635  1.00 48.59     0.159 C 
ATOM   2204  C   LEU A 232     -39.250 -12.439  61.000  1.00 50.95     0.251 C 
ATOM   2205  O   LEU A 232     -38.296 -12.796  61.702  1.00 54.89    -0.271 OA
ATOM   2206  CB  LEU A 232     -41.534 -13.316  61.561  1.00 51.33     0.032 C 
ATOM   2207  CG  LEU A 232     -42.569 -13.440  62.681  1.00 54.42     0.002 C 
ATOM   2208  CD1 LEU A 232     -43.539 -14.575  62.391  1.00 56.04     0.000 C 
ATOM   2209  CD2 LEU A 232     -41.886 -13.644  64.024  1.00 48.57     0.000 C 
ATOM   2210  N   VAL A 233     -39.155 -12.323  59.675  1.00 46.36    -0.338 N 
ATOM   2211  HN  VAL A 233     -39.978 -12.069  59.129  1.00  0.00     0.164 HD
ATOM   2212  CA  VAL A 233     -37.884 -12.556  59.000  1.00 48.55     0.159 C 
ATOM   2213  C   VAL A 233     -36.952 -11.363  59.172  1.00 48.47     0.251 C 
ATOM   2214  O   VAL A 233     -35.728 -11.531  59.241  1.00 48.19    -0.271 OA
ATOM   2215  CB  VAL A 233     -38.124 -12.874  57.514  1.00 51.22     0.029 C 
ATOM   2216  CG1 VAL A 233     -36.822 -13.265  56.829  1.00 47.79     0.002 C 
ATOM   2217  CG2 VAL A 233     -39.160 -13.978  57.369  1.00 51.84     0.002 C 
ATOM   2218  N   ALA A 234     -37.504 -10.150  59.254  1.00 49.48    -0.338 N 
ATOM   2219  HN  ALA A 234     -38.517 -10.051  59.192  1.00  0.00     0.164 HD
ATOM   2220  CA  ALA A 234     -36.671  -8.965  59.431  1.00 48.29     0.159 C 
ATOM   2221  C   ALA A 234     -35.930  -9.001  60.762  1.00 47.50     0.251 C 
ATOM   2222  O   ALA A 234     -34.783  -8.550  60.855  1.00 46.36    -0.271 OA
ATOM   2223  CB  ALA A 234     -37.527  -7.703  59.325  1.00 46.76     0.034 C 
ATOM   2224  N   MET A 235     -36.570  -9.538  61.803  1.00 52.01    -0.337 N 
ATOM   2225  HN  MET A 235     -37.519  -9.892  61.686  1.00  0.00     0.164 HD
ATOM   2226  CA  MET A 235     -35.920  -9.622  63.107  1.00 49.80     0.160 C 
ATOM   2227  C   MET A 235     -34.730 -10.573  63.074  1.00 52.99     0.251 C 
ATOM   2228  O   MET A 235     -33.694 -10.302  63.693  1.00 54.42    -0.271 OA
ATOM   2229  CB  MET A 235     -36.929 -10.066  64.166  1.00 54.15     0.043 C 
ATOM   2230  CG  MET A 235     -37.574  -8.925  64.933  1.00 63.16     0.060 C 
ATOM   2231  SD  MET A 235     -38.598  -9.508  66.297  1.00 89.99    -0.139 SA
ATOM   2232  CE  MET A 235     -40.140  -8.666  65.948  1.00 71.61     0.069 C 
ATOM   2233  N   LYS A 236     -34.859 -11.692  62.356  1.00 53.54    -0.338 N 
ATOM   2234  HN  LYS A 236     -35.720 -11.863  61.837  1.00  0.00     0.164 HD
ATOM   2235  CA  LYS A 236     -33.779 -12.672  62.308  1.00 53.13     0.159 C 
ATOM   2236  C   LYS A 236     -32.551 -12.125  61.592  1.00 54.14     0.251 C 
ATOM   2237  O   LYS A 236     -31.424 -12.529  61.901  1.00 56.65    -0.271 OA
ATOM   2238  CB  LYS A 236     -34.269 -13.953  61.630  1.00 52.75     0.032 C 
ATOM   2239  CG  LYS A 236     -33.263 -15.094  61.637  1.00 64.88     0.004 C 
ATOM   2240  CD  LYS A 236     -33.221 -15.801  60.290  1.00 62.89     0.032 C 
ATOM   2241  CE  LYS A 236     -32.220 -16.946  60.292  1.00 68.06     0.206 C 
ATOM   2242  NZ  LYS A 236     -30.849 -16.487  59.928  1.00 65.62    -0.064 N 
ATOM   2243  HZ1 LYS A 236     -30.178 -17.255  59.929  1.00  0.00     0.275 HD
ATOM   2244  HZ2 LYS A 236     -30.541 -15.724  60.531  1.00  0.00     0.275 HD
ATOM   2245  HZ3 LYS A 236     -30.848 -15.995  59.034  1.00  0.00     0.275 HD
ATOM   2246  N   TYR A 237     -32.741 -11.203  60.647  1.00 51.24    -0.337 N 
ATOM   2247  HN  TYR A 237     -33.691 -10.883  60.458  1.00  0.00     0.164 HD
ATOM   2248  CA  TYR A 237     -31.645 -10.635  59.874  1.00 48.39     0.164 C 
ATOM   2249  C   TYR A 237     -31.255  -9.239  60.351  1.00 44.17     0.251 C 
ATOM   2250  O   TYR A 237     -30.624  -8.489  59.598  1.00 45.24    -0.271 OA
ATOM   2251  CB  TYR A 237     -32.009 -10.612  58.390  1.00 46.67     0.058 C 
ATOM   2252  CG  TYR A 237     -32.051 -11.987  57.763  1.00 47.83    -0.020 A 
ATOM   2253  CD1 TYR A 237     -33.224 -12.730  57.749  1.00 49.26    -0.002 A 
ATOM   2254  CD2 TYR A 237     -30.915 -12.545  57.192  1.00 45.38    -0.002 A 
ATOM   2255  CE1 TYR A 237     -33.266 -13.989  57.180  1.00 52.16     0.024 A 
ATOM   2256  CE2 TYR A 237     -30.947 -13.803  56.621  1.00 54.25     0.024 A 
ATOM   2257  CZ  TYR A 237     -32.125 -14.520  56.618  1.00 53.00     0.089 A 
ATOM   2258  OH  TYR A 237     -32.160 -15.773  56.050  1.00 56.94    -0.359 OA
ATOM   2259  HH  TYR A 237     -31.374 -16.139  55.663  1.00  0.00     0.218 HD
ATOM   2260  N   ASN A 238     -31.619  -8.883  61.584  1.00 41.18    -0.337 N 
ATOM   2261  HN  ASN A 238     -32.188  -9.531  62.128  1.00  0.00     0.164 HD
ATOM   2262  CA  ASN A 238     -31.241  -7.606  62.194  1.00 43.30     0.169 C 
ATOM   2263  C   ASN A 238     -31.773  -6.418  61.394  1.00 42.30     0.251 C 
ATOM   2264  O   ASN A 238     -31.087  -5.410  61.210  1.00 39.45    -0.271 OA
ATOM   2265  CB  ASN A 238     -29.725  -7.504  62.376  1.00 43.06     0.119 C 
ATOM   2266  CG  ASN A 238     -29.339  -6.684  63.590  1.00 55.19     0.230 C 
ATOM   2267  OD1 ASN A 238     -30.093  -6.598  64.559  1.00 61.37    -0.273 OA
ATOM   2268  ND2 ASN A 238     -28.160  -6.076  63.544  1.00 54.07    -0.369 N 
ATOM   2269 1HD2 ASN A 238     -27.535  -6.147  62.741  1.00  0.00     0.159 HD
ATOM   2270 2HD2 ASN A 238     -27.900  -5.524  64.361  1.00  0.00     0.159 HD
ATOM   2271  N   TYR A 239     -33.005  -6.538  60.914  1.00 38.35    -0.337 N 
ATOM   2272  HN  TYR A 239     -33.485  -7.433  61.012  1.00  0.00     0.164 HD
ATOM   2273  CA  TYR A 239     -33.696  -5.443  60.254  1.00 38.80     0.164 C 
ATOM   2274  C   TYR A 239     -34.716  -4.833  61.206  1.00 37.82     0.251 C 
ATOM   2275  O   TYR A 239     -35.311  -5.527  62.035  1.00 36.96    -0.271 OA
ATOM   2276  CB  TYR A 239     -34.400  -5.920  58.980  1.00 31.71     0.058 C 
ATOM   2277  CG  TYR A 239     -33.530  -5.922  57.744  1.00 32.97    -0.020 A 
ATOM   2278  CD1 TYR A 239     -32.316  -6.593  57.728  1.00 35.06    -0.002 A 
ATOM   2279  CD2 TYR A 239     -33.928  -5.258  56.590  1.00 30.21    -0.002 A 
ATOM   2280  CE1 TYR A 239     -31.519  -6.601  56.600  1.00 32.54     0.024 A 
ATOM   2281  CE2 TYR A 239     -33.139  -5.261  55.456  1.00 29.91     0.024 A 
ATOM   2282  CZ  TYR A 239     -31.935  -5.934  55.466  1.00 37.95     0.089 A 
ATOM   2283  OH  TYR A 239     -31.143  -5.940  54.341  1.00 37.23    -0.359 OA
ATOM   2284  HH  TYR A 239     -31.429  -5.481  53.560  1.00  0.00     0.218 HD
ATOM   2285  N   GLU A 240     -34.907  -3.523  61.084  1.00 38.44    -0.337 N 
ATOM   2286  HN  GLU A 240     -34.337  -2.986  60.431  1.00  0.00     0.164 HD
ATOM   2287  CA  GLU A 240     -35.923  -2.854  61.876  1.00 42.23     0.160 C 
ATOM   2288  C   GLU A 240     -37.312  -3.344  61.467  1.00 40.61     0.254 C 
ATOM   2289  O   GLU A 240     -37.544  -3.674  60.302  1.00 44.38    -0.270 OA
ATOM   2290  CB  GLU A 240     -35.836  -1.342  61.700  1.00 43.45     0.043 C 
ATOM   2291  CG  GLU A 240     -34.515  -0.739  62.137  1.00 46.13     0.100 C 
ATOM   2292  CD  GLU A 240     -34.532   0.776  62.102  1.00 53.52     0.185 C 
ATOM   2293  OE1 GLU A 240     -33.846   1.398  62.939  1.00 59.47    -0.647 OA
ATOM   2294  OE2 GLU A 240     -35.234   1.346  61.239  1.00 57.69    -0.647 OA
ATOM   2295  N   PRO A 241     -38.249  -3.410  62.410  1.00 47.91    -0.312 N 
ATOM   2296  CA  PRO A 241     -39.607  -3.838  62.060  1.00 45.17     0.163 C 
ATOM   2297  C   PRO A 241     -40.286  -2.823  61.155  1.00 44.29     0.251 C 
ATOM   2298  O   PRO A 241     -40.181  -1.611  61.358  1.00 49.06    -0.271 OA
ATOM   2299  CB  PRO A 241     -40.311  -3.939  63.418  1.00 48.34     0.034 C 
ATOM   2300  CG  PRO A 241     -39.537  -3.023  64.311  1.00 49.80     0.027 C 
ATOM   2301  CD  PRO A 241     -38.112  -3.119  63.848  1.00 43.55     0.105 C 
ATOM   2302  N   LEU A 242     -40.980  -3.330  60.141  1.00 49.39    -0.338 N 
ATOM   2303  HN  LEU A 242     -40.998  -4.341  60.010  1.00  0.00     0.164 HD
ATOM   2304  CA  LEU A 242     -41.715  -2.484  59.213  1.00 48.40     0.159 C 
ATOM   2305  C   LEU A 242     -43.097  -2.190  59.782  1.00 47.01     0.251 C 
ATOM   2306  O   LEU A 242     -43.827  -3.110  60.164  1.00 49.95    -0.271 OA
ATOM   2307  CB  LEU A 242     -41.834  -3.149  57.842  1.00 47.22     0.032 C 
ATOM   2308  CG  LEU A 242     -42.174  -2.196  56.695  1.00 47.45     0.002 C 
ATOM   2309  CD1 LEU A 242     -40.953  -1.385  56.295  1.00 40.14     0.000 C 
ATOM   2310  CD2 LEU A 242     -42.730  -2.957  55.505  1.00 45.10     0.000 C 
ATOM   2311  N   THR A 243     -43.447  -0.912  59.839  1.00 48.07    -0.336 N 
ATOM   2312  HN  THR A 243     -42.795  -0.210  59.489  1.00  0.00     0.164 HD
ATOM   2313  CA  THR A 243     -44.722  -0.472  60.381  1.00 49.82     0.186 C 
ATOM   2314  C   THR A 243     -45.686  -0.117  59.255  1.00 49.20     0.253 C 
ATOM   2315  O   THR A 243     -45.311  -0.016  58.084  1.00 48.55    -0.270 OA
ATOM   2316  CB  THR A 243     -44.526   0.731  61.309  1.00 48.03     0.140 C 
ATOM   2317  OG1 THR A 243     -43.999   1.833  60.558  1.00 53.04    -0.382 OA
ATOM   2318  HG1 THR A 243     -44.601   2.049  59.856  1.00  0.00     0.210 HD
ATOM   2319  CG2 THR A 243     -43.562   0.385  62.433  1.00 47.32     0.034 C 
ATOM   2320  N   GLN A 244     -46.955   0.068  59.629  1.00 51.96    -0.337 N 
ATOM   2321  HN  GLN A 244     -47.230  -0.102  60.596  1.00  0.00     0.164 HD
ATOM   2322  CA  GLN A 244     -47.948   0.513  58.657  1.00 52.08     0.160 C 
ATOM   2323  C   GLN A 244     -47.639   1.916  58.154  1.00 51.01     0.251 C 
ATOM   2324  O   GLN A 244     -47.957   2.249  57.006  1.00 47.96    -0.271 OA
ATOM   2325  CB  GLN A 244     -49.347   0.460  59.273  1.00 51.18     0.042 C 
ATOM   2326  CG  GLN A 244     -50.475   0.670  58.275  1.00 54.26     0.090 C 
ATOM   2327  CD  GLN A 244     -50.549  -0.432  57.237  1.00 54.72     0.227 C 
ATOM   2328  OE1 GLN A 244     -50.313  -1.602  57.538  1.00 57.20    -0.273 OA
ATOM   2329  NE2 GLN A 244     -50.878  -0.062  56.005  1.00 57.47    -0.369 N 
ATOM   2330 1HE2 GLN A 244     -51.074   0.908  55.756  1.00  0.00     0.159 HD
ATOM   2331 2HE2 GLN A 244     -50.928  -0.804  55.306  1.00  0.00     0.159 HD
ATOM   2332  N   ASP A 245     -47.015   2.748  58.993  1.00 45.99    -0.337 N 
ATOM   2333  HN  ASP A 245     -46.814   2.447  59.947  1.00  0.00     0.164 HD
ATOM   2334  CA  ASP A 245     -46.618   4.082  58.558  1.00 47.89     0.170 C 
ATOM   2335  C   ASP A 245     -45.512   4.024  57.512  1.00 47.57     0.252 C 
ATOM   2336  O   ASP A 245     -45.474   4.865  56.606  1.00 46.82    -0.271 OA
ATOM   2337  CB  ASP A 245     -46.171   4.915  59.759  1.00 51.97     0.129 C 
ATOM   2338  CG  ASP A 245     -45.823   6.340  59.382  1.00 57.42     0.188 C 
ATOM   2339  OD1 ASP A 245     -46.503   6.902  58.497  1.00 55.98    -0.647 OA
ATOM   2340  OD2 ASP A 245     -44.871   6.900  59.966  1.00 65.93    -0.647 OA
ATOM   2341  N   HIS A 246     -44.607   3.048  57.621  1.00 45.42    -0.337 N 
ATOM   2342  HN  HIS A 246     -44.635   2.419  58.423  1.00  0.00     0.164 HD
ATOM   2343  CA  HIS A 246     -43.579   2.876  56.600  1.00 43.93     0.165 C 
ATOM   2344  C   HIS A 246     -44.199   2.517  55.255  1.00 48.62     0.251 C 
ATOM   2345  O   HIS A 246     -43.751   2.998  54.207  1.00 45.31    -0.271 OA
ATOM   2346  CB  HIS A 246     -42.583   1.798  57.030  1.00 44.30     0.077 C 
ATOM   2347  CG  HIS A 246     -41.765   2.170  58.227  1.00 47.71     0.054 A 
ATOM   2348  ND1 HIS A 246     -41.313   1.238  59.137  1.00 46.96    -0.340 N 
ATOM   2349  HD1 HIS A 246     -41.488   0.234  59.089  1.00  0.00     0.167 HD
ATOM   2350  CD2 HIS A 246     -41.312   3.370  58.662  1.00 45.28     0.086 A 
ATOM   2351  CE1 HIS A 246     -40.619   1.847  60.081  1.00 47.59     0.151 A 
ATOM   2352  NE2 HIS A 246     -40.604   3.142  59.817  1.00 49.38    -0.336 N 
ATOM   2353  HE2 HIS A 246     -40.142   3.856  60.380  1.00  0.00     0.168 HD
ATOM   2354  N   VAL A 247     -45.230   1.670  55.267  1.00 47.35    -0.338 N 
ATOM   2355  HN  VAL A 247     -45.541   1.268  56.151  1.00  0.00     0.164 HD
ATOM   2356  CA  VAL A 247     -45.919   1.311  54.031  1.00 48.04     0.159 C 
ATOM   2357  C   VAL A 247     -46.585   2.538  53.421  1.00 47.65     0.251 C 
ATOM   2358  O   VAL A 247     -46.571   2.728  52.198  1.00 46.30    -0.271 OA
ATOM   2359  CB  VAL A 247     -46.935   0.185  54.298  1.00 46.32     0.029 C 
ATOM   2360  CG1 VAL A 247     -47.749  -0.111  53.048  1.00 51.18     0.002 C 
ATOM   2361  CG2 VAL A 247     -46.221  -1.067  54.786  1.00 48.81     0.002 C 
ATOM   2362  N   ASP A 248     -47.170   3.393  54.262  1.00 47.34    -0.337 N 
ATOM   2363  HN  ASP A 248     -47.182   3.191  55.262  1.00  0.00     0.164 HD
ATOM   2364  CA  ASP A 248     -47.792   4.615  53.763  1.00 51.44     0.170 C 
ATOM   2365  C   ASP A 248     -46.756   5.559  53.164  1.00 50.16     0.251 C 
ATOM   2366  O   ASP A 248     -47.027   6.229  52.161  1.00 46.82    -0.271 OA
ATOM   2367  CB  ASP A 248     -48.562   5.308  54.888  1.00 55.15     0.129 C 
ATOM   2368  CG  ASP A 248     -49.762   4.508  55.353  1.00 58.06     0.188 C 
ATOM   2369  OD1 ASP A 248     -50.023   3.433  54.774  1.00 59.26    -0.647 OA
ATOM   2370  OD2 ASP A 248     -50.445   4.954  56.299  1.00 63.30    -0.647 OA
ATOM   2371  N   ILE A 249     -45.566   5.625  53.765  1.00 45.19    -0.338 N 
ATOM   2372  HN  ILE A 249     -45.391   5.069  54.602  1.00  0.00     0.164 HD
ATOM   2373  CA  ILE A 249     -44.513   6.485  53.235  1.00 44.04     0.159 C 
ATOM   2374  C   ILE A 249     -44.048   5.981  51.873  1.00 39.55     0.251 C 
ATOM   2375  O   ILE A 249     -43.749   6.772  50.971  1.00 41.30    -0.271 OA
ATOM   2376  CB  ILE A 249     -43.350   6.582  54.240  1.00 46.18     0.029 C 
ATOM   2377  CG1 ILE A 249     -43.793   7.338  55.494  1.00 49.70     0.002 C 
ATOM   2378  CG2 ILE A 249     -42.148   7.270  53.614  1.00 42.94     0.002 C 
ATOM   2379  CD1 ILE A 249     -42.780   7.304  56.619  1.00 50.92     0.000 C 
ATOM   2380  N   LEU A 250     -43.996   4.661  51.697  1.00 42.25    -0.338 N 
ATOM   2381  HN  LEU A 250     -44.214   4.048  52.482  1.00  0.00     0.164 HD
ATOM   2382  CA  LEU A 250     -43.636   4.068  50.415  1.00 39.38     0.159 C 
ATOM   2383  C   LEU A 250     -44.776   4.105  49.404  1.00 43.67     0.251 C 
ATOM   2384  O   LEU A 250     -44.617   3.573  48.299  1.00 39.75    -0.271 OA
ATOM   2385  CB  LEU A 250     -43.175   2.623  50.618  1.00 38.35     0.032 C 
ATOM   2386  CG  LEU A 250     -41.896   2.426  51.436  1.00 37.43     0.002 C 
ATOM   2387  CD1 LEU A 250     -41.737   0.968  51.836  1.00 34.63     0.000 C 
ATOM   2388  CD2 LEU A 250     -40.681   2.908  50.659  1.00 33.70     0.000 C 
ATOM   2389  N   GLY A 251     -45.907   4.714  49.754  1.00 45.30    -0.336 N 
ATOM   2390  HN  GLY A 251     -45.962   5.144  50.677  1.00  0.00     0.164 HD
ATOM   2391  CA  GLY A 251     -47.060   4.795  48.888  1.00 43.60     0.189 C 
ATOM   2392  C   GLY A 251     -46.779   5.379  47.516  1.00 44.79     0.257 C 
ATOM   2393  O   GLY A 251     -47.056   4.750  46.489  1.00 45.76    -0.270 OA
ATOM   2394  N   PRO A 252     -46.246   6.607  47.468  1.00 41.67    -0.312 N 
ATOM   2395  CA  PRO A 252     -45.926   7.211  46.161  1.00 42.38     0.163 C 
ATOM   2396  C   PRO A 252     -45.035   6.345  45.286  1.00 45.83     0.251 C 
ATOM   2397  O   PRO A 252     -45.278   6.240  44.078  1.00 45.57    -0.271 OA
ATOM   2398  CB  PRO A 252     -45.236   8.524  46.554  1.00 39.06     0.034 C 
ATOM   2399  CG  PRO A 252     -45.842   8.874  47.864  1.00 43.74     0.027 C 
ATOM   2400  CD  PRO A 252     -46.072   7.568  48.573  1.00 43.29     0.105 C 
ATOM   2401  N   LEU A 253     -44.007   5.717  45.862  1.00 43.10    -0.338 N 
ATOM   2402  HN  LEU A 253     -43.799   5.876  46.848  1.00  0.00     0.164 HD
ATOM   2403  CA  LEU A 253     -43.181   4.803  45.081  1.00 42.15     0.159 C 
ATOM   2404  C   LEU A 253     -43.956   3.555  44.678  1.00 44.40     0.251 C 
ATOM   2405  O   LEU A 253     -43.698   2.984  43.612  1.00 40.00    -0.271 OA
ATOM   2406  CB  LEU A 253     -41.928   4.420  45.869  1.00 40.83     0.032 C 
ATOM   2407  CG  LEU A 253     -40.964   5.563  46.185  1.00 39.67     0.002 C 
ATOM   2408  CD1 LEU A 253     -39.773   5.057  46.981  1.00 35.17     0.000 C 
ATOM   2409  CD2 LEU A 253     -40.508   6.244  44.904  1.00 41.25     0.000 C 
ATOM   2410  N   SER A 254     -44.904   3.120  45.510  1.00 44.93    -0.336 N 
ATOM   2411  HN  SER A 254     -45.065   3.607  46.392  1.00  0.00     0.164 HD
ATOM   2412  CA  SER A 254     -45.713   1.954  45.171  1.00 42.80     0.189 C 
ATOM   2413  C   SER A 254     -46.633   2.244  43.992  1.00 44.95     0.253 C 
ATOM   2414  O   SER A 254     -46.858   1.374  43.142  1.00 46.98    -0.270 OA
ATOM   2415  CB  SER A 254     -46.526   1.510  46.386  1.00 42.20     0.169 C 
ATOM   2416  OG  SER A 254     -47.106   0.235  46.173  1.00 46.27    -0.380 OA
ATOM   2417  HG  SER A 254     -47.612  -0.041  46.928  1.00  0.00     0.211 HD
ATOM   2418  N   ALA A 255     -47.174   3.463  43.925  1.00 43.76    -0.337 N 
ATOM   2419  HN  ALA A 255     -46.944   4.158  44.635  1.00  0.00     0.164 HD
ATOM   2420  CA  ALA A 255     -48.091   3.809  42.845  1.00 51.27     0.159 C 
ATOM   2421  C   ALA A 255     -47.350   4.013  41.529  1.00 49.66     0.251 C 
ATOM   2422  O   ALA A 255     -47.828   3.589  40.471  1.00 55.93    -0.271 OA
ATOM   2423  CB  ALA A 255     -48.883   5.062  43.216  1.00 41.24     0.034 C 
ATOM   2424  N   GLN A 256     -46.183   4.660  41.576  1.00 50.98    -0.338 N 
ATOM   2425  HN  GLN A 256     -45.807   4.960  42.475  1.00  0.00     0.164 HD
ATOM   2426  CA  GLN A 256     -45.441   4.942  40.350  1.00 47.61     0.160 C 
ATOM   2427  C   GLN A 256     -44.943   3.662  39.691  1.00 48.35     0.251 C 
ATOM   2428  O   GLN A 256     -44.931   3.555  38.459  1.00 54.33    -0.271 OA
ATOM   2429  CB  GLN A 256     -44.273   5.882  40.652  1.00 48.26     0.042 C 
ATOM   2430  CG  GLN A 256     -43.358   6.146  39.465  1.00 51.42     0.090 C 
ATOM   2431  CD  GLN A 256     -42.163   7.005  39.830  1.00 59.01     0.227 C 
ATOM   2432  OE1 GLN A 256     -42.108   7.582  40.916  1.00 63.84    -0.273 OA
ATOM   2433  NE2 GLN A 256     -41.197   7.092  38.923  1.00 57.07    -0.369 N 
ATOM   2434 1HE2 GLN A 256     -40.393   7.670  39.169  1.00  0.00     0.159 HD
ATOM   2435 2HE2 GLN A 256     -41.243   6.614  38.023  1.00  0.00     0.159 HD
ATOM   2436  N   THR A 257     -44.534   2.678  40.492  1.00 42.42    -0.336 N 
ATOM   2437  HN  THR A 257     -44.598   2.799  41.503  1.00  0.00     0.164 HD
ATOM   2438  CA  THR A 257     -43.998   1.433  39.957  1.00 44.98     0.186 C 
ATOM   2439  C   THR A 257     -45.061   0.368  39.730  1.00 40.52     0.253 C 
ATOM   2440  O   THR A 257     -44.793  -0.612  39.026  1.00 40.68    -0.270 OA
ATOM   2441  CB  THR A 257     -42.927   0.869  40.895  1.00 43.73     0.140 C 
ATOM   2442  OG1 THR A 257     -43.527   0.514  42.147  1.00 41.88    -0.382 OA
ATOM   2443  HG1 THR A 257     -44.209  -0.130  41.996  1.00  0.00     0.210 HD
ATOM   2444  CG2 THR A 257     -41.837   1.898  41.137  1.00 44.22     0.034 C 
ATOM   2445  N   GLY A 258     -46.251   0.530  40.303  1.00 41.89    -0.336 N 
ATOM   2446  HN  GLY A 258     -46.453   1.387  40.818  1.00  0.00     0.164 HD
ATOM   2447  CA  GLY A 258     -47.260  -0.503  40.199  1.00 42.08     0.189 C 
ATOM   2448  C   GLY A 258     -46.953  -1.753  40.989  1.00 48.21     0.253 C 
ATOM   2449  O   GLY A 258     -47.523  -2.810  40.707  1.00 49.12    -0.270 OA
ATOM   2450  N   ILE A 259     -46.062  -1.663  41.972  1.00 41.66    -0.337 N 
ATOM   2451  HN  ILE A 259     -45.628  -0.758  42.151  1.00  0.00     0.164 HD
ATOM   2452  CA  ILE A 259     -45.675  -2.794  42.807  1.00 43.98     0.159 C 
ATOM   2453  C   ILE A 259     -46.094  -2.484  44.235  1.00 46.45     0.251 C 
ATOM   2454  O   ILE A 259     -45.639  -1.492  44.819  1.00 42.48    -0.271 OA
ATOM   2455  CB  ILE A 259     -44.166  -3.073  42.727  1.00 45.86     0.029 C 
ATOM   2456  CG1 ILE A 259     -43.769  -3.441  41.297  1.00 45.12     0.002 C 
ATOM   2457  CG2 ILE A 259     -43.774  -4.177  43.698  1.00 43.52     0.002 C 
ATOM   2458  CD1 ILE A 259     -42.287  -3.351  41.039  1.00 45.86     0.000 C 
ATOM   2459  N   ALA A 260     -46.962  -3.325  44.793  1.00 42.04    -0.338 N 
ATOM   2460  HN  ALA A 260     -47.315  -4.116  44.254  1.00  0.00     0.164 HD
ATOM   2461  CA  ALA A 260     -47.414  -3.131  46.162  1.00 45.82     0.159 C 
ATOM   2462  C   ALA A 260     -46.246  -3.260  47.133  1.00 41.51     0.251 C 
ATOM   2463  O   ALA A 260     -45.269  -3.969  46.875  1.00 42.00    -0.271 OA
ATOM   2464  CB  ALA A 260     -48.506  -4.143  46.512  1.00 45.92     0.034 C 
ATOM   2465  N   VAL A 261     -46.354  -2.555  48.262  1.00 45.44    -0.338 N 
ATOM   2466  HN  VAL A 261     -47.198  -2.010  48.437  1.00  0.00     0.164 HD
ATOM   2467  CA  VAL A 261     -45.277  -2.556  49.249  1.00 40.11     0.159 C 
ATOM   2468  C   VAL A 261     -45.039  -3.962  49.781  1.00 40.40     0.251 C 
ATOM   2469  O   VAL A 261     -43.893  -4.413  49.896  1.00 40.00    -0.271 OA
ATOM   2470  CB  VAL A 261     -45.592  -1.565  50.386  1.00 44.87     0.029 C 
ATOM   2471  CG1 VAL A 261     -44.536  -1.655  51.477  1.00 37.21     0.002 C 
ATOM   2472  CG2 VAL A 261     -45.685  -0.147  49.843  1.00 39.65     0.002 C 
ATOM   2473  N   LEU A 262     -46.116  -4.683  50.102  1.00 41.06    -0.338 N 
ATOM   2474  HN  LEU A 262     -47.046  -4.277  49.998  1.00  0.00     0.164 HD
ATOM   2475  CA  LEU A 262     -45.973  -6.045  50.600  1.00 40.25     0.159 C 
ATOM   2476  C   LEU A 262     -45.451  -6.998  49.532  1.00 41.73     0.251 C 
ATOM   2477  O   LEU A 262     -44.880  -8.039  49.875  1.00 41.71    -0.271 OA
ATOM   2478  CB  LEU A 262     -47.307  -6.544  51.153  1.00 44.86     0.032 C 
ATOM   2479  CG  LEU A 262     -47.781  -5.814  52.413  1.00 45.85     0.002 C 
ATOM   2480  CD1 LEU A 262     -49.092  -6.394  52.919  1.00 45.98     0.000 C 
ATOM   2481  CD2 LEU A 262     -46.712  -5.864  53.497  1.00 43.73     0.000 C 
ATOM   2482  N   ASP A 263     -45.635  -6.671  48.251  1.00 40.62    -0.337 N 
ATOM   2483  HN  ASP A 263     -46.231  -5.880  48.008  1.00  0.00     0.164 HD
ATOM   2484  CA  ASP A 263     -44.984  -7.444  47.199  1.00 42.40     0.170 C 
ATOM   2485  C   ASP A 263     -43.481  -7.200  47.198  1.00 41.38     0.251 C 
ATOM   2486  O   ASP A 263     -42.693  -8.133  47.001  1.00 38.61    -0.271 OA
ATOM   2487  CB  ASP A 263     -45.583  -7.096  45.836  1.00 46.15     0.129 C 
ATOM   2488  CG  ASP A 263     -47.021  -7.555  45.695  1.00 53.38     0.188 C 
ATOM   2489  OD1 ASP A 263     -47.641  -7.900  46.722  1.00 47.26    -0.647 OA
ATOM   2490  OD2 ASP A 263     -47.531  -7.573  44.555  1.00 56.35    -0.647 OA
ATOM   2491  N   MET A 264     -43.066  -5.950  47.419  1.00 41.82    -0.337 N 
ATOM   2492  HN  MET A 264     -43.751  -5.202  47.531  1.00  0.00     0.164 HD
ATOM   2493  CA  MET A 264     -41.642  -5.645  47.502  1.00 42.49     0.160 C 
ATOM   2494  C   MET A 264     -41.015  -6.244  48.753  1.00 39.15     0.251 C 
ATOM   2495  O   MET A 264     -39.842  -6.633  48.732  1.00 39.74    -0.271 OA
ATOM   2496  CB  MET A 264     -41.427  -4.132  47.466  1.00 38.06     0.043 C 
ATOM   2497  CG  MET A 264     -39.986  -3.717  47.231  1.00 44.12     0.060 C 
ATOM   2498  SD  MET A 264     -39.393  -4.188  45.594  1.00 43.04    -0.139 SA
ATOM   2499  CE  MET A 264     -40.049  -2.855  44.595  1.00 39.43     0.069 C 
ATOM   2500  N   CYS A 265     -41.775  -6.325  49.848  1.00 37.07    -0.337 N 
ATOM   2501  HN  CYS A 265     -42.716  -5.932  49.842  1.00  0.00     0.164 HD
ATOM   2502  CA  CYS A 265     -41.266  -6.973  51.053  1.00 36.83     0.171 C 
ATOM   2503  C   CYS A 265     -41.021  -8.458  50.817  1.00 38.56     0.252 C 
ATOM   2504  O   CYS A 265     -40.050  -9.022  51.335  1.00 37.06    -0.271 OA
ATOM   2505  CB  CYS A 265     -42.240  -6.766  52.212  1.00 40.31     0.100 C 
ATOM   2506  SG  CYS A 265     -42.478  -5.039  52.677  1.00 47.47    -0.080 SA
ATOM   2507  N   ALA A 266     -41.892  -9.107  50.039  1.00 40.63    -0.337 N 
ATOM   2508  HN  ALA A 266     -42.719  -8.623  49.689  1.00  0.00     0.164 HD
ATOM   2509  CA  ALA A 266     -41.666 -10.505  49.688  1.00 41.15     0.159 C 
ATOM   2510  C   ALA A 266     -40.402 -10.670  48.857  1.00 39.93     0.251 C 
ATOM   2511  O   ALA A 266     -39.728 -11.702  48.951  1.00 47.79    -0.271 OA
ATOM   2512  CB  ALA A 266     -42.875 -11.062  48.936  1.00 47.71     0.034 C 
ATOM   2513  N   SER A 267     -40.066  -9.670  48.040  1.00 41.06    -0.336 N 
ATOM   2514  HN  SER A 267     -40.691  -8.872  47.932  1.00  0.00     0.164 HD
ATOM   2515  CA  SER A 267     -38.810  -9.712  47.301  1.00 43.82     0.189 C 
ATOM   2516  C   SER A 267     -37.622  -9.502  48.230  1.00 39.34     0.253 C 
ATOM   2517  O   SER A 267     -36.579 -10.147  48.070  1.00 40.48    -0.270 OA
ATOM   2518  CB  SER A 267     -38.817  -8.661  46.191  1.00 38.53     0.169 C 
ATOM   2519  OG  SER A 267     -39.821  -8.940  45.232  1.00 48.72    -0.380 OA
ATOM   2520  HG  SER A 267     -39.825  -8.287  44.542  1.00  0.00     0.211 HD
ATOM   2521  N   LEU A 268     -37.760  -8.601  49.206  1.00 38.23    -0.337 N 
ATOM   2522  HN  LEU A 268     -38.618  -8.054  49.272  1.00  0.00     0.164 HD
ATOM   2523  CA  LEU A 268     -36.692  -8.394  50.178  1.00 35.14     0.159 C 
ATOM   2524  C   LEU A 268     -36.489  -9.631  51.043  1.00 37.02     0.251 C 
ATOM   2525  O   LEU A 268     -35.353  -9.971  51.394  1.00 38.62    -0.271 OA
ATOM   2526  CB  LEU A 268     -37.003  -7.174  51.045  1.00 36.68     0.032 C 
ATOM   2527  CG  LEU A 268     -36.013  -6.846  52.164  1.00 33.77     0.002 C 
ATOM   2528  CD1 LEU A 268     -34.598  -6.756  51.616  1.00 30.10     0.000 C 
ATOM   2529  CD2 LEU A 268     -36.402  -5.553  52.864  1.00 31.19     0.000 C 
ATOM   2530  N   LYS A 269     -37.580 -10.317  51.395  1.00 38.58    -0.338 N 
ATOM   2531  HN  LYS A 269     -38.502  -9.977  51.121  1.00  0.00     0.164 HD
ATOM   2532  CA  LYS A 269     -37.463 -11.549  52.169  1.00 40.10     0.159 C 
ATOM   2533  C   LYS A 269     -36.655 -12.597  51.415  1.00 42.05     0.251 C 
ATOM   2534  O   LYS A 269     -35.828 -13.300  52.008  1.00 41.92    -0.271 OA
ATOM   2535  CB  LYS A 269     -38.852 -12.084  52.513  1.00 46.02     0.032 C 
ATOM   2536  CG  LYS A 269     -38.846 -13.426  53.224  1.00 51.23     0.004 C 
ATOM   2537  CD  LYS A 269     -40.253 -13.987  53.349  1.00 53.17     0.032 C 
ATOM   2538  CE  LYS A 269     -41.180 -13.000  54.039  1.00 51.26     0.206 C 
ATOM   2539  NZ  LYS A 269     -42.571 -13.519  54.134  1.00 56.30    -0.064 N 
ATOM   2540  HZ1 LYS A 269     -43.193 -12.857  54.597  1.00  0.00     0.275 HD
ATOM   2541  HZ2 LYS A 269     -42.596 -14.432  54.589  1.00  0.00     0.275 HD
ATOM   2542  HZ3 LYS A 269     -42.930 -13.787  53.218  1.00  0.00     0.275 HD
ATOM   2543  N   GLU A 270     -36.877 -12.714  50.104  1.00 43.04    -0.338 N 
ATOM   2544  HN  GLU A 270     -37.588 -12.136  49.656  1.00  0.00     0.164 HD
ATOM   2545  CA  GLU A 270     -36.107 -13.665  49.310  1.00 46.48     0.160 C 
ATOM   2546  C   GLU A 270     -34.655 -13.222  49.176  1.00 43.84     0.251 C 
ATOM   2547  O   GLU A 270     -33.743 -14.057  49.190  1.00 45.21    -0.271 OA
ATOM   2548  CB  GLU A 270     -36.747 -13.842  47.933  1.00 45.69     0.043 C 
ATOM   2549  CG  GLU A 270     -38.113 -14.505  47.972  1.00 51.79     0.100 C 
ATOM   2550  CD  GLU A 270     -38.161 -15.683  48.926  1.00 60.94     0.185 C 
ATOM   2551  OE1 GLU A 270     -38.830 -15.573  49.975  1.00 63.77    -0.647 OA
ATOM   2552  OE2 GLU A 270     -37.529 -16.718  48.627  1.00 65.14    -0.647 OA
ATOM   2553  N   LEU A 271     -34.419 -11.914  49.046  1.00 45.19    -0.338 N 
ATOM   2554  HN  LEU A 271     -35.200 -11.261  48.975  1.00  0.00     0.164 HD
ATOM   2555  CA  LEU A 271     -33.048 -11.415  49.005  1.00 42.45     0.159 C 
ATOM   2556  C   LEU A 271     -32.335 -11.666  50.327  1.00 43.35     0.251 C 
ATOM   2557  O   LEU A 271     -31.127 -11.929  50.351  1.00 45.28    -0.271 OA
ATOM   2558  CB  LEU A 271     -33.039  -9.925  48.665  1.00 41.98     0.032 C 
ATOM   2559  CG  LEU A 271     -33.507  -9.528  47.264  1.00 41.27     0.002 C 
ATOM   2560  CD1 LEU A 271     -33.534  -8.014  47.117  1.00 37.30     0.000 C 
ATOM   2561  CD2 LEU A 271     -32.622 -10.159  46.201  1.00 46.99     0.000 C 
ATOM   2562  N   LEU A 272     -33.068 -11.591  51.440  1.00 42.10    -0.338 N 
ATOM   2563  HN  LEU A 272     -34.057 -11.349  51.381  1.00  0.00     0.164 HD
ATOM   2564  CA  LEU A 272     -32.461 -11.854  52.740  1.00 42.09     0.159 C 
ATOM   2565  C   LEU A 272     -32.172 -13.338  52.926  1.00 48.89     0.251 C 
ATOM   2566  O   LEU A 272     -31.127 -13.710  53.472  1.00 53.66    -0.271 OA
ATOM   2567  CB  LEU A 272     -33.373 -11.343  53.856  1.00 40.00     0.032 C 
ATOM   2568  CG  LEU A 272     -33.439  -9.825  54.033  1.00 41.91     0.002 C 
ATOM   2569  CD1 LEU A 272     -34.425  -9.451  55.129  1.00 35.76     0.000 C 
ATOM   2570  CD2 LEU A 272     -32.058  -9.269  54.332  1.00 44.46     0.000 C 
ATOM   2571  N   GLN A 273     -33.082 -14.202  52.471  1.00 52.50    -0.338 N 
ATOM   2572  HN  GLN A 273     -33.896 -13.856  51.964  1.00  0.00     0.164 HD
ATOM   2573  CA  GLN A 273     -32.925 -15.635  52.691  1.00 51.77     0.160 C 
ATOM   2574  C   GLN A 273     -31.999 -16.272  51.661  1.00 51.92     0.251 C 
ATOM   2575  O   GLN A 273     -31.243 -17.192  51.990  1.00 56.61    -0.271 OA
ATOM   2576  CB  GLN A 273     -34.292 -16.321  52.672  1.00 49.12     0.042 C 
ATOM   2577  CG  GLN A 273     -35.164 -16.003  53.876  1.00 46.31     0.090 C 
ATOM   2578  CD  GLN A 273     -36.599 -16.457  53.693  1.00 52.57     0.227 C 
ATOM   2579  OE1 GLN A 273     -37.063 -16.649  52.569  1.00 59.44    -0.273 OA
ATOM   2580  NE2 GLN A 273     -37.311 -16.631  54.800  1.00 57.13    -0.369 N 
ATOM   2581 1HE2 GLN A 273     -38.276 -16.936  54.677  1.00  0.00     0.159 HD
ATOM   2582 2HE2 GLN A 273     -36.927 -16.472  55.731  1.00  0.00     0.159 HD
ATOM   2583  N   ASN A 274     -32.041 -15.799  50.414  1.00 50.67    -0.337 N 
ATOM   2584  HN  ASN A 274     -32.636 -14.997  50.206  1.00  0.00     0.164 HD
ATOM   2585  CA  ASN A 274     -31.258 -16.399  49.342  1.00 56.22     0.169 C 
ATOM   2586  C   ASN A 274     -29.996 -15.622  48.997  1.00 58.82     0.251 C 
ATOM   2587  O   ASN A 274     -29.052 -16.215  48.461  1.00 62.53    -0.271 OA
ATOM   2588  CB  ASN A 274     -32.108 -16.537  48.071  1.00 54.86     0.119 C 
ATOM   2589  CG  ASN A 274     -33.184 -17.594  48.200  1.00 59.96     0.230 C 
ATOM   2590  OD1 ASN A 274     -33.065 -18.687  47.647  1.00 71.24    -0.273 OA
ATOM   2591  ND2 ASN A 274     -34.247 -17.272  48.928  1.00 60.96    -0.369 N 
ATOM   2592 1HD2 ASN A 274     -34.972 -17.984  49.015  1.00  0.00     0.159 HD
ATOM   2593 2HD2 ASN A 274     -34.346 -16.366  49.386  1.00  0.00     0.159 HD
ATOM   2594  N   GLY A 275     -29.951 -14.326  49.285  1.00 58.14    -0.336 N 
ATOM   2595  HN  GLY A 275     -30.696 -13.903  49.839  1.00  0.00     0.164 HD
ATOM   2596  CA  GLY A 275     -28.851 -13.511  48.817  1.00 56.72     0.189 C 
ATOM   2597  C   GLY A 275     -29.093 -13.035  47.395  1.00 56.27     0.253 C 
ATOM   2598  O   GLY A 275     -30.207 -13.098  46.864  1.00 59.13    -0.270 OA
ATOM   2599  N   MET A 276     -28.021 -12.553  46.768  1.00 60.37    -0.337 N 
ATOM   2600  HN  MET A 276     -27.127 -12.528  47.259  1.00  0.00     0.164 HD
ATOM   2601  CA  MET A 276     -28.094 -12.061  45.399  1.00 63.91     0.160 C 
ATOM   2602  C   MET A 276     -27.532 -13.040  44.377  1.00 67.41     0.251 C 
ATOM   2603  O   MET A 276     -27.698 -12.811  43.174  1.00 65.06    -0.271 OA
ATOM   2604  CB  MET A 276     -27.361 -10.720  45.279  1.00 61.86     0.043 C 
ATOM   2605  CG  MET A 276     -27.916  -9.635  46.185  1.00 58.29     0.060 C 
ATOM   2606  SD  MET A 276     -27.474  -7.976  45.639  1.00 64.45    -0.139 SA
ATOM   2607  CE  MET A 276     -28.134  -6.996  46.984  1.00 53.58     0.069 C 
ATOM   2608  N   ASN A 277     -26.874 -14.113  44.825  1.00 70.86    -0.337 N 
ATOM   2609  HN  ASN A 277     -26.748 -14.219  45.832  1.00  0.00     0.164 HD
ATOM   2610  CA  ASN A 277     -26.324 -15.145  43.943  1.00 69.91     0.169 C 
ATOM   2611  C   ASN A 277     -25.333 -14.571  42.935  1.00 69.73     0.251 C 
ATOM   2612  O   ASN A 277     -25.185 -15.093  41.827  1.00 72.21    -0.271 OA
ATOM   2613  CB  ASN A 277     -27.436 -15.911  43.219  1.00 69.32     0.119 C 
ATOM   2614  CG  ASN A 277     -28.562 -16.322  44.148  1.00 71.51     0.230 C 
ATOM   2615  OD1 ASN A 277     -29.702 -15.881  43.995  1.00 71.38    -0.273 OA
ATOM   2616  ND2 ASN A 277     -28.249 -17.174  45.117  1.00 68.46    -0.369 N 
ATOM   2617 1HD2 ASN A 277     -27.305 -17.539  45.244  1.00  0.00     0.159 HD
ATOM   2618 2HD2 ASN A 277     -29.006 -17.450  45.742  1.00  0.00     0.159 HD
ATOM   2619  N   GLY A 278     -24.644 -13.492  43.306  1.00 69.46    -0.336 N 
ATOM   2620  HN  GLY A 278     -24.834 -13.078  44.219  1.00  0.00     0.164 HD
ATOM   2621  CA  GLY A 278     -23.637 -12.887  42.462  1.00 66.66     0.189 C 
ATOM   2622  C   GLY A 278     -24.118 -11.726  41.617  1.00 62.86     0.253 C 
ATOM   2623  O   GLY A 278     -23.292 -11.080  40.961  1.00 66.43    -0.270 OA
ATOM   2624  N   ARG A 279     -25.418 -11.444  41.608  1.00 62.00    -0.337 N 
ATOM   2625  HN  ARG A 279     -26.058 -12.021  42.153  1.00  0.00     0.164 HD
ATOM   2626  CA  ARG A 279     -25.946 -10.330  40.837  1.00 58.14     0.159 C 
ATOM   2627  C   ARG A 279     -25.826  -9.033  41.636  1.00 54.97     0.251 C 
ATOM   2628  O   ARG A 279     -25.415  -9.020  42.800  1.00 57.06    -0.271 OA
ATOM   2629  CB  ARG A 279     -27.394 -10.601  40.435  1.00 58.33     0.034 C 
ATOM   2630  CG  ARG A 279     -27.543 -11.605  39.305  1.00 61.48     0.027 C 
ATOM   2631  CD  ARG A 279     -28.893 -12.299  39.360  1.00 64.48     0.116 C 
ATOM   2632  NE  ARG A 279     -29.126 -12.935  40.653  1.00 68.07    -0.212 N 
ATOM   2633  HE  ARG A 279     -28.542 -12.647  41.439  1.00  0.00     0.178 HD
ATOM   2634  CZ  ARG A 279     -30.050 -13.865  40.872  1.00 66.61     0.666 C 
ATOM   2635  NH1 ARG A 279     -30.832 -14.271  39.881  1.00 65.70    -0.235 N 
ATOM   2636 1HH1 ARG A 279     -30.723 -13.868  38.950  1.00  0.00     0.174 HD
ATOM   2637 2HH1 ARG A 279     -31.541 -14.985  40.049  1.00  0.00     0.174 HD
ATOM   2638  NH2 ARG A 279     -30.192 -14.388  42.081  1.00 64.26    -0.235 N 
ATOM   2639 1HH2 ARG A 279     -29.590 -14.076  42.843  1.00  0.00     0.174 HD
ATOM   2640 2HH2 ARG A 279     -30.901 -15.102  42.249  1.00  0.00     0.174 HD
ATOM   2641  N   THR A 280     -26.187  -7.920  41.000  1.00 53.01    -0.336 N 
ATOM   2642  HN  THR A 280     -26.535  -7.992  40.044  1.00  0.00     0.164 HD
ATOM   2643  CA  THR A 280     -26.103  -6.607  41.618  1.00 54.41     0.186 C 
ATOM   2644  C   THR A 280     -27.418  -5.863  41.438  1.00 47.56     0.253 C 
ATOM   2645  O   THR A 280     -28.215  -6.167  40.546  1.00 47.45    -0.270 OA
ATOM   2646  CB  THR A 280     -24.955  -5.771  41.030  1.00 51.50     0.140 C 
ATOM   2647  OG1 THR A 280     -25.136  -5.632  39.615  1.00 46.19    -0.382 OA
ATOM   2648  HG1 THR A 280     -24.426  -5.115  39.252  1.00  0.00     0.210 HD
ATOM   2649  CG2 THR A 280     -23.611  -6.431  41.305  1.00 48.75     0.034 C 
ATOM   2650  N   ILE A 281     -27.634  -4.877  42.305  1.00 44.13    -0.337 N 
ATOM   2651  HN  ILE A 281     -26.950  -4.726  43.047  1.00  0.00     0.164 HD
ATOM   2652  CA  ILE A 281     -28.798  -4.001  42.249  1.00 42.36     0.159 C 
ATOM   2653  C   ILE A 281     -28.294  -2.566  42.272  1.00 45.61     0.251 C 
ATOM   2654  O   ILE A 281     -27.695  -2.133  43.264  1.00 43.79    -0.271 OA
ATOM   2655  CB  ILE A 281     -29.770  -4.251  43.414  1.00 41.15     0.029 C 
ATOM   2656  CG1 ILE A 281     -30.359  -5.660  43.331  1.00 44.80     0.002 C 
ATOM   2657  CG2 ILE A 281     -30.877  -3.214  43.410  1.00 43.10     0.002 C 
ATOM   2658  CD1 ILE A 281     -31.258  -6.012  44.497  1.00 39.65     0.000 C 
ATOM   2659  N   LEU A 282     -28.531  -1.834  41.182  1.00 43.16    -0.338 N 
ATOM   2660  HN  LEU A 282     -29.055  -2.256  40.416  1.00  0.00     0.164 HD
ATOM   2661  CA  LEU A 282     -28.071  -0.451  41.038  1.00 45.23     0.159 C 
ATOM   2662  C   LEU A 282     -26.561  -0.343  41.244  1.00 47.58     0.251 C 
ATOM   2663  O   LEU A 282     -26.058   0.635  41.801  1.00 45.25    -0.271 OA
ATOM   2664  CB  LEU A 282     -28.821   0.485  41.990  1.00 41.21     0.032 C 
ATOM   2665  CG  LEU A 282     -30.264   0.819  41.604  1.00 38.59     0.002 C 
ATOM   2666  CD1 LEU A 282     -30.929   1.671  42.675  1.00 39.34     0.000 C 
ATOM   2667  CD2 LEU A 282     -30.310   1.518  40.254  1.00 40.02     0.000 C 
ATOM   2668  N   GLY A 283     -25.832  -1.362  40.794  1.00 47.85    -0.336 N 
ATOM   2669  HN  GLY A 283     -26.303  -2.159  40.366  1.00  0.00     0.164 HD
ATOM   2670  CA  GLY A 283     -24.388  -1.368  40.897  1.00 43.98     0.189 C 
ATOM   2671  C   GLY A 283     -23.833  -1.782  42.240  1.00 46.91     0.253 C 
ATOM   2672  O   GLY A 283     -22.619  -1.676  42.448  1.00 52.36    -0.270 OA
ATOM   2673  N   SER A 284     -24.674  -2.251  43.157  1.00 46.38    -0.335 N 
ATOM   2674  HN  SER A 284     -25.662  -2.333  42.918  1.00  0.00     0.164 HD
ATOM   2675  CA  SER A 284     -24.242  -2.652  44.488  1.00 45.39     0.189 C 
ATOM   2676  C   SER A 284     -24.530  -4.131  44.699  1.00 45.33     0.253 C 
ATOM   2677  O   SER A 284     -25.546  -4.651  44.224  1.00 44.86    -0.270 OA
ATOM   2678  CB  SER A 284     -24.939  -1.822  45.570  1.00 46.80     0.169 C 
ATOM   2679  OG  SER A 284     -24.953  -2.511  46.809  1.00 52.75    -0.380 OA
ATOM   2680  HG  SER A 284     -25.385  -1.996  47.480  1.00  0.00     0.211 HD
ATOM   2681  N   ALA A 285     -23.633  -4.806  45.416  1.00 46.95    -0.337 N 
ATOM   2682  HN  ALA A 285     -22.825  -4.307  45.787  1.00  0.00     0.164 HD
ATOM   2683  CA  ALA A 285     -23.763  -6.230  45.690  1.00 49.63     0.159 C 
ATOM   2684  C   ALA A 285     -24.365  -6.522  47.058  1.00 46.92     0.251 C 
ATOM   2685  O   ALA A 285     -24.538  -7.694  47.404  1.00 46.50    -0.271 OA
ATOM   2686  CB  ALA A 285     -22.401  -6.918  45.562  1.00 45.38     0.034 C 
ATOM   2687  N   LEU A 286     -24.680  -5.496  47.844  1.00 43.38    -0.338 N 
ATOM   2688  HN  LEU A 286     -24.399  -4.557  47.562  1.00  0.00     0.164 HD
ATOM   2689  CA  LEU A 286     -25.411  -5.663  49.091  1.00 46.74     0.159 C 
ATOM   2690  C   LEU A 286     -26.575  -4.681  49.119  1.00 45.35     0.251 C 
ATOM   2691  O   LEU A 286     -26.685  -3.785  48.277  1.00 45.40    -0.271 OA
ATOM   2692  CB  LEU A 286     -24.505  -5.478  50.320  1.00 44.86     0.032 C 
ATOM   2693  CG  LEU A 286     -23.537  -4.295  50.403  1.00 50.21     0.002 C 
ATOM   2694  CD1 LEU A 286     -24.237  -3.026  50.871  1.00 52.98     0.000 C 
ATOM   2695  CD2 LEU A 286     -22.381  -4.638  51.330  1.00 50.75     0.000 C 
ATOM   2696  N   LEU A 287     -27.454  -4.861  50.100  1.00 43.05    -0.338 N 
ATOM   2697  HN  LEU A 287     -27.272  -5.575  50.805  1.00  0.00     0.164 HD
ATOM   2698  CA  LEU A 287     -28.671  -4.065  50.194  1.00 40.31     0.159 C 
ATOM   2699  C   LEU A 287     -28.367  -2.731  50.866  1.00 40.74     0.251 C 
ATOM   2700  O   LEU A 287     -27.907  -2.696  52.013  1.00 40.08    -0.271 OA
ATOM   2701  CB  LEU A 287     -29.743  -4.836  50.960  1.00 39.07     0.032 C 
ATOM   2702  CG  LEU A 287     -30.148  -6.166  50.315  1.00 45.82     0.002 C 
ATOM   2703  CD1 LEU A 287     -30.899  -7.046  51.299  1.00 37.38     0.000 C 
ATOM   2704  CD2 LEU A 287     -30.980  -5.927  49.065  1.00 39.23     0.000 C 
ATOM   2705  N   GLU A 288     -28.626  -1.637  50.153  1.00 43.94    -0.338 N 
ATOM   2706  HN  GLU A 288     -29.031  -1.736  49.222  1.00  0.00     0.164 HD
ATOM   2707  CA  GLU A 288     -28.346  -0.303  50.666  1.00 39.65     0.160 C 
ATOM   2708  C   GLU A 288     -29.501   0.199  51.522  1.00 35.61     0.251 C 
ATOM   2709  O   GLU A 288     -30.673   0.001  51.187  1.00 33.13    -0.271 OA
ATOM   2710  CB  GLU A 288     -28.094   0.667  49.512  1.00 40.34     0.043 C 
ATOM   2711  CG  GLU A 288     -27.034   0.202  48.527  1.00 43.71     0.100 C 
ATOM   2712  CD  GLU A 288     -25.631   0.311  49.088  1.00 54.24     0.185 C 
ATOM   2713  OE1 GLU A 288     -25.415   1.147  49.991  1.00 57.11    -0.647 OA
ATOM   2714  OE2 GLU A 288     -24.744  -0.438  48.627  1.00 55.38    -0.647 OA
ATOM   2715  N   ASP A 289     -29.164   0.864  52.632  1.00 34.58    -0.337 N 
ATOM   2716  HN  ASP A 289     -28.177   1.009  52.842  1.00  0.00     0.164 HD
ATOM   2717  CA  ASP A 289     -30.169   1.388  53.551  1.00 31.69     0.170 C 
ATOM   2718  C   ASP A 289     -29.940   2.860  53.881  1.00 32.60     0.251 C 
ATOM   2719  O   ASP A 289     -30.467   3.352  54.884  1.00 32.84    -0.271 OA
ATOM   2720  CB  ASP A 289     -30.212   0.557  54.837  1.00 34.39     0.129 C 
ATOM   2721  CG  ASP A 289     -29.010   0.794  55.732  1.00 36.52     0.188 C 
ATOM   2722  OD1 ASP A 289     -27.932   1.160  55.215  1.00 34.85    -0.647 OA
ATOM   2723  OD2 ASP A 289     -29.143   0.606  56.960  1.00 37.93    -0.647 OA
ATOM   2724  N   GLU A 290     -29.171   3.577  53.060  1.00 30.06    -0.337 N 
ATOM   2725  HN  GLU A 290     -28.771   3.124  52.238  1.00  0.00     0.164 HD
ATOM   2726  CA  GLU A 290     -28.884   4.986  53.298  1.00 37.11     0.160 C 
ATOM   2727  C   GLU A 290     -29.628   5.902  52.332  1.00 36.71     0.251 C 
ATOM   2728  O   GLU A 290     -29.228   7.055  52.144  1.00 36.45    -0.271 OA
ATOM   2729  CB  GLU A 290     -27.377   5.240  53.224  1.00 42.67     0.043 C 
ATOM   2730  CG  GLU A 290     -26.565   4.420  54.218  1.00 39.72     0.100 C 
ATOM   2731  CD  GLU A 290     -25.689   5.277  55.113  1.00 49.42     0.185 C 
ATOM   2732  OE1 GLU A 290     -25.329   6.400  54.700  1.00 46.04    -0.647 OA
ATOM   2733  OE2 GLU A 290     -25.366   4.829  56.235  1.00 45.74    -0.647 OA
ATOM   2734  N   PHE A 291     -30.701   5.412  51.714  1.00 32.45    -0.337 N 
ATOM   2735  HN  PHE A 291     -30.936   4.429  51.854  1.00  0.00     0.164 HD
ATOM   2736  CA  PHE A 291     -31.556   6.214  50.846  1.00 30.40     0.164 C 
ATOM   2737  C   PHE A 291     -32.960   6.229  51.430  1.00 28.93     0.251 C 
ATOM   2738  O   PHE A 291     -33.613   5.183  51.508  1.00 33.65    -0.271 OA
ATOM   2739  CB  PHE A 291     -31.584   5.660  49.419  1.00 35.18     0.058 C 
ATOM   2740  CG  PHE A 291     -30.269   5.747  48.702  1.00 35.16    -0.020 A 
ATOM   2741  CD1 PHE A 291     -29.843   6.943  48.148  1.00 41.40    -0.004 A 
ATOM   2742  CD2 PHE A 291     -29.464   4.628  48.568  1.00 39.83    -0.004 A 
ATOM   2743  CE1 PHE A 291     -28.634   7.023  47.481  1.00 40.28    -0.000 A 
ATOM   2744  CE2 PHE A 291     -28.255   4.701  47.904  1.00 42.31    -0.000 A 
ATOM   2745  CZ  PHE A 291     -27.839   5.900  47.359  1.00 44.36     0.000 A 
ATOM   2746  N   THR A 292     -33.421   7.405  51.836  1.00 29.18    -0.336 N 
ATOM   2747  HN  THR A 292     -32.811   8.222  51.805  1.00  0.00     0.164 HD
ATOM   2748  CA  THR A 292     -34.782   7.545  52.324  1.00 32.67     0.187 C 
ATOM   2749  C   THR A 292     -35.765   7.531  51.157  1.00 34.56     0.257 C 
ATOM   2750  O   THR A 292     -35.377   7.732  50.003  1.00 31.43    -0.270 OA
ATOM   2751  CB  THR A 292     -34.930   8.843  53.114  1.00 34.07     0.140 C 
ATOM   2752  OG1 THR A 292     -34.881   9.960  52.217  1.00 35.62    -0.382 OA
ATOM   2753  HG1 THR A 292     -35.576   9.879  51.574  1.00  0.00     0.210 HD
ATOM   2754  CG2 THR A 292     -33.818   8.973  54.142  1.00 33.60     0.034 C 
ATOM   2755  N   PRO A 293     -37.047   7.272  51.428  1.00 31.23    -0.312 N 
ATOM   2756  CA  PRO A 293     -38.054   7.428  50.366  1.00 33.28     0.163 C 
ATOM   2757  C   PRO A 293     -38.059   8.815  49.749  1.00 36.53     0.251 C 
ATOM   2758  O   PRO A 293     -38.328   8.948  48.549  1.00 33.40    -0.271 OA
ATOM   2759  CB  PRO A 293     -39.371   7.119  51.089  1.00 31.22     0.034 C 
ATOM   2760  CG  PRO A 293     -38.975   6.190  52.181  1.00 34.10     0.027 C 
ATOM   2761  CD  PRO A 293     -37.614   6.646  52.636  1.00 35.28     0.105 C 
ATOM   2762  N   PHE A 294     -37.763   9.854  50.535  1.00 37.82    -0.337 N 
ATOM   2763  HN  PHE A 294     -37.619   9.708  51.534  1.00  0.00     0.164 HD
ATOM   2764  CA  PHE A 294     -37.644  11.195  49.974  1.00 37.77     0.164 C 
ATOM   2765  C   PHE A 294     -36.470  11.283  49.007  1.00 36.09     0.251 C 
ATOM   2766  O   PHE A 294     -36.580  11.898  47.939  1.00 35.93    -0.271 OA
ATOM   2767  CB  PHE A 294     -37.494  12.222  51.098  1.00 39.53     0.058 C 
ATOM   2768  CG  PHE A 294     -37.046  13.579  50.629  1.00 46.89    -0.020 A 
ATOM   2769  CD1 PHE A 294     -37.962  14.491  50.131  1.00 46.71    -0.004 A 
ATOM   2770  CD2 PHE A 294     -35.710  13.946  50.694  1.00 46.02    -0.004 A 
ATOM   2771  CE1 PHE A 294     -37.555  15.740  49.699  1.00 45.80    -0.000 A 
ATOM   2772  CE2 PHE A 294     -35.297  15.193  50.263  1.00 50.10    -0.000 A 
ATOM   2773  CZ  PHE A 294     -36.221  16.091  49.766  1.00 49.44     0.000 A 
ATOM   2774  N   ASP A 295     -35.335  10.677  49.366  1.00 35.46    -0.337 N 
ATOM   2775  HN  ASP A 295     -35.283  10.192  50.262  1.00  0.00     0.164 HD
ATOM   2776  CA  ASP A 295     -34.169  10.702  48.488  1.00 36.98     0.170 C 
ATOM   2777  C   ASP A 295     -34.461  10.007  47.164  1.00 39.00     0.251 C 
ATOM   2778  O   ASP A 295     -33.961  10.422  46.112  1.00 37.31    -0.271 OA
ATOM   2779  CB  ASP A 295     -32.974  10.046  49.182  1.00 35.68     0.129 C 
ATOM   2780  CG  ASP A 295     -32.512  10.817  50.404  1.00 43.97     0.188 C 
ATOM   2781  OD1 ASP A 295     -32.531  12.065  50.364  1.00 48.13    -0.647 OA
ATOM   2782  OD2 ASP A 295     -32.130  10.174  51.406  1.00 36.81    -0.647 OA
ATOM   2783  N   VAL A 296     -35.273   8.949  47.197  1.00 35.51    -0.338 N 
ATOM   2784  HN  VAL A 296     -35.673   8.648  48.086  1.00  0.00     0.164 HD
ATOM   2785  CA  VAL A 296     -35.595   8.217  45.976  1.00 38.02     0.159 C 
ATOM   2786  C   VAL A 296     -36.552   9.025  45.107  1.00 40.16     0.251 C 
ATOM   2787  O   VAL A 296     -36.359   9.146  43.891  1.00 45.87    -0.271 OA
ATOM   2788  CB  VAL A 296     -36.174   6.833  46.321  1.00 35.27     0.029 C 
ATOM   2789  CG1 VAL A 296     -36.681   6.141  45.066  1.00 39.63     0.002 C 
ATOM   2790  CG2 VAL A 296     -35.128   5.982  47.023  1.00 29.11     0.002 C 
ATOM   2791  N   VAL A 297     -37.598   9.589  45.718  1.00 38.46    -0.338 N 
ATOM   2792  HN  VAL A 297     -37.716   9.470  46.724  1.00  0.00     0.164 HD
ATOM   2793  CA  VAL A 297     -38.575  10.374  44.966  1.00 45.90     0.159 C 
ATOM   2794  C   VAL A 297     -37.904  11.567  44.297  1.00 49.13     0.251 C 
ATOM   2795  O   VAL A 297     -38.184  11.887  43.135  1.00 52.12    -0.271 OA
ATOM   2796  CB  VAL A 297     -39.724  10.819  45.892  1.00 45.77     0.029 C 
ATOM   2797  CG1 VAL A 297     -40.575  11.887  45.220  1.00 44.51     0.002 C 
ATOM   2798  CG2 VAL A 297     -40.577   9.627  46.294  1.00 44.40     0.002 C 
ATOM   2799  N   ARG A 298     -36.998  12.232  45.015  1.00 46.70    -0.338 N 
ATOM   2800  HN  ARG A 298     -36.773  11.907  45.955  1.00  0.00     0.164 HD
ATOM   2801  CA  ARG A 298     -36.320  13.412  44.491  1.00 44.22     0.159 C 
ATOM   2802  C   ARG A 298     -35.428  13.088  43.296  1.00 50.73     0.251 C 
ATOM   2803  O   ARG A 298     -35.115  13.988  42.508  1.00 54.75    -0.271 OA
ATOM   2804  CB  ARG A 298     -35.529  14.070  45.631  1.00 51.51     0.034 C 
ATOM   2805  CG  ARG A 298     -34.202  14.721  45.273  1.00 49.71     0.027 C 
ATOM   2806  CD  ARG A 298     -33.661  15.490  46.472  1.00 57.86     0.116 C 
ATOM   2807  NE  ARG A 298     -32.345  16.073  46.226  1.00 54.95    -0.212 N 
ATOM   2808  HE  ARG A 298     -32.279  16.835  45.551  1.00  0.00     0.178 HD
ATOM   2809  CZ  ARG A 298     -31.228  15.674  46.826  1.00 55.85     0.666 C 
ATOM   2810  NH1 ARG A 298     -31.264  14.684  47.709  1.00 53.66    -0.235 N 
ATOM   2811 1HH1 ARG A 298     -30.407  14.378  48.169  1.00  0.00     0.174 HD
ATOM   2812 2HH1 ARG A 298     -32.152  14.230  47.925  1.00  0.00     0.174 HD
ATOM   2813  NH2 ARG A 298     -30.074  16.264  46.545  1.00 43.01    -0.235 N 
ATOM   2814 1HH2 ARG A 298     -29.217  15.958  47.005  1.00  0.00     0.174 HD
ATOM   2815 2HH2 ARG A 298     -30.046  17.025  45.866  1.00  0.00     0.174 HD
ATOM   2816  N   GLN A 299     -35.053  11.819  43.113  1.00 53.74    -0.338 N 
ATOM   2817  HN  GLN A 299     -35.419  11.101  43.738  1.00  0.00     0.164 HD
ATOM   2818  CA  GLN A 299     -34.139  11.428  42.050  1.00 49.75     0.160 C 
ATOM   2819  C   GLN A 299     -34.768  10.576  40.954  1.00 52.89     0.251 C 
ATOM   2820  O   GLN A 299     -34.167  10.449  39.884  1.00 57.18    -0.271 OA
ATOM   2821  CB  GLN A 299     -32.947  10.655  42.635  1.00 46.73     0.042 C 
ATOM   2822  CG  GLN A 299     -31.643  11.431  42.674  1.00 41.40     0.090 C 
ATOM   2823  CD  GLN A 299     -30.438  10.526  42.853  1.00 41.78     0.227 C 
ATOM   2824  OE1 GLN A 299     -29.830  10.082  41.879  1.00 37.77    -0.273 OA
ATOM   2825  NE2 GLN A 299     -30.087  10.248  44.104  1.00 37.06    -0.369 N 
ATOM   2826 1HE2 GLN A 299     -29.277   9.640  44.224  1.00  0.00     0.159 HD
ATOM   2827 2HE2 GLN A 299     -30.591  10.616  44.911  1.00  0.00     0.159 HD
ATOM   2828  N   CYS A 300     -35.950   9.995  41.181  1.00 53.23    -0.337 N 
ATOM   2829  HN  CYS A 300     -36.502  10.278  41.991  1.00  0.00     0.164 HD
ATOM   2830  CA  CYS A 300     -36.463   8.962  40.288  1.00 54.39     0.171 C 
ATOM   2831  C   CYS A 300     -37.876   9.184  39.762  1.00 66.24     0.252 C 
ATOM   2832  O   CYS A 300     -38.303   8.426  38.886  1.00 64.02    -0.271 OA
ATOM   2833  CB  CYS A 300     -36.423   7.591  40.983  1.00 55.59     0.100 C 
ATOM   2834  SG  CYS A 300     -34.767   7.016  41.416  1.00 58.53    -0.080 SA
ATOM   2835  N   SER A 301     -38.616  10.177  40.253  1.00 63.98    -0.336 N 
ATOM   2836  HN  SER A 301     -38.213  10.823  40.931  1.00  0.00     0.164 HD
ATOM   2837  CA  SER A 301     -40.000  10.343  39.824  1.00 68.50     0.189 C 
ATOM   2838  C   SER A 301     -40.132  10.916  38.418  1.00 66.76     0.254 C 
ATOM   2839  O   SER A 301     -41.234  10.888  37.858  1.00 67.80    -0.270 OA
ATOM   2840  CB  SER A 301     -40.761  11.225  40.816  1.00 66.83     0.169 C 
ATOM   2841  OG  SER A 301     -41.110  10.491  41.978  1.00 66.17    -0.380 OA
ATOM   2842  HG  SER A 301     -41.582  11.039  42.594  1.00  0.00     0.211 HD
ATOM   2843  N   GLY A 302     -39.050  11.428  37.837  1.00 66.59    -0.336 N 
ATOM   2844  HN  GLY A 302     -38.184  11.505  38.370  1.00  0.00     0.164 HD
ATOM   2845  CA  GLY A 302     -39.082  11.879  36.459  1.00 70.74     0.189 C 
ATOM   2846  C   GLY A 302     -38.753  10.763  35.488  1.00 70.30     0.253 C 
ATOM   2847  O   GLY A 302     -38.308  11.013  34.363  1.00 72.05    -0.270 OA
ATOM   2848  N   VAL A 303     -38.967   9.520  35.922  1.00 70.54    -0.337 N 
ATOM   2849  HN  VAL A 303     -39.360   9.396  36.855  1.00  0.00     0.164 HD
ATOM   2850  CA  VAL A 303     -38.671   8.330  35.137  1.00 70.96     0.159 C 
ATOM   2851  C   VAL A 303     -39.919   7.456  35.097  1.00 71.79     0.251 C 
ATOM   2852  O   VAL A 303     -40.791   7.537  35.964  1.00 75.15    -0.271 OA
ATOM   2853  CB  VAL A 303     -37.475   7.536  35.717  1.00 71.23     0.029 C 
ATOM   2854  CG1 VAL A 303     -36.869   6.615  34.672  1.00 65.59     0.002 C 
ATOM   2855  CG2 VAL A 303     -36.415   8.479  36.278  1.00 67.41     0.002 C 
ATOM   2856  N   THR A 304     -40.002   6.614  34.069  1.00 78.33    -0.336 N 
ATOM   2857  HN  THR A 304     -39.342   6.687  33.295  1.00  0.00     0.164 HD
ATOM   2858  CA  THR A 304     -41.037   5.589  34.051  1.00 83.04     0.186 C 
ATOM   2859  C   THR A 304     -40.429   4.204  33.814  1.00 78.65     0.253 C 
ATOM   2860  O   THR A 304     -40.511   3.349  34.700  1.00 79.54    -0.270 OA
ATOM   2861  CB  THR A 304     -42.140   5.955  33.037  1.00 83.63     0.140 C 
ATOM   2862  OG1 THR A 304     -43.200   4.988  33.088  1.00 85.88    -0.382 OA
ATOM   2863  HG1 THR A 304     -43.879   5.213  32.463  1.00  0.00     0.210 HD
ATOM   2864  CG2 THR A 304     -41.611   6.143  31.607  1.00 79.08     0.034 C 
ATOM   2865  N   PHE A 305     -39.779   3.983  32.668  1.00 77.77    -0.337 N 
ATOM   2866  HN  PHE A 305     -39.736   4.736  31.981  1.00  0.00     0.164 HD
ATOM   2867  CA  PHE A 305     -39.123   2.709  32.349  1.00 80.32     0.164 C 
ATOM   2868  C   PHE A 305     -40.037   1.518  32.626  1.00 79.61     0.251 C 
ATOM   2869  O   PHE A 305     -39.623   0.503  33.191  1.00 76.29    -0.271 OA
ATOM   2870  CB  PHE A 305     -37.799   2.567  33.104  1.00 75.88     0.058 C 
ATOM   2871  CG  PHE A 305     -36.716   1.894  32.306  1.00 75.68    -0.020 A 
ATOM   2872  CD1 PHE A 305     -36.485   2.260  30.994  1.00 79.28    -0.004 A 
ATOM   2873  CD2 PHE A 305     -35.930   0.902  32.865  1.00 71.73    -0.004 A 
ATOM   2874  CE1 PHE A 305     -35.492   1.649  30.250  1.00 79.40    -0.000 A 
ATOM   2875  CE2 PHE A 305     -34.931   0.285  32.126  1.00 73.41    -0.000 A 
ATOM   2876  CZ  PHE A 305     -34.712   0.661  30.818  1.00 75.84     0.000 A 
ATOM   2877  N   GLN A 306     -41.298   1.653  32.232  1.00 80.67    -0.339 N 
ATOM   2878  HN  GLN A 306     -41.578   2.517  31.768  1.00  0.00     0.164 HD
ATOM   2879  CA  GLN A 306     -42.296   0.612  32.439  1.00 77.22     0.146 C 
ATOM   2880  C   GLN A 306     -42.032  -0.599  31.550  1.00 70.87     0.229 C 
ATOM   2881  O   GLN A 306     -42.774  -1.581  31.583  1.00 68.39    -0.286 OA
ATOM   2882  CB  GLN A 306     -43.702   1.159  32.175  1.00 77.17     0.040 C 
ATOM   2883  CG  GLN A 306     -44.077   1.275  30.699  1.00 78.18     0.090 C 
ATOM   2884  CD  GLN A 306     -43.097   2.109  29.893  1.00 78.00     0.227 C 
ATOM   2885  OE1 GLN A 306     -42.557   3.100  30.385  1.00 83.17    -0.273 OA
ATOM   2886  NE2 GLN A 306     -42.864   1.710  28.648  1.00 71.18    -0.369 N 
ATOM   2887 1HE2 GLN A 306     -43.311   0.889  28.240  1.00  0.00     0.159 HD
ATOM   2888 2HE2 GLN A 306     -42.206   2.270  28.107  1.00  0.00     0.159 HD
TER    2889      GLN A 306 
