# Supplementary material for: Structure-based computational screening of 470 natural quercetin derivatives for identification of SARS-CoV-2 Mpro inhibitor
Source: PeerJ. 2023 Mar 14;11:e14915. doi: 10.7717/peerj.14915 (PMC10022500; doi:10.7717/peerj.14915)
Supplement: Supplemental Information 1 [file peerj-11-14915-s001.zip › Screening 470 Quercetin Derivates as Anticovid/Ligands/SDF/17.sdf]

mol1_entry_00001_conf_01
 OpenBabel09062119142D

 72 77  0  0  1  0  0  0  0  0999 V2000
   -3.9659    2.4732    0.0000 O   0  0  0  0  0  0  0  0  0  0  0  0
   -4.6730    3.1803    0.0000 C   0  0  1  0  0  0  0  0  0  0  0  0
   -4.2903    4.1042    0.0000 H   0  0  0  0  0  0  0  0  0  0  0  0
   -5.1730    4.0464    0.0000 C   0  0  2  0  0  0  0  0  0  0  0  0
   -5.1730    5.0464    0.0000 H   0  0  0  0  0  0  0  0  0  0  0  0
   -4.3070    4.5464    0.0000 O   0  0  0  0  0  0  0  0  0  0  0  0
   -6.1730    4.0464    0.0000 C   0  0  2  0  0  0  0  0  0  0  0  0
   -7.0391    4.5464    0.0000 H   0  0  0  0  0  0  0  0  0  0  0  0
   -6.1730    5.0464    0.0000 O   0  0  0  0  0  0  0  0  0  0  0  0
   -6.6730    3.1803    0.0000 C   0  0  2  0  0  0  0  0  0  0  0  0
   -7.5391    2.6803    0.0000 H   0  0  0  0  0  0  0  0  0  0  0  0
   -6.1730    2.3143    0.0000 O   0  0  0  0  0  0  0  0  0  0  0  0
   -5.1730    2.3143    0.0000 C   0  0  2  0  0  0  0  0  0  0  0  0
   -4.3070    1.8143    0.0000 H   0  0  0  0  0  0  0  0  0  0  0  0
   -5.1730    1.3143    0.0000 O   0  0  0  0  0  0  0  0  0  0  0  0
   -6.0391    0.8143    0.0000 C   0  0  0  0  0  0  0  0  0  0  0  0
   -6.0391   -0.1857    0.0000 C   0  0  0  0  0  0  0  0  0  0  0  0
   -6.9051   -0.6857    0.0000 O   0  0  0  0  0  0  0  0  0  0  0  0
   -7.7711   -0.1857    0.0000 C   0  0  0  0  0  0  0  0  0  0  0  0
   -7.7711    0.8143    0.0000 C   0  0  0  0  0  0  0  0  0  0  0  0
   -6.9051    1.3143    0.0000 C   0  0  0  0  0  0  0  0  0  0  0  0
   -6.9051    2.3143    0.0000 O   0  0  0  0  0  0  0  0  0  0  0  0
   -8.6371    1.3143    0.0000 C   0  0  0  0  0  0  0  0  0  0  0  0
   -8.6371    2.3143    0.0000 O   0  0  0  0  0  0  0  0  0  0  0  0
   -9.5032    0.8143    0.0000 C   0  0  0  0  0  0  0  0  0  0  0  0
   -9.5032   -0.1857    0.0000 C   0  0  0  0  0  0  0  0  0  0  0  0
  -10.3692   -0.6857    0.0000 O   0  0  0  0  0  0  0  0  0  0  0  0
   -8.6371   -0.6857    0.0000 C   0  0  0  0  0  0  0  0  0  0  0  0
   -5.1730   -0.6857    0.0000 C   0  0  0  0  0  0  0  0  0  0  0  0
   -5.1730   -1.6857    0.0000 C   0  0  0  0  0  0  0  0  0  0  0  0
   -4.3070   -2.1857    0.0000 C   0  0  0  0  0  0  0  0  0  0  0  0
   -4.3070   -3.1857    0.0000 O   0  0  0  0  0  0  0  0  0  0  0  0
   -3.4410   -1.6857    0.0000 C   0  0  0  0  0  0  0  0  0  0  0  0
   -2.5750   -2.1857    0.0000 O   0  0  0  0  0  0  0  0  0  0  0  0
   -3.4410   -0.6857    0.0000 C   0  0  0  0  0  0  0  0  0  0  0  0
   -4.3070   -0.1857    0.0000 C   0  0  0  0  0  0  0  0  0  0  0  0
   -7.5391    3.6803    0.0000 C   0  0  0  0  0  0  0  0  0  0  0  0
   -8.4051    3.1803    0.0000 O   0  0  0  0  0  0  0  0  0  0  0  0
   -9.2711    3.6803    0.0000 C   0  0  0  0  0  0  0  0  0  0  0  0
  -10.1371    3.1803    0.0000 O   0  0  0  0  0  0  0  0  0  0  0  0
   -9.2711    4.6803    0.0000 C   0  0  0  0  0  0  0  0  0  0  0  0
  -10.1371    5.1803    0.0000 C   0  0  0  0  0  0  0  0  0  0  0  0
  -11.0032    4.6803    0.0000 O   0  0  0  0  0  0  0  0  0  0  0  0
  -10.1371    6.1803    0.0000 O   0  0  0  0  0  0  0  0  0  0  0  0
   -3.0000    2.7321    0.0000 C   0  0  2  0  0  0  0  0  0  0  0  0
   -2.8695    3.7235    0.0000 H   0  0  0  0  0  0  0  0  0  0  0  0
   -2.1340    3.2321    0.0000 O   0  0  0  0  0  0  0  0  0  0  0  0
   -1.2679    2.7321    0.0000 C   0  0  1  0  0  0  0  0  0  0  0  0
   -0.2679    2.7321    0.0000 H   0  0  0  0  0  0  0  0  0  0  0  0
   -1.2679    1.7321    0.0000 C   0  0  1  0  0  0  0  0  0  0  0  0
   -0.7679    0.8660    0.0000 H   0  0  0  0  0  0  0  0  0  0  0  0
   -0.2679    1.7321    0.0000 O   0  0  0  0  0  0  0  0  0  0  0  0
   -2.1340    1.2321    0.0000 C   0  0  1  0  0  0  0  0  0  0  0  0
   -2.6340    0.3660    0.0000 H   0  0  0  0  0  0  0  0  0  0  0  0
   -1.6340    0.3660    0.0000 O   0  0  0  0  0  0  0  0  0  0  0  0
   -3.0000    1.7321    0.0000 C   0  0  1  0  0  0  0  0  0  0  0  0
   -4.0000    1.7321    0.0000 H   0  0  0  0  0  0  0  0  0  0  0  0
   -3.5000    0.8660    0.0000 O   0  0  0  0  0  0  0  0  0  0  0  0
   -3.0000   -0.0000    0.0000 C   0  0  0  0  0  0  0  0  0  0  0  0
   -3.5000   -0.8660    0.0000 O   0  0  0  0  0  0  0  0  0  0  0  0
   -2.0000   -0.0000    0.0000 C   0  0  0  0  0  0  0  0  0  0  0  0
   -1.5000   -0.8660    0.0000 C   0  0  0  0  0  0  0  0  0  0  0  0
   -0.5000   -0.8660    0.0000 C   0  0  0  0  0  0  0  0  0  0  0  0
    0.0000   -1.7321    0.0000 C   0  0  0  0  0  0  0  0  0  0  0  0
    1.0000   -1.7321    0.0000 C   0  0  0  0  0  0  0  0  0  0  0  0
    1.5000   -2.5981    0.0000 O   0  0  0  0  0  0  0  0  0  0  0  0
    1.5000   -0.8660    0.0000 C   0  0  0  0  0  0  0  0  0  0  0  0
    2.5000   -0.8660    0.0000 O   0  0  0  0  0  0  0  0  0  0  0  0
    1.0000    0.0000    0.0000 C   0  0  0  0  0  0  0  0  0  0  0  0
    0.0000   -0.0000    0.0000 C   0  0  0  0  0  0  0  0  0  0  0  0
   -0.7679    3.5981    0.0000 C   0  0  0  0  0  0  0  0  0  0  0  0
    0.2321    3.5981    0.0000 O   0  0  0  0  0  0  0  0  0  0  0  0
  1  2  1  0  0  0  0
  1 45  1  0  0  0  0
  2  3  1  1  0  0  0
  4  2  1  6  0  0  0
  4  5  1  0  0  0  0
  4  6  1  0  0  0  0
  7  4  1  6  0  0  0
  7  8  1  0  0  0  0
  7  9  1  0  0  0  0
 10  7  1  1  0  0  0
 10 11  1  0  0  0  0
 10 12  1  0  0  0  0
 10 37  1  0  0  0  0
 12 13  1  0  0  0  0
 13 14  1  0  0  0  0
 13  2  1  1  0  0  0
 13 15  1  0  0  0  0
 15 16  1  0  0  0  0
 16 21  1  0  0  0  0
 16 17  2  0  0  0  0
 17 18  1  0  0  0  0
 17 29  1  0  0  0  0
 18 19  1  0  0  0  0
 19 28  1  0  0  0  0
 19 20  2  0  0  0  0
 20 21  1  0  0  0  0
 20 23  1  0  0  0  0
 21 22  2  0  0  0  0
 23 24  1  0  0  0  0
 23 25  2  0  0  0  0
 25 26  1  0  0  0  0
 26 27  1  0  0  0  0
 26 28  2  0  0  0  0
 29 36  1  0  0  0  0
 29 30  2  0  0  0  0
 30 31  1  0  0  0  0
 31 32  1  0  0  0  0
 31 33  2  0  0  0  0
 33 34  1  0  0  0  0
 33 35  1  0  0  0  0
 35 36  2  0  0  0  0
 37 38  1  0  0  0  0
 38 39  1  0  0  0  0
 39 40  2  0  0  0  0
 39 41  1  0  0  0  0
 41 42  1  0  0  0  0
 42 43  2  0  0  0  0
 42 44  1  0  0  0  0
 45 46  1  0  0  0  0
 45 56  1  1  0  0  0
 45 47  1  0  0  0  0
 47 48  1  0  0  0  0
 48 49  1  1  0  0  0
 48 71  1  0  0  0  0
 50 48  1  6  0  0  0
 50 51  1  0  0  0  0
 50 52  1  0  0  0  0
 53 50  1  6  0  0  0
 53 54  1  0  0  0  0
 53 55  1  0  0  0  0
 56 53  1  6  0  0  0
 56 57  1  0  0  0  0
 56 58  1  0  0  0  0
 58 59  1  0  0  0  0
 59 60  2  0  0  0  0
 59 61  1  0  0  0  0
 61 62  1  0  0  0  0
 62 63  1  0  0  0  0
 63 70  1  0  0  0  0
 63 64  2  0  0  0  0
 64 65  1  0  0  0  0
 65 66  1  0  0  0  0
 65 67  2  0  0  0  0
 67 68  1  0  0  0  0
 67 69  1  0  0  0  0
 69 70  2  0  0  0  0
 71 72  1  0  0  0  0
M  END
$$$$
