# Supplementary material for: Structure-based computational screening of 470 natural quercetin derivatives for identification of SARS-CoV-2 Mpro inhibitor
Source: PeerJ. 2023 Mar 14;11:e14915. doi: 10.7717/peerj.14915 (PMC10022500; doi:10.7717/peerj.14915)
Supplement: Supplemental Information 1 [file peerj-11-14915-s001.zip › Screening 470 Quercetin Derivates as Anticovid/Ligands/SDF/34.sdf]

./result-ligand_23f45ec_1.pdb
 OpenBabel09062119142D

 49 53  0  0  1  0  0  0  0  0999 V2000
    3.9641    1.1340    0.0000 O   0  0  0  0  0  0  0  0  0  0  0  0
    3.4641    2.0000    0.0000 C   0  0  1  0  0  0  0  0  0  0  0  0
    2.5981    2.5000    0.0000 H   0  0  0  0  0  0  0  0  0  0  0  0
    3.9641    2.8660    0.0000 C   0  0  2  0  0  0  0  0  0  0  0  0
    3.9641    3.8660    0.0000 H   0  0  0  0  0  0  0  0  0  0  0  0
    3.0981    3.3660    0.0000 O   0  0  0  0  0  0  0  0  0  0  0  0
    4.9641    2.8660    0.0000 C   0  0  2  0  0  0  0  0  0  0  0  0
    5.8301    3.3660    0.0000 H   0  0  0  0  0  0  0  0  0  0  0  0
    4.9641    3.8660    0.0000 O   0  0  0  0  0  0  0  0  0  0  0  0
    5.4641    2.0000    0.0000 C   0  0  2  0  0  0  0  0  0  0  0  0
    6.3301    1.5000    0.0000 H   0  0  0  0  0  0  0  0  0  0  0  0
    6.3301    2.5000    0.0000 O   0  0  0  0  0  0  0  0  0  0  0  0
    4.9641    1.1340    0.0000 C   0  0  1  0  0  0  0  0  0  0  0  0
    4.9641    0.1340    0.0000 H   0  0  0  0  0  0  0  0  0  0  0  0
    5.8301    0.6340    0.0000 O   0  0  0  0  0  0  0  0  0  0  0  0
    5.8301   -0.3660    0.0000 C   0  0  0  0  0  0  0  0  0  0  0  0
    6.6962   -0.8660    0.0000 C   0  0  0  0  0  0  0  0  0  0  0  0
    6.6962   -1.8660    0.0000 O   0  0  0  0  0  0  0  0  0  0  0  0
    5.8301   -2.3660    0.0000 C   0  0  0  0  0  0  0  0  0  0  0  0
    4.9641   -1.8660    0.0000 C   0  0  0  0  0  0  0  0  0  0  0  0
    4.9641   -0.8660    0.0000 C   0  0  0  0  0  0  0  0  0  0  0  0
    4.0981   -0.3660    0.0000 O   0  0  0  0  0  0  0  0  0  0  0  0
    4.0981   -2.3660    0.0000 C   0  0  0  0  0  0  0  0  0  0  0  0
    3.2321   -1.8660    0.0000 O   0  0  0  0  0  0  0  0  0  0  0  0
    4.0981   -3.3660    0.0000 C   0  0  0  0  0  0  0  0  0  0  0  0
    4.9641   -3.8660    0.0000 C   0  0  0  0  0  0  0  0  0  0  0  0
    4.9641   -4.8660    0.0000 O   0  0  0  0  0  0  0  0  0  0  0  0
    5.8301   -3.3660    0.0000 C   0  0  0  0  0  0  0  0  0  0  0  0
    7.5622   -0.3660    0.0000 C   0  0  0  0  0  0  0  0  0  0  0  0
    7.5622    0.6340    0.0000 C   0  0  0  0  0  0  0  0  0  0  0  0
    8.4282    1.1340    0.0000 C   0  0  0  0  0  0  0  0  0  0  0  0
    8.4282    2.1340    0.0000 O   0  0  0  0  0  0  0  0  0  0  0  0
    9.2942    0.6340    0.0000 C   0  0  0  0  0  0  0  0  0  0  0  0
   10.1603    1.1340    0.0000 O   0  0  0  0  0  0  0  0  0  0  0  0
    9.2942   -0.3660    0.0000 C   0  0  0  0  0  0  0  0  0  0  0  0
    8.4282   -0.8660    0.0000 C   0  0  0  0  0  0  0  0  0  0  0  0
    2.5981    1.5000    0.0000 C   0  0  0  0  0  0  0  0  0  0  0  0
    1.7321    2.0000    0.0000 O   0  0  0  0  0  0  0  0  0  0  0  0
    0.8660    1.5000    0.0000 C   0  0  0  0  0  0  0  0  0  0  0  0
    0.0000    2.0000    0.0000 O   0  0  0  0  0  0  0  0  0  0  0  0
    0.8660    0.5000    0.0000 C   0  0  0  0  0  0  0  0  0  0  0  0
    1.7321    0.0000    0.0000 C   0  0  0  0  0  0  0  0  0  0  0  0
    1.7321   -1.0000    0.0000 C   0  0  0  0  0  0  0  0  0  0  0  0
    2.5981   -1.5000    0.0000 O   0  0  0  0  0  0  0  0  0  0  0  0
    0.8660   -1.5000    0.0000 C   0  0  0  0  0  0  0  0  0  0  0  0
    0.8660   -2.5000    0.0000 O   0  0  0  0  0  0  0  0  0  0  0  0
    0.0000   -1.0000    0.0000 C   0  0  0  0  0  0  0  0  0  0  0  0
   -0.8660   -1.5000    0.0000 O   0  0  0  0  0  0  0  0  0  0  0  0
    0.0000    0.0000    0.0000 C   0  0  0  0  0  0  0  0  0  0  0  0
  1 13  1  0  0  0  0
  1  2  1  0  0  0  0
  2  3  1  1  0  0  0
  2 37  1  0  0  0  0
  4  2  1  1  0  0  0
  4  5  1  0  0  0  0
  4  6  1  0  0  0  0
  7  4  1  1  0  0  0
  7  8  1  0  0  0  0
  7  9  1  0  0  0  0
 10  7  1  1  0  0  0
 10 11  1  0  0  0  0
 10 12  1  0  0  0  0
 13 10  1  6  0  0  0
 13 14  1  0  0  0  0
 13 15  1  0  0  0  0
 15 16  1  0  0  0  0
 16 21  1  0  0  0  0
 16 17  2  0  0  0  0
 17 18  1  0  0  0  0
 17 29  1  0  0  0  0
 18 19  1  0  0  0  0
 19 28  1  0  0  0  0
 19 20  2  0  0  0  0
 20 21  1  0  0  0  0
 20 23  1  0  0  0  0
 21 22  2  0  0  0  0
 23 24  1  0  0  0  0
 23 25  2  0  0  0  0
 25 26  1  0  0  0  0
 26 27  1  0  0  0  0
 26 28  2  0  0  0  0
 29 36  1  0  0  0  0
 29 30  2  0  0  0  0
 30 31  1  0  0  0  0
 31 32  1  0  0  0  0
 31 33  2  0  0  0  0
 33 34  1  0  0  0  0
 33 35  1  0  0  0  0
 35 36  2  0  0  0  0
 37 38  1  0  0  0  0
 38 39  1  0  0  0  0
 39 40  2  0  0  0  0
 39 41  1  0  0  0  0
 41 49  1  0  0  0  0
 41 42  2  0  0  0  0
 42 43  1  0  0  0  0
 43 44  1  0  0  0  0
 43 45  2  0  0  0  0
 45 46  1  0  0  0  0
 45 47  1  0  0  0  0
 47 48  1  0  0  0  0
 47 49  2  0  0  0  0
M  END
$$$$
