# Supplementary material for: Structure-based computational screening of 470 natural quercetin derivatives for identification of SARS-CoV-2 Mpro inhibitor
Source: PeerJ. 2023 Mar 14;11:e14915. doi: 10.7717/peerj.14915 (PMC10022500; doi:10.7717/peerj.14915)
Supplement: Supplemental Information 1 [file peerj-11-14915-s001.zip › Screening 470 Quercetin Derivates as Anticovid/Ligands/SDF/28.sdf]

mol1_entry_00001_conf_01
 OpenBabel09062119142D

 70 75  0  0  1  0  0  0  0  0999 V2000
    3.2719    1.4130    0.0000 O   0  0  0  0  0  0  0  0  0  0  0  0
    2.3187    1.6684    0.0000 C   0  0  1  0  0  0  0  0  0  0  0  0
    1.3655    1.4130    0.0000 H   0  0  0  0  0  0  0  0  0  0  0  0
    2.0633    2.6216    0.0000 C   0  0  2  0  0  0  0  0  0  0  0  0
    1.3655    3.3194    0.0000 H   0  0  0  0  0  0  0  0  0  0  0  0
    1.1100    2.3662    0.0000 O   0  0  0  0  0  0  0  0  0  0  0  0
    2.7611    3.3194    0.0000 C   0  0  2  0  0  0  0  0  0  0  0  0
    3.0165    4.2727    0.0000 H   0  0  0  0  0  0  0  0  0  0  0  0
    2.0633    4.0172    0.0000 O   0  0  0  0  0  0  0  0  0  0  0  0
    3.7143    3.0640    0.0000 C   0  0  2  0  0  0  0  0  0  0  0  0
    4.6675    3.3194    0.0000 H   0  0  0  0  0  0  0  0  0  0  0  0
    3.9697    4.0172    0.0000 O   0  0  0  0  0  0  0  0  0  0  0  0
    3.9697    2.1108    0.0000 C   0  0  1  0  0  0  0  0  0  0  0  0
    4.6675    1.4130    0.0000 H   0  0  0  0  0  0  0  0  0  0  0  0
    4.9229    2.3662    0.0000 O   0  0  0  0  0  0  0  0  0  0  0  0
    5.6207    1.6684    0.0000 C   0  0  2  0  0  0  0  0  0  0  0  0
    5.2431    0.7567    0.0000 H   0  0  0  0  0  0  0  0  0  0  0  0
    6.1141    0.8138    0.0000 C   0  0  1  0  0  0  0  0  0  0  0  0
    6.1141   -0.1730    0.0000 H   0  0  0  0  0  0  0  0  0  0  0  0
    7.1010    0.8138    0.0000 O   0  0  0  0  0  0  0  0  0  0  0  0
    7.5944    1.6684    0.0000 C   0  0  0  0  0  0  0  0  0  0  0  0
    7.1010    2.5231    0.0000 C   0  0  0  0  0  0  0  0  0  0  0  0
    6.1141    2.5231    0.0000 C   0  0  0  0  0  0  0  0  0  0  0  0
    5.6207    3.3777    0.0000 O   0  0  0  0  0  0  0  0  0  0  0  0
    7.5944    3.3777    0.0000 C   0  0  0  0  0  0  0  0  0  0  0  0
    7.1010    4.2323    0.0000 O   0  0  0  0  0  0  0  0  0  0  0  0
    8.5812    3.3777    0.0000 C   0  0  0  0  0  0  0  0  0  0  0  0
    9.0747    2.5231    0.0000 C   0  0  0  0  0  0  0  0  0  0  0  0
   10.0615    2.5231    0.0000 O   0  0  0  0  0  0  0  0  0  0  0  0
   10.5549    3.3777    0.0000 C   0  0  2  0  0  0  0  0  0  0  0  0
    9.9542    4.1606    0.0000 H   0  0  0  0  0  0  0  0  0  0  0  0
   10.8103    4.3309    0.0000 O   0  0  0  0  0  0  0  0  0  0  0  0
   11.7636    4.5863    0.0000 C   0  0  1  0  0  0  0  0  0  0  0  0
   12.4614    5.2841    0.0000 H   0  0  0  0  0  0  0  0  0  0  0  0
   12.4614    3.8885    0.0000 C   0  0  2  0  0  0  0  0  0  0  0  0
   13.4146    3.6331    0.0000 H   0  0  0  0  0  0  0  0  0  0  0  0
   13.1592    4.5863    0.0000 O   0  0  0  0  0  0  0  0  0  0  0  0
   12.2059    2.9353    0.0000 C   0  0  2  0  0  0  0  0  0  0  0  0
   12.4614    1.9821    0.0000 H   0  0  0  0  0  0  0  0  0  0  0  0
   13.1592    2.6799    0.0000 O   0  0  0  0  0  0  0  0  0  0  0  0
   11.2527    2.6799    0.0000 C   0  0  2  0  0  0  0  0  0  0  0  0
   10.5549    1.9821    0.0000 H   0  0  0  0  0  0  0  0  0  0  0  0
   11.5081    1.7267    0.0000 O   0  0  0  0  0  0  0  0  0  0  0  0
   11.5081    5.5395    0.0000 C   0  0  0  0  0  0  0  0  0  0  0  0
    8.5812    1.6684    0.0000 C   0  0  0  0  0  0  0  0  0  0  0  0
    4.4049   -0.1730    0.0000 C   0  0  0  0  0  0  0  0  0  0  0  0
    4.4049   -1.1599    0.0000 C   0  0  0  0  0  0  0  0  0  0  0  0
    3.5502   -1.6533    0.0000 C   0  0  0  0  0  0  0  0  0  0  0  0
    3.5502   -2.6402    0.0000 O   0  0  0  0  0  0  0  0  0  0  0  0
    2.6956   -1.1599    0.0000 C   0  0  0  0  0  0  0  0  0  0  0  0
    1.8410   -1.6533    0.0000 O   0  0  0  0  0  0  0  0  0  0  0  0
    2.6956   -0.1730    0.0000 C   0  0  0  0  0  0  0  0  0  0  0  0
    3.5502    0.3204    0.0000 C   0  0  0  0  0  0  0  0  0  0  0  0
    2.0633    0.7152    0.0000 C   0  0  0  0  0  0  0  0  0  0  0  0
    1.1100    0.4598    0.0000 O   0  0  0  0  0  0  0  0  0  0  0  0
    0.8546   -0.4934    0.0000 C   0  0  2  0  0  0  0  0  0  0  0  0
    1.6375   -1.0942    0.0000 H   0  0  0  0  0  0  0  0  0  0  0  0
    0.8546   -1.4803    0.0000 O   0  0  0  0  0  0  0  0  0  0  0  0
   -0.0000   -1.9737    0.0000 C   0  0  1  0  0  0  0  0  0  0  0  0
   -0.4934   -2.8283    0.0000 H   0  0  0  0  0  0  0  0  0  0  0  0
   -0.8546   -1.4803    0.0000 C   0  0  1  0  0  0  0  0  0  0  0  0
   -1.8415   -1.4803    0.0000 H   0  0  0  0  0  0  0  0  0  0  0  0
   -1.3481   -2.3349    0.0000 O   0  0  0  0  0  0  0  0  0  0  0  0
   -0.8546   -0.4934    0.0000 C   0  0  1  0  0  0  0  0  0  0  0  0
   -1.3481    0.3612    0.0000 H   0  0  0  0  0  0  0  0  0  0  0  0
   -1.8415   -0.4934    0.0000 O   0  0  0  0  0  0  0  0  0  0  0  0
   -0.0000   -0.0000    0.0000 C   0  0  1  0  0  0  0  0  0  0  0  0
    0.4934    0.8546    0.0000 H   0  0  0  0  0  0  0  0  0  0  0  0
   -0.4934    0.8546    0.0000 O   0  0  0  0  0  0  0  0  0  0  0  0
    0.4934   -2.8283    0.0000 C   0  0  0  0  0  0  0  0  0  0  0  0
  1 13  1  0  0  0  0
  1  2  1  0  0  0  0
  2  3  1  1  0  0  0
  2 54  1  0  0  0  0
  4  2  1  1  0  0  0
  4  5  1  0  0  0  0
  4  6  1  0  0  0  0
  7  4  1  1  0  0  0
  7  8  1  0  0  0  0
  7  9  1  0  0  0  0
 10  7  1  1  0  0  0
 10 11  1  0  0  0  0
 10 12  1  0  0  0  0
 13 10  1  6  0  0  0
 13 14  1  0  0  0  0
 13 15  1  0  0  0  0
 15 16  1  0  0  0  0
 16 17  1  0  0  0  0
 16 23  1  0  0  0  0
 16 18  1  1  0  0  0
 18 19  1  6  0  0  0
 18 20  1  0  0  0  0
 18 46  1  0  0  0  0
 20 21  1  0  0  0  0
 21 45  1  0  0  0  0
 21 22  2  0  0  0  0
 22 23  1  0  0  0  0
 22 25  1  0  0  0  0
 23 24  2  0  0  0  0
 25 26  1  0  0  0  0
 25 27  2  0  0  0  0
 27 28  1  0  0  0  0
 28 29  1  0  0  0  0
 28 45  2  0  0  0  0
 29 30  1  0  0  0  0
 30 31  1  0  0  0  0
 30 41  1  1  0  0  0
 30 32  1  0  0  0  0
 32 33  1  0  0  0  0
 33 34  1  1  0  0  0
 33 44  1  0  0  0  0
 35 33  1  1  0  0  0
 35 36  1  0  0  0  0
 35 37  1  0  0  0  0
 38 35  1  1  0  0  0
 38 39  1  0  0  0  0
 38 40  1  0  0  0  0
 41 38  1  1  0  0  0
 41 42  1  0  0  0  0
 41 43  1  0  0  0  0
 46 53  1  0  0  0  0
 46 47  2  0  0  0  0
 47 48  1  0  0  0  0
 48 49  1  0  0  0  0
 48 50  2  0  0  0  0
 50 51  1  0  0  0  0
 50 52  1  0  0  0  0
 52 53  2  0  0  0  0
 54 55  1  0  0  0  0
 55 56  1  0  0  0  0
 56 57  1  0  0  0  0
 56 67  1  1  0  0  0
 56 58  1  0  0  0  0
 58 59  1  0  0  0  0
 59 60  1  1  0  0  0
 59 70  1  0  0  0  0
 61 59  1  6  0  0  0
 61 62  1  0  0  0  0
 61 63  1  0  0  0  0
 64 61  1  6  0  0  0
 64 65  1  0  0  0  0
 64 66  1  0  0  0  0
 67 64  1  6  0  0  0
 67 68  1  0  0  0  0
 67 69  1  0  0  0  0
M  END
$$$$
