# Supplementary material for: Structure-based computational screening of 470 natural quercetin derivatives for identification of SARS-CoV-2 Mpro inhibitor
Source: PeerJ. 2023 Mar 14;11:e14915. doi: 10.7717/peerj.14915 (PMC10022500; doi:10.7717/peerj.14915)
Supplement: Supplemental Information 1 [file peerj-11-14915-s001.zip › Screening 470 Quercetin Derivates as Anticovid/Ligands/SDF/35.sdf]

./result-ligand_26ea65fc7f_1.pdb
 OpenBabel09062119142D

 77 83  0  0  1  0  0  0  0  0999 V2000
   -2.8320   -2.2412    0.0000 O   0  0  0  0  0  0  0  0  0  0  0  0
   -1.8320   -2.2412    0.0000 C   0  0  1  0  0  0  0  0  0  0  0  0
   -0.9659   -1.7412    0.0000 H   0  0  0  0  0  0  0  0  0  0  0  0
   -1.3320   -3.1072    0.0000 C   0  0  2  0  0  0  0  0  0  0  0  0
   -0.4659   -3.6072    0.0000 H   0  0  0  0  0  0  0  0  0  0  0  0
   -0.4659   -2.6072    0.0000 O   0  0  0  0  0  0  0  0  0  0  0  0
   -1.8320   -3.9732    0.0000 C   0  0  2  0  0  0  0  0  0  0  0  0
   -1.8320   -4.9732    0.0000 H   0  0  0  0  0  0  0  0  0  0  0  0
   -0.9659   -4.4732    0.0000 O   0  0  0  0  0  0  0  0  0  0  0  0
   -2.8320   -3.9732    0.0000 C   0  0  2  0  0  0  0  0  0  0  0  0
   -3.6980   -4.4732    0.0000 H   0  0  0  0  0  0  0  0  0  0  0  0
   -2.8320   -4.9732    0.0000 O   0  0  0  0  0  0  0  0  0  0  0  0
   -3.3320   -3.1072    0.0000 C   0  0  1  0  0  0  0  0  0  0  0  0
   -4.1980   -2.6072    0.0000 H   0  0  0  0  0  0  0  0  0  0  0  0
   -4.1980   -3.6072    0.0000 O   0  0  0  0  0  0  0  0  0  0  0  0
   -5.0640   -3.1072    0.0000 C   0  0  0  0  0  0  0  0  0  0  0  0
   -5.9300   -3.6072    0.0000 C   0  0  0  0  0  0  0  0  0  0  0  0
   -6.7961   -3.1072    0.0000 O   0  0  0  0  0  0  0  0  0  0  0  0
   -6.7961   -2.1072    0.0000 C   0  0  0  0  0  0  0  0  0  0  0  0
   -5.9300   -1.6072    0.0000 C   0  0  0  0  0  0  0  0  0  0  0  0
   -5.0640   -2.1072    0.0000 C   0  0  0  0  0  0  0  0  0  0  0  0
   -4.1980   -1.6072    0.0000 O   0  0  0  0  0  0  0  0  0  0  0  0
   -5.9300   -0.6072    0.0000 C   0  0  0  0  0  0  0  0  0  0  0  0
   -5.0640   -0.1072    0.0000 O   0  0  0  0  0  0  0  0  0  0  0  0
   -6.7961   -0.1072    0.0000 C   0  0  0  0  0  0  0  0  0  0  0  0
   -7.6621   -0.6072    0.0000 C   0  0  0  0  0  0  0  0  0  0  0  0
   -8.5281   -0.1072    0.0000 O   0  0  0  0  0  0  0  0  0  0  0  0
   -8.5281    0.8928    0.0000 C   0  0  2  0  0  0  0  0  0  0  0  0
   -7.6042    1.2755    0.0000 H   0  0  0  0  0  0  0  0  0  0  0  0
   -8.2693    1.8587    0.0000 O   0  0  0  0  0  0  0  0  0  0  0  0
   -8.9764    2.5658    0.0000 C   0  0  1  0  0  0  0  0  0  0  0  0
   -9.2352    3.5318    0.0000 H   0  0  0  0  0  0  0  0  0  0  0  0
   -9.9423    2.3070    0.0000 C   0  0  2  0  0  0  0  0  0  0  0  0
  -10.9082    2.5658    0.0000 H   0  0  0  0  0  0  0  0  0  0  0  0
  -10.2011    3.2729    0.0000 O   0  0  0  0  0  0  0  0  0  0  0  0
  -10.2011    1.3411    0.0000 C   0  0  2  0  0  0  0  0  0  0  0  0
  -10.9082    0.6340    0.0000 H   0  0  0  0  0  0  0  0  0  0  0  0
  -11.1671    1.5999    0.0000 O   0  0  0  0  0  0  0  0  0  0  0  0
   -9.4940    0.6340    0.0000 C   0  0  2  0  0  0  0  0  0  0  0  0
   -9.2352   -0.3320    0.0000 H   0  0  0  0  0  0  0  0  0  0  0  0
  -10.2011   -0.0731    0.0000 O   0  0  0  0  0  0  0  0  0  0  0  0
   -8.2693    3.2729    0.0000 C   0  0  0  0  0  0  0  0  0  0  0  0
   -8.5281    4.2389    0.0000 O   0  0  0  0  0  0  0  0  0  0  0  0
   -7.8210    4.9460    0.0000 C   0  0  0  0  0  0  0  0  0  0  0  0
   -8.0798    5.9119    0.0000 O   0  0  0  0  0  0  0  0  0  0  0  0
   -6.8551    4.6871    0.0000 C   0  0  0  0  0  0  0  0  0  0  0  0
   -6.5963    3.7212    0.0000 C   0  0  0  0  0  0  0  0  0  0  0  0
   -5.6303    3.4624    0.0000 C   0  0  0  0  0  0  0  0  0  0  0  0
   -4.9232    4.1695    0.0000 C   0  0  0  0  0  0  0  0  0  0  0  0
   -5.1820    5.1354    0.0000 C   0  0  0  0  0  0  0  0  0  0  0  0
   -6.1480    5.3943    0.0000 C   0  0  0  0  0  0  0  0  0  0  0  0
   -7.6621   -1.6072    0.0000 C   0  0  0  0  0  0  0  0  0  0  0  0
   -5.9300   -4.6072    0.0000 C   0  0  0  0  0  0  0  0  0  0  0  0
   -5.0640   -5.1072    0.0000 C   0  0  0  0  0  0  0  0  0  0  0  0
   -5.0640   -6.1072    0.0000 C   0  0  0  0  0  0  0  0  0  0  0  0
   -4.1980   -6.6072    0.0000 O   0  0  0  0  0  0  0  0  0  0  0  0
   -5.9300   -6.6072    0.0000 C   0  0  0  0  0  0  0  0  0  0  0  0
   -5.9300   -7.6072    0.0000 O   0  0  0  0  0  0  0  0  0  0  0  0
   -6.7961   -6.1072    0.0000 C   0  0  0  0  0  0  0  0  0  0  0  0
   -6.7961   -5.1072    0.0000 C   0  0  0  0  0  0  0  0  0  0  0  0
   -1.8320   -1.2412    0.0000 C   0  0  0  0  0  0  0  0  0  0  0  0
   -0.9659   -0.7412    0.0000 O   0  0  0  0  0  0  0  0  0  0  0  0
   -0.9659    0.2588    0.0000 C   0  0  2  0  0  0  0  0  0  0  0  0
   -1.8898    0.6415    0.0000 H   0  0  0  0  0  0  0  0  0  0  0  0
   -1.2247    1.2247    0.0000 O   0  0  0  0  0  0  0  0  0  0  0  0
   -0.5176    1.9319    0.0000 C   0  0  1  0  0  0  0  0  0  0  0  0
   -0.2588    2.8978    0.0000 H   0  0  0  0  0  0  0  0  0  0  0  0
    0.4483    1.6730    0.0000 C   0  0  1  0  0  0  0  0  0  0  0  0
    1.4142    1.9319    0.0000 H   0  0  0  0  0  0  0  0  0  0  0  0
    0.7071    2.6390    0.0000 O   0  0  0  0  0  0  0  0  0  0  0  0
    0.7071    0.7071    0.0000 C   0  0  1  0  0  0  0  0  0  0  0  0
    1.4142    0.0000    0.0000 H   0  0  0  0  0  0  0  0  0  0  0  0
    1.6730    0.9659    0.0000 O   0  0  0  0  0  0  0  0  0  0  0  0
    0.0000   -0.0000    0.0000 C   0  0  1  0  0  0  0  0  0  0  0  0
   -0.2588   -0.9659    0.0000 H   0  0  0  0  0  0  0  0  0  0  0  0
    0.7071   -0.7071    0.0000 O   0  0  0  0  0  0  0  0  0  0  0  0
   -1.2247    2.6390    0.0000 C   0  0  0  0  0  0  0  0  0  0  0  0
  1 13  1  0  0  0  0
  1  2  1  0  0  0  0
  2  3  1  0  0  0  0
  2  4  1  6  0  0  0
  2 61  1  0  0  0  0
  4  5  1  0  0  0  0
  4  6  1  0  0  0  0
  4  7  1  6  0  0  0
  7  8  1  0  0  0  0
  7  9  1  0  0  0  0
  7 10  1  6  0  0  0
 10 11  1  0  0  0  0
 10 12  1  0  0  0  0
 10 13  1  6  0  0  0
 13 14  1  6  0  0  0
 13 15  1  0  0  0  0
 15 16  1  0  0  0  0
 16 21  1  0  0  0  0
 16 17  2  0  0  0  0
 17 18  1  0  0  0  0
 17 53  1  0  0  0  0
 18 19  1  0  0  0  0
 19 52  1  0  0  0  0
 19 20  2  0  0  0  0
 20 21  1  0  0  0  0
 20 23  1  0  0  0  0
 21 22  2  0  0  0  0
 23 24  1  0  0  0  0
 23 25  2  0  0  0  0
 25 26  1  0  0  0  0
 26 27  1  0  0  0  0
 26 52  2  0  0  0  0
 27 28  1  0  0  0  0
 28 29  1  0  0  0  0
 28 39  1  6  0  0  0
 28 30  1  0  0  0  0
 30 31  1  0  0  0  0
 31 32  1  0  0  0  0
 31 33  1  1  0  0  0
 31 42  1  0  0  0  0
 33 34  1  0  0  0  0
 33 35  1  0  0  0  0
 33 36  1  1  0  0  0
 36 37  1  0  0  0  0
 36 38  1  0  0  0  0
 36 39  1  1  0  0  0
 39 40  1  6  0  0  0
 39 41  1  0  0  0  0
 42 43  1  0  0  0  0
 43 44  1  0  0  0  0
 44 45  2  0  0  0  0
 44 46  1  0  0  0  0
 46 51  1  0  0  0  0
 46 47  2  0  0  0  0
 47 48  1  0  0  0  0
 48 49  2  0  0  0  0
 49 50  1  0  0  0  0
 50 51  2  0  0  0  0
 53 60  1  0  0  0  0
 53 54  2  0  0  0  0
 54 55  1  0  0  0  0
 55 56  1  0  0  0  0
 55 57  2  0  0  0  0
 57 58  1  0  0  0  0
 57 59  1  0  0  0  0
 59 60  2  0  0  0  0
 61 62  1  0  0  0  0
 62 63  1  0  0  0  0
 63 64  1  0  0  0  0
 63 74  1  1  0  0  0
 63 65  1  0  0  0  0
 65 66  1  0  0  0  0
 66 67  1  0  0  0  0
 66 68  1  6  0  0  0
 66 77  1  0  0  0  0
 68 69  1  6  0  0  0
 68 70  1  0  0  0  0
 71 68  1  6  0  0  0
 71 72  1  0  0  0  0
 71 73  1  0  0  0  0
 74 71  1  6  0  0  0
 74 75  1  0  0  0  0
 74 76  1  0  0  0  0
M  END
$$$$
