# Supplementary material for: Structure-based computational screening of 470 natural quercetin derivatives for identification of SARS-CoV-2 Mpro inhibitor
Source: PeerJ. 2023 Mar 14;11:e14915. doi: 10.7717/peerj.14915 (PMC10022500; doi:10.7717/peerj.14915)
Supplement: Supplemental Information 1 [file peerj-11-14915-s001.zip › Screening 470 Quercetin Derivates as Anticovid/Ligands/SDF/26.sdf]

mol1_entry_00001_conf_01
 OpenBabel09062119142D

 71 76  0  0  1  0  0  0  0  0999 V2000
    3.2725    1.4133    0.0000 O   0  0  0  0  0  0  0  0  0  0  0  0
    2.3191    1.6687    0.0000 C   0  0  1  0  0  0  0  0  0  0  0  0
    1.3657    1.4133    0.0000 H   0  0  0  0  0  0  0  0  0  0  0  0
    2.0636    2.6221    0.0000 C   0  0  2  0  0  0  0  0  0  0  0  0
    1.3657    3.3200    0.0000 H   0  0  0  0  0  0  0  0  0  0  0  0
    1.1102    2.3666    0.0000 O   0  0  0  0  0  0  0  0  0  0  0  0
    2.7615    3.3200    0.0000 C   0  0  2  0  0  0  0  0  0  0  0  0
    3.0170    4.2734    0.0000 H   0  0  0  0  0  0  0  0  0  0  0  0
    2.0636    4.0179    0.0000 O   0  0  0  0  0  0  0  0  0  0  0  0
    3.7149    3.0646    0.0000 C   0  0  2  0  0  0  0  0  0  0  0  0
    4.6683    3.3200    0.0000 H   0  0  0  0  0  0  0  0  0  0  0  0
    3.9704    4.0179    0.0000 O   0  0  0  0  0  0  0  0  0  0  0  0
    3.9704    2.1112    0.0000 C   0  0  1  0  0  0  0  0  0  0  0  0
    4.6683    1.4133    0.0000 H   0  0  0  0  0  0  0  0  0  0  0  0
    4.9238    2.3666    0.0000 O   0  0  0  0  0  0  0  0  0  0  0  0
    5.6217    1.6687    0.0000 C   0  0  2  0  0  0  0  0  0  0  0  0
    5.2440    0.7568    0.0000 H   0  0  0  0  0  0  0  0  0  0  0  0
    6.1152    0.8139    0.0000 C   0  0  1  0  0  0  0  0  0  0  0  0
    6.1152   -0.1731    0.0000 H   0  0  0  0  0  0  0  0  0  0  0  0
    7.1022    0.8139    0.0000 O   0  0  0  0  0  0  0  0  0  0  0  0
    7.5957    1.6687    0.0000 C   0  0  0  0  0  0  0  0  0  0  0  0
    7.1022    2.5235    0.0000 C   0  0  0  0  0  0  0  0  0  0  0  0
    6.1152    2.5235    0.0000 C   0  0  0  0  0  0  0  0  0  0  0  0
    5.6217    3.3783    0.0000 O   0  0  0  0  0  0  0  0  0  0  0  0
    7.5957    3.3783    0.0000 C   0  0  0  0  0  0  0  0  0  0  0  0
    7.1022    4.2330    0.0000 O   0  0  0  0  0  0  0  0  0  0  0  0
    8.5827    3.3783    0.0000 C   0  0  0  0  0  0  0  0  0  0  0  0
    9.0762    2.5235    0.0000 C   0  0  0  0  0  0  0  0  0  0  0  0
   10.0632    2.5235    0.0000 O   0  0  0  0  0  0  0  0  0  0  0  0
   10.5567    3.3783    0.0000 C   0  0  2  0  0  0  0  0  0  0  0  0
    9.9559    4.1613    0.0000 H   0  0  0  0  0  0  0  0  0  0  0  0
   10.8122    4.3317    0.0000 O   0  0  0  0  0  0  0  0  0  0  0  0
   11.7656    4.5871    0.0000 C   0  0  1  0  0  0  0  0  0  0  0  0
   12.4635    5.2850    0.0000 H   0  0  0  0  0  0  0  0  0  0  0  0
   12.4635    3.8892    0.0000 C   0  0  2  0  0  0  0  0  0  0  0  0
   13.4169    3.6337    0.0000 H   0  0  0  0  0  0  0  0  0  0  0  0
   13.1614    4.5871    0.0000 O   0  0  0  0  0  0  0  0  0  0  0  0
   12.2081    2.9358    0.0000 C   0  0  2  0  0  0  0  0  0  0  0  0
   12.4635    1.9824    0.0000 H   0  0  0  0  0  0  0  0  0  0  0  0
   13.1614    2.6803    0.0000 O   0  0  0  0  0  0  0  0  0  0  0  0
   11.2547    2.6803    0.0000 C   0  0  2  0  0  0  0  0  0  0  0  0
   10.5567    1.9824    0.0000 H   0  0  0  0  0  0  0  0  0  0  0  0
   11.5101    1.7270    0.0000 O   0  0  0  0  0  0  0  0  0  0  0  0
   11.5101    5.5405    0.0000 C   0  0  0  0  0  0  0  0  0  0  0  0
   10.5567    5.7959    0.0000 O   0  0  0  0  0  0  0  0  0  0  0  0
    8.5827    1.6687    0.0000 C   0  0  0  0  0  0  0  0  0  0  0  0
    4.4056   -0.1731    0.0000 C   0  0  0  0  0  0  0  0  0  0  0  0
    4.4056   -1.1601    0.0000 C   0  0  0  0  0  0  0  0  0  0  0  0
    3.5509   -1.6536    0.0000 C   0  0  0  0  0  0  0  0  0  0  0  0
    3.5509   -2.6406    0.0000 O   0  0  0  0  0  0  0  0  0  0  0  0
    2.6961   -1.1601    0.0000 C   0  0  0  0  0  0  0  0  0  0  0  0
    1.8413   -1.6536    0.0000 O   0  0  0  0  0  0  0  0  0  0  0  0
    2.6961   -0.1731    0.0000 C   0  0  0  0  0  0  0  0  0  0  0  0
    3.5509    0.3204    0.0000 C   0  0  0  0  0  0  0  0  0  0  0  0
    2.0636    0.7153    0.0000 C   0  0  0  0  0  0  0  0  0  0  0  0
    1.1102    0.4599    0.0000 O   0  0  0  0  0  0  0  0  0  0  0  0
    0.8548   -0.4935    0.0000 C   0  0  2  0  0  0  0  0  0  0  0  0
    1.6378   -1.0944    0.0000 H   0  0  0  0  0  0  0  0  0  0  0  0
    0.8548   -1.4805    0.0000 O   0  0  0  0  0  0  0  0  0  0  0  0
   -0.0000   -1.9740    0.0000 C   0  0  1  0  0  0  0  0  0  0  0  0
   -0.4935   -2.8288    0.0000 H   0  0  0  0  0  0  0  0  0  0  0  0
   -0.8548   -1.4805    0.0000 C   0  0  1  0  0  0  0  0  0  0  0  0
   -1.8418   -1.4805    0.0000 H   0  0  0  0  0  0  0  0  0  0  0  0
   -1.3483   -2.3353    0.0000 O   0  0  0  0  0  0  0  0  0  0  0  0
   -0.8548   -0.4935    0.0000 C   0  0  1  0  0  0  0  0  0  0  0  0
   -1.3483    0.3613    0.0000 H   0  0  0  0  0  0  0  0  0  0  0  0
   -1.8418   -0.4935    0.0000 O   0  0  0  0  0  0  0  0  0  0  0  0
   -0.0000   -0.0000    0.0000 C   0  0  1  0  0  0  0  0  0  0  0  0
    0.4935    0.8548    0.0000 H   0  0  0  0  0  0  0  0  0  0  0  0
   -0.4935    0.8548    0.0000 O   0  0  0  0  0  0  0  0  0  0  0  0
    0.4935   -2.8288    0.0000 C   0  0  0  0  0  0  0  0  0  0  0  0
  1 13  1  0  0  0  0
  1  2  1  0  0  0  0
  2  3  1  0  0  0  0
  2  4  1  6  0  0  0
  2 55  1  0  0  0  0
  4  5  1  1  0  0  0
  4  6  1  0  0  0  0
  7  4  1  1  0  0  0
  7  8  1  0  0  0  0
  7  9  1  0  0  0  0
 10  7  1  1  0  0  0
 10 11  1  0  0  0  0
 10 12  1  0  0  0  0
 13 10  1  6  0  0  0
 13 14  1  0  0  0  0
 13 15  1  0  0  0  0
 15 16  1  0  0  0  0
 16 17  1  6  0  0  0
 16 23  1  0  0  0  0
 18 16  1  6  0  0  0
 18 19  1  0  0  0  0
 18 20  1  0  0  0  0
 18 47  1  0  0  0  0
 20 21  1  0  0  0  0
 21 46  1  0  0  0  0
 21 22  2  0  0  0  0
 22 23  1  0  0  0  0
 22 25  1  0  0  0  0
 23 24  2  0  0  0  0
 25 26  1  0  0  0  0
 25 27  2  0  0  0  0
 27 28  1  0  0  0  0
 28 29  1  0  0  0  0
 28 46  2  0  0  0  0
 29 30  1  0  0  0  0
 30 31  1  0  0  0  0
 30 41  1  1  0  0  0
 30 32  1  0  0  0  0
 32 33  1  0  0  0  0
 33 34  1  1  0  0  0
 33 44  1  0  0  0  0
 35 33  1  1  0  0  0
 35 36  1  0  0  0  0
 35 37  1  0  0  0  0
 38 35  1  1  0  0  0
 38 39  1  0  0  0  0
 38 40  1  0  0  0  0
 41 38  1  1  0  0  0
 41 42  1  0  0  0  0
 41 43  1  0  0  0  0
 44 45  1  0  0  0  0
 47 54  1  0  0  0  0
 47 48  2  0  0  0  0
 48 49  1  0  0  0  0
 49 50  1  0  0  0  0
 49 51  2  0  0  0  0
 51 52  1  0  0  0  0
 51 53  1  0  0  0  0
 53 54  2  0  0  0  0
 55 56  1  0  0  0  0
 56 57  1  0  0  0  0
 57 58  1  0  0  0  0
 57 68  1  1  0  0  0
 57 59  1  0  0  0  0
 59 60  1  0  0  0  0
 60 61  1  0  0  0  0
 60 62  1  6  0  0  0
 60 71  1  0  0  0  0
 62 63  1  6  0  0  0
 62 64  1  0  0  0  0
 65 62  1  6  0  0  0
 65 66  1  0  0  0  0
 65 67  1  0  0  0  0
 68 65  1  6  0  0  0
 68 69  1  0  0  0  0
 68 70  1  0  0  0  0
M  END
$$$$
