# Supplementary material for: Structure-based computational screening of 470 natural quercetin derivatives for identification of SARS-CoV-2 Mpro inhibitor
Source: PeerJ. 2023 Mar 14;11:e14915. doi: 10.7717/peerj.14915 (PMC10022500; doi:10.7717/peerj.14915)
Supplement: Supplemental Information 1 [file peerj-11-14915-s001.zip › Screening 470 Quercetin Derivates as Anticovid/Ligands/SDF/24.sdf]

mol1_entry_00001_conf_01
 OpenBabel09062119142D

 70 75  0  0  1  0  0  0  0  0999 V2000
   -1.1912   -0.1568    0.0000 O   0  0  0  0  0  0  0  0  0  0  0  0
   -2.1444   -0.4122    0.0000 C   0  0  1  0  0  0  0  0  0  0  0  0
   -2.2732   -1.3906    0.0000 H   0  0  0  0  0  0  0  0  0  0  0  0
   -2.9991   -0.9057    0.0000 C   0  0  2  0  0  0  0  0  0  0  0  0
   -3.4925   -1.7603    0.0000 H   0  0  0  0  0  0  0  0  0  0  0  0
   -2.5056   -1.7603    0.0000 O   0  0  0  0  0  0  0  0  0  0  0  0
   -3.8537   -0.4122    0.0000 C   0  0  2  0  0  0  0  0  0  0  0  0
   -4.8405   -0.4122    0.0000 H   0  0  0  0  0  0  0  0  0  0  0  0
   -4.3471   -1.2669    0.0000 O   0  0  0  0  0  0  0  0  0  0  0  0
   -3.8537    0.5746    0.0000 C   0  0  2  0  0  0  0  0  0  0  0  0
   -4.3471    1.4292    0.0000 H   0  0  0  0  0  0  0  0  0  0  0  0
   -2.9991    1.0680    0.0000 O   0  0  0  0  0  0  0  0  0  0  0  0
   -2.1444    0.5746    0.0000 C   0  0  2  0  0  0  0  0  0  0  0  0
   -1.1576    0.5746    0.0000 H   0  0  0  0  0  0  0  0  0  0  0  0
   -1.6510    1.4292    0.0000 C   0  0  0  0  0  0  0  0  0  0  0  0
   -4.8405    0.5746    0.0000 O   0  0  0  0  0  0  0  0  0  0  0  0
   -5.3340   -0.2800    0.0000 C   0  0  0  0  0  0  0  0  0  0  0  0
   -6.3208   -0.2800    0.0000 C   0  0  2  0  0  0  0  0  0  0  0  0
   -6.6985    0.6317    0.0000 H   0  0  0  0  0  0  0  0  0  0  0  0
   -7.2740   -0.0246    0.0000 O   0  0  0  0  0  0  0  0  0  0  0  0
   -7.9718   -0.7224    0.0000 C   0  0  2  0  0  0  0  0  0  0  0  0
   -8.9250   -0.9778    0.0000 H   0  0  0  0  0  0  0  0  0  0  0  0
   -8.6696   -0.0246    0.0000 O   0  0  0  0  0  0  0  0  0  0  0  0
   -9.6228   -0.2800    0.0000 C   0  0  2  0  0  0  0  0  0  0  0  0
   -9.7517   -1.2584    0.0000 H   0  0  0  0  0  0  0  0  0  0  0  0
  -10.4775   -0.7735    0.0000 C   0  0  1  0  0  0  0  0  0  0  0  0
  -10.9709   -1.6281    0.0000 H   0  0  0  0  0  0  0  0  0  0  0  0
  -11.3321   -0.2800    0.0000 O   0  0  0  0  0  0  0  0  0  0  0  0
  -11.3321    0.7068    0.0000 C   0  0  0  0  0  0  0  0  0  0  0  0
  -10.4775    1.2002    0.0000 C   0  0  0  0  0  0  0  0  0  0  0  0
   -9.6228    0.7068    0.0000 C   0  0  0  0  0  0  0  0  0  0  0  0
   -8.7682    1.2002    0.0000 O   0  0  0  0  0  0  0  0  0  0  0  0
  -10.4775    2.1871    0.0000 C   0  0  0  0  0  0  0  0  0  0  0  0
   -9.6228    2.6805    0.0000 O   0  0  0  0  0  0  0  0  0  0  0  0
  -11.3321    2.6805    0.0000 C   0  0  0  0  0  0  0  0  0  0  0  0
  -12.1867    2.1871    0.0000 C   0  0  0  0  0  0  0  0  0  0  0  0
  -13.0414    2.6805    0.0000 O   0  0  0  0  0  0  0  0  0  0  0  0
  -12.1867    1.2002    0.0000 C   0  0  0  0  0  0  0  0  0  0  0  0
   -9.4906   -2.4827    0.0000 C   0  0  0  0  0  0  0  0  0  0  0  0
   -9.9841   -3.3373    0.0000 C   0  0  0  0  0  0  0  0  0  0  0  0
   -9.4906   -4.1920    0.0000 C   0  0  0  0  0  0  0  0  0  0  0  0
   -9.9841   -5.0466    0.0000 O   0  0  0  0  0  0  0  0  0  0  0  0
   -8.5038   -4.1920    0.0000 C   0  0  0  0  0  0  0  0  0  0  0  0
   -8.0104   -5.0466    0.0000 O   0  0  0  0  0  0  0  0  0  0  0  0
   -8.0104   -3.3373    0.0000 C   0  0  0  0  0  0  0  0  0  0  0  0
   -8.5038   -2.4827    0.0000 C   0  0  0  0  0  0  0  0  0  0  0  0
   -7.7164   -1.6756    0.0000 C   0  0  1  0  0  0  0  0  0  0  0  0
   -7.9718   -2.6289    0.0000 H   0  0  0  0  0  0  0  0  0  0  0  0
   -8.6696   -1.9310    0.0000 O   0  0  0  0  0  0  0  0  0  0  0  0
   -6.7632   -1.9310    0.0000 C   0  0  1  0  0  0  0  0  0  0  0  0
   -6.0654   -2.6289    0.0000 H   0  0  0  0  0  0  0  0  0  0  0  0
   -7.0186   -2.8843    0.0000 O   0  0  0  0  0  0  0  0  0  0  0  0
   -6.0654   -1.2332    0.0000 C   0  0  1  0  0  0  0  0  0  0  0  0
   -5.1122   -0.9778    0.0000 H   0  0  0  0  0  0  0  0  0  0  0  0
   -5.3676   -1.9310    0.0000 O   0  0  0  0  0  0  0  0  0  0  0  0
   -0.4934   -0.8546    0.0000 C   0  0  2  0  0  0  0  0  0  0  0  0
   -0.8711   -1.7664    0.0000 H   0  0  0  0  0  0  0  0  0  0  0  0
    0.0000   -1.7093    0.0000 O   0  0  0  0  0  0  0  0  0  0  0  0
    0.9868   -1.7093    0.0000 C   0  0  1  0  0  0  0  0  0  0  0  0
    1.8415   -2.2027    0.0000 H   0  0  0  0  0  0  0  0  0  0  0  0
    1.4803   -0.8546    0.0000 C   0  0  1  0  0  0  0  0  0  0  0  0
    2.3349   -0.3612    0.0000 H   0  0  0  0  0  0  0  0  0  0  0  0
    2.3349   -1.3481    0.0000 O   0  0  0  0  0  0  0  0  0  0  0  0
    0.9868    0.0000    0.0000 C   0  0  1  0  0  0  0  0  0  0  0  0
    0.9868    0.9868    0.0000 H   0  0  0  0  0  0  0  0  0  0  0  0
    1.8415    0.4934    0.0000 O   0  0  0  0  0  0  0  0  0  0  0  0
    0.0000   -0.0000    0.0000 C   0  0  1  0  0  0  0  0  0  0  0  0
   -0.8546    0.4934    0.0000 H   0  0  0  0  0  0  0  0  0  0  0  0
   -0.0000    0.9868    0.0000 O   0  0  0  0  0  0  0  0  0  0  0  0
    0.9868   -2.6961    0.0000 C   0  0  0  0  0  0  0  0  0  0  0  0
  1  2  1  0  0  0  0
  1 56  1  0  0  0  0
  2  3  1  0  0  0  0
  2 13  1  6  0  0  0
  4  2  1  1  0  0  0
  4  5  1  0  0  0  0
  4  6  1  0  0  0  0
  7  4  1  1  0  0  0
  7  8  1  0  0  0  0
  7  9  1  0  0  0  0
 10  7  1  6  0  0  0
 10 11  1  0  0  0  0
 10 12  1  0  0  0  0
 10 16  1  0  0  0  0
 12 13  1  0  0  0  0
 13 14  1  1  0  0  0
 13 15  1  0  0  0  0
 16 17  1  0  0  0  0
 17 18  1  0  0  0  0
 18 19  1  0  0  0  0
 18 53  1  6  0  0  0
 18 20  1  0  0  0  0
 20 21  1  0  0  0  0
 21 22  1  6  0  0  0
 21 23  1  0  0  0  0
 23 24  1  0  0  0  0
 24 25  1  1  0  0  0
 24 31  1  0  0  0  0
 26 24  1  1  0  0  0
 26 27  1  0  0  0  0
 26 28  1  0  0  0  0
 26 39  1  0  0  0  0
 28 29  1  0  0  0  0
 29 38  1  0  0  0  0
 29 30  2  0  0  0  0
 30 31  1  0  0  0  0
 30 33  1  0  0  0  0
 31 32  2  0  0  0  0
 33 34  1  0  0  0  0
 33 35  2  0  0  0  0
 35 36  1  0  0  0  0
 36 37  1  0  0  0  0
 36 38  2  0  0  0  0
 39 46  1  0  0  0  0
 39 40  2  0  0  0  0
 40 41  1  0  0  0  0
 41 42  1  0  0  0  0
 41 43  2  0  0  0  0
 43 44  1  0  0  0  0
 43 45  1  0  0  0  0
 45 46  2  0  0  0  0
 47 21  1  1  0  0  0
 47 48  1  0  0  0  0
 47 49  1  0  0  0  0
 50 47  1  1  0  0  0
 50 51  1  0  0  0  0
 50 52  1  0  0  0  0
 53 50  1  1  0  0  0
 53 54  1  0  0  0  0
 53 55  1  0  0  0  0
 56 57  1  0  0  0  0
 56 67  1  6  0  0  0
 56 58  1  0  0  0  0
 58 59  1  0  0  0  0
 59 60  1  6  0  0  0
 59 70  1  0  0  0  0
 61 59  1  1  0  0  0
 61 62  1  0  0  0  0
 61 63  1  0  0  0  0
 64 61  1  1  0  0  0
 64 65  1  0  0  0  0
 64 66  1  0  0  0  0
 67 64  1  1  0  0  0
 67 68  1  0  0  0  0
 67 69  1  0  0  0  0
M  END
$$$$
