# Supplementary material for: Structure-based computational screening of 470 natural quercetin derivatives for identification of SARS-CoV-2 Mpro inhibitor
Source: PeerJ. 2023 Mar 14;11:e14915. doi: 10.7717/peerj.14915 (PMC10022500; doi:10.7717/peerj.14915)
Supplement: Supplemental Information 1 [file peerj-11-14915-s001.zip › Screening 470 Quercetin Derivates as Anticovid/Ligands/SDF/2.sdf]

mol1_entry_00001_conf_01
 OpenBabel09062119142D

 80 86  0  0  1  0  0  0  0  0999 V2000
    4.2053    1.0341    0.0000 O   0  0  0  0  0  0  0  0  0  0  0  0
    4.9124    0.3270    0.0000 C   0  0  2  0  0  0  0  0  0  0  0  0
    5.8363    0.7097    0.0000 H   0  0  0  0  0  0  0  0  0  0  0  0
    5.7784   -0.1730    0.0000 O   0  0  0  0  0  0  0  0  0  0  0  0
    5.7784   -1.1730    0.0000 C   0  0  1  0  0  0  0  0  0  0  0  0
    6.2784   -2.0391    0.0000 H   0  0  0  0  0  0  0  0  0  0  0  0
    4.9124   -1.6730    0.0000 C   0  0  1  0  0  0  0  0  0  0  0  0
    4.4124   -2.5391    0.0000 H   0  0  0  0  0  0  0  0  0  0  0  0
    5.4124   -2.5391    0.0000 O   0  0  0  0  0  0  0  0  0  0  0  0
    4.0464   -1.1730    0.0000 C   0  0  1  0  0  0  0  0  0  0  0  0
    3.0464   -1.1730    0.0000 H   0  0  0  0  0  0  0  0  0  0  0  0
    3.5464   -2.0391    0.0000 O   0  0  0  0  0  0  0  0  0  0  0  0
    4.0464   -0.1730    0.0000 C   0  0  1  0  0  0  0  0  0  0  0  0
    3.5464    0.6930    0.0000 H   0  0  0  0  0  0  0  0  0  0  0  0
    3.0464   -0.1730    0.0000 O   0  0  0  0  0  0  0  0  0  0  0  0
    6.7784   -1.1730    0.0000 C   0  0  0  0  0  0  0  0  0  0  0  0
    7.2784   -2.0391    0.0000 O   0  0  0  0  0  0  0  0  0  0  0  0
    8.2784   -2.0391    0.0000 C   0  0  0  0  0  0  0  0  0  0  0  0
    8.7784   -2.9051    0.0000 O   0  0  0  0  0  0  0  0  0  0  0  0
    8.7784   -1.1730    0.0000 C   0  0  0  0  0  0  0  0  0  0  0  0
    9.7784   -1.1730    0.0000 C   0  0  0  0  0  0  0  0  0  0  0  0
   10.2784   -0.3070    0.0000 C   0  0  0  0  0  0  0  0  0  0  0  0
   11.2784   -0.3070    0.0000 C   0  0  0  0  0  0  0  0  0  0  0  0
   11.7784    0.5590    0.0000 C   0  0  0  0  0  0  0  0  0  0  0  0
   12.7784    0.5590    0.0000 O   0  0  0  0  0  0  0  0  0  0  0  0
   13.2784    1.4250    0.0000 C   0  0  0  0  0  0  0  0  0  0  0  0
   11.2784    1.4250    0.0000 C   0  0  0  0  0  0  0  0  0  0  0  0
   11.7784    2.2911    0.0000 O   0  0  0  0  0  0  0  0  0  0  0  0
   10.2784    1.4250    0.0000 C   0  0  0  0  0  0  0  0  0  0  0  0
    9.7784    0.5590    0.0000 C   0  0  0  0  0  0  0  0  0  0  0  0
    4.4641    2.0000    0.0000 C   0  0  1  0  0  0  0  0  0  0  0  0
    5.4555    2.1305    0.0000 H   0  0  0  0  0  0  0  0  0  0  0  0
    4.9641    2.8660    0.0000 C   0  0  2  0  0  0  0  0  0  0  0  0
    5.8301    3.3660    0.0000 H   0  0  0  0  0  0  0  0  0  0  0  0
    5.8301    2.3660    0.0000 O   0  0  0  0  0  0  0  0  0  0  0  0
    4.4641    3.7321    0.0000 C   0  0  2  0  0  0  0  0  0  0  0  0
    4.4641    4.7321    0.0000 H   0  0  0  0  0  0  0  0  0  0  0  0
    5.3301    4.2321    0.0000 O   0  0  0  0  0  0  0  0  0  0  0  0
    3.4641    3.7321    0.0000 C   0  0  0  0  0  0  0  0  0  0  0  0
    2.9641    2.8660    0.0000 O   0  0  0  0  0  0  0  0  0  0  0  0
    3.4641    2.0000    0.0000 C   0  0  2  0  0  0  0  0  0  0  0  0
    3.4641    1.0000    0.0000 H   0  0  0  0  0  0  0  0  0  0  0  0
    2.5981    1.5000    0.0000 O   0  0  0  0  0  0  0  0  0  0  0  0
    1.7321    2.0000    0.0000 C   0  0  0  0  0  0  0  0  0  0  0  0
    0.8660    1.5000    0.0000 C   0  0  0  0  0  0  0  0  0  0  0  0
   -0.0000    2.0000    0.0000 O   0  0  0  0  0  0  0  0  0  0  0  0
   -0.0000    3.0000    0.0000 C   0  0  0  0  0  0  0  0  0  0  0  0
    0.8660    3.5000    0.0000 C   0  0  0  0  0  0  0  0  0  0  0  0
    1.7321    3.0000    0.0000 C   0  0  0  0  0  0  0  0  0  0  0  0
    2.5981    3.5000    0.0000 O   0  0  0  0  0  0  0  0  0  0  0  0
    0.8660    4.5000    0.0000 C   0  0  0  0  0  0  0  0  0  0  0  0
    1.7321    5.0000    0.0000 O   0  0  0  0  0  0  0  0  0  0  0  0
   -0.0000    5.0000    0.0000 C   0  0  0  0  0  0  0  0  0  0  0  0
   -0.8660    4.5000    0.0000 C   0  0  0  0  0  0  0  0  0  0  0  0
   -1.7321    5.0000    0.0000 O   0  0  0  0  0  0  0  0  0  0  0  0
   -1.7321    6.0000    0.0000 C   0  0  2  0  0  0  0  0  0  0  0  0
   -0.8082    6.3827    0.0000 H   0  0  0  0  0  0  0  0  0  0  0  0
   -1.4732    6.9659    0.0000 O   0  0  0  0  0  0  0  0  0  0  0  0
   -2.1803    7.6730    0.0000 C   0  0  1  0  0  0  0  0  0  0  0  0
   -2.4392    8.6390    0.0000 H   0  0  0  0  0  0  0  0  0  0  0  0
   -3.1463    7.4142    0.0000 C   0  0  2  0  0  0  0  0  0  0  0  0
   -4.1122    7.6730    0.0000 H   0  0  0  0  0  0  0  0  0  0  0  0
   -3.4051    8.3801    0.0000 O   0  0  0  0  0  0  0  0  0  0  0  0
   -3.4051    6.4483    0.0000 C   0  0  2  0  0  0  0  0  0  0  0  0
   -4.1122    5.7412    0.0000 H   0  0  0  0  0  0  0  0  0  0  0  0
   -4.3710    6.7071    0.0000 O   0  0  0  0  0  0  0  0  0  0  0  0
   -2.6980    5.7412    0.0000 C   0  0  2  0  0  0  0  0  0  0  0  0
   -2.4392    4.7753    0.0000 H   0  0  0  0  0  0  0  0  0  0  0  0
   -3.4051    5.0341    0.0000 O   0  0  0  0  0  0  0  0  0  0  0  0
   -1.4732    8.3801    0.0000 C   0  0  0  0  0  0  0  0  0  0  0  0
   -1.7321    9.3461    0.0000 O   0  0  0  0  0  0  0  0  0  0  0  0
   -0.8660    3.5000    0.0000 C   0  0  0  0  0  0  0  0  0  0  0  0
    0.8660    0.5000    0.0000 C   0  0  0  0  0  0  0  0  0  0  0  0
    1.7321    0.0000    0.0000 C   0  0  0  0  0  0  0  0  0  0  0  0
    1.7321   -1.0000    0.0000 C   0  0  0  0  0  0  0  0  0  0  0  0
    2.5981   -1.5000    0.0000 O   0  0  0  0  0  0  0  0  0  0  0  0
    0.8660   -1.5000    0.0000 C   0  0  0  0  0  0  0  0  0  0  0  0
    0.8660   -2.5000    0.0000 O   0  0  0  0  0  0  0  0  0  0  0  0
    0.0000   -1.0000    0.0000 C   0  0  0  0  0  0  0  0  0  0  0  0
    0.0000    0.0000    0.0000 C   0  0  0  0  0  0  0  0  0  0  0  0
  1  2  1  0  0  0  0
  1 31  1  0  0  0  0
  2  3  1  0  0  0  0
  2 13  1  1  0  0  0
  2  4  1  0  0  0  0
  4  5  1  0  0  0  0
  5  6  1  1  0  0  0
  5 16  1  0  0  0  0
  7  5  1  6  0  0  0
  7  8  1  0  0  0  0
  7  9  1  0  0  0  0
 10  7  1  6  0  0  0
 10 11  1  0  0  0  0
 10 12  1  0  0  0  0
 13 10  1  6  0  0  0
 13 14  1  0  0  0  0
 13 15  1  0  0  0  0
 16 17  1  0  0  0  0
 17 18  1  0  0  0  0
 18 19  2  0  0  0  0
 18 20  1  0  0  0  0
 20 21  2  0  0  0  0
 21 22  1  0  0  0  0
 22 30  1  0  0  0  0
 22 23  2  0  0  0  0
 23 24  1  0  0  0  0
 24 25  1  0  0  0  0
 24 27  2  0  0  0  0
 25 26  1  0  0  0  0
 27 28  1  0  0  0  0
 27 29  1  0  0  0  0
 29 30  2  0  0  0  0
 31 32  1  0  0  0  0
 31 41  1  1  0  0  0
 33 31  1  6  0  0  0
 33 34  1  0  0  0  0
 33 35  1  0  0  0  0
 36 33  1  6  0  0  0
 36 37  1  0  0  0  0
 36 38  1  0  0  0  0
 36 39  1  0  0  0  0
 39 40  1  0  0  0  0
 40 41  1  0  0  0  0
 41 42  1  6  0  0  0
 41 43  1  0  0  0  0
 43 44  1  0  0  0  0
 44 49  1  0  0  0  0
 44 45  2  0  0  0  0
 45 46  1  0  0  0  0
 45 73  1  0  0  0  0
 46 47  1  0  0  0  0
 47 72  1  0  0  0  0
 47 48  2  0  0  0  0
 48 49  1  0  0  0  0
 48 51  1  0  0  0  0
 49 50  2  0  0  0  0
 51 52  1  0  0  0  0
 51 53  2  0  0  0  0
 53 54  1  0  0  0  0
 54 55  1  0  0  0  0
 54 72  2  0  0  0  0
 55 56  1  0  0  0  0
 56 57  1  0  0  0  0
 56 67  1  6  0  0  0
 56 58  1  0  0  0  0
 58 59  1  0  0  0  0
 59 60  1  6  0  0  0
 59 70  1  0  0  0  0
 61 59  1  6  0  0  0
 61 62  1  0  0  0  0
 61 63  1  0  0  0  0
 64 61  1  6  0  0  0
 64 65  1  0  0  0  0
 64 66  1  0  0  0  0
 67 64  1  6  0  0  0
 67 68  1  0  0  0  0
 67 69  1  0  0  0  0
 70 71  1  0  0  0  0
 73 80  1  0  0  0  0
 73 74  2  0  0  0  0
 74 75  1  0  0  0  0
 75 76  1  0  0  0  0
 75 77  2  0  0  0  0
 77 78  1  0  0  0  0
 77 79  1  0  0  0  0
 79 80  2  0  0  0  0
M  END
$$$$
