# Supplementary material for: Structure-based computational screening of 470 natural quercetin derivatives for identification of SARS-CoV-2 Mpro inhibitor
Source: PeerJ. 2023 Mar 14;11:e14915. doi: 10.7717/peerj.14915 (PMC10022500; doi:10.7717/peerj.14915)
Supplement: Supplemental Information 1 [file peerj-11-14915-s001.zip › Screening 470 Quercetin Derivates as Anticovid/Ligands/SDF/8.sdf]

mol1_entry_00001_conf_01
 OpenBabel09062119142D

 65 70  0  0  1  0  0  0  0  0999 V2000
    7.8059   -1.8907    0.0000 O   0  0  0  0  0  0  0  0  0  0  0  0
    7.1087   -1.1936    0.0000 C   0  0  1  0  0  0  0  0  0  0  0  0
    6.1564   -0.9384    0.0000 H   0  0  0  0  0  0  0  0  0  0  0  0
    7.3639   -0.2413    0.0000 C   0  0  2  0  0  0  0  0  0  0  0  0
    7.1087    0.7111    0.0000 H   0  0  0  0  0  0  0  0  0  0  0  0
    6.4116    0.0139    0.0000 O   0  0  0  0  0  0  0  0  0  0  0  0
    8.3162    0.0139    0.0000 C   0  0  2  0  0  0  0  0  0  0  0  0
    9.0134    0.7111    0.0000 H   0  0  0  0  0  0  0  0  0  0  0  0
    8.0610    0.9662    0.0000 O   0  0  0  0  0  0  0  0  0  0  0  0
    9.0134   -0.6832    0.0000 C   0  0  2  0  0  0  0  0  0  0  0  0
    9.9657   -0.9384    0.0000 H   0  0  0  0  0  0  0  0  0  0  0  0
    9.7105    0.0139    0.0000 O   0  0  0  0  0  0  0  0  0  0  0  0
    8.7582   -1.6356    0.0000 C   0  0  1  0  0  0  0  0  0  0  0  0
    9.0134   -2.5879    0.0000 H   0  0  0  0  0  0  0  0  0  0  0  0
    9.7105   -1.8907    0.0000 O   0  0  0  0  0  0  0  0  0  0  0  0
    9.9657   -2.8430    0.0000 C   0  0  2  0  0  0  0  0  0  0  0  0
    9.1835   -3.4432    0.0000 H   0  0  0  0  0  0  0  0  0  0  0  0
    9.9657   -3.8290    0.0000 C   0  0  1  0  0  0  0  0  0  0  0  0
    9.4727   -4.6828    0.0000 H   0  0  0  0  0  0  0  0  0  0  0  0
   10.8195   -4.3219    0.0000 O   0  0  0  0  0  0  0  0  0  0  0  0
   11.6733   -3.8290    0.0000 C   0  0  0  0  0  0  0  0  0  0  0  0
   11.6733   -2.8430    0.0000 C   0  0  0  0  0  0  0  0  0  0  0  0
   10.8195   -2.3501    0.0000 C   0  0  0  0  0  0  0  0  0  0  0  0
   10.8195   -1.3642    0.0000 O   0  0  0  0  0  0  0  0  0  0  0  0
   12.5272   -2.3501    0.0000 C   0  0  0  0  0  0  0  0  0  0  0  0
   12.5272   -1.3642    0.0000 O   0  0  0  0  0  0  0  0  0  0  0  0
   13.3810   -2.8430    0.0000 C   0  0  0  0  0  0  0  0  0  0  0  0
   13.3810   -3.8290    0.0000 C   0  0  0  0  0  0  0  0  0  0  0  0
   14.2348   -4.3219    0.0000 O   0  0  0  0  0  0  0  0  0  0  0  0
   12.5272   -4.3219    0.0000 C   0  0  0  0  0  0  0  0  0  0  0  0
    7.9938   -3.8290    0.0000 C   0  0  0  0  0  0  0  0  0  0  0  0
    7.5009   -4.6828    0.0000 C   0  0  0  0  0  0  0  0  0  0  0  0
    6.5150   -4.6828    0.0000 C   0  0  0  0  0  0  0  0  0  0  0  0
    6.0220   -5.5366    0.0000 O   0  0  0  0  0  0  0  0  0  0  0  0
    6.0220   -3.8290    0.0000 C   0  0  0  0  0  0  0  0  0  0  0  0
    5.0361   -3.8290    0.0000 O   0  0  0  0  0  0  0  0  0  0  0  0
    6.5150   -2.9751    0.0000 C   0  0  0  0  0  0  0  0  0  0  0  0
    7.5009   -2.9751    0.0000 C   0  0  0  0  0  0  0  0  0  0  0  0
    6.4116   -1.8907    0.0000 C   0  0  0  0  0  0  0  0  0  0  0  0
    5.4592   -1.6356    0.0000 O   0  0  0  0  0  0  0  0  0  0  0  0
    4.7621   -2.3327    0.0000 C   0  0  2  0  0  0  0  0  0  0  0  0
    5.1394   -3.2436    0.0000 H   0  0  0  0  0  0  0  0  0  0  0  0
    4.2691   -3.1865    0.0000 O   0  0  0  0  0  0  0  0  0  0  0  0
    3.2832   -3.1865    0.0000 C   0  0  0  0  0  0  0  0  0  0  0  0
    2.7903   -2.3327    0.0000 C   0  0  1  0  0  0  0  0  0  0  0  0
    1.9364   -1.8397    0.0000 H   0  0  0  0  0  0  0  0  0  0  0  0
    1.9364   -2.8257    0.0000 O   0  0  0  0  0  0  0  0  0  0  0  0
    3.2832   -1.4789    0.0000 C   0  0  1  0  0  0  0  0  0  0  0  0
    3.2832   -0.4930    0.0000 H   0  0  0  0  0  0  0  0  0  0  0  0
    2.4294   -0.9859    0.0000 O   0  0  0  0  0  0  0  0  0  0  0  0
    4.2691   -1.4789    0.0000 C   0  0  1  0  0  0  0  0  0  0  0  0
    5.1230   -0.9859    0.0000 H   0  0  0  0  0  0  0  0  0  0  0  0
    4.2691   -0.4930    0.0000 O   0  0  0  0  0  0  0  0  0  0  0  0
    3.4153   -0.0000    0.0000 C   0  0  0  0  0  0  0  0  0  0  0  0
    3.4153    0.9859    0.0000 O   0  0  0  0  0  0  0  0  0  0  0  0
    2.5615   -0.4930    0.0000 C   0  0  0  0  0  0  0  0  0  0  0  0
    1.7077   -0.0000    0.0000 C   0  0  0  0  0  0  0  0  0  0  0  0
    0.8538   -0.4930    0.0000 C   0  0  0  0  0  0  0  0  0  0  0  0
    0.8538   -1.4789    0.0000 C   0  0  0  0  0  0  0  0  0  0  0  0
    0.0000   -1.9718    0.0000 C   0  0  0  0  0  0  0  0  0  0  0  0
    0.0000   -2.9577    0.0000 O   0  0  0  0  0  0  0  0  0  0  0  0
   -0.8538   -1.4789    0.0000 C   0  0  0  0  0  0  0  0  0  0  0  0
   -1.7077   -1.9718    0.0000 O   0  0  0  0  0  0  0  0  0  0  0  0
   -0.8538   -0.4930    0.0000 C   0  0  0  0  0  0  0  0  0  0  0  0
    0.0000    0.0000    0.0000 C   0  0  0  0  0  0  0  0  0  0  0  0
  1 13  1  0  0  0  0
  1  2  1  0  0  0  0
  2  3  1  0  0  0  0
  2  4  1  6  0  0  0
  2 39  1  0  0  0  0
  4  5  1  1  0  0  0
  4  6  1  0  0  0  0
  7  4  1  1  0  0  0
  7  8  1  0  0  0  0
  7  9  1  0  0  0  0
 10  7  1  1  0  0  0
 10 11  1  0  0  0  0
 10 12  1  0  0  0  0
 13 10  1  6  0  0  0
 13 14  1  0  0  0  0
 13 15  1  0  0  0  0
 15 16  1  0  0  0  0
 16 17  1  0  0  0  0
 16 23  1  0  0  0  0
 16 18  1  1  0  0  0
 18 19  1  6  0  0  0
 18 20  1  0  0  0  0
 18 31  1  0  0  0  0
 20 21  1  0  0  0  0
 21 30  1  0  0  0  0
 21 22  2  0  0  0  0
 22 23  1  0  0  0  0
 22 25  1  0  0  0  0
 23 24  2  0  0  0  0
 25 26  1  0  0  0  0
 25 27  2  0  0  0  0
 27 28  1  0  0  0  0
 28 29  1  0  0  0  0
 28 30  2  0  0  0  0
 31 38  1  0  0  0  0
 31 32  2  0  0  0  0
 32 33  1  0  0  0  0
 33 34  1  0  0  0  0
 33 35  2  0  0  0  0
 35 36  1  0  0  0  0
 35 37  1  0  0  0  0
 37 38  2  0  0  0  0
 39 40  1  0  0  0  0
 40 41  1  0  0  0  0
 41 42  1  0  0  0  0
 41 51  1  1  0  0  0
 41 43  1  0  0  0  0
 43 44  1  0  0  0  0
 44 45  1  0  0  0  0
 45 46  1  0  0  0  0
 45 47  1  0  0  0  0
 45 48  1  1  0  0  0
 48 49  1  6  0  0  0
 48 50  1  0  0  0  0
 51 48  1  6  0  0  0
 51 52  1  0  0  0  0
 51 53  1  0  0  0  0
 53 54  1  0  0  0  0
 54 55  2  0  0  0  0
 54 56  1  0  0  0  0
 56 57  2  0  0  0  0
 57 58  1  0  0  0  0
 58 65  1  0  0  0  0
 58 59  2  0  0  0  0
 59 60  1  0  0  0  0
 60 61  1  0  0  0  0
 60 62  2  0  0  0  0
 62 63  1  0  0  0  0
 62 64  1  0  0  0  0
 64 65  2  0  0  0  0
M  END
$$$$
