# Supplementary material for: Structure-based computational screening of 470 natural quercetin derivatives for identification of SARS-CoV-2 Mpro inhibitor
Source: PeerJ. 2023 Mar 14;11:e14915. doi: 10.7717/peerj.14915 (PMC10022500; doi:10.7717/peerj.14915)
Supplement: Supplemental Information 1 [file peerj-11-14915-s001.zip › Screening 470 Quercetin Derivates as Anticovid/Ligands/SDF/27.sdf]

mol1_entry_00001_conf_01
 OpenBabel09062119142D

 66 71  0  0  1  0  0  0  0  0999 V2000
   -2.8575    2.1255    0.0000 O   0  0  0  0  0  0  0  0  0  0  0  0
   -2.6023    1.1729    0.0000 C   0  0  1  0  0  0  0  0  0  0  0  0
   -1.9050    0.4757    0.0000 H   0  0  0  0  0  0  0  0  0  0  0  0
   -3.2996    0.4757    0.0000 C   0  0  2  0  0  0  0  0  0  0  0  0
   -3.5548   -0.4768    0.0000 H   0  0  0  0  0  0  0  0  0  0  0  0
   -2.6023   -0.2216    0.0000 O   0  0  0  0  0  0  0  0  0  0  0  0
   -4.2521    0.7309    0.0000 C   0  0  2  0  0  0  0  0  0  0  0  0
   -5.2046    0.4757    0.0000 H   0  0  0  0  0  0  0  0  0  0  0  0
   -4.5073   -0.2216    0.0000 O   0  0  0  0  0  0  0  0  0  0  0  0
   -4.5073    1.6834    0.0000 C   0  0  2  0  0  0  0  0  0  0  0  0
   -5.2046    2.3807    0.0000 H   0  0  0  0  0  0  0  0  0  0  0  0
   -5.4598    1.4282    0.0000 O   0  0  0  0  0  0  0  0  0  0  0  0
   -5.7151    0.4757    0.0000 C   0  0  0  0  0  0  0  0  0  0  0  0
   -5.0178   -0.2216    0.0000 O   0  0  0  0  0  0  0  0  0  0  0  0
   -6.6676    0.2204    0.0000 C   0  0  0  0  0  0  0  0  0  0  0  0
   -7.3649    0.9177    0.0000 C   0  0  0  0  0  0  0  0  0  0  0  0
   -8.3174    0.6625    0.0000 C   0  0  0  0  0  0  0  0  0  0  0  0
   -9.0147    1.3598    0.0000 C   0  0  0  0  0  0  0  0  0  0  0  0
   -9.9672    1.1046    0.0000 C   0  0  0  0  0  0  0  0  0  0  0  0
  -10.2224    0.1521    0.0000 C   0  0  0  0  0  0  0  0  0  0  0  0
  -11.1749   -0.1032    0.0000 O   0  0  0  0  0  0  0  0  0  0  0  0
   -9.5251   -0.5452    0.0000 C   0  0  0  0  0  0  0  0  0  0  0  0
   -8.5726   -0.2900    0.0000 C   0  0  0  0  0  0  0  0  0  0  0  0
   -3.8100    2.3807    0.0000 C   0  0  1  0  0  0  0  0  0  0  0  0
   -3.5548    3.3332    0.0000 H   0  0  0  0  0  0  0  0  0  0  0  0
   -4.5073    3.0780    0.0000 O   0  0  0  0  0  0  0  0  0  0  0  0
   -4.2521    4.0305    0.0000 C   0  0  2  0  0  0  0  0  0  0  0  0
   -3.2744    4.1592    0.0000 H   0  0  0  0  0  0  0  0  0  0  0  0
   -3.7590    4.8845    0.0000 C   0  0  1  0  0  0  0  0  0  0  0  0
   -2.9050    5.3775    0.0000 H   0  0  0  0  0  0  0  0  0  0  0  0
   -4.2521    5.7385    0.0000 O   0  0  0  0  0  0  0  0  0  0  0  0
   -5.2382    5.7385    0.0000 C   0  0  0  0  0  0  0  0  0  0  0  0
   -5.7313    4.8845    0.0000 C   0  0  0  0  0  0  0  0  0  0  0  0
   -5.2382    4.0305    0.0000 C   0  0  0  0  0  0  0  0  0  0  0  0
   -5.7313    3.1765    0.0000 O   0  0  0  0  0  0  0  0  0  0  0  0
   -6.7174    4.8845    0.0000 C   0  0  0  0  0  0  0  0  0  0  0  0
   -7.2104    4.0305    0.0000 O   0  0  0  0  0  0  0  0  0  0  0  0
   -7.2104    5.7385    0.0000 C   0  0  0  0  0  0  0  0  0  0  0  0
   -6.7174    6.5925    0.0000 C   0  0  0  0  0  0  0  0  0  0  0  0
   -7.2104    7.4465    0.0000 O   0  0  0  0  0  0  0  0  0  0  0  0
   -5.7313    6.5925    0.0000 C   0  0  0  0  0  0  0  0  0  0  0  0
   -2.0511    3.8984    0.0000 C   0  0  0  0  0  0  0  0  0  0  0  0
   -1.1971    4.3914    0.0000 C   0  0  0  0  0  0  0  0  0  0  0  0
   -0.3431    3.8984    0.0000 C   0  0  0  0  0  0  0  0  0  0  0  0
    0.5109    4.3914    0.0000 O   0  0  0  0  0  0  0  0  0  0  0  0
   -0.3431    2.9123    0.0000 C   0  0  0  0  0  0  0  0  0  0  0  0
    0.5109    2.4192    0.0000 O   0  0  0  0  0  0  0  0  0  0  0  0
   -1.1971    2.4192    0.0000 C   0  0  0  0  0  0  0  0  0  0  0  0
   -2.0511    2.9123    0.0000 C   0  0  0  0  0  0  0  0  0  0  0  0
   -1.6498    1.4282    0.0000 C   0  0  0  0  0  0  0  0  0  0  0  0
   -0.9525    0.7309    0.0000 O   0  0  0  0  0  0  0  0  0  0  0  0
    0.0000    0.9861    0.0000 C   0  0  2  0  0  0  0  0  0  0  0  0
    0.1287    1.9638    0.0000 H   0  0  0  0  0  0  0  0  0  0  0  0
    0.8540    1.4792    0.0000 O   0  0  0  0  0  0  0  0  0  0  0  0
    1.7080    0.9861    0.0000 C   0  0  1  0  0  0  0  0  0  0  0  0
    2.6941    0.9861    0.0000 H   0  0  0  0  0  0  0  0  0  0  0  0
    1.7080   -0.0000    0.0000 C   0  0  1  0  0  0  0  0  0  0  0  0
    2.2011   -0.8540    0.0000 H   0  0  0  0  0  0  0  0  0  0  0  0
    2.6941   -0.0000    0.0000 O   0  0  0  0  0  0  0  0  0  0  0  0
    0.8540   -0.4931    0.0000 C   0  0  1  0  0  0  0  0  0  0  0  0
    0.3609   -1.3471    0.0000 H   0  0  0  0  0  0  0  0  0  0  0  0
    1.3471   -1.3471    0.0000 O   0  0  0  0  0  0  0  0  0  0  0  0
    0.0000   -0.0000    0.0000 C   0  0  1  0  0  0  0  0  0  0  0  0
   -0.9861    0.0000    0.0000 H   0  0  0  0  0  0  0  0  0  0  0  0
   -0.4931   -0.8540    0.0000 O   0  0  0  0  0  0  0  0  0  0  0  0
    2.2011    1.8401    0.0000 C   0  0  0  0  0  0  0  0  0  0  0  0
  1 24  1  0  0  0  0
  1  2  1  0  0  0  0
  2  3  1  0  0  0  0
  2  4  1  6  0  0  0
  2 50  1  0  0  0  0
  4  5  1  0  0  0  0
  4  6  1  0  0  0  0
  4  7  1  6  0  0  0
  7  8  1  1  0  0  0
  7  9  1  0  0  0  0
 10  7  1  1  0  0  0
 10 11  1  0  0  0  0
 10 12  1  0  0  0  0
 12 13  1  0  0  0  0
 13 14  2  0  0  0  0
 13 15  1  0  0  0  0
 15 16  2  0  0  0  0
 16 17  1  0  0  0  0
 17 23  1  0  0  0  0
 17 18  2  0  0  0  0
 18 19  1  0  0  0  0
 19 20  2  0  0  0  0
 20 21  1  0  0  0  0
 20 22  1  0  0  0  0
 22 23  2  0  0  0  0
 24 10  1  6  0  0  0
 24 25  1  0  0  0  0
 24 26  1  0  0  0  0
 26 27  1  0  0  0  0
 27 28  1  0  0  0  0
 27 34  1  0  0  0  0
 27 29  1  1  0  0  0
 29 30  1  6  0  0  0
 29 31  1  0  0  0  0
 29 42  1  0  0  0  0
 31 32  1  0  0  0  0
 32 41  1  0  0  0  0
 32 33  2  0  0  0  0
 33 34  1  0  0  0  0
 33 36  1  0  0  0  0
 34 35  2  0  0  0  0
 36 37  1  0  0  0  0
 36 38  2  0  0  0  0
 38 39  1  0  0  0  0
 39 40  1  0  0  0  0
 39 41  2  0  0  0  0
 42 49  1  0  0  0  0
 42 43  2  0  0  0  0
 43 44  1  0  0  0  0
 44 45  1  0  0  0  0
 44 46  2  0  0  0  0
 46 47  1  0  0  0  0
 46 48  1  0  0  0  0
 48 49  2  0  0  0  0
 50 51  1  0  0  0  0
 51 52  1  0  0  0  0
 52 53  1  0  0  0  0
 52 63  1  1  0  0  0
 52 54  1  0  0  0  0
 54 55  1  0  0  0  0
 55 56  1  1  0  0  0
 55 66  1  0  0  0  0
 57 55  1  6  0  0  0
 57 58  1  0  0  0  0
 57 59  1  0  0  0  0
 60 57  1  6  0  0  0
 60 61  1  0  0  0  0
 60 62  1  0  0  0  0
 63 60  1  6  0  0  0
 63 64  1  0  0  0  0
 63 65  1  0  0  0  0
M  END
$$$$
