# Supplementary material for: Structure-based computational screening of 470 natural quercetin derivatives for identification of SARS-CoV-2 Mpro inhibitor
Source: PeerJ. 2023 Mar 14;11:e14915. doi: 10.7717/peerj.14915 (PMC10022500; doi:10.7717/peerj.14915)
Supplement: Supplemental Information 1 [file peerj-11-14915-s001.zip › Screening 470 Quercetin Derivates as Anticovid/Ligands/SDF/39.sdf]

./result-ligand_421bde65dd_1.pdb
 OpenBabel09062119142D

 71 76  0  0  1  0  0  0  0  0999 V2000
    1.1914    0.1569    0.0000 O   0  0  0  0  0  0  0  0  0  0  0  0
    2.1448    0.4123    0.0000 C   0  0  2  0  0  0  0  0  0  0  0  0
    2.2736    1.3909    0.0000 H   0  0  0  0  0  0  0  0  0  0  0  0
    2.9996    0.9058    0.0000 C   0  0  1  0  0  0  0  0  0  0  0  0
    3.4931    1.7606    0.0000 H   0  0  0  0  0  0  0  0  0  0  0  0
    2.5061    1.7606    0.0000 O   0  0  0  0  0  0  0  0  0  0  0  0
    3.8544    0.4123    0.0000 C   0  0  2  0  0  0  0  0  0  0  0  0
    4.8414    0.4123    0.0000 H   0  0  0  0  0  0  0  0  0  0  0  0
    3.8544   -0.5747    0.0000 O   0  0  0  0  0  0  0  0  0  0  0  0
    2.9996   -1.0682    0.0000 C   0  0  1  0  0  0  0  0  0  0  0  0
    2.5061   -1.9230    0.0000 H   0  0  0  0  0  0  0  0  0  0  0  0
    2.1448   -0.5747    0.0000 C   0  0  1  0  0  0  0  0  0  0  0  0
    1.1578   -0.5747    0.0000 H   0  0  0  0  0  0  0  0  0  0  0  0
    1.6513   -1.4295    0.0000 O   0  0  0  0  0  0  0  0  0  0  0  0
    3.4931   -1.9230    0.0000 C   0  0  0  0  0  0  0  0  0  0  0  0
    4.3479    1.2671    0.0000 O   0  0  0  0  0  0  0  0  0  0  0  0
    5.3349    1.2671    0.0000 C   0  0  0  0  0  0  0  0  0  0  0  0
    5.8284    2.1219    0.0000 C   0  0  2  0  0  0  0  0  0  0  0  0
    5.2275    2.9049    0.0000 H   0  0  0  0  0  0  0  0  0  0  0  0
    6.0839    3.0753    0.0000 O   0  0  0  0  0  0  0  0  0  0  0  0
    7.0372    3.3307    0.0000 C   0  0  2  0  0  0  0  0  0  0  0  0
    7.7352    4.0286    0.0000 H   0  0  0  0  0  0  0  0  0  0  0  0
    6.7818    4.2841    0.0000 O   0  0  0  0  0  0  0  0  0  0  0  0
    7.4797    4.9820    0.0000 C   0  0  2  0  0  0  0  0  0  0  0  0
    8.3916    4.6043    0.0000 H   0  0  0  0  0  0  0  0  0  0  0  0
    8.3345    5.4755    0.0000 C   0  0  2  0  0  0  0  0  0  0  0  0
    9.3215    5.4755    0.0000 H   0  0  0  0  0  0  0  0  0  0  0  0
    8.3345    6.4625    0.0000 O   0  0  0  0  0  0  0  0  0  0  0  0
    7.4797    6.9560    0.0000 C   0  0  0  0  0  0  0  0  0  0  0  0
    6.6249    6.4625    0.0000 C   0  0  0  0  0  0  0  0  0  0  0  0
    6.6249    5.4755    0.0000 C   0  0  0  0  0  0  0  0  0  0  0  0
    5.7701    4.9820    0.0000 O   0  0  0  0  0  0  0  0  0  0  0  0
    5.7701    6.9560    0.0000 C   0  0  0  0  0  0  0  0  0  0  0  0
    4.9154    6.4625    0.0000 O   0  0  0  0  0  0  0  0  0  0  0  0
    5.7701    7.9431    0.0000 C   0  0  0  0  0  0  0  0  0  0  0  0
    6.6249    8.4366    0.0000 C   0  0  0  0  0  0  0  0  0  0  0  0
    6.6249    9.4236    0.0000 O   0  0  0  0  0  0  0  0  0  0  0  0
    7.4797    7.9431    0.0000 C   0  0  0  0  0  0  0  0  0  0  0  0
    9.3215    3.7660    0.0000 C   0  0  0  0  0  0  0  0  0  0  0  0
   10.3085    3.7660    0.0000 C   0  0  0  0  0  0  0  0  0  0  0  0
   10.8020    2.9112    0.0000 C   0  0  0  0  0  0  0  0  0  0  0  0
   11.7890    2.9112    0.0000 O   0  0  0  0  0  0  0  0  0  0  0  0
   10.3085    2.0564    0.0000 C   0  0  0  0  0  0  0  0  0  0  0  0
   10.8020    1.2016    0.0000 O   0  0  0  0  0  0  0  0  0  0  0  0
    9.3215    2.0564    0.0000 C   0  0  0  0  0  0  0  0  0  0  0  0
    8.8280    2.9112    0.0000 C   0  0  0  0  0  0  0  0  0  0  0  0
    7.7352    2.6328    0.0000 C   0  0  1  0  0  0  0  0  0  0  0  0
    8.6885    2.3773    0.0000 H   0  0  0  0  0  0  0  0  0  0  0  0
    8.4331    3.3307    0.0000 O   0  0  0  0  0  0  0  0  0  0  0  0
    7.4797    1.6794    0.0000 C   0  0  1  0  0  0  0  0  0  0  0  0
    7.7352    0.7260    0.0000 H   0  0  0  0  0  0  0  0  0  0  0  0
    8.4331    1.4239    0.0000 O   0  0  0  0  0  0  0  0  0  0  0  0
    6.5263    1.4239    0.0000 C   0  0  1  0  0  0  0  0  0  0  0  0
    5.8284    0.7260    0.0000 H   0  0  0  0  0  0  0  0  0  0  0  0
    6.7818    0.4706    0.0000 O   0  0  0  0  0  0  0  0  0  0  0  0
    0.4935    0.8548    0.0000 C   0  0  2  0  0  0  0  0  0  0  0  0
    0.8712    1.7667    0.0000 H   0  0  0  0  0  0  0  0  0  0  0  0
    0.0000    1.7096    0.0000 O   0  0  0  0  0  0  0  0  0  0  0  0
   -0.9870    1.7096    0.0000 C   0  0  1  0  0  0  0  0  0  0  0  0
   -1.8418    2.2031    0.0000 H   0  0  0  0  0  0  0  0  0  0  0  0
   -1.4805    0.8548    0.0000 C   0  0  1  0  0  0  0  0  0  0  0  0
   -2.3353    0.3613    0.0000 H   0  0  0  0  0  0  0  0  0  0  0  0
   -2.3353    1.3483    0.0000 O   0  0  0  0  0  0  0  0  0  0  0  0
   -0.9870    0.0000    0.0000 C   0  0  1  0  0  0  0  0  0  0  0  0
   -0.9870   -0.9870    0.0000 H   0  0  0  0  0  0  0  0  0  0  0  0
   -1.8418   -0.4935    0.0000 O   0  0  0  0  0  0  0  0  0  0  0  0
    0.0000    0.0000    0.0000 C   0  0  1  0  0  0  0  0  0  0  0  0
    0.8548   -0.4935    0.0000 H   0  0  0  0  0  0  0  0  0  0  0  0
   -0.0000   -0.9870    0.0000 O   0  0  0  0  0  0  0  0  0  0  0  0
   -0.9870    2.6966    0.0000 C   0  0  0  0  0  0  0  0  0  0  0  0
   -1.8418    3.1901    0.0000 O   0  0  0  0  0  0  0  0  0  0  0  0
  1  2  1  0  0  0  0
  1 56  1  0  0  0  0
  2  3  1  0  0  0  0
  2  4  1  6  0  0  0
  4  5  1  6  0  0  0
  4  6  1  0  0  0  0
  7  4  1  6  0  0  0
  7  8  1  0  0  0  0
  7  9  1  0  0  0  0
  7 16  1  0  0  0  0
  9 10  1  0  0  0  0
 10 11  1  0  0  0  0
 10 12  1  6  0  0  0
 10 15  1  0  0  0  0
 12 13  1  0  0  0  0
 12  2  1  1  0  0  0
 12 14  1  0  0  0  0
 16 17  1  0  0  0  0
 17 18  1  0  0  0  0
 18 19  1  0  0  0  0
 18 53  1  1  0  0  0
 18 20  1  0  0  0  0
 20 21  1  0  0  0  0
 21 22  1  1  0  0  0
 21 23  1  0  0  0  0
 23 24  1  0  0  0  0
 24 25  1  0  0  0  0
 24 31  1  0  0  0  0
 24 26  1  1  0  0  0
 26 27  1  1  0  0  0
 26 28  1  0  0  0  0
 26 39  1  0  0  0  0
 28 29  1  0  0  0  0
 29 38  1  0  0  0  0
 29 30  2  0  0  0  0
 30 31  1  0  0  0  0
 30 33  1  0  0  0  0
 31 32  2  0  0  0  0
 33 34  1  0  0  0  0
 33 35  2  0  0  0  0
 35 36  1  0  0  0  0
 36 37  1  0  0  0  0
 36 38  2  0  0  0  0
 39 46  1  0  0  0  0
 39 40  2  0  0  0  0
 40 41  1  0  0  0  0
 41 42  1  0  0  0  0
 41 43  2  0  0  0  0
 43 44  1  0  0  0  0
 43 45  1  0  0  0  0
 45 46  2  0  0  0  0
 47 21  1  6  0  0  0
 47 48  1  0  0  0  0
 47 49  1  0  0  0  0
 50 47  1  6  0  0  0
 50 51  1  0  0  0  0
 50 52  1  0  0  0  0
 53 50  1  6  0  0  0
 53 54  1  0  0  0  0
 53 55  1  0  0  0  0
 56 57  1  0  0  0  0
 56 67  1  6  0  0  0
 56 58  1  0  0  0  0
 58 59  1  0  0  0  0
 59 60  1  0  0  0  0
 59 61  1  1  0  0  0
 59 70  1  0  0  0  0
 61 62  1  0  0  0  0
 61 63  1  0  0  0  0
 61 64  1  6  0  0  0
 64 65  1  1  0  0  0
 64 66  1  0  0  0  0
 67 64  1  1  0  0  0
 67 68  1  0  0  0  0
 67 69  1  0  0  0  0
 70 71  1  0  0  0  0
M  END
$$$$
