# Supplementary material for: Structure-based computational screening of 470 natural quercetin derivatives for identification of SARS-CoV-2 Mpro inhibitor
Source: PeerJ. 2023 Mar 14;11:e14915. doi: 10.7717/peerj.14915 (PMC10022500; doi:10.7717/peerj.14915)
Supplement: Supplemental Information 1 [file peerj-11-14915-s001.zip › Screening 470 Quercetin Derivates as Anticovid/Ligands/SDF/19.sdf]

mol1_entry_00001_conf_01
 OpenBabel09062119142D

 73 78  0  0  1  0  0  0  0  0999 V2000
    3.2735    1.4137    0.0000 O   0  0  0  0  0  0  0  0  0  0  0  0
    2.3198    1.6693    0.0000 C   0  0  1  0  0  0  0  0  0  0  0  0
    1.3661    1.4137    0.0000 H   0  0  0  0  0  0  0  0  0  0  0  0
    2.0643    2.6230    0.0000 C   0  0  2  0  0  0  0  0  0  0  0  0
    1.3661    3.3211    0.0000 H   0  0  0  0  0  0  0  0  0  0  0  0
    1.1106    2.3674    0.0000 O   0  0  0  0  0  0  0  0  0  0  0  0
    2.7625    3.3211    0.0000 C   0  0  2  0  0  0  0  0  0  0  0  0
    3.0180    4.2748    0.0000 H   0  0  0  0  0  0  0  0  0  0  0  0
    2.0643    4.0193    0.0000 O   0  0  0  0  0  0  0  0  0  0  0  0
    3.7162    3.0656    0.0000 C   0  0  2  0  0  0  0  0  0  0  0  0
    4.6699    3.3211    0.0000 H   0  0  0  0  0  0  0  0  0  0  0  0
    3.9717    4.0193    0.0000 O   0  0  0  0  0  0  0  0  0  0  0  0
    3.9717    2.1119    0.0000 C   0  0  1  0  0  0  0  0  0  0  0  0
    4.6699    1.4137    0.0000 H   0  0  0  0  0  0  0  0  0  0  0  0
    4.9254    2.3674    0.0000 O   0  0  0  0  0  0  0  0  0  0  0  0
    5.6236    1.6693    0.0000 C   0  0  2  0  0  0  0  0  0  0  0  0
    5.2457    0.7571    0.0000 H   0  0  0  0  0  0  0  0  0  0  0  0
    6.1172    0.8142    0.0000 C   0  0  1  0  0  0  0  0  0  0  0  0
    6.1172   -0.1731    0.0000 H   0  0  0  0  0  0  0  0  0  0  0  0
    7.1046    0.8142    0.0000 O   0  0  0  0  0  0  0  0  0  0  0  0
    7.5982    1.6693    0.0000 C   0  0  0  0  0  0  0  0  0  0  0  0
    7.1046    2.5243    0.0000 C   0  0  0  0  0  0  0  0  0  0  0  0
    6.1172    2.5243    0.0000 C   0  0  0  0  0  0  0  0  0  0  0  0
    5.6236    3.3794    0.0000 O   0  0  0  0  0  0  0  0  0  0  0  0
    7.5982    3.3794    0.0000 C   0  0  0  0  0  0  0  0  0  0  0  0
    7.1046    4.2345    0.0000 O   0  0  0  0  0  0  0  0  0  0  0  0
    8.5856    3.3794    0.0000 C   0  0  0  0  0  0  0  0  0  0  0  0
    9.0793    2.5243    0.0000 C   0  0  0  0  0  0  0  0  0  0  0  0
   10.0666    2.5243    0.0000 O   0  0  0  0  0  0  0  0  0  0  0  0
   10.5603    3.3794    0.0000 C   0  0  2  0  0  0  0  0  0  0  0  0
    9.9592    4.1627    0.0000 H   0  0  0  0  0  0  0  0  0  0  0  0
   10.8158    4.3331    0.0000 O   0  0  0  0  0  0  0  0  0  0  0  0
   11.7695    4.5886    0.0000 C   0  0  1  0  0  0  0  0  0  0  0  0
   12.4677    5.2868    0.0000 H   0  0  0  0  0  0  0  0  0  0  0  0
   12.4677    3.8905    0.0000 C   0  0  2  0  0  0  0  0  0  0  0  0
   13.4214    3.6349    0.0000 H   0  0  0  0  0  0  0  0  0  0  0  0
   13.1658    4.5886    0.0000 O   0  0  0  0  0  0  0  0  0  0  0  0
   12.2121    2.9368    0.0000 C   0  0  2  0  0  0  0  0  0  0  0  0
   12.4677    1.9831    0.0000 H   0  0  0  0  0  0  0  0  0  0  0  0
   13.1658    2.6812    0.0000 O   0  0  0  0  0  0  0  0  0  0  0  0
   11.2584    2.6812    0.0000 C   0  0  2  0  0  0  0  0  0  0  0  0
   10.5603    1.9831    0.0000 H   0  0  0  0  0  0  0  0  0  0  0  0
   11.5140    1.7275    0.0000 O   0  0  0  0  0  0  0  0  0  0  0  0
   11.5140    5.5423    0.0000 C   0  0  0  0  0  0  0  0  0  0  0  0
   10.5603    5.7979    0.0000 O   0  0  0  0  0  0  0  0  0  0  0  0
    8.5856    1.6693    0.0000 C   0  0  0  0  0  0  0  0  0  0  0  0
    4.4071   -0.1731    0.0000 C   0  0  0  0  0  0  0  0  0  0  0  0
    4.4071   -1.1605    0.0000 C   0  0  0  0  0  0  0  0  0  0  0  0
    3.5520   -1.6541    0.0000 C   0  0  0  0  0  0  0  0  0  0  0  0
    3.5520   -2.6415    0.0000 O   0  0  0  0  0  0  0  0  0  0  0  0
    2.6970   -3.1352    0.0000 C   0  0  0  0  0  0  0  0  0  0  0  0
    2.6970   -1.1605    0.0000 C   0  0  0  0  0  0  0  0  0  0  0  0
    1.8419   -1.6541    0.0000 O   0  0  0  0  0  0  0  0  0  0  0  0
    2.6970   -0.1731    0.0000 C   0  0  0  0  0  0  0  0  0  0  0  0
    3.5520    0.3205    0.0000 C   0  0  0  0  0  0  0  0  0  0  0  0
    2.0643    0.7156    0.0000 C   0  0  0  0  0  0  0  0  0  0  0  0
    1.1106    0.4600    0.0000 O   0  0  0  0  0  0  0  0  0  0  0  0
    0.8551   -0.4937    0.0000 C   0  0  2  0  0  0  0  0  0  0  0  0
    1.6384   -1.0947    0.0000 H   0  0  0  0  0  0  0  0  0  0  0  0
    0.8551   -1.4810    0.0000 O   0  0  0  0  0  0  0  0  0  0  0  0
   -0.0000   -1.9747    0.0000 C   0  0  1  0  0  0  0  0  0  0  0  0
   -0.4937   -2.8297    0.0000 H   0  0  0  0  0  0  0  0  0  0  0  0
   -0.8551   -1.4810    0.0000 C   0  0  1  0  0  0  0  0  0  0  0  0
   -1.8424   -1.4810    0.0000 H   0  0  0  0  0  0  0  0  0  0  0  0
   -1.3487   -2.3361    0.0000 O   0  0  0  0  0  0  0  0  0  0  0  0
   -0.8551   -0.4937    0.0000 C   0  0  1  0  0  0  0  0  0  0  0  0
   -1.3487    0.3614    0.0000 H   0  0  0  0  0  0  0  0  0  0  0  0
   -1.8424   -0.4937    0.0000 O   0  0  0  0  0  0  0  0  0  0  0  0
   -0.0000   -0.0000    0.0000 C   0  0  1  0  0  0  0  0  0  0  0  0
    0.4937    0.8551    0.0000 H   0  0  0  0  0  0  0  0  0  0  0  0
   -0.4937    0.8551    0.0000 O   0  0  0  0  0  0  0  0  0  0  0  0
    0.4937   -2.8297    0.0000 C   0  0  0  0  0  0  0  0  0  0  0  0
   -0.0000   -3.6848    0.0000 O   0  0  0  0  0  0  0  0  0  0  0  0
  1 13  1  0  0  0  0
  1  2  1  0  0  0  0
  2  3  1  0  0  0  0
  2  4  1  6  0  0  0
  2 56  1  0  0  0  0
  4  5  1  1  0  0  0
  4  6  1  0  0  0  0
  7  4  1  1  0  0  0
  7  8  1  0  0  0  0
  7  9  1  0  0  0  0
 10  7  1  1  0  0  0
 10 11  1  0  0  0  0
 10 12  1  0  0  0  0
 13 10  1  6  0  0  0
 13 14  1  0  0  0  0
 13 15  1  0  0  0  0
 15 16  1  0  0  0  0
 16 17  1  0  0  0  0
 16 23  1  0  0  0  0
 16 18  1  1  0  0  0
 18 19  1  6  0  0  0
 18 20  1  0  0  0  0
 18 47  1  0  0  0  0
 20 21  1  0  0  0  0
 21 46  1  0  0  0  0
 21 22  2  0  0  0  0
 22 23  1  0  0  0  0
 22 25  1  0  0  0  0
 23 24  2  0  0  0  0
 25 26  1  0  0  0  0
 25 27  2  0  0  0  0
 27 28  1  0  0  0  0
 28 29  1  0  0  0  0
 28 46  2  0  0  0  0
 29 30  1  0  0  0  0
 30 31  1  0  0  0  0
 30 41  1  1  0  0  0
 30 32  1  0  0  0  0
 32 33  1  0  0  0  0
 33 34  1  1  0  0  0
 33 44  1  0  0  0  0
 35 33  1  1  0  0  0
 35 36  1  0  0  0  0
 35 37  1  0  0  0  0
 38 35  1  1  0  0  0
 38 39  1  0  0  0  0
 38 40  1  0  0  0  0
 41 38  1  1  0  0  0
 41 42  1  0  0  0  0
 41 43  1  0  0  0  0
 44 45  1  0  0  0  0
 47 55  1  0  0  0  0
 47 48  2  0  0  0  0
 48 49  1  0  0  0  0
 49 50  1  0  0  0  0
 49 52  2  0  0  0  0
 50 51  1  0  0  0  0
 52 53  1  0  0  0  0
 52 54  1  0  0  0  0
 54 55  2  0  0  0  0
 56 57  1  0  0  0  0
 57 58  1  0  0  0  0
 58 59  1  0  0  0  0
 58 69  1  1  0  0  0
 58 60  1  0  0  0  0
 60 61  1  0  0  0  0
 61 62  1  0  0  0  0
 61 63  1  6  0  0  0
 61 72  1  0  0  0  0
 63 64  1  0  0  0  0
 63 65  1  0  0  0  0
 63 66  1  1  0  0  0
 66 67  1  6  0  0  0
 66 68  1  0  0  0  0
 69 66  1  6  0  0  0
 69 70  1  0  0  0  0
 69 71  1  0  0  0  0
 72 73  1  0  0  0  0
M  END
$$$$
