# Supplementary material for: Structure-based computational screening of 470 natural quercetin derivatives for identification of SARS-CoV-2 Mpro inhibitor
Source: PeerJ. 2023 Mar 14;11:e14915. doi: 10.7717/peerj.14915 (PMC10022500; doi:10.7717/peerj.14915)
Supplement: Supplemental Information 1 [file peerj-11-14915-s001.zip › Screening 470 Quercetin Derivates as Anticovid/Ligands/SDF/10.sdf]

mol1_entry_00001_conf_01
 OpenBabel09062119142D

 59 66  0  0  1  0  0  0  0  0999 V2000
    1.7321    0.0000    0.0000 O   0  0  0  0  0  0  0  0  0  0  0  0
    0.8660    0.5000    0.0000 C   0  0  0  0  0  0  0  0  0  0  0  0
    0.8660    1.5000    0.0000 C   0  0  0  0  0  0  0  0  0  0  0  0
    1.7321    2.0000    0.0000 C   0  0  0  0  0  0  0  0  0  0  0  0
    1.7321    3.0000    0.0000 O   0  0  0  0  0  0  0  0  0  0  0  0
    2.5981    1.5000    0.0000 C   0  0  2  0  0  0  0  0  0  0  0  0
    3.5981    1.5000    0.0000 H   0  0  0  0  0  0  0  0  0  0  0  0
    3.0981    2.3660    0.0000 O   0  0  0  0  0  0  0  0  0  0  0  0
    2.5981    3.2321    0.0000 C   0  0  0  0  0  0  0  0  0  0  0  0
    3.0981    4.0981    0.0000 C   0  0  0  0  0  0  0  0  0  0  0  0
    2.5981    4.9641    0.0000 C   0  0  0  0  0  0  0  0  0  0  0  0
    3.0981    5.8301    0.0000 C   0  0  0  0  0  0  0  0  0  0  0  0
    4.0981    5.8301    0.0000 C   0  0  0  0  0  0  0  0  0  0  0  0
    4.5981    4.9641    0.0000 C   0  0  0  0  0  0  0  0  0  0  0  0
    4.0981    4.0981    0.0000 C   0  0  0  0  0  0  0  0  0  0  0  0
    2.5981    0.5000    0.0000 C   0  0  2  0  0  0  0  0  0  0  0  0
    3.0981   -0.3660    0.0000 H   0  0  0  0  0  0  0  0  0  0  0  0
    3.5981    0.5000    0.0000 C   0  0  0  0  0  0  0  0  0  0  0  0
    4.0981    1.3660    0.0000 C   0  0  0  0  0  0  0  0  0  0  0  0
    5.0981    1.3660    0.0000 C   0  0  0  0  0  0  0  0  0  0  0  0
    5.5981    2.2321    0.0000 O   0  0  0  0  0  0  0  0  0  0  0  0
    6.5981    2.2321    0.0000 C   0  0  0  0  0  0  0  0  0  0  0  0
    7.0981    3.0981    0.0000 C   0  0  0  0  0  0  0  0  0  0  0  0
    6.5981    3.9641    0.0000 C   0  0  0  0  0  0  0  0  0  0  0  0
    7.0981    4.8301    0.0000 C   0  0  0  0  0  0  0  0  0  0  0  0
    8.0981    4.8301    0.0000 C   0  0  0  0  0  0  0  0  0  0  0  0
    8.5981    3.9641    0.0000 C   0  0  0  0  0  0  0  0  0  0  0  0
    8.0981    3.0981    0.0000 C   0  0  0  0  0  0  0  0  0  0  0  0
    5.5981    0.5000    0.0000 C   0  0  0  0  0  0  0  0  0  0  0  0
    6.5981    0.5000    0.0000 O   0  0  0  0  0  0  0  0  0  0  0  0
    7.0981   -0.3660    0.0000 C   0  0  0  0  0  0  0  0  0  0  0  0
    8.0981   -0.3660    0.0000 C   0  0  0  0  0  0  0  0  0  0  0  0
    8.5981    0.5000    0.0000 C   0  0  0  0  0  0  0  0  0  0  0  0
    9.5981    0.5000    0.0000 C   0  0  0  0  0  0  0  0  0  0  0  0
   10.0981   -0.3660    0.0000 C   0  0  0  0  0  0  0  0  0  0  0  0
    9.5981   -1.2321    0.0000 C   0  0  0  0  0  0  0  0  0  0  0  0
    8.5981   -1.2321    0.0000 C   0  0  0  0  0  0  0  0  0  0  0  0
    5.0981   -0.3660    0.0000 C   0  0  0  0  0  0  0  0  0  0  0  0
    4.0981   -0.3660    0.0000 C   0  0  0  0  0  0  0  0  0  0  0  0
   -0.0000    2.0000    0.0000 C   0  0  0  0  0  0  0  0  0  0  0  0
   -0.0000    3.0000    0.0000 O   0  0  0  0  0  0  0  0  0  0  0  0
   -0.8660    3.5000    0.0000 C   0  0  0  0  0  0  0  0  0  0  0  0
   -1.7321    3.0000    0.0000 C   0  0  0  0  0  0  0  0  0  0  0  0
   -1.7321    2.0000    0.0000 C   0  0  0  0  0  0  0  0  0  0  0  0
   -2.5981    1.5000    0.0000 C   0  0  0  0  0  0  0  0  0  0  0  0
   -3.4641    2.0000    0.0000 C   0  0  0  0  0  0  0  0  0  0  0  0
   -3.4641    3.0000    0.0000 C   0  0  0  0  0  0  0  0  0  0  0  0
   -2.5981    3.5000    0.0000 C   0  0  0  0  0  0  0  0  0  0  0  0
   -0.8660    1.5000    0.0000 C   0  0  0  0  0  0  0  0  0  0  0  0
   -0.8660    0.5000    0.0000 C   0  0  0  0  0  0  0  0  0  0  0  0
   -1.7321   -0.0000    0.0000 O   0  0  0  0  0  0  0  0  0  0  0  0
   -2.5981    0.5000    0.0000 C   0  0  0  0  0  0  0  0  0  0  0  0
   -3.4641   -0.0000    0.0000 C   0  0  0  0  0  0  0  0  0  0  0  0
   -3.4641   -1.0000    0.0000 C   0  0  0  0  0  0  0  0  0  0  0  0
   -4.3301   -1.5000    0.0000 C   0  0  0  0  0  0  0  0  0  0  0  0
   -5.1962   -1.0000    0.0000 C   0  0  0  0  0  0  0  0  0  0  0  0
   -5.1962   -0.0000    0.0000 C   0  0  0  0  0  0  0  0  0  0  0  0
   -4.3301    0.5000    0.0000 C   0  0  0  0  0  0  0  0  0  0  0  0
   -0.0000   -0.0000    0.0000 C   0  0  0  0  0  0  0  0  0  0  0  0
  1 16  1  0  0  0  0
  1  2  1  0  0  0  0
  2 59  1  0  0  0  0
  2  3  2  0  0  0  0
  3  4  1  0  0  0  0
  3 40  1  0  0  0  0
  4  5  2  0  0  0  0
  4  6  1  0  0  0  0
  6  7  1  1  0  0  0
  6  8  1  0  0  0  0
  8  9  1  0  0  0  0
  9 10  1  0  0  0  0
 10 15  1  0  0  0  0
 10 11  2  0  0  0  0
 11 12  1  0  0  0  0
 12 13  2  0  0  0  0
 13 14  1  0  0  0  0
 14 15  2  0  0  0  0
 16  6  1  1  0  0  0
 16 17  1  0  0  0  0
 16 18  1  0  0  0  0
 18 39  1  0  0  0  0
 18 19  2  0  0  0  0
 19 20  1  0  0  0  0
 20 21  1  0  0  0  0
 20 29  2  0  0  0  0
 21 22  1  0  0  0  0
 22 23  1  0  0  0  0
 23 28  1  0  0  0  0
 23 24  2  0  0  0  0
 24 25  1  0  0  0  0
 25 26  2  0  0  0  0
 26 27  1  0  0  0  0
 27 28  2  0  0  0  0
 29 30  1  0  0  0  0
 29 38  1  0  0  0  0
 30 31  1  0  0  0  0
 31 32  1  0  0  0  0
 32 37  1  0  0  0  0
 32 33  2  0  0  0  0
 33 34  1  0  0  0  0
 34 35  2  0  0  0  0
 35 36  1  0  0  0  0
 36 37  2  0  0  0  0
 38 39  2  0  0  0  0
 40 41  1  0  0  0  0
 40 49  2  0  0  0  0
 41 42  1  0  0  0  0
 42 43  1  0  0  0  0
 43 48  1  0  0  0  0
 43 44  2  0  0  0  0
 44 45  1  0  0  0  0
 45 46  2  0  0  0  0
 46 47  1  0  0  0  0
 47 48  2  0  0  0  0
 49 50  1  0  0  0  0
 50 51  1  0  0  0  0
 50 59  2  0  0  0  0
 51 52  1  0  0  0  0
 52 53  1  0  0  0  0
 53 58  1  0  0  0  0
 53 54  2  0  0  0  0
 54 55  1  0  0  0  0
 55 56  2  0  0  0  0
 56 57  1  0  0  0  0
 57 58  2  0  0  0  0
M  END
$$$$
