# Supplementary material for: Structure-based computational screening of 470 natural quercetin derivatives for identification of SARS-CoV-2 Mpro inhibitor
Source: PeerJ. 2023 Mar 14;11:e14915. doi: 10.7717/peerj.14915 (PMC10022500; doi:10.7717/peerj.14915)
Supplement: Supplemental Information 1 [file peerj-11-14915-s001.zip › Screening 470 Quercetin Derivates as Anticovid/Ligands/SDF/5.sdf]

mol1_entry_00001_conf_01
 OpenBabel09062119142D

 44 46  0  0  1  0  0  0  0  0999 V2000
    4.3301   -1.5000    0.0000 S   0  0  0  0  0  0  0  0  0  0  0  0
    5.1962   -2.0000    0.0000 C   0  0  0  0  0  0  0  0  0  0  0  0
    5.1962   -3.0000    0.0000 C   0  0  1  0  0  0  0  0  0  0  0  0
    4.1962   -3.0000    0.0000 H   0  0  0  0  0  0  0  0  0  0  0  0
    5.1962   -4.0000    0.0000 N   0  0  0  0  0  0  0  0  0  0  0  0
    4.3301   -4.5000    0.0000 C   0  0  0  0  0  0  0  0  0  0  0  0
    4.3301   -5.5000    0.0000 O   0  0  0  0  0  0  0  0  0  0  0  0
    3.4641   -4.0000    0.0000 C   0  0  0  0  0  0  0  0  0  0  0  0
    3.4641   -3.0000    0.0000 C   0  0  0  0  0  0  0  0  0  0  0  0
    2.5981   -2.5000    0.0000 C   0  0  1  0  0  0  0  0  0  0  0  0
    2.0981   -1.6340    0.0000 H   0  0  0  0  0  0  0  0  0  0  0  0
    3.0981   -1.6340    0.0000 N   0  0  0  0  0  0  0  0  0  0  0  0
    1.7321   -3.0000    0.0000 C   0  0  0  0  0  0  0  0  0  0  0  0
    1.7321   -4.0000    0.0000 O   0  0  0  0  0  0  0  0  0  0  0  0
    0.8660   -2.5000    0.0000 O   0  0  0  0  0  0  0  0  0  0  0  0
    6.1962   -3.0000    0.0000 C   0  0  0  0  0  0  0  0  0  0  0  0
    6.6962   -3.8660    0.0000 O   0  0  0  0  0  0  0  0  0  0  0  0
    6.6962   -2.1340    0.0000 N   0  0  0  0  0  0  0  0  0  0  0  0
    7.6962   -2.1340    0.0000 C   0  0  0  0  0  0  0  0  0  0  0  0
    8.1962   -1.2679    0.0000 C   0  0  0  0  0  0  0  0  0  0  0  0
    9.1962   -1.2679    0.0000 O   0  0  0  0  0  0  0  0  0  0  0  0
    7.6962   -0.4019    0.0000 O   0  0  0  0  0  0  0  0  0  0  0  0
    4.3301   -0.5000    0.0000 C   0  0  0  0  0  0  0  0  0  0  0  0
    3.4641    0.0000    0.0000 C   0  0  0  0  0  0  0  0  0  0  0  0
    2.5981   -0.5000    0.0000 O   0  0  0  0  0  0  0  0  0  0  0  0
    1.7321    0.0000    0.0000 C   0  0  0  0  0  0  0  0  0  0  0  0
    1.7321    1.0000    0.0000 C   0  0  0  0  0  0  0  0  0  0  0  0
    0.8660    1.5000    0.0000 O   0  0  0  0  0  0  0  0  0  0  0  0
    2.5981    1.5000    0.0000 C   0  0  0  0  0  0  0  0  0  0  0  0
    2.5981    2.5000    0.0000 O   0  0  0  0  0  0  0  0  0  0  0  0
    3.4641    1.0000    0.0000 C   0  0  0  0  0  0  0  0  0  0  0  0
    4.3301    1.5000    0.0000 C   0  0  0  0  0  0  0  0  0  0  0  0
    4.3301    2.5000    0.0000 O   0  0  0  0  0  0  0  0  0  0  0  0
    5.1962    1.0000    0.0000 C   0  0  0  0  0  0  0  0  0  0  0  0
    5.1962    0.0000    0.0000 C   0  0  0  0  0  0  0  0  0  0  0  0
    6.0622   -0.5000    0.0000 O   0  0  0  0  0  0  0  0  0  0  0  0
    0.8660   -0.5000    0.0000 C   0  0  0  0  0  0  0  0  0  0  0  0
    0.8660   -1.5000    0.0000 C   0  0  0  0  0  0  0  0  0  0  0  0
    0.0000   -2.0000    0.0000 C   0  0  0  0  0  0  0  0  0  0  0  0
    0.0000   -3.0000    0.0000 O   0  0  0  0  0  0  0  0  0  0  0  0
   -0.8660   -1.5000    0.0000 C   0  0  0  0  0  0  0  0  0  0  0  0
   -1.7321   -2.0000    0.0000 O   0  0  0  0  0  0  0  0  0  0  0  0
   -0.8660   -0.5000    0.0000 C   0  0  0  0  0  0  0  0  0  0  0  0
    0.0000    0.0000    0.0000 C   0  0  0  0  0  0  0  0  0  0  0  0
  1  2  1  0  0  0  0
  1 23  1  0  0  0  0
  2  3  1  0  0  0  0
  3  4  1  1  0  0  0
  3  5  1  0  0  0  0
  3 16  1  0  0  0  0
  5  6  1  0  0  0  0
  6  7  2  0  0  0  0
  6  8  1  0  0  0  0
  8  9  1  0  0  0  0
  9 10  1  0  0  0  0
 10 11  1  1  0  0  0
 10 12  1  0  0  0  0
 10 13  1  0  0  0  0
 13 14  2  0  0  0  0
 13 15  1  0  0  0  0
 16 17  2  0  0  0  0
 16 18  1  0  0  0  0
 18 19  1  0  0  0  0
 19 20  1  0  0  0  0
 20 21  2  0  0  0  0
 20 22  1  0  0  0  0
 23 35  1  0  0  0  0
 23 24  2  0  0  0  0
 24 31  1  0  0  0  0
 24 25  1  0  0  0  0
 25 26  1  0  0  0  0
 26 27  2  0  0  0  0
 26 37  1  0  0  0  0
 27 28  1  0  0  0  0
 27 29  1  0  0  0  0
 29 30  2  0  0  0  0
 29 31  1  0  0  0  0
 31 32  2  0  0  0  0
 32 33  1  0  0  0  0
 32 34  1  0  0  0  0
 34 35  2  0  0  0  0
 35 36  1  0  0  0  0
 37 44  1  0  0  0  0
 37 38  2  0  0  0  0
 38 39  1  0  0  0  0
 39 40  1  0  0  0  0
 39 41  2  0  0  0  0
 41 42  1  0  0  0  0
 41 43  1  0  0  0  0
 43 44  2  0  0  0  0
M  END
$$$$
