# Supplementary material for: Structure-based computational screening of 470 natural quercetin derivatives for identification of SARS-CoV-2 Mpro inhibitor
Source: PeerJ. 2023 Mar 14;11:e14915. doi: 10.7717/peerj.14915 (PMC10022500; doi:10.7717/peerj.14915)
Supplement: Supplemental Information 1 [file peerj-11-14915-s001.zip › Screening 470 Quercetin Derivates as Anticovid/Ligands/SDF/4.sdf]

mol1_entry_00001_conf_01
 OpenBabel09062119142D

 62 66  0  0  1  0  0  0  0  0999 V2000
    0.6591    0.7321    0.0000 O   0  0  0  0  0  0  0  0  0  0  0  0
    1.5591    0.3314    0.0000 C   0  0  2  0  0  0  0  0  0  0  0  0
    2.5441    0.3314    0.0000 H   0  0  0  0  0  0  0  0  0  0  0  0
    2.0516    1.1845    0.0000 O   0  0  0  0  0  0  0  0  0  0  0  0
    3.0367    1.1845    0.0000 C   0  0  0  0  0  0  0  0  0  0  0  0
    3.5292    0.3314    0.0000 C   0  0  2  0  0  0  0  0  0  0  0  0
    2.9295   -0.4501    0.0000 H   0  0  0  0  0  0  0  0  0  0  0  0
    3.7842   -0.6201    0.0000 O   0  0  0  0  0  0  0  0  0  0  0  0
    4.7357   -0.8751    0.0000 C   0  0  2  0  0  0  0  0  0  0  0  0
    5.4322   -1.5716    0.0000 H   0  0  0  0  0  0  0  0  0  0  0  0
    4.4807   -1.8266    0.0000 O   0  0  0  0  0  0  0  0  0  0  0  0
    5.1773   -2.5231    0.0000 C   0  0  2  0  0  0  0  0  0  0  0  0
    6.0874   -2.1462    0.0000 H   0  0  0  0  0  0  0  0  0  0  0  0
    6.0304   -3.0157    0.0000 C   0  0  2  0  0  0  0  0  0  0  0  0
    7.0154   -3.0157    0.0000 H   0  0  0  0  0  0  0  0  0  0  0  0
    6.0304   -4.0008    0.0000 O   0  0  0  0  0  0  0  0  0  0  0  0
    5.1773   -4.4933    0.0000 C   0  0  0  0  0  0  0  0  0  0  0  0
    4.3242   -4.0008    0.0000 C   0  0  0  0  0  0  0  0  0  0  0  0
    4.3242   -3.0157    0.0000 C   0  0  0  0  0  0  0  0  0  0  0  0
    3.4711   -2.5231    0.0000 O   0  0  0  0  0  0  0  0  0  0  0  0
    3.4711   -4.4933    0.0000 C   0  0  0  0  0  0  0  0  0  0  0  0
    2.6180   -4.0008    0.0000 O   0  0  0  0  0  0  0  0  0  0  0  0
    3.4711   -5.4784    0.0000 C   0  0  0  0  0  0  0  0  0  0  0  0
    4.3242   -5.9709    0.0000 C   0  0  0  0  0  0  0  0  0  0  0  0
    4.3242   -6.9560    0.0000 O   0  0  0  0  0  0  0  0  0  0  0  0
    5.1773   -5.4784    0.0000 C   0  0  0  0  0  0  0  0  0  0  0  0
    7.0154   -1.3095    0.0000 C   0  0  0  0  0  0  0  0  0  0  0  0
    8.0005   -1.3095    0.0000 C   0  0  0  0  0  0  0  0  0  0  0  0
    8.4931   -0.4564    0.0000 C   0  0  0  0  0  0  0  0  0  0  0  0
    9.4781   -0.4564    0.0000 O   0  0  0  0  0  0  0  0  0  0  0  0
    8.0005    0.3967    0.0000 C   0  0  0  0  0  0  0  0  0  0  0  0
    8.4931    1.2498    0.0000 O   0  0  0  0  0  0  0  0  0  0  0  0
    7.0154    0.3967    0.0000 C   0  0  0  0  0  0  0  0  0  0  0  0
    6.5229   -0.4564    0.0000 C   0  0  0  0  0  0  0  0  0  0  0  0
    5.4322   -0.1785    0.0000 C   0  0  1  0  0  0  0  0  0  0  0  0
    6.3837    0.0764    0.0000 H   0  0  0  0  0  0  0  0  0  0  0  0
    6.1288   -0.8751    0.0000 O   0  0  0  0  0  0  0  0  0  0  0  0
    5.1773    0.7730    0.0000 C   0  0  1  0  0  0  0  0  0  0  0  0
    5.4322    1.7245    0.0000 H   0  0  0  0  0  0  0  0  0  0  0  0
    6.1288    1.0279    0.0000 O   0  0  0  0  0  0  0  0  0  0  0  0
    4.2258    1.0279    0.0000 C   0  0  1  0  0  0  0  0  0  0  0  0
    3.5292    1.7245    0.0000 H   0  0  0  0  0  0  0  0  0  0  0  0
    4.4807    1.9794    0.0000 O   0  0  0  0  0  0  0  0  0  0  0  0
    1.4561   -0.6483    0.0000 C   0  0  2  0  0  0  0  0  0  0  0  0
    1.7605   -1.5852    0.0000 H   0  0  0  0  0  0  0  0  0  0  0  0
    2.4196   -0.8531    0.0000 O   0  0  0  0  0  0  0  0  0  0  0  0
    2.7240   -1.7900    0.0000 C   0  0  0  0  0  0  0  0  0  0  0  0
    2.0649   -2.5220    0.0000 O   0  0  0  0  0  0  0  0  0  0  0  0
    3.6876   -1.9948    0.0000 C   0  0  0  0  0  0  0  0  0  0  0  0
    0.4925   -0.8531    0.0000 C   0  0  2  0  0  0  0  0  0  0  0  0
   -0.3044   -1.4321    0.0000 H   0  0  0  0  0  0  0  0  0  0  0  0
    0.5955   -1.8328    0.0000 O   0  0  0  0  0  0  0  0  0  0  0  0
   -0.2014   -2.4118    0.0000 C   0  0  0  0  0  0  0  0  0  0  0  0
   -1.1013   -2.0111    0.0000 O   0  0  0  0  0  0  0  0  0  0  0  0
   -0.0985   -3.3915    0.0000 C   0  0  0  0  0  0  0  0  0  0  0  0
    0.0000   -0.0000    0.0000 C   0  0  1  0  0  0  0  0  0  0  0  0
   -0.7969    0.5790    0.0000 H   0  0  0  0  0  0  0  0  0  0  0  0
   -0.8999   -0.4007    0.0000 C   0  0  0  0  0  0  0  0  0  0  0  0
   -1.6969    0.1783    0.0000 O   0  0  0  0  0  0  0  0  0  0  0  0
   -2.5968   -0.2223    0.0000 C   0  0  0  0  0  0  0  0  0  0  0  0
   -3.3937    0.3567    0.0000 O   0  0  0  0  0  0  0  0  0  0  0  0
   -2.6997   -1.2020    0.0000 C   0  0  0  0  0  0  0  0  0  0  0  0
  1 56  1  0  0  0  0
  1  2  1  0  0  0  0
  2  3  1  0  0  0  0
  2  4  1  0  0  0  0
  2 44  1  6  0  0  0
  4  5  1  0  0  0  0
  5  6  1  0  0  0  0
  6  7  1  0  0  0  0
  6 41  1  6  0  0  0
  6  8  1  0  0  0  0
  8  9  1  0  0  0  0
  9 10  1  0  0  0  0
  9 11  1  0  0  0  0
  9 35  1  1  0  0  0
 11 12  1  0  0  0  0
 12 13  1  0  0  0  0
 12 19  1  0  0  0  0
 12 14  1  6  0  0  0
 14 15  1  6  0  0  0
 14 16  1  0  0  0  0
 14 27  1  0  0  0  0
 16 17  1  0  0  0  0
 17 26  1  0  0  0  0
 17 18  2  0  0  0  0
 18 19  1  0  0  0  0
 18 21  1  0  0  0  0
 19 20  2  0  0  0  0
 21 22  1  0  0  0  0
 21 23  2  0  0  0  0
 23 24  1  0  0  0  0
 24 25  1  0  0  0  0
 24 26  2  0  0  0  0
 27 34  1  0  0  0  0
 27 28  2  0  0  0  0
 28 29  1  0  0  0  0
 29 30  1  0  0  0  0
 29 31  2  0  0  0  0
 31 32  1  0  0  0  0
 31 33  1  0  0  0  0
 33 34  2  0  0  0  0
 35 36  1  0  0  0  0
 35 37  1  0  0  0  0
 35 38  1  6  0  0  0
 38 39  1  1  0  0  0
 38 40  1  0  0  0  0
 41 38  1  1  0  0  0
 41 42  1  0  0  0  0
 41 43  1  0  0  0  0
 44 45  1  1  0  0  0
 44 46  1  0  0  0  0
 46 47  1  0  0  0  0
 47 48  2  0  0  0  0
 47 49  1  0  0  0  0
 50 44  1  1  0  0  0
 50 51  1  0  0  0  0
 50 52  1  0  0  0  0
 52 53  1  0  0  0  0
 53 54  2  0  0  0  0
 53 55  1  0  0  0  0
 56 50  1  6  0  0  0
 56 57  1  0  0  0  0
 56 58  1  0  0  0  0
 58 59  1  0  0  0  0
 59 60  1  0  0  0  0
 60 61  2  0  0  0  0
 60 62  1  0  0  0  0
M  END
$$$$
