# Supplementary material for: Structure-based computational screening of 470 natural quercetin derivatives for identification of SARS-CoV-2 Mpro inhibitor
Source: PeerJ. 2023 Mar 14;11:e14915. doi: 10.7717/peerj.14915 (PMC10022500; doi:10.7717/peerj.14915)
Supplement: Supplemental Information 1 [file peerj-11-14915-s001.zip › Screening 470 Quercetin Derivates as Anticovid/Ligands/SDF/29.sdf]

mol1_entry_00001_conf_01
 OpenBabel09062119142D

 72 77  0  0  1  0  0  0  0  0999 V2000
    3.2730    1.4135    0.0000 O   0  0  0  0  0  0  0  0  0  0  0  0
    2.3195    1.6690    0.0000 C   0  0  1  0  0  0  0  0  0  0  0  0
    1.3659    1.4135    0.0000 H   0  0  0  0  0  0  0  0  0  0  0  0
    2.0640    2.6225    0.0000 C   0  0  2  0  0  0  0  0  0  0  0  0
    1.3659    3.3206    0.0000 H   0  0  0  0  0  0  0  0  0  0  0  0
    1.1104    2.3670    0.0000 O   0  0  0  0  0  0  0  0  0  0  0  0
    2.7620    3.3206    0.0000 C   0  0  2  0  0  0  0  0  0  0  0  0
    3.0175    4.2741    0.0000 H   0  0  0  0  0  0  0  0  0  0  0  0
    2.0640    4.0186    0.0000 O   0  0  0  0  0  0  0  0  0  0  0  0
    3.7155    3.0651    0.0000 C   0  0  2  0  0  0  0  0  0  0  0  0
    4.6691    3.3206    0.0000 H   0  0  0  0  0  0  0  0  0  0  0  0
    3.9710    4.0186    0.0000 O   0  0  0  0  0  0  0  0  0  0  0  0
    3.9710    2.1115    0.0000 C   0  0  1  0  0  0  0  0  0  0  0  0
    4.6691    1.4135    0.0000 H   0  0  0  0  0  0  0  0  0  0  0  0
    4.9246    2.3670    0.0000 O   0  0  0  0  0  0  0  0  0  0  0  0
    5.6226    1.6690    0.0000 C   0  0  2  0  0  0  0  0  0  0  0  0
    5.2449    0.7570    0.0000 H   0  0  0  0  0  0  0  0  0  0  0  0
    6.1162    0.8141    0.0000 C   0  0  1  0  0  0  0  0  0  0  0  0
    6.1162   -0.1731    0.0000 H   0  0  0  0  0  0  0  0  0  0  0  0
    7.1034    0.8141    0.0000 O   0  0  0  0  0  0  0  0  0  0  0  0
    7.5970    1.6690    0.0000 C   0  0  0  0  0  0  0  0  0  0  0  0
    7.1034    2.5239    0.0000 C   0  0  0  0  0  0  0  0  0  0  0  0
    6.1162    2.5239    0.0000 C   0  0  0  0  0  0  0  0  0  0  0  0
    5.6226    3.3788    0.0000 O   0  0  0  0  0  0  0  0  0  0  0  0
    7.5970    3.3788    0.0000 C   0  0  0  0  0  0  0  0  0  0  0  0
    7.1034    4.2338    0.0000 O   0  0  0  0  0  0  0  0  0  0  0  0
    8.5842    3.3788    0.0000 C   0  0  0  0  0  0  0  0  0  0  0  0
    9.0778    2.5239    0.0000 C   0  0  0  0  0  0  0  0  0  0  0  0
   10.0649    2.5239    0.0000 O   0  0  0  0  0  0  0  0  0  0  0  0
   10.5585    3.3788    0.0000 C   0  0  2  0  0  0  0  0  0  0  0  0
    9.9576    4.1620    0.0000 H   0  0  0  0  0  0  0  0  0  0  0  0
   10.8140    4.3324    0.0000 O   0  0  0  0  0  0  0  0  0  0  0  0
   11.7676    4.5879    0.0000 C   0  0  1  0  0  0  0  0  0  0  0  0
   12.4656    5.2859    0.0000 H   0  0  0  0  0  0  0  0  0  0  0  0
   12.4656    3.8898    0.0000 C   0  0  2  0  0  0  0  0  0  0  0  0
   13.4192    3.6343    0.0000 H   0  0  0  0  0  0  0  0  0  0  0  0
   13.1637    4.5879    0.0000 O   0  0  0  0  0  0  0  0  0  0  0  0
   12.2101    2.9363    0.0000 C   0  0  2  0  0  0  0  0  0  0  0  0
   12.4656    1.9828    0.0000 H   0  0  0  0  0  0  0  0  0  0  0  0
   13.1637    2.6808    0.0000 O   0  0  0  0  0  0  0  0  0  0  0  0
   11.2566    2.6808    0.0000 C   0  0  2  0  0  0  0  0  0  0  0  0
   10.5585    1.9828    0.0000 H   0  0  0  0  0  0  0  0  0  0  0  0
   11.5121    1.7273    0.0000 O   0  0  0  0  0  0  0  0  0  0  0  0
   11.5121    5.5414    0.0000 C   0  0  0  0  0  0  0  0  0  0  0  0
   10.5585    5.7969    0.0000 O   0  0  0  0  0  0  0  0  0  0  0  0
    8.5842    1.6690    0.0000 C   0  0  0  0  0  0  0  0  0  0  0  0
    4.4064   -0.1731    0.0000 C   0  0  0  0  0  0  0  0  0  0  0  0
    4.4064   -1.1603    0.0000 C   0  0  0  0  0  0  0  0  0  0  0  0
    3.5515   -1.6539    0.0000 C   0  0  0  0  0  0  0  0  0  0  0  0
    3.5515   -2.6411    0.0000 O   0  0  0  0  0  0  0  0  0  0  0  0
    2.6965   -1.1603    0.0000 C   0  0  0  0  0  0  0  0  0  0  0  0
    1.8416   -1.6539    0.0000 O   0  0  0  0  0  0  0  0  0  0  0  0
    2.6965   -0.1731    0.0000 C   0  0  0  0  0  0  0  0  0  0  0  0
    3.5515    0.3205    0.0000 C   0  0  0  0  0  0  0  0  0  0  0  0
    2.0640    0.7155    0.0000 C   0  0  0  0  0  0  0  0  0  0  0  0
    1.1104    0.4600    0.0000 O   0  0  0  0  0  0  0  0  0  0  0  0
    0.8549   -0.4936    0.0000 C   0  0  2  0  0  0  0  0  0  0  0  0
    1.6381   -1.0945    0.0000 H   0  0  0  0  0  0  0  0  0  0  0  0
    0.8549   -1.4808    0.0000 O   0  0  0  0  0  0  0  0  0  0  0  0
   -0.0000   -1.9744    0.0000 C   0  0  1  0  0  0  0  0  0  0  0  0
   -0.4936   -2.8293    0.0000 H   0  0  0  0  0  0  0  0  0  0  0  0
   -0.8549   -1.4808    0.0000 C   0  0  1  0  0  0  0  0  0  0  0  0
   -1.8421   -1.4808    0.0000 H   0  0  0  0  0  0  0  0  0  0  0  0
   -1.3485   -2.3357    0.0000 O   0  0  0  0  0  0  0  0  0  0  0  0
   -0.8549   -0.4936    0.0000 C   0  0  1  0  0  0  0  0  0  0  0  0
   -1.3485    0.3613    0.0000 H   0  0  0  0  0  0  0  0  0  0  0  0
   -1.8421   -0.4936    0.0000 O   0  0  0  0  0  0  0  0  0  0  0  0
   -0.0000   -0.0000    0.0000 C   0  0  1  0  0  0  0  0  0  0  0  0
    0.4936    0.8549    0.0000 H   0  0  0  0  0  0  0  0  0  0  0  0
   -0.4936    0.8549    0.0000 O   0  0  0  0  0  0  0  0  0  0  0  0
    0.4936   -2.8293    0.0000 C   0  0  0  0  0  0  0  0  0  0  0  0
   -0.0000   -3.6842    0.0000 O   0  0  0  0  0  0  0  0  0  0  0  0
  1 13  1  0  0  0  0
  1  2  1  0  0  0  0
  2  3  1  0  0  0  0
  2  4  1  6  0  0  0
  2 55  1  0  0  0  0
  4  5  1  0  0  0  0
  4  6  1  0  0  0  0
  4  7  1  6  0  0  0
  7  8  1  1  0  0  0
  7  9  1  0  0  0  0
 10  7  1  1  0  0  0
 10 11  1  0  0  0  0
 10 12  1  0  0  0  0
 13 10  1  6  0  0  0
 13 14  1  0  0  0  0
 13 15  1  0  0  0  0
 15 16  1  0  0  0  0
 16 17  1  0  0  0  0
 16 23  1  0  0  0  0
 16 18  1  1  0  0  0
 18 19  1  6  0  0  0
 18 20  1  0  0  0  0
 18 47  1  0  0  0  0
 20 21  1  0  0  0  0
 21 46  1  0  0  0  0
 21 22  2  0  0  0  0
 22 23  1  0  0  0  0
 22 25  1  0  0  0  0
 23 24  2  0  0  0  0
 25 26  1  0  0  0  0
 25 27  2  0  0  0  0
 27 28  1  0  0  0  0
 28 29  1  0  0  0  0
 28 46  2  0  0  0  0
 29 30  1  0  0  0  0
 30 31  1  0  0  0  0
 30 41  1  1  0  0  0
 30 32  1  0  0  0  0
 32 33  1  0  0  0  0
 33 34  1  0  0  0  0
 33 35  1  6  0  0  0
 33 44  1  0  0  0  0
 35 36  1  1  0  0  0
 35 37  1  0  0  0  0
 38 35  1  1  0  0  0
 38 39  1  0  0  0  0
 38 40  1  0  0  0  0
 41 38  1  1  0  0  0
 41 42  1  0  0  0  0
 41 43  1  0  0  0  0
 44 45  1  0  0  0  0
 47 54  1  0  0  0  0
 47 48  2  0  0  0  0
 48 49  1  0  0  0  0
 49 50  1  0  0  0  0
 49 51  2  0  0  0  0
 51 52  1  0  0  0  0
 51 53  1  0  0  0  0
 53 54  2  0  0  0  0
 55 56  1  0  0  0  0
 56 57  1  0  0  0  0
 57 58  1  0  0  0  0
 57 68  1  1  0  0  0
 57 59  1  0  0  0  0
 59 60  1  0  0  0  0
 60 61  1  0  0  0  0
 60 62  1  6  0  0  0
 60 71  1  0  0  0  0
 62 63  1  6  0  0  0
 62 64  1  0  0  0  0
 65 62  1  6  0  0  0
 65 66  1  0  0  0  0
 65 67  1  0  0  0  0
 68 65  1  6  0  0  0
 68 69  1  0  0  0  0
 68 70  1  0  0  0  0
 71 72  1  0  0  0  0
M  END
$$$$
