# Supplementary material for: Structure-based computational screening of 470 natural quercetin derivatives for identification of SARS-CoV-2 Mpro inhibitor
Source: PeerJ. 2023 Mar 14;11:e14915. doi: 10.7717/peerj.14915 (PMC10022500; doi:10.7717/peerj.14915)
Supplement: Supplemental Information 1 [file peerj-11-14915-s001.zip › Screening 470 Quercetin Derivates as Anticovid/Ligands/SDF/38.sdf]

./result-ligand_41090735a2_1.pdb
 OpenBabel09062119142D

 66 71  0  0  1  0  0  0  0  0999 V2000
    1.3458    1.3926    0.0000 O   0  0  0  0  0  0  0  0  0  0  0  0
    2.2852    1.6444    0.0000 C   0  0  1  0  0  0  0  0  0  0  0  0
    2.8773    0.8727    0.0000 H   0  0  0  0  0  0  0  0  0  0  0  0
    3.2578    1.6444    0.0000 C   0  0  2  0  0  0  0  0  0  0  0  0
    4.1001    1.1580    0.0000 H   0  0  0  0  0  0  0  0  0  0  0  0
    3.2578   -0.3009    0.0000 O   0  0  0  0  0  0  0  0  0  0  0  0
    3.7441    2.4866    0.0000 C   0  0  2  0  0  0  0  0  0  0  0  0
    4.5864    2.9730    0.0000 H   0  0  0  0  0  0  0  0  0  0  0  0
    4.5864    2.0003    0.0000 O   0  0  0  0  0  0  0  0  0  0  0  0
    3.2578    3.3289    0.0000 C   0  0  2  0  0  0  0  0  0  0  0  0
    3.2578    4.3016    0.0000 H   0  0  0  0  0  0  0  0  0  0  0  0
    2.2852    3.3289    0.0000 O   0  0  0  0  0  0  0  0  0  0  0  0
    1.7989    2.4866    0.0000 C   0  0  2  0  0  0  0  0  0  0  0  0
    0.9566    2.0003    0.0000 H   0  0  0  0  0  0  0  0  0  0  0  0
    0.9566    2.9730    0.0000 O   0  0  0  0  0  0  0  0  0  0  0  0
    0.9566    3.9456    0.0000 C   0  0  0  0  0  0  0  0  0  0  0  0
    0.1143    4.4319    0.0000 C   0  0  0  0  0  0  0  0  0  0  0  0
    0.1143    5.4045    0.0000 O   0  0  0  0  0  0  0  0  0  0  0  0
    0.9566    5.8908    0.0000 C   0  0  0  0  0  0  0  0  0  0  0  0
    1.7989    5.4045    0.0000 C   0  0  0  0  0  0  0  0  0  0  0  0
    1.7989    4.4319    0.0000 C   0  0  0  0  0  0  0  0  0  0  0  0
    2.6412    3.9456    0.0000 O   0  0  0  0  0  0  0  0  0  0  0  0
    2.6412    5.8908    0.0000 C   0  0  0  0  0  0  0  0  0  0  0  0
    3.4835    5.4045    0.0000 O   0  0  0  0  0  0  0  0  0  0  0  0
    2.6412    6.8634    0.0000 C   0  0  0  0  0  0  0  0  0  0  0  0
    1.7989    7.3497    0.0000 C   0  0  0  0  0  0  0  0  0  0  0  0
    1.7989    8.3223    0.0000 O   0  0  0  0  0  0  0  0  0  0  0  0
    0.9566    6.8634    0.0000 C   0  0  0  0  0  0  0  0  0  0  0  0
   -0.7280    3.9456    0.0000 C   0  0  0  0  0  0  0  0  0  0  0  0
   -0.7280    2.9730    0.0000 C   0  0  0  0  0  0  0  0  0  0  0  0
   -1.5703    2.4866    0.0000 C   0  0  0  0  0  0  0  0  0  0  0  0
   -1.5703    1.5140    0.0000 O   0  0  0  0  0  0  0  0  0  0  0  0
   -2.4126    2.9730    0.0000 C   0  0  0  0  0  0  0  0  0  0  0  0
   -3.2549    2.4866    0.0000 O   0  0  0  0  0  0  0  0  0  0  0  0
   -2.4126    3.9456    0.0000 C   0  0  0  0  0  0  0  0  0  0  0  0
   -1.5703    4.4319    0.0000 C   0  0  0  0  0  0  0  0  0  0  0  0
    4.1001    3.8152    0.0000 C   0  0  0  0  0  0  0  0  0  0  0  0
    4.1001    4.7879    0.0000 O   0  0  0  0  0  0  0  0  0  0  0  0
    4.9424    5.2742    0.0000 C   0  0  0  0  0  0  0  0  0  0  0  0
    4.9424    6.2468    0.0000 O   0  0  0  0  0  0  0  0  0  0  0  0
    5.7847    4.7879    0.0000 C   0  0  0  0  0  0  0  0  0  0  0  0
    6.6270    5.2742    0.0000 C   0  0  0  0  0  0  0  0  0  0  0  0
    7.4693    4.7879    0.0000 C   0  0  0  0  0  0  0  0  0  0  0  0
    8.3116    5.2742    0.0000 C   0  0  0  0  0  0  0  0  0  0  0  0
    9.1539    4.7879    0.0000 C   0  0  0  0  0  0  0  0  0  0  0  0
    9.9962    5.2742    0.0000 O   0  0  0  0  0  0  0  0  0  0  0  0
    9.1539    3.8152    0.0000 C   0  0  0  0  0  0  0  0  0  0  0  0
    9.9962    3.3289    0.0000 O   0  0  0  0  0  0  0  0  0  0  0  0
    8.3116    3.3289    0.0000 C   0  0  0  0  0  0  0  0  0  0  0  0
    7.4693    3.8152    0.0000 C   0  0  0  0  0  0  0  0  0  0  0  0
    0.8423   -0.4863    0.0000 C   0  0  2  0  0  0  0  0  0  0  0  0
    1.6139   -1.0784    0.0000 H   0  0  0  0  0  0  0  0  0  0  0  0
    0.8423   -1.4589    0.0000 O   0  0  0  0  0  0  0  0  0  0  0  0
   -0.0000   -1.9452    0.0000 C   0  0  1  0  0  0  0  0  0  0  0  0
   -0.4863   -2.7875    0.0000 H   0  0  0  0  0  0  0  0  0  0  0  0
   -0.8423   -1.4589    0.0000 C   0  0  1  0  0  0  0  0  0  0  0  0
   -1.8149   -1.4589    0.0000 H   0  0  0  0  0  0  0  0  0  0  0  0
   -1.3286   -2.3012    0.0000 O   0  0  0  0  0  0  0  0  0  0  0  0
   -0.8423   -0.4863    0.0000 C   0  0  1  0  0  0  0  0  0  0  0  0
   -1.3286    0.3560    0.0000 H   0  0  0  0  0  0  0  0  0  0  0  0
   -1.8149   -0.4863    0.0000 O   0  0  0  0  0  0  0  0  0  0  0  0
    0.0000    0.0000    0.0000 C   0  0  1  0  0  0  0  0  0  0  0  0
    0.4863    0.8423    0.0000 H   0  0  0  0  0  0  0  0  0  0  0  0
   -0.4863    0.8423    0.0000 O   0  0  0  0  0  0  0  0  0  0  0  0
    0.4863   -2.7875    0.0000 C   0  0  0  0  0  0  0  0  0  0  0  0
   -0.0000   -3.6298    0.0000 O   0  0  0  0  0  0  0  0  0  0  0  0
  1  2  1  0  0  0  0
  1 51  1  0  0  0  0
  2  3  1  0  0  0  0
  2 13  1  1  0  0  0
  4  2  1  6  0  0  0
  4  5  1  0  0  0  0
  4  6  1  0  0  0  0
  7  4  1  6  0  0  0
  7  8  1  0  0  0  0
  7  9  1  0  0  0  0
 10  7  1  1  0  0  0
 10 11  1  0  0  0  0
 10 12  1  0  0  0  0
 10 37  1  0  0  0  0
 12 13  1  0  0  0  0
 13 14  1  6  0  0  0
 13 15  1  0  0  0  0
 15 16  1  0  0  0  0
 16 21  1  0  0  0  0
 16 17  2  0  0  0  0
 17 18  1  0  0  0  0
 17 29  1  0  0  0  0
 18 19  1  0  0  0  0
 19 28  1  0  0  0  0
 19 20  2  0  0  0  0
 20 21  1  0  0  0  0
 20 23  1  0  0  0  0
 21 22  2  0  0  0  0
 23 24  1  0  0  0  0
 23 25  2  0  0  0  0
 25 26  1  0  0  0  0
 26 27  1  0  0  0  0
 26 28  2  0  0  0  0
 29 36  1  0  0  0  0
 29 30  2  0  0  0  0
 30 31  1  0  0  0  0
 31 32  1  0  0  0  0
 31 33  2  0  0  0  0
 33 34  1  0  0  0  0
 33 35  1  0  0  0  0
 35 36  2  0  0  0  0
 37 38  1  0  0  0  0
 38 39  1  0  0  0  0
 39 40  2  0  0  0  0
 39 41  1  0  0  0  0
 41 42  2  0  0  0  0
 42 43  1  0  0  0  0
 43 50  1  0  0  0  0
 43 44  2  0  0  0  0
 44 45  1  0  0  0  0
 45 46  1  0  0  0  0
 45 47  2  0  0  0  0
 47 48  1  0  0  0  0
 47 49  1  0  0  0  0
 49 50  2  0  0  0  0
 51 52  1  0  0  0  0
 51 62  1  1  0  0  0
 51 53  1  0  0  0  0
 53 54  1  0  0  0  0
 54 55  1  1  0  0  0
 54 65  1  0  0  0  0
 56 54  1  6  0  0  0
 56 57  1  0  0  0  0
 56 58  1  0  0  0  0
 59 56  1  6  0  0  0
 59 60  1  0  0  0  0
 59 61  1  0  0  0  0
 62 59  1  6  0  0  0
 62 63  1  0  0  0  0
 62 64  1  0  0  0  0
 65 66  1  0  0  0  0
M  END
$$$$
