# Supplementary material for: Structure-based computational screening of 470 natural quercetin derivatives for identification of SARS-CoV-2 Mpro inhibitor
Source: PeerJ. 2023 Mar 14;11:e14915. doi: 10.7717/peerj.14915 (PMC10022500; doi:10.7717/peerj.14915)
Supplement: Supplemental Information 1 [file peerj-11-14915-s001.zip › Screening 470 Quercetin Derivates as Anticovid/Ligands/SDF/16.sdf]

mol1_entry_00001_conf_01
 OpenBabel09062119142D

 57 61  0  0  1  0  0  0  0  0999 V2000
    3.2620    1.4088    0.0000 O   0  0  0  0  0  0  0  0  0  0  0  0
    2.3117    1.6634    0.0000 C   0  0  1  0  0  0  0  0  0  0  0  0
    1.3613    1.4088    0.0000 H   0  0  0  0  0  0  0  0  0  0  0  0
    2.0570    2.6137    0.0000 C   0  0  2  0  0  0  0  0  0  0  0  0
    1.3613    3.3095    0.0000 H   0  0  0  0  0  0  0  0  0  0  0  0
    1.1067    2.3591    0.0000 O   0  0  0  0  0  0  0  0  0  0  0  0
    2.7528    3.3095    0.0000 C   0  0  2  0  0  0  0  0  0  0  0  0
    3.0074    4.2598    0.0000 H   0  0  0  0  0  0  0  0  0  0  0  0
    2.0570    4.0052    0.0000 O   0  0  0  0  0  0  0  0  0  0  0  0
    3.7031    3.0548    0.0000 C   0  0  2  0  0  0  0  0  0  0  0  0
    4.6534    3.3095    0.0000 H   0  0  0  0  0  0  0  0  0  0  0  0
    3.9577    4.0052    0.0000 O   0  0  0  0  0  0  0  0  0  0  0  0
    3.9577    2.1045    0.0000 C   0  0  1  0  0  0  0  0  0  0  0  0
    4.6534    1.4088    0.0000 H   0  0  0  0  0  0  0  0  0  0  0  0
    4.9081    2.3591    0.0000 O   0  0  0  0  0  0  0  0  0  0  0  0
    5.6038    1.6634    0.0000 C   0  0  2  0  0  0  0  0  0  0  0  0
    5.2273    0.7544    0.0000 H   0  0  0  0  0  0  0  0  0  0  0  0
    6.0957    0.8113    0.0000 C   0  0  1  0  0  0  0  0  0  0  0  0
    6.0957   -0.1725    0.0000 H   0  0  0  0  0  0  0  0  0  0  0  0
    7.0796    0.8113    0.0000 O   0  0  0  0  0  0  0  0  0  0  0  0
    7.5715    1.6634    0.0000 C   0  0  0  0  0  0  0  0  0  0  0  0
    7.0796    2.5155    0.0000 C   0  0  0  0  0  0  0  0  0  0  0  0
    6.0957    2.5155    0.0000 C   0  0  0  0  0  0  0  0  0  0  0  0
    5.6038    3.3675    0.0000 O   0  0  0  0  0  0  0  0  0  0  0  0
    7.5715    3.3675    0.0000 C   0  0  0  0  0  0  0  0  0  0  0  0
    7.0796    4.2196    0.0000 O   0  0  0  0  0  0  0  0  0  0  0  0
    8.5554    3.3675    0.0000 C   0  0  0  0  0  0  0  0  0  0  0  0
    9.0473    2.5155    0.0000 C   0  0  0  0  0  0  0  0  0  0  0  0
   10.0312    2.5155    0.0000 O   0  0  0  0  0  0  0  0  0  0  0  0
   10.5231    3.3675    0.0000 C   0  0  0  0  0  0  0  0  0  0  0  0
    8.5554    1.6634    0.0000 C   0  0  0  0  0  0  0  0  0  0  0  0
    4.3916   -0.1725    0.0000 C   0  0  0  0  0  0  0  0  0  0  0  0
    4.3916   -1.1564    0.0000 C   0  0  0  0  0  0  0  0  0  0  0  0
    3.5396   -1.6483    0.0000 C   0  0  0  0  0  0  0  0  0  0  0  0
    3.5396   -2.6322    0.0000 O   0  0  0  0  0  0  0  0  0  0  0  0
    2.6875   -1.1564    0.0000 C   0  0  0  0  0  0  0  0  0  0  0  0
    1.8354   -1.6483    0.0000 O   0  0  0  0  0  0  0  0  0  0  0  0
    2.6875   -0.1725    0.0000 C   0  0  0  0  0  0  0  0  0  0  0  0
    3.5396    0.3194    0.0000 C   0  0  0  0  0  0  0  0  0  0  0  0
    2.0570    0.7131    0.0000 C   0  0  0  0  0  0  0  0  0  0  0  0
    1.1067    0.4584    0.0000 O   0  0  0  0  0  0  0  0  0  0  0  0
    0.8521   -0.4919    0.0000 C   0  0  2  0  0  0  0  0  0  0  0  0
    1.6326   -1.0909    0.0000 H   0  0  0  0  0  0  0  0  0  0  0  0
    0.8521   -1.4758    0.0000 O   0  0  0  0  0  0  0  0  0  0  0  0
   -0.0000   -1.9677    0.0000 C   0  0  1  0  0  0  0  0  0  0  0  0
   -0.4919   -2.8198    0.0000 H   0  0  0  0  0  0  0  0  0  0  0  0
   -0.8521   -1.4758    0.0000 C   0  0  1  0  0  0  0  0  0  0  0  0
   -1.8359   -1.4758    0.0000 H   0  0  0  0  0  0  0  0  0  0  0  0
   -1.3440   -2.3279    0.0000 O   0  0  0  0  0  0  0  0  0  0  0  0
   -0.8521   -0.4919    0.0000 C   0  0  1  0  0  0  0  0  0  0  0  0
   -1.3440    0.3601    0.0000 H   0  0  0  0  0  0  0  0  0  0  0  0
   -1.8359   -0.4919    0.0000 O   0  0  0  0  0  0  0  0  0  0  0  0
   -0.0000   -0.0000    0.0000 C   0  0  1  0  0  0  0  0  0  0  0  0
    0.4919    0.8521    0.0000 H   0  0  0  0  0  0  0  0  0  0  0  0
   -0.4919    0.8521    0.0000 O   0  0  0  0  0  0  0  0  0  0  0  0
    0.4919   -2.8198    0.0000 C   0  0  0  0  0  0  0  0  0  0  0  0
   -0.0000   -3.6719    0.0000 O   0  0  0  0  0  0  0  0  0  0  0  0
  1 13  1  0  0  0  0
  1  2  1  0  0  0  0
  2  3  1  0  0  0  0
  2  4  1  6  0  0  0
  2 40  1  0  0  0  0
  4  5  1  1  0  0  0
  4  6  1  0  0  0  0
  7  4  1  1  0  0  0
  7  8  1  0  0  0  0
  7  9  1  0  0  0  0
 10  7  1  1  0  0  0
 10 11  1  0  0  0  0
 10 12  1  0  0  0  0
 13 10  1  6  0  0  0
 13 14  1  0  0  0  0
 13 15  1  0  0  0  0
 15 16  1  0  0  0  0
 16 17  1  6  0  0  0
 16 23  1  0  0  0  0
 18 16  1  6  0  0  0
 18 19  1  0  0  0  0
 18 20  1  0  0  0  0
 18 32  1  0  0  0  0
 20 21  1  0  0  0  0
 21 31  1  0  0  0  0
 21 22  2  0  0  0  0
 22 23  1  0  0  0  0
 22 25  1  0  0  0  0
 23 24  2  0  0  0  0
 25 26  1  0  0  0  0
 25 27  2  0  0  0  0
 27 28  1  0  0  0  0
 28 29  1  0  0  0  0
 28 31  2  0  0  0  0
 29 30  1  0  0  0  0
 32 39  1  0  0  0  0
 32 33  2  0  0  0  0
 33 34  1  0  0  0  0
 34 35  1  0  0  0  0
 34 36  2  0  0  0  0
 36 37  1  0  0  0  0
 36 38  1  0  0  0  0
 38 39  2  0  0  0  0
 40 41  1  0  0  0  0
 41 42  1  0  0  0  0
 42 43  1  0  0  0  0
 42 53  1  1  0  0  0
 42 44  1  0  0  0  0
 44 45  1  0  0  0  0
 45 46  1  0  0  0  0
 45 47  1  6  0  0  0
 45 56  1  0  0  0  0
 47 48  1  6  0  0  0
 47 49  1  0  0  0  0
 50 47  1  6  0  0  0
 50 51  1  0  0  0  0
 50 52  1  0  0  0  0
 53 50  1  6  0  0  0
 53 54  1  0  0  0  0
 53 55  1  0  0  0  0
 56 57  1  0  0  0  0
M  END
$$$$
