# Supplementary material for: Structure-based computational screening of 470 natural quercetin derivatives for identification of SARS-CoV-2 Mpro inhibitor
Source: PeerJ. 2023 Mar 14;11:e14915. doi: 10.7717/peerj.14915 (PMC10022500; doi:10.7717/peerj.14915)
Supplement: Supplemental Information 1 [file peerj-11-14915-s001.zip › Screening 470 Quercetin Derivates as Anticovid/Ligands/SDF/9.sdf]

mol1_entry_00001_conf_01
 OpenBabel09062119142D

 66 71  0  0  1  0  0  0  0  0999 V2000
    3.3959   -0.3955    0.0000 O   0  0  0  0  0  0  0  0  0  0  0  0
    2.7265    0.2739    0.0000 C   0  0  1  0  0  0  0  0  0  0  0  0
    1.8121    0.5190    0.0000 H   0  0  0  0  0  0  0  0  0  0  0  0
    2.9715    1.1883    0.0000 C   0  0  2  0  0  0  0  0  0  0  0  0
    2.7265    2.1028    0.0000 H   0  0  0  0  0  0  0  0  0  0  0  0
    2.0571    1.4334    0.0000 O   0  0  0  0  0  0  0  0  0  0  0  0
    3.8860    1.4334    0.0000 C   0  0  2  0  0  0  0  0  0  0  0  0
    4.5554    2.1028    0.0000 H   0  0  0  0  0  0  0  0  0  0  0  0
    3.6409    2.3478    0.0000 O   0  0  0  0  0  0  0  0  0  0  0  0
    4.5554    0.7640    0.0000 C   0  0  2  0  0  0  0  0  0  0  0  0
    5.4698    0.5190    0.0000 H   0  0  0  0  0  0  0  0  0  0  0  0
    5.2247    1.4334    0.0000 O   0  0  0  0  0  0  0  0  0  0  0  0
    4.3103   -0.1504    0.0000 C   0  0  1  0  0  0  0  0  0  0  0  0
    3.9481   -1.0250    0.0000 H   0  0  0  0  0  0  0  0  0  0  0  0
    8.0970   -0.1504    0.0000 O   0  0  0  0  0  0  0  0  0  0  0  0
    8.5703    0.6694    0.0000 C   0  0  2  0  0  0  0  0  0  0  0  0
    7.6237    0.6694    0.0000 H   0  0  0  0  0  0  0  0  0  0  0  0
    9.3902    0.1961    0.0000 C   0  0  1  0  0  0  0  0  0  0  0  0
   10.2648   -0.1662    0.0000 H   0  0  0  0  0  0  0  0  0  0  0  0
   10.2100    0.6694    0.0000 O   0  0  0  0  0  0  0  0  0  0  0  0
   10.2100    1.6161    0.0000 C   0  0  0  0  0  0  0  0  0  0  0  0
    9.3902    2.0894    0.0000 C   0  0  0  0  0  0  0  0  0  0  0  0
    8.5703    1.6161    0.0000 C   0  0  0  0  0  0  0  0  0  0  0  0
    7.7505    2.0894    0.0000 O   0  0  0  0  0  0  0  0  0  0  0  0
    9.3902    3.0361    0.0000 C   0  0  0  0  0  0  0  0  0  0  0  0
    8.5703    3.5094    0.0000 O   0  0  0  0  0  0  0  0  0  0  0  0
   10.2100    3.5094    0.0000 C   0  0  0  0  0  0  0  0  0  0  0  0
   11.0298    3.0361    0.0000 C   0  0  0  0  0  0  0  0  0  0  0  0
   11.8497    3.5094    0.0000 O   0  0  0  0  0  0  0  0  0  0  0  0
   11.0298    2.0894    0.0000 C   0  0  0  0  0  0  0  0  0  0  0  0
    8.0514   -1.1427    0.0000 C   0  0  0  0  0  0  0  0  0  0  0  0
    8.2964   -2.0571    0.0000 C   0  0  0  0  0  0  0  0  0  0  0  0
    7.6270   -2.7265    0.0000 C   0  0  0  0  0  0  0  0  0  0  0  0
    7.8720   -3.6409    0.0000 O   0  0  0  0  0  0  0  0  0  0  0  0
    7.2026   -4.3103    0.0000 C   0  0  2  0  0  0  0  0  0  0  0  0
    6.9576   -3.3959    0.0000 H   0  0  0  0  0  0  0  0  0  0  0  0
    7.7984   -5.0460    0.0000 O   0  0  0  0  0  0  0  0  0  0  0  0
    7.2828   -5.8400    0.0000 C   0  0  0  0  0  0  0  0  0  0  0  0
    6.3684   -5.5950    0.0000 C   0  0  1  0  0  0  0  0  0  0  0  0
    5.4334   -5.7431    0.0000 O   0  0  0  0  0  0  0  0  0  0  0  0
    6.3188   -4.6496    0.0000 C   0  0  1  0  0  0  0  0  0  0  0  0
    5.8891   -3.8061    0.0000 H   0  0  0  0  0  0  0  0  0  0  0  0
    5.3735   -4.6000    0.0000 O   0  0  0  0  0  0  0  0  0  0  0  0
    6.0291   -6.4787    0.0000 C   0  0  0  0  0  0  0  0  0  0  0  0
    5.0941   -6.6268    0.0000 O   0  0  0  0  0  0  0  0  0  0  0  0
    6.7126   -2.4815    0.0000 C   0  0  0  0  0  0  0  0  0  0  0  0
    6.0432   -3.1509    0.0000 O   0  0  0  0  0  0  0  0  0  0  0  0
    6.4676   -1.5671    0.0000 C   0  0  0  0  0  0  0  0  0  0  0  0
    7.1370   -0.8977    0.0000 C   0  0  0  0  0  0  0  0  0  0  0  0
    2.0571   -0.3955    0.0000 C   0  0  0  0  0  0  0  0  0  0  0  0
    1.1427   -0.1504    0.0000 O   0  0  0  0  0  0  0  0  0  0  0  0
    0.4733   -0.8198    0.0000 C   0  0  2  0  0  0  0  0  0  0  0  0
    0.8356   -1.6944    0.0000 H   0  0  0  0  0  0  0  0  0  0  0  0
   -0.0000   -1.6397    0.0000 O   0  0  0  0  0  0  0  0  0  0  0  0
   -0.9467   -1.6397    0.0000 C   0  0  1  0  0  0  0  0  0  0  0  0
   -1.7665   -2.1130    0.0000 H   0  0  0  0  0  0  0  0  0  0  0  0
   -1.4200   -0.8198    0.0000 C   0  0  1  0  0  0  0  0  0  0  0  0
   -2.2398   -0.3465    0.0000 H   0  0  0  0  0  0  0  0  0  0  0  0
   -2.2398   -1.2932    0.0000 O   0  0  0  0  0  0  0  0  0  0  0  0
   -0.9467    0.0000    0.0000 C   0  0  1  0  0  0  0  0  0  0  0  0
   -0.9467    0.9467    0.0000 H   0  0  0  0  0  0  0  0  0  0  0  0
   -1.7665    0.4733    0.0000 O   0  0  0  0  0  0  0  0  0  0  0  0
    0.0000   -0.0000    0.0000 C   0  0  1  0  0  0  0  0  0  0  0  0
    0.8198    0.4733    0.0000 H   0  0  0  0  0  0  0  0  0  0  0  0
    0.0000    0.9467    0.0000 O   0  0  0  0  0  0  0  0  0  0  0  0
   -0.9467   -2.5863    0.0000 C   0  0  0  0  0  0  0  0  0  0  0  0
  1 13  1  0  0  0  0
  1  2  1  0  0  0  0
  2  3  1  0  0  0  0
  2  4  1  6  0  0  0
  2 50  1  0  0  0  0
  4  5  1  0  0  0  0
  4  6  1  0  0  0  0
  4  7  1  6  0  0  0
  7  8  1  1  0  0  0
  7  9  1  0  0  0  0
 10  7  1  1  0  0  0
 10 11  1  0  0  0  0
 10 12  1  0  0  0  0
 13 10  1  6  0  0  0
 13 14  1  0  0  0  0
 13 15  1  0  0  0  0
 15 16  1  0  0  0  0
 16 17  1  0  0  0  0
 16 23  1  0  0  0  0
 16 18  1  6  0  0  0
 18 19  1  6  0  0  0
 18 20  1  0  0  0  0
 18 31  1  0  0  0  0
 20 21  1  0  0  0  0
 21 30  1  0  0  0  0
 21 22  2  0  0  0  0
 22 23  1  0  0  0  0
 22 25  1  0  0  0  0
 23 24  2  0  0  0  0
 25 26  1  0  0  0  0
 25 27  2  0  0  0  0
 27 28  1  0  0  0  0
 28 29  1  0  0  0  0
 28 30  2  0  0  0  0
 31 49  1  0  0  0  0
 31 32  2  0  0  0  0
 32 33  1  0  0  0  0
 33 34  1  0  0  0  0
 33 46  2  0  0  0  0
 34 35  1  0  0  0  0
 35 36  1  0  0  0  0
 35 41  1  6  0  0  0
 35 37  1  0  0  0  0
 37 38  1  0  0  0  0
 38 39  1  0  0  0  0
 39 40  1  0  0  0  0
 39 41  1  6  0  0  0
 39 44  1  0  0  0  0
 41 42  1  6  0  0  0
 41 43  1  0  0  0  0
 44 45  1  0  0  0  0
 46 47  1  0  0  0  0
 46 48  1  0  0  0  0
 48 49  2  0  0  0  0
 50 51  1  0  0  0  0
 51 52  1  0  0  0  0
 52 53  1  0  0  0  0
 52 63  1  1  0  0  0
 52 54  1  0  0  0  0
 54 55  1  0  0  0  0
 55 56  1  1  0  0  0
 55 66  1  0  0  0  0
 57 55  1  6  0  0  0
 57 58  1  0  0  0  0
 57 59  1  0  0  0  0
 60 57  1  6  0  0  0
 60 61  1  0  0  0  0
 60 62  1  0  0  0  0
 63 60  1  6  0  0  0
 63 64  1  0  0  0  0
 63 65  1  0  0  0  0
M  END
$$$$
