# Supplementary material for: Structure-based computational screening of 470 natural quercetin derivatives for identification of SARS-CoV-2 Mpro inhibitor
Source: PeerJ. 2023 Mar 14;11:e14915. doi: 10.7717/peerj.14915 (PMC10022500; doi:10.7717/peerj.14915)
Supplement: Supplemental Information 1 [file peerj-11-14915-s001.zip › Screening 470 Quercetin Derivates as Anticovid/Ligands/SDF/30.sdf]

mol1_entry_00001_conf_01
 OpenBabel09062119142D

 83 89  0  0  1  0  0  0  0  0999 V2000
   -0.7071   -2.6390    0.0000 O   0  0  0  0  0  0  0  0  0  0  0  0
   -1.5731   -3.1390    0.0000 C   0  0  1  0  0  0  0  0  0  0  0  0
   -1.4426   -4.1304    0.0000 H   0  0  0  0  0  0  0  0  0  0  0  0
   -2.2802   -3.8461    0.0000 C   0  0  2  0  0  0  0  0  0  0  0  0
   -2.5391   -4.8120    0.0000 H   0  0  0  0  0  0  0  0  0  0  0  0
   -1.5731   -4.5532    0.0000 O   0  0  0  0  0  0  0  0  0  0  0  0
   -3.2462   -3.5872    0.0000 C   0  0  2  0  0  0  0  0  0  0  0  0
   -4.2121   -3.8461    0.0000 H   0  0  0  0  0  0  0  0  0  0  0  0
   -3.5050   -4.5532    0.0000 O   0  0  0  0  0  0  0  0  0  0  0  0
   -3.5050   -2.6213    0.0000 C   0  0  2  0  0  0  0  0  0  0  0  0
   -4.2121   -1.9142    0.0000 H   0  0  0  0  0  0  0  0  0  0  0  0
   -2.7979   -1.9142    0.0000 O   0  0  0  0  0  0  0  0  0  0  0  0
   -1.8320   -2.1730    0.0000 C   0  0  2  0  0  0  0  0  0  0  0  0
   -0.8660   -1.9142    0.0000 H   0  0  0  0  0  0  0  0  0  0  0  0
   -1.5731   -1.2071    0.0000 O   0  0  0  0  0  0  0  0  0  0  0  0
   -2.2802   -0.5000    0.0000 C   0  0  0  0  0  0  0  0  0  0  0  0
   -3.2462   -0.7588    0.0000 C   0  0  2  0  0  0  0  0  0  0  0  0
   -3.3767   -1.7503    0.0000 H   0  0  0  0  0  0  0  0  0  0  0  0
   -4.1122   -1.2588    0.0000 O   0  0  0  0  0  0  0  0  0  0  0  0
   -4.9782   -0.7588    0.0000 C   0  0  2  0  0  0  0  0  0  0  0  0
   -5.9782   -0.7588    0.0000 H   0  0  0  0  0  0  0  0  0  0  0  0
   -5.4782   -1.6248    0.0000 O   0  0  0  0  0  0  0  0  0  0  0  0
   -6.4782   -1.6248    0.0000 C   0  0  0  0  0  0  0  0  0  0  0  0
   -6.9782   -0.7588    0.0000 C   0  0  0  0  0  0  0  0  0  0  0  0
   -7.9782   -0.7588    0.0000 C   0  0  0  0  0  0  0  0  0  0  0  0
   -8.4782    0.1072    0.0000 O   0  0  0  0  0  0  0  0  0  0  0  0
   -9.4782    0.1072    0.0000 C   0  0  1  0  0  0  0  0  0  0  0  0
  -10.3442    0.6072    0.0000 H   0  0  0  0  0  0  0  0  0  0  0  0
   -9.9782   -0.7588    0.0000 C   0  0  2  0  0  0  0  0  0  0  0  0
  -10.8442   -1.2588    0.0000 H   0  0  0  0  0  0  0  0  0  0  0  0
  -10.8442   -0.2588    0.0000 O   0  0  0  0  0  0  0  0  0  0  0  0
   -9.4782   -1.6248    0.0000 C   0  0  0  0  0  0  0  0  0  0  0  0
   -9.9782   -2.4909    0.0000 O   0  0  0  0  0  0  0  0  0  0  0  0
   -8.4782   -1.6248    0.0000 C   0  0  0  0  0  0  0  0  0  0  0  0
   -7.9782   -2.4909    0.0000 C   0  0  0  0  0  0  0  0  0  0  0  0
   -8.4782   -3.3569    0.0000 O   0  0  0  0  0  0  0  0  0  0  0  0
   -6.9782   -2.4909    0.0000 C   0  0  0  0  0  0  0  0  0  0  0  0
   -9.4782    1.1072    0.0000 C   0  0  0  0  0  0  0  0  0  0  0  0
   -8.6122    1.6072    0.0000 C   0  0  0  0  0  0  0  0  0  0  0  0
   -8.6122    2.6072    0.0000 C   0  0  0  0  0  0  0  0  0  0  0  0
   -7.7462    3.1072    0.0000 O   0  0  0  0  0  0  0  0  0  0  0  0
   -9.4782    3.1072    0.0000 C   0  0  0  0  0  0  0  0  0  0  0  0
   -9.4782    4.1072    0.0000 O   0  0  0  0  0  0  0  0  0  0  0  0
  -10.3442    2.6072    0.0000 C   0  0  0  0  0  0  0  0  0  0  0  0
  -10.3442    1.6072    0.0000 C   0  0  0  0  0  0  0  0  0  0  0  0
   -4.9782    0.2412    0.0000 C   0  0  1  0  0  0  0  0  0  0  0  0
   -5.4782    1.1072    0.0000 H   0  0  0  0  0  0  0  0  0  0  0  0
   -5.9782    0.2412    0.0000 O   0  0  0  0  0  0  0  0  0  0  0  0
   -4.1122    0.7412    0.0000 C   0  0  1  0  0  0  0  0  0  0  0  0
   -3.6122    1.6072    0.0000 H   0  0  0  0  0  0  0  0  0  0  0  0
   -4.6122    1.6072    0.0000 O   0  0  0  0  0  0  0  0  0  0  0  0
   -3.2462    0.2412    0.0000 C   0  0  1  0  0  0  0  0  0  0  0  0
   -2.2462    0.2412    0.0000 H   0  0  0  0  0  0  0  0  0  0  0  0
   -2.7462    1.1072    0.0000 O   0  0  0  0  0  0  0  0  0  0  0  0
   -4.4709   -2.8801    0.0000 C   0  0  0  0  0  0  0  0  0  0  0  0
    0.1589   -3.1390    0.0000 C   0  0  2  0  0  0  0  0  0  0  0  0
    0.0284   -4.1304    0.0000 H   0  0  0  0  0  0  0  0  0  0  0  0
    0.8660   -3.8461    0.0000 O   0  0  0  0  0  0  0  0  0  0  0  0
    1.8320   -3.5872    0.0000 C   0  0  1  0  0  0  0  0  0  0  0  0
    2.7979   -3.8461    0.0000 H   0  0  0  0  0  0  0  0  0  0  0  0
    2.0908   -2.6213    0.0000 C   0  0  1  0  0  0  0  0  0  0  0  0
    2.7979   -1.9142    0.0000 H   0  0  0  0  0  0  0  0  0  0  0  0
    3.0567   -2.8801    0.0000 O   0  0  0  0  0  0  0  0  0  0  0  0
    1.3837   -1.9142    0.0000 C   0  0  1  0  0  0  0  0  0  0  0  0
    1.1248   -0.9483    0.0000 H   0  0  0  0  0  0  0  0  0  0  0  0
    2.0908   -1.2071    0.0000 O   0  0  0  0  0  0  0  0  0  0  0  0
    0.4177   -2.1730    0.0000 C   0  0  1  0  0  0  0  0  0  0  0  0
   -0.5482   -1.9142    0.0000 H   0  0  0  0  0  0  0  0  0  0  0  0
    0.1589   -1.2071    0.0000 O   0  0  0  0  0  0  0  0  0  0  0  0
    0.8660   -0.5000    0.0000 C   0  0  2  0  0  0  0  0  0  0  0  0
    1.7899   -0.8827    0.0000 H   0  0  0  0  0  0  0  0  0  0  0  0
    1.7321    0.0000    0.0000 O   0  0  0  0  0  0  0  0  0  0  0  0
    1.7321    1.0000    0.0000 C   0  0  0  0  0  0  0  0  0  0  0  0
    0.8660    1.5000    0.0000 C   0  0  1  0  0  0  0  0  0  0  0  0
    0.3660    2.3660    0.0000 H   0  0  0  0  0  0  0  0  0  0  0  0
    1.3660    2.3660    0.0000 O   0  0  0  0  0  0  0  0  0  0  0  0
    0.0000    1.0000    0.0000 C   0  0  1  0  0  0  0  0  0  0  0  0
   -1.0000    1.0000    0.0000 H   0  0  0  0  0  0  0  0  0  0  0  0
   -0.5000    1.8660    0.0000 O   0  0  0  0  0  0  0  0  0  0  0  0
    0.0000   -0.0000    0.0000 C   0  0  1  0  0  0  0  0  0  0  0  0
   -0.5000   -0.8660    0.0000 H   0  0  0  0  0  0  0  0  0  0  0  0
   -1.0000    0.0000    0.0000 O   0  0  0  0  0  0  0  0  0  0  0  0
    2.0908   -4.5532    0.0000 C   0  0  0  0  0  0  0  0  0  0  0  0
  1  2  1  0  0  0  0
  1 56  1  0  0  0  0
  2  3  1  0  0  0  0
  2  4  1  1  0  0  0
  4  5  1  1  0  0  0
  4  6  1  0  0  0  0
  7  4  1  1  0  0  0
  7  8  1  0  0  0  0
  7  9  1  0  0  0  0
 10  7  1  6  0  0  0
 10 11  1  0  0  0  0
 10 12  1  0  0  0  0
 10 55  1  0  0  0  0
 12 13  1  0  0  0  0
 13 14  1  0  0  0  0
 13  2  1  6  0  0  0
 13 15  1  0  0  0  0
 15 16  1  0  0  0  0
 16 17  1  0  0  0  0
 17 18  1  0  0  0  0
 17 52  1  1  0  0  0
 17 19  1  0  0  0  0
 19 20  1  0  0  0  0
 20 21  1  1  0  0  0
 20 22  1  0  0  0  0
 22 23  1  0  0  0  0
 23 37  1  0  0  0  0
 23 24  2  0  0  0  0
 24 25  1  0  0  0  0
 25 34  2  0  0  0  0
 25 26  1  0  0  0  0
 26 27  1  0  0  0  0
 27 28  1  0  0  0  0
 27 29  1  1  0  0  0
 27 38  1  0  0  0  0
 29 30  1  6  0  0  0
 29 31  1  0  0  0  0
 29 32  1  0  0  0  0
 32 33  2  0  0  0  0
 32 34  1  0  0  0  0
 34 35  1  0  0  0  0
 35 36  1  0  0  0  0
 35 37  2  0  0  0  0
 38 45  1  0  0  0  0
 38 39  2  0  0  0  0
 39 40  1  0  0  0  0
 40 41  1  0  0  0  0
 40 42  2  0  0  0  0
 42 43  1  0  0  0  0
 42 44  1  0  0  0  0
 44 45  2  0  0  0  0
 46 20  1  6  0  0  0
 46 47  1  0  0  0  0
 46 48  1  0  0  0  0
 49 46  1  6  0  0  0
 49 50  1  0  0  0  0
 49 51  1  0  0  0  0
 52 49  1  6  0  0  0
 52 53  1  0  0  0  0
 52 54  1  0  0  0  0
 56 57  1  0  0  0  0
 56 67  1  6  0  0  0
 56 58  1  0  0  0  0
 58 59  1  0  0  0  0
 59 60  1  0  0  0  0
 59 61  1  1  0  0  0
 59 83  1  0  0  0  0
 61 62  1  1  0  0  0
 61 63  1  0  0  0  0
 64 61  1  1  0  0  0
 64 65  1  0  0  0  0
 64 66  1  0  0  0  0
 67 64  1  1  0  0  0
 67 68  1  0  0  0  0
 67 69  1  0  0  0  0
 69 70  1  0  0  0  0
 70 71  1  0  0  0  0
 70 80  1  6  0  0  0
 70 72  1  0  0  0  0
 72 73  1  0  0  0  0
 73 74  1  0  0  0  0
 74 75  1  0  0  0  0
 74 76  1  0  0  0  0
 74 77  1  6  0  0  0
 77 78  1  0  0  0  0
 77 79  1  0  0  0  0
 77 80  1  6  0  0  0
 80 81  1  1  0  0  0
 80 82  1  0  0  0  0
M  END
$$$$
