# Supplementary material for: Structure-based computational screening of 470 natural quercetin derivatives for identification of SARS-CoV-2 Mpro inhibitor
Source: PeerJ. 2023 Mar 14;11:e14915. doi: 10.7717/peerj.14915 (PMC10022500; doi:10.7717/peerj.14915)
Supplement: Supplemental Information 1 [file peerj-11-14915-s001.zip › Screening 470 Quercetin Derivates as Anticovid/Ligands/SDF/20.sdf]

mol1_entry_00001_conf_01
 OpenBabel09062119142D

 50 52  0  0  1  0  0  0  0  0999 V2000
   -0.0000    3.0000    0.0000 O   0  0  0  0  0  0  0  0  0  0  0  0
   -0.0000    4.0000    0.0000 C   0  0  0  0  0  0  0  0  0  0  0  0
   -0.8660    4.5000    0.0000 C   0  0  1  0  0  0  0  0  0  0  0  0
   -1.8660    4.5000    0.0000 H   0  0  0  0  0  0  0  0  0  0  0  0
   -1.3660    3.6340    0.0000 O   0  0  0  0  0  0  0  0  0  0  0  0
   -0.8660    5.5000    0.0000 C   0  0  1  0  0  0  0  0  0  0  0  0
   -1.3660    6.3660    0.0000 H   0  0  0  0  0  0  0  0  0  0  0  0
   -1.8660    5.5000    0.0000 O   0  0  0  0  0  0  0  0  0  0  0  0
   -0.0000    6.0000    0.0000 C   0  0  2  0  0  0  0  0  0  0  0  0
    1.0000    6.0000    0.0000 H   0  0  0  0  0  0  0  0  0  0  0  0
    0.5000    5.1340    0.0000 O   0  0  0  0  0  0  0  0  0  0  0  0
    0.0000    7.0000    0.0000 C   0  0  1  0  0  0  0  0  0  0  0  0
    0.5000    7.8660    0.0000 H   0  0  0  0  0  0  0  0  0  0  0  0
    1.0000    7.0000    0.0000 O   0  0  0  0  0  0  0  0  0  0  0  0
   -0.8660    7.5000    0.0000 C   0  0  0  0  0  0  0  0  0  0  0  0
   -0.8660    8.5000    0.0000 O   0  0  0  0  0  0  0  0  0  0  0  0
    0.0000    9.0000    0.0000 C   0  0  0  0  0  0  0  0  0  0  0  0
    0.0000   10.0000    0.0000 C   0  0  1  0  0  0  0  0  0  0  0  0
    0.5000   10.8660    0.0000 H   0  0  0  0  0  0  0  0  0  0  0  0
    1.0000   10.0000    0.0000 O   0  0  0  0  0  0  0  0  0  0  0  0
   -0.8660   10.5000    0.0000 C   0  0  0  0  0  0  0  0  0  0  0  0
   -1.7321   10.0000    0.0000 C   0  0  0  0  0  0  0  0  0  0  0  0
   -1.7321    9.0000    0.0000 O   0  0  0  0  0  0  0  0  0  0  0  0
   -2.5981   10.5000    0.0000 C   0  0  1  0  0  0  0  0  0  0  0  0
   -3.0981   11.3660    0.0000 H   0  0  0  0  0  0  0  0  0  0  0  0
   -2.0981   11.3660    0.0000 O   0  0  0  0  0  0  0  0  0  0  0  0
   -3.4641   10.0000    0.0000 C   0  0  0  0  0  0  0  0  0  0  0  0
   -3.4641    9.0000    0.0000 O   0  0  0  0  0  0  0  0  0  0  0  0
   -0.8660   11.5000    0.0000 O   0  0  0  0  0  0  0  0  0  0  0  0
   -0.8660    2.5000    0.0000 C   0  0  0  0  0  0  0  0  0  0  0  0
   -0.8660    1.5000    0.0000 C   0  0  0  0  0  0  0  0  0  0  0  0
   -1.7321    1.0000    0.0000 O   0  0  0  0  0  0  0  0  0  0  0  0
   -2.5981    1.5000    0.0000 C   0  0  0  0  0  0  0  0  0  0  0  0
   -2.5981    2.5000    0.0000 C   0  0  0  0  0  0  0  0  0  0  0  0
   -1.7321    3.0000    0.0000 C   0  0  0  0  0  0  0  0  0  0  0  0
   -1.7321    4.0000    0.0000 O   0  0  0  0  0  0  0  0  0  0  0  0
   -3.4641    3.0000    0.0000 C   0  0  0  0  0  0  0  0  0  0  0  0
   -3.4641    4.0000    0.0000 O   0  0  0  0  0  0  0  0  0  0  0  0
   -4.3301    2.5000    0.0000 C   0  0  0  0  0  0  0  0  0  0  0  0
   -4.3301    1.5000    0.0000 C   0  0  0  0  0  0  0  0  0  0  0  0
   -5.1962    1.0000    0.0000 O   0  0  0  0  0  0  0  0  0  0  0  0
   -3.4641    1.0000    0.0000 C   0  0  0  0  0  0  0  0  0  0  0  0
   -0.0000    1.0000    0.0000 C   0  0  0  0  0  0  0  0  0  0  0  0
    0.8660    1.5000    0.0000 C   0  0  0  0  0  0  0  0  0  0  0  0
    1.7321    1.0000    0.0000 C   0  0  0  0  0  0  0  0  0  0  0  0
    2.5981    1.5000    0.0000 O   0  0  0  0  0  0  0  0  0  0  0  0
    1.7321    0.0000    0.0000 C   0  0  0  0  0  0  0  0  0  0  0  0
    2.5981   -0.5000    0.0000 O   0  0  0  0  0  0  0  0  0  0  0  0
    0.8660   -0.5000    0.0000 C   0  0  0  0  0  0  0  0  0  0  0  0
   -0.0000   -0.0000    0.0000 C   0  0  0  0  0  0  0  0  0  0  0  0
  1  2  1  0  0  0  0
  1 30  1  0  0  0  0
  2  3  1  0  0  0  0
  3  4  1  6  0  0  0
  3  5  1  0  0  0  0
  3  6  1  0  0  0  0
  6  7  1  6  0  0  0
  6  8  1  0  0  0  0
  6  9  1  0  0  0  0
  9 10  1  6  0  0  0
  9 11  1  0  0  0  0
  9 12  1  0  0  0  0
 12 13  1  1  0  0  0
 12 14  1  0  0  0  0
 12 15  1  0  0  0  0
 15 16  1  0  0  0  0
 16 17  1  0  0  0  0
 17 18  1  0  0  0  0
 18 19  1  1  0  0  0
 18 20  1  0  0  0  0
 18 21  1  0  0  0  0
 21 22  2  0  0  0  0
 21 29  1  0  0  0  0
 22 23  1  0  0  0  0
 22 24  1  0  0  0  0
 24 25  1  1  0  0  0
 24 26  1  0  0  0  0
 24 27  1  0  0  0  0
 27 28  1  0  0  0  0
 30 35  1  0  0  0  0
 30 31  2  0  0  0  0
 31 32  1  0  0  0  0
 31 43  1  0  0  0  0
 32 33  1  0  0  0  0
 33 42  1  0  0  0  0
 33 34  2  0  0  0  0
 34 35  1  0  0  0  0
 34 37  1  0  0  0  0
 35 36  2  0  0  0  0
 37 38  1  0  0  0  0
 37 39  2  0  0  0  0
 39 40  1  0  0  0  0
 40 41  1  0  0  0  0
 40 42  2  0  0  0  0
 43 50  1  0  0  0  0
 43 44  2  0  0  0  0
 44 45  1  0  0  0  0
 45 46  1  0  0  0  0
 45 47  2  0  0  0  0
 47 48  1  0  0  0  0
 47 49  1  0  0  0  0
 49 50  2  0  0  0  0
M  END
$$$$
