# Supplementary material for: Structure-based computational screening of 470 natural quercetin derivatives for identification of SARS-CoV-2 Mpro inhibitor
Source: PeerJ. 2023 Mar 14;11:e14915. doi: 10.7717/peerj.14915 (PMC10022500; doi:10.7717/peerj.14915)
Supplement: Supplemental Information 1 [file peerj-11-14915-s001.zip › Screening 470 Quercetin Derivates as Anticovid/Ligands/SDF/18.sdf]

mol1_entry_00001_conf_01
 OpenBabel09062119142D

 55 59  0  0  1  0  0  0  0  0999 V2000
   -0.7412    0.9659    0.0000 O   0  0  0  0  0  0  0  0  0  0  0  0
   -1.2412    1.8320    0.0000 C   0  0  1  0  0  0  0  0  0  0  0  0
   -0.6324    2.6253    0.0000 H   0  0  0  0  0  0  0  0  0  0  0  0
   -1.5000    2.7979    0.0000 C   0  0  2  0  0  0  0  0  0  0  0  0
   -1.2412    3.7638    0.0000 H   0  0  0  0  0  0  0  0  0  0  0  0
   -0.5341    3.0567    0.0000 O   0  0  0  0  0  0  0  0  0  0  0  0
   -2.4659    3.0567    0.0000 C   0  0  2  0  0  0  0  0  0  0  0  0
   -3.1730    3.7638    0.0000 H   0  0  0  0  0  0  0  0  0  0  0  0
   -2.2071    4.0226    0.0000 O   0  0  0  0  0  0  0  0  0  0  0  0
   -3.1730    2.3496    0.0000 C   0  0  2  0  0  0  0  0  0  0  0  0
   -4.1390    2.0908    0.0000 H   0  0  0  0  0  0  0  0  0  0  0  0
   -2.9142    1.3837    0.0000 O   0  0  0  0  0  0  0  0  0  0  0  0
   -1.9483    1.1248    0.0000 C   0  0  2  0  0  0  0  0  0  0  0  0
   -1.2412    0.4177    0.0000 H   0  0  0  0  0  0  0  0  0  0  0  0
   -2.2071    0.1589    0.0000 C   0  0  0  0  0  0  0  0  0  0  0  0
   -3.8801    3.0567    0.0000 O   0  0  0  0  0  0  0  0  0  0  0  0
   -4.8461    2.7979    0.0000 C   0  0  2  0  0  0  0  0  0  0  0  0
   -4.9766    1.8064    0.0000 H   0  0  0  0  0  0  0  0  0  0  0  0
   -5.7121    2.2979    0.0000 C   0  0  2  0  0  0  0  0  0  0  0  0
   -6.2121    1.4319    0.0000 H   0  0  0  0  0  0  0  0  0  0  0  0
   -6.5781    2.7979    0.0000 O   0  0  0  0  0  0  0  0  0  0  0  0
   -6.5781    3.7979    0.0000 C   0  0  0  0  0  0  0  0  0  0  0  0
   -5.7121    4.2979    0.0000 C   0  0  0  0  0  0  0  0  0  0  0  0
   -4.8461    3.7979    0.0000 C   0  0  0  0  0  0  0  0  0  0  0  0
   -3.9800    4.2979    0.0000 O   0  0  0  0  0  0  0  0  0  0  0  0
   -5.7121    5.2979    0.0000 C   0  0  0  0  0  0  0  0  0  0  0  0
   -4.8461    5.7979    0.0000 O   0  0  0  0  0  0  0  0  0  0  0  0
   -6.5781    5.7979    0.0000 C   0  0  0  0  0  0  0  0  0  0  0  0
   -7.4441    5.2979    0.0000 C   0  0  0  0  0  0  0  0  0  0  0  0
   -8.3102    5.7979    0.0000 O   0  0  0  0  0  0  0  0  0  0  0  0
   -7.4441    4.2979    0.0000 C   0  0  0  0  0  0  0  0  0  0  0  0
   -5.2121    1.4319    0.0000 C   0  0  0  0  0  0  0  0  0  0  0  0
   -4.2121    1.4319    0.0000 C   0  0  0  0  0  0  0  0  0  0  0  0
   -3.7121    0.5658    0.0000 C   0  0  0  0  0  0  0  0  0  0  0  0
   -2.7121    0.5658    0.0000 O   0  0  0  0  0  0  0  0  0  0  0  0
   -4.2121   -0.3002    0.0000 C   0  0  0  0  0  0  0  0  0  0  0  0
   -3.7121   -1.1662    0.0000 O   0  0  0  0  0  0  0  0  0  0  0  0
   -5.2121   -0.3002    0.0000 C   0  0  0  0  0  0  0  0  0  0  0  0
   -5.7121    0.5658    0.0000 C   0  0  0  0  0  0  0  0  0  0  0  0
    0.2588    0.9659    0.0000 C   0  0  2  0  0  0  0  0  0  0  0  0
    0.6415    1.8898    0.0000 H   0  0  0  0  0  0  0  0  0  0  0  0
    1.2247    1.2247    0.0000 O   0  0  0  0  0  0  0  0  0  0  0  0
    1.9319    0.5176    0.0000 C   0  0  1  0  0  0  0  0  0  0  0  0
    2.8978    0.2588    0.0000 H   0  0  0  0  0  0  0  0  0  0  0  0
    1.6730   -0.4483    0.0000 C   0  0  1  0  0  0  0  0  0  0  0  0
    1.9319   -1.4142    0.0000 H   0  0  0  0  0  0  0  0  0  0  0  0
    2.6390   -0.7071    0.0000 O   0  0  0  0  0  0  0  0  0  0  0  0
    0.7071   -0.7071    0.0000 C   0  0  1  0  0  0  0  0  0  0  0  0
    0.0000   -1.4142    0.0000 H   0  0  0  0  0  0  0  0  0  0  0  0
    0.9659   -1.6730    0.0000 O   0  0  0  0  0  0  0  0  0  0  0  0
    0.0000   -0.0000    0.0000 C   0  0  1  0  0  0  0  0  0  0  0  0
   -0.9659    0.2588    0.0000 H   0  0  0  0  0  0  0  0  0  0  0  0
   -0.7071   -0.7071    0.0000 O   0  0  0  0  0  0  0  0  0  0  0  0
    2.6390    1.2247    0.0000 C   0  0  0  0  0  0  0  0  0  0  0  0
    3.6049    0.9659    0.0000 O   0  0  0  0  0  0  0  0  0  0  0  0
  1  2  1  0  0  0  0
  1 40  1  0  0  0  0
  2  3  1  1  0  0  0
  4  2  1  6  0  0  0
  4  5  1  0  0  0  0
  4  6  1  0  0  0  0
  7  4  1  6  0  0  0
  7  8  1  0  0  0  0
  7  9  1  0  0  0  0
 10  7  1  1  0  0  0
 10 11  1  0  0  0  0
 10 12  1  0  0  0  0
 10 16  1  0  0  0  0
 12 13  1  0  0  0  0
 13 14  1  0  0  0  0
 13  2  1  1  0  0  0
 13 15  1  0  0  0  0
 16 17  1  0  0  0  0
 17 18  1  1  0  0  0
 17 24  1  0  0  0  0
 19 17  1  6  0  0  0
 19 20  1  0  0  0  0
 19 21  1  0  0  0  0
 19 32  1  0  0  0  0
 21 22  1  0  0  0  0
 22 31  1  0  0  0  0
 22 23  2  0  0  0  0
 23 24  1  0  0  0  0
 23 26  1  0  0  0  0
 24 25  2  0  0  0  0
 26 27  1  0  0  0  0
 26 28  2  0  0  0  0
 28 29  1  0  0  0  0
 29 30  1  0  0  0  0
 29 31  2  0  0  0  0
 32 39  1  0  0  0  0
 32 33  2  0  0  0  0
 33 34  1  0  0  0  0
 34 35  1  0  0  0  0
 34 36  2  0  0  0  0
 36 37  1  0  0  0  0
 36 38  1  0  0  0  0
 38 39  2  0  0  0  0
 40 41  1  0  0  0  0
 40 51  1  1  0  0  0
 40 42  1  0  0  0  0
 42 43  1  0  0  0  0
 43 44  1  1  0  0  0
 43 54  1  0  0  0  0
 45 43  1  6  0  0  0
 45 46  1  0  0  0  0
 45 47  1  0  0  0  0
 48 45  1  6  0  0  0
 48 49  1  0  0  0  0
 48 50  1  0  0  0  0
 51 48  1  6  0  0  0
 51 52  1  0  0  0  0
 51 53  1  0  0  0  0
 54 55  1  0  0  0  0
M  END
$$$$
