# Supplementary material for: Structure-based computational screening of 470 natural quercetin derivatives for identification of SARS-CoV-2 Mpro inhibitor
Source: PeerJ. 2023 Mar 14;11:e14915. doi: 10.7717/peerj.14915 (PMC10022500; doi:10.7717/peerj.14915)
Supplement: Supplemental Information 1 [file peerj-11-14915-s001.zip › Screening 470 Quercetin Derivates as Anticovid/Ligands/SDF/37.sdf]

./result-ligand_3fb3491381_1.pdb
 OpenBabel09062119142D

 83 89  0  0  1  0  0  0  0  0999 V2000
   -4.5189    1.1211    0.0000 O   0  0  0  0  0  0  0  0  0  0  0  0
   -5.4533    1.3715    0.0000 C   0  0  2  0  0  0  0  0  0  0  0  0
   -5.5796    2.3306    0.0000 H   0  0  0  0  0  0  0  0  0  0  0  0
   -6.2911    1.8552    0.0000 O   0  0  0  0  0  0  0  0  0  0  0  0
   -7.1289    1.3715    0.0000 C   0  0  1  0  0  0  0  0  0  0  0  0
   -8.0963    1.3715    0.0000 H   0  0  0  0  0  0  0  0  0  0  0  0
   -7.1289    0.4041    0.0000 C   0  0  1  0  0  0  0  0  0  0  0  0
   -7.6126   -0.4337    0.0000 H   0  0  0  0  0  0  0  0  0  0  0  0
   -8.0963    0.4041    0.0000 O   0  0  0  0  0  0  0  0  0  0  0  0
   -6.2911   -0.0796    0.0000 C   0  0  1  0  0  0  0  0  0  0  0  0
   -5.8074   -0.9174    0.0000 H   0  0  0  0  0  0  0  0  0  0  0  0
   -6.7748   -0.9174    0.0000 O   0  0  0  0  0  0  0  0  0  0  0  0
   -5.4533    0.4041    0.0000 C   0  0  1  0  0  0  0  0  0  0  0  0
   -4.4859    0.4041    0.0000 H   0  0  0  0  0  0  0  0  0  0  0  0
   -4.9696   -0.4337    0.0000 O   0  0  0  0  0  0  0  0  0  0  0  0
   -5.4533   -1.2715    0.0000 C   0  0  2  0  0  0  0  0  0  0  0  0
   -6.4124   -1.1452    0.0000 H   0  0  0  0  0  0  0  0  0  0  0  0
   -6.1374   -1.9555    0.0000 O   0  0  0  0  0  0  0  0  0  0  0  0
   -5.8870   -2.8899    0.0000 C   0  0  1  0  0  0  0  0  0  0  0  0
   -6.1374   -3.8244    0.0000 H   0  0  0  0  0  0  0  0  0  0  0  0
   -4.9526   -3.1403    0.0000 C   0  0  1  0  0  0  0  0  0  0  0  0
   -4.2685   -3.8244    0.0000 H   0  0  0  0  0  0  0  0  0  0  0  0
   -5.2029   -4.0747    0.0000 O   0  0  0  0  0  0  0  0  0  0  0  0
   -4.2685   -2.4563    0.0000 C   0  0  1  0  0  0  0  0  0  0  0  0
   -3.3341   -2.2059    0.0000 H   0  0  0  0  0  0  0  0  0  0  0  0
   -3.5845   -3.1403    0.0000 O   0  0  0  0  0  0  0  0  0  0  0  0
   -4.5189   -1.5218    0.0000 C   0  0  1  0  0  0  0  0  0  0  0  0
   -4.2685   -0.5874    0.0000 H   0  0  0  0  0  0  0  0  0  0  0  0
   -3.5845   -1.2715    0.0000 O   0  0  0  0  0  0  0  0  0  0  0  0
   -6.8214   -3.1403    0.0000 C   0  0  0  0  0  0  0  0  0  0  0  0
   -7.0718   -4.0747    0.0000 O   0  0  0  0  0  0  0  0  0  0  0  0
   -8.0062   -4.3251    0.0000 C   0  0  0  0  0  0  0  0  0  0  0  0
   -8.2566   -5.2595    0.0000 O   0  0  0  0  0  0  0  0  0  0  0  0
   -8.6903   -3.6411    0.0000 C   0  0  0  0  0  0  0  0  0  0  0  0
   -9.6247   -3.8914    0.0000 C   0  0  0  0  0  0  0  0  0  0  0  0
  -10.3087   -3.2074    0.0000 C   0  0  0  0  0  0  0  0  0  0  0  0
  -11.2432   -3.4578    0.0000 C   0  0  0  0  0  0  0  0  0  0  0  0
  -11.9272   -2.7737    0.0000 C   0  0  0  0  0  0  0  0  0  0  0  0
  -12.8617   -3.0241    0.0000 O   0  0  0  0  0  0  0  0  0  0  0  0
  -13.5457   -2.3401    0.0000 C   0  0  0  0  0  0  0  0  0  0  0  0
  -11.6768   -1.8393    0.0000 C   0  0  0  0  0  0  0  0  0  0  0  0
  -12.3609   -1.1553    0.0000 O   0  0  0  0  0  0  0  0  0  0  0  0
  -10.7424   -1.5889    0.0000 C   0  0  0  0  0  0  0  0  0  0  0  0
  -10.0584   -2.2730    0.0000 C   0  0  0  0  0  0  0  0  0  0  0  0
   -7.6126    2.2093    0.0000 C   0  0  0  0  0  0  0  0  0  0  0  0
   -8.5800    2.2093    0.0000 O   0  0  0  0  0  0  0  0  0  0  0  0
   -3.8348    1.8052    0.0000 C   0  0  1  0  0  0  0  0  0  0  0  0
   -4.2050    2.6989    0.0000 H   0  0  0  0  0  0  0  0  0  0  0  0
   -3.3511    2.6430    0.0000 C   0  0  2  0  0  0  0  0  0  0  0  0
   -3.3511    3.6104    0.0000 H   0  0  0  0  0  0  0  0  0  0  0  0
   -4.1889    3.1267    0.0000 O   0  0  0  0  0  0  0  0  0  0  0  0
   -2.3838    2.6430    0.0000 C   0  0  2  0  0  0  0  0  0  0  0  0
   -1.5460    3.1267    0.0000 H   0  0  0  0  0  0  0  0  0  0  0  0
   -2.3838    3.6104    0.0000 O   0  0  0  0  0  0  0  0  0  0  0  0
   -1.9001    1.8052    0.0000 C   0  0  2  0  0  0  0  0  0  0  0  0
   -1.0623    1.3215    0.0000 H   0  0  0  0  0  0  0  0  0  0  0  0
   -2.3838    0.9674    0.0000 O   0  0  0  0  0  0  0  0  0  0  0  0
   -3.3511    0.9674    0.0000 C   0  0  2  0  0  0  0  0  0  0  0  0
   -4.1889    0.4837    0.0000 H   0  0  0  0  0  0  0  0  0  0  0  0
   -3.3511   -0.0000    0.0000 O   0  0  0  0  0  0  0  0  0  0  0  0
    0.0000   -1.9348    0.0000 C   0  0  0  0  0  0  0  0  0  0  0  0
    0.8378   -1.4511    0.0000 C   0  0  0  0  0  0  0  0  0  0  0  0
    1.6756   -1.9348    0.0000 O   0  0  0  0  0  0  0  0  0  0  0  0
    1.6756   -2.9022    0.0000 C   0  0  0  0  0  0  0  0  0  0  0  0
    0.8378   -3.3859    0.0000 C   0  0  0  0  0  0  0  0  0  0  0  0
    0.0000   -2.9022    0.0000 C   0  0  0  0  0  0  0  0  0  0  0  0
   -0.8378   -3.3859    0.0000 O   0  0  0  0  0  0  0  0  0  0  0  0
    0.8378   -4.3533    0.0000 C   0  0  0  0  0  0  0  0  0  0  0  0
    0.0000   -4.8370    0.0000 O   0  0  0  0  0  0  0  0  0  0  0  0
    1.6756   -4.8370    0.0000 C   0  0  0  0  0  0  0  0  0  0  0  0
    2.5134   -4.3533    0.0000 C   0  0  0  0  0  0  0  0  0  0  0  0
    3.3511   -4.8370    0.0000 O   0  0  0  0  0  0  0  0  0  0  0  0
    2.5134   -3.3859    0.0000 C   0  0  0  0  0  0  0  0  0  0  0  0
    0.8378   -0.4837    0.0000 C   0  0  0  0  0  0  0  0  0  0  0  0
    1.6756    0.0000    0.0000 C   0  0  0  0  0  0  0  0  0  0  0  0
    1.6756    0.9674    0.0000 C   0  0  0  0  0  0  0  0  0  0  0  0
    2.5134    1.4511    0.0000 O   0  0  0  0  0  0  0  0  0  0  0  0
    0.8378    1.4511    0.0000 C   0  0  0  0  0  0  0  0  0  0  0  0
    0.8378    2.4185    0.0000 O   0  0  0  0  0  0  0  0  0  0  0  0
   -0.0000    0.9674    0.0000 C   0  0  0  0  0  0  0  0  0  0  0  0
    0.0000   -0.0000    0.0000 C   0  0  0  0  0  0  0  0  0  0  0  0
   -1.0623    2.2889    0.0000 C   0  0  0  0  0  0  0  0  0  0  0  0
   -1.0623    3.2563    0.0000 O   0  0  0  0  0  0  0  0  0  0  0  0
  1  2  1  0  0  0  0
  1 47  1  0  0  0  0
  2  3  1  0  0  0  0
  2 13  1  6  0  0  0
  2  4  1  0  0  0  0
  4  5  1  0  0  0  0
  5  6  1  6  0  0  0
  5 45  1  0  0  0  0
  7  5  1  1  0  0  0
  7  8  1  0  0  0  0
  7  9  1  0  0  0  0
 10  7  1  1  0  0  0
 10 11  1  0  0  0  0
 10 12  1  0  0  0  0
 13 10  1  1  0  0  0
 13 14  1  0  0  0  0
 13 15  1  0  0  0  0
 15 16  1  0  0  0  0
 16 17  1  0  0  0  0
 16 27  1  6  0  0  0
 16 18  1  0  0  0  0
 18 19  1  0  0  0  0
 19 20  1  6  0  0  0
 19 30  1  0  0  0  0
 21 19  1  1  0  0  0
 21 22  1  0  0  0  0
 21 23  1  0  0  0  0
 24 21  1  1  0  0  0
 24 25  1  0  0  0  0
 24 26  1  0  0  0  0
 27 24  1  1  0  0  0
 27 28  1  0  0  0  0
 27 29  1  0  0  0  0
 30 31  1  0  0  0  0
 31 32  1  0  0  0  0
 32 33  2  0  0  0  0
 32 34  1  0  0  0  0
 34 35  2  0  0  0  0
 35 36  1  0  0  0  0
 36 44  1  0  0  0  0
 36 37  2  0  0  0  0
 37 38  1  0  0  0  0
 38 39  1  0  0  0  0
 38 41  2  0  0  0  0
 39 40  1  0  0  0  0
 41 42  1  0  0  0  0
 41 43  1  0  0  0  0
 43 44  2  0  0  0  0
 45 46  1  0  0  0  0
 47 48  1  6  0  0  0
 49 47  1  1  0  0  0
 49 50  1  0  0  0  0
 49 51  1  0  0  0  0
 52 49  1  1  0  0  0
 52 53  1  0  0  0  0
 52 54  1  0  0  0  0
 55 52  1  6  0  0  0
 55 56  1  0  0  0  0
 55 57  1  0  0  0  0
 55 82  1  0  0  0  0
 57 58  1  0  0  0  0
 58 59  1  0  0  0  0
 58 47  1  6  0  0  0
 58 60  1  0  0  0  0
 60 61  1  0  0  0  0
 61 66  1  0  0  0  0
 61 62  2  0  0  0  0
 62 63  1  0  0  0  0
 62 74  1  0  0  0  0
 63 64  1  0  0  0  0
 64 73  1  0  0  0  0
 64 65  2  0  0  0  0
 65 66  1  0  0  0  0
 65 68  1  0  0  0  0
 66 67  2  0  0  0  0
 68 69  1  0  0  0  0
 68 70  2  0  0  0  0
 70 71  1  0  0  0  0
 71 72  1  0  0  0  0
 71 73  2  0  0  0  0
 74 81  1  0  0  0  0
 74 75  2  0  0  0  0
 75 76  1  0  0  0  0
 76 77  1  0  0  0  0
 76 78  2  0  0  0  0
 78 79  1  0  0  0  0
 78 80  1  0  0  0  0
 80 81  2  0  0  0  0
 82 83  1  0  0  0  0
M  END
$$$$
