# Supplementary material for: Structure-based computational screening of 470 natural quercetin derivatives for identification of SARS-CoV-2 Mpro inhibitor
Source: PeerJ. 2023 Mar 14;11:e14915. doi: 10.7717/peerj.14915 (PMC10022500; doi:10.7717/peerj.14915)
Supplement: Supplemental Information 1 [file peerj-11-14915-s001.zip › Screening 470 Quercetin Derivates as Anticovid/Ligands/SDF/36.sdf]

./result-ligand_3ab8a42edb_1.pdb
 OpenBabel09062119142D

 83 89  0  0  1  0  0  0  0  0999 V2000
    8.4735    0.5063    0.0000 O   0  0  0  0  0  0  0  0  0  0  0  0
    9.1651   -0.1853    0.0000 C   0  0  1  0  0  0  0  0  0  0  0  0
    8.7908   -1.0889    0.0000 H   0  0  0  0  0  0  0  0  0  0  0  0
    9.6541   -1.0323    0.0000 C   0  0  2  0  0  0  0  0  0  0  0  0
    9.6541   -2.0103    0.0000 H   0  0  0  0  0  0  0  0  0  0  0  0
    7.9601   -2.0103    0.0000 O   0  0  0  0  0  0  0  0  0  0  0  0
   10.6321   -1.0323    0.0000 C   0  0  2  0  0  0  0  0  0  0  0  0
   11.4791   -1.5213    0.0000 H   0  0  0  0  0  0  0  0  0  0  0  0
   10.6321   -2.0103    0.0000 O   0  0  0  0  0  0  0  0  0  0  0  0
   11.1211   -0.1853    0.0000 C   0  0  2  0  0  0  0  0  0  0  0  0
   11.9681    0.3037    0.0000 H   0  0  0  0  0  0  0  0  0  0  0  0
   10.6321    0.6617    0.0000 O   0  0  0  0  0  0  0  0  0  0  0  0
    9.6541    0.6617    0.0000 C   0  0  2  0  0  0  0  0  0  0  0  0
    8.8071    1.1507    0.0000 H   0  0  0  0  0  0  0  0  0  0  0  0
    9.6541    1.6397    0.0000 O   0  0  0  0  0  0  0  0  0  0  0  0
   10.5011    2.1287    0.0000 C   0  0  0  0  0  0  0  0  0  0  0  0
   10.5011    3.1067    0.0000 C   0  0  0  0  0  0  0  0  0  0  0  0
   11.3480    3.5958    0.0000 O   0  0  0  0  0  0  0  0  0  0  0  0
   12.1950    3.1067    0.0000 C   0  0  0  0  0  0  0  0  0  0  0  0
   12.1950    2.1287    0.0000 C   0  0  0  0  0  0  0  0  0  0  0  0
   11.3480    1.6397    0.0000 C   0  0  0  0  0  0  0  0  0  0  0  0
   11.3480    0.6617    0.0000 O   0  0  0  0  0  0  0  0  0  0  0  0
   13.0420    1.6397    0.0000 C   0  0  0  0  0  0  0  0  0  0  0  0
   13.0420    0.6617    0.0000 O   0  0  0  0  0  0  0  0  0  0  0  0
   13.8890    2.1287    0.0000 C   0  0  0  0  0  0  0  0  0  0  0  0
   13.8890    3.1067    0.0000 C   0  0  0  0  0  0  0  0  0  0  0  0
   14.7360    3.5958    0.0000 O   0  0  0  0  0  0  0  0  0  0  0  0
   15.5830    3.1067    0.0000 C   0  0  2  0  0  0  0  0  0  0  0  0
   15.4553    2.1371    0.0000 H   0  0  0  0  0  0  0  0  0  0  0  0
   16.2746    2.4152    0.0000 O   0  0  0  0  0  0  0  0  0  0  0  0
   17.2193    2.6683    0.0000 C   0  0  1  0  0  0  0  0  0  0  0  0
   18.1640    2.4152    0.0000 H   0  0  0  0  0  0  0  0  0  0  0  0
   17.4724    3.6130    0.0000 C   0  0  2  0  0  0  0  0  0  0  0  0
   18.1640    4.3046    0.0000 H   0  0  0  0  0  0  0  0  0  0  0  0
   18.4171    3.3599    0.0000 O   0  0  0  0  0  0  0  0  0  0  0  0
   16.7808    4.3046    0.0000 C   0  0  2  0  0  0  0  0  0  0  0  0
   16.5277    5.2493    0.0000 H   0  0  0  0  0  0  0  0  0  0  0  0
   17.4724    4.9961    0.0000 O   0  0  0  0  0  0  0  0  0  0  0  0
   15.8361    4.0514    0.0000 C   0  0  2  0  0  0  0  0  0  0  0  0
   14.8914    4.3046    0.0000 H   0  0  0  0  0  0  0  0  0  0  0  0
   15.5830    4.9961    0.0000 O   0  0  0  0  0  0  0  0  0  0  0  0
   17.4724    1.7236    0.0000 C   0  0  0  0  0  0  0  0  0  0  0  0
   18.4171    1.4705    0.0000 O   0  0  0  0  0  0  0  0  0  0  0  0
   13.0420    3.5958    0.0000 C   0  0  0  0  0  0  0  0  0  0  0  0
    9.6541    3.5958    0.0000 C   0  0  0  0  0  0  0  0  0  0  0  0
    8.8071    3.1067    0.0000 C   0  0  0  0  0  0  0  0  0  0  0  0
    7.9601    3.5958    0.0000 C   0  0  0  0  0  0  0  0  0  0  0  0
    7.1131    3.1067    0.0000 O   0  0  0  0  0  0  0  0  0  0  0  0
    7.9601    4.5738    0.0000 C   0  0  0  0  0  0  0  0  0  0  0  0
    7.1131    5.0628    0.0000 O   0  0  0  0  0  0  0  0  0  0  0  0
    8.8071    5.0628    0.0000 C   0  0  0  0  0  0  0  0  0  0  0  0
    9.6541    4.5738    0.0000 C   0  0  0  0  0  0  0  0  0  0  0  0
   11.9681   -0.6743    0.0000 C   0  0  0  0  0  0  0  0  0  0  0  0
   12.8151   -0.1853    0.0000 O   0  0  0  0  0  0  0  0  0  0  0  0
    6.5841   -0.0000    0.0000 C   0  0  2  0  0  0  0  0  0  0  0  0
    6.4564   -0.9697    0.0000 H   0  0  0  0  0  0  0  0  0  0  0  0
    5.7371   -0.4890    0.0000 O   0  0  0  0  0  0  0  0  0  0  0  0
    4.8901   -0.0000    0.0000 C   0  0  1  0  0  0  0  0  0  0  0  0
    3.9121   -0.0000    0.0000 H   0  0  0  0  0  0  0  0  0  0  0  0
    4.8901    0.9780    0.0000 C   0  0  1  0  0  0  0  0  0  0  0  0
    4.4011    1.8250    0.0000 H   0  0  0  0  0  0  0  0  0  0  0  0
    3.9121    0.9780    0.0000 O   0  0  0  0  0  0  0  0  0  0  0  0
    5.7371    1.4670    0.0000 C   0  0  1  0  0  0  0  0  0  0  0  0
    6.2261    2.3140    0.0000 H   0  0  0  0  0  0  0  0  0  0  0  0
    5.2481    2.3140    0.0000 O   0  0  0  0  0  0  0  0  0  0  0  0
    6.5841    0.9780    0.0000 C   0  0  1  0  0  0  0  0  0  0  0  0
    7.5621    0.9780    0.0000 H   0  0  0  0  0  0  0  0  0  0  0  0
    7.0731    1.8250    0.0000 O   0  0  0  0  0  0  0  0  0  0  0  0
    4.4011   -0.8470    0.0000 C   0  0  0  0  0  0  0  0  0  0  0  0
    3.4231   -0.8470    0.0000 O   0  0  0  0  0  0  0  0  0  0  0  0
    2.9341    0.0000    0.0000 C   0  0  0  0  0  0  0  0  0  0  0  0
    3.4231    0.8470    0.0000 O   0  0  0  0  0  0  0  0  0  0  0  0
    1.9560    0.0000    0.0000 C   0  0  0  0  0  0  0  0  0  0  0  0
    1.4670    0.8470    0.0000 C   0  0  0  0  0  0  0  0  0  0  0  0
    0.4890    0.8470    0.0000 C   0  0  0  0  0  0  0  0  0  0  0  0
    0.0000    1.6940    0.0000 C   0  0  0  0  0  0  0  0  0  0  0  0
   -0.9780    1.6940    0.0000 C   0  0  0  0  0  0  0  0  0  0  0  0
   -1.4670    2.5410    0.0000 O   0  0  0  0  0  0  0  0  0  0  0  0
   -2.4451    2.5410    0.0000 C   0  0  0  0  0  0  0  0  0  0  0  0
   -1.4670    0.8470    0.0000 C   0  0  0  0  0  0  0  0  0  0  0  0
   -2.4451    0.8470    0.0000 O   0  0  0  0  0  0  0  0  0  0  0  0
   -0.9780   -0.0000    0.0000 C   0  0  0  0  0  0  0  0  0  0  0  0
    0.0000    0.0000    0.0000 C   0  0  0  0  0  0  0  0  0  0  0  0
  1  2  1  0  0  0  0
  1 55  1  0  0  0  0
  2  3  1  0  0  0  0
  2  4  1  6  0  0  0
  4  5  1  6  0  0  0
  4  6  1  0  0  0  0
  7  4  1  6  0  0  0
  7  8  1  0  0  0  0
  7  9  1  0  0  0  0
 10  7  1  1  0  0  0
 10 11  1  0  0  0  0
 10 12  1  0  0  0  0
 10 53  1  0  0  0  0
 12 13  1  0  0  0  0
 13 14  1  0  0  0  0
 13  2  1  1  0  0  0
 13 15  1  0  0  0  0
 15 16  1  0  0  0  0
 16 21  1  0  0  0  0
 16 17  2  0  0  0  0
 17 18  1  0  0  0  0
 17 45  1  0  0  0  0
 18 19  1  0  0  0  0
 19 44  1  0  0  0  0
 19 20  2  0  0  0  0
 20 21  1  0  0  0  0
 20 23  1  0  0  0  0
 21 22  2  0  0  0  0
 23 24  1  0  0  0  0
 23 25  2  0  0  0  0
 25 26  1  0  0  0  0
 26 27  1  0  0  0  0
 26 44  2  0  0  0  0
 27 28  1  0  0  0  0
 28 29  1  0  0  0  0
 28 39  1  6  0  0  0
 28 30  1  0  0  0  0
 30 31  1  0  0  0  0
 31 32  1  6  0  0  0
 31 42  1  0  0  0  0
 33 31  1  6  0  0  0
 33 34  1  0  0  0  0
 33 35  1  0  0  0  0
 36 33  1  6  0  0  0
 36 37  1  0  0  0  0
 36 38  1  0  0  0  0
 39 36  1  6  0  0  0
 39 40  1  0  0  0  0
 39 41  1  0  0  0  0
 42 43  1  0  0  0  0
 45 52  1  0  0  0  0
 45 46  2  0  0  0  0
 46 47  1  0  0  0  0
 47 48  1  0  0  0  0
 47 49  2  0  0  0  0
 49 50  1  0  0  0  0
 49 51  1  0  0  0  0
 51 52  2  0  0  0  0
 53 54  1  0  0  0  0
 55 56  1  0  0  0  0
 55 66  1  1  0  0  0
 55 57  1  0  0  0  0
 57 58  1  0  0  0  0
 58 59  1  1  0  0  0
 58 69  1  0  0  0  0
 60 58  1  6  0  0  0
 60 61  1  0  0  0  0
 60 62  1  0  0  0  0
 63 60  1  6  0  0  0
 63 64  1  0  0  0  0
 63 65  1  0  0  0  0
 66 63  1  6  0  0  0
 66 67  1  0  0  0  0
 66 68  1  0  0  0  0
 69 70  1  0  0  0  0
 70 71  1  0  0  0  0
 71 72  2  0  0  0  0
 71 73  1  0  0  0  0
 73 74  2  0  0  0  0
 74 75  1  0  0  0  0
 75 83  1  0  0  0  0
 75 76  2  0  0  0  0
 76 77  1  0  0  0  0
 77 78  1  0  0  0  0
 77 80  2  0  0  0  0
 78 79  1  0  0  0  0
 80 81  1  0  0  0  0
 80 82  1  0  0  0  0
 82 83  2  0  0  0  0
M  END
$$$$
