# Supplementary material for: Structure-based computational screening of 470 natural quercetin derivatives for identification of SARS-CoV-2 Mpro inhibitor
Source: PeerJ. 2023 Mar 14;11:e14915. doi: 10.7717/peerj.14915 (PMC10022500; doi:10.7717/peerj.14915)
Supplement: Supplemental Information 1 [file peerj-11-14915-s001.zip › Screening 470 Quercetin Derivates as Anticovid/Ligands/SDF/22.sdf]

mol1_entry_00001_conf_01
 OpenBabel09062119142D

 84 90  0  0  1  0  0  0  0  0999 V2000
   -0.9659   -0.7412    0.0000 O   0  0  0  0  0  0  0  0  0  0  0  0
   -1.6730   -1.4483    0.0000 C   0  0  1  0  0  0  0  0  0  0  0  0
   -1.2903   -2.3722    0.0000 H   0  0  0  0  0  0  0  0  0  0  0  0
   -2.1730   -2.3143    0.0000 C   0  0  2  0  0  0  0  0  0  0  0  0
   -2.1730   -3.3143    0.0000 H   0  0  0  0  0  0  0  0  0  0  0  0
   -1.3070   -2.8143    0.0000 O   0  0  0  0  0  0  0  0  0  0  0  0
   -3.1730   -2.3143    0.0000 C   0  0  2  0  0  0  0  0  0  0  0  0
   -4.0391   -2.8143    0.0000 H   0  0  0  0  0  0  0  0  0  0  0  0
   -3.1730   -3.3143    0.0000 O   0  0  0  0  0  0  0  0  0  0  0  0
   -3.6730   -1.4483    0.0000 C   0  0  2  0  0  0  0  0  0  0  0  0
   -4.5391   -0.9483    0.0000 H   0  0  0  0  0  0  0  0  0  0  0  0
   -3.1730   -0.5823    0.0000 O   0  0  0  0  0  0  0  0  0  0  0  0
   -2.1730   -0.5823    0.0000 C   0  0  2  0  0  0  0  0  0  0  0  0
   -1.3070   -0.0823    0.0000 H   0  0  0  0  0  0  0  0  0  0  0  0
   -2.1730    0.4177    0.0000 C   0  0  0  0  0  0  0  0  0  0  0  0
   -4.5391   -1.9483    0.0000 O   0  0  0  0  0  0  0  0  0  0  0  0
   -5.4051   -1.4483    0.0000 C   0  0  0  0  0  0  0  0  0  0  0  0
   -5.4051   -0.4483    0.0000 C   0  0  0  0  0  0  0  0  0  0  0  0
   -4.5391    0.0517    0.0000 O   0  0  0  0  0  0  0  0  0  0  0  0
   -6.2711    0.0517    0.0000 C   0  0  0  0  0  0  0  0  0  0  0  0
   -7.1371   -0.4483    0.0000 C   0  0  0  0  0  0  0  0  0  0  0  0
   -7.1371   -1.4483    0.0000 O   0  0  0  0  0  0  0  0  0  0  0  0
   -6.2711   -1.9483    0.0000 C   0  0  0  0  0  0  0  0  0  0  0  0
   -6.2711   -2.9483    0.0000 C   0  0  0  0  0  0  0  0  0  0  0  0
   -7.1371   -3.4483    0.0000 C   0  0  0  0  0  0  0  0  0  0  0  0
   -7.1371   -4.4483    0.0000 C   0  0  0  0  0  0  0  0  0  0  0  0
   -8.0032   -4.9483    0.0000 O   0  0  0  0  0  0  0  0  0  0  0  0
   -6.2711   -4.9483    0.0000 C   0  0  0  0  0  0  0  0  0  0  0  0
   -6.2711   -5.9483    0.0000 O   0  0  0  0  0  0  0  0  0  0  0  0
   -5.4051   -4.4483    0.0000 C   0  0  0  0  0  0  0  0  0  0  0  0
   -5.4051   -3.4483    0.0000 C   0  0  0  0  0  0  0  0  0  0  0  0
   -8.0032    0.0517    0.0000 C   0  0  0  0  0  0  0  0  0  0  0  0
   -8.0032    1.0517    0.0000 C   0  0  0  0  0  0  0  0  0  0  0  0
   -8.8692    1.5517    0.0000 O   0  0  0  0  0  0  0  0  0  0  0  0
   -9.7352    1.0517    0.0000 C   0  0  2  0  0  0  0  0  0  0  0  0
   -9.6047    0.0603    0.0000 H   0  0  0  0  0  0  0  0  0  0  0  0
  -10.4423    0.3446    0.0000 O   0  0  0  0  0  0  0  0  0  0  0  0
  -11.4082    0.6034    0.0000 C   0  0  1  0  0  0  0  0  0  0  0  0
  -12.3742    0.3446    0.0000 H   0  0  0  0  0  0  0  0  0  0  0  0
  -11.6671    1.5694    0.0000 C   0  0  2  0  0  0  0  0  0  0  0  0
  -12.3742    2.2765    0.0000 H   0  0  0  0  0  0  0  0  0  0  0  0
  -12.6330    1.3105    0.0000 O   0  0  0  0  0  0  0  0  0  0  0  0
  -10.9600    2.2765    0.0000 C   0  0  2  0  0  0  0  0  0  0  0  0
  -10.7011    3.2424    0.0000 H   0  0  0  0  0  0  0  0  0  0  0  0
  -11.6671    2.9836    0.0000 O   0  0  0  0  0  0  0  0  0  0  0  0
   -9.9940    2.0176    0.0000 C   0  0  2  0  0  0  0  0  0  0  0  0
   -9.0281    2.2765    0.0000 H   0  0  0  0  0  0  0  0  0  0  0  0
   -9.7352    2.9836    0.0000 O   0  0  0  0  0  0  0  0  0  0  0  0
  -11.6671   -0.3625    0.0000 C   0  0  0  0  0  0  0  0  0  0  0  0
  -12.6330   -0.6213    0.0000 O   0  0  0  0  0  0  0  0  0  0  0  0
  -12.8918   -1.5872    0.0000 C   0  0  2  0  0  0  0  0  0  0  0  0
  -12.0985   -2.1960    0.0000 H   0  0  0  0  0  0  0  0  0  0  0  0
  -12.8918   -2.5872    0.0000 O   0  0  0  0  0  0  0  0  0  0  0  0
  -13.7578   -3.0872    0.0000 C   0  0  1  0  0  0  0  0  0  0  0  0
  -14.2578   -3.9533    0.0000 H   0  0  0  0  0  0  0  0  0  0  0  0
  -14.6239   -2.5872    0.0000 C   0  0  1  0  0  0  0  0  0  0  0  0
  -15.6239   -2.5872    0.0000 H   0  0  0  0  0  0  0  0  0  0  0  0
  -15.1239   -3.4533    0.0000 O   0  0  0  0  0  0  0  0  0  0  0  0
  -14.6239   -1.5872    0.0000 C   0  0  1  0  0  0  0  0  0  0  0  0
  -15.1239   -0.7212    0.0000 H   0  0  0  0  0  0  0  0  0  0  0  0
  -15.6239   -1.5872    0.0000 O   0  0  0  0  0  0  0  0  0  0  0  0
  -13.7578   -1.0872    0.0000 C   0  0  1  0  0  0  0  0  0  0  0  0
  -13.2578   -0.2212    0.0000 H   0  0  0  0  0  0  0  0  0  0  0  0
  -14.2578   -0.2212    0.0000 O   0  0  0  0  0  0  0  0  0  0  0  0
  -13.2578   -3.9533    0.0000 C   0  0  0  0  0  0  0  0  0  0  0  0
   -7.1371    1.5517    0.0000 C   0  0  0  0  0  0  0  0  0  0  0  0
   -6.2711    1.0517    0.0000 C   0  0  0  0  0  0  0  0  0  0  0  0
   -5.4051    1.5517    0.0000 O   0  0  0  0  0  0  0  0  0  0  0  0
   -0.0000   -1.0000    0.0000 C   0  0  2  0  0  0  0  0  0  0  0  0
    0.1305   -1.9914    0.0000 H   0  0  0  0  0  0  0  0  0  0  0  0
    0.8660   -1.5000    0.0000 O   0  0  0  0  0  0  0  0  0  0  0  0
    1.7321   -1.0000    0.0000 C   0  0  1  0  0  0  0  0  0  0  0  0
    2.7321   -1.0000    0.0000 H   0  0  0  0  0  0  0  0  0  0  0  0
    1.7321   -0.0000    0.0000 C   0  0  1  0  0  0  0  0  0  0  0  0
    2.2321    0.8660    0.0000 H   0  0  0  0  0  0  0  0  0  0  0  0
    2.7321   -0.0000    0.0000 O   0  0  0  0  0  0  0  0  0  0  0  0
    0.8660    0.5000    0.0000 C   0  0  1  0  0  0  0  0  0  0  0  0
    0.3660    1.3660    0.0000 H   0  0  0  0  0  0  0  0  0  0  0  0
    1.3660    1.3660    0.0000 O   0  0  0  0  0  0  0  0  0  0  0  0
    0.0000   -0.0000    0.0000 C   0  0  1  0  0  0  0  0  0  0  0  0
   -1.0000    0.0000    0.0000 H   0  0  0  0  0  0  0  0  0  0  0  0
   -0.5000    0.8660    0.0000 O   0  0  0  0  0  0  0  0  0  0  0  0
    2.2321   -1.8660    0.0000 C   0  0  0  0  0  0  0  0  0  0  0  0
    3.2321   -1.8660    0.0000 O   0  0  0  0  0  0  0  0  0  0  0  0
  1  2  1  0  0  0  0
  1 69  1  0  0  0  0
  2  3  1  0  0  0  0
  2  4  1  1  0  0  0
  4  5  1  1  0  0  0
  4  6  1  0  0  0  0
  7  4  1  1  0  0  0
  7  8  1  0  0  0  0
  7  9  1  0  0  0  0
 10  7  1  6  0  0  0
 10 11  1  0  0  0  0
 10 12  1  0  0  0  0
 10 16  1  0  0  0  0
 12 13  1  0  0  0  0
 13 14  1  0  0  0  0
 13  2  1  6  0  0  0
 13 15  1  0  0  0  0
 16 17  1  0  0  0  0
 17 23  2  0  0  0  0
 17 18  1  0  0  0  0
 18 19  2  0  0  0  0
 18 20  1  0  0  0  0
 20 67  1  0  0  0  0
 20 21  2  0  0  0  0
 21 22  1  0  0  0  0
 21 32  1  0  0  0  0
 22 23  1  0  0  0  0
 23 24  1  0  0  0  0
 24 31  1  0  0  0  0
 24 25  2  0  0  0  0
 25 26  1  0  0  0  0
 26 27  1  0  0  0  0
 26 28  2  0  0  0  0
 28 29  1  0  0  0  0
 28 30  1  0  0  0  0
 30 31  2  0  0  0  0
 32 33  2  0  0  0  0
 33 34  1  0  0  0  0
 33 66  1  0  0  0  0
 34 35  1  0  0  0  0
 35 36  1  0  0  0  0
 35 46  1  1  0  0  0
 35 37  1  0  0  0  0
 37 38  1  0  0  0  0
 38 39  1  0  0  0  0
 38 40  1  6  0  0  0
 38 49  1  0  0  0  0
 40 41  1  0  0  0  0
 40 42  1  0  0  0  0
 40 43  1  6  0  0  0
 43 44  1  0  0  0  0
 43 45  1  0  0  0  0
 43 46  1  6  0  0  0
 46 47  1  1  0  0  0
 46 48  1  0  0  0  0
 49 50  1  0  0  0  0
 50 51  1  0  0  0  0
 51 52  1  0  0  0  0
 51 62  1  1  0  0  0
 51 53  1  0  0  0  0
 53 54  1  0  0  0  0
 54 55  1  0  0  0  0
 54 56  1  6  0  0  0
 54 65  1  0  0  0  0
 56 57  1  6  0  0  0
 56 58  1  0  0  0  0
 59 56  1  6  0  0  0
 59 60  1  0  0  0  0
 59 61  1  0  0  0  0
 62 59  1  6  0  0  0
 62 63  1  0  0  0  0
 62 64  1  0  0  0  0
 66 67  2  0  0  0  0
 67 68  1  0  0  0  0
 69 70  1  0  0  0  0
 69 80  1  6  0  0  0
 69 71  1  0  0  0  0
 71 72  1  0  0  0  0
 72 73  1  6  0  0  0
 72 83  1  0  0  0  0
 74 72  1  1  0  0  0
 74 75  1  0  0  0  0
 74 76  1  0  0  0  0
 77 74  1  1  0  0  0
 77 78  1  0  0  0  0
 77 79  1  0  0  0  0
 80 77  1  1  0  0  0
 80 81  1  0  0  0  0
 80 82  1  0  0  0  0
 83 84  1  0  0  0  0
M  END
$$$$
