# Supplementary material for: Structure-based computational screening of 470 natural quercetin derivatives for identification of SARS-CoV-2 Mpro inhibitor
Source: PeerJ. 2023 Mar 14;11:e14915. doi: 10.7717/peerj.14915 (PMC10022500; doi:10.7717/peerj.14915)
Supplement: Supplemental Information 1 [file peerj-11-14915-s001.zip › Screening 470 Quercetin Derivates as Anticovid/Ligands/SDF/31.sdf]

./result-ligand_087cd18944_1.pdb
 OpenBabel09062119142D

 85 91  0  0  1  0  0  0  0  0999 V2000
   -0.5249    3.5731    0.0000 O   0  0  0  0  0  0  0  0  0  0  0  0
   -1.0249    2.7071    0.0000 C   0  0  1  0  0  0  0  0  0  0  0  0
   -1.0249    1.7071    0.0000 H   0  0  0  0  0  0  0  0  0  0  0  0
   -2.0249    2.7071    0.0000 C   0  0  2  0  0  0  0  0  0  0  0  0
   -2.8910    2.2071    0.0000 H   0  0  0  0  0  0  0  0  0  0  0  0
   -2.0249    1.7071    0.0000 O   0  0  0  0  0  0  0  0  0  0  0  0
   -2.5249    3.5731    0.0000 C   0  0  2  0  0  0  0  0  0  0  0  0
   -3.3910    4.0731    0.0000 H   0  0  0  0  0  0  0  0  0  0  0  0
   -3.3910    3.0731    0.0000 O   0  0  0  0  0  0  0  0  0  0  0  0
   -2.0249    4.4392    0.0000 C   0  0  2  0  0  0  0  0  0  0  0  0
   -2.0249    5.4392    0.0000 H   0  0  0  0  0  0  0  0  0  0  0  0
   -2.8910    4.9392    0.0000 O   0  0  0  0  0  0  0  0  0  0  0  0
   -1.0249    4.4392    0.0000 C   0  0  1  0  0  0  0  0  0  0  0  0
   -0.1589    4.9392    0.0000 H   0  0  0  0  0  0  0  0  0  0  0  0
   -1.0249    5.4392    0.0000 O   0  0  0  0  0  0  0  0  0  0  0  0
   -0.1589    5.9392    0.0000 C   0  0  0  0  0  0  0  0  0  0  0  0
   -0.1589    6.9392    0.0000 C   0  0  0  0  0  0  0  0  0  0  0  0
    0.7071    7.4392    0.0000 O   0  0  0  0  0  0  0  0  0  0  0  0
    1.5731    6.9392    0.0000 C   0  0  0  0  0  0  0  0  0  0  0  0
    1.5731    5.9392    0.0000 C   0  0  0  0  0  0  0  0  0  0  0  0
    0.7071    5.4392    0.0000 C   0  0  0  0  0  0  0  0  0  0  0  0
    0.7071    4.4392    0.0000 O   0  0  0  0  0  0  0  0  0  0  0  0
    2.4392    5.4392    0.0000 C   0  0  0  0  0  0  0  0  0  0  0  0
    2.4392    4.4392    0.0000 O   0  0  0  0  0  0  0  0  0  0  0  0
    3.3052    5.9392    0.0000 C   0  0  0  0  0  0  0  0  0  0  0  0
    3.3052    6.9392    0.0000 C   0  0  0  0  0  0  0  0  0  0  0  0
    4.1712    7.4392    0.0000 O   0  0  0  0  0  0  0  0  0  0  0  0
    5.0372    6.9392    0.0000 C   0  0  2  0  0  0  0  0  0  0  0  0
    4.9067    5.9477    0.0000 H   0  0  0  0  0  0  0  0  0  0  0  0
    5.7443    6.2321    0.0000 O   0  0  0  0  0  0  0  0  0  0  0  0
    6.7103    6.4909    0.0000 C   0  0  1  0  0  0  0  0  0  0  0  0
    7.6762    6.2321    0.0000 H   0  0  0  0  0  0  0  0  0  0  0  0
    6.9691    7.4568    0.0000 C   0  0  2  0  0  0  0  0  0  0  0  0
    7.6762    8.1639    0.0000 H   0  0  0  0  0  0  0  0  0  0  0  0
    7.9350    7.1980    0.0000 O   0  0  0  0  0  0  0  0  0  0  0  0
    6.2620    8.1639    0.0000 C   0  0  2  0  0  0  0  0  0  0  0  0
    6.0032    9.1298    0.0000 H   0  0  0  0  0  0  0  0  0  0  0  0
    6.9691    8.8710    0.0000 O   0  0  0  0  0  0  0  0  0  0  0  0
    5.2961    7.9051    0.0000 C   0  0  2  0  0  0  0  0  0  0  0  0
    4.3301    8.1639    0.0000 H   0  0  0  0  0  0  0  0  0  0  0  0
    5.0372    8.8710    0.0000 O   0  0  0  0  0  0  0  0  0  0  0  0
    6.9691    5.5249    0.0000 C   0  0  0  0  0  0  0  0  0  0  0  0
    7.9350    5.2661    0.0000 O   0  0  0  0  0  0  0  0  0  0  0  0
    2.4392    7.4392    0.0000 C   0  0  0  0  0  0  0  0  0  0  0  0
   -1.0249    7.4392    0.0000 C   0  0  0  0  0  0  0  0  0  0  0  0
   -1.8910    6.9392    0.0000 C   0  0  0  0  0  0  0  0  0  0  0  0
   -2.7570    7.4392    0.0000 C   0  0  0  0  0  0  0  0  0  0  0  0
   -3.6230    6.9392    0.0000 O   0  0  0  0  0  0  0  0  0  0  0  0
   -4.4890    7.4392    0.0000 C   0  0  2  0  0  0  0  0  0  0  0  0
   -4.3585    8.4306    0.0000 H   0  0  0  0  0  0  0  0  0  0  0  0
   -5.1962    8.1463    0.0000 O   0  0  0  0  0  0  0  0  0  0  0  0
   -6.1621    7.8874    0.0000 C   0  0  1  0  0  0  0  0  0  0  0  0
   -7.1280    8.1463    0.0000 H   0  0  0  0  0  0  0  0  0  0  0  0
   -6.4209    6.9215    0.0000 C   0  0  2  0  0  0  0  0  0  0  0  0
   -7.1280    6.2144    0.0000 H   0  0  0  0  0  0  0  0  0  0  0  0
   -7.3868    7.1803    0.0000 O   0  0  0  0  0  0  0  0  0  0  0  0
   -5.7138    6.2144    0.0000 C   0  0  2  0  0  0  0  0  0  0  0  0
   -5.4550    5.2485    0.0000 H   0  0  0  0  0  0  0  0  0  0  0  0
   -6.4209    5.5073    0.0000 O   0  0  0  0  0  0  0  0  0  0  0  0
   -4.7479    6.4732    0.0000 C   0  0  2  0  0  0  0  0  0  0  0  0
   -3.7819    6.2144    0.0000 H   0  0  0  0  0  0  0  0  0  0  0  0
   -4.4890    5.5073    0.0000 O   0  0  0  0  0  0  0  0  0  0  0  0
   -6.4209    8.8534    0.0000 C   0  0  0  0  0  0  0  0  0  0  0  0
   -7.3868    9.1122    0.0000 O   0  0  0  0  0  0  0  0  0  0  0  0
   -2.7570    8.4392    0.0000 C   0  0  0  0  0  0  0  0  0  0  0  0
   -3.6230    8.9392    0.0000 O   0  0  0  0  0  0  0  0  0  0  0  0
   -1.8910    8.9392    0.0000 C   0  0  0  0  0  0  0  0  0  0  0  0
   -1.0249    8.4392    0.0000 C   0  0  0  0  0  0  0  0  0  0  0  0
   -0.1589    2.2071    0.0000 C   0  0  0  0  0  0  0  0  0  0  0  0
   -0.1589    1.2071    0.0000 O   0  0  0  0  0  0  0  0  0  0  0  0
    0.7071    0.7071    0.0000 C   0  0  2  0  0  0  0  0  0  0  0  0
    1.5005    1.3159    0.0000 H   0  0  0  0  0  0  0  0  0  0  0  0
    1.6730    0.4483    0.0000 O   0  0  0  0  0  0  0  0  0  0  0  0
    1.9319   -0.5176    0.0000 C   0  0  1  0  0  0  0  0  0  0  0  0
    2.6390   -1.2247    0.0000 H   0  0  0  0  0  0  0  0  0  0  0  0
    1.2247   -1.2247    0.0000 C   0  0  1  0  0  0  0  0  0  0  0  0
    0.9659   -2.1907    0.0000 H   0  0  0  0  0  0  0  0  0  0  0  0
    1.9319   -1.9319    0.0000 O   0  0  0  0  0  0  0  0  0  0  0  0
    0.2588   -0.9659    0.0000 C   0  0  1  0  0  0  0  0  0  0  0  0
   -0.7071   -1.2247    0.0000 H   0  0  0  0  0  0  0  0  0  0  0  0
   -0.0000   -1.9319    0.0000 O   0  0  0  0  0  0  0  0  0  0  0  0
   -0.0000   -0.0000    0.0000 C   0  0  1  0  0  0  0  0  0  0  0  0
   -0.7071    0.7071    0.0000 H   0  0  0  0  0  0  0  0  0  0  0  0
   -0.9659   -0.2588    0.0000 O   0  0  0  0  0  0  0  0  0  0  0  0
    2.8978   -0.2588    0.0000 C   0  0  0  0  0  0  0  0  0  0  0  0
  1 13  1  0  0  0  0
  1  2  1  0  0  0  0
  2  3  1  0  0  0  0
  2  4  1  6  0  0  0
  2 69  1  0  0  0  0
  4  5  1  1  0  0  0
  4  6  1  0  0  0  0
  7  4  1  1  0  0  0
  7  8  1  0  0  0  0
  7  9  1  0  0  0  0
 10  7  1  1  0  0  0
 10 11  1  0  0  0  0
 10 12  1  0  0  0  0
 13 10  1  6  0  0  0
 13 14  1  0  0  0  0
 13 15  1  0  0  0  0
 15 16  1  0  0  0  0
 16 21  1  0  0  0  0
 16 17  2  0  0  0  0
 17 18  1  0  0  0  0
 17 45  1  0  0  0  0
 18 19  1  0  0  0  0
 19 44  1  0  0  0  0
 19 20  2  0  0  0  0
 20 21  1  0  0  0  0
 20 23  1  0  0  0  0
 21 22  2  0  0  0  0
 23 24  1  0  0  0  0
 23 25  2  0  0  0  0
 25 26  1  0  0  0  0
 26 27  1  0  0  0  0
 26 44  2  0  0  0  0
 27 28  1  0  0  0  0
 28 29  1  0  0  0  0
 28 39  1  6  0  0  0
 28 30  1  0  0  0  0
 30 31  1  0  0  0  0
 31 32  1  0  0  0  0
 31 33  1  1  0  0  0
 31 42  1  0  0  0  0
 33 34  1  0  0  0  0
 33 35  1  0  0  0  0
 33 36  1  1  0  0  0
 36 37  1  6  0  0  0
 36 38  1  0  0  0  0
 39 36  1  6  0  0  0
 39 40  1  0  0  0  0
 39 41  1  0  0  0  0
 42 43  1  0  0  0  0
 45 68  1  0  0  0  0
 45 46  2  0  0  0  0
 46 47  1  0  0  0  0
 47 48  1  0  0  0  0
 47 65  2  0  0  0  0
 48 49  1  0  0  0  0
 49 50  1  0  0  0  0
 49 60  1  6  0  0  0
 49 51  1  0  0  0  0
 51 52  1  0  0  0  0
 52 53  1  0  0  0  0
 52 54  1  1  0  0  0
 52 63  1  0  0  0  0
 54 55  1  6  0  0  0
 54 56  1  0  0  0  0
 57 54  1  6  0  0  0
 57 58  1  0  0  0  0
 57 59  1  0  0  0  0
 60 57  1  6  0  0  0
 60 61  1  0  0  0  0
 60 62  1  0  0  0  0
 63 64  1  0  0  0  0
 65 66  1  0  0  0  0
 65 67  1  0  0  0  0
 67 68  2  0  0  0  0
 69 70  1  0  0  0  0
 70 71  1  0  0  0  0
 71 72  1  0  0  0  0
 71 82  1  1  0  0  0
 71 73  1  0  0  0  0
 73 74  1  0  0  0  0
 74 75  1  1  0  0  0
 74 85  1  0  0  0  0
 76 74  1  6  0  0  0
 76 77  1  0  0  0  0
 76 78  1  0  0  0  0
 79 76  1  6  0  0  0
 79 80  1  0  0  0  0
 79 81  1  0  0  0  0
 82 79  1  6  0  0  0
 82 83  1  0  0  0  0
 82 84  1  0  0  0  0
M  END
$$$$
