# Supplementary material for: Structure-based computational screening of 470 natural quercetin derivatives for identification of SARS-CoV-2 Mpro inhibitor
Source: PeerJ. 2023 Mar 14;11:e14915. doi: 10.7717/peerj.14915 (PMC10022500; doi:10.7717/peerj.14915)
Supplement: Supplemental Information 1 [file peerj-11-14915-s001.zip › Screening 470 Quercetin Derivates as Anticovid/Ligands/SDF/11.sdf]

mol1_entry_00001_conf_01
 OpenBabel09062119142D

 88 94  0  0  1  0  0  0  0  0999 V2000
    2.2176   -2.8021    0.0000 O   0  0  0  0  0  0  0  0  0  0  0  0
    2.2176   -1.8127    0.0000 C   0  0  1  0  0  0  0  0  0  0  0  0
    1.7229   -0.9558    0.0000 H   0  0  0  0  0  0  0  0  0  0  0  0
    3.0745   -1.3179    0.0000 C   0  0  2  0  0  0  0  0  0  0  0  0
    3.5692   -0.4610    0.0000 H   0  0  0  0  0  0  0  0  0  0  0  0
    2.5798   -0.4610    0.0000 O   0  0  0  0  0  0  0  0  0  0  0  0
    3.9314   -1.8127    0.0000 C   0  0  2  0  0  0  0  0  0  0  0  0
    4.9209   -1.8127    0.0000 H   0  0  0  0  0  0  0  0  0  0  0  0
    4.4261   -0.9558    0.0000 O   0  0  0  0  0  0  0  0  0  0  0  0
    3.9314   -2.8021    0.0000 C   0  0  2  0  0  0  0  0  0  0  0  0
    4.4261   -3.6591    0.0000 H   0  0  0  0  0  0  0  0  0  0  0  0
    4.9209   -2.8021    0.0000 O   0  0  0  0  0  0  0  0  0  0  0  0
    5.4156   -3.6591    0.0000 C   0  0  2  0  0  0  0  0  0  0  0  0
    4.8133   -4.4441    0.0000 H   0  0  0  0  0  0  0  0  0  0  0  0
    5.6717   -4.6148    0.0000 O   0  0  0  0  0  0  0  0  0  0  0  0
    6.6275   -4.8709    0.0000 C   0  0  1  0  0  0  0  0  0  0  0  0
    7.3271   -5.5706    0.0000 H   0  0  0  0  0  0  0  0  0  0  0  0
    7.3271   -4.1712    0.0000 C   0  0  1  0  0  0  0  0  0  0  0  0
    8.2829   -3.9151    0.0000 H   0  0  0  0  0  0  0  0  0  0  0  0
    8.0268   -4.8709    0.0000 O   0  0  0  0  0  0  0  0  0  0  0  0
    7.0710   -3.2155    0.0000 C   0  0  1  0  0  0  0  0  0  0  0  0
    7.3271   -2.2597    0.0000 H   0  0  0  0  0  0  0  0  0  0  0  0
    8.0268   -2.9594    0.0000 O   0  0  0  0  0  0  0  0  0  0  0  0
    6.1153   -2.9594    0.0000 C   0  0  1  0  0  0  0  0  0  0  0  0
    5.4156   -2.2597    0.0000 H   0  0  0  0  0  0  0  0  0  0  0  0
    6.3714   -2.0036    0.0000 O   0  0  0  0  0  0  0  0  0  0  0  0
    6.3714   -5.8267    0.0000 C   0  0  0  0  0  0  0  0  0  0  0  0
    3.0745   -3.2969    0.0000 C   0  0  1  0  0  0  0  0  0  0  0  0
    2.5798   -4.1538    0.0000 H   0  0  0  0  0  0  0  0  0  0  0  0
    3.5692   -4.1538    0.0000 O   0  0  0  0  0  0  0  0  0  0  0  0
    3.0745   -5.0107    0.0000 C   0  0  0  0  0  0  0  0  0  0  0  0
    2.0850   -5.0107    0.0000 C   0  0  2  0  0  0  0  0  0  0  0  0
    1.7064   -4.0965    0.0000 H   0  0  0  0  0  0  0  0  0  0  0  0
    1.1293   -4.7546    0.0000 O   0  0  0  0  0  0  0  0  0  0  0  0
    0.4296   -5.4543    0.0000 C   0  0  2  0  0  0  0  0  0  0  0  0
   -0.5262   -5.7104    0.0000 H   0  0  0  0  0  0  0  0  0  0  0  0
   -0.2701   -4.7546    0.0000 O   0  0  0  0  0  0  0  0  0  0  0  0
   -1.2258   -5.0107    0.0000 C   0  0  2  0  0  0  0  0  0  0  0  0
   -1.3550   -5.9917    0.0000 H   0  0  0  0  0  0  0  0  0  0  0  0
   -2.0827   -5.5054    0.0000 C   0  0  1  0  0  0  0  0  0  0  0  0
   -2.5775   -6.3623    0.0000 H   0  0  0  0  0  0  0  0  0  0  0  0
   -2.9396   -5.0107    0.0000 O   0  0  0  0  0  0  0  0  0  0  0  0
   -2.9396   -4.0212    0.0000 C   0  0  0  0  0  0  0  0  0  0  0  0
   -2.0827   -3.5265    0.0000 C   0  0  0  0  0  0  0  0  0  0  0  0
   -1.2258   -4.0212    0.0000 C   0  0  0  0  0  0  0  0  0  0  0  0
   -0.3689   -3.5265    0.0000 O   0  0  0  0  0  0  0  0  0  0  0  0
   -2.0827   -2.5370    0.0000 C   0  0  0  0  0  0  0  0  0  0  0  0
   -1.2258   -2.0423    0.0000 O   0  0  0  0  0  0  0  0  0  0  0  0
   -2.9396   -2.0423    0.0000 C   0  0  0  0  0  0  0  0  0  0  0  0
   -3.7965   -2.5370    0.0000 C   0  0  0  0  0  0  0  0  0  0  0  0
   -4.6535   -2.0423    0.0000 O   0  0  0  0  0  0  0  0  0  0  0  0
   -3.7965   -3.5265    0.0000 C   0  0  0  0  0  0  0  0  0  0  0  0
   -1.0933   -7.2193    0.0000 C   0  0  0  0  0  0  0  0  0  0  0  0
   -1.5880   -8.0762    0.0000 C   0  0  0  0  0  0  0  0  0  0  0  0
   -1.0933   -8.9331    0.0000 C   0  0  0  0  0  0  0  0  0  0  0  0
   -1.5880   -9.7900    0.0000 O   0  0  0  0  0  0  0  0  0  0  0  0
   -1.0933  -10.6469    0.0000 C   0  0  0  0  0  0  0  0  0  0  0  0
   -0.1038   -8.9331    0.0000 C   0  0  0  0  0  0  0  0  0  0  0  0
    0.3910   -9.7900    0.0000 O   0  0  0  0  0  0  0  0  0  0  0  0
    0.3910   -8.0762    0.0000 C   0  0  0  0  0  0  0  0  0  0  0  0
   -0.1038   -7.2193    0.0000 C   0  0  0  0  0  0  0  0  0  0  0  0
    0.6857   -6.4100    0.0000 C   0  0  1  0  0  0  0  0  0  0  0  0
    0.4296   -7.3658    0.0000 H   0  0  0  0  0  0  0  0  0  0  0  0
   -0.2701   -6.6661    0.0000 O   0  0  0  0  0  0  0  0  0  0  0  0
    1.6415   -6.6661    0.0000 C   0  0  1  0  0  0  0  0  0  0  0  0
    2.3411   -7.3658    0.0000 H   0  0  0  0  0  0  0  0  0  0  0  0
    1.3854   -7.6219    0.0000 O   0  0  0  0  0  0  0  0  0  0  0  0
    2.3411   -5.9665    0.0000 C   0  0  1  0  0  0  0  0  0  0  0  0
    3.2969   -5.7104    0.0000 H   0  0  0  0  0  0  0  0  0  0  0  0
    3.0408   -6.6661    0.0000 O   0  0  0  0  0  0  0  0  0  0  0  0
    1.2281   -1.8127    0.0000 C   0  0  0  0  0  0  0  0  0  0  0  0
    0.7334   -0.9558    0.0000 O   0  0  0  0  0  0  0  0  0  0  0  0
   -0.2561   -0.9558    0.0000 C   0  0  2  0  0  0  0  0  0  0  0  0
   -0.6347   -1.8699    0.0000 H   0  0  0  0  0  0  0  0  0  0  0  0
   -1.2119   -1.2119    0.0000 O   0  0  0  0  0  0  0  0  0  0  0  0
   -1.9115   -0.5122    0.0000 C   0  0  1  0  0  0  0  0  0  0  0  0
   -2.8673   -0.2561    0.0000 H   0  0  0  0  0  0  0  0  0  0  0  0
   -1.6554    0.4436    0.0000 C   0  0  1  0  0  0  0  0  0  0  0  0
   -1.9115    1.3993    0.0000 H   0  0  0  0  0  0  0  0  0  0  0  0
   -2.6112    0.6997    0.0000 O   0  0  0  0  0  0  0  0  0  0  0  0
   -0.6997    0.6997    0.0000 C   0  0  1  0  0  0  0  0  0  0  0  0
   -0.0000    1.3993    0.0000 H   0  0  0  0  0  0  0  0  0  0  0  0
   -0.9558    1.6554    0.0000 O   0  0  0  0  0  0  0  0  0  0  0  0
    0.0000    0.0000    0.0000 C   0  0  1  0  0  0  0  0  0  0  0  0
    0.9558   -0.2561    0.0000 H   0  0  0  0  0  0  0  0  0  0  0  0
    0.6997    0.6997    0.0000 O   0  0  0  0  0  0  0  0  0  0  0  0
   -2.6112   -1.2119    0.0000 C   0  0  0  0  0  0  0  0  0  0  0  0
   -3.5669   -0.9558    0.0000 O   0  0  0  0  0  0  0  0  0  0  0  0
  1 28  1  0  0  0  0
  1  2  1  0  0  0  0
  2  3  1  0  0  0  0
  2  4  1  6  0  0  0
  2 71  1  0  0  0  0
  4  5  1  1  0  0  0
  4  6  1  0  0  0  0
  7  4  1  1  0  0  0
  7  8  1  0  0  0  0
  7  9  1  0  0  0  0
 10  7  1  1  0  0  0
 10 11  1  0  0  0  0
 10 12  1  0  0  0  0
 12 13  1  0  0  0  0
 13 14  1  0  0  0  0
 13 24  1  6  0  0  0
 13 15  1  0  0  0  0
 15 16  1  0  0  0  0
 16 17  1  0  0  0  0
 16 18  1  1  0  0  0
 16 27  1  0  0  0  0
 18 19  1  0  0  0  0
 18 20  1  0  0  0  0
 18 21  1  6  0  0  0
 21 22  1  1  0  0  0
 21 23  1  0  0  0  0
 24 21  1  1  0  0  0
 24 25  1  0  0  0  0
 24 26  1  0  0  0  0
 28 10  1  6  0  0  0
 28 29  1  0  0  0  0
 28 30  1  0  0  0  0
 30 31  1  0  0  0  0
 31 32  1  0  0  0  0
 32 33  1  0  0  0  0
 32 68  1  6  0  0  0
 32 34  1  0  0  0  0
 34 35  1  0  0  0  0
 35 36  1  0  0  0  0
 35 37  1  0  0  0  0
 35 62  1  1  0  0  0
 37 38  1  0  0  0  0
 38 39  1  0  0  0  0
 38 45  1  0  0  0  0
 38 40  1  6  0  0  0
 40 41  1  1  0  0  0
 40 42  1  0  0  0  0
 40 53  1  0  0  0  0
 42 43  1  0  0  0  0
 43 52  1  0  0  0  0
 43 44  2  0  0  0  0
 44 45  1  0  0  0  0
 44 47  1  0  0  0  0
 45 46  2  0  0  0  0
 47 48  1  0  0  0  0
 47 49  2  0  0  0  0
 49 50  1  0  0  0  0
 50 51  1  0  0  0  0
 50 52  2  0  0  0  0
 53 61  1  0  0  0  0
 53 54  2  0  0  0  0
 54 55  1  0  0  0  0
 55 56  1  0  0  0  0
 55 58  2  0  0  0  0
 56 57  1  0  0  0  0
 58 59  1  0  0  0  0
 58 60  1  0  0  0  0
 60 61  2  0  0  0  0
 62 63  1  0  0  0  0
 62 64  1  0  0  0  0
 62 65  1  6  0  0  0
 65 66  1  0  0  0  0
 65 67  1  0  0  0  0
 65 68  1  6  0  0  0
 68 69  1  1  0  0  0
 68 70  1  0  0  0  0
 71 72  1  0  0  0  0
 72 73  1  0  0  0  0
 73 74  1  0  0  0  0
 73 84  1  1  0  0  0
 73 75  1  0  0  0  0
 75 76  1  0  0  0  0
 76 77  1  1  0  0  0
 76 87  1  0  0  0  0
 78 76  1  6  0  0  0
 78 79  1  0  0  0  0
 78 80  1  0  0  0  0
 81 78  1  6  0  0  0
 81 82  1  0  0  0  0
 81 83  1  0  0  0  0
 84 81  1  6  0  0  0
 84 85  1  0  0  0  0
 84 86  1  0  0  0  0
 87 88  1  0  0  0  0
M  END
$$$$
