# Supplementary material for: Structure-based computational screening of 470 natural quercetin derivatives for identification of SARS-CoV-2 Mpro inhibitor
Source: PeerJ. 2023 Mar 14;11:e14915. doi: 10.7717/peerj.14915 (PMC10022500; doi:10.7717/peerj.14915)
Supplement: Supplemental Information 1 [file peerj-11-14915-s001.zip › Screening 470 Quercetin Derivates as Anticovid/Ligands/SDF/12.sdf]

mol1_entry_00001_conf_01
 OpenBabel09062119142D

 68 73  0  0  1  0  0  0  0  0999 V2000
    9.6512    2.2830    0.0000 O   0  0  0  0  0  0  0  0  0  0  0  0
    8.9536    2.9806    0.0000 C   0  0  1  0  0  0  0  0  0  0  0  0
    8.0008    3.2359    0.0000 H   0  0  0  0  0  0  0  0  0  0  0  0
    9.2090    3.9335    0.0000 C   0  0  2  0  0  0  0  0  0  0  0  0
    8.9536    4.8863    0.0000 H   0  0  0  0  0  0  0  0  0  0  0  0
    8.2561    4.1888    0.0000 O   0  0  0  0  0  0  0  0  0  0  0  0
   10.1618    4.1888    0.0000 C   0  0  2  0  0  0  0  0  0  0  0  0
   10.8594    4.8863    0.0000 H   0  0  0  0  0  0  0  0  0  0  0  0
    9.9065    5.1417    0.0000 O   0  0  0  0  0  0  0  0  0  0  0  0
   10.8594    3.4912    0.0000 C   0  0  2  0  0  0  0  0  0  0  0  0
   11.8123    3.2359    0.0000 H   0  0  0  0  0  0  0  0  0  0  0  0
   11.5569    4.1888    0.0000 O   0  0  0  0  0  0  0  0  0  0  0  0
   10.6041    2.5384    0.0000 C   0  0  1  0  0  0  0  0  0  0  0  0
   10.8594    1.5855    0.0000 H   0  0  0  0  0  0  0  0  0  0  0  0
   11.5569    2.2830    0.0000 O   0  0  0  0  0  0  0  0  0  0  0  0
   11.8123    1.3302    0.0000 C   0  0  2  0  0  0  0  0  0  0  0  0
   11.0296    0.7296    0.0000 H   0  0  0  0  0  0  0  0  0  0  0  0
   11.8123    0.3437    0.0000 C   0  0  1  0  0  0  0  0  0  0  0  0
   11.3190   -0.5106    0.0000 H   0  0  0  0  0  0  0  0  0  0  0  0
   12.6666   -0.1496    0.0000 O   0  0  0  0  0  0  0  0  0  0  0  0
   13.5209    0.3437    0.0000 C   0  0  0  0  0  0  0  0  0  0  0  0
   13.5209    1.3302    0.0000 C   0  0  0  0  0  0  0  0  0  0  0  0
   12.6666    1.8234    0.0000 C   0  0  0  0  0  0  0  0  0  0  0  0
   12.6666    2.8099    0.0000 O   0  0  0  0  0  0  0  0  0  0  0  0
   14.3752    1.8234    0.0000 C   0  0  0  0  0  0  0  0  0  0  0  0
   14.3752    2.8099    0.0000 O   0  0  0  0  0  0  0  0  0  0  0  0
   15.2295    1.3302    0.0000 C   0  0  0  0  0  0  0  0  0  0  0  0
   15.2295    0.3437    0.0000 C   0  0  0  0  0  0  0  0  0  0  0  0
   16.0839   -0.1496    0.0000 O   0  0  0  0  0  0  0  0  0  0  0  0
   14.3752   -0.1496    0.0000 C   0  0  0  0  0  0  0  0  0  0  0  0
    9.8393    0.3437    0.0000 C   0  0  0  0  0  0  0  0  0  0  0  0
    9.3460   -0.5106    0.0000 C   0  0  0  0  0  0  0  0  0  0  0  0
    8.3596   -0.5106    0.0000 C   0  0  0  0  0  0  0  0  0  0  0  0
    7.8663   -1.3650    0.0000 O   0  0  0  0  0  0  0  0  0  0  0  0
    7.8663    0.3437    0.0000 C   0  0  0  0  0  0  0  0  0  0  0  0
    6.8798    0.3437    0.0000 O   0  0  0  0  0  0  0  0  0  0  0  0
    8.3596    1.1980    0.0000 C   0  0  0  0  0  0  0  0  0  0  0  0
    9.3460    1.1980    0.0000 C   0  0  0  0  0  0  0  0  0  0  0  0
    8.2561    2.2830    0.0000 C   0  0  0  0  0  0  0  0  0  0  0  0
    7.3032    2.5384    0.0000 O   0  0  0  0  0  0  0  0  0  0  0  0
    6.6057    1.8408    0.0000 C   0  0  2  0  0  0  0  0  0  0  0  0
    6.9832    0.9294    0.0000 H   0  0  0  0  0  0  0  0  0  0  0  0
    6.1124    0.9865    0.0000 O   0  0  0  0  0  0  0  0  0  0  0  0
    5.1259    0.9865    0.0000 C   0  0  1  0  0  0  0  0  0  0  0  0
    4.2716    0.4932    0.0000 H   0  0  0  0  0  0  0  0  0  0  0  0
    4.6327    1.8408    0.0000 C   0  0  1  0  0  0  0  0  0  0  0  0
    3.7784    2.3341    0.0000 H   0  0  0  0  0  0  0  0  0  0  0  0
    3.7784    1.3476    0.0000 O   0  0  0  0  0  0  0  0  0  0  0  0
    5.1259    2.6951    0.0000 C   0  0  1  0  0  0  0  0  0  0  0  0
    5.1259    3.6816    0.0000 H   0  0  0  0  0  0  0  0  0  0  0  0
    4.2716    3.1884    0.0000 O   0  0  0  0  0  0  0  0  0  0  0  0
    6.1124    2.6951    0.0000 C   0  0  1  0  0  0  0  0  0  0  0  0
    6.9667    3.1884    0.0000 H   0  0  0  0  0  0  0  0  0  0  0  0
    6.1124    3.6816    0.0000 O   0  0  0  0  0  0  0  0  0  0  0  0
    5.1259   -0.0000    0.0000 C   0  0  0  0  0  0  0  0  0  0  0  0
    4.2716   -0.4932    0.0000 O   0  0  0  0  0  0  0  0  0  0  0  0
    3.4173   -0.0000    0.0000 C   0  0  0  0  0  0  0  0  0  0  0  0
    3.4173    0.9865    0.0000 O   0  0  0  0  0  0  0  0  0  0  0  0
    2.5630   -0.4932    0.0000 C   0  0  0  0  0  0  0  0  0  0  0  0
    1.7086   -0.0000    0.0000 C   0  0  0  0  0  0  0  0  0  0  0  0
    0.8543   -0.4932    0.0000 C   0  0  0  0  0  0  0  0  0  0  0  0
    0.8543   -1.4797    0.0000 C   0  0  0  0  0  0  0  0  0  0  0  0
    0.0000   -1.9730    0.0000 C   0  0  0  0  0  0  0  0  0  0  0  0
    0.0000   -2.9595    0.0000 O   0  0  0  0  0  0  0  0  0  0  0  0
   -0.8543   -1.4797    0.0000 C   0  0  0  0  0  0  0  0  0  0  0  0
   -1.7086   -1.9730    0.0000 O   0  0  0  0  0  0  0  0  0  0  0  0
   -0.8543   -0.4932    0.0000 C   0  0  0  0  0  0  0  0  0  0  0  0
    0.0000    0.0000    0.0000 C   0  0  0  0  0  0  0  0  0  0  0  0
  1 13  1  0  0  0  0
  1  2  1  0  0  0  0
  2  3  1  0  0  0  0
  2  4  1  6  0  0  0
  2 39  1  0  0  0  0
  4  5  1  1  0  0  0
  4  6  1  0  0  0  0
  7  4  1  1  0  0  0
  7  8  1  0  0  0  0
  7  9  1  0  0  0  0
 10  7  1  1  0  0  0
 10 11  1  0  0  0  0
 10 12  1  0  0  0  0
 13 10  1  6  0  0  0
 13 14  1  0  0  0  0
 13 15  1  0  0  0  0
 15 16  1  0  0  0  0
 16 17  1  0  0  0  0
 16 23  1  0  0  0  0
 16 18  1  1  0  0  0
 18 19  1  6  0  0  0
 18 20  1  0  0  0  0
 18 31  1  0  0  0  0
 20 21  1  0  0  0  0
 21 30  1  0  0  0  0
 21 22  2  0  0  0  0
 22 23  1  0  0  0  0
 22 25  1  0  0  0  0
 23 24  2  0  0  0  0
 25 26  1  0  0  0  0
 25 27  2  0  0  0  0
 27 28  1  0  0  0  0
 28 29  1  0  0  0  0
 28 30  2  0  0  0  0
 31 38  1  0  0  0  0
 31 32  2  0  0  0  0
 32 33  1  0  0  0  0
 33 34  1  0  0  0  0
 33 35  2  0  0  0  0
 35 36  1  0  0  0  0
 35 37  1  0  0  0  0
 37 38  2  0  0  0  0
 39 40  1  0  0  0  0
 40 41  1  0  0  0  0
 41 42  1  0  0  0  0
 41 52  1  1  0  0  0
 41 43  1  0  0  0  0
 43 44  1  0  0  0  0
 44 45  1  1  0  0  0
 44 55  1  0  0  0  0
 46 44  1  6  0  0  0
 46 47  1  0  0  0  0
 46 48  1  0  0  0  0
 49 46  1  6  0  0  0
 49 50  1  0  0  0  0
 49 51  1  0  0  0  0
 52 49  1  6  0  0  0
 52 53  1  0  0  0  0
 52 54  1  0  0  0  0
 55 56  1  0  0  0  0
 56 57  1  0  0  0  0
 57 58  2  0  0  0  0
 57 59  1  0  0  0  0
 59 60  2  0  0  0  0
 60 61  1  0  0  0  0
 61 68  1  0  0  0  0
 61 62  2  0  0  0  0
 62 63  1  0  0  0  0
 63 64  1  0  0  0  0
 63 65  2  0  0  0  0
 65 66  1  0  0  0  0
 65 67  1  0  0  0  0
 67 68  2  0  0  0  0
M  END
$$$$
