# Supplementary material for: Structure-based computational screening of 470 natural quercetin derivatives for identification of SARS-CoV-2 Mpro inhibitor
Source: PeerJ. 2023 Mar 14;11:e14915. doi: 10.7717/peerj.14915 (PMC10022500; doi:10.7717/peerj.14915)
Supplement: Supplemental Information 1 [file peerj-11-14915-s001.zip › Screening 470 Quercetin Derivates as Anticovid/Ligands/SDF/13.sdf]

g0_mol317_conf1_prot0
 OpenBabel09062119142D

 71 76  0  0  1  0  0  0  0  0999 V2000
   -2.0000    0.0000    0.0000 O   0  0  0  0  0  0  0  0  0  0  0  0
   -1.5000   -0.8660    0.0000 C   0  0  0  0  0  0  0  0  0  0  0  0
   -0.5000   -0.8660    0.0000 C   0  0  0  0  0  0  0  0  0  0  0  0
   -0.0000   -1.7321    0.0000 C   0  0  0  0  0  0  0  0  0  0  0  0
   -0.5000   -2.5981    0.0000 O   0  0  0  0  0  0  0  0  0  0  0  0
   -1.5000   -2.5981    0.0000 C   0  0  1  0  0  0  0  0  0  0  0  0
   -2.3660   -3.0981    0.0000 H   0  0  0  0  0  0  0  0  0  0  0  0
   -1.5000   -3.5981    0.0000 C   0  0  0  0  0  0  0  0  0  0  0  0
   -0.6340   -4.0981    0.0000 C   0  0  0  0  0  0  0  0  0  0  0  0
   -0.6340   -5.0981    0.0000 C   0  0  0  0  0  0  0  0  0  0  0  0
    0.2321   -5.5981    0.0000 O   0  0  0  0  0  0  0  0  0  0  0  0
   -1.5000   -5.5981    0.0000 C   0  0  0  0  0  0  0  0  0  0  0  0
   -1.5000   -6.5981    0.0000 O   0  0  0  0  0  0  0  0  0  0  0  0
   -2.3660   -7.0981    0.0000 C   0  0  0  0  0  0  0  0  0  0  0  0
   -2.3660   -5.0981    0.0000 C   0  0  0  0  0  0  0  0  0  0  0  0
   -2.3660   -4.0981    0.0000 C   0  0  0  0  0  0  0  0  0  0  0  0
   -2.0000   -1.7321    0.0000 C   0  0  1  0  0  0  0  0  0  0  0  0
   -2.8660   -1.2321    0.0000 H   0  0  0  0  0  0  0  0  0  0  0  0
   -2.8660   -2.2321    0.0000 O   0  0  0  0  0  0  0  0  0  0  0  0
   -3.7321   -1.7321    0.0000 C   0  0  1  0  0  0  0  0  0  0  0  0
   -3.6015   -0.7406    0.0000 H   0  0  0  0  0  0  0  0  0  0  0  0
   -4.4392   -1.0249    0.0000 O   0  0  0  0  0  0  0  0  0  0  0  0
   -5.4051   -1.2838    0.0000 C   0  0  1  0  0  0  0  0  0  0  0  0
   -6.3710   -1.0249    0.0000 H   0  0  0  0  0  0  0  0  0  0  0  0
   -5.6639   -2.2497    0.0000 C   0  0  2  0  0  0  0  0  0  0  0  0
   -6.3710   -2.9568    0.0000 H   0  0  0  0  0  0  0  0  0  0  0  0
   -6.6298   -1.9909    0.0000 O   0  0  0  0  0  0  0  0  0  0  0  0
   -4.9568   -2.9568    0.0000 C   0  0  2  0  0  0  0  0  0  0  0  0
   -4.6980   -3.9227    0.0000 H   0  0  0  0  0  0  0  0  0  0  0  0
   -5.6639   -3.6639    0.0000 O   0  0  0  0  0  0  0  0  0  0  0  0
   -3.9909   -2.6980    0.0000 C   0  0  2  0  0  0  0  0  0  0  0  0
   -3.0249   -2.9568    0.0000 H   0  0  0  0  0  0  0  0  0  0  0  0
   -3.7321   -3.6639    0.0000 O   0  0  0  0  0  0  0  0  0  0  0  0
   -5.6639   -0.3178    0.0000 C   0  0  0  0  0  0  0  0  0  0  0  0
   -6.6298   -0.0590    0.0000 O   0  0  0  0  0  0  0  0  0  0  0  0
   -6.8886    0.9069    0.0000 C   0  0  2  0  0  0  0  0  0  0  0  0
   -6.0953    1.5157    0.0000 H   0  0  0  0  0  0  0  0  0  0  0  0
   -6.8886    1.9069    0.0000 O   0  0  0  0  0  0  0  0  0  0  0  0
   -7.7547    2.4069    0.0000 C   0  0  1  0  0  0  0  0  0  0  0  0
   -8.2547    3.2729    0.0000 H   0  0  0  0  0  0  0  0  0  0  0  0
   -8.6207    1.9069    0.0000 C   0  0  1  0  0  0  0  0  0  0  0  0
   -9.6207    1.9069    0.0000 H   0  0  0  0  0  0  0  0  0  0  0  0
   -9.1207    2.7729    0.0000 O   0  0  0  0  0  0  0  0  0  0  0  0
   -8.6207    0.9069    0.0000 C   0  0  1  0  0  0  0  0  0  0  0  0
   -9.1207    0.0409    0.0000 H   0  0  0  0  0  0  0  0  0  0  0  0
   -9.6207    0.9069    0.0000 O   0  0  0  0  0  0  0  0  0  0  0  0
   -7.7547    0.4069    0.0000 C   0  0  1  0  0  0  0  0  0  0  0  0
   -7.2547   -0.4591    0.0000 H   0  0  0  0  0  0  0  0  0  0  0  0
   -8.2547   -0.4591    0.0000 O   0  0  0  0  0  0  0  0  0  0  0  0
   -7.2547    3.2729    0.0000 C   0  0  0  0  0  0  0  0  0  0  0  0
    1.0000   -1.7321    0.0000 C   0  0  0  0  0  0  0  0  0  0  0  0
    1.5000   -0.8660    0.0000 C   0  0  0  0  0  0  0  0  0  0  0  0
    2.5000   -0.8660    0.0000 O   0  0  0  0  0  0  0  0  0  0  0  0
    3.0000   -0.0000    0.0000 C   0  0  2  0  0  0  0  0  0  0  0  0
    2.3912    0.7934    0.0000 H   0  0  0  0  0  0  0  0  0  0  0  0
    3.2588    0.9659    0.0000 O   0  0  0  0  0  0  0  0  0  0  0  0
    4.2247    1.2247    0.0000 C   0  0  1  0  0  0  0  0  0  0  0  0
    4.9319    1.9319    0.0000 H   0  0  0  0  0  0  0  0  0  0  0  0
    4.9319    0.5176    0.0000 C   0  0  2  0  0  0  0  0  0  0  0  0
    5.8978    0.2588    0.0000 H   0  0  0  0  0  0  0  0  0  0  0  0
    5.6390    1.2247    0.0000 O   0  0  0  0  0  0  0  0  0  0  0  0
    4.6730   -0.4483    0.0000 C   0  0  2  0  0  0  0  0  0  0  0  0
    4.9319   -1.4142    0.0000 H   0  0  0  0  0  0  0  0  0  0  0  0
    5.6390   -0.7071    0.0000 O   0  0  0  0  0  0  0  0  0  0  0  0
    3.7071   -0.7071    0.0000 C   0  0  2  0  0  0  0  0  0  0  0  0
    3.0000   -1.4142    0.0000 H   0  0  0  0  0  0  0  0  0  0  0  0
    3.9659   -1.6730    0.0000 O   0  0  0  0  0  0  0  0  0  0  0  0
    3.9659    2.1907    0.0000 C   0  0  0  0  0  0  0  0  0  0  0  0
    1.0000   -0.0000    0.0000 C   0  0  0  0  0  0  0  0  0  0  0  0
    0.0000   -0.0000    0.0000 C   0  0  0  0  0  0  0  0  0  0  0  0
   -0.5000    0.8660    0.0000 O   0  0  0  0  0  0  0  0  0  0  0  0
  1  2  2  0  0  0  0
  2 17  1  0  0  0  0
  2  3  1  0  0  0  0
  3 70  1  0  0  0  0
  3  4  2  0  0  0  0
  4  5  1  0  0  0  0
  4 51  1  0  0  0  0
  5  6  1  0  0  0  0
  6  7  1  0  0  0  0
  6  8  1  0  0  0  0
  6 17  1  1  0  0  0
  8 16  1  0  0  0  0
  8  9  2  0  0  0  0
  9 10  1  0  0  0  0
 10 11  1  0  0  0  0
 10 12  2  0  0  0  0
 12 13  1  0  0  0  0
 12 15  1  0  0  0  0
 13 14  1  0  0  0  0
 15 16  2  0  0  0  0
 17 18  1  6  0  0  0
 17 19  1  0  0  0  0
 19 20  1  0  0  0  0
 20 21  1  0  0  0  0
 20 31  1  1  0  0  0
 20 22  1  0  0  0  0
 22 23  1  0  0  0  0
 23 24  1  0  0  0  0
 23 25  1  1  0  0  0
 23 34  1  0  0  0  0
 25 26  1  0  0  0  0
 25 27  1  0  0  0  0
 25 28  1  1  0  0  0
 28 29  1  0  0  0  0
 28 30  1  0  0  0  0
 28 31  1  1  0  0  0
 31 32  1  6  0  0  0
 31 33  1  0  0  0  0
 34 35  1  0  0  0  0
 35 36  1  0  0  0  0
 36 37  1  0  0  0  0
 36 47  1  6  0  0  0
 36 38  1  0  0  0  0
 38 39  1  0  0  0  0
 39 40  1  0  0  0  0
 39 41  1  1  0  0  0
 39 50  1  0  0  0  0
 41 42  1  0  0  0  0
 41 43  1  0  0  0  0
 41 44  1  6  0  0  0
 44 45  1  1  0  0  0
 44 46  1  0  0  0  0
 47 44  1  1  0  0  0
 47 48  1  0  0  0  0
 47 49  1  0  0  0  0
 51 52  2  0  0  0  0
 52 53  1  0  0  0  0
 52 69  1  0  0  0  0
 53 54  1  0  0  0  0
 54 55  1  0  0  0  0
 54 65  1  1  0  0  0
 54 56  1  0  0  0  0
 56 57  1  0  0  0  0
 57 58  1  0  0  0  0
 57 59  1  6  0  0  0
 57 68  1  0  0  0  0
 59 60  1  1  0  0  0
 59 61  1  0  0  0  0
 62 59  1  1  0  0  0
 62 63  1  0  0  0  0
 62 64  1  0  0  0  0
 65 62  1  1  0  0  0
 65 66  1  0  0  0  0
 65 67  1  0  0  0  0
 69 70  2  0  0  0  0
 70 71  1  0  0  0  0
M  END
$$$$
