# Supplementary material for: Structure-based computational screening of 470 natural quercetin derivatives for identification of SARS-CoV-2 Mpro inhibitor
Source: PeerJ. 2023 Mar 14;11:e14915. doi: 10.7717/peerj.14915 (PMC10022500; doi:10.7717/peerj.14915)
Supplement: Supplemental Information 1 [file peerj-11-14915-s001.zip › Screening 470 Quercetin Derivates as Anticovid/Ligands/SDF/33.sdf]

./result-ligand_1c6a66bfe5_1.pdb
 OpenBabel09062119142D

 85 91  0  0  1  0  0  0  0  0999 V2000
   -5.5421    1.1883    0.0000 O   0  0  0  0  0  0  0  0  0  0  0  0
   -6.2340    1.8802    0.0000 C   0  0  1  0  0  0  0  0  0  0  0  0
   -5.8595    2.7842    0.0000 H   0  0  0  0  0  0  0  0  0  0  0  0
   -6.7232    2.7276    0.0000 C   0  0  2  0  0  0  0  0  0  0  0  0
   -6.7232    3.7061    0.0000 H   0  0  0  0  0  0  0  0  0  0  0  0
   -5.0284    3.7061    0.0000 O   0  0  0  0  0  0  0  0  0  0  0  0
   -7.7017    2.7276    0.0000 C   0  0  2  0  0  0  0  0  0  0  0  0
   -8.5491    3.2168    0.0000 H   0  0  0  0  0  0  0  0  0  0  0  0
   -7.7017    3.7061    0.0000 O   0  0  0  0  0  0  0  0  0  0  0  0
   -8.1910    1.8802    0.0000 C   0  0  2  0  0  0  0  0  0  0  0  0
   -9.0384    1.3909    0.0000 H   0  0  0  0  0  0  0  0  0  0  0  0
   -7.7017    1.0328    0.0000 O   0  0  0  0  0  0  0  0  0  0  0  0
   -6.7232    1.0328    0.0000 C   0  0  2  0  0  0  0  0  0  0  0  0
   -5.8758    0.5435    0.0000 H   0  0  0  0  0  0  0  0  0  0  0  0
   -6.7232    0.0543    0.0000 O   0  0  0  0  0  0  0  0  0  0  0  0
   -7.5706   -0.4349    0.0000 C   0  0  0  0  0  0  0  0  0  0  0  0
   -7.5706   -1.4134    0.0000 C   0  0  0  0  0  0  0  0  0  0  0  0
   -8.4180   -1.9027    0.0000 O   0  0  0  0  0  0  0  0  0  0  0  0
   -9.2654   -1.4134    0.0000 C   0  0  0  0  0  0  0  0  0  0  0  0
   -9.2654   -0.4349    0.0000 C   0  0  0  0  0  0  0  0  0  0  0  0
   -8.4180    0.0543    0.0000 C   0  0  0  0  0  0  0  0  0  0  0  0
   -8.4180    1.0328    0.0000 O   0  0  0  0  0  0  0  0  0  0  0  0
  -10.1129    0.0543    0.0000 C   0  0  0  0  0  0  0  0  0  0  0  0
  -10.1129    1.0328    0.0000 O   0  0  0  0  0  0  0  0  0  0  0  0
  -10.9603   -0.4349    0.0000 C   0  0  0  0  0  0  0  0  0  0  0  0
  -10.9603   -1.4134    0.0000 C   0  0  0  0  0  0  0  0  0  0  0  0
  -11.8077   -1.9027    0.0000 O   0  0  0  0  0  0  0  0  0  0  0  0
  -12.6551   -1.4134    0.0000 C   0  0  2  0  0  0  0  0  0  0  0  0
  -12.5273   -0.4433    0.0000 H   0  0  0  0  0  0  0  0  0  0  0  0
  -13.3470   -0.7215    0.0000 O   0  0  0  0  0  0  0  0  0  0  0  0
  -14.2921   -0.9748    0.0000 C   0  0  1  0  0  0  0  0  0  0  0  0
  -15.2373   -0.7215    0.0000 H   0  0  0  0  0  0  0  0  0  0  0  0
  -14.5454   -1.9199    0.0000 C   0  0  2  0  0  0  0  0  0  0  0  0
  -15.2373   -2.6118    0.0000 H   0  0  0  0  0  0  0  0  0  0  0  0
  -15.4905   -1.6667    0.0000 O   0  0  0  0  0  0  0  0  0  0  0  0
  -13.8535   -2.6118    0.0000 C   0  0  2  0  0  0  0  0  0  0  0  0
  -13.6002   -3.5570    0.0000 H   0  0  0  0  0  0  0  0  0  0  0  0
  -14.5454   -3.3037    0.0000 O   0  0  0  0  0  0  0  0  0  0  0  0
  -12.9083   -2.3586    0.0000 C   0  0  2  0  0  0  0  0  0  0  0  0
  -11.9632   -2.6118    0.0000 H   0  0  0  0  0  0  0  0  0  0  0  0
  -12.6551   -3.3037    0.0000 O   0  0  0  0  0  0  0  0  0  0  0  0
  -14.5454   -0.0296    0.0000 C   0  0  0  0  0  0  0  0  0  0  0  0
  -15.4905    0.2236    0.0000 O   0  0  0  0  0  0  0  0  0  0  0  0
  -10.1129   -1.9027    0.0000 C   0  0  0  0  0  0  0  0  0  0  0  0
   -6.7232   -1.9027    0.0000 C   0  0  0  0  0  0  0  0  0  0  0  0
   -5.8758   -1.4134    0.0000 C   0  0  0  0  0  0  0  0  0  0  0  0
   -5.0284   -1.9027    0.0000 C   0  0  0  0  0  0  0  0  0  0  0  0
   -4.1810   -1.4134    0.0000 O   0  0  0  0  0  0  0  0  0  0  0  0
   -5.0284   -2.8812    0.0000 C   0  0  0  0  0  0  0  0  0  0  0  0
   -4.1810   -3.3704    0.0000 O   0  0  0  0  0  0  0  0  0  0  0  0
   -5.8758   -3.3704    0.0000 C   0  0  0  0  0  0  0  0  0  0  0  0
   -6.7232   -2.8812    0.0000 C   0  0  0  0  0  0  0  0  0  0  0  0
   -9.0384    2.3694    0.0000 C   0  0  0  0  0  0  0  0  0  0  0  0
   -9.8858    1.8802    0.0000 O   0  0  0  0  0  0  0  0  0  0  0  0
   -3.6518    1.6948    0.0000 C   0  0  2  0  0  0  0  0  0  0  0  0
   -3.5241    2.6649    0.0000 H   0  0  0  0  0  0  0  0  0  0  0  0
   -2.8044    2.1840    0.0000 O   0  0  0  0  0  0  0  0  0  0  0  0
   -1.9570    1.6948    0.0000 C   0  0  1  0  0  0  0  0  0  0  0  0
   -0.9785    1.6948    0.0000 H   0  0  0  0  0  0  0  0  0  0  0  0
   -1.9570    0.7163    0.0000 C   0  0  1  0  0  0  0  0  0  0  0  0
   -1.4677   -0.1311    0.0000 H   0  0  0  0  0  0  0  0  0  0  0  0
   -0.9785    0.7163    0.0000 O   0  0  0  0  0  0  0  0  0  0  0  0
   -2.8044    0.2271    0.0000 C   0  0  1  0  0  0  0  0  0  0  0  0
   -3.2936   -0.6203    0.0000 H   0  0  0  0  0  0  0  0  0  0  0  0
   -2.3151   -0.6203    0.0000 O   0  0  0  0  0  0  0  0  0  0  0  0
   -3.6518    0.7163    0.0000 C   0  0  1  0  0  0  0  0  0  0  0  0
   -4.6303    0.7163    0.0000 H   0  0  0  0  0  0  0  0  0  0  0  0
   -4.1410   -0.1311    0.0000 O   0  0  0  0  0  0  0  0  0  0  0  0
   -1.4677    2.5422    0.0000 C   0  0  0  0  0  0  0  0  0  0  0  0
   -0.4892    2.5422    0.0000 O   0  0  0  0  0  0  0  0  0  0  0  0
    0.0000    1.6948    0.0000 C   0  0  0  0  0  0  0  0  0  0  0  0
   -0.4892    0.8474    0.0000 O   0  0  0  0  0  0  0  0  0  0  0  0
    0.9785    1.6948    0.0000 C   0  0  0  0  0  0  0  0  0  0  0  0
    1.4677    0.8474    0.0000 C   0  0  0  0  0  0  0  0  0  0  0  0
    0.9785   -0.0000    0.0000 C   0  0  0  0  0  0  0  0  0  0  0  0
    1.4677   -0.8474    0.0000 C   0  0  0  0  0  0  0  0  0  0  0  0
    0.9785   -1.6948    0.0000 C   0  0  0  0  0  0  0  0  0  0  0  0
    1.4677   -2.5422    0.0000 O   0  0  0  0  0  0  0  0  0  0  0  0
    0.9785   -3.3896    0.0000 C   0  0  0  0  0  0  0  0  0  0  0  0
   -0.0000   -1.6948    0.0000 C   0  0  0  0  0  0  0  0  0  0  0  0
   -0.4892   -2.5422    0.0000 O   0  0  0  0  0  0  0  0  0  0  0  0
   -0.4892   -0.8474    0.0000 C   0  0  0  0  0  0  0  0  0  0  0  0
   -1.4677   -0.8474    0.0000 O   0  0  0  0  0  0  0  0  0  0  0  0
   -1.9570   -1.6948    0.0000 C   0  0  0  0  0  0  0  0  0  0  0  0
    0.0000   -0.0000    0.0000 C   0  0  0  0  0  0  0  0  0  0  0  0
  1  2  1  0  0  0  0
  1 55  1  0  0  0  0
  2  3  1  0  0  0  0
  2 13  1  1  0  0  0
  4  2  1  6  0  0  0
  4  5  1  0  0  0  0
  4  6  1  0  0  0  0
  7  4  1  6  0  0  0
  7  8  1  0  0  0  0
  7  9  1  0  0  0  0
 10  7  1  1  0  0  0
 10 11  1  0  0  0  0
 10 12  1  0  0  0  0
 10 53  1  0  0  0  0
 12 13  1  0  0  0  0
 13 14  1  6  0  0  0
 13 15  1  0  0  0  0
 15 16  1  0  0  0  0
 16 21  1  0  0  0  0
 16 17  2  0  0  0  0
 17 18  1  0  0  0  0
 17 45  1  0  0  0  0
 18 19  1  0  0  0  0
 19 44  1  0  0  0  0
 19 20  2  0  0  0  0
 20 21  1  0  0  0  0
 20 23  1  0  0  0  0
 21 22  2  0  0  0  0
 23 24  1  0  0  0  0
 23 25  2  0  0  0  0
 25 26  1  0  0  0  0
 26 27  1  0  0  0  0
 26 44  2  0  0  0  0
 27 28  1  0  0  0  0
 28 29  1  0  0  0  0
 28 39  1  6  0  0  0
 28 30  1  0  0  0  0
 30 31  1  0  0  0  0
 31 32  1  0  0  0  0
 31 33  1  1  0  0  0
 31 42  1  0  0  0  0
 33 34  1  6  0  0  0
 33 35  1  0  0  0  0
 36 33  1  6  0  0  0
 36 37  1  0  0  0  0
 36 38  1  0  0  0  0
 39 36  1  6  0  0  0
 39 40  1  0  0  0  0
 39 41  1  0  0  0  0
 42 43  1  0  0  0  0
 45 52  1  0  0  0  0
 45 46  2  0  0  0  0
 46 47  1  0  0  0  0
 47 48  1  0  0  0  0
 47 49  2  0  0  0  0
 49 50  1  0  0  0  0
 49 51  1  0  0  0  0
 51 52  2  0  0  0  0
 53 54  1  0  0  0  0
 55 56  1  0  0  0  0
 55 66  1  1  0  0  0
 55 57  1  0  0  0  0
 57 58  1  0  0  0  0
 58 59  1  1  0  0  0
 58 69  1  0  0  0  0
 60 58  1  6  0  0  0
 60 61  1  0  0  0  0
 60 62  1  0  0  0  0
 63 60  1  6  0  0  0
 63 64  1  0  0  0  0
 63 65  1  0  0  0  0
 66 63  1  6  0  0  0
 66 67  1  0  0  0  0
 66 68  1  0  0  0  0
 69 70  1  0  0  0  0
 70 71  1  0  0  0  0
 71 72  2  0  0  0  0
 71 73  1  0  0  0  0
 73 74  1  0  0  0  0
 74 75  1  0  0  0  0
 75 85  1  0  0  0  0
 75 76  2  0  0  0  0
 76 77  1  0  0  0  0
 77 78  1  0  0  0  0
 77 80  2  0  0  0  0
 78 79  1  0  0  0  0
 80 81  1  0  0  0  0
 80 82  1  0  0  0  0
 82 83  1  0  0  0  0
 82 85  2  0  0  0  0
 83 84  1  0  0  0  0
M  END
$$$$
