# Supplementary material for: Structure-based computational screening of 470 natural quercetin derivatives for identification of SARS-CoV-2 Mpro inhibitor
Source: PeerJ. 2023 Mar 14;11:e14915. doi: 10.7717/peerj.14915 (PMC10022500; doi:10.7717/peerj.14915)
Supplement: Supplemental Information 1 [file peerj-11-14915-s001.zip › Screening 470 Quercetin Derivates as Anticovid/Ligands/SDF/14.sdf]

mol1_entry_00001_conf_01
 OpenBabel09062119142D

 68 73  0  0  1  0  0  0  0  0999 V2000
   -0.0000    0.9865    0.0000 O   0  0  0  0  0  0  0  0  0  0  0  0
    0.8543    1.4797    0.0000 C   0  0  2  0  0  0  0  0  0  0  0  0
    1.3476    2.3341    0.0000 H   0  0  0  0  0  0  0  0  0  0  0  0
    0.3611    2.3341    0.0000 O   0  0  0  0  0  0  0  0  0  0  0  0
   -0.6254    2.3341    0.0000 C   0  0  0  0  0  0  0  0  0  0  0  0
   -1.1187    3.1884    0.0000 C   0  0  2  0  0  0  0  0  0  0  0  0
   -0.5181    3.9710    0.0000 H   0  0  0  0  0  0  0  0  0  0  0  0
   -1.3740    4.1412    0.0000 O   0  0  0  0  0  0  0  0  0  0  0  0
   -2.3268    4.3966    0.0000 C   0  0  2  0  0  0  0  0  0  0  0  0
   -3.0244    5.0941    0.0000 H   0  0  0  0  0  0  0  0  0  0  0  0
   -2.0715    5.3494    0.0000 O   0  0  0  0  0  0  0  0  0  0  0  0
   -2.7691    6.0470    0.0000 C   0  0  2  0  0  0  0  0  0  0  0  0
   -3.6805    5.6695    0.0000 H   0  0  0  0  0  0  0  0  0  0  0  0
   -3.6234    6.5402    0.0000 C   0  0  1  0  0  0  0  0  0  0  0  0
   -4.6099    6.5402    0.0000 H   0  0  0  0  0  0  0  0  0  0  0  0
   -3.6234    7.5267    0.0000 O   0  0  0  0  0  0  0  0  0  0  0  0
   -2.7691    8.0200    0.0000 C   0  0  0  0  0  0  0  0  0  0  0  0
   -1.9148    7.5267    0.0000 C   0  0  0  0  0  0  0  0  0  0  0  0
   -1.9148    6.5402    0.0000 C   0  0  0  0  0  0  0  0  0  0  0  0
   -1.0604    6.0470    0.0000 O   0  0  0  0  0  0  0  0  0  0  0  0
   -1.0604    8.0200    0.0000 C   0  0  0  0  0  0  0  0  0  0  0  0
   -0.2061    7.5267    0.0000 O   0  0  0  0  0  0  0  0  0  0  0  0
   -1.0604    9.0065    0.0000 C   0  0  0  0  0  0  0  0  0  0  0  0
   -1.9148    9.4997    0.0000 C   0  0  0  0  0  0  0  0  0  0  0  0
   -1.9148   10.4862    0.0000 O   0  0  0  0  0  0  0  0  0  0  0  0
   -2.7691    9.0065    0.0000 C   0  0  0  0  0  0  0  0  0  0  0  0
   -4.6099    4.8316    0.0000 C   0  0  0  0  0  0  0  0  0  0  0  0
   -5.5964    4.8316    0.0000 C   0  0  0  0  0  0  0  0  0  0  0  0
   -6.0896    3.9773    0.0000 C   0  0  0  0  0  0  0  0  0  0  0  0
   -7.0761    3.9773    0.0000 O   0  0  0  0  0  0  0  0  0  0  0  0
   -5.5964    3.1229    0.0000 C   0  0  0  0  0  0  0  0  0  0  0  0
   -6.0896    2.2686    0.0000 O   0  0  0  0  0  0  0  0  0  0  0  0
   -4.6099    3.1229    0.0000 C   0  0  0  0  0  0  0  0  0  0  0  0
   -4.1166    3.9773    0.0000 C   0  0  0  0  0  0  0  0  0  0  0  0
   -3.0244    3.6990    0.0000 C   0  0  1  0  0  0  0  0  0  0  0  0
   -3.9773    3.4437    0.0000 H   0  0  0  0  0  0  0  0  0  0  0  0
   -3.7219    4.3966    0.0000 O   0  0  0  0  0  0  0  0  0  0  0  0
   -2.7691    2.7461    0.0000 C   0  0  1  0  0  0  0  0  0  0  0  0
   -3.0244    1.7933    0.0000 H   0  0  0  0  0  0  0  0  0  0  0  0
   -3.7219    2.4908    0.0000 O   0  0  0  0  0  0  0  0  0  0  0  0
   -1.8162    2.4908    0.0000 C   0  0  1  0  0  0  0  0  0  0  0  0
   -1.1187    1.7933    0.0000 H   0  0  0  0  0  0  0  0  0  0  0  0
   -2.0715    1.5380    0.0000 O   0  0  0  0  0  0  0  0  0  0  0  0
    1.7086    0.9865    0.0000 C   0  0  2  0  0  0  0  0  0  0  0  0
    2.6951    0.9865    0.0000 H   0  0  0  0  0  0  0  0  0  0  0  0
    2.2019    1.8408    0.0000 O   0  0  0  0  0  0  0  0  0  0  0  0
    3.1884    1.8408    0.0000 C   0  0  2  0  0  0  0  0  0  0  0  0
    3.5659    0.9294    0.0000 H   0  0  0  0  0  0  0  0  0  0  0  0
    4.1412    1.5855    0.0000 O   0  0  0  0  0  0  0  0  0  0  0  0
    4.8388    2.2830    0.0000 C   0  0  0  0  0  0  0  0  0  0  0  0
    4.5835    3.2359    0.0000 C   0  0  1  0  0  0  0  0  0  0  0  0
    4.8388    4.1888    0.0000 H   0  0  0  0  0  0  0  0  0  0  0  0
    5.5363    3.4912    0.0000 O   0  0  0  0  0  0  0  0  0  0  0  0
    3.6306    3.4912    0.0000 C   0  0  1  0  0  0  0  0  0  0  0  0
    2.9331    4.1888    0.0000 H   0  0  0  0  0  0  0  0  0  0  0  0
    3.8859    4.4441    0.0000 O   0  0  0  0  0  0  0  0  0  0  0  0
    2.9331    2.7937    0.0000 C   0  0  1  0  0  0  0  0  0  0  0  0
    1.9802    2.5384    0.0000 H   0  0  0  0  0  0  0  0  0  0  0  0
    2.2355    3.4912    0.0000 O   0  0  0  0  0  0  0  0  0  0  0  0
    1.7086    0.0000    0.0000 C   0  0  2  0  0  0  0  0  0  0  0  0
    2.2019   -0.8543    0.0000 H   0  0  0  0  0  0  0  0  0  0  0  0
    2.6951    0.0000    0.0000 O   0  0  0  0  0  0  0  0  0  0  0  0
    0.8543   -0.4932    0.0000 C   0  0  2  0  0  0  0  0  0  0  0  0
    0.3611   -1.3476    0.0000 H   0  0  0  0  0  0  0  0  0  0  0  0
    1.3476   -1.3476    0.0000 O   0  0  0  0  0  0  0  0  0  0  0  0
    0.0000   -0.0000    0.0000 C   0  0  1  0  0  0  0  0  0  0  0  0
   -0.9865   -0.0000    0.0000 H   0  0  0  0  0  0  0  0  0  0  0  0
   -0.4932   -0.8543    0.0000 C   0  0  0  0  0  0  0  0  0  0  0  0
  1 66  1  0  0  0  0
  1  2  1  0  0  0  0
  2  3  1  0  0  0  0
  2  4  1  0  0  0  0
  2 44  1  6  0  0  0
  4  5  1  0  0  0  0
  5  6  1  0  0  0  0
  6  7  1  0  0  0  0
  6 41  1  6  0  0  0
  6  8  1  0  0  0  0
  8  9  1  0  0  0  0
  9 10  1  6  0  0  0
  9 11  1  0  0  0  0
 11 12  1  0  0  0  0
 12 13  1  1  0  0  0
 12 19  1  0  0  0  0
 14 12  1  1  0  0  0
 14 15  1  0  0  0  0
 14 16  1  0  0  0  0
 14 27  1  0  0  0  0
 16 17  1  0  0  0  0
 17 26  1  0  0  0  0
 17 18  2  0  0  0  0
 18 19  1  0  0  0  0
 18 21  1  0  0  0  0
 19 20  2  0  0  0  0
 21 22  1  0  0  0  0
 21 23  2  0  0  0  0
 23 24  1  0  0  0  0
 24 25  1  0  0  0  0
 24 26  2  0  0  0  0
 27 34  1  0  0  0  0
 27 28  2  0  0  0  0
 28 29  1  0  0  0  0
 29 30  1  0  0  0  0
 29 31  2  0  0  0  0
 31 32  1  0  0  0  0
 31 33  1  0  0  0  0
 33 34  2  0  0  0  0
 35  9  1  1  0  0  0
 35 36  1  0  0  0  0
 35 37  1  0  0  0  0
 38 35  1  1  0  0  0
 38 39  1  0  0  0  0
 38 40  1  0  0  0  0
 41 38  1  1  0  0  0
 41 42  1  0  0  0  0
 41 43  1  0  0  0  0
 44 45  1  1  0  0  0
 44 46  1  0  0  0  0
 46 47  1  0  0  0  0
 47 48  1  0  0  0  0
 47 57  1  6  0  0  0
 47 49  1  0  0  0  0
 49 50  1  0  0  0  0
 50 51  1  0  0  0  0
 51 52  1  1  0  0  0
 51 53  1  0  0  0  0
 54 51  1  1  0  0  0
 54 55  1  0  0  0  0
 54 56  1  0  0  0  0
 57 54  1  1  0  0  0
 57 58  1  0  0  0  0
 57 59  1  0  0  0  0
 60 44  1  1  0  0  0
 60 61  1  0  0  0  0
 60 62  1  0  0  0  0
 63 60  1  1  0  0  0
 63 64  1  0  0  0  0
 63 65  1  0  0  0  0
 66 63  1  6  0  0  0
 66 67  1  0  0  0  0
 66 68  1  0  0  0  0
M  END
$$$$
