# Supplementary material for: Structure-based computational screening of 470 natural quercetin derivatives for identification of SARS-CoV-2 Mpro inhibitor
Source: PeerJ. 2023 Mar 14;11:e14915. doi: 10.7717/peerj.14915 (PMC10022500; doi:10.7717/peerj.14915)
Supplement: Supplemental Information 1 [file peerj-11-14915-s001.zip › Screening 470 Quercetin Derivates as Anticovid/Ligands/SDF/21.sdf]

mol1_entry_00001_conf_01
 OpenBabel09062119142D

 80 86  0  0  1  0  0  0  0  0999 V2000
   -5.5352    1.1868    0.0000 O   0  0  0  0  0  0  0  0  0  0  0  0
   -6.2262    1.8778    0.0000 C   0  0  1  0  0  0  0  0  0  0  0  0
   -5.8522    2.7807    0.0000 H   0  0  0  0  0  0  0  0  0  0  0  0
   -6.7148    2.7242    0.0000 C   0  0  2  0  0  0  0  0  0  0  0  0
   -6.7148    3.7015    0.0000 H   0  0  0  0  0  0  0  0  0  0  0  0
   -5.0222    3.7015    0.0000 O   0  0  0  0  0  0  0  0  0  0  0  0
   -7.6921    2.7242    0.0000 C   0  0  2  0  0  0  0  0  0  0  0  0
   -8.5385    3.2128    0.0000 H   0  0  0  0  0  0  0  0  0  0  0  0
   -7.6921    3.7015    0.0000 O   0  0  0  0  0  0  0  0  0  0  0  0
   -8.1808    1.8778    0.0000 C   0  0  2  0  0  0  0  0  0  0  0  0
   -9.0271    1.3892    0.0000 H   0  0  0  0  0  0  0  0  0  0  0  0
   -7.6921    1.0315    0.0000 O   0  0  0  0  0  0  0  0  0  0  0  0
   -6.7148    1.0315    0.0000 C   0  0  2  0  0  0  0  0  0  0  0  0
   -5.8685    0.5429    0.0000 H   0  0  0  0  0  0  0  0  0  0  0  0
   -6.7148    0.0542    0.0000 O   0  0  0  0  0  0  0  0  0  0  0  0
   -7.5612   -0.4344    0.0000 C   0  0  0  0  0  0  0  0  0  0  0  0
   -7.5612   -1.4117    0.0000 C   0  0  0  0  0  0  0  0  0  0  0  0
   -8.4075   -1.9003    0.0000 O   0  0  0  0  0  0  0  0  0  0  0  0
   -9.2539   -1.4117    0.0000 C   0  0  0  0  0  0  0  0  0  0  0  0
   -9.2539   -0.4344    0.0000 C   0  0  0  0  0  0  0  0  0  0  0  0
   -8.4075    0.0542    0.0000 C   0  0  0  0  0  0  0  0  0  0  0  0
   -8.4075    1.0315    0.0000 O   0  0  0  0  0  0  0  0  0  0  0  0
  -10.1002    0.0542    0.0000 C   0  0  0  0  0  0  0  0  0  0  0  0
  -10.1002    1.0315    0.0000 O   0  0  0  0  0  0  0  0  0  0  0  0
  -10.9466   -0.4344    0.0000 C   0  0  0  0  0  0  0  0  0  0  0  0
  -10.9466   -1.4117    0.0000 C   0  0  0  0  0  0  0  0  0  0  0  0
  -11.7929   -1.9003    0.0000 O   0  0  0  0  0  0  0  0  0  0  0  0
  -12.6393   -1.4117    0.0000 C   0  0  2  0  0  0  0  0  0  0  0  0
  -12.5117   -0.4428    0.0000 H   0  0  0  0  0  0  0  0  0  0  0  0
  -13.3303   -0.7206    0.0000 O   0  0  0  0  0  0  0  0  0  0  0  0
  -14.2743   -0.9736    0.0000 C   0  0  1  0  0  0  0  0  0  0  0  0
  -15.2182   -0.7206    0.0000 H   0  0  0  0  0  0  0  0  0  0  0  0
  -14.5272   -1.9175    0.0000 C   0  0  2  0  0  0  0  0  0  0  0  0
  -15.2182   -2.6086    0.0000 H   0  0  0  0  0  0  0  0  0  0  0  0
  -15.4712   -1.6646    0.0000 O   0  0  0  0  0  0  0  0  0  0  0  0
  -13.8362   -2.6086    0.0000 C   0  0  2  0  0  0  0  0  0  0  0  0
  -13.5832   -3.5526    0.0000 H   0  0  0  0  0  0  0  0  0  0  0  0
  -14.5272   -3.2996    0.0000 O   0  0  0  0  0  0  0  0  0  0  0  0
  -12.8922   -2.3556    0.0000 C   0  0  2  0  0  0  0  0  0  0  0  0
  -11.9482   -2.6086    0.0000 H   0  0  0  0  0  0  0  0  0  0  0  0
  -12.6393   -3.2996    0.0000 O   0  0  0  0  0  0  0  0  0  0  0  0
  -14.5272   -0.0296    0.0000 C   0  0  0  0  0  0  0  0  0  0  0  0
  -15.4712    0.2233    0.0000 O   0  0  0  0  0  0  0  0  0  0  0  0
  -10.1002   -1.9003    0.0000 C   0  0  0  0  0  0  0  0  0  0  0  0
   -6.7148   -1.9003    0.0000 C   0  0  0  0  0  0  0  0  0  0  0  0
   -5.8685   -1.4117    0.0000 C   0  0  0  0  0  0  0  0  0  0  0  0
   -5.0222   -1.9003    0.0000 C   0  0  0  0  0  0  0  0  0  0  0  0
   -4.1758   -1.4117    0.0000 O   0  0  0  0  0  0  0  0  0  0  0  0
   -5.0222   -2.8776    0.0000 C   0  0  0  0  0  0  0  0  0  0  0  0
   -4.1758   -3.3662    0.0000 O   0  0  0  0  0  0  0  0  0  0  0  0
   -5.8685   -3.3662    0.0000 C   0  0  0  0  0  0  0  0  0  0  0  0
   -6.7148   -2.8776    0.0000 C   0  0  0  0  0  0  0  0  0  0  0  0
   -9.0271    2.3665    0.0000 C   0  0  0  0  0  0  0  0  0  0  0  0
   -3.6472    1.6927    0.0000 C   0  0  2  0  0  0  0  0  0  0  0  0
   -3.5197    2.6616    0.0000 H   0  0  0  0  0  0  0  0  0  0  0  0
   -2.8009    2.1813    0.0000 O   0  0  0  0  0  0  0  0  0  0  0  0
   -1.9545    1.6927    0.0000 C   0  0  1  0  0  0  0  0  0  0  0  0
   -0.9773    1.6927    0.0000 H   0  0  0  0  0  0  0  0  0  0  0  0
   -1.9545    0.7154    0.0000 C   0  0  1  0  0  0  0  0  0  0  0  0
   -1.4659   -0.1309    0.0000 H   0  0  0  0  0  0  0  0  0  0  0  0
   -0.9773    0.7154    0.0000 O   0  0  0  0  0  0  0  0  0  0  0  0
   -2.8009    0.2268    0.0000 C   0  0  1  0  0  0  0  0  0  0  0  0
   -3.2895   -0.6196    0.0000 H   0  0  0  0  0  0  0  0  0  0  0  0
   -2.3123   -0.6196    0.0000 O   0  0  0  0  0  0  0  0  0  0  0  0
   -3.6472    0.7154    0.0000 C   0  0  1  0  0  0  0  0  0  0  0  0
   -4.6245    0.7154    0.0000 H   0  0  0  0  0  0  0  0  0  0  0  0
   -4.1359   -0.1309    0.0000 O   0  0  0  0  0  0  0  0  0  0  0  0
   -1.4659    2.5390    0.0000 C   0  0  0  0  0  0  0  0  0  0  0  0
   -0.4886    2.5390    0.0000 O   0  0  0  0  0  0  0  0  0  0  0  0
   -0.0000    1.6927    0.0000 C   0  0  0  0  0  0  0  0  0  0  0  0
   -0.4886    0.8463    0.0000 O   0  0  0  0  0  0  0  0  0  0  0  0
    0.9773    1.6927    0.0000 C   0  0  0  0  0  0  0  0  0  0  0  0
    1.4659    0.8463    0.0000 C   0  0  0  0  0  0  0  0  0  0  0  0
    0.9773    0.0000    0.0000 C   0  0  0  0  0  0  0  0  0  0  0  0
    1.4659   -0.8463    0.0000 C   0  0  0  0  0  0  0  0  0  0  0  0
    0.9773   -1.6927    0.0000 C   0  0  0  0  0  0  0  0  0  0  0  0
    0.0000   -1.6927    0.0000 C   0  0  0  0  0  0  0  0  0  0  0  0
   -0.4886   -2.5390    0.0000 O   0  0  0  0  0  0  0  0  0  0  0  0
   -0.4886   -0.8463    0.0000 C   0  0  0  0  0  0  0  0  0  0  0  0
    0.0000   -0.0000    0.0000 C   0  0  0  0  0  0  0  0  0  0  0  0
  1  2  1  0  0  0  0
  1 54  1  0  0  0  0
  2  3  1  0  0  0  0
  2 13  1  1  0  0  0
  4  2  1  6  0  0  0
  4  5  1  0  0  0  0
  4  6  1  0  0  0  0
  7  4  1  6  0  0  0
  7  8  1  0  0  0  0
  7  9  1  0  0  0  0
 10  7  1  1  0  0  0
 10 11  1  0  0  0  0
 10 12  1  0  0  0  0
 10 53  1  0  0  0  0
 12 13  1  0  0  0  0
 13 14  1  6  0  0  0
 13 15  1  0  0  0  0
 15 16  1  0  0  0  0
 16 21  1  0  0  0  0
 16 17  2  0  0  0  0
 17 18  1  0  0  0  0
 17 45  1  0  0  0  0
 18 19  1  0  0  0  0
 19 44  1  0  0  0  0
 19 20  2  0  0  0  0
 20 21  1  0  0  0  0
 20 23  1  0  0  0  0
 21 22  2  0  0  0  0
 23 24  1  0  0  0  0
 23 25  2  0  0  0  0
 25 26  1  0  0  0  0
 26 27  1  0  0  0  0
 26 44  2  0  0  0  0
 27 28  1  0  0  0  0
 28 29  1  0  0  0  0
 28 39  1  6  0  0  0
 28 30  1  0  0  0  0
 30 31  1  0  0  0  0
 31 32  1  0  0  0  0
 31 33  1  1  0  0  0
 31 42  1  0  0  0  0
 33 34  1  0  0  0  0
 33 35  1  0  0  0  0
 33 36  1  1  0  0  0
 36 37  1  6  0  0  0
 36 38  1  0  0  0  0
 39 36  1  6  0  0  0
 39 40  1  0  0  0  0
 39 41  1  0  0  0  0
 42 43  1  0  0  0  0
 45 52  1  0  0  0  0
 45 46  2  0  0  0  0
 46 47  1  0  0  0  0
 47 48  1  0  0  0  0
 47 49  2  0  0  0  0
 49 50  1  0  0  0  0
 49 51  1  0  0  0  0
 51 52  2  0  0  0  0
 54 55  1  0  0  0  0
 54 65  1  1  0  0  0
 54 56  1  0  0  0  0
 56 57  1  0  0  0  0
 57 58  1  0  0  0  0
 57 59  1  6  0  0  0
 57 68  1  0  0  0  0
 59 60  1  0  0  0  0
 59 61  1  0  0  0  0
 59 62  1  1  0  0  0
 62 63  1  6  0  0  0
 62 64  1  0  0  0  0
 65 62  1  6  0  0  0
 65 66  1  0  0  0  0
 65 67  1  0  0  0  0
 68 69  1  0  0  0  0
 69 70  1  0  0  0  0
 70 71  2  0  0  0  0
 70 72  1  0  0  0  0
 72 73  1  0  0  0  0
 73 74  1  0  0  0  0
 74 80  1  0  0  0  0
 74 75  2  0  0  0  0
 75 76  1  0  0  0  0
 76 77  2  0  0  0  0
 77 78  1  0  0  0  0
 77 79  1  0  0  0  0
 79 80  2  0  0  0  0
M  END
$$$$
