# Supplementary material for: Structure-based computational screening of 470 natural quercetin derivatives for identification of SARS-CoV-2 Mpro inhibitor
Source: PeerJ. 2023 Mar 14;11:e14915. doi: 10.7717/peerj.14915 (PMC10022500; doi:10.7717/peerj.14915)
Supplement: Supplemental Information 1 [file peerj-11-14915-s001.zip › Screening 470 Quercetin Derivates as Anticovid/Ligands/SDF/32.sdf]

./result-ligand_0e5d0fed65_1.pdb
 OpenBabel09062119142D

 77 83  0  0  1  0  0  0  0  0999 V2000
   -0.9659    0.7412    0.0000 O   0  0  0  0  0  0  0  0  0  0  0  0
   -1.6730    1.4483    0.0000 C   0  0  1  0  0  0  0  0  0  0  0  0
   -1.2903    2.3722    0.0000 H   0  0  0  0  0  0  0  0  0  0  0  0
   -2.1730    2.3143    0.0000 C   0  0  2  0  0  0  0  0  0  0  0  0
   -2.1730    3.3143    0.0000 H   0  0  0  0  0  0  0  0  0  0  0  0
   -1.3070    2.8143    0.0000 O   0  0  0  0  0  0  0  0  0  0  0  0
   -3.1730    2.3143    0.0000 C   0  0  2  0  0  0  0  0  0  0  0  0
   -4.0391    2.8143    0.0000 H   0  0  0  0  0  0  0  0  0  0  0  0
   -3.1730    3.3143    0.0000 O   0  0  0  0  0  0  0  0  0  0  0  0
   -3.6730    1.4483    0.0000 C   0  0  2  0  0  0  0  0  0  0  0  0
   -4.5391    0.9483    0.0000 H   0  0  0  0  0  0  0  0  0  0  0  0
   -3.1730    0.5823    0.0000 O   0  0  0  0  0  0  0  0  0  0  0  0
   -2.1730    0.5823    0.0000 C   0  0  2  0  0  0  0  0  0  0  0  0
   -1.3070    0.0823    0.0000 H   0  0  0  0  0  0  0  0  0  0  0  0
   -2.1730   -0.4177    0.0000 O   0  0  0  0  0  0  0  0  0  0  0  0
   -3.0391   -0.9177    0.0000 C   0  0  0  0  0  0  0  0  0  0  0  0
   -3.0391   -1.9177    0.0000 C   0  0  0  0  0  0  0  0  0  0  0  0
   -3.9051   -2.4177    0.0000 O   0  0  0  0  0  0  0  0  0  0  0  0
   -4.7711   -1.9177    0.0000 C   0  0  0  0  0  0  0  0  0  0  0  0
   -4.7711   -0.9177    0.0000 C   0  0  0  0  0  0  0  0  0  0  0  0
   -3.9051   -0.4177    0.0000 C   0  0  0  0  0  0  0  0  0  0  0  0
   -3.9051    0.5823    0.0000 O   0  0  0  0  0  0  0  0  0  0  0  0
   -5.6371   -0.4177    0.0000 C   0  0  0  0  0  0  0  0  0  0  0  0
   -5.6371    0.5823    0.0000 O   0  0  0  0  0  0  0  0  0  0  0  0
   -6.5032   -0.9177    0.0000 C   0  0  0  0  0  0  0  0  0  0  0  0
   -6.5032   -1.9177    0.0000 C   0  0  0  0  0  0  0  0  0  0  0  0
   -7.3692   -2.4177    0.0000 O   0  0  0  0  0  0  0  0  0  0  0  0
   -8.2352   -1.9177    0.0000 C   0  0  2  0  0  0  0  0  0  0  0  0
   -8.1047   -0.9263    0.0000 H   0  0  0  0  0  0  0  0  0  0  0  0
   -8.9423   -1.2106    0.0000 O   0  0  0  0  0  0  0  0  0  0  0  0
   -9.9082   -1.4694    0.0000 C   0  0  1  0  0  0  0  0  0  0  0  0
  -10.8742   -1.2106    0.0000 H   0  0  0  0  0  0  0  0  0  0  0  0
  -10.1671   -2.4354    0.0000 C   0  0  2  0  0  0  0  0  0  0  0  0
  -10.8742   -3.1425    0.0000 H   0  0  0  0  0  0  0  0  0  0  0  0
  -11.1330   -2.1766    0.0000 O   0  0  0  0  0  0  0  0  0  0  0  0
   -9.4600   -3.1425    0.0000 C   0  0  2  0  0  0  0  0  0  0  0  0
   -9.2011   -4.1084    0.0000 H   0  0  0  0  0  0  0  0  0  0  0  0
  -10.1671   -3.8496    0.0000 O   0  0  0  0  0  0  0  0  0  0  0  0
   -8.4940   -2.8837    0.0000 C   0  0  2  0  0  0  0  0  0  0  0  0
   -7.5281   -3.1425    0.0000 H   0  0  0  0  0  0  0  0  0  0  0  0
   -8.2352   -3.8496    0.0000 O   0  0  0  0  0  0  0  0  0  0  0  0
  -10.1671   -0.5035    0.0000 C   0  0  0  0  0  0  0  0  0  0  0  0
   -5.6371   -2.4177    0.0000 C   0  0  0  0  0  0  0  0  0  0  0  0
   -2.1730   -2.4177    0.0000 C   0  0  0  0  0  0  0  0  0  0  0  0
   -2.1730   -3.4177    0.0000 C   0  0  0  0  0  0  0  0  0  0  0  0
   -1.3070   -3.9177    0.0000 C   0  0  0  0  0  0  0  0  0  0  0  0
   -1.3070   -4.9177    0.0000 O   0  0  0  0  0  0  0  0  0  0  0  0
   -0.4410   -3.4177    0.0000 C   0  0  0  0  0  0  0  0  0  0  0  0
    0.4250   -3.9177    0.0000 O   0  0  0  0  0  0  0  0  0  0  0  0
   -0.4410   -2.4177    0.0000 C   0  0  0  0  0  0  0  0  0  0  0  0
   -1.3070   -1.9177    0.0000 C   0  0  0  0  0  0  0  0  0  0  0  0
   -4.5391    1.9483    0.0000 C   0  0  0  0  0  0  0  0  0  0  0  0
   -5.4051    1.4483    0.0000 O   0  0  0  0  0  0  0  0  0  0  0  0
   -0.0000    1.0000    0.0000 C   0  0  2  0  0  0  0  0  0  0  0  0
    0.1305    1.9914    0.0000 H   0  0  0  0  0  0  0  0  0  0  0  0
    0.8660    1.5000    0.0000 O   0  0  0  0  0  0  0  0  0  0  0  0
    1.7321    1.0000    0.0000 C   0  0  1  0  0  0  0  0  0  0  0  0
    2.7321    1.0000    0.0000 H   0  0  0  0  0  0  0  0  0  0  0  0
    1.7321    0.0000    0.0000 C   0  0  1  0  0  0  0  0  0  0  0  0
    2.2321   -0.8660    0.0000 H   0  0  0  0  0  0  0  0  0  0  0  0
    2.7321    0.0000    0.0000 O   0  0  0  0  0  0  0  0  0  0  0  0
    0.8660   -0.5000    0.0000 C   0  0  1  0  0  0  0  0  0  0  0  0
    0.3660   -1.3660    0.0000 H   0  0  0  0  0  0  0  0  0  0  0  0
    1.3660   -1.3660    0.0000 O   0  0  0  0  0  0  0  0  0  0  0  0
    2.3660   -1.3660    0.0000 C   0  0  0  0  0  0  0  0  0  0  0  0
    2.8660   -0.5000    0.0000 O   0  0  0  0  0  0  0  0  0  0  0  0
    2.8660   -2.2321    0.0000 C   0  0  0  0  0  0  0  0  0  0  0  0
    2.3660   -3.0981    0.0000 C   0  0  0  0  0  0  0  0  0  0  0  0
    2.8660   -3.9641    0.0000 C   0  0  0  0  0  0  0  0  0  0  0  0
    3.8660   -3.9641    0.0000 C   0  0  0  0  0  0  0  0  0  0  0  0
    4.3660   -3.0981    0.0000 C   0  0  0  0  0  0  0  0  0  0  0  0
    3.8660   -2.2321    0.0000 C   0  0  0  0  0  0  0  0  0  0  0  0
    0.0000   -0.0000    0.0000 C   0  0  1  0  0  0  0  0  0  0  0  0
   -1.0000   -0.0000    0.0000 H   0  0  0  0  0  0  0  0  0  0  0  0
   -0.5000   -0.8660    0.0000 O   0  0  0  0  0  0  0  0  0  0  0  0
    2.2321    1.8660    0.0000 C   0  0  0  0  0  0  0  0  0  0  0  0
    3.2321    1.8660    0.0000 O   0  0  0  0  0  0  0  0  0  0  0  0
  1  2  1  0  0  0  0
  1 54  1  0  0  0  0
  2  3  1  0  0  0  0
  2 13  1  1  0  0  0
  4  2  1  6  0  0  0
  4  5  1  0  0  0  0
  4  6  1  0  0  0  0
  7  4  1  6  0  0  0
  7  8  1  0  0  0  0
  7  9  1  0  0  0  0
 10  7  1  1  0  0  0
 10 11  1  0  0  0  0
 10 12  1  0  0  0  0
 10 52  1  0  0  0  0
 12 13  1  0  0  0  0
 13 14  1  6  0  0  0
 13 15  1  0  0  0  0
 15 16  1  0  0  0  0
 16 21  1  0  0  0  0
 16 17  2  0  0  0  0
 17 18  1  0  0  0  0
 17 44  1  0  0  0  0
 18 19  1  0  0  0  0
 19 43  1  0  0  0  0
 19 20  2  0  0  0  0
 20 21  1  0  0  0  0
 20 23  1  0  0  0  0
 21 22  2  0  0  0  0
 23 24  1  0  0  0  0
 23 25  2  0  0  0  0
 25 26  1  0  0  0  0
 26 27  1  0  0  0  0
 26 43  2  0  0  0  0
 27 28  1  0  0  0  0
 28 29  1  0  0  0  0
 28 39  1  6  0  0  0
 28 30  1  0  0  0  0
 30 31  1  0  0  0  0
 31 32  1  0  0  0  0
 31 33  1  1  0  0  0
 31 42  1  0  0  0  0
 33 34  1  0  0  0  0
 33 35  1  0  0  0  0
 33 36  1  1  0  0  0
 36 37  1  0  0  0  0
 36 38  1  0  0  0  0
 36 39  1  1  0  0  0
 39 40  1  6  0  0  0
 39 41  1  0  0  0  0
 44 51  1  0  0  0  0
 44 45  2  0  0  0  0
 45 46  1  0  0  0  0
 46 47  1  0  0  0  0
 46 48  2  0  0  0  0
 48 49  1  0  0  0  0
 48 50  1  0  0  0  0
 50 51  2  0  0  0  0
 52 53  1  0  0  0  0
 54 55  1  0  0  0  0
 54 73  1  1  0  0  0
 54 56  1  0  0  0  0
 56 57  1  0  0  0  0
 57 58  1  1  0  0  0
 57 76  1  0  0  0  0
 59 57  1  6  0  0  0
 59 60  1  0  0  0  0
 59 61  1  0  0  0  0
 62 59  1  6  0  0  0
 62 63  1  0  0  0  0
 62 64  1  0  0  0  0
 64 65  1  0  0  0  0
 65 66  2  0  0  0  0
 65 67  1  0  0  0  0
 67 72  1  0  0  0  0
 67 68  2  0  0  0  0
 68 69  1  0  0  0  0
 69 70  2  0  0  0  0
 70 71  1  0  0  0  0
 71 72  2  0  0  0  0
 73 62  1  6  0  0  0
 73 74  1  0  0  0  0
 73 75  1  0  0  0  0
 76 77  1  0  0  0  0
M  END
$$$$
