# Supplementary material for: Structure-based computational screening of 470 natural quercetin derivatives for identification of SARS-CoV-2 Mpro inhibitor
Source: PeerJ. 2023 Mar 14;11:e14915. doi: 10.7717/peerj.14915 (PMC10022500; doi:10.7717/peerj.14915)
Supplement: Supplemental Information 1 [file peerj-11-14915-s001.zip › Screening 470 Quercetin Derivates as Anticovid/Ligands/SDF/1.sdf]

mol1_entry_00001_conf_01
 OpenBabel09062119142D

 69 74  0  0  1  0  0  0  0  0999 V2000
   -0.7313    0.9530    0.0000 O   0  0  0  0  0  0  0  0  0  0  0  0
   -1.2246    1.8075    0.0000 C   0  0  2  0  0  0  0  0  0  0  0  0
   -0.6240    2.5903    0.0000 H   0  0  0  0  0  0  0  0  0  0  0  0
   -1.4800    2.7606    0.0000 C   0  0  1  0  0  0  0  0  0  0  0  0
   -1.2246    3.7136    0.0000 H   0  0  0  0  0  0  0  0  0  0  0  0
   -0.5270    3.0159    0.0000 O   0  0  0  0  0  0  0  0  0  0  0  0
   -2.4330    3.0159    0.0000 C   0  0  1  0  0  0  0  0  0  0  0  0
   -3.1307    3.7136    0.0000 H   0  0  0  0  0  0  0  0  0  0  0  0
   -2.1777    3.9690    0.0000 O   0  0  0  0  0  0  0  0  0  0  0  0
   -3.1307    2.3183    0.0000 C   0  0  2  0  0  0  0  0  0  0  0  0
   -4.0838    2.0629    0.0000 H   0  0  0  0  0  0  0  0  0  0  0  0
   -2.8754    1.3652    0.0000 O   0  0  0  0  0  0  0  0  0  0  0  0
   -1.9223    1.1098    0.0000 C   0  0  2  0  0  0  0  0  0  0  0  0
   -1.2246    0.4122    0.0000 H   0  0  0  0  0  0  0  0  0  0  0  0
   -2.4330   -0.7962    0.0000 O   0  0  0  0  0  0  0  0  0  0  0  0
   -3.3861   -1.0516    0.0000 C   0  0  1  0  0  0  0  0  0  0  0  0
   -3.5149   -2.0298    0.0000 H   0  0  0  0  0  0  0  0  0  0  0  0
   -4.2406   -1.5449    0.0000 C   0  0  2  0  0  0  0  0  0  0  0  0
   -4.7339   -2.3994    0.0000 H   0  0  0  0  0  0  0  0  0  0  0  0
   -5.0951   -1.0516    0.0000 O   0  0  0  0  0  0  0  0  0  0  0  0
   -5.0951   -0.0649    0.0000 C   0  0  0  0  0  0  0  0  0  0  0  0
   -4.2406    0.4284    0.0000 C   0  0  0  0  0  0  0  0  0  0  0  0
   -3.3861   -0.0649    0.0000 C   0  0  0  0  0  0  0  0  0  0  0  0
   -2.5316    0.4284    0.0000 O   0  0  0  0  0  0  0  0  0  0  0  0
   -4.2406    1.4151    0.0000 C   0  0  0  0  0  0  0  0  0  0  0  0
   -3.3861    1.9084    0.0000 O   0  0  0  0  0  0  0  0  0  0  0  0
   -5.0951    1.9084    0.0000 C   0  0  0  0  0  0  0  0  0  0  0  0
   -5.9495    1.4151    0.0000 C   0  0  0  0  0  0  0  0  0  0  0  0
   -6.8040    1.9084    0.0000 O   0  0  0  0  0  0  0  0  0  0  0  0
   -7.6585    1.4151    0.0000 C   0  0  1  0  0  0  0  0  0  0  0  0
   -7.5297    0.4368    0.0000 H   0  0  0  0  0  0  0  0  0  0  0  0
   -8.3562    0.7174    0.0000 O   0  0  0  0  0  0  0  0  0  0  0  0
   -9.3092    0.9727    0.0000 C   0  0  1  0  0  0  0  0  0  0  0  0
  -10.2623    0.7174    0.0000 H   0  0  0  0  0  0  0  0  0  0  0  0
   -9.5646    1.9258    0.0000 C   0  0  2  0  0  0  0  0  0  0  0  0
  -10.2623    2.6235    0.0000 H   0  0  0  0  0  0  0  0  0  0  0  0
  -10.5176    1.6704    0.0000 O   0  0  0  0  0  0  0  0  0  0  0  0
   -8.8669    2.6235    0.0000 C   0  0  2  0  0  0  0  0  0  0  0  0
   -8.6115    3.5765    0.0000 H   0  0  0  0  0  0  0  0  0  0  0  0
   -9.5646    3.3211    0.0000 O   0  0  0  0  0  0  0  0  0  0  0  0
   -7.9139    2.3681    0.0000 C   0  0  2  0  0  0  0  0  0  0  0  0
   -6.9608    2.6235    0.0000 H   0  0  0  0  0  0  0  0  0  0  0  0
   -7.6585    3.3211    0.0000 O   0  0  0  0  0  0  0  0  0  0  0  0
   -9.5646    0.0197    0.0000 C   0  0  0  0  0  0  0  0  0  0  0  0
  -10.5176   -0.2357    0.0000 O   0  0  0  0  0  0  0  0  0  0  0  0
   -5.9495    0.4284    0.0000 C   0  0  0  0  0  0  0  0  0  0  0  0
   -3.7472   -2.3994    0.0000 C   0  0  0  0  0  0  0  0  0  0  0  0
   -2.7606   -2.3994    0.0000 C   0  0  0  0  0  0  0  0  0  0  0  0
   -2.2672   -3.2539    0.0000 C   0  0  0  0  0  0  0  0  0  0  0  0
   -1.2806   -3.2539    0.0000 O   0  0  0  0  0  0  0  0  0  0  0  0
   -2.7606   -4.1084    0.0000 C   0  0  0  0  0  0  0  0  0  0  0  0
   -2.2672   -4.9629    0.0000 O   0  0  0  0  0  0  0  0  0  0  0  0
   -3.7472   -4.1084    0.0000 C   0  0  0  0  0  0  0  0  0  0  0  0
   -4.2406   -3.2539    0.0000 C   0  0  0  0  0  0  0  0  0  0  0  0
   -3.8284    3.0159    0.0000 C   0  0  0  0  0  0  0  0  0  0  0  0
   -3.5730    3.9690    0.0000 O   0  0  0  0  0  0  0  0  0  0  0  0
    0.2554    0.9530    0.0000 C   0  0  2  0  0  0  0  0  0  0  0  0
    0.6329    1.8646    0.0000 H   0  0  0  0  0  0  0  0  0  0  0  0
    1.2084    1.2084    0.0000 O   0  0  0  0  0  0  0  0  0  0  0  0
    1.9061    0.5107    0.0000 C   0  0  0  0  0  0  0  0  0  0  0  0
    1.6507   -0.4423    0.0000 C   0  0  1  0  0  0  0  0  0  0  0  0
    1.9061   -1.3954    0.0000 H   0  0  0  0  0  0  0  0  0  0  0  0
    2.6038   -0.6977    0.0000 O   0  0  0  0  0  0  0  0  0  0  0  0
    0.6977   -0.6977    0.0000 C   0  0  1  0  0  0  0  0  0  0  0  0
    0.0000   -1.3954    0.0000 H   0  0  0  0  0  0  0  0  0  0  0  0
    0.9530   -1.6507    0.0000 O   0  0  0  0  0  0  0  0  0  0  0  0
    0.0000   -0.0000    0.0000 C   0  0  1  0  0  0  0  0  0  0  0  0
   -0.9530    0.2554    0.0000 H   0  0  0  0  0  0  0  0  0  0  0  0
   -0.6977   -0.6977    0.0000 O   0  0  0  0  0  0  0  0  0  0  0  0
  1  2  1  0  0  0  0
  1 57  1  0  0  0  0
  2  3  1  6  0  0  0
  4  2  1  1  0  0  0
  4  5  1  0  0  0  0
  4  6  1  0  0  0  0
  7  4  1  1  0  0  0
  7  8  1  0  0  0  0
  7  9  1  0  0  0  0
 10  7  1  1  0  0  0
 10 11  1  0  0  0  0
 10 12  1  0  0  0  0
 10 55  1  0  0  0  0
 12 13  1  0  0  0  0
 13 14  1  0  0  0  0
 13  2  1  1  0  0  0
 13 15  1  0  0  0  0
 15 16  1  0  0  0  0
 16 17  1  6  0  0  0
 16 23  1  0  0  0  0
 18 16  1  6  0  0  0
 18 19  1  0  0  0  0
 18 20  1  0  0  0  0
 18 47  1  0  0  0  0
 20 21  1  0  0  0  0
 21 46  1  0  0  0  0
 21 22  2  0  0  0  0
 22 23  1  0  0  0  0
 22 25  1  0  0  0  0
 23 24  2  0  0  0  0
 25 26  1  0  0  0  0
 25 27  2  0  0  0  0
 27 28  1  0  0  0  0
 28 29  1  0  0  0  0
 28 46  2  0  0  0  0
 29 30  1  0  0  0  0
 30 31  1  0  0  0  0
 30 41  1  6  0  0  0
 30 32  1  0  0  0  0
 32 33  1  0  0  0  0
 33 34  1  1  0  0  0
 33 44  1  0  0  0  0
 35 33  1  1  0  0  0
 35 36  1  0  0  0  0
 35 37  1  0  0  0  0
 38 35  1  1  0  0  0
 38 39  1  0  0  0  0
 38 40  1  0  0  0  0
 41 38  1  1  0  0  0
 41 42  1  0  0  0  0
 41 43  1  0  0  0  0
 44 45  1  0  0  0  0
 47 54  1  0  0  0  0
 47 48  2  0  0  0  0
 48 49  1  0  0  0  0
 49 50  1  0  0  0  0
 49 51  2  0  0  0  0
 51 52  1  0  0  0  0
 51 53  1  0  0  0  0
 53 54  2  0  0  0  0
 55 56  1  0  0  0  0
 57 58  1  0  0  0  0
 57 67  1  1  0  0  0
 57 59  1  0  0  0  0
 59 60  1  0  0  0  0
 60 61  1  0  0  0  0
 61 62  1  6  0  0  0
 61 63  1  0  0  0  0
 64 61  1  6  0  0  0
 64 65  1  0  0  0  0
 64 66  1  0  0  0  0
 67 64  1  6  0  0  0
 67 68  1  0  0  0  0
 67 69  1  0  0  0  0
M  END
$$$$
