# Supplementary material for: Structure-based computational screening of 470 natural quercetin derivatives for identification of SARS-CoV-2 Mpro inhibitor
Source: PeerJ. 2023 Mar 14;11:e14915. doi: 10.7717/peerj.14915 (PMC10022500; doi:10.7717/peerj.14915)
Supplement: Supplemental Information 1 [file peerj-11-14915-s001.zip › Screening 470 Quercetin Derivates as Anticovid/Ligands/SDF/7.sdf]

mol1_entry_00001_conf_01
 OpenBabel09062119142D

 56 60  0  0  1  0  0  0  0  0999 V2000
   -3.2612   -1.4084    0.0000 O   0  0  0  0  0  0  0  0  0  0  0  0
   -2.3111   -1.6630    0.0000 C   0  0  1  0  0  0  0  0  0  0  0  0
   -1.3610   -1.4084    0.0000 H   0  0  0  0  0  0  0  0  0  0  0  0
   -2.0565   -2.6130    0.0000 C   0  0  2  0  0  0  0  0  0  0  0  0
   -1.3610   -3.3086    0.0000 H   0  0  0  0  0  0  0  0  0  0  0  0
   -1.1064   -2.3585    0.0000 O   0  0  0  0  0  0  0  0  0  0  0  0
   -2.7520   -3.3086    0.0000 C   0  0  2  0  0  0  0  0  0  0  0  0
   -3.0066   -4.2587    0.0000 H   0  0  0  0  0  0  0  0  0  0  0  0
   -2.0565   -4.0041    0.0000 O   0  0  0  0  0  0  0  0  0  0  0  0
   -3.7021   -3.0540    0.0000 C   0  0  2  0  0  0  0  0  0  0  0  0
   -4.6522   -3.3086    0.0000 H   0  0  0  0  0  0  0  0  0  0  0  0
   -3.9567   -4.0041    0.0000 O   0  0  0  0  0  0  0  0  0  0  0  0
   -3.9567   -2.1039    0.0000 C   0  0  1  0  0  0  0  0  0  0  0  0
   -4.6522   -1.4084    0.0000 H   0  0  0  0  0  0  0  0  0  0  0  0
   -4.9068   -2.3585    0.0000 O   0  0  0  0  0  0  0  0  0  0  0  0
   -5.6023   -1.6630    0.0000 C   0  0  2  0  0  0  0  0  0  0  0  0
   -5.2259   -0.7542    0.0000 H   0  0  0  0  0  0  0  0  0  0  0  0
   -6.0941   -0.8111    0.0000 C   0  0  1  0  0  0  0  0  0  0  0  0
   -6.0941    0.1725    0.0000 H   0  0  0  0  0  0  0  0  0  0  0  0
   -7.0777   -0.8111    0.0000 O   0  0  0  0  0  0  0  0  0  0  0  0
   -7.5695   -1.6630    0.0000 C   0  0  0  0  0  0  0  0  0  0  0  0
   -7.0777   -2.5148    0.0000 C   0  0  0  0  0  0  0  0  0  0  0  0
   -6.0941   -2.5148    0.0000 C   0  0  0  0  0  0  0  0  0  0  0  0
   -5.6023   -3.3666    0.0000 O   0  0  0  0  0  0  0  0  0  0  0  0
   -7.5695   -3.3666    0.0000 C   0  0  0  0  0  0  0  0  0  0  0  0
   -7.0777   -4.2184    0.0000 O   0  0  0  0  0  0  0  0  0  0  0  0
   -8.5531   -3.3666    0.0000 C   0  0  0  0  0  0  0  0  0  0  0  0
   -9.0449   -2.5148    0.0000 C   0  0  0  0  0  0  0  0  0  0  0  0
  -10.0285   -2.5148    0.0000 O   0  0  0  0  0  0  0  0  0  0  0  0
   -8.5531   -1.6630    0.0000 C   0  0  0  0  0  0  0  0  0  0  0  0
   -4.3904    0.1725    0.0000 C   0  0  0  0  0  0  0  0  0  0  0  0
   -4.3904    1.1561    0.0000 C   0  0  0  0  0  0  0  0  0  0  0  0
   -3.5386    1.6479    0.0000 C   0  0  0  0  0  0  0  0  0  0  0  0
   -3.5386    2.6315    0.0000 O   0  0  0  0  0  0  0  0  0  0  0  0
   -2.6868    1.1561    0.0000 C   0  0  0  0  0  0  0  0  0  0  0  0
   -1.8349    1.6479    0.0000 O   0  0  0  0  0  0  0  0  0  0  0  0
   -2.6868    0.1725    0.0000 C   0  0  0  0  0  0  0  0  0  0  0  0
   -3.5386   -0.3193    0.0000 C   0  0  0  0  0  0  0  0  0  0  0  0
   -2.0565   -0.7129    0.0000 C   0  0  0  0  0  0  0  0  0  0  0  0
   -1.1064   -0.4583    0.0000 O   0  0  0  0  0  0  0  0  0  0  0  0
   -0.8518    0.4918    0.0000 C   0  0  2  0  0  0  0  0  0  0  0  0
   -1.6322    1.0906    0.0000 H   0  0  0  0  0  0  0  0  0  0  0  0
   -0.8518    1.4754    0.0000 O   0  0  0  0  0  0  0  0  0  0  0  0
    0.0000    1.9672    0.0000 C   0  0  1  0  0  0  0  0  0  0  0  0
    0.4918    2.8190    0.0000 H   0  0  0  0  0  0  0  0  0  0  0  0
    0.8518    1.4754    0.0000 C   0  0  1  0  0  0  0  0  0  0  0  0
    1.8354    1.4754    0.0000 H   0  0  0  0  0  0  0  0  0  0  0  0
    1.3436    2.3272    0.0000 O   0  0  0  0  0  0  0  0  0  0  0  0
    0.8518    0.4918    0.0000 C   0  0  1  0  0  0  0  0  0  0  0  0
    1.3436   -0.3600    0.0000 H   0  0  0  0  0  0  0  0  0  0  0  0
    1.8354    0.4918    0.0000 O   0  0  0  0  0  0  0  0  0  0  0  0
    0.0000   -0.0000    0.0000 C   0  0  1  0  0  0  0  0  0  0  0  0
   -0.4918   -0.8518    0.0000 H   0  0  0  0  0  0  0  0  0  0  0  0
    0.4918   -0.8518    0.0000 O   0  0  0  0  0  0  0  0  0  0  0  0
   -0.4918    2.8190    0.0000 C   0  0  0  0  0  0  0  0  0  0  0  0
    0.0000    3.6709    0.0000 O   0  0  0  0  0  0  0  0  0  0  0  0
  1 13  1  0  0  0  0
  1  2  1  0  0  0  0
  2  3  1  1  0  0  0
  2 39  1  0  0  0  0
  4  2  1  1  0  0  0
  4  5  1  0  0  0  0
  4  6  1  0  0  0  0
  7  4  1  1  0  0  0
  7  8  1  0  0  0  0
  7  9  1  0  0  0  0
 10  7  1  1  0  0  0
 10 11  1  0  0  0  0
 10 12  1  0  0  0  0
 13 10  1  6  0  0  0
 13 14  1  0  0  0  0
 13 15  1  0  0  0  0
 15 16  1  0  0  0  0
 16 17  1  6  0  0  0
 16 23  1  0  0  0  0
 18 16  1  6  0  0  0
 18 19  1  0  0  0  0
 18 20  1  0  0  0  0
 18 31  1  0  0  0  0
 20 21  1  0  0  0  0
 21 30  1  0  0  0  0
 21 22  2  0  0  0  0
 22 23  1  0  0  0  0
 22 25  1  0  0  0  0
 23 24  2  0  0  0  0
 25 26  1  0  0  0  0
 25 27  2  0  0  0  0
 27 28  1  0  0  0  0
 28 29  1  0  0  0  0
 28 30  2  0  0  0  0
 31 38  1  0  0  0  0
 31 32  2  0  0  0  0
 32 33  1  0  0  0  0
 33 34  1  0  0  0  0
 33 35  2  0  0  0  0
 35 36  1  0  0  0  0
 35 37  1  0  0  0  0
 37 38  2  0  0  0  0
 39 40  1  0  0  0  0
 40 41  1  0  0  0  0
 41 42  1  0  0  0  0
 41 52  1  1  0  0  0
 41 43  1  0  0  0  0
 43 44  1  0  0  0  0
 44 45  1  1  0  0  0
 44 55  1  0  0  0  0
 46 44  1  6  0  0  0
 46 47  1  0  0  0  0
 46 48  1  0  0  0  0
 49 46  1  6  0  0  0
 49 50  1  0  0  0  0
 49 51  1  0  0  0  0
 52 49  1  6  0  0  0
 52 53  1  0  0  0  0
 52 54  1  0  0  0  0
 55 56  1  0  0  0  0
M  END
$$$$
