# Supplementary material for: Structure-based computational screening of 470 natural quercetin derivatives for identification of SARS-CoV-2 Mpro inhibitor
Source: PeerJ. 2023 Mar 14;11:e14915. doi: 10.7717/peerj.14915 (PMC10022500; doi:10.7717/peerj.14915)
Supplement: Supplemental Information 1 [file peerj-11-14915-s001.zip › Screening 470 Quercetin Derivates as Anticovid/Docking results/9_uff_E=1083.06_out.pdbqt]

MODEL 1
REMARK VINA RESULT:      -9.2      0.000      0.000
REMARK  21 active torsions:
REMARK  status: ('A' for Active; 'I' for Inactive)
REMARK    1  A    between atoms: C_2  and  C_41 
REMARK    2  A    between atoms: C_3  and  O_4 
REMARK    3  A    between atoms: C_5  and  O_6 
REMARK    4  A    between atoms: C_7  and  O_8 
REMARK    5  A    between atoms: C_9  and  O_10 
REMARK    6  A    between atoms: O_10  and  C_11 
REMARK    7  A    between atoms: C_12  and  C_24 
REMARK    8  A    between atoms: C_18  and  O_19 
REMARK    9  A    between atoms: C_21  and  O_22 
REMARK   10  A    between atoms: C_26  and  O_27 
REMARK   11  A    between atoms: O_27  and  C_28 
REMARK   12  A    between atoms: C_31  and  O_32 
REMARK   13  A    between atoms: C_31  and  C_35 
REMARK   14  A    between atoms: C_33  and  O_34 
REMARK   15  A    between atoms: C_35  and  O_36 
REMARK   16  A    between atoms: C_37  and  O_38 
REMARK   17  A    between atoms: C_41  and  O_42 
REMARK   18  A    between atoms: O_42  and  C_43 
REMARK   19  A    between atoms: C_46  and  O_47 
REMARK   20  A    between atoms: C_48  and  O_49 
REMARK   21  A    between atoms: C_50  and  O_51 
ROOT
HETATM    1  C   UNL N   1      -9.894  15.955  67.993  0.00  0.00     0.233 C 
HETATM    2  C   UNL N   1     -11.329  15.396  67.871  0.00  0.00     0.199 C 
HETATM    3  O   UNL N   1     -11.305  14.406  66.886  0.00  0.00    -0.337 OA
HETATM    4  C   UNL N   1     -10.355  13.429  66.830  0.00  0.00     0.089 A 
HETATM    5  C   UNL N   1      -9.182  13.521  67.628  0.00  0.00     0.079 A 
HETATM    6  C   UNL N   1      -9.016  14.788  68.400  0.00  0.00     0.196 C 
HETATM    7  O   UNL N   1      -8.240  14.885  69.336  0.00  0.00    -0.289 OA
HETATM    8  C   UNL N   1      -8.282  12.419  67.655  0.00  0.00     0.085 A 
HETATM    9  C   UNL N   1      -8.539  11.303  66.849  0.00  0.00     0.074 A 
HETATM   10  C   UNL N   1      -9.675  11.251  66.030  0.00  0.00     0.071 A 
HETATM   11  C   UNL N   1     -10.579  12.309  66.031  0.00  0.00     0.074 A 
ENDROOT
BRANCH   1  12
HETATM   12  O   UNL N   1      -9.821  17.080  68.861  0.00  0.00    -0.343 OA
BRANCH  12  13
HETATM   13  C   UNL N   1      -9.184  18.215  68.263  0.00  0.00     0.292 C 
HETATM   14  O   UNL N   1      -7.843  17.912  67.859  0.00  0.00    -0.348 OA
HETATM   15  C   UNL N   1      -7.171  19.005  67.236  0.00  0.00     0.180 C 
HETATM   16  C   UNL N   1      -7.944  19.471  65.978  0.00  0.00     0.180 C 
HETATM   17  C   UNL N   1      -9.392  19.842  66.325  0.00  0.00     0.183 C 
HETATM   18  C   UNL N   1     -10.038  18.640  67.045  0.00  0.00     0.204 C 
BRANCH  15  19
HETATM   19  C   UNL N   1      -6.782  20.133  68.226  0.00  0.00     0.205 C 
BRANCH  19  20
HETATM   20  O   UNL N   1      -6.231  19.569  69.401  0.00  0.00    -0.356 OA
BRANCH  20  21
HETATM   21  C   UNL N   1      -5.220  20.410  69.934  0.00  0.00     0.291 C 
HETATM   22  C   UNL N   1      -5.150  20.160  71.461  0.00  0.00     0.204 C 
HETATM   23  C   UNL N   1      -4.055  21.033  72.107  0.00  0.00     0.183 C 
HETATM   24  C   UNL N   1      -2.734  20.793  71.348  0.00  0.00     0.178 C 
HETATM   25  C   UNL N   1      -2.937  20.968  69.816  0.00  0.00     0.152 C 
HETATM   26  O   UNL N   1      -3.958  20.093  69.353  0.00  0.00    -0.351 OA
HETATM   27  C   UNL N   1      -1.644  20.630  69.069  0.00  0.00     0.042 C 
BRANCH  22  28
HETATM   28  O   UNL N   1      -6.389  20.357  72.086  0.00  0.00    -0.388 OA
HETATM   29  H   UNL N   1      -6.393  19.794  72.897  0.00  0.00     0.210 HD
ENDBRANCH  22  28
BRANCH  23  30
HETATM   30  O   UNL N   1      -4.420  22.396  72.144  0.00  0.00    -0.390 OA
HETATM   31  H   UNL N   1      -3.785  22.928  71.603  0.00  0.00     0.210 HD
ENDBRANCH  23  30
BRANCH  24  32
HETATM   32  O   UNL N   1      -1.704  21.609  71.853  0.00  0.00    -0.390 OA
HETATM   33  H   UNL N   1      -0.918  21.028  72.026  0.00  0.00     0.210 HD
ENDBRANCH  24  32
ENDBRANCH  20  21
ENDBRANCH  19  20
ENDBRANCH  15  19
BRANCH  16  34
HETATM   34  O   UNL N   1      -7.302  20.546  65.343  0.00  0.00    -0.390 OA
HETATM   35  H   UNL N   1      -7.576  20.521  64.388  0.00  0.00     0.210 HD
ENDBRANCH  16  34
BRANCH  17  36
HETATM   36  O   UNL N   1      -9.453  20.980  67.146  0.00  0.00    -0.390 OA
HETATM   37  H   UNL N   1      -8.555  21.090  67.555  0.00  0.00     0.210 HD
ENDBRANCH  17  36
BRANCH  18  38
HETATM   38  O   UNL N   1     -11.340  18.954  67.475  0.00  0.00    -0.388 OA
HETATM   39  H   UNL N   1     -11.277  19.268  68.416  0.00  0.00     0.210 HD
ENDBRANCH  18  38
ENDBRANCH  12  13
ENDBRANCH   1  12
BRANCH   2  40
HETATM   40  C   UNL N   1     -11.888  14.879  69.211  0.00  0.00    -0.023 A 
HETATM   41  C   UNL N   1     -12.512  15.733  70.151  0.00  0.00     0.013 A 
HETATM   42  C   UNL N   1     -13.051  15.227  71.331  0.00  0.00     0.040 A 
HETATM   43  C   UNL N   1     -12.971  13.870  71.619  0.00  0.00     0.099 A 
HETATM   44  C   UNL N   1     -12.326  13.002  70.722  0.00  0.00     0.105 A 
HETATM   45  C   UNL N   1     -11.794  13.508  69.517  0.00  0.00     0.049 A 
BRANCH  43  46
HETATM   46  O   UNL N   1     -13.507  13.414  72.773  0.00  0.00    -0.358 OA
HETATM   47  H   UNL N   1     -12.988  12.934  73.433  0.00  0.00     0.218 HD
ENDBRANCH  43  46
BRANCH  44  48
HETATM   48  O   UNL N   1     -12.247  11.687  71.033  0.00  0.00    -0.315 OA
BRANCH  48  49
HETATM   49  C   UNL N   1     -12.558  10.636  70.183  0.00  0.00     0.298 C 
HETATM   50  C   UNL N   1     -11.386   9.635  70.206  0.00  0.00     0.212 C 
HETATM   51  C   UNL N   1     -11.866   8.572  71.209  0.00  0.00     0.130 C 
HETATM   52  C   UNL N   1     -13.156   9.195  71.750  0.00  0.00     0.214 C 
HETATM   53  O   UNL N   1     -13.686   9.949  70.687  0.00  0.00    -0.355 OA
BRANCH  50  54
HETATM   54  O   UNL N   1     -11.117   9.072  68.941  0.00  0.00    -0.387 OA
HETATM   55  H   UNL N   1     -11.523   9.645  68.239  0.00  0.00     0.210 HD
ENDBRANCH  50  54
BRANCH  51  56
HETATM   56  O   UNL N   1     -12.156   7.354  70.552  0.00  0.00    -0.383 OA
HETATM   57  H   UNL N   1     -12.075   7.481  69.571  0.00  0.00     0.210 HD
ENDBRANCH  51  56
BRANCH  51  58
HETATM   58  C   UNL N   1     -10.863   8.296  72.344  0.00  0.00     0.207 C 
BRANCH  58  59
HETATM   59  O   UNL N   1     -11.446   7.512  73.350  0.00  0.00    -0.398 OA
HETATM   60  H   UNL N   1     -11.459   6.579  73.014  0.00  0.00     0.209 HD
ENDBRANCH  58  59
ENDBRANCH  51  58
ENDBRANCH  48  49
ENDBRANCH  44  48
ENDBRANCH   2  40
BRANCH   8  61
HETATM   61  O   UNL N   1      -7.170  12.390  68.426  0.00  0.00    -0.360 OA
HETATM   62  H   UNL N   1      -6.907  11.657  68.990  0.00  0.00     0.217 HD
ENDBRANCH   8  61
BRANCH  10  63
HETATM   63  O   UNL N   1      -9.913  10.174  65.255  0.00  0.00    -0.361 OA
HETATM   64  H   UNL N   1      -9.842   9.273  65.600  0.00  0.00     0.217 HD
ENDBRANCH  10  63
TORSDOF 21
ENDMDL
MODEL 2
REMARK VINA RESULT:      -9.0      1.944      4.040
REMARK  21 active torsions:
REMARK  status: ('A' for Active; 'I' for Inactive)
REMARK    1  A    between atoms: C_2  and  C_41 
REMARK    2  A    between atoms: C_3  and  O_4 
REMARK    3  A    between atoms: C_5  and  O_6 
REMARK    4  A    between atoms: C_7  and  O_8 
REMARK    5  A    between atoms: C_9  and  O_10 
REMARK    6  A    between atoms: O_10  and  C_11 
REMARK    7  A    between atoms: C_12  and  C_24 
REMARK    8  A    between atoms: C_18  and  O_19 
REMARK    9  A    between atoms: C_21  and  O_22 
REMARK   10  A    between atoms: C_26  and  O_27 
REMARK   11  A    between atoms: O_27  and  C_28 
REMARK   12  A    between atoms: C_31  and  O_32 
REMARK   13  A    between atoms: C_31  and  C_35 
REMARK   14  A    between atoms: C_33  and  O_34 
REMARK   15  A    between atoms: C_35  and  O_36 
REMARK   16  A    between atoms: C_37  and  O_38 
REMARK   17  A    between atoms: C_41  and  O_42 
REMARK   18  A    between atoms: O_42  and  C_43 
REMARK   19  A    between atoms: C_46  and  O_47 
REMARK   20  A    between atoms: C_48  and  O_49 
REMARK   21  A    between atoms: C_50  and  O_51 
ROOT
HETATM    1  C   UNL N   1      -9.462  14.071  66.424  0.00  0.00     0.233 C 
HETATM    2  C   UNL N   1     -10.267  12.765  66.242  0.00  0.00     0.199 C 
HETATM    3  O   UNL N   1      -9.405  11.825  65.672  0.00  0.00    -0.337 OA
HETATM    4  C   UNL N   1      -8.137  11.602  66.121  0.00  0.00     0.089 A 
HETATM    5  C   UNL N   1      -7.531  12.504  67.038  0.00  0.00     0.079 A 
HETATM    6  C   UNL N   1      -8.311  13.737  67.352  0.00  0.00     0.196 C 
HETATM    7  O   UNL N   1      -8.069  14.433  68.324  0.00  0.00    -0.289 OA
HETATM    8  C   UNL N   1      -6.266  12.167  67.598  0.00  0.00     0.085 A 
HETATM    9  C   UNL N   1      -5.623  10.994  67.184  0.00  0.00     0.074 A 
HETATM   10  C   UNL N   1      -6.214  10.143  66.241  0.00  0.00     0.071 A 
HETATM   11  C   UNL N   1      -7.468  10.446  65.721  0.00  0.00     0.074 A 
ENDROOT
BRANCH   1  12
HETATM   12  O   UNL N   1     -10.276  15.154  66.858  0.00  0.00    -0.343 OA
BRANCH  12  13
HETATM   13  C   UNL N   1      -9.545  16.371  67.048  0.00  0.00     0.292 C 
HETATM   14  O   UNL N   1      -8.933  16.811  65.830  0.00  0.00    -0.348 OA
HETATM   15  C   UNL N   1      -8.209  18.033  65.961  0.00  0.00     0.180 C 
HETATM   16  C   UNL N   1      -9.144  19.166  66.449  0.00  0.00     0.180 C 
HETATM   17  C   UNL N   1      -9.827  18.789  67.770  0.00  0.00     0.183 C 
HETATM   18  C   UNL N   1     -10.539  17.434  67.574  0.00  0.00     0.204 C 
BRANCH  15  19
HETATM   19  C   UNL N   1      -6.885  17.883  66.754  0.00  0.00     0.205 C 
BRANCH  19  20
HETATM   20  O   UNL N   1      -6.172  19.106  66.727  0.00  0.00    -0.356 OA
BRANCH  20  21
HETATM   21  C   UNL N   1      -5.448  19.289  67.934  0.00  0.00     0.291 C 
HETATM   22  C   UNL N   1      -5.939  20.604  68.588  0.00  0.00     0.204 C 
HETATM   23  C   UNL N   1      -5.204  20.860  69.919  0.00  0.00     0.183 C 
HETATM   24  C   UNL N   1      -5.348  19.603  70.800  0.00  0.00     0.178 C 
HETATM   25  C   UNL N   1      -4.927  18.327  70.018  0.00  0.00     0.152 C 
HETATM   26  O   UNL N   1      -5.695  18.206  68.826  0.00  0.00    -0.351 OA
HETATM   27  C   UNL N   1      -5.169  17.079  70.870  0.00  0.00     0.042 C 
BRANCH  22  28
HETATM   28  O   UNL N   1      -5.818  21.702  67.723  0.00  0.00    -0.388 OA
HETATM   29  H   UNL N   1      -5.833  22.513  68.287  0.00  0.00     0.210 HD
ENDBRANCH  22  28
BRANCH  23  30
HETATM   30  O   UNL N   1      -3.857  21.229  69.715  0.00  0.00    -0.390 OA
HETATM   31  H   UNL N   1      -3.810  22.158  69.381  0.00  0.00     0.210 HD
ENDBRANCH  23  30
BRANCH  24  32
HETATM   32  O   UNL N   1      -4.646  19.749  72.012  0.00  0.00    -0.390 OA
HETATM   33  H   UNL N   1      -5.082  20.475  72.527  0.00  0.00     0.210 HD
ENDBRANCH  24  32
ENDBRANCH  20  21
ENDBRANCH  19  20
ENDBRANCH  15  19
BRANCH  16  34
HETATM   34  O   UNL N   1      -8.457  20.384  66.584  0.00  0.00    -0.390 OA
HETATM   35  H   UNL N   1      -7.838  20.281  67.354  0.00  0.00     0.210 HD
ENDBRANCH  16  34
BRANCH  17  36
HETATM   36  O   UNL N   1      -8.903  18.695  68.824  0.00  0.00    -0.390 OA
HETATM   37  H   UNL N   1      -8.833  19.599  69.229  0.00  0.00     0.210 HD
ENDBRANCH  17  36
BRANCH  18  38
HETATM   38  O   UNL N   1     -11.105  16.986  68.781  0.00  0.00    -0.388 OA
HETATM   39  H   UNL N   1     -11.673  17.719  69.136  0.00  0.00     0.210 HD
ENDBRANCH  18  38
ENDBRANCH  12  13
ENDBRANCH   1  12
BRANCH   2  40
HETATM   40  C   UNL N   1     -10.900  12.261  67.554  0.00  0.00    -0.023 A 
HETATM   41  C   UNL N   1     -11.203  10.896  67.774  0.00  0.00     0.013 A 
HETATM   42  C   UNL N   1     -11.729  10.466  68.988  0.00  0.00     0.040 A 
HETATM   43  C   UNL N   1     -11.986  11.374  70.009  0.00  0.00     0.099 A 
HETATM   44  C   UNL N   1     -11.730  12.741  69.808  0.00  0.00     0.105 A 
HETATM   45  C   UNL N   1     -11.180  13.179  68.584  0.00  0.00     0.049 A 
BRANCH  43  46
HETATM   46  O   UNL N   1     -12.495  10.920  71.174  0.00  0.00    -0.358 OA
HETATM   47  H   UNL N   1     -13.015  11.481  71.769  0.00  0.00     0.218 HD
ENDBRANCH  43  46
BRANCH  44  48
HETATM   48  O   UNL N   1     -12.004  13.607  70.811  0.00  0.00    -0.315 OA
BRANCH  48  49
HETATM   49  C   UNL N   1     -13.127  14.418  70.893  0.00  0.00     0.298 C 
HETATM   50  C   UNL N   1     -13.710  14.290  72.315  0.00  0.00     0.212 C 
HETATM   51  C   UNL N   1     -13.135  15.524  73.031  0.00  0.00     0.130 C 
HETATM   52  C   UNL N   1     -12.170  16.087  71.983  0.00  0.00     0.214 C 
HETATM   53  O   UNL N   1     -12.739  15.768  70.736  0.00  0.00    -0.355 OA
BRANCH  50  54
HETATM   54  O   UNL N   1     -15.121  14.288  72.335  0.00  0.00    -0.387 OA
HETATM   55  H   UNL N   1     -15.456  14.586  71.449  0.00  0.00     0.210 HD
ENDBRANCH  50  54
BRANCH  51  56
HETATM   56  O   UNL N   1     -14.152  16.466  73.307  0.00  0.00    -0.383 OA
HETATM   57  H   UNL N   1     -13.985  16.884  74.192  0.00  0.00     0.210 HD
ENDBRANCH  51  56
BRANCH  51  58
HETATM   58  C   UNL N   1     -12.399  15.192  74.341  0.00  0.00     0.207 C 
BRANCH  58  59
HETATM   59  O   UNL N   1     -12.754  16.089  75.358  0.00  0.00    -0.398 OA
HETATM   60  H   UNL N   1     -12.705  15.588  76.212  0.00  0.00     0.209 HD
ENDBRANCH  58  59
ENDBRANCH  51  58
ENDBRANCH  48  49
ENDBRANCH  44  48
ENDBRANCH   2  40
BRANCH   8  61
HETATM   61  O   UNL N   1      -5.637  12.933  68.521  0.00  0.00    -0.360 OA
HETATM   62  H   UNL N   1      -4.839  12.684  68.994  0.00  0.00     0.217 HD
ENDBRANCH   8  61
BRANCH  10  63
HETATM   63  O   UNL N   1      -5.586   9.016  65.847  0.00  0.00    -0.361 OA
HETATM   64  H   UNL N   1      -4.641   8.878  66.004  0.00  0.00     0.217 HD
ENDBRANCH  10  63
TORSDOF 21
ENDMDL
MODEL 3
REMARK VINA RESULT:      -8.7      1.570      2.179
REMARK  21 active torsions:
REMARK  status: ('A' for Active; 'I' for Inactive)
REMARK    1  A    between atoms: C_2  and  C_41 
REMARK    2  A    between atoms: C_3  and  O_4 
REMARK    3  A    between atoms: C_5  and  O_6 
REMARK    4  A    between atoms: C_7  and  O_8 
REMARK    5  A    between atoms: C_9  and  O_10 
REMARK    6  A    between atoms: O_10  and  C_11 
REMARK    7  A    between atoms: C_12  and  C_24 
REMARK    8  A    between atoms: C_18  and  O_19 
REMARK    9  A    between atoms: C_21  and  O_22 
REMARK   10  A    between atoms: C_26  and  O_27 
REMARK   11  A    between atoms: O_27  and  C_28 
REMARK   12  A    between atoms: C_31  and  O_32 
REMARK   13  A    between atoms: C_31  and  C_35 
REMARK   14  A    between atoms: C_33  and  O_34 
REMARK   15  A    between atoms: C_35  and  O_36 
REMARK   16  A    between atoms: C_37  and  O_38 
REMARK   17  A    between atoms: C_41  and  O_42 
REMARK   18  A    between atoms: O_42  and  C_43 
REMARK   19  A    between atoms: C_46  and  O_47 
REMARK   20  A    between atoms: C_48  and  O_49 
REMARK   21  A    between atoms: C_50  and  O_51 
ROOT
HETATM    1  C   UNL N   1     -10.009  14.855  67.395  0.00  0.00     0.233 C 
HETATM    2  C   UNL N   1     -11.522  14.656  67.634  0.00  0.00     0.199 C 
HETATM    3  O   UNL N   1     -12.087  14.277  66.414  0.00  0.00    -0.337 OA
HETATM    4  C   UNL N   1     -11.552  13.316  65.607  0.00  0.00     0.089 A 
HETATM    5  C   UNL N   1     -10.239  12.827  65.847  0.00  0.00     0.079 A 
HETATM    6  C   UNL N   1      -9.472  13.518  66.925  0.00  0.00     0.196 C 
HETATM    7  O   UNL N   1      -8.480  13.028  67.438  0.00  0.00    -0.289 OA
HETATM    8  C   UNL N   1      -9.765  11.726  65.079  0.00  0.00     0.085 A 
HETATM    9  C   UNL N   1     -10.576  11.196  64.068  0.00  0.00     0.074 A 
HETATM   10  C   UNL N   1     -11.848  11.724  63.813  0.00  0.00     0.071 A 
HETATM   11  C   UNL N   1     -12.332  12.774  64.587  0.00  0.00     0.074 A 
ENDROOT
BRANCH   1  12
HETATM   12  O   UNL N   1      -9.346  15.392  68.533  0.00  0.00    -0.343 OA
BRANCH  12  13
HETATM   13  C   UNL N   1      -8.982  16.768  68.379  0.00  0.00     0.292 C 
HETATM   14  O   UNL N   1      -8.263  16.988  67.160  0.00  0.00    -0.348 OA
HETATM   15  C   UNL N   1      -7.896  18.350  66.948  0.00  0.00     0.180 C 
HETATM   16  C   UNL N   1      -9.154  19.251  66.917  0.00  0.00     0.180 C 
HETATM   17  C   UNL N   1      -9.976  19.098  68.204  0.00  0.00     0.183 C 
HETATM   18  C   UNL N   1     -10.287  17.600  68.401  0.00  0.00     0.204 C 
BRANCH  15  19
HETATM   19  C   UNL N   1      -6.761  18.835  67.886  0.00  0.00     0.205 C 
BRANCH  19  20
HETATM   20  O   UNL N   1      -6.897  20.224  68.121  0.00  0.00    -0.356 OA
BRANCH  20  21
HETATM   21  C   UNL N   1      -5.698  20.761  68.658  0.00  0.00     0.291 C 
HETATM   22  C   UNL N   1      -5.544  20.228  70.104  0.00  0.00     0.204 C 
HETATM   23  C   UNL N   1      -4.247  20.759  70.747  0.00  0.00     0.183 C 
HETATM   24  C   UNL N   1      -3.071  20.431  69.806  0.00  0.00     0.178 C 
HETATM   25  C   UNL N   1      -3.368  20.916  68.359  0.00  0.00     0.152 C 
HETATM   26  O   UNL N   1      -4.579  20.337  67.885  0.00  0.00    -0.351 OA
HETATM   27  C   UNL N   1      -2.238  20.496  67.417  0.00  0.00     0.042 C 
BRANCH  22  28
HETATM   28  O   UNL N   1      -6.662  20.524  70.897  0.00  0.00    -0.388 OA
HETATM   29  H   UNL N   1      -6.392  21.250  71.511  0.00  0.00     0.210 HD
ENDBRANCH  22  28
BRANCH  23  30
HETATM   30  O   UNL N   1      -4.333  22.135  71.049  0.00  0.00    -0.390 OA
HETATM   31  H   UNL N   1      -3.536  22.605  70.701  0.00  0.00     0.210 HD
ENDBRANCH  23  30
BRANCH  24  32
HETATM   32  O   UNL N   1      -1.860  20.944  70.308  0.00  0.00    -0.390 OA
HETATM   33  H   UNL N   1      -1.962  21.927  70.395  0.00  0.00     0.210 HD
ENDBRANCH  24  32
ENDBRANCH  20  21
ENDBRANCH  19  20
ENDBRANCH  15  19
BRANCH  16  34
HETATM   34  O   UNL N   1      -8.822  20.600  66.706  0.00  0.00    -0.390 OA
HETATM   35  H   UNL N   1      -8.481  20.669  65.775  0.00  0.00     0.210 HD
ENDBRANCH  16  34
BRANCH  17  36
HETATM   36  O   UNL N   1      -9.286  19.594  69.322  0.00  0.00    -0.390 OA
HETATM   37  H   UNL N   1      -8.618  20.247  68.983  0.00  0.00     0.210 HD
ENDBRANCH  17  36
BRANCH  18  38
HETATM   38  O   UNL N   1     -10.958  17.383  69.618  0.00  0.00    -0.388 OA
HETATM   39  H   UNL N   1     -11.921  17.255  69.411  0.00  0.00     0.210 HD
ENDBRANCH  18  38
ENDBRANCH  12  13
ENDBRANCH   1  12
BRANCH   2  40
HETATM   40  C   UNL N   1     -11.825  13.647  68.760  0.00  0.00    -0.023 A 
HETATM   41  C   UNL N   1     -12.350  14.046  70.012  0.00  0.00     0.013 A 
HETATM   42  C   UNL N   1     -12.659  13.106  70.991  0.00  0.00     0.040 A 
HETATM   43  C   UNL N   1     -12.440  11.752  70.765  0.00  0.00     0.099 A 
HETATM   44  C   UNL N   1     -11.887  11.328  69.545  0.00  0.00     0.105 A 
HETATM   45  C   UNL N   1     -11.588  12.277  68.543  0.00  0.00     0.049 A 
BRANCH  43  46
HETATM   46  O   UNL N   1     -12.754  10.868  71.737  0.00  0.00    -0.358 OA
HETATM   47  H   UNL N   1     -12.174  10.701  72.494  0.00  0.00     0.218 HD
ENDBRANCH  43  46
BRANCH  44  48
HETATM   48  O   UNL N   1     -11.668  10.006  69.355  0.00  0.00    -0.315 OA
BRANCH  48  49
HETATM   49  C   UNL N   1     -10.425   9.394  69.293  0.00  0.00     0.298 C 
HETATM   50  C   UNL N   1      -9.805   9.419  70.704  0.00  0.00     0.212 C 
HETATM   51  C   UNL N   1     -10.136   8.017  71.245  0.00  0.00     0.130 C 
HETATM   52  C   UNL N   1     -11.044   7.451  70.150  0.00  0.00     0.214 C 
HETATM   53  O   UNL N   1     -10.594   8.033  68.950  0.00  0.00    -0.355 OA
BRANCH  50  54
HETATM   54  O   UNL N   1      -8.415   9.656  70.691  0.00  0.00    -0.387 OA
HETATM   55  H   UNL N   1      -8.164  10.057  69.819  0.00  0.00     0.210 HD
ENDBRANCH  50  54
BRANCH  51  56
HETATM   56  O   UNL N   1      -8.966   7.231  71.358  0.00  0.00    -0.383 OA
HETATM   57  H   UNL N   1      -8.645   7.249  72.298  0.00  0.00     0.210 HD
ENDBRANCH  51  56
BRANCH  51  58
HETATM   58  C   UNL N   1     -10.854   8.034  72.607  0.00  0.00     0.207 C 
BRANCH  58  59
HETATM   59  O   UNL N   1     -12.245   8.092  72.441  0.00  0.00    -0.398 OA
HETATM   60  H   UNL N   1     -12.426   8.823  71.796  0.00  0.00     0.209 HD
ENDBRANCH  58  59
ENDBRANCH  51  58
ENDBRANCH  48  49
ENDBRANCH  44  48
ENDBRANCH   2  40
BRANCH   8  61
HETATM   61  O   UNL N   1      -8.554  11.154  65.273  0.00  0.00    -0.360 OA
HETATM   62  H   UNL N   1      -8.390  10.209  65.322  0.00  0.00     0.217 HD
ENDBRANCH   8  61
BRANCH  10  63
HETATM   63  O   UNL N   1     -12.621  11.209  62.834  0.00  0.00    -0.361 OA
HETATM   64  H   UNL N   1     -12.412  10.364  62.412  0.00  0.00     0.217 HD
ENDBRANCH  10  63
TORSDOF 21
ENDMDL
MODEL 4
REMARK VINA RESULT:      -8.6      4.606     11.359
REMARK  21 active torsions:
REMARK  status: ('A' for Active; 'I' for Inactive)
REMARK    1  A    between atoms: C_2  and  C_41 
REMARK    2  A    between atoms: C_3  and  O_4 
REMARK    3  A    between atoms: C_5  and  O_6 
REMARK    4  A    between atoms: C_7  and  O_8 
REMARK    5  A    between atoms: C_9  and  O_10 
REMARK    6  A    between atoms: O_10  and  C_11 
REMARK    7  A    between atoms: C_12  and  C_24 
REMARK    8  A    between atoms: C_18  and  O_19 
REMARK    9  A    between atoms: C_21  and  O_22 
REMARK   10  A    between atoms: C_26  and  O_27 
REMARK   11  A    between atoms: O_27  and  C_28 
REMARK   12  A    between atoms: C_31  and  O_32 
REMARK   13  A    between atoms: C_31  and  C_35 
REMARK   14  A    between atoms: C_33  and  O_34 
REMARK   15  A    between atoms: C_35  and  O_36 
REMARK   16  A    between atoms: C_37  and  O_38 
REMARK   17  A    between atoms: C_41  and  O_42 
REMARK   18  A    between atoms: O_42  and  C_43 
REMARK   19  A    between atoms: C_46  and  O_47 
REMARK   20  A    between atoms: C_48  and  O_49 
REMARK   21  A    between atoms: C_50  and  O_51 
ROOT
HETATM    1  C   UNL N   1      -9.590  11.749  65.238  0.00  0.00     0.233 C 
HETATM    2  C   UNL N   1      -9.132  12.184  66.648  0.00  0.00     0.199 C 
HETATM    3  O   UNL N   1      -8.785  13.535  66.571  0.00  0.00    -0.337 OA
HETATM    4  C   UNL N   1      -9.560  14.473  65.957  0.00  0.00     0.089 A 
HETATM    5  C   UNL N   1     -10.649  14.079  65.133  0.00  0.00     0.079 A 
HETATM    6  C   UNL N   1     -10.787  12.612  64.893  0.00  0.00     0.196 C 
HETATM    7  O   UNL N   1     -11.817  12.113  64.473  0.00  0.00    -0.289 OA
HETATM    8  C   UNL N   1     -11.525  15.079  64.626  0.00  0.00     0.085 A 
HETATM    9  C   UNL N   1     -11.256  16.427  64.895  0.00  0.00     0.074 A 
HETATM   10  C   UNL N   1     -10.149  16.800  65.668  0.00  0.00     0.071 A 
HETATM   11  C   UNL N   1      -9.313  15.823  66.201  0.00  0.00     0.074 A 
ENDROOT
BRANCH   1  12
HETATM   12  O   UNL N   1      -9.826  10.348  65.153  0.00  0.00    -0.343 OA
BRANCH  12  13
HETATM   13  C   UNL N   1      -9.111   9.718  64.084  0.00  0.00     0.292 C 
HETATM   14  O   UNL N   1      -9.315  10.400  62.841  0.00  0.00    -0.348 OA
HETATM   15  C   UNL N   1      -8.605   9.824  61.747  0.00  0.00     0.180 C 
HETATM   16  C   UNL N   1      -7.083   9.818  62.032  0.00  0.00     0.180 C 
HETATM   17  C   UNL N   1      -6.768   9.081  63.341  0.00  0.00     0.183 C 
HETATM   18  C   UNL N   1      -7.611   9.717  64.466  0.00  0.00     0.204 C 
BRANCH  15  19
HETATM   19  C   UNL N   1      -9.192   8.467  61.277  0.00  0.00     0.205 C 
BRANCH  19  20
HETATM   20  O   UNL N   1      -9.888   8.645  60.058  0.00  0.00    -0.356 OA
BRANCH  20  21
HETATM   21  C   UNL N   1     -10.694   7.513  59.772  0.00  0.00     0.291 C 
HETATM   22  C   UNL N   1     -11.862   7.977  58.867  0.00  0.00     0.204 C 
HETATM   23  C   UNL N   1     -12.775   6.790  58.500  0.00  0.00     0.183 C 
HETATM   24  C   UNL N   1     -11.896   5.670  57.905  0.00  0.00     0.178 C 
HETATM   25  C   UNL N   1     -10.697   5.351  58.842  0.00  0.00     0.152 C 
HETATM   26  O   UNL N   1      -9.933   6.528  59.080  0.00  0.00    -0.351 OA
HETATM   27  C   UNL N   1      -9.781   4.311  58.193  0.00  0.00     0.042 C 
BRANCH  22  28
HETATM   28  O   UNL N   1     -12.597   9.021  59.446  0.00  0.00    -0.388 OA
HETATM   29  H   UNL N   1     -11.944   9.628  59.872  0.00  0.00     0.210 HD
ENDBRANCH  22  28
BRANCH  23  30
HETATM   30  O   UNL N   1     -13.539   6.351  59.603  0.00  0.00    -0.390 OA
HETATM   31  H   UNL N   1     -14.048   7.110  59.981  0.00  0.00     0.210 HD
ENDBRANCH  23  30
BRANCH  24  32
HETATM   32  O   UNL N   1     -12.664   4.529  57.604  0.00  0.00    -0.390 OA
HETATM   33  H   UNL N   1     -12.260   3.759  58.081  0.00  0.00     0.210 HD
ENDBRANCH  24  32
ENDBRANCH  20  21
ENDBRANCH  19  20
ENDBRANCH  15  19
BRANCH  16  34
HETATM   34  O   UNL N   1      -6.358   9.258  60.968  0.00  0.00    -0.390 OA
HETATM   35  H   UNL N   1      -6.560   8.285  60.963  0.00  0.00     0.210 HD
ENDBRANCH  16  34
BRANCH  17  36
HETATM   36  O   UNL N   1      -7.054   7.710  63.245  0.00  0.00    -0.390 OA
HETATM   37  H   UNL N   1      -7.058   7.350  64.171  0.00  0.00     0.210 HD
ENDBRANCH  17  36
BRANCH  18  38
HETATM   38  O   UNL N   1      -7.438   9.020  65.675  0.00  0.00    -0.388 OA
HETATM   39  H   UNL N   1      -7.445   9.689  66.410  0.00  0.00     0.210 HD
ENDBRANCH  18  38
ENDBRANCH  12  13
ENDBRANCH   1  12
BRANCH   2  40
HETATM   40  C   UNL N   1     -10.191  11.911  67.735  0.00  0.00    -0.023 A 
HETATM   41  C   UNL N   1     -10.879  10.678  67.829  0.00  0.00     0.013 A 
HETATM   42  C   UNL N   1     -11.794  10.444  68.851  0.00  0.00     0.040 A 
HETATM   43  C   UNL N   1     -12.067  11.429  69.794  0.00  0.00     0.099 A 
HETATM   44  C   UNL N   1     -11.428  12.677  69.705  0.00  0.00     0.105 A 
HETATM   45  C   UNL N   1     -10.486  12.911  68.680  0.00  0.00     0.049 A 
BRANCH  43  46
HETATM   46  O   UNL N   1     -12.960  11.167  70.773  0.00  0.00    -0.358 OA
HETATM   47  H   UNL N   1     -12.787  10.525  71.476  0.00  0.00     0.218 HD
ENDBRANCH  43  46
BRANCH  44  48
HETATM   48  O   UNL N   1     -11.723  13.625  70.625  0.00  0.00    -0.315 OA
BRANCH  48  49
HETATM   49  C   UNL N   1     -12.902  14.352  70.686  0.00  0.00     0.298 C 
HETATM   50  C   UNL N   1     -13.515  14.159  72.088  0.00  0.00     0.212 C 
HETATM   51  C   UNL N   1     -13.050  15.420  72.838  0.00  0.00     0.130 C 
HETATM   52  C   UNL N   1     -12.099  16.067  71.827  0.00  0.00     0.214 C 
HETATM   53  O   UNL N   1     -12.608  15.728  70.559  0.00  0.00    -0.355 OA
BRANCH  50  54
HETATM   54  O   UNL N   1     -14.922  14.057  72.066  0.00  0.00    -0.387 OA
HETATM   55  H   UNL N   1     -15.278  14.325  72.953  0.00  0.00     0.210 HD
ENDBRANCH  50  54
BRANCH  51  56
HETATM   56  O   UNL N   1     -14.140  16.283  73.097  0.00  0.00    -0.383 OA
HETATM   57  H   UNL N   1     -14.716  16.338  72.290  0.00  0.00     0.210 HD
ENDBRANCH  51  56
BRANCH  51  58
HETATM   58  C   UNL N   1     -12.330  15.120  74.165  0.00  0.00     0.207 C 
BRANCH  58  59
HETATM   59  O   UNL N   1     -12.676  16.057  75.147  0.00  0.00    -0.398 OA
HETATM   60  H   UNL N   1     -12.469  16.952  74.774  0.00  0.00     0.209 HD
ENDBRANCH  58  59
ENDBRANCH  51  58
ENDBRANCH  48  49
ENDBRANCH  44  48
ENDBRANCH   2  40
BRANCH   8  61
HETATM   61  O   UNL N   1     -12.619  14.797  63.881  0.00  0.00    -0.360 OA
HETATM   62  H   UNL N   1     -12.698  14.059  63.271  0.00  0.00     0.217 HD
ENDBRANCH   8  61
BRANCH  10  63
HETATM   63  O   UNL N   1      -9.896  18.101  65.921  0.00  0.00    -0.361 OA
HETATM   64  H   UNL N   1     -10.608  18.751  66.005  0.00  0.00     0.217 HD
ENDBRANCH  10  63
TORSDOF 21
ENDMDL
MODEL 5
REMARK VINA RESULT:      -8.5      3.180      5.774
REMARK  21 active torsions:
REMARK  status: ('A' for Active; 'I' for Inactive)
REMARK    1  A    between atoms: C_2  and  C_41 
REMARK    2  A    between atoms: C_3  and  O_4 
REMARK    3  A    between atoms: C_5  and  O_6 
REMARK    4  A    between atoms: C_7  and  O_8 
REMARK    5  A    between atoms: C_9  and  O_10 
REMARK    6  A    between atoms: O_10  and  C_11 
REMARK    7  A    between atoms: C_12  and  C_24 
REMARK    8  A    between atoms: C_18  and  O_19 
REMARK    9  A    between atoms: C_21  and  O_22 
REMARK   10  A    between atoms: C_26  and  O_27 
REMARK   11  A    between atoms: O_27  and  C_28 
REMARK   12  A    between atoms: C_31  and  O_32 
REMARK   13  A    between atoms: C_31  and  C_35 
REMARK   14  A    between atoms: C_33  and  O_34 
REMARK   15  A    between atoms: C_35  and  O_36 
REMARK   16  A    between atoms: C_37  and  O_38 
REMARK   17  A    between atoms: C_41  and  O_42 
REMARK   18  A    between atoms: O_42  and  C_43 
REMARK   19  A    between atoms: C_46  and  O_47 
REMARK   20  A    between atoms: C_48  and  O_49 
REMARK   21  A    between atoms: C_50  and  O_51 
ROOT
HETATM    1  C   UNL N   1      -8.171  12.048  67.051  0.00  0.00     0.233 C 
HETATM    2  C   UNL N   1      -8.308  10.629  66.456  0.00  0.00     0.199 C 
HETATM    3  O   UNL N   1      -7.164  10.389  65.691  0.00  0.00    -0.337 OA
HETATM    4  C   UNL N   1      -5.901  10.655  66.130  0.00  0.00     0.089 A 
HETATM    5  C   UNL N   1      -5.695  11.436  67.300  0.00  0.00     0.079 A 
HETATM    6  C   UNL N   1      -6.921  12.032  67.909  0.00  0.00     0.196 C 
HETATM    7  O   UNL N   1      -6.942  12.458  69.052  0.00  0.00    -0.289 OA
HETATM    8  C   UNL N   1      -4.375  11.573  67.812  0.00  0.00     0.085 A 
HETATM    9  C   UNL N   1      -3.306  10.993  67.117  0.00  0.00     0.074 A 
HETATM   10  C   UNL N   1      -3.522  10.269  65.938  0.00  0.00     0.071 A 
HETATM   11  C   UNL N   1      -4.816  10.097  65.455  0.00  0.00     0.074 A 
ENDROOT
BRANCH   1  12
HETATM   12  O   UNL N   1      -9.348  12.469  67.730  0.00  0.00    -0.343 OA
BRANCH  12  13
HETATM   13  C   UNL N   1     -10.190  13.311  66.934  0.00  0.00     0.292 C 
HETATM   14  O   UNL N   1      -9.505  13.786  65.769  0.00  0.00    -0.348 OA
HETATM   15  C   UNL N   1     -10.308  14.613  64.929  0.00  0.00     0.180 C 
HETATM   16  C   UNL N   1     -11.564  13.844  64.451  0.00  0.00     0.180 C 
HETATM   17  C   UNL N   1     -12.376  13.317  65.642  0.00  0.00     0.183 C 
HETATM   18  C   UNL N   1     -11.434  12.482  66.535  0.00  0.00     0.204 C 
BRANCH  15  19
HETATM   19  C   UNL N   1     -10.585  16.017  65.529  0.00  0.00     0.205 C 
BRANCH  19  20
HETATM   20  O   UNL N   1      -9.558  16.356  66.442  0.00  0.00    -0.356 OA
BRANCH  20  21
HETATM   21  C   UNL N   1      -9.210  17.726  66.318  0.00  0.00     0.291 C 
HETATM   22  C   UNL N   1      -9.421  18.397  67.698  0.00  0.00     0.204 C 
HETATM   23  C   UNL N   1      -9.044  19.891  67.642  0.00  0.00     0.183 C 
HETATM   24  C   UNL N   1      -7.616  20.009  67.073  0.00  0.00     0.178 C 
HETATM   25  C   UNL N   1      -7.484  19.218  65.742  0.00  0.00     0.152 C 
HETATM   26  O   UNL N   1      -7.842  17.855  65.942  0.00  0.00    -0.351 OA
HETATM   27  C   UNL N   1      -6.038  19.261  65.241  0.00  0.00     0.042 C 
BRANCH  22  28
HETATM   28  O   UNL N   1     -10.727  18.221  68.178  0.00  0.00    -0.388 OA
HETATM   29  H   UNL N   1     -11.261  17.865  67.426  0.00  0.00     0.210 HD
ENDBRANCH  22  28
BRANCH  23  30
HETATM   30  O   UNL N   1      -9.985  20.645  66.908  0.00  0.00    -0.390 OA
HETATM   31  H   UNL N   1     -10.412  21.314  67.498  0.00  0.00     0.210 HD
ENDBRANCH  23  30
BRANCH  24  32
HETATM   32  O   UNL N   1      -7.232  21.357  66.940  0.00  0.00    -0.390 OA
HETATM   33  H   UNL N   1      -7.122  21.731  67.852  0.00  0.00     0.210 HD
ENDBRANCH  24  32
ENDBRANCH  20  21
ENDBRANCH  19  20
ENDBRANCH  15  19
BRANCH  16  34
HETATM   34  O   UNL N   1     -12.372  14.635  63.619  0.00  0.00    -0.390 OA
HETATM   35  H   UNL N   1     -12.382  15.547  64.012  0.00  0.00     0.210 HD
ENDBRANCH  16  34
BRANCH  17  36
HETATM   36  O   UNL N   1     -12.940  14.364  66.389  0.00  0.00    -0.390 OA
HETATM   37  H   UNL N   1     -12.376  15.167  66.232  0.00  0.00     0.210 HD
ENDBRANCH  17  36
BRANCH  18  38
HETATM   38  O   UNL N   1     -12.099  12.050  67.697  0.00  0.00    -0.388 OA
HETATM   39  H   UNL N   1     -11.411  11.897  68.396  0.00  0.00     0.210 HD
ENDBRANCH  18  38
ENDBRANCH  12  13
ENDBRANCH   1  12
BRANCH   2  40
HETATM   40  C   UNL N   1      -8.533   9.546  67.530  0.00  0.00    -0.023 A 
HETATM   41  C   UNL N   1      -7.559   8.566  67.832  0.00  0.00     0.013 A 
HETATM   42  C   UNL N   1      -7.773   7.631  68.842  0.00  0.00     0.040 A 
HETATM   43  C   UNL N   1      -8.961   7.631  69.565  0.00  0.00     0.099 A 
HETATM   44  C   UNL N   1      -9.962   8.569  69.263  0.00  0.00     0.105 A 
HETATM   45  C   UNL N   1      -9.742   9.529  68.252  0.00  0.00     0.049 A 
BRANCH  43  46
HETATM   46  O   UNL N   1      -9.133   6.711  70.538  0.00  0.00    -0.358 OA
HETATM   47  H   UNL N   1      -8.593   5.909  70.597  0.00  0.00     0.218 HD
ENDBRANCH  43  46
BRANCH  44  48
HETATM   48  O   UNL N   1     -11.116   8.538  69.970  0.00  0.00    -0.315 OA
BRANCH  48  49
HETATM   49  C   UNL N   1     -11.372   9.256  71.129  0.00  0.00     0.298 C 
HETATM   50  C   UNL N   1     -12.887   9.531  71.200  0.00  0.00     0.212 C 
HETATM   51  C   UNL N   1     -13.392   8.418  72.135  0.00  0.00     0.130 C 
HETATM   52  C   UNL N   1     -12.137   7.562  72.327  0.00  0.00     0.214 C 
HETATM   53  O   UNL N   1     -11.054   8.458  72.250  0.00  0.00    -0.355 OA
BRANCH  50  54
HETATM   54  O   UNL N   1     -13.192  10.813  71.706  0.00  0.00    -0.387 OA
HETATM   55  H   UNL N   1     -14.120  11.050  71.445  0.00  0.00     0.210 HD
ENDBRANCH  50  54
BRANCH  51  56
HETATM   56  O   UNL N   1     -13.807   8.953  73.376  0.00  0.00    -0.383 OA
HETATM   57  H   UNL N   1     -13.098   9.549  73.733  0.00  0.00     0.210 HD
ENDBRANCH  51  56
BRANCH  51  58
HETATM   58  C   UNL N   1     -14.545   7.588  71.542  0.00  0.00     0.207 C 
BRANCH  58  59
HETATM   59  O   UNL N   1     -14.778   6.436  72.304  0.00  0.00    -0.398 OA
HETATM   60  H   UNL N   1     -14.612   6.681  73.251  0.00  0.00     0.209 HD
ENDBRANCH  58  59
ENDBRANCH  51  58
ENDBRANCH  48  49
ENDBRANCH  44  48
ENDBRANCH   2  40
BRANCH   8  61
HETATM   61  O   UNL N   1      -4.088  12.248  68.950  0.00  0.00    -0.360 OA
HETATM   62  H   UNL N   1      -4.661  12.896  69.368  0.00  0.00     0.217 HD
ENDBRANCH   8  61
BRANCH  10  63
HETATM   63  O   UNL N   1      -2.486   9.715  65.273  0.00  0.00    -0.361 OA
HETATM   64  H   UNL N   1      -1.983  10.211  64.613  0.00  0.00     0.217 HD
ENDBRANCH  10  63
TORSDOF 21
ENDMDL
MODEL 6
REMARK VINA RESULT:      -8.5      3.488      6.698
REMARK  21 active torsions:
REMARK  status: ('A' for Active; 'I' for Inactive)
REMARK    1  A    between atoms: C_2  and  C_41 
REMARK    2  A    between atoms: C_3  and  O_4 
REMARK    3  A    between atoms: C_5  and  O_6 
REMARK    4  A    between atoms: C_7  and  O_8 
REMARK    5  A    between atoms: C_9  and  O_10 
REMARK    6  A    between atoms: O_10  and  C_11 
REMARK    7  A    between atoms: C_12  and  C_24 
REMARK    8  A    between atoms: C_18  and  O_19 
REMARK    9  A    between atoms: C_21  and  O_22 
REMARK   10  A    between atoms: C_26  and  O_27 
REMARK   11  A    between atoms: O_27  and  C_28 
REMARK   12  A    between atoms: C_31  and  O_32 
REMARK   13  A    between atoms: C_31  and  C_35 
REMARK   14  A    between atoms: C_33  and  O_34 
REMARK   15  A    between atoms: C_35  and  O_36 
REMARK   16  A    between atoms: C_37  and  O_38 
REMARK   17  A    between atoms: C_41  and  O_42 
REMARK   18  A    between atoms: O_42  and  C_43 
REMARK   19  A    between atoms: C_46  and  O_47 
REMARK   20  A    between atoms: C_48  and  O_49 
REMARK   21  A    between atoms: C_50  and  O_51 
ROOT
HETATM    1  C   UNL N   1      -5.453  16.401  68.628  0.00  0.00     0.233 C 
HETATM    2  C   UNL N   1      -6.817  15.949  69.197  0.00  0.00     0.199 C 
HETATM    3  O   UNL N   1      -7.650  17.070  69.211  0.00  0.00    -0.337 OA
HETATM    4  C   UNL N   1      -7.778  17.921  68.153  0.00  0.00     0.089 A 
HETATM    5  C   UNL N   1      -6.868  17.855  67.063  0.00  0.00     0.079 A 
HETATM    6  C   UNL N   1      -5.724  16.909  67.226  0.00  0.00     0.196 C 
HETATM    7  O   UNL N   1      -5.052  16.528  66.282  0.00  0.00    -0.289 OA
HETATM    8  C   UNL N   1      -7.114  18.654  65.912  0.00  0.00     0.085 A 
HETATM    9  C   UNL N   1      -8.206  19.532  65.907  0.00  0.00     0.074 A 
HETATM   10  C   UNL N   1      -9.064  19.620  67.011  0.00  0.00     0.071 A 
HETATM   11  C   UNL N   1      -8.851  18.810  68.123  0.00  0.00     0.074 A 
ENDROOT
BRANCH   1  12
HETATM   12  O   UNL N   1      -4.467  15.378  68.705  0.00  0.00    -0.343 OA
BRANCH  12  13
HETATM   13  C   UNL N   1      -3.129  15.885  68.750  0.00  0.00     0.292 C 
HETATM   14  O   UNL N   1      -2.665  16.024  70.098  0.00  0.00    -0.348 OA
HETATM   15  C   UNL N   1      -1.326  16.505  70.198  0.00  0.00     0.180 C 
HETATM   16  C   UNL N   1      -0.352  15.551  69.465  0.00  0.00     0.180 C 
HETATM   17  C   UNL N   1      -0.760  15.363  67.998  0.00  0.00     0.183 C 
HETATM   18  C   UNL N   1      -2.231  14.899  67.964  0.00  0.00     0.204 C 
BRANCH  15  19
HETATM   19  C   UNL N   1      -1.182  18.005  69.829  0.00  0.00     0.205 C 
BRANCH  19  20
HETATM   20  O   UNL N   1      -1.985  18.788  70.692  0.00  0.00    -0.356 OA
BRANCH  20  21
HETATM   21  C   UNL N   1      -3.199  19.151  70.053  0.00  0.00     0.291 C 
HETATM   22  C   UNL N   1      -3.845  20.295  70.873  0.00  0.00     0.204 C 
HETATM   23  C   UNL N   1      -5.166  20.754  70.224  0.00  0.00     0.183 C 
HETATM   24  C   UNL N   1      -4.887  21.092  68.746  0.00  0.00     0.178 C 
HETATM   25  C   UNL N   1      -4.146  19.921  68.041  0.00  0.00     0.152 C 
HETATM   26  O   UNL N   1      -2.940  19.616  68.731  0.00  0.00    -0.351 OA
HETATM   27  C   UNL N   1      -3.788  20.310  66.604  0.00  0.00     0.042 C 
BRANCH  22  28
HETATM   28  O   UNL N   1      -4.037  19.939  72.216  0.00  0.00    -0.388 OA
HETATM   29  H   UNL N   1      -3.481  20.552  72.756  0.00  0.00     0.210 HD
ENDBRANCH  22  28
BRANCH  23  30
HETATM   30  O   UNL N   1      -6.191  19.795  70.377  0.00  0.00    -0.390 OA
HETATM   31  H   UNL N   1      -5.822  18.887  70.244  0.00  0.00     0.210 HD
ENDBRANCH  23  30
BRANCH  24  32
HETATM   32  O   UNL N   1      -6.069  21.463  68.078  0.00  0.00    -0.390 OA
HETATM   33  H   UNL N   1      -6.088  22.453  68.025  0.00  0.00     0.210 HD
ENDBRANCH  24  32
ENDBRANCH  20  21
ENDBRANCH  19  20
ENDBRANCH  15  19
BRANCH  16  34
HETATM   34  O   UNL N   1       0.977  16.001  69.550  0.00  0.00    -0.390 OA
HETATM   35  H   UNL N   1       1.273  15.845  70.486  0.00  0.00     0.210 HD
ENDBRANCH  16  34
BRANCH  17  36
HETATM   36  O   UNL N   1      -0.616  16.551  67.264  0.00  0.00    -0.390 OA
HETATM   37  H   UNL N   1      -0.865  16.343  66.325  0.00  0.00     0.210 HD
ENDBRANCH  17  36
BRANCH  18  38
HETATM   38  O   UNL N   1      -2.695  14.802  66.640  0.00  0.00    -0.388 OA
HETATM   39  H   UNL N   1      -1.917  14.573  66.066  0.00  0.00     0.210 HD
ENDBRANCH  18  38
ENDBRANCH  12  13
ENDBRANCH   1  12
BRANCH   2  40
HETATM   40  C   UNL N   1      -7.432  14.769  68.419  0.00  0.00    -0.023 A 
HETATM   41  C   UNL N   1      -6.658  13.674  67.967  0.00  0.00     0.013 A 
HETATM   42  C   UNL N   1      -7.251  12.600  67.310  0.00  0.00     0.040 A 
HETATM   43  C   UNL N   1      -8.620  12.590  67.067  0.00  0.00     0.099 A 
HETATM   44  C   UNL N   1      -9.410  13.679  67.471  0.00  0.00     0.105 A 
HETATM   45  C   UNL N   1      -8.814  14.762  68.153  0.00  0.00     0.049 A 
BRANCH  43  46
HETATM   46  O   UNL N   1      -9.161  11.530  66.428  0.00  0.00    -0.358 OA
HETATM   47  H   UNL N   1      -8.988  11.341  65.494  0.00  0.00     0.218 HD
ENDBRANCH  43  46
BRANCH  44  48
HETATM   48  O   UNL N   1     -10.737  13.652  67.208  0.00  0.00    -0.315 OA
BRANCH  48  49
HETATM   49  C   UNL N   1     -11.416  14.545  66.392  0.00  0.00     0.298 C 
HETATM   50  C   UNL N   1     -10.773  14.504  64.992  0.00  0.00     0.212 C 
HETATM   51  C   UNL N   1     -11.703  13.553  64.218  0.00  0.00     0.130 C 
HETATM   52  C   UNL N   1     -12.639  13.047  65.320  0.00  0.00     0.214 C 
HETATM   53  O   UNL N   1     -12.752  14.108  66.236  0.00  0.00    -0.355 OA
BRANCH  50  54
HETATM   54  O   UNL N   1     -10.703  15.773  64.380  0.00  0.00    -0.387 OA
HETATM   55  H   UNL N   1     -11.170  16.435  64.954  0.00  0.00     0.210 HD
ENDBRANCH  50  54
BRANCH  51  56
HETATM   56  O   UNL N   1     -12.443  14.256  63.240  0.00  0.00    -0.383 OA
HETATM   57  H   UNL N   1     -12.512  13.703  62.418  0.00  0.00     0.210 HD
ENDBRANCH  51  56
BRANCH  51  58
HETATM   58  C   UNL N   1     -10.965  12.386  63.537  0.00  0.00     0.207 C 
BRANCH  58  59
HETATM   59  O   UNL N   1      -9.578  12.509  63.695  0.00  0.00    -0.398 OA
HETATM   60  H   UNL N   1      -9.181  11.642  63.423  0.00  0.00     0.209 HD
ENDBRANCH  58  59
ENDBRANCH  51  58
ENDBRANCH  48  49
ENDBRANCH  44  48
ENDBRANCH   2  40
BRANCH   8  61
HETATM   61  O   UNL N   1      -6.337  18.618  64.804  0.00  0.00    -0.360 OA
HETATM   62  H   UNL N   1      -5.791  19.343  64.488  0.00  0.00     0.217 HD
ENDBRANCH   8  61
BRANCH  10  63
HETATM   63  O   UNL N   1     -10.112  20.470  66.999  0.00  0.00    -0.361 OA
HETATM   64  H   UNL N   1     -10.919  20.289  67.502  0.00  0.00     0.217 HD
ENDBRANCH  10  63
TORSDOF 21
ENDMDL
MODEL 7
REMARK VINA RESULT:      -8.3      2.806      4.137
REMARK  21 active torsions:
REMARK  status: ('A' for Active; 'I' for Inactive)
REMARK    1  A    between atoms: C_2  and  C_41 
REMARK    2  A    between atoms: C_3  and  O_4 
REMARK    3  A    between atoms: C_5  and  O_6 
REMARK    4  A    between atoms: C_7  and  O_8 
REMARK    5  A    between atoms: C_9  and  O_10 
REMARK    6  A    between atoms: O_10  and  C_11 
REMARK    7  A    between atoms: C_12  and  C_24 
REMARK    8  A    between atoms: C_18  and  O_19 
REMARK    9  A    between atoms: C_21  and  O_22 
REMARK   10  A    between atoms: C_26  and  O_27 
REMARK   11  A    between atoms: O_27  and  C_28 
REMARK   12  A    between atoms: C_31  and  O_32 
REMARK   13  A    between atoms: C_31  and  C_35 
REMARK   14  A    between atoms: C_33  and  O_34 
REMARK   15  A    between atoms: C_35  and  O_36 
REMARK   16  A    between atoms: C_37  and  O_38 
REMARK   17  A    between atoms: C_41  and  O_42 
REMARK   18  A    between atoms: O_42  and  C_43 
REMARK   19  A    between atoms: C_46  and  O_47 
REMARK   20  A    between atoms: C_48  and  O_49 
REMARK   21  A    between atoms: C_50  and  O_51 
ROOT
HETATM    1  C   UNL N   1     -10.106  14.785  67.107  0.00  0.00     0.233 C 
HETATM    2  C   UNL N   1     -11.588  14.484  67.421  0.00  0.00     0.199 C 
HETATM    3  O   UNL N   1     -12.200  14.122  66.219  0.00  0.00    -0.337 OA
HETATM    4  C   UNL N   1     -11.658  13.230  65.342  0.00  0.00     0.089 A 
HETATM    5  C   UNL N   1     -10.307  12.811  65.485  0.00  0.00     0.079 A 
HETATM    6  C   UNL N   1      -9.520  13.502  66.549  0.00  0.00     0.196 C 
HETATM    7  O   UNL N   1      -8.473  13.053  66.983  0.00  0.00    -0.289 OA
HETATM    8  C   UNL N   1      -9.816  11.773  64.645  0.00  0.00     0.085 A 
HETATM    9  C   UNL N   1     -10.652  11.237  63.657  0.00  0.00     0.074 A 
HETATM   10  C   UNL N   1     -11.966  11.697  63.497  0.00  0.00     0.071 A 
HETATM   11  C   UNL N   1     -12.464  12.684  64.343  0.00  0.00     0.074 A 
ENDROOT
BRANCH   1  12
HETATM   12  O   UNL N   1      -9.409  15.313  68.229  0.00  0.00    -0.343 OA
BRANCH  12  13
HETATM   13  C   UNL N   1      -9.041  16.688  68.070  0.00  0.00     0.292 C 
HETATM   14  O   UNL N   1      -8.394  16.916  66.813  0.00  0.00    -0.348 OA
HETATM   15  C   UNL N   1      -8.027  18.277  66.596  0.00  0.00     0.180 C 
HETATM   16  C   UNL N   1      -9.275  19.191  66.651  0.00  0.00     0.180 C 
HETATM   17  C   UNL N   1     -10.020  19.029  67.982  0.00  0.00     0.183 C 
HETATM   18  C   UNL N   1     -10.334  17.531  68.179  0.00  0.00     0.204 C 
BRANCH  15  19
HETATM   19  C   UNL N   1      -6.832  18.740  67.470  0.00  0.00     0.205 C 
BRANCH  19  20
HETATM   20  O   UNL N   1      -6.117  19.761  66.799  0.00  0.00    -0.356 OA
BRANCH  20  21
HETATM   21  C   UNL N   1      -5.577  19.275  65.580  0.00  0.00     0.291 C 
HETATM   22  C   UNL N   1      -5.602  20.435  64.554  0.00  0.00     0.204 C 
HETATM   23  C   UNL N   1      -5.012  19.982  63.203  0.00  0.00     0.183 C 
HETATM   24  C   UNL N   1      -3.618  19.374  63.464  0.00  0.00     0.178 C 
HETATM   25  C   UNL N   1      -3.686  18.294  64.580  0.00  0.00     0.152 C 
HETATM   26  O   UNL N   1      -4.231  18.852  65.771  0.00  0.00    -0.351 OA
HETATM   27  C   UNL N   1      -2.282  17.773  64.898  0.00  0.00     0.042 C 
BRANCH  22  28
HETATM   28  O   UNL N   1      -6.889  20.968  64.391  0.00  0.00    -0.388 OA
HETATM   29  H   UNL N   1      -7.521  20.212  64.447  0.00  0.00     0.210 HD
ENDBRANCH  22  28
BRANCH  23  30
HETATM   30  O   UNL N   1      -5.872  19.094  62.522  0.00  0.00    -0.390 OA
HETATM   31  H   UNL N   1      -5.854  18.207  62.960  0.00  0.00     0.210 HD
ENDBRANCH  23  30
BRANCH  24  32
HETATM   32  O   UNL N   1      -3.047  18.885  62.274  0.00  0.00    -0.390 OA
HETATM   33  H   UNL N   1      -2.668  19.658  61.781  0.00  0.00     0.210 HD
ENDBRANCH  24  32
ENDBRANCH  20  21
ENDBRANCH  19  20
ENDBRANCH  15  19
BRANCH  16  34
HETATM   34  O   UNL N   1      -8.942  20.538  66.437  0.00  0.00    -0.390 OA
HETATM   35  H   UNL N   1      -7.971  20.564  66.227  0.00  0.00     0.210 HD
ENDBRANCH  16  34
BRANCH  17  36
HETATM   36  O   UNL N   1      -9.260  19.505  69.063  0.00  0.00    -0.390 OA
HETATM   37  H   UNL N   1      -8.502  20.019  68.680  0.00  0.00     0.210 HD
ENDBRANCH  17  36
BRANCH  18  38
HETATM   38  O   UNL N   1     -10.933  17.306  69.432  0.00  0.00    -0.388 OA
HETATM   39  H   UNL N   1     -11.462  18.115  69.661  0.00  0.00     0.210 HD
ENDBRANCH  18  38
ENDBRANCH  12  13
ENDBRANCH   1  12
BRANCH   2  40
HETATM   40  C   UNL N   1     -11.766  13.414  68.516  0.00  0.00    -0.023 A 
HETATM   41  C   UNL N   1     -12.146  13.741  69.840  0.00  0.00     0.013 A 
HETATM   42  C   UNL N   1     -12.346  12.747  70.793  0.00  0.00     0.040 A 
HETATM   43  C   UNL N   1     -12.157  11.408  70.469  0.00  0.00     0.099 A 
HETATM   44  C   UNL N   1     -11.745  11.055  69.173  0.00  0.00     0.105 A 
HETATM   45  C   UNL N   1     -11.558  12.058  68.199  0.00  0.00     0.049 A 
BRANCH  43  46
HETATM   46  O   UNL N   1     -12.362  10.471  71.420  0.00  0.00    -0.358 OA
HETATM   47  H   UNL N   1     -11.856  10.447  72.244  0.00  0.00     0.218 HD
ENDBRANCH  43  46
BRANCH  44  48
HETATM   48  O   UNL N   1     -11.553   9.746  68.887  0.00  0.00    -0.315 OA
BRANCH  48  49
HETATM   49  C   UNL N   1     -10.577   9.239  68.042  0.00  0.00     0.298 C 
HETATM   50  C   UNL N   1      -9.208   9.766  68.517  0.00  0.00     0.212 C 
HETATM   51  C   UNL N   1      -8.666   8.596  69.357  0.00  0.00     0.130 C 
HETATM   52  C   UNL N   1      -9.862   7.641  69.392  0.00  0.00     0.214 C 
HETATM   53  O   UNL N   1     -10.535   7.832  68.171  0.00  0.00    -0.355 OA
BRANCH  50  54
HETATM   54  O   UNL N   1      -8.340  10.087  67.452  0.00  0.00    -0.387 OA
HETATM   55  H   UNL N   1      -7.413   9.837  67.704  0.00  0.00     0.210 HD
ENDBRANCH  50  54
BRANCH  51  56
HETATM   56  O   UNL N   1      -7.571   7.977  68.710  0.00  0.00    -0.383 OA
HETATM   57  H   UNL N   1      -7.790   7.026  68.528  0.00  0.00     0.210 HD
ENDBRANCH  51  56
BRANCH  51  58
HETATM   58  C   UNL N   1      -8.236   9.002  70.778  0.00  0.00     0.207 C 
BRANCH  58  59
HETATM   59  O   UNL N   1      -9.333   9.455  71.523  0.00  0.00    -0.398 OA
HETATM   60  H   UNL N   1     -10.130   8.973  71.182  0.00  0.00     0.209 HD
ENDBRANCH  58  59
ENDBRANCH  51  58
ENDBRANCH  48  49
ENDBRANCH  44  48
ENDBRANCH   2  40
BRANCH   8  61
HETATM   61  O   UNL N   1      -8.564  11.269  64.744  0.00  0.00    -0.360 OA
HETATM   62  H   UNL N   1      -8.127  10.738  64.073  0.00  0.00     0.217 HD
ENDBRANCH   8  61
BRANCH  10  63
HETATM   63  O   UNL N   1     -12.763  11.177  62.541  0.00  0.00    -0.361 OA
HETATM   64  H   UNL N   1     -12.404  10.833  61.711  0.00  0.00     0.217 HD
ENDBRANCH  10  63
TORSDOF 21
ENDMDL
MODEL 8
REMARK VINA RESULT:      -8.3      1.944      2.912
REMARK  21 active torsions:
REMARK  status: ('A' for Active; 'I' for Inactive)
REMARK    1  A    between atoms: C_2  and  C_41 
REMARK    2  A    between atoms: C_3  and  O_4 
REMARK    3  A    between atoms: C_5  and  O_6 
REMARK    4  A    between atoms: C_7  and  O_8 
REMARK    5  A    between atoms: C_9  and  O_10 
REMARK    6  A    between atoms: O_10  and  C_11 
REMARK    7  A    between atoms: C_12  and  C_24 
REMARK    8  A    between atoms: C_18  and  O_19 
REMARK    9  A    between atoms: C_21  and  O_22 
REMARK   10  A    between atoms: C_26  and  O_27 
REMARK   11  A    between atoms: O_27  and  C_28 
REMARK   12  A    between atoms: C_31  and  O_32 
REMARK   13  A    between atoms: C_31  and  C_35 
REMARK   14  A    between atoms: C_33  and  O_34 
REMARK   15  A    between atoms: C_35  and  O_36 
REMARK   16  A    between atoms: C_37  and  O_38 
REMARK   17  A    between atoms: C_41  and  O_42 
REMARK   18  A    between atoms: O_42  and  C_43 
REMARK   19  A    between atoms: C_46  and  O_47 
REMARK   20  A    between atoms: C_48  and  O_49 
REMARK   21  A    between atoms: C_50  and  O_51 
ROOT
HETATM    1  C   UNL N   1     -10.247  14.891  67.093  0.00  0.00     0.233 C 
HETATM    2  C   UNL N   1     -11.726  14.575  67.410  0.00  0.00     0.199 C 
HETATM    3  O   UNL N   1     -12.333  14.196  66.210  0.00  0.00    -0.337 OA
HETATM    4  C   UNL N   1     -11.780  13.304  65.340  0.00  0.00     0.089 A 
HETATM    5  C   UNL N   1     -10.424  12.904  65.486  0.00  0.00     0.079 A 
HETATM    6  C   UNL N   1      -9.646  13.612  66.545  0.00  0.00     0.196 C 
HETATM    7  O   UNL N   1      -8.593  13.179  66.982  0.00  0.00    -0.289 OA
HETATM    8  C   UNL N   1      -9.920  11.866  64.653  0.00  0.00     0.085 A 
HETATM    9  C   UNL N   1     -10.749  11.312  63.669  0.00  0.00     0.074 A 
HETATM   10  C   UNL N   1     -12.068  11.755  63.506  0.00  0.00     0.071 A 
HETATM   11  C   UNL N   1     -12.579  12.741  64.345  0.00  0.00     0.074 A 
ENDROOT
BRANCH   1  12
HETATM   12  O   UNL N   1      -9.558  15.437  68.212  0.00  0.00    -0.343 OA
BRANCH  12  13
HETATM   13  C   UNL N   1      -8.849  16.643  67.906  0.00  0.00     0.292 C 
HETATM   14  O   UNL N   1      -8.299  16.608  66.583  0.00  0.00    -0.348 OA
HETATM   15  C   UNL N   1      -7.601  17.797  66.221  0.00  0.00     0.180 C 
HETATM   16  C   UNL N   1      -8.541  19.024  66.303  0.00  0.00     0.180 C 
HETATM   17  C   UNL N   1      -9.159  19.155  67.701  0.00  0.00     0.183 C 
HETATM   18  C   UNL N   1      -9.845  17.818  68.051  0.00  0.00     0.204 C 
BRANCH  15  19
HETATM   19  C   UNL N   1      -6.241  17.960  66.949  0.00  0.00     0.205 C 
BRANCH  19  20
HETATM   20  O   UNL N   1      -5.933  19.335  67.083  0.00  0.00    -0.356 OA
BRANCH  20  21
HETATM   21  C   UNL N   1      -5.164  19.563  68.254  0.00  0.00     0.291 C 
HETATM   22  C   UNL N   1      -5.529  20.967  68.797  0.00  0.00     0.204 C 
HETATM   23  C   UNL N   1      -4.741  21.277  70.085  0.00  0.00     0.183 C 
HETATM   24  C   UNL N   1      -4.961  20.118  71.078  0.00  0.00     0.178 C 
HETATM   25  C   UNL N   1      -4.666  18.748  70.405  0.00  0.00     0.152 C 
HETATM   26  O   UNL N   1      -5.473  18.587  69.245  0.00  0.00    -0.351 OA
HETATM   27  C   UNL N   1      -4.985  17.604  71.371  0.00  0.00     0.042 C 
BRANCH  22  28
HETATM   28  O   UNL N   1      -5.344  21.970  67.835  0.00  0.00    -0.388 OA
HETATM   29  H   UNL N   1      -6.234  22.169  67.454  0.00  0.00     0.210 HD
ENDBRANCH  22  28
BRANCH  23  30
HETATM   30  O   UNL N   1      -3.374  21.513  69.822  0.00  0.00    -0.390 OA
HETATM   31  H   UNL N   1      -3.282  22.139  69.062  0.00  0.00     0.210 HD
ENDBRANCH  23  30
BRANCH  24  32
HETATM   32  O   UNL N   1      -4.217  20.312  72.257  0.00  0.00    -0.390 OA
HETATM   33  H   UNL N   1      -3.871  19.428  72.544  0.00  0.00     0.210 HD
ENDBRANCH  24  32
ENDBRANCH  20  21
ENDBRANCH  19  20
ENDBRANCH  15  19
BRANCH  16  34
HETATM   34  O   UNL N   1      -7.879  20.211  65.947  0.00  0.00    -0.390 OA
HETATM   35  H   UNL N   1      -7.682  20.694  66.792  0.00  0.00     0.210 HD
ENDBRANCH  16  34
BRANCH  17  36
HETATM   36  O   UNL N   1      -8.190  19.462  68.670  0.00  0.00    -0.390 OA
HETATM   37  H   UNL N   1      -8.222  20.445  68.810  0.00  0.00     0.210 HD
ENDBRANCH  17  36
BRANCH  18  38
HETATM   38  O   UNL N   1     -10.349  17.842  69.364  0.00  0.00    -0.388 OA
HETATM   39  H   UNL N   1      -9.574  17.895  69.982  0.00  0.00     0.210 HD
ENDBRANCH  18  38
ENDBRANCH  12  13
ENDBRANCH   1  12
BRANCH   2  40
HETATM   40  C   UNL N   1     -11.890  13.510  68.512  0.00  0.00    -0.023 A 
HETATM   41  C   UNL N   1     -12.299  13.839  69.827  0.00  0.00     0.013 A 
HETATM   42  C   UNL N   1     -12.486  12.849  70.787  0.00  0.00     0.040 A 
HETATM   43  C   UNL N   1     -12.255  11.513  70.479  0.00  0.00     0.099 A 
HETATM   44  C   UNL N   1     -11.814  11.159  69.193  0.00  0.00     0.105 A 
HETATM   45  C   UNL N   1     -11.640  12.158  68.212  0.00  0.00     0.049 A 
BRANCH  43  46
HETATM   46  O   UNL N   1     -12.448  10.579  71.436  0.00  0.00    -0.358 OA
HETATM   47  H   UNL N   1     -11.954  10.578  72.268  0.00  0.00     0.218 HD
ENDBRANCH  43  46
BRANCH  44  48
HETATM   48  O   UNL N   1     -11.581   9.854  68.923  0.00  0.00    -0.315 OA
BRANCH  48  49
HETATM   49  C   UNL N   1     -10.619   9.369  68.049  0.00  0.00     0.298 C 
HETATM   50  C   UNL N   1      -9.238   9.847  68.540  0.00  0.00     0.212 C 
HETATM   51  C   UNL N   1      -8.714   8.627  69.319  0.00  0.00     0.130 C 
HETATM   52  C   UNL N   1      -9.928   7.694  69.316  0.00  0.00     0.214 C 
HETATM   53  O   UNL N   1     -10.604   7.957  68.110  0.00  0.00    -0.355 OA
BRANCH  50  54
HETATM   54  O   UNL N   1      -8.370  10.201  67.486  0.00  0.00    -0.387 OA
HETATM   55  H   UNL N   1      -7.936  11.067  67.702  0.00  0.00     0.210 HD
ENDBRANCH  50  54
BRANCH  51  56
HETATM   56  O   UNL N   1      -7.635   8.019  68.637  0.00  0.00    -0.383 OA
HETATM   57  H   UNL N   1      -6.849   8.626  68.655  0.00  0.00     0.210 HD
ENDBRANCH  51  56
BRANCH  51  58
HETATM   58  C   UNL N   1      -8.269   8.957  70.755  0.00  0.00     0.207 C 
BRANCH  58  59
HETATM   59  O   UNL N   1      -7.445  10.090  70.778  0.00  0.00    -0.398 OA
HETATM   60  H   UNL N   1      -7.965  10.813  71.217  0.00  0.00     0.209 HD
ENDBRANCH  58  59
ENDBRANCH  51  58
ENDBRANCH  48  49
ENDBRANCH  44  48
ENDBRANCH   2  40
BRANCH   8  61
HETATM   61  O   UNL N   1      -8.662  11.378  64.756  0.00  0.00    -0.360 OA
HETATM   62  H   UNL N   1      -8.218  10.847  64.089  0.00  0.00     0.217 HD
ENDBRANCH   8  61
BRANCH  10  63
HETATM   63  O   UNL N   1     -12.859  11.218  62.554  0.00  0.00    -0.361 OA
HETATM   64  H   UNL N   1     -12.998  11.655  61.703  0.00  0.00     0.217 HD
ENDBRANCH  10  63
TORSDOF 21
ENDMDL
MODEL 9
REMARK VINA RESULT:      -8.3      3.869     11.692
REMARK  21 active torsions:
REMARK  status: ('A' for Active; 'I' for Inactive)
REMARK    1  A    between atoms: C_2  and  C_41 
REMARK    2  A    between atoms: C_3  and  O_4 
REMARK    3  A    between atoms: C_5  and  O_6 
REMARK    4  A    between atoms: C_7  and  O_8 
REMARK    5  A    between atoms: C_9  and  O_10 
REMARK    6  A    between atoms: O_10  and  C_11 
REMARK    7  A    between atoms: C_12  and  C_24 
REMARK    8  A    between atoms: C_18  and  O_19 
REMARK    9  A    between atoms: C_21  and  O_22 
REMARK   10  A    between atoms: C_26  and  O_27 
REMARK   11  A    between atoms: O_27  and  C_28 
REMARK   12  A    between atoms: C_31  and  O_32 
REMARK   13  A    between atoms: C_31  and  C_35 
REMARK   14  A    between atoms: C_33  and  O_34 
REMARK   15  A    between atoms: C_35  and  O_36 
REMARK   16  A    between atoms: C_37  and  O_38 
REMARK   17  A    between atoms: C_41  and  O_42 
REMARK   18  A    between atoms: O_42  and  C_43 
REMARK   19  A    between atoms: C_46  and  O_47 
REMARK   20  A    between atoms: C_48  and  O_49 
REMARK   21  A    between atoms: C_50  and  O_51 
ROOT
HETATM    1  C   UNL N   1      -6.109  19.056  67.341  0.00  0.00     0.233 C 
HETATM    2  C   UNL N   1      -6.040  20.596  67.240  0.00  0.00     0.199 C 
HETATM    3  O   UNL N   1      -5.730  21.080  68.513  0.00  0.00    -0.337 OA
HETATM    4  C   UNL N   1      -4.738  20.560  69.291  0.00  0.00     0.089 A 
HETATM    5  C   UNL N   1      -4.131  19.321  68.948  0.00  0.00     0.079 A 
HETATM    6  C   UNL N   1      -4.736  18.597  67.791  0.00  0.00     0.196 C 
HETATM    7  O   UNL N   1      -4.153  17.701  67.205  0.00  0.00    -0.289 OA
HETATM    8  C   UNL N   1      -3.004  18.878  69.695  0.00  0.00     0.085 A 
HETATM    9  C   UNL N   1      -2.562  19.638  70.786  0.00  0.00     0.074 A 
HETATM   10  C   UNL N   1      -3.204  20.831  71.140  0.00  0.00     0.071 A 
HETATM   11  C   UNL N   1      -4.282  21.290  70.388  0.00  0.00     0.074 A 
ENDROOT
BRANCH   1  12
HETATM   12  O   UNL N   1      -6.568  18.453  66.137  0.00  0.00    -0.343 OA
BRANCH  12  13
HETATM   13  C   UNL N   1      -7.858  17.845  66.265  0.00  0.00     0.292 C 
HETATM   14  O   UNL N   1      -7.875  16.866  67.311  0.00  0.00    -0.348 OA
HETATM   15  C   UNL N   1      -9.146  16.245  67.495  0.00  0.00     0.180 C 
HETATM   16  C   UNL N   1     -10.223  17.305  67.831  0.00  0.00     0.180 C 
HETATM   17  C   UNL N   1     -10.292  18.386  66.744  0.00  0.00     0.183 C 
HETATM   18  C   UNL N   1      -8.877  18.972  66.557  0.00  0.00     0.204 C 
BRANCH  15  19
HETATM   19  C   UNL N   1      -9.522  15.261  66.356  0.00  0.00     0.205 C 
BRANCH  19  20
HETATM   20  O   UNL N   1     -10.898  14.940  66.438  0.00  0.00    -0.356 OA
BRANCH  20  21
HETATM   21  C   UNL N   1     -11.175  13.742  65.730  0.00  0.00     0.291 C 
HETATM   22  C   UNL N   1     -11.570  14.125  64.283  0.00  0.00     0.204 C 
HETATM   23  C   UNL N   1     -11.870  12.865  63.446  0.00  0.00     0.183 C 
HETATM   24  C   UNL N   1     -10.664  11.911  63.559  0.00  0.00     0.178 C 
HETATM   25  C   UNL N   1     -10.284  11.673  65.048  0.00  0.00     0.152 C 
HETATM   26  O   UNL N   1     -10.016  12.913  65.691  0.00  0.00    -0.351 OA
HETATM   27  C   UNL N   1      -9.026  10.806  65.141  0.00  0.00     0.042 C 
BRANCH  22  28
HETATM   28  O   UNL N   1     -12.647  15.023  64.250  0.00  0.00    -0.388 OA
HETATM   29  H   UNL N   1     -13.031  15.042  65.160  0.00  0.00     0.210 HD
ENDBRANCH  22  28
BRANCH  23  30
HETATM   30  O   UNL N   1     -13.083  12.253  63.830  0.00  0.00    -0.390 OA
HETATM   31  H   UNL N   1     -12.965  11.272  63.873  0.00  0.00     0.210 HD
ENDBRANCH  23  30
BRANCH  24  32
HETATM   32  O   UNL N   1     -10.899  10.710  62.864  0.00  0.00    -0.390 OA
HETATM   33  H   UNL N   1     -11.831  10.734  62.527  0.00  0.00     0.210 HD
ENDBRANCH  24  32
ENDBRANCH  20  21
ENDBRANCH  19  20
ENDBRANCH  15  19
BRANCH  16  34
HETATM   34  O   UNL N   1     -11.486  16.719  68.020  0.00  0.00    -0.390 OA
HETATM   35  H   UNL N   1     -11.915  17.201  68.776  0.00  0.00     0.210 HD
ENDBRANCH  16  34
BRANCH  17  36
HETATM   36  O   UNL N   1     -10.760  17.868  65.526  0.00  0.00    -0.390 OA
HETATM   37  H   UNL N   1     -11.324  17.079  65.744  0.00  0.00     0.210 HD
ENDBRANCH  17  36
BRANCH  18  38
HETATM   38  O   UNL N   1      -8.856  19.904  65.504  0.00  0.00    -0.388 OA
HETATM   39  H   UNL N   1      -9.224  20.758  65.852  0.00  0.00     0.210 HD
ENDBRANCH  18  38
ENDBRANCH  12  13
ENDBRANCH   1  12
BRANCH   2  40
HETATM   40  C   UNL N   1      -5.046  21.085  66.168  0.00  0.00    -0.023 A 
HETATM   41  C   UNL N   1      -3.918  21.877  66.487  0.00  0.00     0.013 A 
HETATM   42  C   UNL N   1      -3.011  22.262  65.503  0.00  0.00     0.040 A 
HETATM   43  C   UNL N   1      -3.207  21.889  64.178  0.00  0.00     0.099 A 
HETATM   44  C   UNL N   1      -4.337  21.133  63.824  0.00  0.00     0.105 A 
HETATM   45  C   UNL N   1      -5.249  20.726  64.822  0.00  0.00     0.049 A 
BRANCH  43  46
HETATM   46  O   UNL N   1      -2.305  22.279  63.250  0.00  0.00    -0.358 OA
HETATM   47  H   UNL N   1      -2.342  21.978  62.331  0.00  0.00     0.218 HD
ENDBRANCH  43  46
BRANCH  44  48
HETATM   48  O   UNL N   1      -4.513  20.796  62.525  0.00  0.00    -0.315 OA
BRANCH  48  49
HETATM   49  C   UNL N   1      -5.545  20.014  62.027  0.00  0.00     0.298 C 
HETATM   50  C   UNL N   1      -5.858  20.488  60.594  0.00  0.00     0.212 C 
HETATM   51  C   UNL N   1      -5.080  19.485  59.725  0.00  0.00     0.130 C 
HETATM   52  C   UNL N   1      -4.293  18.691  60.772  0.00  0.00     0.214 C 
HETATM   53  O   UNL N   1      -5.105  18.675  61.922  0.00  0.00    -0.355 OA
BRANCH  50  54
HETATM   54  O   UNL N   1      -7.238  20.471  60.297  0.00  0.00    -0.387 OA
HETATM   55  H   UNL N   1      -7.718  19.992  61.021  0.00  0.00     0.210 HD
ENDBRANCH  50  54
BRANCH  51  56
HETATM   56  O   UNL N   1      -5.964  18.627  59.032  0.00  0.00    -0.383 OA
HETATM   57  H   UNL N   1      -6.655  18.288  59.659  0.00  0.00     0.210 HD
ENDBRANCH  51  56
BRANCH  51  58
HETATM   58  C   UNL N   1      -4.136  20.151  58.708  0.00  0.00     0.207 C 
BRANCH  58  59
HETATM   59  O   UNL N   1      -4.244  21.547  58.762  0.00  0.00    -0.398 OA
HETATM   60  H   UNL N   1      -5.144  21.750  59.126  0.00  0.00     0.209 HD
ENDBRANCH  58  59
ENDBRANCH  51  58
ENDBRANCH  48  49
ENDBRANCH  44  48
ENDBRANCH   2  40
BRANCH   8  61
HETATM   61  O   UNL N   1      -2.325  17.742  69.409  0.00  0.00    -0.360 OA
HETATM   62  H   UNL N   1      -2.637  16.851  69.590  0.00  0.00     0.217 HD
ENDBRANCH   8  61
BRANCH  10  63
HETATM   63  O   UNL N   1      -2.773  21.555  72.194  0.00  0.00    -0.361 OA
HETATM   64  H   UNL N   1      -3.215  22.373  72.463  0.00  0.00     0.217 HD
ENDBRANCH  10  63
TORSDOF 21
ENDMDL
