# Supplementary material for: Structure-based computational screening of 470 natural quercetin derivatives for identification of SARS-CoV-2 Mpro inhibitor
Source: PeerJ. 2023 Mar 14;11:e14915. doi: 10.7717/peerj.14915 (PMC10022500; doi:10.7717/peerj.14915)
Supplement: Supplemental Information 1 [file peerj-11-14915-s001.zip › Screening 470 Quercetin Derivates as Anticovid/Docking results/42_uff_E=590.00_out.pdbqt]

MODEL 1
REMARK VINA RESULT:      -8.2      0.000      0.000
REMARK  6 active torsions:
REMARK  status: ('A' for Active; 'I' for Inactive)
REMARK    1  A    between atoms: N_2  and  C_16 
REMARK       I    between atoms: N_4  and  C_24 
REMARK    2  A    between atoms: N_4  and  C_25 
REMARK    3  A    between atoms: N_5  and  C_26 
REMARK       I    between atoms: N_5  and  C_32 
REMARK    4  A    between atoms: C_16  and  C_18 
REMARK    5  A    between atoms: C_23  and  C_24 
REMARK    6  A    between atoms: C_33  and  C_34 
ROOT
HETATM    1  C   UNL N   1      -9.616  15.294  66.117  0.00  0.00     0.037 A 
HETATM    2  C   UNL N   1     -10.887  13.209  66.412  0.00  0.00     0.057 A 
HETATM    3  C   UNL N   1      -9.830  14.071  66.789  0.00  0.00     0.060 A 
HETATM    4  C   UNL N   1     -11.717  13.600  65.319  0.00  0.00    -0.035 A 
HETATM    5  C   UNL N   1     -10.457  15.654  65.063  0.00  0.00     0.030 A 
HETATM    6  C   UNL N   1     -11.482  14.813  64.658  0.00  0.00     0.011 A 
HETATM    7  C   UNL N   1     -12.858  12.738  64.841  0.00  0.00     0.050 C 
ENDROOT
BRANCH   1   8
HETATM    8  N   UNL N   1      -8.608  16.220  66.527  0.00  0.00    -0.323 N 
HETATM    9  C   UNL N   1      -8.820  17.293  67.346  0.00  0.00     0.256 C 
HETATM   10  O   UNL N   1      -9.889  17.424  67.920  0.00  0.00    -0.267 OA
HETATM   11  H   UNL N   1      -7.646  16.007  66.232  0.00  0.00     0.169 HD
BRANCH   9  12
HETATM   12  C   UNL N   1      -7.719  18.259  67.634  0.00  0.00     0.032 A 
HETATM   13  C   UNL N   1      -7.704  18.988  68.841  0.00  0.00     0.017 A 
HETATM   14  C   UNL N   1      -6.630  19.835  69.141  0.00  0.00     0.010 A 
HETATM   15  C   UNL N   1      -5.584  19.998  68.220  0.00  0.00    -0.030 A 
HETATM   16  C   UNL N   1      -5.634  19.326  66.994  0.00  0.00     0.010 A 
HETATM   17  C   UNL N   1      -6.677  18.455  66.709  0.00  0.00     0.017 A 
BRANCH  15  18
HETATM   18  C   UNL N   1      -4.366  20.816  68.562  0.00  0.00     0.311 C 
BRANCH  18  19
HETATM   19  N   UNL N   1      -3.735  20.309  69.809  0.00  0.00     0.096 N 
HETATM   20  C   UNL N   1      -2.795  21.277  70.410  0.00  0.00     0.303 C 
HETATM   21  C   UNL N   1      -1.479  21.395  69.603  0.00  0.00     0.302 C 
HETATM   22  N   UNL N   1      -0.831  20.084  69.384  0.00  0.00     0.087 N 
HETATM   23  C   UNL N   1      -1.773  19.105  68.814  0.00  0.00     0.302 C 
HETATM   24  C   UNL N   1      -0.136  19.571  70.576  0.00  0.00     0.310 C 
HETATM   25  C   UNL N   1      -3.058  18.996  69.661  0.00  0.00     0.303 C 
ENDBRANCH  18  19
ENDBRANCH  15  18
ENDBRANCH   9  12
ENDBRANCH   1   8
BRANCH   2  26
HETATM   26  N   UNL N   1     -11.176  11.980  67.113  0.00  0.00    -0.191 N 
HETATM   27  C   UNL N   1     -11.712  11.812  68.430  0.00  0.00     0.683 A 
HETATM   28  N   UNL N   1     -11.952  12.866  69.259  0.00  0.00    -0.191 N 
HETATM   29  N   UNL N   1     -11.890  10.547  68.897  0.00  0.00    -0.202 N 
HETATM   30  C   UNL N   1     -12.341  12.682  70.555  0.00  0.00     0.062 A 
ATOM     31  HN  UNL N   1     -11.839  13.816  68.903  1.00  0.00     0.184 HD
HETATM   32  C   UNL N   1     -12.510  11.376  71.036  0.00  0.00     0.048 A 
HETATM   33  C   UNL N   1     -12.294  10.312  70.168  0.00  0.00     0.108 A 
ATOM     34  HN  UNL N   1     -11.715   9.757  68.275  1.00  0.00     0.183 HD
HETATM   35  H   UNL N   1     -10.919  11.101  66.646  0.00  0.00     0.184 HD
BRANCH  30  36
HETATM   36  C   UNL N   1     -12.539  13.866  71.437  0.00  0.00     0.007 A 
HETATM   37  C   UNL N   1     -11.642  14.950  71.435  0.00  0.00     0.016 A 
HETATM   38  C   UNL N   1     -11.888  16.062  72.243  0.00  0.00     0.018 A 
HETATM   39  C   UNL N   1     -13.018  16.079  73.060  0.00  0.00     0.087 A 
HETATM   40  N   UNL N   1     -13.867  15.019  73.070  0.00  0.00    -0.374 N 
HETATM   41  C   UNL N   1     -13.655  13.930  72.283  0.00  0.00     0.101 A 
ATOM     42  HN  UNL N   1     -14.683  15.039  73.681  1.00  0.00     0.164 HD
ENDBRANCH  30  36
ENDBRANCH   2  26
TORSDOF 6
ENDMDL
MODEL 2
REMARK VINA RESULT:      -8.2      5.049     11.631
REMARK  6 active torsions:
REMARK  status: ('A' for Active; 'I' for Inactive)
REMARK    1  A    between atoms: N_2  and  C_16 
REMARK       I    between atoms: N_4  and  C_24 
REMARK    2  A    between atoms: N_4  and  C_25 
REMARK    3  A    between atoms: N_5  and  C_26 
REMARK       I    between atoms: N_5  and  C_32 
REMARK    4  A    between atoms: C_16  and  C_18 
REMARK    5  A    between atoms: C_23  and  C_24 
REMARK    6  A    between atoms: C_33  and  C_34 
ROOT
HETATM    1  C   UNL N   1     -12.317  11.560  70.421  0.00  0.00     0.037 A 
HETATM    2  C   UNL N   1     -12.108  14.003  70.617  0.00  0.00     0.057 A 
HETATM    3  C   UNL N   1     -11.794  12.788  69.961  0.00  0.00     0.060 A 
HETATM    4  C   UNL N   1     -12.948  13.949  71.769  0.00  0.00    -0.035 A 
HETATM    5  C   UNL N   1     -13.151  11.545  71.540  0.00  0.00     0.030 A 
HETATM    6  C   UNL N   1     -13.449  12.718  72.215  0.00  0.00     0.011 A 
HETATM    7  C   UNL N   1     -13.323  15.191  72.536  0.00  0.00     0.050 C 
ENDROOT
BRANCH   1   8
HETATM    8  N   UNL N   1     -12.083  10.330  69.732  0.00  0.00    -0.323 N 
HETATM    9  C   UNL N   1     -11.004   9.515  69.934  0.00  0.00     0.256 C 
HETATM   10  O   UNL N   1     -10.243   9.726  70.863  0.00  0.00    -0.267 OA
HETATM   11  H   UNL N   1     -12.825  10.016  69.094  0.00  0.00     0.169 HD
BRANCH   9  12
HETATM   12  C   UNL N   1     -10.801   8.301  69.091  0.00  0.00     0.032 A 
HETATM   13  C   UNL N   1     -10.890   7.013  69.658  0.00  0.00     0.017 A 
HETATM   14  C   UNL N   1     -10.775   5.876  68.849  0.00  0.00     0.010 A 
HETATM   15  C   UNL N   1     -10.526   6.012  67.475  0.00  0.00    -0.030 A 
HETATM   16  C   UNL N   1     -10.372   7.289  66.925  0.00  0.00     0.010 A 
HETATM   17  C   UNL N   1     -10.523   8.420  67.716  0.00  0.00     0.017 A 
BRANCH  15  18
HETATM   18  C   UNL N   1     -10.507   4.812  66.564  0.00  0.00     0.311 C 
BRANCH  18  19
HETATM   19  N   UNL N   1      -9.131   4.566  66.060  0.00  0.00     0.096 N 
HETATM   20  C   UNL N   1      -9.101   4.213  64.625  0.00  0.00     0.303 C 
HETATM   21  C   UNL N   1      -9.625   2.780  64.363  0.00  0.00     0.302 C 
HETATM   22  N   UNL N   1      -8.926   1.764  65.178  0.00  0.00     0.087 N 
HETATM   23  C   UNL N   1      -8.925   2.127  66.606  0.00  0.00     0.302 C 
HETATM   24  C   UNL N   1      -7.580   1.440  64.677  0.00  0.00     0.310 C 
HETATM   25  C   UNL N   1      -8.370   3.549  66.830  0.00  0.00     0.303 C 
ENDBRANCH  18  19
ENDBRANCH  15  18
ENDBRANCH   9  12
ENDBRANCH   1   8
BRANCH   2  26
HETATM   26  N   UNL N   1     -11.643  15.284  70.142  0.00  0.00    -0.191 N 
HETATM   27  C   UNL N   1     -11.359  15.685  68.798  0.00  0.00     0.683 A 
HETATM   28  N   UNL N   1     -11.423  14.817  67.749  0.00  0.00    -0.191 N 
HETATM   29  N   UNL N   1     -10.914  16.952  68.582  0.00  0.00    -0.202 N 
HETATM   30  C   UNL N   1     -11.025  15.181  66.494  0.00  0.00     0.062 A 
ATOM     31  HN  UNL N   1     -11.776  13.873  67.906  1.00  0.00     0.184 HD
HETATM   32  C   UNL N   1     -10.554  16.484  66.281  0.00  0.00     0.048 A 
HETATM   33  C   UNL N   1     -10.527  17.368  67.353  0.00  0.00     0.108 A 
ATOM     34  HN  UNL N   1     -10.871  17.605  69.366  1.00  0.00     0.183 HD
HETATM   35  H   UNL N   1     -11.429  15.999  70.850  0.00  0.00     0.184 HD
BRANCH  30  36
HETATM   36  C   UNL N   1     -11.063  14.179  65.393  0.00  0.00     0.007 A 
HETATM   37  C   UNL N   1     -10.208  13.061  65.378  0.00  0.00     0.016 A 
HETATM   38  C   UNL N   1     -10.307  12.120  64.351  0.00  0.00     0.018 A 
HETATM   39  C   UNL N   1     -11.248  12.306  63.339  0.00  0.00     0.087 A 
HETATM   40  N   UNL N   1     -12.055  13.399  63.352  0.00  0.00    -0.374 N 
HETATM   41  C   UNL N   1     -11.986  14.323  64.347  0.00  0.00     0.101 A 
ATOM     42  HN  UNL N   1     -12.730  13.529  62.598  1.00  0.00     0.164 HD
ENDBRANCH  30  36
ENDBRANCH   2  26
TORSDOF 6
ENDMDL
MODEL 3
REMARK VINA RESULT:      -8.1      2.514      6.088
REMARK  6 active torsions:
REMARK  status: ('A' for Active; 'I' for Inactive)
REMARK    1  A    between atoms: N_2  and  C_16 
REMARK       I    between atoms: N_4  and  C_24 
REMARK    2  A    between atoms: N_4  and  C_25 
REMARK    3  A    between atoms: N_5  and  C_26 
REMARK       I    between atoms: N_5  and  C_32 
REMARK    4  A    between atoms: C_16  and  C_18 
REMARK    5  A    between atoms: C_23  and  C_24 
REMARK    6  A    between atoms: C_33  and  C_34 
ROOT
HETATM    1  C   UNL N   1     -11.949  12.885  70.257  0.00  0.00     0.037 A 
HETATM    2  C   UNL N   1     -12.036  10.435  70.466  0.00  0.00     0.057 A 
HETATM    3  C   UNL N   1     -11.545  11.601  69.830  0.00  0.00     0.060 A 
HETATM    4  C   UNL N   1     -12.968  10.594  71.536  0.00  0.00    -0.035 A 
HETATM    5  C   UNL N   1     -12.848  13.004  71.318  0.00  0.00     0.030 A 
HETATM    6  C   UNL N   1     -13.364  11.877  71.938  0.00  0.00     0.011 A 
HETATM    7  C   UNL N   1     -13.551   9.408  72.262  0.00  0.00     0.050 C 
ENDROOT
BRANCH   1   8
HETATM    8  N   UNL N   1     -11.409  14.079  69.687  0.00  0.00    -0.323 N 
HETATM    9  C   UNL N   1     -11.467  14.407  68.361  0.00  0.00     0.256 C 
HETATM   10  O   UNL N   1     -12.151  13.748  67.596  0.00  0.00    -0.267 OA
HETATM   11  H   UNL N   1     -11.014  14.761  70.347  0.00  0.00     0.169 HD
BRANCH   9  12
HETATM   12  C   UNL N   1     -10.783  15.631  67.852  0.00  0.00     0.032 A 
HETATM   13  C   UNL N   1     -10.903  16.856  68.539  0.00  0.00     0.017 A 
HETATM   14  C   UNL N   1     -10.198  17.984  68.100  0.00  0.00     0.010 A 
HETATM   15  C   UNL N   1      -9.403  17.912  66.947  0.00  0.00    -0.030 A 
HETATM   16  C   UNL N   1      -9.338  16.714  66.228  0.00  0.00     0.010 A 
HETATM   17  C   UNL N   1     -10.004  15.583  66.680  0.00  0.00     0.017 A 
BRANCH  15  18
HETATM   18  C   UNL N   1      -8.549  19.077  66.516  0.00  0.00     0.311 C 
BRANCH  18  19
HETATM   19  N   UNL N   1      -7.109  18.760  66.703  0.00  0.00     0.096 N 
HETATM   20  C   UNL N   1      -6.752  18.531  68.118  0.00  0.00     0.303 C 
HETATM   21  C   UNL N   1      -6.735  19.844  68.939  0.00  0.00     0.302 C 
HETATM   22  N   UNL N   1      -5.873  20.879  68.330  0.00  0.00     0.087 N 
HETATM   23  C   UNL N   1      -6.203  21.089  66.910  0.00  0.00     0.302 C 
HETATM   24  C   UNL N   1      -4.435  20.642  68.546  0.00  0.00     0.310 C 
HETATM   25  C   UNL N   1      -6.182  19.763  66.121  0.00  0.00     0.303 C 
ENDBRANCH  18  19
ENDBRANCH  15  18
ENDBRANCH   9  12
ENDBRANCH   1   8
BRANCH   2  26
HETATM   26  N   UNL N   1     -11.601   9.109  70.100  0.00  0.00    -0.191 N 
HETATM   27  C   UNL N   1     -10.978   8.681  68.884  0.00  0.00     0.683 A 
HETATM   28  N   UNL N   1     -10.785   9.522  67.829  0.00  0.00    -0.191 N 
HETATM   29  N   UNL N   1     -10.662   7.365  68.749  0.00  0.00    -0.202 N 
HETATM   30  C   UNL N   1     -10.308   9.069  66.632  0.00  0.00     0.062 A 
ATOM     31  HN  UNL N   1     -11.001  10.513  67.937  1.00  0.00     0.184 HD
HETATM   32  C   UNL N   1      -9.997   7.709  66.494  0.00  0.00     0.048 A 
HETATM   33  C   UNL N   1     -10.168   6.870  67.590  0.00  0.00     0.108 A 
ATOM     34  HN  UNL N   1     -10.802   6.735  69.541  1.00  0.00     0.183 HD
HETATM   35  H   UNL N   1     -11.806   8.348  70.760  0.00  0.00     0.184 HD
BRANCH  30  36
HETATM   36  C   UNL N   1     -10.165  10.017  65.493  0.00  0.00     0.007 A 
HETATM   37  C   UNL N   1     -10.716  11.312  65.533  0.00  0.00     0.016 A 
HETATM   38  C   UNL N   1     -10.521  12.187  64.463  0.00  0.00     0.018 A 
HETATM   39  C   UNL N   1      -9.790  11.762  63.353  0.00  0.00     0.087 A 
HETATM   40  N   UNL N   1      -9.280  10.504  63.316  0.00  0.00    -0.374 N 
HETATM   41  C   UNL N   1      -9.446   9.637  64.351  0.00  0.00     0.101 A 
ATOM     42  HN  UNL N   1      -8.758  10.201  62.493  1.00  0.00     0.164 HD
ENDBRANCH  30  36
ENDBRANCH   2  26
TORSDOF 6
ENDMDL
MODEL 4
REMARK VINA RESULT:      -8.0      3.758      7.691
REMARK  6 active torsions:
REMARK  status: ('A' for Active; 'I' for Inactive)
REMARK    1  A    between atoms: N_2  and  C_16 
REMARK       I    between atoms: N_4  and  C_24 
REMARK    2  A    between atoms: N_4  and  C_25 
REMARK    3  A    between atoms: N_5  and  C_26 
REMARK       I    between atoms: N_5  and  C_32 
REMARK    4  A    between atoms: C_16  and  C_18 
REMARK    5  A    between atoms: C_23  and  C_24 
REMARK    6  A    between atoms: C_33  and  C_34 
ROOT
HETATM    1  C   UNL N   1     -11.617  10.314  70.533  0.00  0.00     0.037 A 
HETATM    2  C   UNL N   1     -10.749   8.014  70.613  0.00  0.00     0.057 A 
HETATM    3  C   UNL N   1     -10.698   9.334  70.102  0.00  0.00     0.060 A 
HETATM    4  C   UNL N   1     -11.769   7.698  71.559  0.00  0.00    -0.035 A 
HETATM    5  C   UNL N   1     -12.592   9.975  71.473  0.00  0.00     0.030 A 
HETATM    6  C   UNL N   1     -12.679   8.683  71.967  0.00  0.00     0.011 A 
HETATM    7  C   UNL N   1     -11.905   6.316  72.146  0.00  0.00     0.050 C 
ENDROOT
BRANCH   1   8
HETATM    8  N   UNL N   1     -11.540  11.672  70.095  0.00  0.00    -0.323 N 
HETATM    9  C   UNL N   1     -11.708  12.087  68.804  0.00  0.00     0.256 C 
HETATM   10  O   UNL N   1     -12.109  11.307  67.956  0.00  0.00    -0.267 OA
HETATM   11  H   UNL N   1     -11.418  12.382  70.829  0.00  0.00     0.169 HD
BRANCH   9  12
HETATM   12  C   UNL N   1     -11.507  13.519  68.434  0.00  0.00     0.032 A 
HETATM   13  C   UNL N   1     -11.815  14.545  69.351  0.00  0.00     0.017 A 
HETATM   14  C   UNL N   1     -11.554  15.882  69.028  0.00  0.00     0.010 A 
HETATM   15  C   UNL N   1     -11.024  16.213  67.772  0.00  0.00    -0.030 A 
HETATM   16  C   UNL N   1     -10.781  15.200  66.838  0.00  0.00     0.010 A 
HETATM   17  C   UNL N   1     -11.003  13.869  67.167  0.00  0.00     0.017 A 
BRANCH  15  18
HETATM   18  C   UNL N   1     -10.631  17.629  67.441  0.00  0.00     0.311 C 
BRANCH  18  19
HETATM   19  N   UNL N   1      -9.664  18.146  68.444  0.00  0.00     0.096 N 
HETATM   20  C   UNL N   1      -9.704  19.618  68.573  0.00  0.00     0.303 C 
HETATM   21  C   UNL N   1      -9.068  20.331  67.355  0.00  0.00     0.302 C 
HETATM   22  N   UNL N   1      -7.696  19.856  67.076  0.00  0.00     0.087 N 
HETATM   23  C   UNL N   1      -7.644  18.386  66.978  0.00  0.00     0.302 C 
HETATM   24  C   UNL N   1      -6.691  20.395  68.007  0.00  0.00     0.310 C 
HETATM   25  C   UNL N   1      -8.262  17.713  68.221  0.00  0.00     0.303 C 
ENDBRANCH  18  19
ENDBRANCH  15  18
ENDBRANCH   9  12
ENDBRANCH   1   8
BRANCH   2  26
HETATM   26  N   UNL N   1      -9.790   7.001  70.243  0.00  0.00    -0.191 N 
HETATM   27  C   UNL N   1      -9.070   6.863  69.014  0.00  0.00     0.683 A 
HETATM   28  N   UNL N   1      -9.285   7.685  67.948  0.00  0.00    -0.191 N 
HETATM   29  N   UNL N   1      -8.218   5.812  68.878  0.00  0.00    -0.202 N 
HETATM   30  C   UNL N   1      -8.686   7.461  66.740  0.00  0.00     0.062 A 
ATOM     31  HN  UNL N   1      -9.908   8.486  68.054  1.00  0.00     0.184 HD
HETATM   32  C   UNL N   1      -7.819   6.368  66.603  0.00  0.00     0.048 A 
HETATM   33  C   UNL N   1      -7.584   5.559  67.709  0.00  0.00     0.108 A 
ATOM     34  HN  UNL N   1      -8.053   5.199  69.678  1.00  0.00     0.183 HD
HETATM   35  H   UNL N   1      -9.629   6.239  70.915  0.00  0.00     0.184 HD
BRANCH  30  36
HETATM   36  C   UNL N   1      -8.995   8.356  65.591  0.00  0.00     0.007 A 
HETATM   37  C   UNL N   1      -9.786   9.510  65.742  0.00  0.00     0.016 A 
HETATM   38  C   UNL N   1     -10.014  10.348  64.649  0.00  0.00     0.018 A 
HETATM   39  C   UNL N   1      -9.464  10.024  63.409  0.00  0.00     0.087 A 
HETATM   40  N   UNL N   1      -8.719   8.897  63.269  0.00  0.00    -0.374 N 
HETATM   41  C   UNL N   1      -8.473   8.071  64.322  0.00  0.00     0.101 A 
ATOM     42  HN  UNL N   1      -8.334   8.664  62.354  1.00  0.00     0.164 HD
ENDBRANCH  30  36
ENDBRANCH   2  26
TORSDOF 6
ENDMDL
MODEL 5
REMARK VINA RESULT:      -7.7      2.277      3.730
REMARK  6 active torsions:
REMARK  status: ('A' for Active; 'I' for Inactive)
REMARK    1  A    between atoms: N_2  and  C_16 
REMARK       I    between atoms: N_4  and  C_24 
REMARK    2  A    between atoms: N_4  and  C_25 
REMARK    3  A    between atoms: N_5  and  C_26 
REMARK       I    between atoms: N_5  and  C_32 
REMARK    4  A    between atoms: C_16  and  C_18 
REMARK    5  A    between atoms: C_23  and  C_24 
REMARK    6  A    between atoms: C_33  and  C_34 
ROOT
HETATM    1  C   UNL N   1      -9.044  11.306  67.069  0.00  0.00     0.037 A 
HETATM    2  C   UNL N   1     -10.246   9.398  68.052  0.00  0.00     0.057 A 
HETATM    3  C   UNL N   1      -9.713  10.706  68.158  0.00  0.00     0.060 A 
HETATM    4  C   UNL N   1     -10.068   8.696  66.822  0.00  0.00    -0.035 A 
HETATM    5  C   UNL N   1      -8.903  10.598  65.875  0.00  0.00     0.030 A 
HETATM    6  C   UNL N   1      -9.392   9.307  65.756  0.00  0.00     0.011 A 
HETATM    7  C   UNL N   1     -10.592   7.297  66.625  0.00  0.00     0.050 C 
ENDROOT
BRANCH   1   8
HETATM    8  N   UNL N   1      -8.567  12.652  67.121  0.00  0.00    -0.323 N 
HETATM    9  C   UNL N   1      -9.285  13.751  66.740  0.00  0.00     0.256 C 
HETATM   10  O   UNL N   1     -10.473  13.646  66.480  0.00  0.00    -0.267 OA
HETATM   11  H   UNL N   1      -7.639  12.792  67.543  0.00  0.00     0.169 HD
BRANCH   9  12
HETATM   12  C   UNL N   1      -8.659  15.105  66.737  0.00  0.00     0.032 A 
HETATM   13  C   UNL N   1      -7.292  15.261  67.045  0.00  0.00     0.017 A 
HETATM   14  C   UNL N   1      -6.690  16.524  66.967  0.00  0.00     0.010 A 
HETATM   15  C   UNL N   1      -7.456  17.648  66.625  0.00  0.00    -0.030 A 
HETATM   16  C   UNL N   1      -8.826  17.502  66.385  0.00  0.00     0.010 A 
HETATM   17  C   UNL N   1      -9.420  16.247  66.423  0.00  0.00     0.017 A 
BRANCH  15  18
HETATM   18  C   UNL N   1      -6.814  18.997  66.427  0.00  0.00     0.311 C 
BRANCH  18  19
HETATM   19  N   UNL N   1      -7.072  19.871  67.601  0.00  0.00     0.096 N 
HETATM   20  C   UNL N   1      -6.347  21.157  67.528  0.00  0.00     0.303 C 
HETATM   21  C   UNL N   1      -4.830  20.990  67.784  0.00  0.00     0.302 C 
HETATM   22  N   UNL N   1      -4.544  20.286  69.053  0.00  0.00     0.087 N 
HETATM   23  C   UNL N   1      -5.289  19.018  69.144  0.00  0.00     0.302 C 
HETATM   24  C   UNL N   1      -4.724  21.134  70.243  0.00  0.00     0.310 C 
HETATM   25  C   UNL N   1      -6.800  19.229  68.912  0.00  0.00     0.303 C 
ENDBRANCH  18  19
ENDBRANCH  15  18
ENDBRANCH   9  12
ENDBRANCH   1   8
BRANCH   2  26
HETATM   26  N   UNL N   1     -10.989   8.774  69.120  0.00  0.00    -0.191 N 
HETATM   27  C   UNL N   1     -11.853   9.389  70.081  0.00  0.00     0.683 A 
HETATM   28  N   UNL N   1     -12.020  10.739  70.152  0.00  0.00    -0.191 N 
HETATM   29  N   UNL N   1     -12.444   8.598  71.017  0.00  0.00    -0.202 N 
HETATM   30  C   UNL N   1     -12.744  11.319  71.154  0.00  0.00     0.062 A 
ATOM     31  HN  UNL N   1     -11.593  11.332  69.439  1.00  0.00     0.184 HD
HETATM   32  C   UNL N   1     -13.340  10.500  72.124  0.00  0.00     0.048 A 
HETATM   33  C   UNL N   1     -13.189   9.122  72.019  0.00  0.00     0.108 A 
ATOM     34  HN  UNL N   1     -12.324   7.586  70.962  1.00  0.00     0.183 HD
HETATM   35  H   UNL N   1     -10.851   7.764  69.261  0.00  0.00     0.184 HD
BRANCH  30  36
HETATM   36  C   UNL N   1     -12.852  12.803  71.218  0.00  0.00     0.007 A 
HETATM   37  C   UNL N   1     -13.569  13.451  72.241  0.00  0.00     0.016 A 
HETATM   38  C   UNL N   1     -13.607  14.845  72.291  0.00  0.00     0.018 A 
HETATM   39  C   UNL N   1     -12.943  15.586  71.314  0.00  0.00     0.087 A 
HETATM   40  N   UNL N   1     -12.271  14.951  70.318  0.00  0.00    -0.374 N 
HETATM   41  C   UNL N   1     -12.209  13.593  70.255  0.00  0.00     0.101 A 
ATOM     42  HN  UNL N   1     -11.801  15.504  69.602  1.00  0.00     0.164 HD
ENDBRANCH  30  36
ENDBRANCH   2  26
TORSDOF 6
ENDMDL
MODEL 6
REMARK VINA RESULT:      -7.6      4.887      7.682
REMARK  6 active torsions:
REMARK  status: ('A' for Active; 'I' for Inactive)
REMARK    1  A    between atoms: N_2  and  C_16 
REMARK       I    between atoms: N_4  and  C_24 
REMARK    2  A    between atoms: N_4  and  C_25 
REMARK    3  A    between atoms: N_5  and  C_26 
REMARK       I    between atoms: N_5  and  C_32 
REMARK    4  A    between atoms: C_16  and  C_18 
REMARK    5  A    between atoms: C_23  and  C_24 
REMARK    6  A    between atoms: C_33  and  C_34 
ROOT
HETATM    1  C   UNL N   1     -11.462  10.159  70.681  0.00  0.00     0.037 A 
HETATM    2  C   UNL N   1     -10.419   7.952  70.983  0.00  0.00     0.057 A 
HETATM    3  C   UNL N   1     -10.386   9.271  70.468  0.00  0.00     0.060 A 
HETATM    4  C   UNL N   1     -11.580   7.539  71.703  0.00  0.00    -0.035 A 
HETATM    5  C   UNL N   1     -12.575   9.729  71.405  0.00  0.00     0.030 A 
HETATM    6  C   UNL N   1     -12.642   8.434  71.895  0.00  0.00     0.011 A 
HETATM    7  C   UNL N   1     -11.707   6.151  72.276  0.00  0.00     0.050 C 
ENDROOT
BRANCH   1   8
HETATM    8  N   UNL N   1     -11.421  11.519  70.243  0.00  0.00    -0.323 N 
HETATM    9  C   UNL N   1     -11.706  11.939  68.974  0.00  0.00     0.256 C 
HETATM   10  O   UNL N   1     -12.185  11.163  68.164  0.00  0.00    -0.267 OA
HETATM   11  H   UNL N   1     -11.231  12.226  70.965  0.00  0.00     0.169 HD
BRANCH   9  12
HETATM   12  C   UNL N   1     -11.537  13.372  68.592  0.00  0.00     0.032 A 
HETATM   13  C   UNL N   1     -11.758  14.395  69.537  0.00  0.00     0.017 A 
HETATM   14  C   UNL N   1     -11.524  15.733  69.197  0.00  0.00     0.010 A 
HETATM   15  C   UNL N   1     -11.110  16.067  67.899  0.00  0.00    -0.030 A 
HETATM   16  C   UNL N   1     -10.955  15.057  66.943  0.00  0.00     0.010 A 
HETATM   17  C   UNL N   1     -11.149  13.725  67.286  0.00  0.00     0.017 A 
BRANCH  15  18
HETATM   18  C   UNL N   1     -10.745  17.484  67.538  0.00  0.00     0.311 C 
BRANCH  18  19
HETATM   19  N   UNL N   1      -9.648  17.975  68.412  0.00  0.00     0.096 N 
HETATM   20  C   UNL N   1      -9.727  19.428  68.668  0.00  0.00     0.303 C 
HETATM   21  C   UNL N   1      -9.329  20.264  67.428  0.00  0.00     0.302 C 
HETATM   22  N   UNL N   1      -8.003  19.887  66.893  0.00  0.00     0.087 N 
HETATM   23  C   UNL N   1      -7.908  18.434  66.666  0.00  0.00     0.302 C 
HETATM   24  C   UNL N   1      -6.881  20.407  67.692  0.00  0.00     0.310 C 
HETATM   25  C   UNL N   1      -8.285  17.636  67.931  0.00  0.00     0.303 C 
ENDBRANCH  18  19
ENDBRANCH  15  18
ENDBRANCH   9  12
ENDBRANCH   1   8
BRANCH   2  26
HETATM   26  N   UNL N   1      -9.314   7.034  70.839  0.00  0.00    -0.191 N 
HETATM   27  C   UNL N   1      -8.146   6.913  71.656  0.00  0.00     0.683 A 
HETATM   28  N   UNL N   1      -7.886   7.765  72.688  0.00  0.00    -0.191 N 
HETATM   29  N   UNL N   1      -7.218   5.976  71.322  0.00  0.00    -0.202 N 
HETATM   30  C   UNL N   1      -6.707   7.718  73.375  0.00  0.00     0.062 A 
ATOM     31  HN  UNL N   1      -8.590   8.455  72.953  1.00  0.00     0.184 HD
HETATM   32  C   UNL N   1      -5.749   6.759  73.017  0.00  0.00     0.048 A 
HETATM   33  C   UNL N   1      -6.042   5.875  71.985  0.00  0.00     0.108 A 
ATOM     34  HN  UNL N   1      -7.414   5.334  70.552  1.00  0.00     0.183 HD
HETATM   35  H   UNL N   1      -9.322   6.415  70.018  0.00  0.00     0.184 HD
BRANCH  30  36
HETATM   36  C   UNL N   1      -6.449   8.706  74.459  0.00  0.00     0.007 A 
HETATM   37  C   UNL N   1      -7.315   8.842  75.560  0.00  0.00     0.016 A 
HETATM   38  C   UNL N   1      -7.013   9.748  76.578  0.00  0.00     0.018 A 
HETATM   39  C   UNL N   1      -5.858  10.523  76.486  0.00  0.00     0.087 A 
HETATM   40  N   UNL N   1      -5.039  10.400  75.409  0.00  0.00    -0.374 N 
HETATM   41  C   UNL N   1      -5.305   9.516  74.410  0.00  0.00     0.101 A 
ATOM     42  HN  UNL N   1      -4.204  10.982  75.348  1.00  0.00     0.164 HD
ENDBRANCH  30  36
ENDBRANCH   2  26
TORSDOF 6
ENDMDL
MODEL 7
REMARK VINA RESULT:      -7.4      4.204     11.096
REMARK  6 active torsions:
REMARK  status: ('A' for Active; 'I' for Inactive)
REMARK    1  A    between atoms: N_2  and  C_16 
REMARK       I    between atoms: N_4  and  C_24 
REMARK    2  A    between atoms: N_4  and  C_25 
REMARK    3  A    between atoms: N_5  and  C_26 
REMARK       I    between atoms: N_5  and  C_32 
REMARK    4  A    between atoms: C_16  and  C_18 
REMARK    5  A    between atoms: C_23  and  C_24 
REMARK    6  A    between atoms: C_33  and  C_34 
ROOT
HETATM    1  C   UNL N   1     -10.499  12.603  68.010  0.00  0.00     0.037 A 
HETATM    2  C   UNL N   1     -10.749  14.984  67.448  0.00  0.00     0.057 A 
HETATM    3  C   UNL N   1     -10.654  13.948  68.408  0.00  0.00     0.060 A 
HETATM    4  C   UNL N   1     -10.707  14.629  66.067  0.00  0.00    -0.035 A 
HETATM    5  C   UNL N   1     -10.443  12.292  66.650  0.00  0.00     0.030 A 
HETATM    6  C   UNL N   1     -10.562  13.286  65.692  0.00  0.00     0.011 A 
HETATM    7  C   UNL N   1     -10.814  15.665  64.978  0.00  0.00     0.050 C 
ENDROOT
BRANCH   1   8
HETATM    8  N   UNL N   1     -10.319  11.547  68.956  0.00  0.00    -0.323 N 
HETATM    9  C   UNL N   1     -11.328  10.788  69.480  0.00  0.00     0.256 C 
HETATM   10  O   UNL N   1     -12.457  10.872  69.025  0.00  0.00    -0.267 OA
HETATM   11  H   UNL N   1      -9.348  11.308  69.195  0.00  0.00     0.169 HD
BRANCH   9  12
HETATM   12  C   UNL N   1     -11.046   9.775  70.538  0.00  0.00     0.032 A 
HETATM   13  C   UNL N   1      -9.723   9.360  70.796  0.00  0.00     0.017 A 
HETATM   14  C   UNL N   1      -9.454   8.467  71.841  0.00  0.00     0.010 A 
HETATM   15  C   UNL N   1     -10.506   7.946  72.609  0.00  0.00    -0.030 A 
HETATM   16  C   UNL N   1     -11.824   8.307  72.309  0.00  0.00     0.010 A 
HETATM   17  C   UNL N   1     -12.092   9.221  71.300  0.00  0.00     0.017 A 
BRANCH  15  18
HETATM   18  C   UNL N   1     -10.237   7.071  73.806  0.00  0.00     0.311 C 
BRANCH  18  19
HETATM   19  N   UNL N   1      -9.388   5.914  73.422  0.00  0.00     0.096 N 
HETATM   20  C   UNL N   1     -10.107   4.925  72.591  0.00  0.00     0.303 C 
HETATM   21  C   UNL N   1     -11.132   4.106  73.412  0.00  0.00     0.302 C 
HETATM   22  N   UNL N   1     -10.525   3.466  74.598  0.00  0.00     0.087 N 
HETATM   23  C   UNL N   1      -9.779   4.441  75.413  0.00  0.00     0.302 C 
HETATM   24  C   UNL N   1      -9.724   2.274  74.273  0.00  0.00     0.310 C 
HETATM   25  C   UNL N   1      -8.748   5.218  74.567  0.00  0.00     0.303 C 
ENDBRANCH  18  19
ENDBRANCH  15  18
ENDBRANCH   9  12
ENDBRANCH   1   8
BRANCH   2  26
HETATM   26  N   UNL N   1     -10.848  16.377  67.816  0.00  0.00    -0.191 N 
HETATM   27  C   UNL N   1      -9.790  17.314  68.043  0.00  0.00     0.683 A 
HETATM   28  N   UNL N   1      -8.477  16.952  68.014  0.00  0.00    -0.191 N 
HETATM   29  N   UNL N   1     -10.119  18.585  68.398  0.00  0.00    -0.202 N 
HETATM   30  C   UNL N   1      -7.486  17.826  68.360  0.00  0.00     0.062 A 
ATOM     31  HN  UNL N   1      -8.228  16.005  67.728  1.00  0.00     0.184 HD
HETATM   32  C   UNL N   1      -7.832  19.131  68.738  0.00  0.00     0.048 A 
HETATM   33  C   UNL N   1      -9.173  19.496  68.729  0.00  0.00     0.108 A 
ATOM     34  HN  UNL N   1     -11.102  18.859  68.414  1.00  0.00     0.183 HD
HETATM   35  H   UNL N   1     -11.789  16.750  67.998  0.00  0.00     0.184 HD
BRANCH  30  36
HETATM   36  C   UNL N   1      -6.070  17.366  68.364  0.00  0.00     0.007 A 
HETATM   37  C   UNL N   1      -5.080  18.021  69.120  0.00  0.00     0.016 A 
HETATM   38  C   UNL N   1      -3.773  17.530  69.134  0.00  0.00     0.018 A 
HETATM   39  C   UNL N   1      -3.457  16.398  68.383  0.00  0.00     0.087 A 
HETATM   40  N   UNL N   1      -4.416  15.785  67.641  0.00  0.00    -0.374 N 
HETATM   41  C   UNL N   1      -5.698  16.237  67.621  0.00  0.00     0.101 A 
ATOM     42  HN  UNL N   1      -4.168  14.965  67.087  1.00  0.00     0.164 HD
ENDBRANCH  30  36
ENDBRANCH   2  26
TORSDOF 6
ENDMDL
MODEL 8
REMARK VINA RESULT:      -7.3      3.673      6.192
REMARK  6 active torsions:
REMARK  status: ('A' for Active; 'I' for Inactive)
REMARK    1  A    between atoms: N_2  and  C_16 
REMARK       I    between atoms: N_4  and  C_24 
REMARK    2  A    between atoms: N_4  and  C_25 
REMARK    3  A    between atoms: N_5  and  C_26 
REMARK       I    between atoms: N_5  and  C_32 
REMARK    4  A    between atoms: C_16  and  C_18 
REMARK    5  A    between atoms: C_23  and  C_24 
REMARK    6  A    between atoms: C_33  and  C_34 
ROOT
HETATM    1  C   UNL N   1      -8.872   9.727  66.135  0.00  0.00     0.037 A 
HETATM    2  C   UNL N   1      -8.870   7.384  66.886  0.00  0.00     0.057 A 
HETATM    3  C   UNL N   1      -9.019   8.766  67.159  0.00  0.00     0.060 A 
HETATM    4  C   UNL N   1      -8.545   6.992  65.553  0.00  0.00    -0.035 A 
HETATM    5  C   UNL N   1      -8.572   9.307  64.838  0.00  0.00     0.030 A 
HETATM    6  C   UNL N   1      -8.394   7.963  64.553  0.00  0.00     0.011 A 
HETATM    7  C   UNL N   1      -8.356   5.545  65.176  0.00  0.00     0.050 C 
ENDROOT
BRANCH   1   8
HETATM    8  N   UNL N   1      -9.095  11.119  66.364  0.00  0.00    -0.323 N 
HETATM    9  C   UNL N   1     -10.323  11.699  66.516  0.00  0.00     0.256 C 
HETATM   10  O   UNL N   1     -11.319  11.004  66.630  0.00  0.00    -0.267 OA
HETATM   11  H   UNL N   1      -8.256  11.701  66.490  0.00  0.00     0.169 HD
BRANCH   9  12
HETATM   12  C   UNL N   1     -10.453  13.179  66.649  0.00  0.00     0.032 A 
HETATM   13  C   UNL N   1     -10.811  13.757  67.885  0.00  0.00     0.017 A 
HETATM   14  C   UNL N   1     -10.857  15.150  68.026  0.00  0.00     0.010 A 
HETATM   15  C   UNL N   1     -10.591  15.978  66.926  0.00  0.00    -0.030 A 
HETATM   16  C   UNL N   1     -10.302  15.403  65.684  0.00  0.00     0.010 A 
HETATM   17  C   UNL N   1     -10.217  14.023  65.548  0.00  0.00     0.017 A 
BRANCH  15  18
HETATM   18  C   UNL N   1     -10.526  17.476  67.076  0.00  0.00     0.311 C 
BRANCH  18  19
HETATM   19  N   UNL N   1      -9.423  17.857  67.997  0.00  0.00     0.096 N 
HETATM   20  C   UNL N   1      -9.571  19.226  68.533  0.00  0.00     0.303 C 
HETATM   21  C   UNL N   1      -9.270  20.308  67.467  0.00  0.00     0.302 C 
HETATM   22  N   UNL N   1      -7.948  20.122  66.830  0.00  0.00     0.087 N 
HETATM   23  C   UNL N   1      -7.784  18.749  66.323  0.00  0.00     0.302 C 
HETATM   24  C   UNL N   1      -6.826  20.547  67.683  0.00  0.00     0.310 C 
HETATM   25  C   UNL N   1      -8.064  17.701  67.420  0.00  0.00     0.303 C 
ENDBRANCH  18  19
ENDBRANCH  15  18
ENDBRANCH   9  12
ENDBRANCH   1   8
BRANCH   2  26
HETATM   26  N   UNL N   1      -9.072   6.368  67.892  0.00  0.00    -0.191 N 
HETATM   27  C   UNL N   1      -9.885   6.430  69.068  0.00  0.00     0.683 A 
HETATM   28  N   UNL N   1     -10.543   7.564  69.441  0.00  0.00    -0.191 N 
HETATM   29  N   UNL N   1      -9.915   5.346  69.889  0.00  0.00    -0.202 N 
HETATM   30  C   UNL N   1     -11.208   7.646  70.631  0.00  0.00     0.062 A 
ATOM     31  HN  UNL N   1     -10.538   8.370  68.816  1.00  0.00     0.184 HD
HETATM   32  C   UNL N   1     -11.224   6.530  71.480  0.00  0.00     0.048 A 
HETATM   33  C   UNL N   1     -10.577   5.370  71.071  0.00  0.00     0.108 A 
ATOM     34  HN  UNL N   1      -9.427   4.495  69.608  1.00  0.00     0.183 HD
HETATM   35  H   UNL N   1      -8.528   5.500  67.799  0.00  0.00     0.184 HD
BRANCH  30  36
HETATM   36  C   UNL N   1     -11.866   8.925  71.017  0.00  0.00     0.007 A 
HETATM   37  C   UNL N   1     -11.524  10.147  70.409  0.00  0.00     0.016 A 
HETATM   38  C   UNL N   1     -12.197  11.317  70.767  0.00  0.00     0.018 A 
HETATM   39  C   UNL N   1     -13.196  11.264  71.738  0.00  0.00     0.087 A 
HETATM   40  N   UNL N   1     -13.504  10.083  72.333  0.00  0.00    -0.374 N 
HETATM   41  C   UNL N   1     -12.872   8.928  71.994  0.00  0.00     0.101 A 
ATOM     42  HN  UNL N   1     -14.229  10.061  73.052  1.00  0.00     0.164 HD
ENDBRANCH  30  36
ENDBRANCH   2  26
TORSDOF 6
ENDMDL
MODEL 9
REMARK VINA RESULT:      -7.3      2.954     10.573
REMARK  6 active torsions:
REMARK  status: ('A' for Active; 'I' for Inactive)
REMARK    1  A    between atoms: N_2  and  C_16 
REMARK       I    between atoms: N_4  and  C_24 
REMARK    2  A    between atoms: N_4  and  C_25 
REMARK    3  A    between atoms: N_5  and  C_26 
REMARK       I    between atoms: N_5  and  C_32 
REMARK    4  A    between atoms: C_16  and  C_18 
REMARK    5  A    between atoms: C_23  and  C_24 
REMARK    6  A    between atoms: C_33  and  C_34 
ROOT
HETATM    1  C   UNL N   1     -10.295  16.372  67.951  0.00  0.00     0.037 A 
HETATM    2  C   UNL N   1      -9.107  18.506  68.241  0.00  0.00     0.057 A 
HETATM    3  C   UNL N   1      -9.558  17.267  68.757  0.00  0.00     0.060 A 
HETATM    4  C   UNL N   1      -9.437  18.834  66.892  0.00  0.00    -0.035 A 
HETATM    5  C   UNL N   1     -10.585  16.717  66.630  0.00  0.00     0.030 A 
HETATM    6  C   UNL N   1     -10.178  17.936  66.112  0.00  0.00     0.011 A 
HETATM    7  C   UNL N   1      -9.008  20.137  66.266  0.00  0.00     0.050 C 
ENDROOT
BRANCH   1   8
HETATM    8  N   UNL N   1     -10.694  15.082  68.419  0.00  0.00    -0.323 N 
HETATM    9  C   UNL N   1     -11.713  14.851  69.301  0.00  0.00     0.256 C 
HETATM   10  O   UNL N   1     -12.465  15.758  69.618  0.00  0.00    -0.267 OA
HETATM   11  H   UNL N   1     -10.215  14.275  67.997  0.00  0.00     0.169 HD
BRANCH   9  12
HETATM   12  C   UNL N   1     -11.984  13.474  69.804  0.00  0.00     0.032 A 
HETATM   13  C   UNL N   1     -11.627  12.347  69.035  0.00  0.00     0.017 A 
HETATM   14  C   UNL N   1     -11.814  11.056  69.543  0.00  0.00     0.010 A 
HETATM   15  C   UNL N   1     -12.400  10.875  70.805  0.00  0.00    -0.030 A 
HETATM   16  C   UNL N   1     -12.815  11.991  71.539  0.00  0.00     0.010 A 
HETATM   17  C   UNL N   1     -12.597  13.274  71.056  0.00  0.00     0.017 A 
BRANCH  15  18
HETATM   18  C   UNL N   1     -12.512   9.505  71.423  0.00  0.00     0.311 C 
BRANCH  18  19
HETATM   19  N   UNL N   1     -11.434   8.617  70.912  0.00  0.00     0.096 N 
HETATM   20  C   UNL N   1     -11.913   7.254  70.602  0.00  0.00     0.303 C 
HETATM   21  C   UNL N   1     -12.207   6.431  71.879  0.00  0.00     0.302 C 
HETATM   22  N   UNL N   1     -11.055   6.395  72.806  0.00  0.00     0.087 N 
HETATM   23  C   UNL N   1     -10.553   7.750  73.094  0.00  0.00     0.302 C 
HETATM   24  C   UNL N   1      -9.987   5.478  72.374  0.00  0.00     0.310 C 
HETATM   25  C   UNL N   1     -10.245   8.528  71.798  0.00  0.00     0.303 C 
ENDBRANCH  18  19
ENDBRANCH  15  18
ENDBRANCH   9  12
ENDBRANCH   1   8
BRANCH   2  26
HETATM   26  N   UNL N   1      -8.299  19.420  69.014  0.00  0.00    -0.191 N 
HETATM   27  C   UNL N   1      -6.905  19.333  69.323  0.00  0.00     0.683 A 
HETATM   28  N   UNL N   1      -6.145  18.259  68.966  0.00  0.00    -0.191 N 
HETATM   29  N   UNL N   1      -6.350  20.312  70.086  0.00  0.00    -0.202 N 
HETATM   30  C   UNL N   1      -4.850  18.130  69.379  0.00  0.00     0.062 A 
ATOM     31  HN  UNL N   1      -6.554  17.534  68.376  1.00  0.00     0.184 HD
HETATM   32  C   UNL N   1      -4.287  19.136  70.177  0.00  0.00     0.048 A 
HETATM   33  C   UNL N   1      -5.064  20.242  70.505  0.00  0.00     0.108 A 
ATOM     34  HN  UNL N   1      -6.917  21.119  70.350  1.00  0.00     0.183 HD
HETATM   35  H   UNL N   1      -8.781  20.215  69.454  0.00  0.00     0.184 HD
BRANCH  30  36
HETATM   36  C   UNL N   1      -4.078  16.912  69.007  0.00  0.00     0.007 A 
HETATM   37  C   UNL N   1      -3.359  16.170  69.962  0.00  0.00     0.016 A 
HETATM   38  C   UNL N   1      -2.687  15.007  69.581  0.00  0.00     0.018 A 
HETATM   39  C   UNL N   1      -2.723  14.599  68.248  0.00  0.00     0.087 A 
HETATM   40  N   UNL N   1      -3.403  15.334  67.330  0.00  0.00    -0.374 N 
HETATM   41  C   UNL N   1      -4.076  16.463  67.679  0.00  0.00     0.101 A 
ATOM     42  HN  UNL N   1      -3.411  15.031  66.356  1.00  0.00     0.164 HD
ENDBRANCH  30  36
ENDBRANCH   2  26
TORSDOF 6
ENDMDL
