# Supplementary material for: Structure-based computational screening of 470 natural quercetin derivatives for identification of SARS-CoV-2 Mpro inhibitor
Source: PeerJ. 2023 Mar 14;11:e14915. doi: 10.7717/peerj.14915 (PMC10022500; doi:10.7717/peerj.14915)
Supplement: Supplemental Information 1 [file peerj-11-14915-s001.zip › Screening 470 Quercetin Derivates as Anticovid/Docking results/3_uff_E=1004.66_out.pdbqt]

MODEL 1
REMARK VINA RESULT:      -8.9      0.000      0.000
REMARK  24 active torsions:
REMARK  status: ('A' for Active; 'I' for Inactive)
REMARK    1  A    between atoms: C_2  and  C_53 
REMARK    2  A    between atoms: C_3  and  O_4 
REMARK    3  A    between atoms: O_4  and  C_5 
REMARK    4  A    between atoms: C_5  and  C_7 
REMARK    5  A    between atoms: C_8  and  C_9 
REMARK    6  A    between atoms: C_12  and  O_13 
REMARK    7  A    between atoms: C_16  and  O_17 
REMARK    8  A    between atoms: C_18  and  O_19 
REMARK    9  A    between atoms: C_20  and  O_21 
REMARK   10  A    between atoms: O_21  and  C_22 
REMARK   11  A    between atoms: C_23  and  C_45 
REMARK   12  A    between atoms: C_29  and  O_30 
REMARK   13  A    between atoms: C_32  and  O_33 
REMARK   14  A    between atoms: O_33  and  C_34 
REMARK   15  A    between atoms: C_37  and  O_38 
REMARK   16  A    between atoms: C_39  and  O_40 
REMARK   17  A    between atoms: C_41  and  O_42 
REMARK   18  A    between atoms: C_47  and  O_48 
REMARK   19  A    between atoms: C_49  and  O_50 
REMARK   20  A    between atoms: C_53  and  O_54 
REMARK   21  A    between atoms: O_54  and  C_55 
REMARK   22  A    between atoms: C_58  and  O_59 
REMARK   23  A    between atoms: C_60  and  O_61 
REMARK   24  A    between atoms: C_62  and  O_63 
ROOT
HETATM    1  O   UNL N   1      -6.552  17.413  67.509  0.00  0.00    -0.348 OA
HETATM    2  C   UNL N   1      -5.488  18.131  68.116  0.00  0.00     0.180 C 
HETATM    3  C   UNL N   1      -5.751  19.653  68.033  0.00  0.00     0.194 C 
HETATM    4  C   UNL N   1      -7.099  20.032  68.669  0.00  0.00     0.184 C 
HETATM    5  C   UNL N   1      -8.185  19.167  68.000  0.00  0.00     0.204 C 
HETATM    6  C   UNL N   1      -7.817  17.672  68.114  0.00  0.00     0.292 C 
ENDROOT
BRANCH   6   7
HETATM    7  O   UNL N   1      -8.840  16.923  67.470  0.00  0.00    -0.343 OA
BRANCH   7   8
HETATM    8  C   UNL N   1      -9.302  15.824  68.246  0.00  0.00     0.233 C 
HETATM    9  C   UNL N   1     -10.731  15.940  68.746  0.00  0.00     0.196 C 
HETATM   10  C   UNL N   1     -11.308  14.740  69.411  0.00  0.00     0.079 A 
HETATM   11  O   UNL N   1     -11.394  16.941  68.543  0.00  0.00    -0.289 OA
HETATM   12  C   UNL N   1     -10.626  13.521  69.198  0.00  0.00     0.089 A 
HETATM   13  C   UNL N   1     -12.484  14.748  70.208  0.00  0.00     0.085 A 
HETATM   14  O   UNL N   1      -9.530  13.478  68.386  0.00  0.00    -0.337 OA
HETATM   15  C   UNL N   1     -11.085  12.340  69.787  0.00  0.00     0.074 A 
HETATM   16  C   UNL N   1      -9.227  14.488  67.470  0.00  0.00     0.199 C 
HETATM   17  C   UNL N   1     -12.251  12.340  70.556  0.00  0.00     0.077 A 
HETATM   18  C   UNL N   1     -12.942  13.550  70.763  0.00  0.00     0.074 A 
BRANCH  16  19
HETATM   19  C   UNL N   1     -10.151  14.364  66.243  0.00  0.00    -0.023 A 
HETATM   20  C   UNL N   1     -10.604  13.088  65.849  0.00  0.00     0.013 A 
HETATM   21  C   UNL N   1     -11.455  12.938  64.750  0.00  0.00     0.040 A 
HETATM   22  C   UNL N   1     -11.860  14.050  64.009  0.00  0.00     0.098 A 
HETATM   23  C   UNL N   1     -11.407  15.328  64.371  0.00  0.00     0.099 A 
HETATM   24  C   UNL N   1     -10.561  15.482  65.481  0.00  0.00     0.049 A 
BRANCH  22  25
HETATM   25  O   UNL N   1     -12.683  13.875  62.953  0.00  0.00    -0.358 OA
HETATM   26  H   UNL N   1     -12.576  14.369  62.128  0.00  0.00     0.218 HD
ENDBRANCH  22  25
BRANCH  23  27
HETATM   27  O   UNL N   1     -11.782  16.407  63.651  0.00  0.00    -0.358 OA
HETATM   28  H   UNL N   1     -11.784  17.298  64.029  0.00  0.00     0.218 HD
ENDBRANCH  23  27
ENDBRANCH  16  19
BRANCH  17  29
HETATM   29  O   UNL N   1     -12.705  11.152  71.040  0.00  0.00    -0.318 OA
BRANCH  29  30
HETATM   30  C   UNL N   1     -11.943  10.001  71.141  0.00  0.00     0.298 C 
HETATM   31  C   UNL N   1     -12.778   8.881  71.801  0.00  0.00     0.205 C 
HETATM   32  C   UNL N   1     -11.866   7.652  71.967  0.00  0.00     0.183 C 
HETATM   33  C   UNL N   1     -11.232   7.264  70.617  0.00  0.00     0.178 C 
HETATM   34  C   UNL N   1     -10.546   8.518  70.012  0.00  0.00     0.152 C 
HETATM   35  O   UNL N   1     -11.478   9.585  69.862  0.00  0.00    -0.351 OA
HETATM   36  C   UNL N   1      -9.914   8.204  68.655  0.00  0.00     0.042 C 
BRANCH  31  37
HETATM   37  O   UNL N   1     -13.949   8.573  71.076  0.00  0.00    -0.388 OA
HETATM   38  H   UNL N   1     -14.566   8.047  71.648  0.00  0.00     0.210 HD
ENDBRANCH  31  37
BRANCH  32  39
HETATM   39  O   UNL N   1     -12.585   6.582  72.522  0.00  0.00    -0.390 OA
HETATM   40  H   UNL N   1     -13.525   6.888  72.612  0.00  0.00     0.210 HD
ENDBRANCH  32  39
BRANCH  33  41
HETATM   41  O   UNL N   1     -12.222   6.769  69.750  0.00  0.00    -0.390 OA
HETATM   42  H   UNL N   1     -11.856   5.950  69.323  0.00  0.00     0.210 HD
ENDBRANCH  33  41
ENDBRANCH  29  30
ENDBRANCH  17  29
BRANCH  13  43
HETATM   43  O   UNL N   1     -13.189  15.871  70.473  0.00  0.00    -0.360 OA
HETATM   44  H   UNL N   1     -13.456  16.162  71.352  0.00  0.00     0.217 HD
ENDBRANCH  13  43
ENDBRANCH   7   8
ENDBRANCH   6   7
BRANCH   5  45
HETATM   45  O   UNL N   1      -9.433  19.396  68.601  0.00  0.00    -0.388 OA
HETATM   46  H   UNL N   1     -10.083  19.544  67.864  0.00  0.00     0.210 HD
ENDBRANCH   5  45
BRANCH   2  47
HETATM   47  C   UNL N   1      -5.119  17.592  69.532  0.00  0.00     0.205 C 
BRANCH  47  48
HETATM   48  O   UNL N   1      -4.391  16.377  69.475  0.00  0.00    -0.356 OA
BRANCH  48  49
HETATM   49  C   UNL N   1      -5.122  15.281  69.997  0.00  0.00     0.291 C 
HETATM   50  C   UNL N   1      -5.028  14.119  68.973  0.00  0.00     0.204 C 
HETATM   51  C   UNL N   1      -5.672  12.827  69.528  0.00  0.00     0.183 C 
HETATM   52  C   UNL N   1      -5.083  12.546  70.927  0.00  0.00     0.178 C 
HETATM   53  C   UNL N   1      -5.209  13.807  71.823  0.00  0.00     0.152 C 
HETATM   54  O   UNL N   1      -4.520  14.889  71.221  0.00  0.00    -0.351 OA
HETATM   55  C   UNL N   1      -4.588  13.572  73.198  0.00  0.00     0.042 C 
BRANCH  50  56
HETATM   56  O   UNL N   1      -5.572  14.471  67.726  0.00  0.00    -0.388 OA
HETATM   57  H   UNL N   1      -4.890  14.278  67.032  0.00  0.00     0.210 HD
ENDBRANCH  50  56
BRANCH  51  58
HETATM   58  O   UNL N   1      -7.081  12.896  69.549  0.00  0.00    -0.390 OA
HETATM   59  H   UNL N   1      -7.398  13.455  68.799  0.00  0.00     0.210 HD
ENDBRANCH  51  58
BRANCH  52  60
HETATM   60  O   UNL N   1      -5.672  11.409  71.507  0.00  0.00    -0.390 OA
HETATM   61  H   UNL N   1      -6.612  11.635  71.729  0.00  0.00     0.210 HD
ENDBRANCH  52  60
ENDBRANCH  48  49
ENDBRANCH  47  48
ENDBRANCH   2  47
BRANCH   4  62
HETATM   62  O   UNL N   1      -7.102  19.819  70.057  0.00  0.00    -0.390 OA
HETATM   63  H   UNL N   1      -7.677  20.523  70.455  0.00  0.00     0.210 HD
ENDBRANCH   4  62
BRANCH   3  64
HETATM   64  O   UNL N   1      -4.707  20.358  68.604  0.00  0.00    -0.307 OA
BRANCH  64  65
HETATM   65  C   UNL N   1      -3.561  20.668  67.943  0.00  0.00     0.283 C 
HETATM   66  O   UNL N   1      -2.470  20.357  68.404  0.00  0.00    -0.260 OA
BRANCH  65  67
HETATM   67  C   UNL N   1      -3.649  21.388  66.658  0.00  0.00     0.083 C 
HETATM   68  C   UNL N   1      -3.677  20.730  65.483  0.00  0.00     0.017 C 
BRANCH  68  69
HETATM   69  C   UNL N   1      -3.766  21.396  64.155  0.00  0.00    -0.036 A 
HETATM   70  C   UNL N   1      -4.780  21.103  63.216  0.00  0.00     0.014 A 
HETATM   71  C   UNL N   1      -4.813  21.763  61.985  0.00  0.00     0.037 A 
HETATM   72  C   UNL N   1      -3.839  22.713  61.667  0.00  0.00     0.065 A 
HETATM   73  C   UNL N   1      -2.830  23.010  62.592  0.00  0.00     0.037 A 
HETATM   74  C   UNL N   1      -2.798  22.361  63.828  0.00  0.00     0.014 A 
BRANCH  72  75
HETATM   75  O   UNL N   1      -3.881  23.335  60.471  0.00  0.00    -0.361 OA
HETATM   76  H   UNL N   1      -4.083  24.278  60.396  0.00  0.00     0.217 HD
ENDBRANCH  72  75
ENDBRANCH  68  69
ENDBRANCH  65  67
ENDBRANCH  64  65
ENDBRANCH   3  64
TORSDOF 24
ENDMDL
MODEL 2
REMARK VINA RESULT:      -8.6      2.824     10.422
REMARK  24 active torsions:
REMARK  status: ('A' for Active; 'I' for Inactive)
REMARK    1  A    between atoms: C_2  and  C_53 
REMARK    2  A    between atoms: C_3  and  O_4 
REMARK    3  A    between atoms: O_4  and  C_5 
REMARK    4  A    between atoms: C_5  and  C_7 
REMARK    5  A    between atoms: C_8  and  C_9 
REMARK    6  A    between atoms: C_12  and  O_13 
REMARK    7  A    between atoms: C_16  and  O_17 
REMARK    8  A    between atoms: C_18  and  O_19 
REMARK    9  A    between atoms: C_20  and  O_21 
REMARK   10  A    between atoms: O_21  and  C_22 
REMARK   11  A    between atoms: C_23  and  C_45 
REMARK   12  A    between atoms: C_29  and  O_30 
REMARK   13  A    between atoms: C_32  and  O_33 
REMARK   14  A    between atoms: O_33  and  C_34 
REMARK   15  A    between atoms: C_37  and  O_38 
REMARK   16  A    between atoms: C_39  and  O_40 
REMARK   17  A    between atoms: C_41  and  O_42 
REMARK   18  A    between atoms: C_47  and  O_48 
REMARK   19  A    between atoms: C_49  and  O_50 
REMARK   20  A    between atoms: C_53  and  O_54 
REMARK   21  A    between atoms: O_54  and  C_55 
REMARK   22  A    between atoms: C_58  and  O_59 
REMARK   23  A    between atoms: C_60  and  O_61 
REMARK   24  A    between atoms: C_62  and  O_63 
ROOT
HETATM    1  O   UNL N   1      -9.118  12.421  67.009  0.00  0.00    -0.348 OA
HETATM    2  C   UNL N   1      -8.514  11.139  66.918  0.00  0.00     0.180 C 
HETATM    3  C   UNL N   1      -9.415  10.178  66.107  0.00  0.00     0.194 C 
HETATM    4  C   UNL N   1      -9.728  10.736  64.709  0.00  0.00     0.184 C 
HETATM    5  C   UNL N   1     -10.319  12.147  64.895  0.00  0.00     0.204 C 
HETATM    6  C   UNL N   1      -9.359  13.017  65.735  0.00  0.00     0.292 C 
ENDROOT
BRANCH   6   7
HETATM    7  O   UNL N   1      -9.956  14.298  65.890  0.00  0.00    -0.343 OA
BRANCH   7   8
HETATM    8  C   UNL N   1      -9.119  15.227  66.568  0.00  0.00     0.233 C 
HETATM    9  C   UNL N   1      -9.530  16.683  66.438  0.00  0.00     0.196 C 
HETATM   10  C   UNL N   1      -8.787  17.666  67.271  0.00  0.00     0.079 A 
HETATM   11  O   UNL N   1     -10.474  17.015  65.743  0.00  0.00    -0.289 OA
HETATM   12  C   UNL N   1      -8.038  17.134  68.345  0.00  0.00     0.089 A 
HETATM   13  C   UNL N   1      -8.803  19.072  67.066  0.00  0.00     0.085 A 
HETATM   14  O   UNL N   1      -8.057  15.793  68.599  0.00  0.00    -0.337 OA
HETATM   15  C   UNL N   1      -7.299  17.976  69.179  0.00  0.00     0.074 A 
HETATM   16  C   UNL N   1      -9.036  14.940  68.085  0.00  0.00     0.199 C 
HETATM   17  C   UNL N   1      -7.327  19.359  68.993  0.00  0.00     0.077 A 
HETATM   18  C   UNL N   1      -8.080  19.898  67.931  0.00  0.00     0.074 A 
BRANCH  16  19
HETATM   19  C   UNL N   1     -10.343  15.117  68.882  0.00  0.00    -0.023 A 
HETATM   20  C   UNL N   1     -11.543  14.590  68.360  0.00  0.00     0.013 A 
HETATM   21  C   UNL N   1     -12.746  14.718  69.061  0.00  0.00     0.040 A 
HETATM   22  C   UNL N   1     -12.785  15.385  70.287  0.00  0.00     0.098 A 
HETATM   23  C   UNL N   1     -11.606  15.934  70.817  0.00  0.00     0.099 A 
HETATM   24  C   UNL N   1     -10.396  15.797  70.120  0.00  0.00     0.049 A 
BRANCH  22  25
HETATM   25  O   UNL N   1     -13.960  15.493  70.943  0.00  0.00    -0.358 OA
HETATM   26  H   UNL N   1     -14.316  16.346  71.229  0.00  0.00     0.218 HD
ENDBRANCH  22  25
BRANCH  23  27
HETATM   27  O   UNL N   1     -11.638  16.593  71.995  0.00  0.00    -0.358 OA
HETATM   28  H   UNL N   1     -11.368  16.172  72.824  0.00  0.00     0.218 HD
ENDBRANCH  23  27
ENDBRANCH  16  19
BRANCH  17  29
HETATM   29  O   UNL N   1      -6.658  20.145  69.880  0.00  0.00    -0.318 OA
BRANCH  29  30
HETATM   30  C   UNL N   1      -5.286  20.324  69.894  0.00  0.00     0.298 C 
HETATM   31  C   UNL N   1      -4.745  20.089  71.322  0.00  0.00     0.205 C 
HETATM   32  C   UNL N   1      -3.233  20.381  71.304  0.00  0.00     0.183 C 
HETATM   33  C   UNL N   1      -2.536  19.546  70.212  0.00  0.00     0.178 C 
HETATM   34  C   UNL N   1      -3.269  19.780  68.864  0.00  0.00     0.152 C 
HETATM   35  O   UNL N   1      -4.650  19.446  68.972  0.00  0.00    -0.351 OA
HETATM   36  C   UNL N   1      -2.636  18.958  67.740  0.00  0.00     0.042 C 
BRANCH  31  37
HETATM   37  O   UNL N   1      -5.025  18.795  71.807  0.00  0.00    -0.388 OA
HETATM   38  H   UNL N   1      -4.609  18.676  72.700  0.00  0.00     0.210 HD
ENDBRANCH  31  37
BRANCH  32  39
HETATM   39  O   UNL N   1      -2.675  20.139  72.568  0.00  0.00    -0.390 OA
HETATM   40  H   UNL N   1      -2.563  21.025  73.003  0.00  0.00     0.210 HD
ENDBRANCH  32  39
BRANCH  33  41
HETATM   41  O   UNL N   1      -2.560  18.185  70.564  0.00  0.00    -0.390 OA
HETATM   42  H   UNL N   1      -1.781  18.021  71.158  0.00  0.00     0.210 HD
ENDBRANCH  33  41
ENDBRANCH  29  30
ENDBRANCH  17  29
BRANCH  13  43
HETATM   43  O   UNL N   1      -9.482  19.663  66.057  0.00  0.00    -0.360 OA
HETATM   44  H   UNL N   1      -9.969  20.491  66.129  0.00  0.00     0.217 HD
ENDBRANCH  13  43
ENDBRANCH   7   8
ENDBRANCH   6   7
BRANCH   5  45
HETATM   45  O   UNL N   1     -10.541  12.754  63.649  0.00  0.00    -0.388 OA
HETATM   46  H   UNL N   1     -11.514  12.681  63.464  0.00  0.00     0.210 HD
ENDBRANCH   5  45
BRANCH   2  47
HETATM   47  C   UNL N   1      -7.023  11.198  66.466  0.00  0.00     0.205 C 
BRANCH  47  48
HETATM   48  O   UNL N   1      -6.126  11.231  67.564  0.00  0.00    -0.356 OA
BRANCH  48  49
HETATM   49  C   UNL N   1      -6.089  12.498  68.197  0.00  0.00     0.291 C 
HETATM   50  C   UNL N   1      -5.814  12.266  69.705  0.00  0.00     0.204 C 
HETATM   51  C   UNL N   1      -5.606  13.604  70.451  0.00  0.00     0.183 C 
HETATM   52  C   UNL N   1      -4.549  14.432  69.690  0.00  0.00     0.178 C 
HETATM   53  C   UNL N   1      -4.936  14.544  68.191  0.00  0.00     0.152 C 
HETATM   54  O   UNL N   1      -5.027  13.247  67.626  0.00  0.00    -0.351 OA
HETATM   55  C   UNL N   1      -3.879  15.317  67.404  0.00  0.00     0.042 C 
BRANCH  50  56
HETATM   56  O   UNL N   1      -6.817  11.489  70.310  0.00  0.00    -0.388 OA
HETATM   57  H   UNL N   1      -7.579  11.430  69.677  0.00  0.00     0.210 HD
ENDBRANCH  50  56
BRANCH  51  58
HETATM   58  O   UNL N   1      -6.812  14.315  70.626  0.00  0.00    -0.390 OA
HETATM   59  H   UNL N   1      -6.910  14.984  69.907  0.00  0.00     0.210 HD
ENDBRANCH  51  58
BRANCH  52  60
HETATM   60  O   UNL N   1      -4.356  15.687  70.293  0.00  0.00    -0.390 OA
HETATM   61  H   UNL N   1      -4.226  15.539  71.266  0.00  0.00     0.210 HD
ENDBRANCH  52  60
ENDBRANCH  48  49
ENDBRANCH  47  48
ENDBRANCH   2  47
BRANCH   4  62
HETATM   62  O   UNL N   1      -8.582  10.797  63.901  0.00  0.00    -0.390 OA
HETATM   63  H   UNL N   1      -8.489   9.912  63.462  0.00  0.00     0.210 HD
ENDBRANCH   4  62
BRANCH   3  64
HETATM   64  O   UNL N   1      -8.842   8.921  66.033  0.00  0.00    -0.307 OA
BRANCH  64  65
HETATM   65  C   UNL N   1      -9.071   7.938  66.944  0.00  0.00     0.283 C 
HETATM   66  O   UNL N   1      -8.374   6.932  66.964  0.00  0.00    -0.260 OA
BRANCH  65  67
HETATM   67  C   UNL N   1     -10.176   8.099  67.909  0.00  0.00     0.083 C 
HETATM   68  C   UNL N   1      -9.943   8.415  69.198  0.00  0.00     0.017 C 
BRANCH  68  69
HETATM   69  C   UNL N   1     -11.010   8.592  70.220  0.00  0.00    -0.036 A 
HETATM   70  C   UNL N   1     -11.470   9.861  70.636  0.00  0.00     0.014 A 
HETATM   71  C   UNL N   1     -12.477   9.965  71.599  0.00  0.00     0.037 A 
HETATM   72  C   UNL N   1     -13.033   8.816  72.165  0.00  0.00     0.065 A 
HETATM   73  C   UNL N   1     -12.583   7.553  71.758  0.00  0.00     0.037 A 
HETATM   74  C   UNL N   1     -11.584   7.443  70.789  0.00  0.00     0.014 A 
BRANCH  72  75
HETATM   75  O   UNL N   1     -14.000   8.934  73.099  0.00  0.00    -0.361 OA
HETATM   76  H   UNL N   1     -14.903   9.188  72.866  0.00  0.00     0.217 HD
ENDBRANCH  72  75
ENDBRANCH  68  69
ENDBRANCH  65  67
ENDBRANCH  64  65
ENDBRANCH   3  64
TORSDOF 24
ENDMDL
MODEL 3
REMARK VINA RESULT:      -8.6      2.384      3.617
REMARK  24 active torsions:
REMARK  status: ('A' for Active; 'I' for Inactive)
REMARK    1  A    between atoms: C_2  and  C_53 
REMARK    2  A    between atoms: C_3  and  O_4 
REMARK    3  A    between atoms: O_4  and  C_5 
REMARK    4  A    between atoms: C_5  and  C_7 
REMARK    5  A    between atoms: C_8  and  C_9 
REMARK    6  A    between atoms: C_12  and  O_13 
REMARK    7  A    between atoms: C_16  and  O_17 
REMARK    8  A    between atoms: C_18  and  O_19 
REMARK    9  A    between atoms: C_20  and  O_21 
REMARK   10  A    between atoms: O_21  and  C_22 
REMARK   11  A    between atoms: C_23  and  C_45 
REMARK   12  A    between atoms: C_29  and  O_30 
REMARK   13  A    between atoms: C_32  and  O_33 
REMARK   14  A    between atoms: O_33  and  C_34 
REMARK   15  A    between atoms: C_37  and  O_38 
REMARK   16  A    between atoms: C_39  and  O_40 
REMARK   17  A    between atoms: C_41  and  O_42 
REMARK   18  A    between atoms: C_47  and  O_48 
REMARK   19  A    between atoms: C_49  and  O_50 
REMARK   20  A    between atoms: C_53  and  O_54 
REMARK   21  A    between atoms: O_54  and  C_55 
REMARK   22  A    between atoms: C_58  and  O_59 
REMARK   23  A    between atoms: C_60  and  O_61 
REMARK   24  A    between atoms: C_62  and  O_63 
ROOT
HETATM    1  O   UNL N   1      -7.085  16.775  67.090  0.00  0.00    -0.348 OA
HETATM    2  C   UNL N   1      -6.759  18.032  67.666  0.00  0.00     0.180 C 
HETATM    3  C   UNL N   1      -7.257  19.182  66.760  0.00  0.00     0.194 C 
HETATM    4  C   UNL N   1      -8.767  19.080  66.490  0.00  0.00     0.184 C 
HETATM    5  C   UNL N   1      -9.043  17.672  65.928  0.00  0.00     0.204 C 
HETATM    6  C   UNL N   1      -8.486  16.599  66.890  0.00  0.00     0.292 C 
ENDROOT
BRANCH   6   7
HETATM    7  O   UNL N   1      -8.751  15.324  66.319  0.00  0.00    -0.343 OA
BRANCH   7   8
HETATM    8  C   UNL N   1      -9.107  14.342  67.284  0.00  0.00     0.233 C 
HETATM    9  C   UNL N   1     -10.505  14.477  67.861  0.00  0.00     0.196 C 
HETATM   10  C   UNL N   1     -10.977  13.373  68.740  0.00  0.00     0.079 A 
HETATM   11  O   UNL N   1     -11.228  15.409  67.556  0.00  0.00    -0.289 OA
HETATM   12  C   UNL N   1     -10.251  12.163  68.666  0.00  0.00     0.089 A 
HETATM   13  C   UNL N   1     -12.098  13.459  69.608  0.00  0.00     0.085 A 
HETATM   14  O   UNL N   1      -9.209  12.039  67.794  0.00  0.00    -0.337 OA
HETATM   15  C   UNL N   1     -10.612  11.072  69.458  0.00  0.00     0.074 A 
HETATM   16  C   UNL N   1      -9.017  12.906  66.716  0.00  0.00     0.199 C 
HETATM   17  C   UNL N   1     -11.724  11.144  70.299  0.00  0.00     0.077 A 
HETATM   18  C   UNL N   1     -12.460  12.344  70.370  0.00  0.00     0.074 A 
BRANCH  16  19
HETATM   19  C   UNL N   1     -10.010  12.557  65.590  0.00  0.00    -0.023 A 
HETATM   20  C   UNL N   1     -10.140  11.215  65.178  0.00  0.00     0.013 A 
HETATM   21  C   UNL N   1     -11.042  10.859  64.171  0.00  0.00     0.040 A 
HETATM   22  C   UNL N   1     -11.822  11.831  63.541  0.00  0.00     0.098 A 
HETATM   23  C   UNL N   1     -11.696  13.176  63.922  0.00  0.00     0.099 A 
HETATM   24  C   UNL N   1     -10.799  13.534  64.940  0.00  0.00     0.049 A 
BRANCH  22  25
HETATM   25  O   UNL N   1     -12.684  11.458  62.572  0.00  0.00    -0.358 OA
HETATM   26  H   UNL N   1     -13.335  10.753  62.703  0.00  0.00     0.218 HD
ENDBRANCH  22  25
BRANCH  23  27
HETATM   27  O   UNL N   1     -12.436  14.123  63.307  0.00  0.00    -0.358 OA
HETATM   28  H   UNL N   1     -12.041  14.770  62.705  0.00  0.00     0.218 HD
ENDBRANCH  23  27
ENDBRANCH  16  19
BRANCH  17  29
HETATM   29  O   UNL N   1     -12.087  10.029  70.990  0.00  0.00    -0.318 OA
BRANCH  29  30
HETATM   30  C   UNL N   1     -11.246   8.963  71.260  0.00  0.00     0.298 C 
HETATM   31  C   UNL N   1     -11.401   8.540  72.737  0.00  0.00     0.205 C 
HETATM   32  C   UNL N   1     -10.390   7.411  73.010  0.00  0.00     0.183 C 
HETATM   33  C   UNL N   1     -10.573   6.266  71.996  0.00  0.00     0.178 C 
HETATM   34  C   UNL N   1     -10.529   6.860  70.562  0.00  0.00     0.152 C 
HETATM   35  O   UNL N   1     -11.524   7.865  70.398  0.00  0.00    -0.351 OA
HETATM   36  C   UNL N   1     -10.729   5.772  69.505  0.00  0.00     0.042 C 
BRANCH  31  37
HETATM   37  O   UNL N   1     -12.719   8.154  73.060  0.00  0.00    -0.388 OA
HETATM   38  H   UNL N   1     -12.742   7.185  73.269  0.00  0.00     0.210 HD
ENDBRANCH  31  37
BRANCH  32  39
HETATM   39  O   UNL N   1     -10.516   6.952  74.330  0.00  0.00    -0.390 OA
HETATM   40  H   UNL N   1     -11.475   7.045  74.572  0.00  0.00     0.210 HD
ENDBRANCH  32  39
BRANCH  33  41
HETATM   41  O   UNL N   1     -11.798   5.614  72.228  0.00  0.00    -0.390 OA
HETATM   42  H   UNL N   1     -12.345   6.212  72.801  0.00  0.00     0.210 HD
ENDBRANCH  33  41
ENDBRANCH  29  30
ENDBRANCH  17  29
BRANCH  13  43
HETATM   43  O   UNL N   1     -12.840  14.581  69.749  0.00  0.00    -0.360 OA
HETATM   44  H   UNL N   1     -12.893  15.293  69.103  0.00  0.00     0.217 HD
ENDBRANCH  13  43
ENDBRANCH   7   8
ENDBRANCH   6   7
BRANCH   5  45
HETATM   45  O   UNL N   1     -10.421  17.476  65.747  0.00  0.00    -0.388 OA
HETATM   46  H   UNL N   1     -10.882  18.057  66.408  0.00  0.00     0.210 HD
ENDBRANCH   5  45
BRANCH   2  47
HETATM   47  C   UNL N   1      -7.166  18.138  69.167  0.00  0.00     0.205 C 
BRANCH  47  48
HETATM   48  O   UNL N   1      -6.053  18.022  70.038  0.00  0.00    -0.356 OA
BRANCH  48  49
HETATM   49  C   UNL N   1      -5.191  19.144  69.970  0.00  0.00     0.291 C 
HETATM   50  C   UNL N   1      -5.161  19.804  71.373  0.00  0.00     0.204 C 
HETATM   51  C   UNL N   1      -4.126  20.950  71.434  0.00  0.00     0.183 C 
HETATM   52  C   UNL N   1      -2.775  20.422  70.904  0.00  0.00     0.178 C 
HETATM   53  C   UNL N   1      -2.969  19.754  69.517  0.00  0.00     0.152 C 
HETATM   54  O   UNL N   1      -3.892  18.685  69.629  0.00  0.00    -0.351 OA
HETATM   55  C   UNL N   1      -1.655  19.178  68.993  0.00  0.00     0.042 C 
BRANCH  50  56
HETATM   56  O   UNL N   1      -6.435  20.238  71.778  0.00  0.00    -0.388 OA
HETATM   57  H   UNL N   1      -6.312  21.003  72.398  0.00  0.00     0.210 HD
ENDBRANCH  50  56
BRANCH  51  58
HETATM   58  O   UNL N   1      -4.555  22.099  70.736  0.00  0.00    -0.390 OA
HETATM   59  H   UNL N   1      -5.396  22.434  71.133  0.00  0.00     0.210 HD
ENDBRANCH  51  58
BRANCH  52  60
HETATM   60  O   UNL N   1      -1.804  21.439  70.884  0.00  0.00    -0.390 OA
HETATM   61  H   UNL N   1      -1.690  21.730  69.943  0.00  0.00     0.210 HD
ENDBRANCH  52  60
ENDBRANCH  48  49
ENDBRANCH  47  48
ENDBRANCH   2  47
BRANCH   4  62
HETATM   62  O   UNL N   1      -9.523  19.289  67.655  0.00  0.00    -0.390 OA
HETATM   63  H   UNL N   1      -9.682  18.397  68.061  0.00  0.00     0.210 HD
ENDBRANCH   4  62
BRANCH   3  64
HETATM   64  O   UNL N   1      -6.923  20.409  67.306  0.00  0.00    -0.307 OA
BRANCH  64  65
HETATM   65  C   UNL N   1      -5.857  21.146  66.897  0.00  0.00     0.283 C 
HETATM   66  O   UNL N   1      -5.408  22.038  67.605  0.00  0.00    -0.260 OA
BRANCH  65  67
HETATM   67  C   UNL N   1      -5.248  20.857  65.585  0.00  0.00     0.083 C 
HETATM   68  C   UNL N   1      -5.960  20.943  64.445  0.00  0.00     0.017 C 
BRANCH  68  69
HETATM   69  C   UNL N   1      -5.406  20.666  63.091  0.00  0.00    -0.036 A 
HETATM   70  C   UNL N   1      -5.361  19.370  62.531  0.00  0.00     0.014 A 
HETATM   71  C   UNL N   1      -4.831  19.172  61.253  0.00  0.00     0.037 A 
HETATM   72  C   UNL N   1      -4.333  20.253  60.521  0.00  0.00     0.065 A 
HETATM   73  C   UNL N   1      -4.374  21.541  61.068  0.00  0.00     0.037 A 
HETATM   74  C   UNL N   1      -4.912  21.746  62.341  0.00  0.00     0.014 A 
BRANCH  72  75
HETATM   75  O   UNL N   1      -3.818  20.044  59.292  0.00  0.00    -0.361 OA
HETATM   76  H   UNL N   1      -2.875  19.874  59.159  0.00  0.00     0.217 HD
ENDBRANCH  72  75
ENDBRANCH  68  69
ENDBRANCH  65  67
ENDBRANCH  64  65
ENDBRANCH   3  64
TORSDOF 24
ENDMDL
MODEL 4
REMARK VINA RESULT:      -8.6      2.089      3.531
REMARK  24 active torsions:
REMARK  status: ('A' for Active; 'I' for Inactive)
REMARK    1  A    between atoms: C_2  and  C_53 
REMARK    2  A    between atoms: C_3  and  O_4 
REMARK    3  A    between atoms: O_4  and  C_5 
REMARK    4  A    between atoms: C_5  and  C_7 
REMARK    5  A    between atoms: C_8  and  C_9 
REMARK    6  A    between atoms: C_12  and  O_13 
REMARK    7  A    between atoms: C_16  and  O_17 
REMARK    8  A    between atoms: C_18  and  O_19 
REMARK    9  A    between atoms: C_20  and  O_21 
REMARK   10  A    between atoms: O_21  and  C_22 
REMARK   11  A    between atoms: C_23  and  C_45 
REMARK   12  A    between atoms: C_29  and  O_30 
REMARK   13  A    between atoms: C_32  and  O_33 
REMARK   14  A    between atoms: O_33  and  C_34 
REMARK   15  A    between atoms: C_37  and  O_38 
REMARK   16  A    between atoms: C_39  and  O_40 
REMARK   17  A    between atoms: C_41  and  O_42 
REMARK   18  A    between atoms: C_47  and  O_48 
REMARK   19  A    between atoms: C_49  and  O_50 
REMARK   20  A    between atoms: C_53  and  O_54 
REMARK   21  A    between atoms: O_54  and  C_55 
REMARK   22  A    between atoms: C_58  and  O_59 
REMARK   23  A    between atoms: C_60  and  O_61 
REMARK   24  A    between atoms: C_62  and  O_63 
ROOT
HETATM    1  O   UNL N   1      -6.856  16.516  66.655  0.00  0.00    -0.348 OA
HETATM    2  C   UNL N   1      -6.160  17.614  67.226  0.00  0.00     0.180 C 
HETATM    3  C   UNL N   1      -6.794  18.948  66.769  0.00  0.00     0.194 C 
HETATM    4  C   UNL N   1      -8.292  19.012  67.111  0.00  0.00     0.184 C 
HETATM    5  C   UNL N   1      -8.958  17.759  66.509  0.00  0.00     0.204 C 
HETATM    6  C   UNL N   1      -8.238  16.487  67.006  0.00  0.00     0.292 C 
ENDROOT
BRANCH   6   7
HETATM    7  O   UNL N   1      -8.879  15.365  66.412  0.00  0.00    -0.343 OA
BRANCH   7   8
HETATM    8  C   UNL N   1      -9.161  14.325  67.340  0.00  0.00     0.233 C 
HETATM    9  C   UNL N   1     -10.551  14.358  67.948  0.00  0.00     0.196 C 
HETATM   10  C   UNL N   1     -10.945  13.194  68.787  0.00  0.00     0.079 A 
HETATM   11  O   UNL N   1     -11.331  15.260  67.697  0.00  0.00    -0.289 OA
HETATM   12  C   UNL N   1     -10.155  12.030  68.648  0.00  0.00     0.089 A 
HETATM   13  C   UNL N   1     -12.050  13.181  69.679  0.00  0.00     0.085 A 
HETATM   14  O   UNL N   1      -9.126  12.000  67.752  0.00  0.00    -0.337 OA
HETATM   15  C   UNL N   1     -10.439  10.888  69.399  0.00  0.00     0.074 A 
HETATM   16  C   UNL N   1      -9.004  12.921  66.709  0.00  0.00     0.199 C 
HETATM   17  C   UNL N   1     -11.536  10.863  70.263  0.00  0.00     0.077 A 
HETATM   18  C   UNL N   1     -12.334  12.016  70.398  0.00  0.00     0.074 A 
BRANCH  16  19
HETATM   19  C   UNL N   1     -10.000  12.566  65.588  0.00  0.00    -0.023 A 
HETATM   20  C   UNL N   1     -10.111  11.224  65.167  0.00  0.00     0.013 A 
HETATM   21  C   UNL N   1     -11.015  10.862  64.163  0.00  0.00     0.040 A 
HETATM   22  C   UNL N   1     -11.815  11.826  63.547  0.00  0.00     0.098 A 
HETATM   23  C   UNL N   1     -11.707  13.170  63.937  0.00  0.00     0.099 A 
HETATM   24  C   UNL N   1     -10.809  13.534  64.951  0.00  0.00     0.049 A 
BRANCH  22  25
HETATM   25  O   UNL N   1     -12.679  11.447  62.581  0.00  0.00    -0.358 OA
HETATM   26  H   UNL N   1     -13.359  12.042  62.235  0.00  0.00     0.218 HD
ENDBRANCH  22  25
BRANCH  23  27
HETATM   27  O   UNL N   1     -12.467  14.111  63.335  0.00  0.00    -0.358 OA
HETATM   28  H   UNL N   1     -12.683  14.948  63.770  0.00  0.00     0.218 HD
ENDBRANCH  23  27
ENDBRANCH  16  19
BRANCH  17  29
HETATM   29  O   UNL N   1     -11.823   9.702  70.911  0.00  0.00    -0.318 OA
BRANCH  29  30
HETATM   30  C   UNL N   1     -10.899   8.711  71.196  0.00  0.00     0.298 C 
HETATM   31  C   UNL N   1     -10.978   8.341  72.694  0.00  0.00     0.205 C 
HETATM   32  C   UNL N   1      -9.880   7.301  72.978  0.00  0.00     0.183 C 
HETATM   33  C   UNL N   1     -10.009   6.103  72.018  0.00  0.00     0.178 C 
HETATM   34  C   UNL N   1     -10.052   6.637  70.561  0.00  0.00     0.152 C 
HETATM   35  O   UNL N   1     -11.122   7.561  70.389  0.00  0.00    -0.351 OA
HETATM   36  C   UNL N   1     -10.203   5.494  69.556  0.00  0.00     0.042 C 
BRANCH  31  37
HETATM   37  O   UNL N   1     -12.254   7.877  73.076  0.00  0.00    -0.388 OA
HETATM   38  H   UNL N   1     -12.301   7.806  74.064  0.00  0.00     0.210 HD
ENDBRANCH  31  37
BRANCH  32  39
HETATM   39  O   UNL N   1      -9.932   6.890  74.319  0.00  0.00    -0.390 OA
HETATM   40  H   UNL N   1     -10.787   7.235  74.688  0.00  0.00     0.210 HD
ENDBRANCH  32  39
BRANCH  33  41
HETATM   41  O   UNL N   1     -11.175   5.376  72.316  0.00  0.00    -0.390 OA
HETATM   42  H   UNL N   1     -11.785   5.987  72.807  0.00  0.00     0.210 HD
ENDBRANCH  33  41
ENDBRANCH  29  30
ENDBRANCH  17  29
BRANCH  13  43
HETATM   43  O   UNL N   1     -12.849  14.253  69.882  0.00  0.00    -0.360 OA
HETATM   44  H   UNL N   1     -12.722  14.914  70.571  0.00  0.00     0.217 HD
ENDBRANCH  13  43
ENDBRANCH   7   8
ENDBRANCH   6   7
BRANCH   5  45
HETATM   45  O   UNL N   1     -10.315  17.706  66.866  0.00  0.00    -0.388 OA
HETATM   46  H   UNL N   1     -10.592  18.636  67.078  0.00  0.00     0.210 HD
ENDBRANCH   5  45
BRANCH   2  47
HETATM   47  C   UNL N   1      -5.948  17.467  68.764  0.00  0.00     0.205 C 
BRANCH  47  48
HETATM   48  O   UNL N   1      -4.967  16.494  69.084  0.00  0.00    -0.356 OA
BRANCH  48  49
HETATM   49  C   UNL N   1      -5.521  15.353  69.717  0.00  0.00     0.291 C 
HETATM   50  C   UNL N   1      -5.095  14.105  68.902  0.00  0.00     0.204 C 
HETATM   51  C   UNL N   1      -5.528  12.799  69.606  0.00  0.00     0.183 C 
HETATM   52  C   UNL N   1      -5.046  12.847  71.072  0.00  0.00     0.178 C 
HETATM   53  C   UNL N   1      -5.510  14.166  71.744  0.00  0.00     0.152 C 
HETATM   54  O   UNL N   1      -4.987  15.273  71.030  0.00  0.00    -0.351 OA
HETATM   55  C   UNL N   1      -5.003  14.262  73.181  0.00  0.00     0.042 C 
BRANCH  50  56
HETATM   56  O   UNL N   1      -5.562  14.156  67.577  0.00  0.00    -0.388 OA
HETATM   57  H   UNL N   1      -6.285  13.483  67.484  0.00  0.00     0.210 HD
ENDBRANCH  50  56
BRANCH  51  58
HETATM   58  O   UNL N   1      -6.917  12.573  69.511  0.00  0.00    -0.390 OA
HETATM   59  H   UNL N   1      -7.103  11.949  68.767  0.00  0.00     0.210 HD
ENDBRANCH  51  58
BRANCH  52  60
HETATM   60  O   UNL N   1      -5.459  11.705  71.780  0.00  0.00    -0.390 OA
HETATM   61  H   UNL N   1      -4.683  11.377  72.304  0.00  0.00     0.210 HD
ENDBRANCH  52  60
ENDBRANCH  48  49
ENDBRANCH  47  48
ENDBRANCH   2  47
BRANCH   4  62
HETATM   62  O   UNL N   1      -8.512  19.056  68.497  0.00  0.00    -0.390 OA
HETATM   63  H   UNL N   1      -8.514  20.013  68.759  0.00  0.00     0.210 HD
ENDBRANCH   4  62
BRANCH   3  64
HETATM   64  O   UNL N   1      -6.107  20.022  67.305  0.00  0.00    -0.307 OA
BRANCH  64  65
HETATM   65  C   UNL N   1      -5.027  20.594  66.711  0.00  0.00     0.283 C 
HETATM   66  O   UNL N   1      -5.015  20.800  65.504  0.00  0.00    -0.260 OA
BRANCH  65  67
HETATM   67  C   UNL N   1      -3.864  20.962  67.541  0.00  0.00     0.083 C 
HETATM   68  C   UNL N   1      -3.781  20.599  68.836  0.00  0.00     0.017 C 
BRANCH  68  69
HETATM   69  C   UNL N   1      -2.637  20.937  69.726  0.00  0.00    -0.036 A 
HETATM   70  C   UNL N   1      -1.467  21.576  69.262  0.00  0.00     0.014 A 
HETATM   71  C   UNL N   1      -0.426  21.870  70.146  0.00  0.00     0.037 A 
HETATM   72  C   UNL N   1      -0.529  21.528  71.497  0.00  0.00     0.065 A 
HETATM   73  C   UNL N   1      -1.687  20.894  71.966  0.00  0.00     0.037 A 
HETATM   74  C   UNL N   1      -2.734  20.607  71.088  0.00  0.00     0.014 A 
BRANCH  72  75
HETATM   75  O   UNL N   1       0.488  21.812  72.336  0.00  0.00    -0.361 OA
HETATM   76  H   UNL N   1       1.138  22.499  72.132  0.00  0.00     0.217 HD
ENDBRANCH  72  75
ENDBRANCH  68  69
ENDBRANCH  65  67
ENDBRANCH  64  65
ENDBRANCH   3  64
TORSDOF 24
ENDMDL
MODEL 5
REMARK VINA RESULT:      -8.5      3.040     10.993
REMARK  24 active torsions:
REMARK  status: ('A' for Active; 'I' for Inactive)
REMARK    1  A    between atoms: C_2  and  C_53 
REMARK    2  A    between atoms: C_3  and  O_4 
REMARK    3  A    between atoms: O_4  and  C_5 
REMARK    4  A    between atoms: C_5  and  C_7 
REMARK    5  A    between atoms: C_8  and  C_9 
REMARK    6  A    between atoms: C_12  and  O_13 
REMARK    7  A    between atoms: C_16  and  O_17 
REMARK    8  A    between atoms: C_18  and  O_19 
REMARK    9  A    between atoms: C_20  and  O_21 
REMARK   10  A    between atoms: O_21  and  C_22 
REMARK   11  A    between atoms: C_23  and  C_45 
REMARK   12  A    between atoms: C_29  and  O_30 
REMARK   13  A    between atoms: C_32  and  O_33 
REMARK   14  A    between atoms: O_33  and  C_34 
REMARK   15  A    between atoms: C_37  and  O_38 
REMARK   16  A    between atoms: C_39  and  O_40 
REMARK   17  A    between atoms: C_41  and  O_42 
REMARK   18  A    between atoms: C_47  and  O_48 
REMARK   19  A    between atoms: C_49  and  O_50 
REMARK   20  A    between atoms: C_53  and  O_54 
REMARK   21  A    between atoms: O_54  and  C_55 
REMARK   22  A    between atoms: C_58  and  O_59 
REMARK   23  A    between atoms: C_60  and  O_61 
REMARK   24  A    between atoms: C_62  and  O_63 
ROOT
HETATM    1  O   UNL N   1      -9.326   9.266  69.578  0.00  0.00    -0.348 OA
HETATM    2  C   UNL N   1      -9.247   8.268  70.585  0.00  0.00     0.180 C 
HETATM    3  C   UNL N   1     -10.085   8.682  71.817  0.00  0.00     0.194 C 
HETATM    4  C   UNL N   1     -11.549   8.963  71.440  0.00  0.00     0.184 C 
HETATM    5  C   UNL N   1     -11.542  10.005  70.304  0.00  0.00     0.204 C 
HETATM    6  C   UNL N   1     -10.660   9.510  69.137  0.00  0.00     0.292 C 
ENDROOT
BRANCH   6   7
HETATM    7  O   UNL N   1     -10.675  10.510  68.126  0.00  0.00    -0.343 OA
BRANCH   7   8
HETATM    8  C   UNL N   1      -9.977  11.692  68.498  0.00  0.00     0.233 C 
HETATM    9  C   UNL N   1      -8.706  11.968  67.715  0.00  0.00     0.196 C 
HETATM   10  C   UNL N   1      -8.043  13.278  67.952  0.00  0.00     0.079 A 
HETATM   11  O   UNL N   1      -8.296  11.183  66.878  0.00  0.00    -0.289 OA
HETATM   12  C   UNL N   1      -8.825  14.267  68.589  0.00  0.00     0.089 A 
HETATM   13  C   UNL N   1      -6.711  13.588  67.568  0.00  0.00     0.085 A 
HETATM   14  O   UNL N   1     -10.127  14.012  68.912  0.00  0.00    -0.337 OA
HETATM   15  C   UNL N   1      -8.289  15.527  68.863  0.00  0.00     0.074 A 
HETATM   16  C   UNL N   1     -10.853  12.959  68.352  0.00  0.00     0.199 C 
HETATM   17  C   UNL N   1      -6.987  15.843  68.470  0.00  0.00     0.077 A 
HETATM   18  C   UNL N   1      -6.204  14.865  67.825  0.00  0.00     0.074 A 
BRANCH  16  19
HETATM   19  C   UNL N   1     -11.274  13.330  66.916  0.00  0.00    -0.023 A 
HETATM   20  C   UNL N   1     -12.020  12.404  66.157  0.00  0.00     0.013 A 
HETATM   21  C   UNL N   1     -12.432  12.710  64.857  0.00  0.00     0.040 A 
HETATM   22  C   UNL N   1     -12.099  13.937  64.278  0.00  0.00     0.098 A 
HETATM   23  C   UNL N   1     -11.341  14.866  65.008  0.00  0.00     0.099 A 
HETATM   24  C   UNL N   1     -10.935  14.564  66.316  0.00  0.00     0.049 A 
BRANCH  22  25
HETATM   25  O   UNL N   1     -12.512  14.206  63.021  0.00  0.00    -0.358 OA
HETATM   26  H   UNL N   1     -11.924  14.595  62.357  0.00  0.00     0.218 HD
ENDBRANCH  22  25
BRANCH  23  27
HETATM   27  O   UNL N   1     -11.003  16.048  64.449  0.00  0.00    -0.358 OA
HETATM   28  H   UNL N   1     -10.967  16.866  64.966  0.00  0.00     0.218 HD
ENDBRANCH  23  27
ENDBRANCH  16  19
BRANCH  17  29
HETATM   29  O   UNL N   1      -6.536  17.109  68.685  0.00  0.00    -0.318 OA
BRANCH  29  30
HETATM   30  C   UNL N   1      -7.274  18.257  68.454  0.00  0.00     0.298 C 
HETATM   31  C   UNL N   1      -6.385  19.318  67.768  0.00  0.00     0.205 C 
HETATM   32  C   UNL N   1      -7.223  20.599  67.608  0.00  0.00     0.183 C 
HETATM   33  C   UNL N   1      -8.539  20.295  66.867  0.00  0.00     0.178 C 
HETATM   34  C   UNL N   1      -9.256  19.123  67.589  0.00  0.00     0.152 C 
HETATM   35  O   UNL N   1      -8.416  17.974  67.652  0.00  0.00    -0.351 OA
HETATM   36  C   UNL N   1     -10.563  18.755  66.886  0.00  0.00     0.042 C 
BRANCH  31  37
HETATM   37  O   UNL N   1      -5.858  18.876  66.536  0.00  0.00    -0.388 OA
HETATM   38  H   UNL N   1      -4.893  19.099  66.487  0.00  0.00     0.210 HD
ENDBRANCH  31  37
BRANCH  32  39
HETATM   39  O   UNL N   1      -6.479  21.589  66.947  0.00  0.00    -0.390 OA
HETATM   40  H   UNL N   1      -5.531  21.452  67.207  0.00  0.00     0.210 HD
ENDBRANCH  32  39
BRANCH  33  41
HETATM   41  O   UNL N   1      -8.266  19.963  65.528  0.00  0.00    -0.390 OA
HETATM   42  H   UNL N   1      -9.117  20.053  65.024  0.00  0.00     0.210 HD
ENDBRANCH  33  41
ENDBRANCH  29  30
ENDBRANCH  17  29
BRANCH  13  43
HETATM   43  O   UNL N   1      -5.889  12.698  66.966  0.00  0.00    -0.360 OA
HETATM   44  H   UNL N   1      -5.132  12.929  66.417  0.00  0.00     0.217 HD
ENDBRANCH  13  43
ENDBRANCH   7   8
ENDBRANCH   6   7
BRANCH   5  45
HETATM   45  O   UNL N   1     -12.848  10.238  69.844  0.00  0.00    -0.388 OA
HETATM   46  H   UNL N   1     -13.359  10.612  70.610  0.00  0.00     0.210 HD
ENDBRANCH   5  45
BRANCH   2  47
HETATM   47  C   UNL N   1      -9.518   6.832  70.043  0.00  0.00     0.205 C 
BRANCH  47  48
HETATM   48  O   UNL N   1      -8.513   6.395  69.143  0.00  0.00    -0.356 OA
BRANCH  48  49
HETATM   49  C   UNL N   1      -8.923   6.484  67.789  0.00  0.00     0.291 C 
HETATM   50  C   UNL N   1      -7.811   7.230  67.007  0.00  0.00     0.204 C 
HETATM   51  C   UNL N   1      -8.101   7.242  65.488  0.00  0.00     0.183 C 
HETATM   52  C   UNL N   1      -8.395   5.796  65.033  0.00  0.00     0.178 C 
HETATM   53  C   UNL N   1      -9.494   5.166  65.931  0.00  0.00     0.152 C 
HETATM   54  O   UNL N   1      -9.062   5.166  67.281  0.00  0.00    -0.351 OA
HETATM   55  C   UNL N   1      -9.768   3.717  65.533  0.00  0.00     0.042 C 
BRANCH  50  56
HETATM   56  O   UNL N   1      -7.601   8.530  67.500  0.00  0.00    -0.388 OA
HETATM   57  H   UNL N   1      -8.484   8.908  67.745  0.00  0.00     0.210 HD
ENDBRANCH  50  56
BRANCH  51  58
HETATM   58  O   UNL N   1      -9.145   8.128  65.148  0.00  0.00    -0.390 OA
HETATM   59  H   UNL N   1      -9.929   7.613  64.835  0.00  0.00     0.210 HD
ENDBRANCH  51  58
BRANCH  52  60
HETATM   60  O   UNL N   1      -8.721   5.750  63.667  0.00  0.00    -0.390 OA
HETATM   61  H   UNL N   1      -9.604   5.306  63.581  0.00  0.00     0.210 HD
ENDBRANCH  52  60
ENDBRANCH  48  49
ENDBRANCH  47  48
ENDBRANCH   2  47
BRANCH   4  62
HETATM   62  O   UNL N   1     -12.215   7.800  71.022  0.00  0.00    -0.390 OA
HETATM   63  H   UNL N   1     -13.173   8.038  70.917  0.00  0.00     0.210 HD
ENDBRANCH   4  62
BRANCH   3  64
HETATM   64  O   UNL N   1      -9.994   7.724  72.810  0.00  0.00    -0.307 OA
BRANCH  64  65
HETATM   65  C   UNL N   1      -8.843   7.439  73.474  0.00  0.00     0.283 C 
HETATM   66  O   UNL N   1      -8.521   6.278  73.695  0.00  0.00    -0.260 OA
BRANCH  65  67
HETATM   67  C   UNL N   1      -7.984   8.549  73.928  0.00  0.00     0.083 C 
HETATM   68  C   UNL N   1      -7.473   8.579  75.174  0.00  0.00     0.017 C 
BRANCH  68  69
HETATM   69  C   UNL N   1      -6.601   9.667  75.694  0.00  0.00    -0.036 A 
HETATM   70  C   UNL N   1      -6.970  10.494  76.777  0.00  0.00     0.014 A 
HETATM   71  C   UNL N   1      -6.108  11.500  77.223  0.00  0.00     0.037 A 
HETATM   72  C   UNL N   1      -4.876  11.702  76.596  0.00  0.00     0.065 A 
HETATM   73  C   UNL N   1      -4.501  10.885  75.521  0.00  0.00     0.037 A 
HETATM   74  C   UNL N   1      -5.355   9.873  75.078  0.00  0.00     0.014 A 
BRANCH  72  75
HETATM   75  O   UNL N   1      -4.058  12.682  77.033  0.00  0.00    -0.361 OA
HETATM   76  H   UNL N   1      -3.117  12.696  76.809  0.00  0.00     0.217 HD
ENDBRANCH  72  75
ENDBRANCH  68  69
ENDBRANCH  65  67
ENDBRANCH  64  65
ENDBRANCH   3  64
TORSDOF 24
ENDMDL
MODEL 6
REMARK VINA RESULT:      -8.4      2.573      4.306
REMARK  24 active torsions:
REMARK  status: ('A' for Active; 'I' for Inactive)
REMARK    1  A    between atoms: C_2  and  C_53 
REMARK    2  A    between atoms: C_3  and  O_4 
REMARK    3  A    between atoms: O_4  and  C_5 
REMARK    4  A    between atoms: C_5  and  C_7 
REMARK    5  A    between atoms: C_8  and  C_9 
REMARK    6  A    between atoms: C_12  and  O_13 
REMARK    7  A    between atoms: C_16  and  O_17 
REMARK    8  A    between atoms: C_18  and  O_19 
REMARK    9  A    between atoms: C_20  and  O_21 
REMARK   10  A    between atoms: O_21  and  C_22 
REMARK   11  A    between atoms: C_23  and  C_45 
REMARK   12  A    between atoms: C_29  and  O_30 
REMARK   13  A    between atoms: C_32  and  O_33 
REMARK   14  A    between atoms: O_33  and  C_34 
REMARK   15  A    between atoms: C_37  and  O_38 
REMARK   16  A    between atoms: C_39  and  O_40 
REMARK   17  A    between atoms: C_41  and  O_42 
REMARK   18  A    between atoms: C_47  and  O_48 
REMARK   19  A    between atoms: C_49  and  O_50 
REMARK   20  A    between atoms: C_53  and  O_54 
REMARK   21  A    between atoms: O_54  and  C_55 
REMARK   22  A    between atoms: C_58  and  O_59 
REMARK   23  A    between atoms: C_60  and  O_61 
REMARK   24  A    between atoms: C_62  and  O_63 
ROOT
HETATM    1  O   UNL N   1      -8.028  16.657  67.148  0.00  0.00    -0.348 OA
HETATM    2  C   UNL N   1      -7.208  17.739  67.563  0.00  0.00     0.180 C 
HETATM    3  C   UNL N   1      -7.796  19.080  67.063  0.00  0.00     0.194 C 
HETATM    4  C   UNL N   1      -9.244  19.278  67.539  0.00  0.00     0.184 C 
HETATM    5  C   UNL N   1     -10.048  18.037  67.105  0.00  0.00     0.204 C 
HETATM    6  C   UNL N   1      -9.367  16.754  67.630  0.00  0.00     0.292 C 
ENDROOT
BRANCH   6   7
HETATM    7  O   UNL N   1     -10.137  15.642  67.190  0.00  0.00    -0.343 OA
BRANCH   7   8
HETATM    8  C   UNL N   1      -9.749  14.417  67.800  0.00  0.00     0.233 C 
HETATM    9  C   UNL N   1     -10.871  13.642  68.467  0.00  0.00     0.196 C 
HETATM   10  C   UNL N   1     -10.542  12.278  68.962  0.00  0.00     0.079 A 
HETATM   11  O   UNL N   1     -12.003  14.089  68.524  0.00  0.00    -0.289 OA
HETATM   12  C   UNL N   1      -9.355  11.701  68.457  0.00  0.00     0.089 A 
HETATM   13  C   UNL N   1     -11.342  11.537  69.873  0.00  0.00     0.085 A 
HETATM   14  O   UNL N   1      -8.604  12.369  67.535  0.00  0.00    -0.337 OA
HETATM   15  C   UNL N   1      -8.956  10.427  68.869  0.00  0.00     0.074 A 
HETATM   16  C   UNL N   1      -9.098  13.442  66.790  0.00  0.00     0.199 C 
HETATM   17  C   UNL N   1      -9.749   9.687  69.748  0.00  0.00     0.077 A 
HETATM   18  C   UNL N   1     -10.939  10.252  70.247  0.00  0.00     0.074 A 
BRANCH  16  19
HETATM   19  C   UNL N   1     -10.015  12.913  65.670  0.00  0.00    -0.023 A 
HETATM   20  C   UNL N   1      -9.973  11.544  65.336  0.00  0.00     0.013 A 
HETATM   21  C   UNL N   1     -10.801  11.024  64.337  0.00  0.00     0.040 A 
HETATM   22  C   UNL N   1     -11.676  11.858  63.637  0.00  0.00     0.098 A 
HETATM   23  C   UNL N   1     -11.721  13.228  63.939  0.00  0.00     0.099 A 
HETATM   24  C   UNL N   1     -10.899  13.749  64.949  0.00  0.00     0.049 A 
BRANCH  22  25
HETATM   25  O   UNL N   1     -12.464  11.329  62.677  0.00  0.00    -0.358 OA
HETATM   26  H   UNL N   1     -12.559  11.736  61.804  0.00  0.00     0.218 HD
ENDBRANCH  22  25
BRANCH  23  27
HETATM   27  O   UNL N   1     -12.554  14.042  63.257  0.00  0.00    -0.358 OA
HETATM   28  H   UNL N   1     -13.025  13.745  62.464  0.00  0.00     0.218 HD
ENDBRANCH  23  27
ENDBRANCH  16  19
BRANCH  17  29
HETATM   29  O   UNL N   1      -9.362   8.419  70.056  0.00  0.00    -0.318 OA
BRANCH  29  30
HETATM   30  C   UNL N   1     -10.018   7.274  69.641  0.00  0.00     0.298 C 
HETATM   31  C   UNL N   1     -10.151   7.279  68.102  0.00  0.00     0.205 C 
HETATM   32  C   UNL N   1     -10.958   6.032  67.697  0.00  0.00     0.183 C 
HETATM   33  C   UNL N   1     -10.312   4.760  68.277  0.00  0.00     0.178 C 
HETATM   34  C   UNL N   1     -10.118   4.953  69.804  0.00  0.00     0.152 C 
HETATM   35  O   UNL N   1      -9.328   6.107  70.075  0.00  0.00    -0.351 OA
HETATM   36  C   UNL N   1      -9.456   3.728  70.438  0.00  0.00     0.042 C 
BRANCH  31  37
HETATM   37  O   UNL N   1      -8.904   7.335  67.445  0.00  0.00    -0.388 OA
HETATM   38  H   UNL N   1      -8.834   8.181  66.932  0.00  0.00     0.210 HD
ENDBRANCH  31  37
BRANCH  32  39
HETATM   39  O   UNL N   1     -11.073   5.958  66.301  0.00  0.00    -0.390 OA
HETATM   40  H   UNL N   1     -10.514   6.691  65.930  0.00  0.00     0.210 HD
ENDBRANCH  32  39
BRANCH  33  41
HETATM   41  O   UNL N   1      -9.079   4.520  67.644  0.00  0.00    -0.390 OA
HETATM   42  H   UNL N   1      -8.881   3.551  67.743  0.00  0.00     0.210 HD
ENDBRANCH  33  41
ENDBRANCH  29  30
ENDBRANCH  17  29
BRANCH  13  43
HETATM   43  O   UNL N   1     -12.484  12.017  70.414  0.00  0.00    -0.360 OA
HETATM   44  H   UNL N   1     -13.357  11.628  70.298  0.00  0.00     0.217 HD
ENDBRANCH  13  43
ENDBRANCH   7   8
ENDBRANCH   6   7
BRANCH   5  45
HETATM   45  O   UNL N   1     -11.363  18.109  67.591  0.00  0.00    -0.388 OA
HETATM   46  H   UNL N   1     -11.533  17.262  68.083  0.00  0.00     0.210 HD
ENDBRANCH   5  45
BRANCH   2  47
HETATM   47  C   UNL N   1      -6.853  17.689  69.080  0.00  0.00     0.205 C 
BRANCH  47  48
HETATM   48  O   UNL N   1      -5.454  17.727  69.310  0.00  0.00    -0.356 OA
BRANCH  48  49
HETATM   49  C   UNL N   1      -4.975  19.044  69.520  0.00  0.00     0.291 C 
HETATM   50  C   UNL N   1      -4.358  19.101  70.941  0.00  0.00     0.204 C 
HETATM   51  C   UNL N   1      -3.672  20.462  71.202  0.00  0.00     0.183 C 
HETATM   52  C   UNL N   1      -2.708  20.759  70.033  0.00  0.00     0.178 C 
HETATM   53  C   UNL N   1      -3.453  20.623  68.679  0.00  0.00     0.152 C 
HETATM   54  O   UNL N   1      -3.971  19.310  68.552  0.00  0.00    -0.351 OA
HETATM   55  C   UNL N   1      -2.509  20.863  67.502  0.00  0.00     0.042 C 
BRANCH  50  56
HETATM   56  O   UNL N   1      -5.302  18.801  71.938  0.00  0.00    -0.388 OA
HETATM   57  H   UNL N   1      -4.848  18.871  72.818  0.00  0.00     0.210 HD
ENDBRANCH  50  56
BRANCH  51  58
HETATM   58  O   UNL N   1      -4.603  21.504  71.400  0.00  0.00    -0.390 OA
HETATM   59  H   UNL N   1      -4.185  22.371  71.174  0.00  0.00     0.210 HD
ENDBRANCH  51  58
BRANCH  52  60
HETATM   60  O   UNL N   1      -2.093  22.014  70.188  0.00  0.00    -0.390 OA
HETATM   61  H   UNL N   1      -2.555  22.654  69.587  0.00  0.00     0.210 HD
ENDBRANCH  52  60
ENDBRANCH  48  49
ENDBRANCH  47  48
ENDBRANCH   2  47
BRANCH   4  62
HETATM   62  O   UNL N   1      -9.321  19.437  68.932  0.00  0.00    -0.390 OA
HETATM   63  H   UNL N   1      -8.713  18.764  69.334  0.00  0.00     0.210 HD
ENDBRANCH   4  62
BRANCH   3  64
HETATM   64  O   UNL N   1      -6.989  20.136  67.445  0.00  0.00    -0.307 OA
BRANCH  64  65
HETATM   65  C   UNL N   1      -6.268  20.884  66.569  0.00  0.00     0.283 C 
HETATM   66  O   UNL N   1      -6.027  22.062  66.805  0.00  0.00    -0.260 OA
BRANCH  65  67
HETATM   67  C   UNL N   1      -5.780  20.258  65.325  0.00  0.00     0.083 C 
HETATM   68  C   UNL N   1      -6.173  20.700  64.115  0.00  0.00     0.017 C 
BRANCH  68  69
HETATM   69  C   UNL N   1      -5.718  20.114  62.824  0.00  0.00    -0.036 A 
HETATM   70  C   UNL N   1      -4.934  18.941  62.748  0.00  0.00     0.014 A 
HETATM   71  C   UNL N   1      -4.539  18.436  61.507  0.00  0.00     0.037 A 
HETATM   72  C   UNL N   1      -4.907  19.091  60.329  0.00  0.00     0.065 A 
HETATM   73  C   UNL N   1      -5.684  20.255  60.395  0.00  0.00     0.037 A 
HETATM   74  C   UNL N   1      -6.091  20.758  61.633  0.00  0.00     0.014 A 
BRANCH  72  75
HETATM   75  O   UNL N   1      -4.511  18.595  59.138  0.00  0.00    -0.361 OA
HETATM   76  H   UNL N   1      -3.593  18.335  58.977  0.00  0.00     0.217 HD
ENDBRANCH  72  75
ENDBRANCH  68  69
ENDBRANCH  65  67
ENDBRANCH  64  65
ENDBRANCH   3  64
TORSDOF 24
ENDMDL
MODEL 7
REMARK VINA RESULT:      -8.3      2.631      5.302
REMARK  24 active torsions:
REMARK  status: ('A' for Active; 'I' for Inactive)
REMARK    1  A    between atoms: C_2  and  C_53 
REMARK    2  A    between atoms: C_3  and  O_4 
REMARK    3  A    between atoms: O_4  and  C_5 
REMARK    4  A    between atoms: C_5  and  C_7 
REMARK    5  A    between atoms: C_8  and  C_9 
REMARK    6  A    between atoms: C_12  and  O_13 
REMARK    7  A    between atoms: C_16  and  O_17 
REMARK    8  A    between atoms: C_18  and  O_19 
REMARK    9  A    between atoms: C_20  and  O_21 
REMARK   10  A    between atoms: O_21  and  C_22 
REMARK   11  A    between atoms: C_23  and  C_45 
REMARK   12  A    between atoms: C_29  and  O_30 
REMARK   13  A    between atoms: C_32  and  O_33 
REMARK   14  A    between atoms: O_33  and  C_34 
REMARK   15  A    between atoms: C_37  and  O_38 
REMARK   16  A    between atoms: C_39  and  O_40 
REMARK   17  A    between atoms: C_41  and  O_42 
REMARK   18  A    between atoms: C_47  and  O_48 
REMARK   19  A    between atoms: C_49  and  O_50 
REMARK   20  A    between atoms: C_53  and  O_54 
REMARK   21  A    between atoms: O_54  and  C_55 
REMARK   22  A    between atoms: C_58  and  O_59 
REMARK   23  A    between atoms: C_60  and  O_61 
REMARK   24  A    between atoms: C_62  and  O_63 
ROOT
HETATM    1  O   UNL N   1      -7.821  17.872  67.797  0.00  0.00    -0.348 OA
HETATM    2  C   UNL N   1      -7.059  18.913  67.203  0.00  0.00     0.180 C 
HETATM    3  C   UNL N   1      -7.777  19.449  65.942  0.00  0.00     0.194 C 
HETATM    4  C   UNL N   1      -9.203  19.927  66.259  0.00  0.00     0.184 C 
HETATM    5  C   UNL N   1      -9.937  18.764  66.955  0.00  0.00     0.204 C 
HETATM    6  C   UNL N   1      -9.130  18.287  68.182  0.00  0.00     0.292 C 
ENDROOT
BRANCH   6   7
HETATM    7  O   UNL N   1      -9.840  17.207  68.775  0.00  0.00    -0.343 OA
BRANCH   7   8
HETATM    8  C   UNL N   1      -9.655  15.973  68.093  0.00  0.00     0.233 C 
HETATM    9  C   UNL N   1      -8.706  14.997  68.764  0.00  0.00     0.196 C 
HETATM   10  C   UNL N   1      -8.620  13.633  68.177  0.00  0.00     0.079 A 
HETATM   11  O   UNL N   1      -8.104  15.297  69.780  0.00  0.00    -0.289 OA
HETATM   12  C   UNL N   1      -9.666  13.264  67.301  0.00  0.00     0.089 A 
HETATM   13  C   UNL N   1      -7.586  12.699  68.455  0.00  0.00     0.085 A 
HETATM   14  O   UNL N   1     -10.702  14.122  67.067  0.00  0.00    -0.337 OA
HETATM   15  C   UNL N   1      -9.671  12.008  66.692  0.00  0.00     0.074 A 
HETATM   16  C   UNL N   1     -10.986  15.209  67.896  0.00  0.00     0.199 C 
HETATM   17  C   UNL N   1      -8.667  11.080  66.977  0.00  0.00     0.077 A 
HETATM   18  C   UNL N   1      -7.627  11.436  67.858  0.00  0.00     0.074 A 
BRANCH  16  19
HETATM   19  C   UNL N   1     -11.678  14.711  69.180  0.00  0.00    -0.023 A 
HETATM   20  C   UNL N   1     -12.194  15.654  70.093  0.00  0.00     0.013 A 
HETATM   21  C   UNL N   1     -12.841  15.240  71.261  0.00  0.00     0.040 A 
HETATM   22  C   UNL N   1     -12.975  13.881  71.554  0.00  0.00     0.098 A 
HETATM   23  C   UNL N   1     -12.453  12.925  70.670  0.00  0.00     0.099 A 
HETATM   24  C   UNL N   1     -11.812  13.339  69.492  0.00  0.00     0.049 A 
BRANCH  22  25
HETATM   25  O   UNL N   1     -13.606  13.511  72.689  0.00  0.00    -0.358 OA
HETATM   26  H   UNL N   1     -14.449  13.899  72.962  0.00  0.00     0.218 HD
ENDBRANCH  22  25
BRANCH  23  27
HETATM   27  O   UNL N   1     -12.565  11.610  70.953  0.00  0.00    -0.358 OA
HETATM   28  H   UNL N   1     -12.195  10.929  70.374  0.00  0.00     0.218 HD
ENDBRANCH  23  27
ENDBRANCH  16  19
BRANCH  17  29
HETATM   29  O   UNL N   1      -8.758   9.839  66.425  0.00  0.00    -0.318 OA
BRANCH  29  30
HETATM   30  C   UNL N   1      -8.950   8.671  67.142  0.00  0.00     0.298 C 
HETATM   31  C   UNL N   1     -10.135   8.848  68.117  0.00  0.00     0.205 C 
HETATM   32  C   UNL N   1     -10.255   7.557  68.947  0.00  0.00     0.183 C 
HETATM   33  C   UNL N   1     -10.368   6.329  68.023  0.00  0.00     0.178 C 
HETATM   34  C   UNL N   1      -9.189   6.358  67.014  0.00  0.00     0.152 C 
HETATM   35  O   UNL N   1      -9.186   7.572  66.269  0.00  0.00    -0.351 OA
HETATM   36  C   UNL N   1      -9.256   5.172  66.049  0.00  0.00     0.042 C 
BRANCH  31  37
HETATM   37  O   UNL N   1     -11.342   9.165  67.459  0.00  0.00    -0.388 OA
HETATM   38  H   UNL N   1     -12.066   9.279  68.127  0.00  0.00     0.210 HD
ENDBRANCH  31  37
BRANCH  32  39
HETATM   39  O   UNL N   1     -11.348   7.641  69.823  0.00  0.00    -0.390 OA
HETATM   40  H   UNL N   1     -12.032   8.202  69.371  0.00  0.00     0.210 HD
ENDBRANCH  32  39
BRANCH  33  41
HETATM   41  O   UNL N   1     -11.601   6.351  67.348  0.00  0.00    -0.390 OA
HETATM   42  H   UNL N   1     -11.413   6.562  66.396  0.00  0.00     0.210 HD
ENDBRANCH  33  41
ENDBRANCH  29  30
ENDBRANCH  17  29
BRANCH  13  43
HETATM   43  O   UNL N   1      -6.543  12.973  69.270  0.00  0.00    -0.360 OA
HETATM   44  H   UNL N   1      -6.593  13.040  70.229  0.00  0.00     0.217 HD
ENDBRANCH  13  43
ENDBRANCH   7   8
ENDBRANCH   6   7
BRANCH   5  45
HETATM   45  O   UNL N   1     -11.221  19.166  67.359  0.00  0.00    -0.388 OA
HETATM   46  H   UNL N   1     -11.569  18.451  67.955  0.00  0.00     0.210 HD
ENDBRANCH   5  45
BRANCH   2  47
HETATM   47  C   UNL N   1      -6.607  19.998  68.227  0.00  0.00     0.205 C 
BRANCH  47  48
HETATM   48  O   UNL N   1      -5.911  19.443  69.331  0.00  0.00    -0.356 OA
BRANCH  48  49
HETATM   49  C   UNL N   1      -5.039  20.375  69.947  0.00  0.00     0.291 C 
HETATM   50  C   UNL N   1      -5.183  20.213  71.482  0.00  0.00     0.204 C 
HETATM   51  C   UNL N   1      -4.155  21.087  72.238  0.00  0.00     0.183 C 
HETATM   52  C   UNL N   1      -2.752  20.811  71.656  0.00  0.00     0.178 C 
HETATM   53  C   UNL N   1      -2.773  20.969  70.113  0.00  0.00     0.152 C 
HETATM   54  O   UNL N   1      -3.711  20.064  69.555  0.00  0.00    -0.351 OA
HETATM   55  C   UNL N   1      -1.408  20.651  69.506  0.00  0.00     0.042 C 
BRANCH  50  56
HETATM   56  O   UNL N   1      -6.495  20.467  71.919  0.00  0.00    -0.388 OA
HETATM   57  H   UNL N   1      -7.086  20.466  71.122  0.00  0.00     0.210 HD
ENDBRANCH  50  56
BRANCH  51  58
HETATM   58  O   UNL N   1      -4.485  22.458  72.200  0.00  0.00    -0.390 OA
HETATM   59  H   UNL N   1      -3.752  22.964  71.771  0.00  0.00     0.210 HD
ENDBRANCH  51  58
BRANCH  52  60
HETATM   60  O   UNL N   1      -1.779  21.619  72.270  0.00  0.00    -0.390 OA
HETATM   61  H   UNL N   1      -0.968  21.064  72.407  0.00  0.00     0.210 HD
ENDBRANCH  52  60
ENDBRANCH  48  49
ENDBRANCH  47  48
ENDBRANCH   2  47
BRANCH   4  62
HETATM   62  O   UNL N   1      -9.204  21.061  67.088  0.00  0.00    -0.390 OA
HETATM   63  H   UNL N   1      -9.894  21.678  66.732  0.00  0.00     0.210 HD
ENDBRANCH   4  62
BRANCH   3  64
HETATM   64  O   UNL N   1      -7.029  20.449  65.346  0.00  0.00    -0.307 OA
BRANCH  64  65
HETATM   65  C   UNL N   1      -5.803  20.243  64.798  0.00  0.00     0.283 C 
HETATM   66  O   UNL N   1      -4.791  20.627  65.371  0.00  0.00    -0.260 OA
BRANCH  65  67
HETATM   67  C   UNL N   1      -5.706  19.550  63.499  0.00  0.00     0.083 C 
HETATM   68  C   UNL N   1      -5.499  20.229  62.354  0.00  0.00     0.017 C 
BRANCH  68  69
HETATM   69  C   UNL N   1      -5.391  19.592  61.013  0.00  0.00    -0.036 A 
HETATM   70  C   UNL N   1      -4.574  18.467  60.762  0.00  0.00     0.014 A 
HETATM   71  C   UNL N   1      -4.515  17.911  59.482  0.00  0.00     0.037 A 
HETATM   72  C   UNL N   1      -5.258  18.465  58.436  0.00  0.00     0.065 A 
HETATM   73  C   UNL N   1      -6.071  19.580  58.676  0.00  0.00     0.037 A 
HETATM   74  C   UNL N   1      -6.141  20.134  59.956  0.00  0.00     0.014 A 
BRANCH  72  75
HETATM   75  O   UNL N   1      -5.184  17.920  57.204  0.00  0.00    -0.361 OA
HETATM   76  H   UNL N   1      -4.402  18.033  56.645  0.00  0.00     0.217 HD
ENDBRANCH  72  75
ENDBRANCH  68  69
ENDBRANCH  65  67
ENDBRANCH  64  65
ENDBRANCH   3  64
TORSDOF 24
ENDMDL
MODEL 8
REMARK VINA RESULT:      -8.3      2.505      4.118
REMARK  24 active torsions:
REMARK  status: ('A' for Active; 'I' for Inactive)
REMARK    1  A    between atoms: C_2  and  C_53 
REMARK    2  A    between atoms: C_3  and  O_4 
REMARK    3  A    between atoms: O_4  and  C_5 
REMARK    4  A    between atoms: C_5  and  C_7 
REMARK    5  A    between atoms: C_8  and  C_9 
REMARK    6  A    between atoms: C_12  and  O_13 
REMARK    7  A    between atoms: C_16  and  O_17 
REMARK    8  A    between atoms: C_18  and  O_19 
REMARK    9  A    between atoms: C_20  and  O_21 
REMARK   10  A    between atoms: O_21  and  C_22 
REMARK   11  A    between atoms: C_23  and  C_45 
REMARK   12  A    between atoms: C_29  and  O_30 
REMARK   13  A    between atoms: C_32  and  O_33 
REMARK   14  A    between atoms: O_33  and  C_34 
REMARK   15  A    between atoms: C_37  and  O_38 
REMARK   16  A    between atoms: C_39  and  O_40 
REMARK   17  A    between atoms: C_41  and  O_42 
REMARK   18  A    between atoms: C_47  and  O_48 
REMARK   19  A    between atoms: C_49  and  O_50 
REMARK   20  A    between atoms: C_53  and  O_54 
REMARK   21  A    between atoms: O_54  and  C_55 
REMARK   22  A    between atoms: C_58  and  O_59 
REMARK   23  A    between atoms: C_60  and  O_61 
REMARK   24  A    between atoms: C_62  and  O_63 
ROOT
HETATM    1  O   UNL N   1      -7.975  16.675  67.042  0.00  0.00    -0.348 OA
HETATM    2  C   UNL N   1      -7.163  17.753  67.483  0.00  0.00     0.180 C 
HETATM    3  C   UNL N   1      -7.744  19.099  66.987  0.00  0.00     0.194 C 
HETATM    4  C   UNL N   1      -9.200  19.290  67.440  0.00  0.00     0.184 C 
HETATM    5  C   UNL N   1      -9.995  18.053  66.979  0.00  0.00     0.204 C 
HETATM    6  C   UNL N   1      -9.322  16.765  67.502  0.00  0.00     0.292 C 
ENDROOT
BRANCH   6   7
HETATM    7  O   UNL N   1     -10.082  15.658  67.036  0.00  0.00    -0.343 OA
BRANCH   7   8
HETATM    8  C   UNL N   1      -9.803  14.453  67.738  0.00  0.00     0.233 C 
HETATM    9  C   UNL N   1     -11.001  13.795  68.398  0.00  0.00     0.196 C 
HETATM   10  C   UNL N   1     -10.784  12.447  68.991  0.00  0.00     0.079 A 
HETATM   11  O   UNL N   1     -12.102  14.315  68.374  0.00  0.00    -0.289 OA
HETATM   12  C   UNL N   1      -9.617  11.765  68.579  0.00  0.00     0.089 A 
HETATM   13  C   UNL N   1     -11.669  11.818  69.907  0.00  0.00     0.085 A 
HETATM   14  O   UNL N   1      -8.784  12.324  67.654  0.00  0.00    -0.337 OA
HETATM   15  C   UNL N   1      -9.321  10.498  69.086  0.00  0.00     0.074 A 
HETATM   16  C   UNL N   1      -9.174  13.376  66.822  0.00  0.00     0.199 C 
HETATM   17  C   UNL N   1     -10.197   9.868  69.972  0.00  0.00     0.077 A 
HETATM   18  C   UNL N   1     -11.368  10.537  70.379  0.00  0.00     0.074 A 
BRANCH  16  19
HETATM   19  C   UNL N   1     -10.076  12.834  65.695  0.00  0.00    -0.023 A 
HETATM   20  C   UNL N   1     -10.067  11.453  65.411  0.00  0.00     0.013 A 
HETATM   21  C   UNL N   1     -10.882  10.923  64.406  0.00  0.00     0.040 A 
HETATM   22  C   UNL N   1     -11.710  11.757  63.652  0.00  0.00     0.098 A 
HETATM   23  C   UNL N   1     -11.721  13.137  63.903  0.00  0.00     0.099 A 
HETATM   24  C   UNL N   1     -10.912  13.669  64.919  0.00  0.00     0.049 A 
BRANCH  22  25
HETATM   25  O   UNL N   1     -12.487  11.217  62.688  0.00  0.00    -0.358 OA
HETATM   26  H   UNL N   1     -13.453  11.272  62.712  0.00  0.00     0.218 HD
ENDBRANCH  22  25
BRANCH  23  27
HETATM   27  O   UNL N   1     -12.508  13.951  63.168  0.00  0.00    -0.358 OA
HETATM   28  H   UNL N   1     -13.212  14.481  63.570  0.00  0.00     0.218 HD
ENDBRANCH  23  27
ENDBRANCH  16  19
BRANCH  17  29
HETATM   29  O   UNL N   1      -9.908   8.600  70.375  0.00  0.00    -0.318 OA
BRANCH  29  30
HETATM   30  C   UNL N   1     -10.117   8.115  71.654  0.00  0.00     0.298 C 
HETATM   31  C   UNL N   1     -10.948   6.814  71.588  0.00  0.00     0.205 C 
HETATM   32  C   UNL N   1     -11.223   6.360  73.032  0.00  0.00     0.183 C 
HETATM   33  C   UNL N   1      -9.905   6.235  73.820  0.00  0.00     0.178 C 
HETATM   34  C   UNL N   1      -9.118   7.566  73.685  0.00  0.00     0.152 C 
HETATM   35  O   UNL N   1      -8.879   7.879  72.316  0.00  0.00    -0.351 OA
HETATM   36  C   UNL N   1      -7.783   7.498  74.429  0.00  0.00     0.042 C 
BRANCH  31  37
HETATM   37  O   UNL N   1     -10.321   5.803  70.829  0.00  0.00    -0.388 OA
HETATM   38  H   UNL N   1     -10.719   5.773  69.921  0.00  0.00     0.210 HD
ENDBRANCH  31  37
BRANCH  32  39
HETATM   39  O   UNL N   1     -11.939   5.153  73.036  0.00  0.00    -0.390 OA
HETATM   40  H   UNL N   1     -11.380   4.491  72.551  0.00  0.00     0.210 HD
ENDBRANCH  32  39
BRANCH  33  41
HETATM   41  O   UNL N   1      -9.152   5.158  73.321  0.00  0.00    -0.390 OA
HETATM   42  H   UNL N   1      -9.292   5.130  72.338  0.00  0.00     0.210 HD
ENDBRANCH  33  41
ENDBRANCH  29  30
ENDBRANCH  17  29
BRANCH  13  43
HETATM   43  O   UNL N   1     -12.799  12.404  70.363  0.00  0.00    -0.360 OA
HETATM   44  H   UNL N   1     -12.969  12.637  71.282  0.00  0.00     0.217 HD
ENDBRANCH  13  43
ENDBRANCH   7   8
ENDBRANCH   6   7
BRANCH   5  45
HETATM   45  O   UNL N   1     -11.318  18.118  67.443  0.00  0.00    -0.388 OA
HETATM   46  H   UNL N   1     -11.858  17.527  66.855  0.00  0.00     0.210 HD
ENDBRANCH   5  45
BRANCH   2  47
HETATM   47  C   UNL N   1      -6.834  17.687  69.005  0.00  0.00     0.205 C 
BRANCH  47  48
HETATM   48  O   UNL N   1      -5.440  17.717  69.259  0.00  0.00    -0.356 OA
BRANCH  48  49
HETATM   49  C   UNL N   1      -4.958  19.031  69.486  0.00  0.00     0.291 C 
HETATM   50  C   UNL N   1      -4.355  19.073  70.914  0.00  0.00     0.204 C 
HETATM   51  C   UNL N   1      -3.668  20.429  71.195  0.00  0.00     0.183 C 
HETATM   52  C   UNL N   1      -2.692  20.734  70.038  0.00  0.00     0.178 C 
HETATM   53  C   UNL N   1      -3.424  20.613  68.675  0.00  0.00     0.152 C 
HETATM   54  O   UNL N   1      -3.945  19.303  68.531  0.00  0.00    -0.351 OA
HETATM   55  C   UNL N   1      -2.467  20.860  67.510  0.00  0.00     0.042 C 
BRANCH  50  56
HETATM   56  O   UNL N   1      -5.310  18.767  71.899  0.00  0.00    -0.388 OA
HETATM   57  H   UNL N   1      -5.965  18.137  71.501  0.00  0.00     0.210 HD
ENDBRANCH  50  56
BRANCH  51  58
HETATM   58  O   UNL N   1      -4.597  21.472  71.393  0.00  0.00    -0.390 OA
HETATM   59  H   UNL N   1      -4.369  22.237  70.810  0.00  0.00     0.210 HD
ENDBRANCH  51  58
BRANCH  52  60
HETATM   60  O   UNL N   1      -2.074  21.986  70.210  0.00  0.00    -0.390 OA
HETATM   61  H   UNL N   1      -2.735  22.685  69.968  0.00  0.00     0.210 HD
ENDBRANCH  52  60
ENDBRANCH  48  49
ENDBRANCH  47  48
ENDBRANCH   2  47
BRANCH   4  62
HETATM   62  O   UNL N   1      -9.301  19.434  68.833  0.00  0.00    -0.390 OA
HETATM   63  H   UNL N   1      -8.439  19.811  69.149  0.00  0.00     0.210 HD
ENDBRANCH   4  62
BRANCH   3  64
HETATM   64  O   UNL N   1      -6.945  20.152  67.395  0.00  0.00    -0.307 OA
BRANCH  64  65
HETATM   65  C   UNL N   1      -6.224  20.922  66.538  0.00  0.00     0.283 C 
HETATM   66  O   UNL N   1      -5.980  22.092  66.806  0.00  0.00    -0.260 OA
BRANCH  65  67
HETATM   67  C   UNL N   1      -5.741  20.330  65.277  0.00  0.00     0.083 C 
HETATM   68  C   UNL N   1      -6.207  20.742  64.082  0.00  0.00     0.017 C 
BRANCH  68  69
HETATM   69  C   UNL N   1      -5.761  20.187  62.775  0.00  0.00    -0.036 A 
HETATM   70  C   UNL N   1      -6.120  20.762  61.535  0.00  0.00     0.014 A 
HETATM   71  C   UNL N   1      -5.668  20.198  60.339  0.00  0.00     0.037 A 
HETATM   72  C   UNL N   1      -4.864  19.055  60.358  0.00  0.00     0.065 A 
HETATM   73  C   UNL N   1      -4.503  18.479  61.582  0.00  0.00     0.037 A 
HETATM   74  C   UNL N   1      -4.943  19.045  62.781  0.00  0.00     0.014 A 
BRANCH  72  75
HETATM   75  O   UNL N   1      -4.443  18.518  59.194  0.00  0.00    -0.361 OA
HETATM   76  H   UNL N   1      -4.371  17.561  59.073  0.00  0.00     0.217 HD
ENDBRANCH  72  75
ENDBRANCH  68  69
ENDBRANCH  65  67
ENDBRANCH  64  65
ENDBRANCH   3  64
TORSDOF 24
ENDMDL
MODEL 9
REMARK VINA RESULT:      -8.3      3.308     11.621
REMARK  24 active torsions:
REMARK  status: ('A' for Active; 'I' for Inactive)
REMARK    1  A    between atoms: C_2  and  C_53 
REMARK    2  A    between atoms: C_3  and  O_4 
REMARK    3  A    between atoms: O_4  and  C_5 
REMARK    4  A    between atoms: C_5  and  C_7 
REMARK    5  A    between atoms: C_8  and  C_9 
REMARK    6  A    between atoms: C_12  and  O_13 
REMARK    7  A    between atoms: C_16  and  O_17 
REMARK    8  A    between atoms: C_18  and  O_19 
REMARK    9  A    between atoms: C_20  and  O_21 
REMARK   10  A    between atoms: O_21  and  C_22 
REMARK   11  A    between atoms: C_23  and  C_45 
REMARK   12  A    between atoms: C_29  and  O_30 
REMARK   13  A    between atoms: C_32  and  O_33 
REMARK   14  A    between atoms: O_33  and  C_34 
REMARK   15  A    between atoms: C_37  and  O_38 
REMARK   16  A    between atoms: C_39  and  O_40 
REMARK   17  A    between atoms: C_41  and  O_42 
REMARK   18  A    between atoms: C_47  and  O_48 
REMARK   19  A    between atoms: C_49  and  O_50 
REMARK   20  A    between atoms: C_53  and  O_54 
REMARK   21  A    between atoms: O_54  and  C_55 
REMARK   22  A    between atoms: C_58  and  O_59 
REMARK   23  A    between atoms: C_60  and  O_61 
REMARK   24  A    between atoms: C_62  and  O_63 
ROOT
HETATM    1  O   UNL N   1      -9.468   8.914  69.734  0.00  0.00    -0.348 OA
HETATM    2  C   UNL N   1      -9.358   7.974  70.793  0.00  0.00     0.180 C 
HETATM    3  C   UNL N   1     -10.031   8.526  72.071  0.00  0.00     0.194 C 
HETATM    4  C   UNL N   1     -11.501   8.901  71.823  0.00  0.00     0.184 C 
HETATM    5  C   UNL N   1     -11.536   9.870  70.625  0.00  0.00     0.204 C 
HETATM    6  C   UNL N   1     -10.819   9.238  69.412  0.00  0.00     0.292 C 
ENDROOT
BRANCH   6   7
HETATM    7  O   UNL N   1     -10.865  10.175  68.343  0.00  0.00    -0.343 OA
BRANCH   7   8
HETATM    8  C   UNL N   1     -10.228  11.409  68.653  0.00  0.00     0.233 C 
HETATM    9  C   UNL N   1      -8.931  11.672  67.910  0.00  0.00     0.196 C 
HETATM   10  C   UNL N   1      -8.326  13.022  68.074  0.00  0.00     0.079 A 
HETATM   11  O   UNL N   1      -8.452  10.842  67.158  0.00  0.00    -0.289 OA
HETATM   12  C   UNL N   1      -9.174  14.026  68.593  0.00  0.00     0.089 A 
HETATM   13  C   UNL N   1      -6.989  13.353  67.728  0.00  0.00     0.085 A 
HETATM   14  O   UNL N   1     -10.480  13.746  68.874  0.00  0.00    -0.337 OA
HETATM   15  C   UNL N   1      -8.697  15.323  68.792  0.00  0.00     0.074 A 
HETATM   16  C   UNL N   1     -11.140  12.625  68.366  0.00  0.00     0.199 C 
HETATM   17  C   UNL N   1      -7.389  15.658  68.436  0.00  0.00     0.077 A 
HETATM   18  C   UNL N   1      -6.541  14.665  67.907  0.00  0.00     0.074 A 
BRANCH  16  19
HETATM   19  C   UNL N   1     -11.502  12.867  66.887  0.00  0.00    -0.023 A 
HETATM   20  C   UNL N   1     -12.045  14.112  66.507  0.00  0.00     0.013 A 
HETATM   21  C   UNL N   1     -12.372  14.373  65.173  0.00  0.00     0.040 A 
HETATM   22  C   UNL N   1     -12.182  13.398  64.192  0.00  0.00     0.098 A 
HETATM   23  C   UNL N   1     -11.661  12.145  64.550  0.00  0.00     0.099 A 
HETATM   24  C   UNL N   1     -11.322  11.885  65.887  0.00  0.00     0.049 A 
BRANCH  22  25
HETATM   25  O   UNL N   1     -12.506  13.678  62.912  0.00  0.00    -0.358 OA
HETATM   26  H   UNL N   1     -12.194  13.140  62.170  0.00  0.00     0.218 HD
ENDBRANCH  22  25
BRANCH  23  27
HETATM   27  O   UNL N   1     -11.487  11.192  63.610  0.00  0.00    -0.358 OA
HETATM   28  H   UNL N   1     -11.443  10.252  63.837  0.00  0.00     0.218 HD
ENDBRANCH  23  27
ENDBRANCH  16  19
BRANCH  17  29
HETATM   29  O   UNL N   1      -6.994  16.953  68.570  0.00  0.00    -0.318 OA
BRANCH  29  30
HETATM   30  C   UNL N   1      -6.875  17.852  67.525  0.00  0.00     0.298 C 
HETATM   31  C   UNL N   1      -8.222  18.575  67.303  0.00  0.00     0.205 C 
HETATM   32  C   UNL N   1      -8.064  19.498  66.082  0.00  0.00     0.183 C 
HETATM   33  C   UNL N   1      -6.859  20.440  66.270  0.00  0.00     0.178 C 
HETATM   34  C   UNL N   1      -5.611  19.585  66.618  0.00  0.00     0.152 C 
HETATM   35  O   UNL N   1      -5.842  18.797  67.782  0.00  0.00    -0.351 OA
HETATM   36  C   UNL N   1      -4.380  20.467  66.840  0.00  0.00     0.042 C 
BRANCH  31  37
HETATM   37  O   UNL N   1      -8.658  19.281  68.444  0.00  0.00    -0.388 OA
HETATM   38  H   UNL N   1      -8.307  20.208  68.416  0.00  0.00     0.210 HD
ENDBRANCH  31  37
BRANCH  32  39
HETATM   39  O   UNL N   1      -9.247  20.219  65.859  0.00  0.00    -0.390 OA
HETATM   40  H   UNL N   1      -9.556  19.981  64.946  0.00  0.00     0.210 HD
ENDBRANCH  32  39
BRANCH  33  41
HETATM   41  O   UNL N   1      -7.131  21.365  67.294  0.00  0.00    -0.390 OA
HETATM   42  H   UNL N   1      -8.079  21.644  67.194  0.00  0.00     0.210 HD
ENDBRANCH  33  41
ENDBRANCH  29  30
ENDBRANCH  17  29
BRANCH  13  43
HETATM   43  O   UNL N   1      -6.108  12.452  67.238  0.00  0.00    -0.360 OA
HETATM   44  H   UNL N   1      -5.836  12.389  66.316  0.00  0.00     0.217 HD
ENDBRANCH  13  43
ENDBRANCH   7   8
ENDBRANCH   6   7
BRANCH   5  45
HETATM   45  O   UNL N   1     -12.862  10.180  70.282  0.00  0.00    -0.388 OA
HETATM   46  H   UNL N   1     -13.445   9.676  70.909  0.00  0.00     0.210 HD
ENDBRANCH   5  45
BRANCH   2  47
HETATM   47  C   UNL N   1      -9.790   6.535  70.377  0.00  0.00     0.205 C 
BRANCH  47  48
HETATM   48  O   UNL N   1     -10.850   6.539  69.435  0.00  0.00    -0.356 OA
BRANCH  48  49
HETATM   49  C   UNL N   1     -10.712   5.521  68.459  0.00  0.00     0.291 C 
HETATM   50  C   UNL N   1     -10.325   6.199  67.120  0.00  0.00     0.204 C 
HETATM   51  C   UNL N   1     -10.005   5.150  66.030  0.00  0.00     0.183 C 
HETATM   52  C   UNL N   1      -8.982   4.144  66.600  0.00  0.00     0.178 C 
HETATM   53  C   UNL N   1      -9.483   3.583  67.958  0.00  0.00     0.152 C 
HETATM   54  O   UNL N   1      -9.671   4.649  68.872  0.00  0.00    -0.351 OA
HETATM   55  C   UNL N   1      -8.464   2.623  68.569  0.00  0.00     0.042 C 
BRANCH  50  56
HETATM   56  O   UNL N   1     -11.306   7.108  66.687  0.00  0.00    -0.388 OA
HETATM   57  H   UNL N   1     -12.194   6.735  66.927  0.00  0.00     0.210 HD
ENDBRANCH  50  56
BRANCH  51  58
HETATM   58  O   UNL N   1     -11.165   4.508  65.545  0.00  0.00    -0.390 OA
HETATM   59  H   UNL N   1     -11.910   4.642  66.181  0.00  0.00     0.210 HD
ENDBRANCH  51  58
BRANCH  52  60
HETATM   60  O   UNL N   1      -8.691   3.131  65.670  0.00  0.00    -0.390 OA
HETATM   61  H   UNL N   1      -9.545   2.687  65.431  0.00  0.00     0.210 HD
ENDBRANCH  52  60
ENDBRANCH  48  49
ENDBRANCH  47  48
ENDBRANCH   2  47
BRANCH   4  62
HETATM   62  O   UNL N   1     -12.292   7.772  71.552  0.00  0.00    -0.390 OA
HETATM   63  H   UNL N   1     -13.237   8.074  71.553  0.00  0.00     0.210 HD
ENDBRANCH   4  62
BRANCH   3  64
HETATM   64  O   UNL N   1      -9.909   7.624  73.112  0.00  0.00    -0.307 OA
BRANCH  64  65
HETATM   65  C   UNL N   1      -8.717   7.271  73.663  0.00  0.00     0.283 C 
HETATM   66  O   UNL N   1      -8.255   6.151  73.487  0.00  0.00    -0.260 OA
BRANCH  65  67
HETATM   67  C   UNL N   1      -7.986   8.259  74.480  0.00  0.00     0.083 C 
HETATM   68  C   UNL N   1      -7.605   7.983  75.742  0.00  0.00     0.017 C 
BRANCH  68  69
HETATM   69  C   UNL N   1      -6.865   8.933  76.618  0.00  0.00    -0.036 A 
HETATM   70  C   UNL N   1      -6.888  10.332  76.422  0.00  0.00     0.014 A 
HETATM   71  C   UNL N   1      -6.175  11.175  77.279  0.00  0.00     0.037 A 
HETATM   72  C   UNL N   1      -5.427  10.642  78.332  0.00  0.00     0.065 A 
HETATM   73  C   UNL N   1      -5.400   9.256  78.533  0.00  0.00     0.037 A 
HETATM   74  C   UNL N   1      -6.118   8.410  77.686  0.00  0.00     0.014 A 
BRANCH  72  75
HETATM   75  O   UNL N   1      -4.738  11.469  79.146  0.00  0.00    -0.361 OA
HETATM   76  H   UNL N   1      -4.910  12.421  79.165  0.00  0.00     0.217 HD
ENDBRANCH  72  75
ENDBRANCH  68  69
ENDBRANCH  65  67
ENDBRANCH  64  65
ENDBRANCH   3  64
TORSDOF 24
ENDMDL
