# Supplementary material for: Structure-based computational screening of 470 natural quercetin derivatives for identification of SARS-CoV-2 Mpro inhibitor
Source: PeerJ. 2023 Mar 14;11:e14915. doi: 10.7717/peerj.14915 (PMC10022500; doi:10.7717/peerj.14915)
Supplement: Supplemental Information 1 [file peerj-11-14915-s001.zip › Screening 470 Quercetin Derivates as Anticovid/Docking results/7_uff_E=738.41_out.pdbqt]

MODEL 1
REMARK VINA RESULT:      -8.2      0.000      0.000
REMARK  18 active torsions:
REMARK  status: ('A' for Active; 'I' for Inactive)
REMARK    1  A    between atoms: C_2  and  C_32 
REMARK    2  A    between atoms: C_3  and  O_4 
REMARK    3  A    between atoms: C_5  and  O_6 
REMARK    4  A    between atoms: C_7  and  O_8 
REMARK    5  A    between atoms: C_9  and  O_10 
REMARK    6  A    between atoms: O_10  and  C_11 
REMARK    7  A    between atoms: C_12  and  C_24 
REMARK    8  A    between atoms: C_18  and  O_19 
REMARK    9  A    between atoms: C_21  and  O_22 
REMARK   10  A    between atoms: C_26  and  O_27 
REMARK   11  A    between atoms: C_28  and  O_29 
REMARK   12  A    between atoms: C_32  and  O_33 
REMARK   13  A    between atoms: O_33  and  C_34 
REMARK   14  A    between atoms: C_36  and  C_43 
REMARK   15  A    between atoms: C_37  and  O_38 
REMARK   16  A    between atoms: C_39  and  O_40 
REMARK   17  A    between atoms: C_41  and  O_42 
REMARK   18  A    between atoms: C_43  and  O_44 
ROOT
HETATM    1  O   UNL N   1      -9.361  17.209  65.997  0.00  0.00    -0.348 OA
HETATM    2  C   UNL N   1      -8.536  18.369  66.056  0.00  0.00     0.180 C 
HETATM    3  C   UNL N   1      -9.282  19.529  66.761  0.00  0.00     0.180 C 
HETATM    4  C   UNL N   1      -9.758  19.117  68.160  0.00  0.00     0.183 C 
HETATM    5  C   UNL N   1     -10.583  17.826  68.023  0.00  0.00     0.204 C 
HETATM    6  C   UNL N   1      -9.761  16.745  67.287  0.00  0.00     0.292 C 
ENDROOT
BRANCH   6   7
HETATM    7  O   UNL N   1     -10.586  15.593  67.176  0.00  0.00    -0.343 OA
BRANCH   7   8
HETATM    8  C   UNL N   1     -10.002  14.419  67.720  0.00  0.00     0.233 C 
HETATM    9  C   UNL N   1     -10.967  13.437  68.360  0.00  0.00     0.196 C 
HETATM   10  C   UNL N   1     -10.401  12.122  68.782  0.00  0.00     0.079 A 
HETATM   11  O   UNL N   1     -12.152  13.703  68.481  0.00  0.00    -0.289 OA
HETATM   12  C   UNL N   1      -9.133  11.791  68.238  0.00  0.00     0.089 A 
HETATM   13  C   UNL N   1     -11.029  11.210  69.674  0.00  0.00     0.085 A 
HETATM   14  O   UNL N   1      -8.541  12.612  67.323  0.00  0.00    -0.337 OA
HETATM   15  C   UNL N   1      -8.487  10.614  68.620  0.00  0.00     0.074 A 
HETATM   16  C   UNL N   1      -9.238  13.612  66.644  0.00  0.00     0.199 C 
HETATM   17  C   UNL N   1      -9.091   9.739  69.520  0.00  0.00     0.071 A 
HETATM   18  C   UNL N   1     -10.361  10.032  70.034  0.00  0.00     0.074 A 
BRANCH  16  19
HETATM   19  C   UNL N   1     -10.113  12.982  65.539  0.00  0.00    -0.023 A 
HETATM   20  C   UNL N   1     -10.014  11.599  65.282  0.00  0.00     0.013 A 
HETATM   21  C   UNL N   1     -10.804  10.995  64.300  0.00  0.00     0.040 A 
HETATM   22  C   UNL N   1     -11.704  11.752  63.547  0.00  0.00     0.098 A 
HETATM   23  C   UNL N   1     -11.809  13.133  63.775  0.00  0.00     0.099 A 
HETATM   24  C   UNL N   1     -11.018  13.741  64.762  0.00  0.00     0.049 A 
BRANCH  22  25
HETATM   25  O   UNL N   1     -12.459  11.142  62.609  0.00  0.00    -0.358 OA
HETATM   26  H   UNL N   1     -13.159  11.606  62.128  0.00  0.00     0.218 HD
ENDBRANCH  22  25
BRANCH  23  27
HETATM   27  O   UNL N   1     -12.671  13.874  63.047  0.00  0.00    -0.358 OA
HETATM   28  H   UNL N   1     -13.093  14.668  63.407  0.00  0.00     0.218 HD
ENDBRANCH  23  27
ENDBRANCH  16  19
BRANCH  17  29
HETATM   29  O   UNL N   1      -8.447   8.611  69.884  0.00  0.00    -0.361 OA
HETATM   30  H   UNL N   1      -8.813   7.733  69.700  0.00  0.00     0.217 HD
ENDBRANCH  17  29
BRANCH  13  31
HETATM   31  O   UNL N   1     -12.245  11.432  70.225  0.00  0.00    -0.360 OA
HETATM   32  H   UNL N   1     -13.069  11.038  69.921  0.00  0.00     0.217 HD
ENDBRANCH  13  31
ENDBRANCH   7   8
ENDBRANCH   6   7
BRANCH   5  33
HETATM   33  O   UNL N   1     -10.964  17.346  69.289  0.00  0.00    -0.388 OA
HETATM   34  H   UNL N   1     -10.509  17.914  69.964  0.00  0.00     0.210 HD
ENDBRANCH   5  33
BRANCH   2  35
HETATM   35  C   UNL N   1      -7.106  18.062  66.572  0.00  0.00     0.205 C 
BRANCH  35  36
HETATM   36  O   UNL N   1      -6.429  19.290  66.737  0.00  0.00    -0.356 OA
BRANCH  36  37
HETATM   37  C   UNL N   1      -5.548  19.274  67.847  0.00  0.00     0.291 C 
HETATM   38  C   UNL N   1      -5.819  20.586  68.626  0.00  0.00     0.204 C 
HETATM   39  C   UNL N   1      -5.019  20.653  69.941  0.00  0.00     0.183 C 
HETATM   40  C   UNL N   1      -5.284  19.358  70.729  0.00  0.00     0.180 C 
HETATM   41  C   UNL N   1      -4.991  18.123  69.834  0.00  0.00     0.179 C 
HETATM   42  O   UNL N   1      -5.828  18.152  68.682  0.00  0.00    -0.348 OA
BRANCH  38  43
HETATM   43  O   UNL N   1      -5.592  21.722  67.833  0.00  0.00    -0.388 OA
HETATM   44  H   UNL N   1      -5.200  21.405  66.981  0.00  0.00     0.210 HD
ENDBRANCH  38  43
BRANCH  39  45
HETATM   45  O   UNL N   1      -3.641  20.873  69.726  0.00  0.00    -0.390 OA
HETATM   46  H   UNL N   1      -3.364  20.448  68.877  0.00  0.00     0.210 HD
ENDBRANCH  39  45
BRANCH  40  47
HETATM   47  O   UNL N   1      -4.557  19.342  71.933  0.00  0.00    -0.390 OA
HETATM   48  H   UNL N   1      -4.265  18.410  72.102  0.00  0.00     0.210 HD
ENDBRANCH  40  47
BRANCH  41  49
HETATM   49  C   UNL N   1      -5.264  16.821  70.602  0.00  0.00     0.198 C 
BRANCH  49  50
HETATM   50  O   UNL N   1      -4.077  16.310  71.150  0.00  0.00    -0.398 OA
HETATM   51  H   UNL N   1      -4.257  15.368  71.402  0.00  0.00     0.209 HD
ENDBRANCH  49  50
ENDBRANCH  41  49
ENDBRANCH  36  37
ENDBRANCH  35  36
ENDBRANCH   2  35
BRANCH   4  52
HETATM   52  O   UNL N   1      -8.674  18.904  69.027  0.00  0.00    -0.390 OA
HETATM   53  H   UNL N   1      -8.867  19.410  69.859  0.00  0.00     0.210 HD
ENDBRANCH   4  52
BRANCH   3  54
HETATM   54  O   UNL N   1      -8.491  20.687  66.830  0.00  0.00    -0.390 OA
HETATM   55  H   UNL N   1      -9.113  21.451  66.953  0.00  0.00     0.210 HD
ENDBRANCH   3  54
TORSDOF 18
ENDMDL
MODEL 2
REMARK VINA RESULT:      -7.9      2.427      9.910
REMARK  18 active torsions:
REMARK  status: ('A' for Active; 'I' for Inactive)
REMARK    1  A    between atoms: C_2  and  C_32 
REMARK    2  A    between atoms: C_3  and  O_4 
REMARK    3  A    between atoms: C_5  and  O_6 
REMARK    4  A    between atoms: C_7  and  O_8 
REMARK    5  A    between atoms: C_9  and  O_10 
REMARK    6  A    between atoms: O_10  and  C_11 
REMARK    7  A    between atoms: C_12  and  C_24 
REMARK    8  A    between atoms: C_18  and  O_19 
REMARK    9  A    between atoms: C_21  and  O_22 
REMARK   10  A    between atoms: C_26  and  O_27 
REMARK   11  A    between atoms: C_28  and  O_29 
REMARK   12  A    between atoms: C_32  and  O_33 
REMARK   13  A    between atoms: O_33  and  C_34 
REMARK   14  A    between atoms: C_36  and  C_43 
REMARK   15  A    between atoms: C_37  and  O_38 
REMARK   16  A    between atoms: C_39  and  O_40 
REMARK   17  A    between atoms: C_41  and  O_42 
REMARK   18  A    between atoms: C_43  and  O_44 
ROOT
HETATM    1  O   UNL N   1      -8.129  18.197  68.399  0.00  0.00    -0.348 OA
HETATM    2  C   UNL N   1      -9.053  17.112  68.359  0.00  0.00     0.180 C 
HETATM    3  C   UNL N   1     -10.502  17.640  68.221  0.00  0.00     0.180 C 
HETATM    4  C   UNL N   1     -10.653  18.539  66.988  0.00  0.00     0.183 C 
HETATM    5  C   UNL N   1      -9.584  19.642  67.068  0.00  0.00     0.204 C 
HETATM    6  C   UNL N   1      -8.182  19.014  67.229  0.00  0.00     0.292 C 
ENDROOT
BRANCH   6   7
HETATM    7  O   UNL N   1      -7.251  20.084  67.319  0.00  0.00    -0.343 OA
BRANCH   7   8
HETATM    8  C   UNL N   1      -6.002  19.806  66.703  0.00  0.00     0.233 C 
HETATM    9  C   UNL N   1      -5.072  20.993  66.528  0.00  0.00     0.196 C 
HETATM   10  C   UNL N   1      -3.692  20.696  66.045  0.00  0.00     0.079 A 
HETATM   11  O   UNL N   1      -5.432  22.124  66.812  0.00  0.00    -0.289 OA
HETATM   12  C   UNL N   1      -3.285  19.340  66.131  0.00  0.00     0.089 A 
HETATM   13  C   UNL N   1      -2.789  21.656  65.510  0.00  0.00     0.085 A 
HETATM   14  O   UNL N   1      -4.102  18.411  66.707  0.00  0.00    -0.337 OA
HETATM   15  C   UNL N   1      -2.037  18.945  65.645  0.00  0.00     0.074 A 
HETATM   16  C   UNL N   1      -5.195  18.757  67.503  0.00  0.00     0.199 C 
HETATM   17  C   UNL N   1      -1.168  19.883  65.092  0.00  0.00     0.071 A 
HETATM   18  C   UNL N   1      -1.539  21.233  65.037  0.00  0.00     0.074 A 
BRANCH  16  19
HETATM   19  C   UNL N   1      -4.704  19.214  68.894  0.00  0.00    -0.023 A 
HETATM   20  C   UNL N   1      -3.344  19.063  69.233  0.00  0.00     0.013 A 
HETATM   21  C   UNL N   1      -2.865  19.482  70.477  0.00  0.00     0.040 A 
HETATM   22  C   UNL N   1      -3.729  20.053  71.415  0.00  0.00     0.098 A 
HETATM   23  C   UNL N   1      -5.089  20.200  71.105  0.00  0.00     0.099 A 
HETATM   24  C   UNL N   1      -5.571  19.782  69.855  0.00  0.00     0.049 A 
BRANCH  22  25
HETATM   25  O   UNL N   1      -3.238  20.455  72.607  0.00  0.00    -0.358 OA
HETATM   26  H   UNL N   1      -2.621  21.195  72.688  0.00  0.00     0.218 HD
ENDBRANCH  22  25
BRANCH  23  27
HETATM   27  O   UNL N   1      -5.933  20.746  72.007  0.00  0.00    -0.358 OA
HETATM   28  H   UNL N   1      -5.832  20.594  72.958  0.00  0.00     0.218 HD
ENDBRANCH  23  27
ENDBRANCH  16  19
BRANCH  17  29
HETATM   29  O   UNL N   1       0.030  19.482  64.619  0.00  0.00    -0.361 OA
HETATM   30  H   UNL N   1       0.773  19.289  65.210  0.00  0.00     0.217 HD
ENDBRANCH  17  29
BRANCH  13  31
HETATM   31  O   UNL N   1      -3.083  22.973  65.408  0.00  0.00    -0.360 OA
HETATM   32  H   UNL N   1      -3.893  23.330  65.028  0.00  0.00     0.217 HD
ENDBRANCH  13  31
ENDBRANCH   7   8
ENDBRANCH   6   7
BRANCH   5  33
HETATM   33  O   UNL N   1      -9.611  20.441  65.911  0.00  0.00    -0.388 OA
HETATM   34  H   UNL N   1      -8.698  20.813  65.792  0.00  0.00     0.210 HD
ENDBRANCH   5  33
BRANCH   2  35
HETATM   35  C   UNL N   1      -8.630  16.002  67.363  0.00  0.00     0.205 C 
BRANCH  35  36
HETATM   36  O   UNL N   1      -9.208  14.787  67.793  0.00  0.00    -0.356 OA
BRANCH  36  37
HETATM   37  C   UNL N   1      -9.829  14.081  66.733  0.00  0.00     0.291 C 
HETATM   38  C   UNL N   1     -10.575  12.893  67.390  0.00  0.00     0.204 C 
HETATM   39  C   UNL N   1     -11.411  12.099  66.368  0.00  0.00     0.183 C 
HETATM   40  C   UNL N   1     -12.306  13.092  65.606  0.00  0.00     0.180 C 
HETATM   41  C   UNL N   1     -11.442  14.238  65.013  0.00  0.00     0.179 C 
HETATM   42  O   UNL N   1     -10.763  14.924  66.060  0.00  0.00    -0.348 OA
BRANCH  38  43
HETATM   43  O   UNL N   1      -9.700  12.052  68.097  0.00  0.00    -0.388 OA
HETATM   44  H   UNL N   1     -10.005  11.123  67.941  0.00  0.00     0.210 HD
ENDBRANCH  38  43
BRANCH  39  45
HETATM   45  O   UNL N   1     -10.611  11.327  65.497  0.00  0.00    -0.390 OA
HETATM   46  H   UNL N   1     -11.113  10.525  65.207  0.00  0.00     0.210 HD
ENDBRANCH  39  45
BRANCH  40  47
HETATM   47  O   UNL N   1     -13.078  12.432  64.633  0.00  0.00    -0.390 OA
HETATM   48  H   UNL N   1     -12.754  11.497  64.570  0.00  0.00     0.210 HD
ENDBRANCH  40  47
BRANCH  41  49
HETATM   49  C   UNL N   1     -12.323  15.247  64.260  0.00  0.00     0.198 C 
BRANCH  49  50
HETATM   50  O   UNL N   1     -11.550  16.310  63.769  0.00  0.00    -0.398 OA
HETATM   51  H   UNL N   1     -12.131  16.831  63.158  0.00  0.00     0.209 HD
ENDBRANCH  49  50
ENDBRANCH  41  49
ENDBRANCH  36  37
ENDBRANCH  35  36
ENDBRANCH   2  35
BRANCH   4  52
HETATM   52  O   UNL N   1     -10.498  17.807  65.799  0.00  0.00    -0.390 OA
HETATM   53  H   UNL N   1     -11.012  18.287  65.097  0.00  0.00     0.210 HD
ENDBRANCH   4  52
BRANCH   3  54
HETATM   54  O   UNL N   1     -11.434  16.590  68.183  0.00  0.00    -0.390 OA
HETATM   55  H   UNL N   1     -10.934  15.774  67.919  0.00  0.00     0.210 HD
ENDBRANCH   3  54
TORSDOF 18
ENDMDL
MODEL 3
REMARK VINA RESULT:      -7.9      2.294      4.243
REMARK  18 active torsions:
REMARK  status: ('A' for Active; 'I' for Inactive)
REMARK    1  A    between atoms: C_2  and  C_32 
REMARK    2  A    between atoms: C_3  and  O_4 
REMARK    3  A    between atoms: C_5  and  O_6 
REMARK    4  A    between atoms: C_7  and  O_8 
REMARK    5  A    between atoms: C_9  and  O_10 
REMARK    6  A    between atoms: O_10  and  C_11 
REMARK    7  A    between atoms: C_12  and  C_24 
REMARK    8  A    between atoms: C_18  and  O_19 
REMARK    9  A    between atoms: C_21  and  O_22 
REMARK   10  A    between atoms: C_26  and  O_27 
REMARK   11  A    between atoms: C_28  and  O_29 
REMARK   12  A    between atoms: C_32  and  O_33 
REMARK   13  A    between atoms: O_33  and  C_34 
REMARK   14  A    between atoms: C_36  and  C_43 
REMARK   15  A    between atoms: C_37  and  O_38 
REMARK   16  A    between atoms: C_39  and  O_40 
REMARK   17  A    between atoms: C_41  and  O_42 
REMARK   18  A    between atoms: C_43  and  O_44 
ROOT
HETATM    1  O   UNL N   1      -6.395  17.258  67.747  0.00  0.00    -0.348 OA
HETATM    2  C   UNL N   1      -5.378  18.008  68.405  0.00  0.00     0.180 C 
HETATM    3  C   UNL N   1      -5.601  19.526  68.192  0.00  0.00     0.180 C 
HETATM    4  C   UNL N   1      -6.996  19.956  68.663  0.00  0.00     0.183 C 
HETATM    5  C   UNL N   1      -8.033  19.061  67.964  0.00  0.00     0.204 C 
HETATM    6  C   UNL N   1      -7.708  17.572  68.216  0.00  0.00     0.292 C 
ENDROOT
BRANCH   6   7
HETATM    7  O   UNL N   1      -8.686  16.806  67.527  0.00  0.00    -0.343 OA
BRANCH   7   8
HETATM    8  C   UNL N   1      -9.228  15.744  68.300  0.00  0.00     0.233 C 
HETATM    9  C   UNL N   1     -10.665  15.925  68.755  0.00  0.00     0.196 C 
HETATM   10  C   UNL N   1     -11.308  14.753  69.417  0.00  0.00     0.079 A 
HETATM   11  O   UNL N   1     -11.267  16.966  68.547  0.00  0.00    -0.289 OA
HETATM   12  C   UNL N   1     -10.653  13.507  69.244  0.00  0.00     0.089 A 
HETATM   13  C   UNL N   1     -12.498  14.805  70.196  0.00  0.00     0.085 A 
HETATM   14  O   UNL N   1      -9.552  13.414  68.443  0.00  0.00    -0.337 OA
HETATM   15  C   UNL N   1     -11.137  12.361  69.877  0.00  0.00     0.074 A 
HETATM   16  C   UNL N   1      -9.200  14.406  67.526  0.00  0.00     0.199 C 
HETATM   17  C   UNL N   1     -12.284  12.422  70.665  0.00  0.00     0.071 A 
HETATM   18  C   UNL N   1     -12.966  13.638  70.813  0.00  0.00     0.074 A 
BRANCH  16  19
HETATM   19  C   UNL N   1     -10.126  14.329  66.293  0.00  0.00    -0.023 A 
HETATM   20  C   UNL N   1     -10.646  13.082  65.893  0.00  0.00     0.013 A 
HETATM   21  C   UNL N   1     -11.500  12.981  64.792  0.00  0.00     0.040 A 
HETATM   22  C   UNL N   1     -11.851  14.118  64.059  0.00  0.00     0.098 A 
HETATM   23  C   UNL N   1     -11.334  15.369  64.431  0.00  0.00     0.099 A 
HETATM   24  C   UNL N   1     -10.478  15.471  65.537  0.00  0.00     0.049 A 
BRANCH  22  25
HETATM   25  O   UNL N   1     -12.683  13.993  63.004  0.00  0.00    -0.358 OA
HETATM   26  H   UNL N   1     -13.199  13.190  62.845  0.00  0.00     0.218 HD
ENDBRANCH  22  25
BRANCH  23  27
HETATM   27  O   UNL N   1     -11.663  16.472  63.724  0.00  0.00    -0.358 OA
HETATM   28  H   UNL N   1     -11.620  17.358  64.111  0.00  0.00     0.218 HD
ENDBRANCH  23  27
ENDBRANCH  16  19
BRANCH  17  29
HETATM   29  O   UNL N   1     -12.731  11.306  71.276  0.00  0.00    -0.361 OA
HETATM   30  H   UNL N   1     -12.211  10.489  71.290  0.00  0.00     0.217 HD
ENDBRANCH  17  29
BRANCH  13  31
HETATM   31  O   UNL N   1     -13.201  15.944  70.398  0.00  0.00    -0.360 OA
HETATM   32  H   UNL N   1     -13.408  16.593  69.718  0.00  0.00     0.217 HD
ENDBRANCH  13  31
ENDBRANCH   7   8
ENDBRANCH   6   7
BRANCH   5  33
HETATM   33  O   UNL N   1      -9.328  19.345  68.433  0.00  0.00    -0.388 OA
HETATM   34  H   UNL N   1      -9.273  19.403  69.422  0.00  0.00     0.210 HD
ENDBRANCH   5  33
BRANCH   2  35
HETATM   35  C   UNL N   1      -5.146  17.549  69.868  0.00  0.00     0.205 C 
BRANCH  35  36
HETATM   36  O   UNL N   1      -4.400  16.350  69.836  0.00  0.00    -0.356 OA
BRANCH  36  37
HETATM   37  C   UNL N   1      -5.140  15.243  70.320  0.00  0.00     0.291 C 
HETATM   38  C   UNL N   1      -4.894  14.092  69.313  0.00  0.00     0.204 C 
HETATM   39  C   UNL N   1      -5.538  12.771  69.777  0.00  0.00     0.183 C 
HETATM   40  C   UNL N   1      -5.073  12.491  71.217  0.00  0.00     0.180 C 
HETATM   41  C   UNL N   1      -5.361  13.724  72.116  0.00  0.00     0.179 C 
HETATM   42  O   UNL N   1      -4.670  14.863  71.612  0.00  0.00    -0.348 OA
BRANCH  38  43
HETATM   43  O   UNL N   1      -5.308  14.433  68.015  0.00  0.00    -0.388 OA
HETATM   44  H   UNL N   1      -6.070  15.057  68.111  0.00  0.00     0.210 HD
ENDBRANCH  38  43
BRANCH  39  45
HETATM   45  O   UNL N   1      -6.945  12.786  69.665  0.00  0.00    -0.390 OA
HETATM   46  H   UNL N   1      -7.351  12.584  70.544  0.00  0.00     0.210 HD
ENDBRANCH  39  45
BRANCH  40  47
HETATM   47  O   UNL N   1      -5.651  11.308  71.713  0.00  0.00    -0.390 OA
HETATM   48  H   UNL N   1      -4.923  10.744  72.080  0.00  0.00     0.210 HD
ENDBRANCH  40  47
BRANCH  41  49
HETATM   49  C   UNL N   1      -4.891  13.466  73.556  0.00  0.00     0.198 C 
BRANCH  49  50
HETATM   50  O   UNL N   1      -5.864  13.880  74.477  0.00  0.00    -0.398 OA
HETATM   51  H   UNL N   1      -5.481  14.645  74.979  0.00  0.00     0.209 HD
ENDBRANCH  49  50
ENDBRANCH  41  49
ENDBRANCH  36  37
ENDBRANCH  35  36
ENDBRANCH   2  35
BRANCH   4  52
HETATM   52  O   UNL N   1      -7.124  19.839  70.057  0.00  0.00    -0.390 OA
HETATM   53  H   UNL N   1      -8.091  19.938  70.266  0.00  0.00     0.210 HD
ENDBRANCH   4  52
BRANCH   3  54
HETATM   54  O   UNL N   1      -4.609  20.289  68.828  0.00  0.00    -0.390 OA
HETATM   55  H   UNL N   1      -4.797  21.239  68.612  0.00  0.00     0.210 HD
ENDBRANCH   3  54
TORSDOF 18
ENDMDL
MODEL 4
REMARK VINA RESULT:      -7.7      1.803      4.254
REMARK  18 active torsions:
REMARK  status: ('A' for Active; 'I' for Inactive)
REMARK    1  A    between atoms: C_2  and  C_32 
REMARK    2  A    between atoms: C_3  and  O_4 
REMARK    3  A    between atoms: C_5  and  O_6 
REMARK    4  A    between atoms: C_7  and  O_8 
REMARK    5  A    between atoms: C_9  and  O_10 
REMARK    6  A    between atoms: O_10  and  C_11 
REMARK    7  A    between atoms: C_12  and  C_24 
REMARK    8  A    between atoms: C_18  and  O_19 
REMARK    9  A    between atoms: C_21  and  O_22 
REMARK   10  A    between atoms: C_26  and  O_27 
REMARK   11  A    between atoms: C_28  and  O_29 
REMARK   12  A    between atoms: C_32  and  O_33 
REMARK   13  A    between atoms: O_33  and  C_34 
REMARK   14  A    between atoms: C_36  and  C_43 
REMARK   15  A    between atoms: C_37  and  O_38 
REMARK   16  A    between atoms: C_39  and  O_40 
REMARK   17  A    between atoms: C_41  and  O_42 
REMARK   18  A    between atoms: C_43  and  O_44 
ROOT
HETATM    1  O   UNL N   1      -8.359  16.940  66.950  0.00  0.00    -0.348 OA
HETATM    2  C   UNL N   1      -8.015  18.307  66.744  0.00  0.00     0.180 C 
HETATM    3  C   UNL N   1      -9.282  19.197  66.781  0.00  0.00     0.180 C 
HETATM    4  C   UNL N   1     -10.052  19.014  68.095  0.00  0.00     0.183 C 
HETATM    5  C   UNL N   1     -10.329  17.512  68.281  0.00  0.00     0.204 C 
HETATM    6  C   UNL N   1      -9.009  16.715  68.202  0.00  0.00     0.292 C 
ENDROOT
BRANCH   6   7
HETATM    7  O   UNL N   1      -9.338  15.341  68.359  0.00  0.00    -0.343 OA
BRANCH   7   8
HETATM    8  C   UNL N   1     -10.012  14.785  67.239  0.00  0.00     0.233 C 
HETATM    9  C   UNL N   1      -9.446  13.480  66.709  0.00  0.00     0.196 C 
HETATM   10  C   UNL N   1     -10.237  12.790  65.648  0.00  0.00     0.079 A 
HETATM   11  O   UNL N   1      -8.417  13.006  67.165  0.00  0.00    -0.289 OA
HETATM   12  C   UNL N   1     -11.578  13.226  65.494  0.00  0.00     0.089 A 
HETATM   13  C   UNL N   1      -9.744  11.760  64.801  0.00  0.00     0.085 A 
HETATM   14  O   UNL N   1     -12.100  14.160  66.341  0.00  0.00    -0.337 OA
HETATM   15  C   UNL N   1     -12.382  12.691  64.486  0.00  0.00     0.074 A 
HETATM   16  C   UNL N   1     -11.499  14.498  67.555  0.00  0.00     0.199 C 
HETATM   17  C   UNL N   1     -11.886  11.705  63.637  0.00  0.00     0.071 A 
HETATM   18  C   UNL N   1     -10.576  11.235  63.802  0.00  0.00     0.074 A 
BRANCH  16  19
HETATM   19  C   UNL N   1     -11.757  13.386  68.593  0.00  0.00    -0.023 A 
HETATM   20  C   UNL N   1     -12.118  13.737  69.910  0.00  0.00     0.013 A 
HETATM   21  C   UNL N   1     -12.375  12.755  70.869  0.00  0.00     0.040 A 
HETATM   22  C   UNL N   1     -12.271  11.400  70.543  0.00  0.00     0.098 A 
HETATM   23  C   UNL N   1     -11.899  11.026  69.243  0.00  0.00     0.099 A 
HETATM   24  C   UNL N   1     -11.643  12.012  68.278  0.00  0.00     0.049 A 
BRANCH  22  25
HETATM   25  O   UNL N   1     -12.531  10.471  71.488  0.00  0.00    -0.358 OA
HETATM   26  H   UNL N   1     -11.912  10.279  72.207  0.00  0.00     0.218 HD
ENDBRANCH  22  25
BRANCH  23  27
HETATM   27  O   UNL N   1     -11.790   9.720  68.920  0.00  0.00    -0.358 OA
HETATM   28  H   UNL N   1     -10.953   9.333  68.627  0.00  0.00     0.218 HD
ENDBRANCH  23  27
ENDBRANCH  16  19
BRANCH  17  29
HETATM   29  O   UNL N   1     -12.675  11.207  62.663  0.00  0.00    -0.361 OA
HETATM   30  H   UNL N   1     -13.629  11.376  62.644  0.00  0.00     0.217 HD
ENDBRANCH  17  29
BRANCH  13  31
HETATM   31  O   UNL N   1      -8.486  11.267  64.888  0.00  0.00    -0.360 OA
HETATM   32  H   UNL N   1      -8.017  11.096  65.711  0.00  0.00     0.217 HD
ENDBRANCH  13  31
ENDBRANCH   7   8
ENDBRANCH   6   7
BRANCH   5  33
HETATM   33  O   UNL N   1     -10.948  17.274  69.521  0.00  0.00    -0.388 OA
HETATM   34  H   UNL N   1     -11.859  16.928  69.329  0.00  0.00     0.210 HD
ENDBRANCH   5  33
BRANCH   2  35
HETATM   35  C   UNL N   1      -6.829  18.768  67.631  0.00  0.00     0.205 C 
BRANCH  35  36
HETATM   36  O   UNL N   1      -7.014  20.135  67.932  0.00  0.00    -0.356 OA
BRANCH  36  37
HETATM   37  C   UNL N   1      -5.836  20.739  68.437  0.00  0.00     0.291 C 
HETATM   38  C   UNL N   1      -5.655  20.185  69.873  0.00  0.00     0.204 C 
HETATM   39  C   UNL N   1      -4.335  20.657  70.513  0.00  0.00     0.183 C 
HETATM   40  C   UNL N   1      -3.188  20.335  69.538  0.00  0.00     0.180 C 
HETATM   41  C   UNL N   1      -3.500  20.929  68.138  0.00  0.00     0.179 C 
HETATM   42  O   UNL N   1      -4.713  20.377  67.636  0.00  0.00    -0.348 OA
BRANCH  38  43
HETATM   43  O   UNL N   1      -6.755  20.485  70.693  0.00  0.00    -0.388 OA
HETATM   44  H   UNL N   1      -7.134  21.339  70.365  0.00  0.00     0.210 HD
ENDBRANCH  38  43
BRANCH  39  45
HETATM   45  O   UNL N   1      -4.364  22.023  70.868  0.00  0.00    -0.390 OA
HETATM   46  H   UNL N   1      -5.066  22.176  71.547  0.00  0.00     0.210 HD
ENDBRANCH  39  45
BRANCH  40  47
HETATM   47  O   UNL N   1      -1.953  20.769  70.051  0.00  0.00    -0.390 OA
HETATM   48  H   UNL N   1      -2.136  21.382  70.808  0.00  0.00     0.210 HD
ENDBRANCH  40  47
BRANCH  41  49
HETATM   49  C   UNL N   1      -2.370  20.605  67.148  0.00  0.00     0.198 C 
BRANCH  49  50
HETATM   50  O   UNL N   1      -1.596  19.532  67.614  0.00  0.00    -0.398 OA
HETATM   51  H   UNL N   1      -0.839  19.426  66.982  0.00  0.00     0.209 HD
ENDBRANCH  49  50
ENDBRANCH  41  49
ENDBRANCH  36  37
ENDBRANCH  35  36
ENDBRANCH   2  35
BRANCH   4  52
HETATM   52  O   UNL N   1      -9.322  19.506  69.189  0.00  0.00    -0.390 OA
HETATM   53  H   UNL N   1      -8.555  20.017  68.818  0.00  0.00     0.210 HD
ENDBRANCH   4  52
BRANCH   3  54
HETATM   54  O   UNL N   1      -8.970  20.551  66.577  0.00  0.00    -0.390 OA
HETATM   55  H   UNL N   1      -9.797  21.066  66.765  0.00  0.00     0.210 HD
ENDBRANCH   3  54
TORSDOF 18
ENDMDL
MODEL 5
REMARK VINA RESULT:      -7.6      2.236      9.562
REMARK  18 active torsions:
REMARK  status: ('A' for Active; 'I' for Inactive)
REMARK    1  A    between atoms: C_2  and  C_32 
REMARK    2  A    between atoms: C_3  and  O_4 
REMARK    3  A    between atoms: C_5  and  O_6 
REMARK    4  A    between atoms: C_7  and  O_8 
REMARK    5  A    between atoms: C_9  and  O_10 
REMARK    6  A    between atoms: O_10  and  C_11 
REMARK    7  A    between atoms: C_12  and  C_24 
REMARK    8  A    between atoms: C_18  and  O_19 
REMARK    9  A    between atoms: C_21  and  O_22 
REMARK   10  A    between atoms: C_26  and  O_27 
REMARK   11  A    between atoms: C_28  and  O_29 
REMARK   12  A    between atoms: C_32  and  O_33 
REMARK   13  A    between atoms: O_33  and  C_34 
REMARK   14  A    between atoms: C_36  and  C_43 
REMARK   15  A    between atoms: C_37  and  O_38 
REMARK   16  A    between atoms: C_39  and  O_40 
REMARK   17  A    between atoms: C_41  and  O_42 
REMARK   18  A    between atoms: C_43  and  O_44 
ROOT
HETATM    1  O   UNL N   1      -8.965  15.087  69.028  0.00  0.00    -0.348 OA
HETATM    2  C   UNL N   1     -10.016  14.159  68.774  0.00  0.00     0.180 C 
HETATM    3  C   UNL N   1     -11.374  14.738  69.240  0.00  0.00     0.180 C 
HETATM    4  C   UNL N   1     -11.660  16.091  68.577  0.00  0.00     0.183 C 
HETATM    5  C   UNL N   1     -10.457  17.015  68.837  0.00  0.00     0.204 C 
HETATM    6  C   UNL N   1      -9.154  16.336  68.362  0.00  0.00     0.292 C 
ENDROOT
BRANCH   6   7
HETATM    7  O   UNL N   1      -8.086  17.229  68.651  0.00  0.00    -0.343 OA
BRANCH   7   8
HETATM    8  C   UNL N   1      -7.179  17.402  67.571  0.00  0.00     0.233 C 
HETATM    9  C   UNL N   1      -7.377  18.656  66.738  0.00  0.00     0.196 C 
HETATM   10  C   UNL N   1      -6.334  18.946  65.711  0.00  0.00     0.079 A 
HETATM   11  O   UNL N   1      -8.322  19.403  66.935  0.00  0.00    -0.289 OA
HETATM   12  C   UNL N   1      -5.114  18.237  65.850  0.00  0.00     0.089 A 
HETATM   13  C   UNL N   1      -6.485  19.857  64.629  0.00  0.00     0.085 A 
HETATM   14  O   UNL N   1      -4.915  17.413  66.919  0.00  0.00    -0.337 OA
HETATM   15  C   UNL N   1      -4.099  18.387  64.904  0.00  0.00     0.074 A 
HETATM   16  C   UNL N   1      -5.714  17.454  68.063  0.00  0.00     0.199 C 
HETATM   17  C   UNL N   1      -4.262  19.255  63.827  0.00  0.00     0.071 A 
HETATM   18  C   UNL N   1      -5.446  19.994  63.698  0.00  0.00     0.074 A 
BRANCH  16  19
HETATM   19  C   UNL N   1      -5.340  18.683  68.918  0.00  0.00    -0.023 A 
HETATM   20  C   UNL N   1      -4.200  19.441  68.581  0.00  0.00     0.013 A 
HETATM   21  C   UNL N   1      -3.845  20.570  69.324  0.00  0.00     0.040 A 
HETATM   22  C   UNL N   1      -4.611  20.966  70.424  0.00  0.00     0.098 A 
HETATM   23  C   UNL N   1      -5.742  20.219  70.786  0.00  0.00     0.099 A 
HETATM   24  C   UNL N   1      -6.101  19.087  70.039  0.00  0.00     0.049 A 
BRANCH  22  25
HETATM   25  O   UNL N   1      -4.248  22.064  71.121  0.00  0.00    -0.358 OA
HETATM   26  H   UNL N   1      -4.886  22.743  71.383  0.00  0.00     0.218 HD
ENDBRANCH  22  25
BRANCH  23  27
HETATM   27  O   UNL N   1      -6.485  20.591  71.850  0.00  0.00    -0.358 OA
HETATM   28  H   UNL N   1      -6.961  19.946  72.392  0.00  0.00     0.218 HD
ENDBRANCH  23  27
ENDBRANCH  16  19
BRANCH  17  29
HETATM   29  O   UNL N   1      -3.273  19.381  62.918  0.00  0.00    -0.361 OA
HETATM   30  H   UNL N   1      -2.595  18.698  62.806  0.00  0.00     0.217 HD
ENDBRANCH  17  29
BRANCH  13  31
HETATM   31  O   UNL N   1      -7.603  20.591  64.429  0.00  0.00    -0.360 OA
HETATM   32  H   UNL N   1      -7.618  21.496  64.101  0.00  0.00     0.217 HD
ENDBRANCH  13  31
ENDBRANCH   7   8
ENDBRANCH   6   7
BRANCH   5  33
HETATM   33  O   UNL N   1     -10.620  18.240  68.168  0.00  0.00    -0.388 OA
HETATM   34  H   UNL N   1     -11.111  18.845  68.783  0.00  0.00     0.210 HD
ENDBRANCH   5  33
BRANCH   2  35
HETATM   35  C   UNL N   1      -9.974  13.586  67.334  0.00  0.00     0.205 C 
BRANCH  35  36
HETATM   36  O   UNL N   1     -11.302  13.320  66.931  0.00  0.00    -0.356 OA
BRANCH  36  37
HETATM   37  C   UNL N   1     -11.364  12.386  65.867  0.00  0.00     0.291 C 
HETATM   38  C   UNL N   1     -11.442  13.225  64.567  0.00  0.00     0.204 C 
HETATM   39  C   UNL N   1     -11.388  12.342  63.306  0.00  0.00     0.183 C 
HETATM   40  C   UNL N   1     -10.159  11.421  63.418  0.00  0.00     0.180 C 
HETATM   41  C   UNL N   1     -10.194  10.653  64.767  0.00  0.00     0.179 C 
HETATM   42  O   UNL N   1     -10.189  11.578  65.850  0.00  0.00    -0.348 OA
BRANCH  38  43
HETATM   43  O   UNL N   1     -12.566  14.066  64.553  0.00  0.00    -0.388 OA
HETATM   44  H   UNL N   1     -13.071  13.886  65.385  0.00  0.00     0.210 HD
ENDBRANCH  38  43
BRANCH  39  45
HETATM   45  O   UNL N   1     -12.581  11.615  63.101  0.00  0.00    -0.390 OA
HETATM   46  H   UNL N   1     -12.909  11.264  63.966  0.00  0.00     0.210 HD
ENDBRANCH  39  45
BRANCH  40  47
HETATM   47  O   UNL N   1     -10.068  10.565  62.306  0.00  0.00    -0.390 OA
HETATM   48  H   UNL N   1      -9.263  10.823  61.788  0.00  0.00     0.210 HD
ENDBRANCH  40  47
BRANCH  41  49
HETATM   49  C   UNL N   1      -8.966   9.739  64.901  0.00  0.00     0.198 C 
BRANCH  49  50
HETATM   50  O   UNL N   1      -9.110   8.596  64.101  0.00  0.00    -0.398 OA
HETATM   51  H   UNL N   1      -8.930   7.812  64.681  0.00  0.00     0.209 HD
ENDBRANCH  49  50
ENDBRANCH  41  49
ENDBRANCH  36  37
ENDBRANCH  35  36
ENDBRANCH   2  35
BRANCH   4  52
HETATM   52  O   UNL N   1     -11.866  15.951  67.195  0.00  0.00    -0.390 OA
HETATM   53  H   UNL N   1     -12.709  15.438  67.080  0.00  0.00     0.210 HD
ENDBRANCH   4  52
BRANCH   3  54
HETATM   54  O   UNL N   1     -12.428  13.841  69.004  0.00  0.00    -0.390 OA
HETATM   55  H   UNL N   1     -13.255  14.385  68.928  0.00  0.00     0.210 HD
ENDBRANCH   3  54
TORSDOF 18
ENDMDL
MODEL 6
REMARK VINA RESULT:      -7.4      1.406      2.098
REMARK  18 active torsions:
REMARK  status: ('A' for Active; 'I' for Inactive)
REMARK    1  A    between atoms: C_2  and  C_32 
REMARK    2  A    between atoms: C_3  and  O_4 
REMARK    3  A    between atoms: C_5  and  O_6 
REMARK    4  A    between atoms: C_7  and  O_8 
REMARK    5  A    between atoms: C_9  and  O_10 
REMARK    6  A    between atoms: O_10  and  C_11 
REMARK    7  A    between atoms: C_12  and  C_24 
REMARK    8  A    between atoms: C_18  and  O_19 
REMARK    9  A    between atoms: C_21  and  O_22 
REMARK   10  A    between atoms: C_26  and  O_27 
REMARK   11  A    between atoms: C_28  and  O_29 
REMARK   12  A    between atoms: C_32  and  O_33 
REMARK   13  A    between atoms: O_33  and  C_34 
REMARK   14  A    between atoms: C_36  and  C_43 
REMARK   15  A    between atoms: C_37  and  O_38 
REMARK   16  A    between atoms: C_39  and  O_40 
REMARK   17  A    between atoms: C_41  and  O_42 
REMARK   18  A    between atoms: C_43  and  O_44 
ROOT
HETATM    1  O   UNL N   1     -10.410  16.007  66.522  0.00  0.00    -0.348 OA
HETATM    2  C   UNL N   1      -9.736  17.241  66.291  0.00  0.00     0.180 C 
HETATM    3  C   UNL N   1     -10.308  18.351  67.207  0.00  0.00     0.180 C 
HETATM    4  C   UNL N   1     -10.229  17.948  68.685  0.00  0.00     0.183 C 
HETATM    5  C   UNL N   1     -10.915  16.580  68.845  0.00  0.00     0.204 C 
HETATM    6  C   UNL N   1     -10.292  15.555  67.872  0.00  0.00     0.292 C 
ENDROOT
BRANCH   6   7
HETATM    7  O   UNL N   1     -10.984  14.328  68.056  0.00  0.00    -0.343 OA
BRANCH   7   8
HETATM    8  C   UNL N   1     -10.126  13.200  68.160  0.00  0.00     0.233 C 
HETATM    9  C   UNL N   1     -10.797  11.894  68.549  0.00  0.00     0.196 C 
HETATM   10  C   UNL N   1      -9.950  10.667  68.495  0.00  0.00     0.079 A 
HETATM   11  O   UNL N   1     -11.980  11.856  68.847  0.00  0.00    -0.289 OA
HETATM   12  C   UNL N   1      -8.737  10.782  67.769  0.00  0.00     0.089 A 
HETATM   13  C   UNL N   1     -10.268   9.427  69.115  0.00  0.00     0.085 A 
HETATM   14  O   UNL N   1      -8.441  11.936  67.102  0.00  0.00    -0.337 OA
HETATM   15  C   UNL N   1      -7.843   9.712  67.713  0.00  0.00     0.074 A 
HETATM   16  C   UNL N   1      -9.397  12.915  66.826  0.00  0.00     0.199 C 
HETATM   17  C   UNL N   1      -8.143   8.509  68.349  0.00  0.00     0.071 A 
HETATM   18  C   UNL N   1      -9.356   8.366  69.037  0.00  0.00     0.074 A 
BRANCH  16  19
HETATM   19  C   UNL N   1     -10.298  12.451  65.661  0.00  0.00    -0.023 A 
HETATM   20  C   UNL N   1     -11.633  12.900  65.596  0.00  0.00     0.013 A 
HETATM   21  C   UNL N   1     -12.468  12.513  64.545  0.00  0.00     0.040 A 
HETATM   22  C   UNL N   1     -11.998  11.665  63.539  0.00  0.00     0.098 A 
HETATM   23  C   UNL N   1     -10.677  11.194  63.591  0.00  0.00     0.099 A 
HETATM   24  C   UNL N   1      -9.836  11.584  64.644  0.00  0.00     0.049 A 
BRANCH  22  25
HETATM   25  O   UNL N   1     -12.825  11.311  62.533  0.00  0.00    -0.358 OA
HETATM   26  H   UNL N   1     -13.501  10.627  62.636  0.00  0.00     0.218 HD
ENDBRANCH  22  25
BRANCH  23  27
HETATM   27  O   UNL N   1     -10.216  10.368  62.627  0.00  0.00    -0.358 OA
HETATM   28  H   UNL N   1     -10.625  10.328  61.750  0.00  0.00     0.218 HD
ENDBRANCH  23  27
ENDBRANCH  16  19
BRANCH  17  29
HETATM   29  O   UNL N   1      -7.262   7.490  68.292  0.00  0.00    -0.361 OA
HETATM   30  H   UNL N   1      -6.756   7.298  67.489  0.00  0.00     0.217 HD
ENDBRANCH  17  29
BRANCH  13  31
HETATM   31  O   UNL N   1     -11.410   9.218  69.811  0.00  0.00    -0.360 OA
HETATM   32  H   UNL N   1     -12.299   9.306  69.452  0.00  0.00     0.217 HD
ENDBRANCH  13  31
ENDBRANCH   7   8
ENDBRANCH   6   7
BRANCH   5  33
HETATM   33  O   UNL N   1     -10.787  16.114  70.165  0.00  0.00    -0.388 OA
HETATM   34  H   UNL N   1     -10.909  16.897  70.763  0.00  0.00     0.210 HD
ENDBRANCH   5  33
BRANCH   2  35
HETATM   35  C   UNL N   1      -8.193  17.089  66.280  0.00  0.00     0.205 C 
BRANCH  35  36
HETATM   36  O   UNL N   1      -7.655  18.159  65.530  0.00  0.00    -0.356 OA
BRANCH  36  37
HETATM   37  C   UNL N   1      -6.581  18.797  66.199  0.00  0.00     0.291 C 
HETATM   38  C   UNL N   1      -6.797  20.318  66.000  0.00  0.00     0.204 C 
HETATM   39  C   UNL N   1      -5.770  21.156  66.784  0.00  0.00     0.183 C 
HETATM   40  C   UNL N   1      -5.780  20.679  68.248  0.00  0.00     0.180 C 
HETATM   41  C   UNL N   1      -5.570  19.142  68.307  0.00  0.00     0.179 C 
HETATM   42  O   UNL N   1      -6.610  18.484  67.590  0.00  0.00    -0.348 OA
BRANCH  38  43
HETATM   43  O   UNL N   1      -6.813  20.672  64.641  0.00  0.00    -0.388 OA
HETATM   44  H   UNL N   1      -6.099  20.149  64.199  0.00  0.00     0.210 HD
ENDBRANCH  38  43
BRANCH  39  45
HETATM   45  O   UNL N   1      -4.479  21.101  66.216  0.00  0.00    -0.390 OA
HETATM   46  H   UNL N   1      -4.539  21.238  65.238  0.00  0.00     0.210 HD
ENDBRANCH  39  45
BRANCH  40  47
HETATM   47  O   UNL N   1      -4.838  21.388  69.016  0.00  0.00    -0.390 OA
HETATM   48  H   UNL N   1      -5.307  21.760  69.806  0.00  0.00     0.210 HD
ENDBRANCH  40  47
BRANCH  41  49
HETATM   49  C   UNL N   1      -5.591  18.648  69.761  0.00  0.00     0.198 C 
BRANCH  49  50
HETATM   50  O   UNL N   1      -4.333  18.815  70.360  0.00  0.00    -0.398 OA
HETATM   51  H   UNL N   1      -4.108  17.957  70.804  0.00  0.00     0.209 HD
ENDBRANCH  49  50
ENDBRANCH  41  49
ENDBRANCH  36  37
ENDBRANCH  35  36
ENDBRANCH   2  35
BRANCH   4  52
HETATM   52  O   UNL N   1      -8.897  17.869  69.124  0.00  0.00    -0.390 OA
HETATM   53  H   UNL N   1      -8.922  17.546  70.063  0.00  0.00     0.210 HD
ENDBRANCH   4  52
BRANCH   3  54
HETATM   54  O   UNL N   1      -9.663  19.580  66.996  0.00  0.00    -0.390 OA
HETATM   55  H   UNL N   1      -8.790  19.528  67.465  0.00  0.00     0.210 HD
ENDBRANCH   3  54
TORSDOF 18
ENDMDL
MODEL 7
REMARK VINA RESULT:      -7.3      2.457      4.611
REMARK  18 active torsions:
REMARK  status: ('A' for Active; 'I' for Inactive)
REMARK    1  A    between atoms: C_2  and  C_32 
REMARK    2  A    between atoms: C_3  and  O_4 
REMARK    3  A    between atoms: C_5  and  O_6 
REMARK    4  A    between atoms: C_7  and  O_8 
REMARK    5  A    between atoms: C_9  and  O_10 
REMARK    6  A    between atoms: O_10  and  C_11 
REMARK    7  A    between atoms: C_12  and  C_24 
REMARK    8  A    between atoms: C_18  and  O_19 
REMARK    9  A    between atoms: C_21  and  O_22 
REMARK   10  A    between atoms: C_26  and  O_27 
REMARK   11  A    between atoms: C_28  and  O_29 
REMARK   12  A    between atoms: C_32  and  O_33 
REMARK   13  A    between atoms: O_33  and  C_34 
REMARK   14  A    between atoms: C_36  and  C_43 
REMARK   15  A    between atoms: C_37  and  O_38 
REMARK   16  A    between atoms: C_39  and  O_40 
REMARK   17  A    between atoms: C_41  and  O_42 
REMARK   18  A    between atoms: C_43  and  O_44 
ROOT
HETATM    1  O   UNL N   1      -8.342  13.609  67.086  0.00  0.00    -0.348 OA
HETATM    2  C   UNL N   1      -8.404  15.033  67.093  0.00  0.00     0.180 C 
HETATM    3  C   UNL N   1      -9.374  15.539  65.996  0.00  0.00     0.180 C 
HETATM    4  C   UNL N   1     -10.769  14.925  66.161  0.00  0.00     0.183 C 
HETATM    5  C   UNL N   1     -10.616  13.395  66.213  0.00  0.00     0.204 C 
HETATM    6  C   UNL N   1      -9.612  12.998  67.317  0.00  0.00     0.292 C 
ENDROOT
BRANCH   6   7
HETATM    7  O   UNL N   1      -9.501  11.581  67.294  0.00  0.00    -0.343 OA
BRANCH   7   8
HETATM    8  C   UNL N   1      -9.601  10.980  68.577  0.00  0.00     0.233 C 
HETATM    9  C   UNL N   1     -10.960  10.406  68.934  0.00  0.00     0.196 C 
HETATM   10  C   UNL N   1     -11.042   9.619  70.199  0.00  0.00     0.079 A 
HETATM   11  O   UNL N   1     -11.920  10.549  68.194  0.00  0.00    -0.289 OA
HETATM   12  C   UNL N   1      -9.803   9.199  70.748  0.00  0.00     0.089 A 
HETATM   13  C   UNL N   1     -12.247   9.282  70.875  0.00  0.00     0.085 A 
HETATM   14  O   UNL N   1      -8.637   9.445  70.083  0.00  0.00    -0.337 OA
HETATM   15  C   UNL N   1      -9.766   8.515  71.964  0.00  0.00     0.074 A 
HETATM   16  C   UNL N   1      -8.598   9.813  68.738  0.00  0.00     0.199 C 
HETATM   17  C   UNL N   1     -10.947   8.214  72.640  0.00  0.00     0.071 A 
HETATM   18  C   UNL N   1     -12.180   8.587  72.091  0.00  0.00     0.074 A 
BRANCH  16  19
HETATM   19  C   UNL N   1      -8.865   8.579  67.850  0.00  0.00    -0.023 A 
HETATM   20  C   UNL N   1      -9.368   7.399  68.436  0.00  0.00     0.013 A 
HETATM   21  C   UNL N   1      -9.637   6.271  67.658  0.00  0.00     0.040 A 
HETATM   22  C   UNL N   1      -9.403   6.286  66.280  0.00  0.00     0.098 A 
HETATM   23  C   UNL N   1      -8.889   7.444  65.677  0.00  0.00     0.099 A 
HETATM   24  C   UNL N   1      -8.622   8.579  66.457  0.00  0.00     0.049 A 
BRANCH  22  25
HETATM   25  O   UNL N   1      -9.677   5.184  65.551  0.00  0.00    -0.358 OA
HETATM   26  H   UNL N   1      -9.014   4.760  64.987  0.00  0.00     0.218 HD
ENDBRANCH  22  25
BRANCH  23  27
HETATM   27  O   UNL N   1      -8.655   7.466  64.348  0.00  0.00    -0.358 OA
HETATM   28  H   UNL N   1      -7.957   8.015  63.960  0.00  0.00     0.218 HD
ENDBRANCH  23  27
ENDBRANCH  16  19
BRANCH  17  29
HETATM   29  O   UNL N   1     -10.890   7.560  73.818  0.00  0.00    -0.361 OA
HETATM   30  H   UNL N   1     -11.261   7.938  74.629  0.00  0.00     0.217 HD
ENDBRANCH  17  29
BRANCH  13  31
HETATM   31  O   UNL N   1     -13.474   9.622  70.417  0.00  0.00    -0.360 OA
HETATM   32  H   UNL N   1     -13.951  10.423  70.658  0.00  0.00     0.217 HD
ENDBRANCH  13  31
ENDBRANCH   7   8
ENDBRANCH   6   7
BRANCH   5  33
HETATM   33  O   UNL N   1     -11.856  12.781  66.462  0.00  0.00    -0.388 OA
HETATM   34  H   UNL N   1     -12.436  12.968  65.678  0.00  0.00     0.210 HD
ENDBRANCH   5  33
BRANCH   2  35
HETATM   35  C   UNL N   1      -8.612  15.617  68.514  0.00  0.00     0.205 C 
BRANCH  35  36
HETATM   36  O   UNL N   1      -7.378  16.142  68.956  0.00  0.00    -0.356 OA
BRANCH  36  37
HETATM   37  C   UNL N   1      -7.352  17.558  68.921  0.00  0.00     0.291 C 
HETATM   38  C   UNL N   1      -6.207  17.941  67.950  0.00  0.00     0.204 C 
HETATM   39  C   UNL N   1      -6.137  19.461  67.708  0.00  0.00     0.183 C 
HETATM   40  C   UNL N   1      -7.538  19.944  67.292  0.00  0.00     0.180 C 
HETATM   41  C   UNL N   1      -8.590  19.484  68.336  0.00  0.00     0.179 C 
HETATM   42  O   UNL N   1      -8.591  18.062  68.428  0.00  0.00    -0.348 OA
BRANCH  38  43
HETATM   43  O   UNL N   1      -4.968  17.434  68.375  0.00  0.00    -0.388 OA
HETATM   44  H   UNL N   1      -5.157  16.768  69.082  0.00  0.00     0.210 HD
ENDBRANCH  38  43
BRANCH  39  45
HETATM   45  O   UNL N   1      -5.642  20.164  68.827  0.00  0.00    -0.390 OA
HETATM   46  H   UNL N   1      -5.104  20.937  68.524  0.00  0.00     0.210 HD
ENDBRANCH  39  45
BRANCH  40  47
HETATM   47  O   UNL N   1      -7.550  21.335  67.084  0.00  0.00    -0.390 OA
HETATM   48  H   UNL N   1      -7.198  21.769  67.903  0.00  0.00     0.210 HD
ENDBRANCH  40  47
BRANCH  41  49
HETATM   49  C   UNL N   1      -9.997  19.947  67.929  0.00  0.00     0.198 C 
BRANCH  49  50
HETATM   50  O   UNL N   1     -10.838  18.845  67.712  0.00  0.00    -0.398 OA
HETATM   51  H   UNL N   1     -11.305  19.002  66.852  0.00  0.00     0.209 HD
ENDBRANCH  49  50
ENDBRANCH  41  49
ENDBRANCH  36  37
ENDBRANCH  35  36
ENDBRANCH   2  35
BRANCH   4  52
HETATM   52  O   UNL N   1     -11.395  15.383  67.333  0.00  0.00    -0.390 OA
HETATM   53  H   UNL N   1     -11.578  14.583  67.893  0.00  0.00     0.210 HD
ENDBRANCH   4  52
BRANCH   3  54
HETATM   54  O   UNL N   1      -9.450  16.940  65.979  0.00  0.00    -0.390 OA
HETATM   55  H   UNL N   1      -9.729  17.200  65.063  0.00  0.00     0.210 HD
ENDBRANCH   3  54
TORSDOF 18
ENDMDL
MODEL 8
REMARK VINA RESULT:      -7.1      2.018      4.025
REMARK  18 active torsions:
REMARK  status: ('A' for Active; 'I' for Inactive)
REMARK    1  A    between atoms: C_2  and  C_32 
REMARK    2  A    between atoms: C_3  and  O_4 
REMARK    3  A    between atoms: C_5  and  O_6 
REMARK    4  A    between atoms: C_7  and  O_8 
REMARK    5  A    between atoms: C_9  and  O_10 
REMARK    6  A    between atoms: O_10  and  C_11 
REMARK    7  A    between atoms: C_12  and  C_24 
REMARK    8  A    between atoms: C_18  and  O_19 
REMARK    9  A    between atoms: C_21  and  O_22 
REMARK   10  A    between atoms: C_26  and  O_27 
REMARK   11  A    between atoms: C_28  and  O_29 
REMARK   12  A    between atoms: C_32  and  O_33 
REMARK   13  A    between atoms: O_33  and  C_34 
REMARK   14  A    between atoms: C_36  and  C_43 
REMARK   15  A    between atoms: C_37  and  O_38 
REMARK   16  A    between atoms: C_39  and  O_40 
REMARK   17  A    between atoms: C_41  and  O_42 
REMARK   18  A    between atoms: C_43  and  O_44 
ROOT
HETATM    1  O   UNL N   1      -9.562  16.015  66.475  0.00  0.00    -0.348 OA
HETATM    2  C   UNL N   1      -9.228  17.316  65.998  0.00  0.00     0.180 C 
HETATM    3  C   UNL N   1     -10.333  18.332  66.376  0.00  0.00     0.180 C 
HETATM    4  C   UNL N   1     -10.582  18.347  67.889  0.00  0.00     0.183 C 
HETATM    5  C   UNL N   1     -10.870  16.904  68.340  0.00  0.00     0.204 C 
HETATM    6  C   UNL N   1      -9.724  15.969  67.893  0.00  0.00     0.292 C 
ENDROOT
BRANCH   6   7
HETATM    7  O   UNL N   1     -10.063  14.656  68.320  0.00  0.00    -0.343 OA
BRANCH   7   8
HETATM    8  C   UNL N   1      -9.961  13.679  67.293  0.00  0.00     0.233 C 
HETATM    9  C   UNL N   1      -8.794  12.716  67.412  0.00  0.00     0.196 C 
HETATM   10  C   UNL N   1      -8.766  11.578  66.447  0.00  0.00     0.079 A 
HETATM   11  O   UNL N   1      -7.950  12.851  68.283  0.00  0.00    -0.289 OA
HETATM   12  C   UNL N   1      -9.982  11.315  65.765  0.00  0.00     0.089 A 
HETATM   13  C   UNL N   1      -7.629  10.770  66.169  0.00  0.00     0.085 A 
HETATM   14  O   UNL N   1     -11.107  12.026  66.065  0.00  0.00    -0.337 OA
HETATM   15  C   UNL N   1     -10.044  10.315  64.793  0.00  0.00     0.074 A 
HETATM   16  C   UNL N   1     -11.228  12.794  67.224  0.00  0.00     0.199 C 
HETATM   17  C   UNL N   1      -8.919   9.546  64.500  0.00  0.00     0.071 A 
HETATM   18  C   UNL N   1      -7.722   9.767  65.194  0.00  0.00     0.074 A 
BRANCH  16  19
HETATM   19  C   UNL N   1     -11.464  11.873  68.440  0.00  0.00    -0.023 A 
HETATM   20  C   UNL N   1     -11.937  12.426  69.648  0.00  0.00     0.013 A 
HETATM   21  C   UNL N   1     -12.177  11.617  70.761  0.00  0.00     0.040 A 
HETATM   22  C   UNL N   1     -11.946  10.240  70.701  0.00  0.00     0.098 A 
HETATM   23  C   UNL N   1     -11.462   9.670  69.514  0.00  0.00     0.099 A 
HETATM   24  C   UNL N   1     -11.223  10.480  68.395  0.00  0.00     0.049 A 
BRANCH  22  25
HETATM   25  O   UNL N   1     -12.192   9.481  71.790  0.00  0.00    -0.358 OA
HETATM   26  H   UNL N   1     -11.688   8.678  71.984  0.00  0.00     0.218 HD
ENDBRANCH  22  25
BRANCH  23  27
HETATM   27  O   UNL N   1     -11.230   8.341  69.449  0.00  0.00    -0.358 OA
HETATM   28  H   UNL N   1     -11.483   7.742  70.166  0.00  0.00     0.218 HD
ENDBRANCH  23  27
ENDBRANCH  16  19
BRANCH  17  29
HETATM   29  O   UNL N   1      -8.996   8.590  63.552  0.00  0.00    -0.361 OA
HETATM   30  H   UNL N   1      -9.450   8.743  62.710  0.00  0.00     0.217 HD
ENDBRANCH  17  29
BRANCH  13  31
HETATM   31  O   UNL N   1      -6.435  10.934  66.784  0.00  0.00    -0.360 OA
HETATM   32  H   UNL N   1      -6.226  10.628  67.672  0.00  0.00     0.217 HD
ENDBRANCH  13  31
ENDBRANCH   7   8
ENDBRANCH   6   7
BRANCH   5  33
HETATM   33  O   UNL N   1     -11.009  16.841  69.738  0.00  0.00    -0.388 OA
HETATM   34  H   UNL N   1     -11.971  16.981  69.941  0.00  0.00     0.210 HD
ENDBRANCH   5  33
BRANCH   2  35
HETATM   35  C   UNL N   1      -7.773  17.726  66.344  0.00  0.00     0.205 C 
BRANCH  35  36
HETATM   36  O   UNL N   1      -7.413  18.806  65.507  0.00  0.00    -0.356 OA
BRANCH  36  37
HETATM   37  C   UNL N   1      -6.307  19.532  66.013  0.00  0.00     0.291 C 
HETATM   38  C   UNL N   1      -6.824  20.279  67.268  0.00  0.00     0.204 C 
HETATM   39  C   UNL N   1      -5.692  21.019  68.007  0.00  0.00     0.183 C 
HETATM   40  C   UNL N   1      -4.552  20.017  68.265  0.00  0.00     0.180 C 
HETATM   41  C   UNL N   1      -4.141  19.329  66.935  0.00  0.00     0.179 C 
HETATM   42  O   UNL N   1      -5.257  18.639  66.381  0.00  0.00    -0.348 OA
BRANCH  38  43
HETATM   43  O   UNL N   1      -7.885  21.146  66.962  0.00  0.00    -0.388 OA
HETATM   44  H   UNL N   1      -7.530  22.068  67.019  0.00  0.00     0.210 HD
ENDBRANCH  38  43
BRANCH  39  45
HETATM   45  O   UNL N   1      -5.248  22.163  67.310  0.00  0.00    -0.390 OA
HETATM   46  H   UNL N   1      -4.881  22.822  67.950  0.00  0.00     0.210 HD
ENDBRANCH  39  45
BRANCH  40  47
HETATM   47  O   UNL N   1      -3.471  20.639  68.914  0.00  0.00    -0.390 OA
HETATM   48  H   UNL N   1      -3.500  21.606  68.697  0.00  0.00     0.210 HD
ENDBRANCH  40  47
BRANCH  41  49
HETATM   49  C   UNL N   1      -3.012  18.315  67.177  0.00  0.00     0.198 C 
BRANCH  49  50
HETATM   50  O   UNL N   1      -3.171  17.684  68.420  0.00  0.00    -0.398 OA
HETATM   51  H   UNL N   1      -2.642  18.205  69.078  0.00  0.00     0.209 HD
ENDBRANCH  49  50
ENDBRANCH  41  49
ENDBRANCH  36  37
ENDBRANCH  35  36
ENDBRANCH   2  35
BRANCH   4  52
HETATM   52  O   UNL N   1      -9.474  18.854  68.586  0.00  0.00    -0.390 OA
HETATM   53  H   UNL N   1      -9.154  18.129  69.186  0.00  0.00     0.210 HD
ENDBRANCH   4  52
BRANCH   3  54
HETATM   54  O   UNL N   1     -10.030  19.623  65.914  0.00  0.00    -0.390 OA
HETATM   55  H   UNL N   1     -10.854  20.165  66.022  0.00  0.00     0.210 HD
ENDBRANCH   3  54
TORSDOF 18
ENDMDL
MODEL 9
REMARK VINA RESULT:      -7.0      3.962     10.022
REMARK  18 active torsions:
REMARK  status: ('A' for Active; 'I' for Inactive)
REMARK    1  A    between atoms: C_2  and  C_32 
REMARK    2  A    between atoms: C_3  and  O_4 
REMARK    3  A    between atoms: C_5  and  O_6 
REMARK    4  A    between atoms: C_7  and  O_8 
REMARK    5  A    between atoms: C_9  and  O_10 
REMARK    6  A    between atoms: O_10  and  C_11 
REMARK    7  A    between atoms: C_12  and  C_24 
REMARK    8  A    between atoms: C_18  and  O_19 
REMARK    9  A    between atoms: C_21  and  O_22 
REMARK   10  A    between atoms: C_26  and  O_27 
REMARK   11  A    between atoms: C_28  and  O_29 
REMARK   12  A    between atoms: C_32  and  O_33 
REMARK   13  A    between atoms: O_33  and  C_34 
REMARK   14  A    between atoms: C_36  and  C_43 
REMARK   15  A    between atoms: C_37  and  O_38 
REMARK   16  A    between atoms: C_39  and  O_40 
REMARK   17  A    between atoms: C_41  and  O_42 
REMARK   18  A    between atoms: C_43  and  O_44 
ROOT
HETATM    1  O   UNL N   1      -7.041  17.623  67.019  0.00  0.00    -0.348 OA
HETATM    2  C   UNL N   1      -8.341  17.258  67.474  0.00  0.00     0.180 C 
HETATM    3  C   UNL N   1      -8.866  18.293  68.501  0.00  0.00     0.180 C 
HETATM    4  C   UNL N   1      -8.864  19.709  67.914  0.00  0.00     0.183 C 
HETATM    5  C   UNL N   1      -7.450  20.006  67.384  0.00  0.00     0.204 C 
HETATM    6  C   UNL N   1      -7.013  18.906  66.392  0.00  0.00     0.292 C 
ENDROOT
BRANCH   6   7
HETATM    7  O   UNL N   1      -5.697  19.228  65.962  0.00  0.00    -0.343 OA
BRANCH   7   8
HETATM    8  C   UNL N   1      -5.444  18.898  64.603  0.00  0.00     0.233 C 
HETATM    9  C   UNL N   1      -5.841  19.950  63.584  0.00  0.00     0.196 C 
HETATM   10  C   UNL N   1      -5.428  19.701  62.172  0.00  0.00     0.079 A 
HETATM   11  O   UNL N   1      -6.430  20.965  63.919  0.00  0.00    -0.289 OA
HETATM   12  C   UNL N   1      -4.429  18.711  61.984  0.00  0.00     0.089 A 
HETATM   13  C   UNL N   1      -5.962  20.367  61.034  0.00  0.00     0.085 A 
HETATM   14  O   UNL N   1      -3.847  18.108  63.061  0.00  0.00    -0.337 OA
HETATM   15  C   UNL N   1      -4.021  18.355  60.697  0.00  0.00     0.074 A 
HETATM   16  C   UNL N   1      -3.943  18.620  64.356  0.00  0.00     0.199 C 
HETATM   17  C   UNL N   1      -4.570  18.987  59.584  0.00  0.00     0.071 A 
HETATM   18  C   UNL N   1      -5.528  19.996  59.754  0.00  0.00     0.074 A 
BRANCH  16  19
HETATM   19  C   UNL N   1      -3.006  19.838  64.507  0.00  0.00    -0.023 A 
HETATM   20  C   UNL N   1      -1.939  20.009  63.602  0.00  0.00     0.013 A 
HETATM   21  C   UNL N   1      -1.084  21.109  63.701  0.00  0.00     0.040 A 
HETATM   22  C   UNL N   1      -1.266  22.061  64.708  0.00  0.00     0.098 A 
HETATM   23  C   UNL N   1      -2.312  21.904  65.630  0.00  0.00     0.099 A 
HETATM   24  C   UNL N   1      -3.173  20.801  65.529  0.00  0.00     0.049 A 
BRANCH  22  25
HETATM   25  O   UNL N   1      -0.428  23.117  64.778  0.00  0.00    -0.358 OA
HETATM   26  H   UNL N   1       0.534  23.014  64.786  0.00  0.00     0.218 HD
ENDBRANCH  22  25
BRANCH  23  27
HETATM   27  O   UNL N   1      -2.491  22.815  66.610  0.00  0.00    -0.358 OA
HETATM   28  H   UNL N   1      -2.462  23.767  66.435  0.00  0.00     0.218 HD
ENDBRANCH  23  27
ENDBRANCH  16  19
BRANCH  17  29
HETATM   29  O   UNL N   1      -4.169  18.624  58.348  0.00  0.00    -0.361 OA
HETATM   30  H   UNL N   1      -3.234  18.633  58.093  0.00  0.00     0.217 HD
ENDBRANCH  17  29
BRANCH  13  31
HETATM   31  O   UNL N   1      -6.902  21.338  61.117  0.00  0.00    -0.360 OA
HETATM   32  H   UNL N   1      -6.721  22.267  61.289  0.00  0.00     0.217 HD
ENDBRANCH  13  31
ENDBRANCH   7   8
ENDBRANCH   6   7
BRANCH   5  33
HETATM   33  O   UNL N   1      -7.414  21.258  66.745  0.00  0.00    -0.388 OA
HETATM   34  H   UNL N   1      -7.732  21.118  65.815  0.00  0.00     0.210 HD
ENDBRANCH   5  33
BRANCH   2  35
HETATM   35  C   UNL N   1      -9.304  16.897  66.313  0.00  0.00     0.205 C 
BRANCH  35  36
HETATM   36  O   UNL N   1     -10.607  16.786  66.846  0.00  0.00    -0.356 OA
BRANCH  36  37
HETATM   37  C   UNL N   1     -11.253  15.591  66.444  0.00  0.00     0.291 C 
HETATM   38  C   UNL N   1     -10.879  15.384  64.955  0.00  0.00     0.204 C 
HETATM   39  C   UNL N   1     -11.409  14.045  64.406  0.00  0.00     0.183 C 
HETATM   40  C   UNL N   1     -10.954  12.924  65.358  0.00  0.00     0.180 C 
HETATM   41  C   UNL N   1     -11.375  13.260  66.814  0.00  0.00     0.179 C 
HETATM   42  O   UNL N   1     -10.781  14.490  67.217  0.00  0.00    -0.348 OA
BRANCH  38  43
HETATM   43  O   UNL N   1     -11.293  16.462  64.155  0.00  0.00    -0.388 OA
HETATM   44  H   UNL N   1     -10.663  17.206  64.328  0.00  0.00     0.210 HD
ENDBRANCH  38  43
BRANCH  39  45
HETATM   45  O   UNL N   1     -12.809  14.052  64.222  0.00  0.00    -0.390 OA
HETATM   46  H   UNL N   1     -13.018  14.208  63.268  0.00  0.00     0.210 HD
ENDBRANCH  39  45
BRANCH  40  47
HETATM   47  O   UNL N   1     -11.432  11.673  64.928  0.00  0.00    -0.390 OA
HETATM   48  H   UNL N   1     -11.635  11.131  65.732  0.00  0.00     0.210 HD
ENDBRANCH  40  47
BRANCH  41  49
HETATM   49  C   UNL N   1     -10.916  12.157  67.779  0.00  0.00     0.198 C 
BRANCH  49  50
HETATM   50  O   UNL N   1     -11.817  11.082  67.767  0.00  0.00    -0.398 OA
HETATM   51  H   UNL N   1     -12.111  10.961  66.828  0.00  0.00     0.209 HD
ENDBRANCH  49  50
ENDBRANCH  41  49
ENDBRANCH  36  37
ENDBRANCH  35  36
ENDBRANCH   2  35
BRANCH   4  52
HETATM   52  O   UNL N   1      -9.800  19.835  66.875  0.00  0.00    -0.390 OA
HETATM   53  H   UNL N   1      -9.843  18.953  66.418  0.00  0.00     0.210 HD
ENDBRANCH   4  52
BRANCH   3  54
HETATM   54  O   UNL N   1     -10.145  17.954  68.969  0.00  0.00    -0.390 OA
HETATM   55  H   UNL N   1     -10.716  18.756  68.844  0.00  0.00     0.210 HD
ENDBRANCH   3  54
TORSDOF 18
ENDMDL
