# Supplementary material for: Structure-based computational screening of 470 natural quercetin derivatives for identification of SARS-CoV-2 Mpro inhibitor
Source: PeerJ. 2023 Mar 14;11:e14915. doi: 10.7717/peerj.14915 (PMC10022500; doi:10.7717/peerj.14915)
Supplement: Supplemental Information 1 [file peerj-11-14915-s001.zip › Screening 470 Quercetin Derivates as Anticovid/Docking results/4_uff_E=774.92_out.pdbqt]

MODEL 1
REMARK VINA RESULT:      -8.8      0.000      0.000
REMARK  20 active torsions:
REMARK  status: ('A' for Active; 'I' for Inactive)
REMARK    1  A    between atoms: C_2  and  O_3 
REMARK    2  A    between atoms: O_3  and  C_4 
REMARK    3  A    between atoms: C_4  and  C_5 
REMARK    4  A    between atoms: C_7  and  O_8 
REMARK    5  A    between atoms: O_8  and  C_9 
REMARK    6  A    between atoms: C_10  and  C_22 
REMARK    7  A    between atoms: C_16  and  O_17 
REMARK    8  A    between atoms: C_19  and  O_20 
REMARK    9  A    between atoms: C_24  and  O_25 
REMARK   10  A    between atoms: C_26  and  O_27 
REMARK   11  A    between atoms: C_30  and  O_31 
REMARK   12  A    between atoms: C_32  and  O_33 
REMARK   13  A    between atoms: C_34  and  O_35 
REMARK   14  A    between atoms: C_36  and  O_37 
REMARK   15  A    between atoms: O_37  and  C_38 
REMARK   16  A    between atoms: C_41  and  O_42 
REMARK   17  A    between atoms: O_42  and  C_43 
REMARK   18  A    between atoms: C_46  and  C_47 
REMARK   19  A    between atoms: C_47  and  O_48 
REMARK   20  A    between atoms: O_48  and  C_49 
ROOT
HETATM    1  C   UNL N   1      -8.345  12.555  67.772  0.00  0.00     0.180 C 
HETATM    2  O   UNL N   1      -9.337  11.941  68.588  0.00  0.00    -0.348 OA
HETATM    3  C   UNL N   1     -10.290  11.239  67.792  0.00  0.00     0.292 C 
HETATM    4  C   UNL N   1      -9.596  10.031  67.126  0.00  0.00     0.204 C 
HETATM    5  C   UNL N   1      -8.423  10.512  66.239  0.00  0.00     0.183 C 
HETATM    6  C   UNL N   1      -7.507  11.445  67.067  0.00  0.00     0.180 C 
ENDROOT
BRANCH   3   7
HETATM    7  O   UNL N   1     -11.396  10.781  68.576  0.00  0.00    -0.343 OA
BRANCH   7   8
HETATM    8  C   UNL N   1     -11.628  11.611  69.710  0.00  0.00     0.233 C 
HETATM    9  C   UNL N   1     -12.092  13.019  69.356  0.00  0.00     0.196 C 
HETATM   10  C   UNL N   1     -12.491  13.901  70.474  0.00  0.00     0.079 A 
HETATM   11  O   UNL N   1     -12.209  13.380  68.198  0.00  0.00    -0.289 OA
HETATM   12  C   UNL N   1     -12.842  13.260  71.677  0.00  0.00     0.089 A 
HETATM   13  C   UNL N   1     -12.541  15.321  70.395  0.00  0.00     0.085 A 
HETATM   14  O   UNL N   1     -12.821  11.899  71.763  0.00  0.00    -0.337 OA
HETATM   15  C   UNL N   1     -13.224  14.010  72.792  0.00  0.00     0.074 A 
HETATM   16  C   UNL N   1     -12.724  11.058  70.653  0.00  0.00     0.199 C 
HETATM   17  C   UNL N   1     -13.272  15.405  72.716  0.00  0.00     0.071 A 
HETATM   18  C   UNL N   1     -12.934  16.051  71.521  0.00  0.00     0.074 A 
BRANCH  16  19
HETATM   19  C   UNL N   1     -12.508   9.624  71.110  0.00  0.00    -0.023 A 
HETATM   20  C   UNL N   1     -11.211   9.110  71.303  0.00  0.00     0.013 A 
HETATM   21  C   UNL N   1     -11.027   7.807  71.772  0.00  0.00     0.040 A 
HETATM   22  C   UNL N   1     -12.128   7.001  72.072  0.00  0.00     0.098 A 
HETATM   23  C   UNL N   1     -13.430   7.501  71.890  0.00  0.00     0.099 A 
HETATM   24  C   UNL N   1     -13.615   8.807  71.401  0.00  0.00     0.049 A 
BRANCH  22  25
HETATM   25  O   UNL N   1     -11.918   5.752  72.543  0.00  0.00    -0.358 OA
HETATM   26  H   UNL N   1     -12.457   5.366  73.247  0.00  0.00     0.218 HD
ENDBRANCH  22  25
BRANCH  23  27
HETATM   27  O   UNL N   1     -14.496   6.732  72.198  0.00  0.00    -0.358 OA
HETATM   28  H   UNL N   1     -15.345   7.114  72.458  0.00  0.00     0.218 HD
ENDBRANCH  23  27
ENDBRANCH  16  19
BRANCH  17  29
HETATM   29  O   UNL N   1     -13.643  16.116  73.800  0.00  0.00    -0.361 OA
HETATM   30  H   UNL N   1     -12.990  16.499  74.403  0.00  0.00     0.217 HD
ENDBRANCH  17  29
BRANCH  13  31
HETATM   31  O   UNL N   1     -12.192  16.007  69.285  0.00  0.00    -0.360 OA
HETATM   32  H   UNL N   1     -12.794  16.544  68.758  0.00  0.00     0.217 HD
ENDBRANCH  13  31
ENDBRANCH   7   8
ENDBRANCH   3   7
BRANCH   4  33
HETATM   33  O   UNL N   1     -10.498   9.245  66.387  0.00  0.00    -0.388 OA
HETATM   34  H   UNL N   1     -10.148   8.316  66.367  0.00  0.00     0.210 HD
ENDBRANCH   4  33
BRANCH   1  35
HETATM   35  C   UNL N   1      -7.474  13.451  68.666  0.00  0.00     0.205 C 
BRANCH  35  36
HETATM   36  O   UNL N   1      -8.046  14.742  68.764  0.00  0.00    -0.356 OA
BRANCH  36  37
HETATM   37  C   UNL N   1      -8.443  15.217  67.489  0.00  0.00     0.292 C 
HETATM   38  O   UNL N   1      -9.843  15.364  67.398  0.00  0.00    -0.348 OA
HETATM   39  C   UNL N   1     -10.086  16.362  66.426  0.00  0.00     0.181 C 
HETATM   40  C   UNL N   1      -8.747  17.050  66.101  0.00  0.00     0.197 C 
HETATM   41  C   UNL N   1      -7.869  16.606  67.253  0.00  0.00     0.219 C 
BRANCH  39  42
HETATM   42  C   UNL N   1     -10.700  15.683  65.185  0.00  0.00     0.213 C 
BRANCH  42  43
HETATM   43  O   UNL N   1     -11.053  14.364  65.399  0.00  0.00    -0.319 OA
BRANCH  43  44
HETATM   44  C   UNL N   1     -12.056  13.719  64.752  0.00  0.00     0.254 C 
HETATM   45  O   UNL N   1     -13.216  13.836  65.120  0.00  0.00    -0.266 OA
HETATM   46  C   UNL N   1     -11.728  12.816  63.609  0.00  0.00     0.126 C 
ENDBRANCH  43  44
ENDBRANCH  42  43
ENDBRANCH  39  42
BRANCH  40  47
HETATM   47  O   UNL N   1      -8.912  18.424  66.008  0.00  0.00    -0.311 OA
BRANCH  47  48
HETATM   48  C   UNL N   1     -10.083  19.092  66.164  0.00  0.00     0.255 C 
HETATM   49  O   UNL N   1     -10.868  19.206  65.236  0.00  0.00    -0.266 OA
HETATM   50  C   UNL N   1     -10.407  19.697  67.495  0.00  0.00     0.126 C 
ENDBRANCH  47  48
ENDBRANCH  40  47
BRANCH  41  51
HETATM   51  O   UNL N   1      -8.066  17.394  68.381  0.00  0.00    -0.309 OA
BRANCH  51  52
HETATM   52  C   UNL N   1      -7.053  18.084  68.986  0.00  0.00     0.255 C 
HETATM   53  O   UNL N   1      -6.217  17.503  69.665  0.00  0.00    -0.266 OA
HETATM   54  C   UNL N   1      -6.968  19.567  68.851  0.00  0.00     0.126 C 
ENDBRANCH  51  52
ENDBRANCH  41  51
ENDBRANCH  36  37
ENDBRANCH  35  36
ENDBRANCH   1  35
BRANCH   5  55
HETATM   55  O   UNL N   1      -8.883  11.127  65.054  0.00  0.00    -0.390 OA
HETATM   56  H   UNL N   1      -8.964  12.102  65.190  0.00  0.00     0.210 HD
ENDBRANCH   5  55
BRANCH   6  57
HETATM   57  O   UNL N   1      -6.471  11.963  66.269  0.00  0.00    -0.390 OA
HETATM   58  H   UNL N   1      -6.615  12.941  66.183  0.00  0.00     0.210 HD
ENDBRANCH   6  57
TORSDOF 20
ENDMDL
MODEL 2
REMARK VINA RESULT:      -8.7      2.035      6.126
REMARK  20 active torsions:
REMARK  status: ('A' for Active; 'I' for Inactive)
REMARK    1  A    between atoms: C_2  and  O_3 
REMARK    2  A    between atoms: O_3  and  C_4 
REMARK    3  A    between atoms: C_4  and  C_5 
REMARK    4  A    between atoms: C_7  and  O_8 
REMARK    5  A    between atoms: O_8  and  C_9 
REMARK    6  A    between atoms: C_10  and  C_22 
REMARK    7  A    between atoms: C_16  and  O_17 
REMARK    8  A    between atoms: C_19  and  O_20 
REMARK    9  A    between atoms: C_24  and  O_25 
REMARK   10  A    between atoms: C_26  and  O_27 
REMARK   11  A    between atoms: C_30  and  O_31 
REMARK   12  A    between atoms: C_32  and  O_33 
REMARK   13  A    between atoms: C_34  and  O_35 
REMARK   14  A    between atoms: C_36  and  O_37 
REMARK   15  A    between atoms: O_37  and  C_38 
REMARK   16  A    between atoms: C_41  and  O_42 
REMARK   17  A    between atoms: O_42  and  C_43 
REMARK   18  A    between atoms: C_46  and  C_47 
REMARK   19  A    between atoms: C_47  and  O_48 
REMARK   20  A    between atoms: O_48  and  C_49 
ROOT
HETATM    1  C   UNL N   1     -11.601  12.329  65.543  0.00  0.00     0.180 C 
HETATM    2  O   UNL N   1     -10.516  11.664  66.182  0.00  0.00    -0.348 OA
HETATM    3  C   UNL N   1     -10.120  10.509  65.445  0.00  0.00     0.292 C 
HETATM    4  C   UNL N   1      -9.505  10.958  64.101  0.00  0.00     0.204 C 
HETATM    5  C   UNL N   1     -10.540  11.771  63.287  0.00  0.00     0.183 C 
HETATM    6  C   UNL N   1     -11.115  12.899  64.176  0.00  0.00     0.180 C 
ENDROOT
BRANCH   3   7
HETATM    7  O   UNL N   1      -9.165   9.725  66.167  0.00  0.00    -0.343 OA
BRANCH   7   8
HETATM    8  C   UNL N   1      -9.492   9.625  67.551  0.00  0.00     0.233 C 
HETATM    9  C   UNL N   1     -10.102   8.284  67.942  0.00  0.00     0.196 C 
HETATM   10  C   UNL N   1     -10.340   8.044  69.382  0.00  0.00     0.079 A 
HETATM   11  O   UNL N   1     -10.311   7.413  67.117  0.00  0.00    -0.289 OA
HETATM   12  C   UNL N   1      -9.594   8.836  70.276  0.00  0.00     0.089 A 
HETATM   13  C   UNL N   1     -11.253   7.080  69.892  0.00  0.00     0.085 A 
HETATM   14  O   UNL N   1      -8.698   9.749  69.803  0.00  0.00    -0.337 OA
HETATM   15  C   UNL N   1      -9.756   8.687  71.655  0.00  0.00     0.074 A 
HETATM   16  C   UNL N   1      -8.263   9.787  68.478  0.00  0.00     0.199 C 
HETATM   17  C   UNL N   1     -10.654   7.741  72.157  0.00  0.00     0.071 A 
HETATM   18  C   UNL N   1     -11.394   6.943  71.277  0.00  0.00     0.074 A 
BRANCH  16  19
HETATM   19  C   UNL N   1      -7.445  11.047  68.239  0.00  0.00    -0.023 A 
HETATM   20  C   UNL N   1      -6.314  11.031  67.400  0.00  0.00     0.013 A 
HETATM   21  C   UNL N   1      -5.603  12.207  67.148  0.00  0.00     0.040 A 
HETATM   22  C   UNL N   1      -6.013  13.418  67.711  0.00  0.00     0.098 A 
HETATM   23  C   UNL N   1      -7.144  13.451  68.547  0.00  0.00     0.099 A 
HETATM   24  C   UNL N   1      -7.851  12.265  68.815  0.00  0.00     0.049 A 
BRANCH  22  25
HETATM   25  O   UNL N   1      -5.316  14.541  67.433  0.00  0.00    -0.358 OA
HETATM   26  H   UNL N   1      -4.783  14.999  68.097  0.00  0.00     0.218 HD
ENDBRANCH  22  25
BRANCH  23  27
HETATM   27  O   UNL N   1      -7.556  14.622  69.077  0.00  0.00    -0.358 OA
HETATM   28  H   UNL N   1      -8.324  14.678  69.662  0.00  0.00     0.218 HD
ENDBRANCH  23  27
ENDBRANCH  16  19
BRANCH  17  29
HETATM   29  O   UNL N   1     -10.801   7.608  73.491  0.00  0.00    -0.361 OA
HETATM   30  H   UNL N   1     -11.672   7.647  73.912  0.00  0.00     0.217 HD
ENDBRANCH  17  29
BRANCH  13  31
HETATM   31  O   UNL N   1     -12.024   6.305  69.097  0.00  0.00    -0.360 OA
HETATM   32  H   UNL N   1     -12.157   6.447  68.154  0.00  0.00     0.217 HD
ENDBRANCH  13  31
ENDBRANCH   7   8
ENDBRANCH   3   7
BRANCH   4  33
HETATM   33  O   UNL N   1      -9.018   9.870  63.354  0.00  0.00    -0.388 OA
HETATM   34  H   UNL N   1      -9.719   9.167  63.346  0.00  0.00     0.210 HD
ENDBRANCH   4  33
BRANCH   1  35
HETATM   35  C   UNL N   1     -12.105  13.437  66.481  0.00  0.00     0.205 C 
BRANCH  35  36
HETATM   36  O   UNL N   1     -11.481  13.323  67.746  0.00  0.00    -0.356 OA
BRANCH  36  37
HETATM   37  C   UNL N   1     -11.687  14.492  68.519  0.00  0.00     0.292 C 
HETATM   38  O   UNL N   1     -11.045  14.411  69.773  0.00  0.00    -0.348 OA
HETATM   39  C   UNL N   1     -10.773  15.738  70.179  0.00  0.00     0.181 C 
HETATM   40  C   UNL N   1     -11.027  16.667  68.978  0.00  0.00     0.197 C 
HETATM   41  C   UNL N   1     -11.069  15.693  67.820  0.00  0.00     0.219 C 
BRANCH  39  42
HETATM   42  C   UNL N   1     -11.694  16.073  71.370  0.00  0.00     0.213 C 
BRANCH  42  43
HETATM   43  O   UNL N   1     -13.039  16.037  71.052  0.00  0.00    -0.319 OA
BRANCH  43  44
HETATM   44  C   UNL N   1     -13.949  15.222  71.640  0.00  0.00     0.254 C 
HETATM   45  O   UNL N   1     -15.141  15.490  71.612  0.00  0.00    -0.266 OA
HETATM   46  C   UNL N   1     -13.478  14.009  72.375  0.00  0.00     0.126 C 
ENDBRANCH  43  44
ENDBRANCH  42  43
ENDBRANCH  39  42
BRANCH  40  47
HETATM   47  O   UNL N   1     -10.028  17.625  68.880  0.00  0.00    -0.311 OA
BRANCH  47  48
HETATM   48  C   UNL N   1     -10.103  18.773  68.161  0.00  0.00     0.255 C 
HETATM   49  O   UNL N   1     -11.110  19.055  67.530  0.00  0.00    -0.266 OA
HETATM   50  C   UNL N   1      -8.928  19.701  68.142  0.00  0.00     0.126 C 
ENDBRANCH  47  48
ENDBRANCH  40  47
BRANCH  41  51
HETATM   51  O   UNL N   1      -9.793  15.371  67.373  0.00  0.00    -0.309 OA
BRANCH  51  52
HETATM   52  C   UNL N   1      -9.259  15.886  66.226  0.00  0.00     0.255 C 
HETATM   53  O   UNL N   1      -9.868  15.818  65.166  0.00  0.00    -0.266 OA
HETATM   54  C   UNL N   1      -7.907  16.516  66.241  0.00  0.00     0.126 C 
ENDBRANCH  51  52
ENDBRANCH  41  51
ENDBRANCH  36  37
ENDBRANCH  35  36
ENDBRANCH   1  35
BRANCH   5  55
HETATM   55  O   UNL N   1     -11.551  10.943  62.752  0.00  0.00    -0.390 OA
HETATM   56  H   UNL N   1     -11.881  10.323  63.446  0.00  0.00     0.210 HD
ENDBRANCH   5  55
BRANCH   6  57
HETATM   57  O   UNL N   1     -12.116  13.612  63.491  0.00  0.00    -0.390 OA
HETATM   58  H   UNL N   1     -12.105  13.314  62.544  0.00  0.00     0.210 HD
ENDBRANCH   6  57
TORSDOF 20
ENDMDL
MODEL 3
REMARK VINA RESULT:      -8.6      2.682      9.315
REMARK  20 active torsions:
REMARK  status: ('A' for Active; 'I' for Inactive)
REMARK    1  A    between atoms: C_2  and  O_3 
REMARK    2  A    between atoms: O_3  and  C_4 
REMARK    3  A    between atoms: C_4  and  C_5 
REMARK    4  A    between atoms: C_7  and  O_8 
REMARK    5  A    between atoms: O_8  and  C_9 
REMARK    6  A    between atoms: C_10  and  C_22 
REMARK    7  A    between atoms: C_16  and  O_17 
REMARK    8  A    between atoms: C_19  and  O_20 
REMARK    9  A    between atoms: C_24  and  O_25 
REMARK   10  A    between atoms: C_26  and  O_27 
REMARK   11  A    between atoms: C_30  and  O_31 
REMARK   12  A    between atoms: C_32  and  O_33 
REMARK   13  A    between atoms: C_34  and  O_35 
REMARK   14  A    between atoms: C_36  and  O_37 
REMARK   15  A    between atoms: O_37  and  C_38 
REMARK   16  A    between atoms: C_41  and  O_42 
REMARK   17  A    between atoms: O_42  and  C_43 
REMARK   18  A    between atoms: C_46  and  C_47 
REMARK   19  A    between atoms: C_47  and  O_48 
REMARK   20  A    between atoms: O_48  and  C_49 
ROOT
HETATM    1  C   UNL N   1      -8.049  17.536  66.191  0.00  0.00     0.180 C 
HETATM    2  O   UNL N   1      -6.923  17.140  66.967  0.00  0.00    -0.348 OA
HETATM    3  C   UNL N   1      -5.850  18.069  66.820  0.00  0.00     0.292 C 
HETATM    4  C   UNL N   1      -6.258  19.412  67.465  0.00  0.00     0.204 C 
HETATM    5  C   UNL N   1      -7.530  19.967  66.781  0.00  0.00     0.183 C 
HETATM    6  C   UNL N   1      -8.619  18.869  66.764  0.00  0.00     0.180 C 
ENDROOT
BRANCH   3   7
HETATM    7  O   UNL N   1      -4.651  17.590  67.437  0.00  0.00    -0.343 OA
BRANCH   7   8
HETATM    8  C   UNL N   1      -4.922  16.701  68.517  0.00  0.00     0.233 C 
HETATM    9  C   UNL N   1      -4.643  15.238  68.192  0.00  0.00     0.196 C 
HETATM   10  C   UNL N   1      -4.763  14.265  69.300  0.00  0.00     0.079 A 
HETATM   11  O   UNL N   1      -4.257  14.891  67.090  0.00  0.00    -0.289 OA
HETATM   12  C   UNL N   1      -4.672  14.792  70.603  0.00  0.00     0.089 A 
HETATM   13  C   UNL N   1      -4.955  12.867  69.120  0.00  0.00     0.085 A 
HETATM   14  O   UNL N   1      -4.466  16.126  70.792  0.00  0.00    -0.337 OA
HETATM   15  C   UNL N   1      -4.783  13.951  71.713  0.00  0.00     0.074 A 
HETATM   16  C   UNL N   1      -4.072  16.997  69.776  0.00  0.00     0.199 C 
HETATM   17  C   UNL N   1      -4.973  12.578  71.537  0.00  0.00     0.071 A 
HETATM   18  C   UNL N   1      -5.055  12.044  70.246  0.00  0.00     0.074 A 
BRANCH  16  19
HETATM   19  C   UNL N   1      -4.145  18.434  70.270  0.00  0.00    -0.023 A 
HETATM   20  C   UNL N   1      -3.114  19.352  69.991  0.00  0.00     0.013 A 
HETATM   21  C   UNL N   1      -3.217  20.681  70.406  0.00  0.00     0.040 A 
HETATM   22  C   UNL N   1      -4.353  21.124  71.090  0.00  0.00     0.098 A 
HETATM   23  C   UNL N   1      -5.394  20.221  71.372  0.00  0.00     0.099 A 
HETATM   24  C   UNL N   1      -5.282  18.878  70.969  0.00  0.00     0.049 A 
BRANCH  22  25
HETATM   25  O   UNL N   1      -4.432  22.420  71.462  0.00  0.00    -0.358 OA
HETATM   26  H   UNL N   1      -4.384  22.699  72.386  0.00  0.00     0.218 HD
ENDBRANCH  22  25
BRANCH  23  27
HETATM   27  O   UNL N   1      -6.501  20.649  72.015  0.00  0.00    -0.358 OA
HETATM   28  H   UNL N   1      -7.041  21.377  71.677  0.00  0.00     0.218 HD
ENDBRANCH  23  27
ENDBRANCH  16  19
BRANCH  17  29
HETATM   29  O   UNL N   1      -5.077  11.778  72.618  0.00  0.00    -0.361 OA
HETATM   30  H   UNL N   1      -5.917  11.666  73.087  0.00  0.00     0.217 HD
ENDBRANCH  17  29
BRANCH  13  31
HETATM   31  O   UNL N   1      -5.081  12.294  67.903  0.00  0.00    -0.360 OA
HETATM   32  H   UNL N   1      -4.726  11.431  67.662  0.00  0.00     0.217 HD
ENDBRANCH  13  31
ENDBRANCH   7   8
ENDBRANCH   3   7
BRANCH   4  33
HETATM   33  O   UNL N   1      -5.213  20.354  67.428  0.00  0.00    -0.388 OA
HETATM   34  H   UNL N   1      -5.551  21.200  67.824  0.00  0.00     0.210 HD
ENDBRANCH   4  33
BRANCH   1  35
HETATM   35  C   UNL N   1      -9.085  16.402  66.234  0.00  0.00     0.205 C 
BRANCH  35  36
HETATM   36  O   UNL N   1     -10.230  16.819  66.955  0.00  0.00    -0.356 OA
BRANCH  36  37
HETATM   37  C   UNL N   1     -10.390  16.055  68.137  0.00  0.00     0.292 C 
HETATM   38  O   UNL N   1     -11.420  16.566  68.956  0.00  0.00    -0.348 OA
HETATM   39  C   UNL N   1     -11.911  15.481  69.718  0.00  0.00     0.181 C 
HETATM   40  C   UNL N   1     -11.325  14.182  69.135  0.00  0.00     0.197 C 
HETATM   41  C   UNL N   1     -10.813  14.637  67.785  0.00  0.00     0.219 C 
BRANCH  39  42
HETATM   42  C   UNL N   1     -11.487  15.696  71.186  0.00  0.00     0.213 C 
BRANCH  42  43
HETATM   43  O   UNL N   1     -12.551  15.939  72.034  0.00  0.00    -0.319 OA
BRANCH  43  44
HETATM   44  C   UNL N   1     -13.699  15.217  72.057  0.00  0.00     0.254 C 
HETATM   45  O   UNL N   1     -14.778  15.749  71.839  0.00  0.00    -0.266 OA
HETATM   46  C   UNL N   1     -13.644  13.765  72.404  0.00  0.00     0.126 C 
ENDBRANCH  43  44
ENDBRANCH  42  43
ENDBRANCH  39  42
BRANCH  40  47
HETATM   47  O   UNL N   1     -12.295  13.192  69.072  0.00  0.00    -0.311 OA
BRANCH  47  48
HETATM   48  C   UNL N   1     -12.059  11.856  69.044  0.00  0.00     0.255 C 
HETATM   49  O   UNL N   1     -12.077  11.237  67.991  0.00  0.00    -0.266 OA
HETATM   50  C   UNL N   1     -11.777  11.137  70.327  0.00  0.00     0.126 C 
ENDBRANCH  47  48
ENDBRANCH  40  47
BRANCH  41  51
HETATM   51  O   UNL N   1     -11.829  14.671  66.836  0.00  0.00    -0.309 OA
BRANCH  51  52
HETATM   52  C   UNL N   1     -11.841  13.860  65.737  0.00  0.00     0.255 C 
HETATM   53  O   UNL N   1     -12.858  13.723  65.070  0.00  0.00    -0.266 OA
HETATM   54  C   UNL N   1     -10.617  13.102  65.348  0.00  0.00     0.126 C 
ENDBRANCH  51  52
ENDBRANCH  41  51
ENDBRANCH  36  37
ENDBRANCH  35  36
ENDBRANCH   1  35
BRANCH   5  55
HETATM   55  O   UNL N   1      -7.253  20.467  65.490  0.00  0.00    -0.390 OA
HETATM   56  H   UNL N   1      -7.261  19.728  64.834  0.00  0.00     0.210 HD
ENDBRANCH   5  55
BRANCH   6  57
HETATM   57  O   UNL N   1      -9.765  19.315  66.081  0.00  0.00    -0.390 OA
HETATM   58  H   UNL N   1      -9.483  19.606  65.175  0.00  0.00     0.210 HD
ENDBRANCH   6  57
TORSDOF 20
ENDMDL
MODEL 4
REMARK VINA RESULT:      -8.5      1.908      7.031
REMARK  20 active torsions:
REMARK  status: ('A' for Active; 'I' for Inactive)
REMARK    1  A    between atoms: C_2  and  O_3 
REMARK    2  A    between atoms: O_3  and  C_4 
REMARK    3  A    between atoms: C_4  and  C_5 
REMARK    4  A    between atoms: C_7  and  O_8 
REMARK    5  A    between atoms: O_8  and  C_9 
REMARK    6  A    between atoms: C_10  and  C_22 
REMARK    7  A    between atoms: C_16  and  O_17 
REMARK    8  A    between atoms: C_19  and  O_20 
REMARK    9  A    between atoms: C_24  and  O_25 
REMARK   10  A    between atoms: C_26  and  O_27 
REMARK   11  A    between atoms: C_30  and  O_31 
REMARK   12  A    between atoms: C_32  and  O_33 
REMARK   13  A    between atoms: C_34  and  O_35 
REMARK   14  A    between atoms: C_36  and  O_37 
REMARK   15  A    between atoms: O_37  and  C_38 
REMARK   16  A    between atoms: C_41  and  O_42 
REMARK   17  A    between atoms: O_42  and  C_43 
REMARK   18  A    between atoms: C_46  and  C_47 
REMARK   19  A    between atoms: C_47  and  O_48 
REMARK   20  A    between atoms: O_48  and  C_49 
ROOT
HETATM    1  C   UNL N   1     -11.433  15.458  71.014  0.00  0.00     0.180 C 
HETATM    2  O   UNL N   1     -11.976  14.417  70.210  0.00  0.00    -0.348 OA
HETATM    3  C   UNL N   1     -12.258  13.259  70.995  0.00  0.00     0.292 C 
HETATM    4  C   UNL N   1     -13.413  13.582  71.968  0.00  0.00     0.204 C 
HETATM    5  C   UNL N   1     -13.020  14.759  72.891  0.00  0.00     0.183 C 
HETATM    6  C   UNL N   1     -12.516  15.940  72.026  0.00  0.00     0.180 C 
ENDROOT
BRANCH   3   7
HETATM    7  O   UNL N   1     -12.623  12.144  70.176  0.00  0.00    -0.343 OA
BRANCH   7   8
HETATM    8  C   UNL N   1     -11.657  11.097  70.236  0.00  0.00     0.233 C 
HETATM    9  C   UNL N   1     -12.096   9.905  71.078  0.00  0.00     0.196 C 
HETATM   10  C   UNL N   1     -11.215   8.717  71.079  0.00  0.00     0.079 A 
HETATM   11  O   UNL N   1     -13.166   9.895  71.661  0.00  0.00    -0.289 OA
HETATM   12  C   UNL N   1     -10.326   8.602  69.994  0.00  0.00     0.089 A 
HETATM   13  C   UNL N   1     -11.225   7.714  72.088  0.00  0.00     0.085 A 
HETATM   14  O   UNL N   1     -10.319   9.543  69.007  0.00  0.00    -0.337 OA
HETATM   15  C   UNL N   1      -9.448   7.518  69.913  0.00  0.00     0.074 A 
HETATM   16  C   UNL N   1     -11.322  10.500  68.848  0.00  0.00     0.199 C 
HETATM   17  C   UNL N   1      -9.456   6.533  70.904  0.00  0.00     0.071 A 
HETATM   18  C   UNL N   1     -10.343   6.634  71.982  0.00  0.00     0.074 A 
BRANCH  16  19
HETATM   19  C   UNL N   1     -10.901  11.520  67.801  0.00  0.00    -0.023 A 
HETATM   20  C   UNL N   1     -11.605  11.650  66.589  0.00  0.00     0.013 A 
HETATM   21  C   UNL N   1     -11.240  12.625  65.657  0.00  0.00     0.040 A 
HETATM   22  C   UNL N   1     -10.181  13.497  65.923  0.00  0.00     0.098 A 
HETATM   23  C   UNL N   1      -9.471  13.384  67.132  0.00  0.00     0.099 A 
HETATM   24  C   UNL N   1      -9.827  12.391  68.062  0.00  0.00     0.049 A 
BRANCH  22  25
HETATM   25  O   UNL N   1      -9.865  14.442  65.012  0.00  0.00    -0.358 OA
HETATM   26  H   UNL N   1      -9.933  15.388  65.201  0.00  0.00     0.218 HD
ENDBRANCH  22  25
BRANCH  23  27
HETATM   27  O   UNL N   1      -8.460  14.237  67.401  0.00  0.00    -0.358 OA
HETATM   28  H   UNL N   1      -7.927  14.162  68.205  0.00  0.00     0.218 HD
ENDBRANCH  23  27
ENDBRANCH  16  19
BRANCH  17  29
HETATM   29  O   UNL N   1      -8.604   5.492  70.812  0.00  0.00    -0.361 OA
HETATM   30  H   UNL N   1      -8.838   4.614  71.146  0.00  0.00     0.217 HD
ENDBRANCH  17  29
BRANCH  13  31
HETATM   31  O   UNL N   1     -12.030   7.771  73.172  0.00  0.00    -0.360 OA
HETATM   32  H   UNL N   1     -12.476   7.013  73.566  0.00  0.00     0.217 HD
ENDBRANCH  13  31
ENDBRANCH   7   8
ENDBRANCH   3   7
BRANCH   4  33
HETATM   33  O   UNL N   1     -13.799  12.458  72.720  0.00  0.00    -0.388 OA
HETATM   34  H   UNL N   1     -13.948  12.754  73.656  0.00  0.00     0.210 HD
ENDBRANCH   4  33
BRANCH   1  35
HETATM   35  C   UNL N   1     -10.969  16.592  70.086  0.00  0.00     0.205 C 
BRANCH  35  36
HETATM   36  O   UNL N   1      -9.943  16.127  69.228  0.00  0.00    -0.356 OA
BRANCH  36  37
HETATM   37  C   UNL N   1      -8.809  16.974  69.290  0.00  0.00     0.292 C 
HETATM   38  O   UNL N   1      -7.608  16.253  69.123  0.00  0.00    -0.348 OA
HETATM   39  C   UNL N   1      -6.660  17.159  68.593  0.00  0.00     0.181 C 
HETATM   40  C   UNL N   1      -7.405  18.436  68.165  0.00  0.00     0.197 C 
HETATM   41  C   UNL N   1      -8.848  17.977  68.148  0.00  0.00     0.219 C 
BRANCH  39  42
HETATM   42  C   UNL N   1      -5.608  17.444  69.684  0.00  0.00     0.213 C 
BRANCH  42  43
HETATM   43  O   UNL N   1      -5.201  18.764  69.722  0.00  0.00    -0.319 OA
BRANCH  43  44
HETATM   44  C   UNL N   1      -4.972  19.469  70.858  0.00  0.00     0.254 C 
HETATM   45  O   UNL N   1      -5.024  18.928  71.952  0.00  0.00    -0.266 OA
HETATM   46  C   UNL N   1      -4.703  20.936  70.767  0.00  0.00     0.126 C 
ENDBRANCH  43  44
ENDBRANCH  42  43
ENDBRANCH  39  42
BRANCH  40  47
HETATM   47  O   UNL N   1      -6.938  18.889  66.939  0.00  0.00    -0.311 OA
BRANCH  47  48
HETATM   48  C   UNL N   1      -6.848  20.188  66.559  0.00  0.00     0.255 C 
HETATM   49  O   UNL N   1      -6.933  21.089  67.379  0.00  0.00    -0.266 OA
HETATM   50  C   UNL N   1      -6.647  20.514  65.111  0.00  0.00     0.126 C 
ENDBRANCH  47  48
ENDBRANCH  40  47
BRANCH  41  51
HETATM   51  O   UNL N   1      -9.165  17.326  66.961  0.00  0.00    -0.309 OA
BRANCH  51  52
HETATM   52  C   UNL N   1     -10.073  17.820  66.067  0.00  0.00     0.255 C 
HETATM   53  O   UNL N   1     -10.522  17.113  65.174  0.00  0.00    -0.266 OA
HETATM   54  C   UNL N   1     -10.511  19.244  66.148  0.00  0.00     0.126 C 
ENDBRANCH  51  52
ENDBRANCH  41  51
ENDBRANCH  36  37
ENDBRANCH  35  36
ENDBRANCH   1  35
BRANCH   5  55
HETATM   55  O   UNL N   1     -12.073  14.367  73.863  0.00  0.00    -0.390 OA
HETATM   56  H   UNL N   1     -11.758  15.158  74.365  0.00  0.00     0.210 HD
ENDBRANCH   5  55
BRANCH   6  57
HETATM   57  O   UNL N   1     -12.078  17.001  72.838  0.00  0.00    -0.390 OA
HETATM   58  H   UNL N   1     -11.374  17.492  72.339  0.00  0.00     0.210 HD
ENDBRANCH   6  57
TORSDOF 20
ENDMDL
MODEL 5
REMARK VINA RESULT:      -8.4      1.167      3.509
REMARK  20 active torsions:
REMARK  status: ('A' for Active; 'I' for Inactive)
REMARK    1  A    between atoms: C_2  and  O_3 
REMARK    2  A    between atoms: O_3  and  C_4 
REMARK    3  A    between atoms: C_4  and  C_5 
REMARK    4  A    between atoms: C_7  and  O_8 
REMARK    5  A    between atoms: O_8  and  C_9 
REMARK    6  A    between atoms: C_10  and  C_22 
REMARK    7  A    between atoms: C_16  and  O_17 
REMARK    8  A    between atoms: C_19  and  O_20 
REMARK    9  A    between atoms: C_24  and  O_25 
REMARK   10  A    between atoms: C_26  and  O_27 
REMARK   11  A    between atoms: C_30  and  O_31 
REMARK   12  A    between atoms: C_32  and  O_33 
REMARK   13  A    between atoms: C_34  and  O_35 
REMARK   14  A    between atoms: C_36  and  O_37 
REMARK   15  A    between atoms: O_37  and  C_38 
REMARK   16  A    between atoms: C_41  and  O_42 
REMARK   17  A    between atoms: O_42  and  C_43 
REMARK   18  A    between atoms: C_46  and  C_47 
REMARK   19  A    between atoms: C_47  and  O_48 
REMARK   20  A    between atoms: O_48  and  C_49 
ROOT
HETATM    1  C   UNL N   1      -8.405  11.874  67.780  0.00  0.00     0.180 C 
HETATM    2  O   UNL N   1      -9.616  11.730  68.514  0.00  0.00    -0.348 OA
HETATM    3  C   UNL N   1     -10.512  10.840  67.851  0.00  0.00     0.292 C 
HETATM    4  C   UNL N   1      -9.918   9.415  67.882  0.00  0.00     0.204 C 
HETATM    5  C   UNL N   1      -8.541   9.395  67.178  0.00  0.00     0.183 C 
HETATM    6  C   UNL N   1      -7.649  10.511  67.772  0.00  0.00     0.180 C 
ENDROOT
BRANCH   3   7
HETATM    7  O   UNL N   1     -11.802  10.832  68.470  0.00  0.00    -0.343 OA
BRANCH   7   8
HETATM    8  C   UNL N   1     -11.843  11.659  69.630  0.00  0.00     0.233 C 
HETATM    9  C   UNL N   1     -12.246  13.101  69.343  0.00  0.00     0.196 C 
HETATM   10  C   UNL N   1     -12.451  13.990  70.506  0.00  0.00     0.079 A 
HETATM   11  O   UNL N   1     -12.470  13.486  68.209  0.00  0.00    -0.289 OA
HETATM   12  C   UNL N   1     -12.704  13.356  71.737  0.00  0.00     0.089 A 
HETATM   13  C   UNL N   1     -12.411  15.411  70.444  0.00  0.00     0.085 A 
HETATM   14  O   UNL N   1     -12.768  11.995  71.810  0.00  0.00    -0.337 OA
HETATM   15  C   UNL N   1     -12.902  14.113  72.894  0.00  0.00     0.074 A 
HETATM   16  C   UNL N   1     -12.859  11.167  70.690  0.00  0.00     0.199 C 
HETATM   17  C   UNL N   1     -12.861  15.508  72.835  0.00  0.00     0.071 A 
HETATM   18  C   UNL N   1     -12.619  16.149  71.614  0.00  0.00     0.074 A 
BRANCH  16  19
HETATM   19  C   UNL N   1     -12.692   9.715  71.107  0.00  0.00    -0.023 A 
HETATM   20  C   UNL N   1     -11.414   9.158  71.306  0.00  0.00     0.013 A 
HETATM   21  C   UNL N   1     -11.275   7.837  71.739  0.00  0.00     0.040 A 
HETATM   22  C   UNL N   1     -12.404   7.055  71.999  0.00  0.00     0.098 A 
HETATM   23  C   UNL N   1     -13.687   7.598  71.811  0.00  0.00     0.099 A 
HETATM   24  C   UNL N   1     -13.827   8.922  71.358  0.00  0.00     0.049 A 
BRANCH  22  25
HETATM   25  O   UNL N   1     -12.238   5.787  72.436  0.00  0.00    -0.358 OA
HETATM   26  H   UNL N   1     -12.022   5.057  71.840  0.00  0.00     0.218 HD
ENDBRANCH  22  25
BRANCH  23  27
HETATM   27  O   UNL N   1     -14.780   6.852  72.079  0.00  0.00    -0.358 OA
HETATM   28  H   UNL N   1     -14.842   6.302  72.873  0.00  0.00     0.218 HD
ENDBRANCH  23  27
ENDBRANCH  16  19
BRANCH  17  29
HETATM   29  O   UNL N   1     -13.054  16.227  73.959  0.00  0.00    -0.361 OA
HETATM   30  H   UNL N   1     -12.312  16.596  74.460  0.00  0.00     0.217 HD
ENDBRANCH  17  29
BRANCH  13  31
HETATM   31  O   UNL N   1     -12.145  16.089  69.306  0.00  0.00    -0.360 OA
HETATM   32  H   UNL N   1     -12.741  16.722  68.891  0.00  0.00     0.217 HD
ENDBRANCH  13  31
ENDBRANCH   7   8
ENDBRANCH   3   7
BRANCH   4  33
HETATM   33  O   UNL N   1     -10.789   8.467  67.314  0.00  0.00    -0.388 OA
HETATM   34  H   UNL N   1     -11.667   8.549  67.770  0.00  0.00     0.210 HD
ENDBRANCH   4  33
BRANCH   1  35
HETATM   35  C   UNL N   1      -7.574  12.988  68.438  0.00  0.00     0.205 C 
BRANCH  35  36
HETATM   36  O   UNL N   1      -6.972  13.795  67.443  0.00  0.00    -0.356 OA
BRANCH  36  37
HETATM   37  C   UNL N   1      -7.004  15.162  67.813  0.00  0.00     0.292 C 
HETATM   38  O   UNL N   1      -6.112  15.935  67.038  0.00  0.00    -0.348 OA
HETATM   39  C   UNL N   1      -6.628  17.252  67.018  0.00  0.00     0.181 C 
HETATM   40  C   UNL N   1      -8.055  17.217  67.593  0.00  0.00     0.197 C 
HETATM   41  C   UNL N   1      -8.385  15.740  67.547  0.00  0.00     0.219 C 
BRANCH  39  42
HETATM   42  C   UNL N   1      -5.691  18.146  67.857  0.00  0.00     0.213 C 
BRANCH  42  43
HETATM   43  O   UNL N   1      -6.289  18.652  68.995  0.00  0.00    -0.319 OA
BRANCH  43  44
HETATM   44  C   UNL N   1      -6.144  19.925  69.442  0.00  0.00     0.254 C 
HETATM   45  O   UNL N   1      -6.696  20.296  70.467  0.00  0.00    -0.266 OA
HETATM   46  C   UNL N   1      -5.339  20.894  68.639  0.00  0.00     0.126 C 
ENDBRANCH  43  44
ENDBRANCH  42  43
ENDBRANCH  39  42
BRANCH  40  47
HETATM   47  O   UNL N   1      -8.906  18.014  66.840  0.00  0.00    -0.311 OA
BRANCH  47  48
HETATM   48  C   UNL N   1      -9.841  18.861  67.338  0.00  0.00     0.255 C 
HETATM   49  O   UNL N   1     -10.909  18.442  67.757  0.00  0.00    -0.266 OA
HETATM   50  C   UNL N   1      -9.553  20.331  67.369  0.00  0.00     0.126 C 
ENDBRANCH  47  48
ENDBRANCH  40  47
BRANCH  41  51
HETATM   51  O   UNL N   1      -8.822  15.351  66.286  0.00  0.00    -0.309 OA
BRANCH  51  52
HETATM   52  C   UNL N   1     -10.096  14.919  66.046  0.00  0.00     0.255 C 
HETATM   53  O   UNL N   1     -11.058  15.505  66.526  0.00  0.00    -0.266 OA
HETATM   54  C   UNL N   1     -10.334  13.702  65.216  0.00  0.00     0.126 C 
ENDBRANCH  51  52
ENDBRANCH  41  51
ENDBRANCH  36  37
ENDBRANCH  35  36
ENDBRANCH   1  35
BRANCH   5  55
HETATM   55  O   UNL N   1      -8.670   9.503  65.776  0.00  0.00    -0.390 OA
HETATM   56  H   UNL N   1      -9.624   9.472  65.521  0.00  0.00     0.210 HD
ENDBRANCH   5  55
BRANCH   6  57
HETATM   57  O   UNL N   1      -6.414  10.572  67.101  0.00  0.00    -0.390 OA
HETATM   58  H   UNL N   1      -5.804   9.917  67.529  0.00  0.00     0.210 HD
ENDBRANCH   6  57
TORSDOF 20
ENDMDL
MODEL 6
REMARK VINA RESULT:      -8.0      3.108      7.631
REMARK  20 active torsions:
REMARK  status: ('A' for Active; 'I' for Inactive)
REMARK    1  A    between atoms: C_2  and  O_3 
REMARK    2  A    between atoms: O_3  and  C_4 
REMARK    3  A    between atoms: C_4  and  C_5 
REMARK    4  A    between atoms: C_7  and  O_8 
REMARK    5  A    between atoms: O_8  and  C_9 
REMARK    6  A    between atoms: C_10  and  C_22 
REMARK    7  A    between atoms: C_16  and  O_17 
REMARK    8  A    between atoms: C_19  and  O_20 
REMARK    9  A    between atoms: C_24  and  O_25 
REMARK   10  A    between atoms: C_26  and  O_27 
REMARK   11  A    between atoms: C_30  and  O_31 
REMARK   12  A    between atoms: C_32  and  O_33 
REMARK   13  A    between atoms: C_34  and  O_35 
REMARK   14  A    between atoms: C_36  and  O_37 
REMARK   15  A    between atoms: O_37  and  C_38 
REMARK   16  A    between atoms: C_41  and  O_42 
REMARK   17  A    between atoms: O_42  and  C_43 
REMARK   18  A    between atoms: C_46  and  C_47 
REMARK   19  A    between atoms: C_47  and  O_48 
REMARK   20  A    between atoms: O_48  and  C_49 
ROOT
HETATM    1  C   UNL N   1     -11.770   9.474  71.305  0.00  0.00     0.180 C 
HETATM    2  O   UNL N   1     -11.572   8.162  70.789  0.00  0.00    -0.348 OA
HETATM    3  C   UNL N   1     -12.182   7.185  71.630  0.00  0.00     0.292 C 
HETATM    4  C   UNL N   1     -13.716   7.353  71.563  0.00  0.00     0.204 C 
HETATM    5  C   UNL N   1     -14.118   8.772  72.030  0.00  0.00     0.183 C 
HETATM    6  C   UNL N   1     -13.289   9.820  71.249  0.00  0.00     0.180 C 
ENDROOT
BRANCH   3   7
HETATM    7  O   UNL N   1     -11.831   5.856  71.233  0.00  0.00    -0.343 OA
BRANCH   7   8
HETATM    8  C   UNL N   1     -10.518   5.499  71.658  0.00  0.00     0.233 C 
HETATM    9  C   UNL N   1     -10.495   4.552  72.851  0.00  0.00     0.196 C 
HETATM   10  C   UNL N   1      -9.179   4.020  73.267  0.00  0.00     0.079 A 
HETATM   11  O   UNL N   1     -11.522   4.180  73.391  0.00  0.00    -0.289 OA
HETATM   12  C   UNL N   1      -8.160   4.054  72.296  0.00  0.00     0.089 A 
HETATM   13  C   UNL N   1      -8.902   3.489  74.558  0.00  0.00     0.085 A 
HETATM   14  O   UNL N   1      -8.415   4.539  71.048  0.00  0.00    -0.337 OA
HETATM   15  C   UNL N   1      -6.881   3.582  72.600  0.00  0.00     0.074 A 
HETATM   16  C   UNL N   1      -9.701   4.775  70.561  0.00  0.00     0.199 C 
HETATM   17  C   UNL N   1      -6.607   3.062  73.867  0.00  0.00     0.071 A 
HETATM   18  C   UNL N   1      -7.616   3.015  74.837  0.00  0.00     0.074 A 
BRANCH  16  19
HETATM   19  C   UNL N   1      -9.623   5.512  69.233  0.00  0.00    -0.023 A 
HETATM   20  C   UNL N   1      -8.639   6.493  69.003  0.00  0.00     0.013 A 
HETATM   21  C   UNL N   1      -8.545   7.127  67.762  0.00  0.00     0.040 A 
HETATM   22  C   UNL N   1      -9.416   6.783  66.724  0.00  0.00     0.098 A 
HETATM   23  C   UNL N   1     -10.401   5.801  66.936  0.00  0.00     0.099 A 
HETATM   24  C   UNL N   1     -10.506   5.176  68.191  0.00  0.00     0.049 A 
BRANCH  22  25
HETATM   25  O   UNL N   1      -9.288   7.399  65.528  0.00  0.00    -0.358 OA
HETATM   26  H   UNL N   1      -9.958   7.331  64.835  0.00  0.00     0.218 HD
ENDBRANCH  22  25
BRANCH  23  27
HETATM   27  O   UNL N   1     -11.231   5.453  65.930  0.00  0.00    -0.358 OA
HETATM   28  H   UNL N   1     -11.182   5.869  65.058  0.00  0.00     0.218 HD
ENDBRANCH  23  27
ENDBRANCH  16  19
BRANCH  17  29
HETATM   29  O   UNL N   1      -5.368   2.609  74.146  0.00  0.00    -0.361 OA
HETATM   30  H   UNL N   1      -4.815   2.193  73.469  0.00  0.00     0.217 HD
ENDBRANCH  17  29
BRANCH  13  31
HETATM   31  O   UNL N   1      -9.820   3.451  75.549  0.00  0.00    -0.360 OA
HETATM   32  H   UNL N   1     -10.252   4.224  75.929  0.00  0.00     0.217 HD
ENDBRANCH  13  31
ENDBRANCH   7   8
ENDBRANCH   3   7
BRANCH   4  33
HETATM   33  O   UNL N   1     -14.388   6.367  72.309  0.00  0.00    -0.388 OA
HETATM   34  H   UNL N   1     -13.728   5.945  72.919  0.00  0.00     0.210 HD
ENDBRANCH   4  33
BRANCH   1  35
HETATM   35  C   UNL N   1     -10.927  10.452  70.471  0.00  0.00     0.205 C 
BRANCH  35  36
HETATM   36  O   UNL N   1     -11.767  11.408  69.850  0.00  0.00    -0.356 OA
BRANCH  36  37
HETATM   37  C   UNL N   1     -11.111  12.019  68.753  0.00  0.00     0.292 C 
HETATM   38  O   UNL N   1     -11.781  11.767  67.536  0.00  0.00    -0.348 OA
HETATM   39  C   UNL N   1     -11.472  12.842  66.671  0.00  0.00     0.181 C 
HETATM   40  C   UNL N   1     -10.791  13.945  67.501  0.00  0.00     0.197 C 
HETATM   41  C   UNL N   1     -11.121  13.531  68.920  0.00  0.00     0.219 C 
BRANCH  39  42
HETATM   42  C   UNL N   1     -10.550  12.310  65.555  0.00  0.00     0.213 C 
BRANCH  42  43
HETATM   43  O   UNL N   1     -10.776  12.903  64.327  0.00  0.00    -0.319 OA
BRANCH  43  44
HETATM   44  C   UNL N   1     -11.996  13.045  63.752  0.00  0.00     0.254 C 
HETATM   45  O   UNL N   1     -12.516  14.147  63.649  0.00  0.00    -0.266 OA
HETATM   46  C   UNL N   1     -12.732  11.831  63.287  0.00  0.00     0.126 C 
ENDBRANCH  43  44
ENDBRANCH  42  43
ENDBRANCH  39  42
BRANCH  40  47
HETATM   47  O   UNL N   1     -11.275  15.196  67.147  0.00  0.00    -0.311 OA
BRANCH  47  48
HETATM   48  C   UNL N   1     -10.559  16.178  66.544  0.00  0.00     0.255 C 
HETATM   49  O   UNL N   1     -10.179  16.059  65.389  0.00  0.00    -0.266 OA
HETATM   50  C   UNL N   1     -10.231  17.420  67.313  0.00  0.00     0.126 C 
ENDBRANCH  47  48
ENDBRANCH  40  47
BRANCH  41  51
HETATM   51  O   UNL N   1     -12.391  13.954  69.295  0.00  0.00    -0.309 OA
BRANCH  51  52
HETATM   52  C   UNL N   1     -12.599  14.917  70.242  0.00  0.00     0.255 C 
HETATM   53  O   UNL N   1     -12.077  16.019  70.141  0.00  0.00    -0.266 OA
HETATM   54  C   UNL N   1     -13.447  14.628  71.435  0.00  0.00     0.126 C 
ENDBRANCH  51  52
ENDBRANCH  41  51
ENDBRANCH  36  37
ENDBRANCH  35  36
ENDBRANCH   1  35
BRANCH   5  55
HETATM   55  O   UNL N   1     -13.983   8.919  73.428  0.00  0.00    -0.390 OA
HETATM   56  H   UNL N   1     -13.706   8.062  73.833  0.00  0.00     0.210 HD
ENDBRANCH   5  55
BRANCH   6  57
HETATM   57  O   UNL N   1     -13.574  11.120  71.703  0.00  0.00    -0.390 OA
HETATM   58  H   UNL N   1     -13.198  11.211  72.617  0.00  0.00     0.210 HD
ENDBRANCH   6  57
TORSDOF 20
ENDMDL
MODEL 7
REMARK VINA RESULT:      -8.0      2.542      8.841
REMARK  20 active torsions:
REMARK  status: ('A' for Active; 'I' for Inactive)
REMARK    1  A    between atoms: C_2  and  O_3 
REMARK    2  A    between atoms: O_3  and  C_4 
REMARK    3  A    between atoms: C_4  and  C_5 
REMARK    4  A    between atoms: C_7  and  O_8 
REMARK    5  A    between atoms: O_8  and  C_9 
REMARK    6  A    between atoms: C_10  and  C_22 
REMARK    7  A    between atoms: C_16  and  O_17 
REMARK    8  A    between atoms: C_19  and  O_20 
REMARK    9  A    between atoms: C_24  and  O_25 
REMARK   10  A    between atoms: C_26  and  O_27 
REMARK   11  A    between atoms: C_30  and  O_31 
REMARK   12  A    between atoms: C_32  and  O_33 
REMARK   13  A    between atoms: C_34  and  O_35 
REMARK   14  A    between atoms: C_36  and  O_37 
REMARK   15  A    between atoms: O_37  and  C_38 
REMARK   16  A    between atoms: C_41  and  O_42 
REMARK   17  A    between atoms: O_42  and  C_43 
REMARK   18  A    between atoms: C_46  and  C_47 
REMARK   19  A    between atoms: C_47  and  O_48 
REMARK   20  A    between atoms: O_48  and  C_49 
ROOT
HETATM    1  C   UNL N   1      -9.212  16.849  66.310  0.00  0.00     0.180 C 
HETATM    2  O   UNL N   1      -8.763  16.775  67.659  0.00  0.00    -0.348 OA
HETATM    3  C   UNL N   1      -8.229  18.027  68.088  0.00  0.00     0.292 C 
HETATM    4  C   UNL N   1      -9.373  19.062  68.161  0.00  0.00     0.204 C 
HETATM    5  C   UNL N   1     -10.035  19.223  66.772  0.00  0.00     0.183 C 
HETATM    6  C   UNL N   1     -10.422  17.828  66.227  0.00  0.00     0.180 C 
ENDROOT
BRANCH   3   7
HETATM    7  O   UNL N   1      -7.602  17.920  69.370  0.00  0.00    -0.343 OA
BRANCH   7   8
HETATM    8  C   UNL N   1      -6.198  18.157  69.300  0.00  0.00     0.233 C 
HETATM    9  C   UNL N   1      -5.754  19.429  70.013  0.00  0.00     0.196 C 
HETATM   10  C   UNL N   1      -4.299  19.676  70.111  0.00  0.00     0.079 A 
HETATM   11  O   UNL N   1      -6.555  20.170  70.553  0.00  0.00    -0.289 OA
HETATM   12  C   UNL N   1      -3.465  18.552  69.961  0.00  0.00     0.089 A 
HETATM   13  C   UNL N   1      -3.719  20.954  70.346  0.00  0.00     0.085 A 
HETATM   14  O   UNL N   1      -4.006  17.317  69.757  0.00  0.00    -0.337 OA
HETATM   15  C   UNL N   1      -2.077  18.688  70.028  0.00  0.00     0.074 A 
HETATM   16  C   UNL N   1      -5.358  17.027  69.944  0.00  0.00     0.199 C 
HETATM   17  C   UNL N   1      -1.506  19.943  70.258  0.00  0.00     0.071 A 
HETATM   18  C   UNL N   1      -2.327  21.066  70.418  0.00  0.00     0.074 A 
BRANCH  16  19
HETATM   19  C   UNL N   1      -5.664  15.631  69.424  0.00  0.00    -0.023 A 
HETATM   20  C   UNL N   1      -5.688  15.358  68.043  0.00  0.00     0.013 A 
HETATM   21  C   UNL N   1      -5.919  14.061  67.580  0.00  0.00     0.040 A 
HETATM   22  C   UNL N   1      -6.112  13.011  68.482  0.00  0.00     0.098 A 
HETATM   23  C   UNL N   1      -6.085  13.266  69.865  0.00  0.00     0.099 A 
HETATM   24  C   UNL N   1      -5.870  14.575  70.331  0.00  0.00     0.049 A 
BRANCH  22  25
HETATM   25  O   UNL N   1      -6.313  11.763  68.004  0.00  0.00    -0.358 OA
HETATM   26  H   UNL N   1      -6.164  11.533  67.077  0.00  0.00     0.218 HD
ENDBRANCH  22  25
BRANCH  23  27
HETATM   27  O   UNL N   1      -6.252  12.251  70.740  0.00  0.00    -0.358 OA
HETATM   28  H   UNL N   1      -6.280  12.398  71.696  0.00  0.00     0.218 HD
ENDBRANCH  23  27
ENDBRANCH  16  19
BRANCH  17  29
HETATM   29  O   UNL N   1      -0.164  20.060  70.322  0.00  0.00    -0.361 OA
HETATM   30  H   UNL N   1       0.408  19.287  70.426  0.00  0.00     0.217 HD
ENDBRANCH  17  29
BRANCH  13  31
HETATM   31  O   UNL N   1      -4.452  22.082  70.472  0.00  0.00    -0.360 OA
HETATM   32  H   UNL N   1      -4.573  22.571  71.293  0.00  0.00     0.217 HD
ENDBRANCH  13  31
ENDBRANCH   7   8
ENDBRANCH   3   7
BRANCH   4  33
HETATM   33  O   UNL N   1      -8.930  20.303  68.656  0.00  0.00    -0.388 OA
HETATM   34  H   UNL N   1      -8.013  20.460  68.308  0.00  0.00     0.210 HD
ENDBRANCH   4  33
BRANCH   1  35
HETATM   35  C   UNL N   1      -9.587  15.431  65.850  0.00  0.00     0.205 C 
BRANCH  35  36
HETATM   36  O   UNL N   1     -10.892  15.107  66.294  0.00  0.00    -0.356 OA
BRANCH  36  37
HETATM   37  C   UNL N   1     -10.854  14.494  67.570  0.00  0.00     0.292 C 
HETATM   38  O   UNL N   1     -11.866  14.991  68.419  0.00  0.00    -0.348 OA
HETATM   39  C   UNL N   1     -12.151  13.969  69.354  0.00  0.00     0.181 C 
HETATM   40  C   UNL N   1     -11.459  12.678  68.880  0.00  0.00     0.197 C 
HETATM   41  C   UNL N   1     -11.124  13.004  67.439  0.00  0.00     0.219 C 
BRANCH  39  42
HETATM   42  C   UNL N   1     -11.634  14.425  70.735  0.00  0.00     0.213 C 
BRANCH  42  43
HETATM   43  O   UNL N   1     -12.597  15.055  71.500  0.00  0.00    -0.319 OA
BRANCH  43  44
HETATM   44  C   UNL N   1     -13.056  14.599  72.692  0.00  0.00     0.254 C 
HETATM   45  O   UNL N   1     -13.911  13.727  72.743  0.00  0.00    -0.266 OA
HETATM   46  C   UNL N   1     -12.542  15.210  73.955  0.00  0.00     0.126 C 
ENDBRANCH  43  44
ENDBRANCH  42  43
ENDBRANCH  39  42
BRANCH  40  47
HETATM   47  O   UNL N   1     -12.299  11.585  69.036  0.00  0.00    -0.311 OA
BRANCH  47  48
HETATM   48  C   UNL N   1     -12.120  10.572  69.919  0.00  0.00     0.255 C 
HETATM   49  O   UNL N   1     -11.299   9.692  69.708  0.00  0.00    -0.266 OA
HETATM   50  C   UNL N   1     -12.948  10.535  71.167  0.00  0.00     0.126 C 
ENDBRANCH  47  48
ENDBRANCH  40  47
BRANCH  41  51
HETATM   51  O   UNL N   1     -12.213  12.796  66.600  0.00  0.00    -0.309 OA
BRANCH  51  52
HETATM   52  C   UNL N   1     -12.082  12.347  65.316  0.00  0.00     0.255 C 
HETATM   53  O   UNL N   1     -13.034  12.361  64.547  0.00  0.00    -0.266 OA
HETATM   54  C   UNL N   1     -10.778  11.803  64.839  0.00  0.00     0.126 C 
ENDBRANCH  51  52
ENDBRANCH  41  51
ENDBRANCH  36  37
ENDBRANCH  35  36
ENDBRANCH   1  35
BRANCH   5  55
HETATM   55  O   UNL N   1      -9.207  19.936  65.877  0.00  0.00    -0.390 OA
HETATM   56  H   UNL N   1      -9.730  20.640  65.423  0.00  0.00     0.210 HD
ENDBRANCH   5  55
BRANCH   6  57
HETATM   57  O   UNL N   1     -10.959  17.930  64.931  0.00  0.00    -0.390 OA
HETATM   58  H   UNL N   1     -11.284  18.860  64.811  0.00  0.00     0.210 HD
ENDBRANCH   6  57
TORSDOF 20
ENDMDL
MODEL 8
REMARK VINA RESULT:      -7.8      1.927      6.735
REMARK  20 active torsions:
REMARK  status: ('A' for Active; 'I' for Inactive)
REMARK    1  A    between atoms: C_2  and  O_3 
REMARK    2  A    between atoms: O_3  and  C_4 
REMARK    3  A    between atoms: C_4  and  C_5 
REMARK    4  A    between atoms: C_7  and  O_8 
REMARK    5  A    between atoms: O_8  and  C_9 
REMARK    6  A    between atoms: C_10  and  C_22 
REMARK    7  A    between atoms: C_16  and  O_17 
REMARK    8  A    between atoms: C_19  and  O_20 
REMARK    9  A    between atoms: C_24  and  O_25 
REMARK   10  A    between atoms: C_26  and  O_27 
REMARK   11  A    between atoms: C_30  and  O_31 
REMARK   12  A    between atoms: C_32  and  O_33 
REMARK   13  A    between atoms: C_34  and  O_35 
REMARK   14  A    between atoms: C_36  and  O_37 
REMARK   15  A    between atoms: O_37  and  C_38 
REMARK   16  A    between atoms: C_41  and  O_42 
REMARK   17  A    between atoms: O_42  and  C_43 
REMARK   18  A    between atoms: C_46  and  C_47 
REMARK   19  A    between atoms: C_47  and  O_48 
REMARK   20  A    between atoms: O_48  and  C_49 
ROOT
HETATM    1  C   UNL N   1     -11.323  15.414  71.006  0.00  0.00     0.180 C 
HETATM    2  O   UNL N   1     -11.905  14.360  70.248  0.00  0.00    -0.348 OA
HETATM    3  C   UNL N   1     -12.257  13.261  71.087  0.00  0.00     0.292 C 
HETATM    4  C   UNL N   1     -13.410  13.691  72.020  0.00  0.00     0.204 C 
HETATM    5  C   UNL N   1     -12.973  14.895  72.888  0.00  0.00     0.183 C 
HETATM    6  C   UNL N   1     -12.398  16.001  71.971  0.00  0.00     0.180 C 
ENDROOT
BRANCH   3   7
HETATM    7  O   UNL N   1     -12.664  12.123  70.321  0.00  0.00    -0.343 OA
BRANCH   7   8
HETATM    8  C   UNL N   1     -11.683  11.089  70.337  0.00  0.00     0.233 C 
HETATM    9  C   UNL N   1     -12.085   9.874  71.166  0.00  0.00     0.196 C 
HETATM   10  C   UNL N   1     -11.188   8.698  71.122  0.00  0.00     0.079 A 
HETATM   11  O   UNL N   1     -13.139   9.838  71.775  0.00  0.00    -0.289 OA
HETATM   12  C   UNL N   1     -10.324   8.617  70.013  0.00  0.00     0.089 A 
HETATM   13  C   UNL N   1     -11.160   7.676  72.111  0.00  0.00     0.085 A 
HETATM   14  O   UNL N   1     -10.354   9.577  69.046  0.00  0.00    -0.337 OA
HETATM   15  C   UNL N   1      -9.435   7.547  69.889  0.00  0.00     0.074 A 
HETATM   16  C   UNL N   1     -11.374  10.523  68.930  0.00  0.00     0.199 C 
HETATM   17  C   UNL N   1      -9.405   6.543  70.861  0.00  0.00     0.071 A 
HETATM   18  C   UNL N   1     -10.266   6.610  71.962  0.00  0.00     0.074 A 
BRANCH  16  19
HETATM   19  C   UNL N   1     -10.993  11.568  67.893  0.00  0.00    -0.023 A 
HETATM   20  C   UNL N   1      -9.681  12.075  67.819  0.00  0.00     0.013 A 
HETATM   21  C   UNL N   1      -9.331  12.996  66.829  0.00  0.00     0.040 A 
HETATM   22  C   UNL N   1     -10.274  13.415  65.887  0.00  0.00     0.098 A 
HETATM   23  C   UNL N   1     -11.587  12.914  65.943  0.00  0.00     0.099 A 
HETATM   24  C   UNL N   1     -11.944  12.000  66.951  0.00  0.00     0.049 A 
BRANCH  22  25
HETATM   25  O   UNL N   1      -9.900  14.292  64.929  0.00  0.00    -0.358 OA
HETATM   26  H   UNL N   1      -9.078  14.195  64.430  0.00  0.00     0.218 HD
ENDBRANCH  22  25
BRANCH  23  27
HETATM   27  O   UNL N   1     -12.496  13.302  65.023  0.00  0.00    -0.358 OA
HETATM   28  H   UNL N   1     -13.363  12.879  64.950  0.00  0.00     0.218 HD
ENDBRANCH  23  27
ENDBRANCH  16  19
BRANCH  17  29
HETATM   29  O   UNL N   1      -8.541   5.516  70.728  0.00  0.00    -0.361 OA
HETATM   30  H   UNL N   1      -8.608   4.889  69.993  0.00  0.00     0.217 HD
ENDBRANCH  17  29
BRANCH  13  31
HETATM   31  O   UNL N   1     -11.938   7.701  73.215  0.00  0.00    -0.360 OA
HETATM   32  H   UNL N   1     -12.749   7.194  73.328  0.00  0.00     0.217 HD
ENDBRANCH  13  31
ENDBRANCH   7   8
ENDBRANCH   3   7
BRANCH   4  33
HETATM   33  O   UNL N   1     -13.863  12.629  72.823  0.00  0.00    -0.388 OA
HETATM   34  H   UNL N   1     -14.531  12.993  73.462  0.00  0.00     0.210 HD
ENDBRANCH   4  33
BRANCH   1  35
HETATM   35  C   UNL N   1     -10.790  16.473  70.028  0.00  0.00     0.205 C 
BRANCH  35  36
HETATM   36  O   UNL N   1     -10.182  15.842  68.916  0.00  0.00    -0.356 OA
BRANCH  36  37
HETATM   37  C   UNL N   1      -9.408  16.766  68.171  0.00  0.00     0.292 C 
HETATM   38  O   UNL N   1      -9.324  18.019  68.816  0.00  0.00    -0.348 OA
HETATM   39  C   UNL N   1      -8.118  18.619  68.385  0.00  0.00     0.181 C 
HETATM   40  C   UNL N   1      -7.293  17.555  67.639  0.00  0.00     0.197 C 
HETATM   41  C   UNL N   1      -7.976  16.268  68.055  0.00  0.00     0.219 C 
BRANCH  39  42
HETATM   42  C   UNL N   1      -8.477  19.811  67.473  0.00  0.00     0.213 C 
BRANCH  42  43
HETATM   43  O   UNL N   1      -7.919  19.725  66.212  0.00  0.00    -0.319 OA
BRANCH  43  44
HETATM   44  C   UNL N   1      -6.803  20.385  65.815  0.00  0.00     0.254 C 
HETATM   45  O   UNL N   1      -6.400  20.300  64.664  0.00  0.00    -0.266 OA
HETATM   46  C   UNL N   1      -6.032  21.185  66.814  0.00  0.00     0.126 C 
ENDBRANCH  43  44
ENDBRANCH  42  43
ENDBRANCH  39  42
BRANCH  40  47
HETATM   47  O   UNL N   1      -5.955  17.631  68.000  0.00  0.00    -0.311 OA
BRANCH  47  48
HETATM   48  C   UNL N   1      -4.902  17.519  67.152  0.00  0.00     0.255 C 
HETATM   49  O   UNL N   1      -4.945  16.766  66.192  0.00  0.00    -0.266 OA
HETATM   50  C   UNL N   1      -3.670  18.332  67.407  0.00  0.00     0.126 C 
ENDBRANCH  47  48
ENDBRANCH  40  47
BRANCH  41  51
HETATM   51  O   UNL N   1      -7.529  15.828  69.296  0.00  0.00    -0.309 OA
BRANCH  51  52
HETATM   52  C   UNL N   1      -6.709  14.745  69.444  0.00  0.00     0.255 C 
HETATM   53  O   UNL N   1      -6.395  14.345  70.557  0.00  0.00    -0.266 OA
HETATM   54  C   UNL N   1      -6.157  14.050  68.245  0.00  0.00     0.126 C 
ENDBRANCH  51  52
ENDBRANCH  41  51
ENDBRANCH  36  37
ENDBRANCH  35  36
ENDBRANCH   1  35
BRANCH   5  55
HETATM   55  O   UNL N   1     -12.063  14.510  73.896  0.00  0.00    -0.390 OA
HETATM   56  H   UNL N   1     -12.104  15.148  74.649  0.00  0.00     0.210 HD
ENDBRANCH   5  55
BRANCH   6  57
HETATM   57  O   UNL N   1     -11.920  17.082  72.734  0.00  0.00    -0.390 OA
HETATM   58  H   UNL N   1     -10.979  17.249  72.465  0.00  0.00     0.210 HD
ENDBRANCH   6  57
TORSDOF 20
ENDMDL
MODEL 9
REMARK VINA RESULT:      -7.6      2.195      8.518
REMARK  20 active torsions:
REMARK  status: ('A' for Active; 'I' for Inactive)
REMARK    1  A    between atoms: C_2  and  O_3 
REMARK    2  A    between atoms: O_3  and  C_4 
REMARK    3  A    between atoms: C_4  and  C_5 
REMARK    4  A    between atoms: C_7  and  O_8 
REMARK    5  A    between atoms: O_8  and  C_9 
REMARK    6  A    between atoms: C_10  and  C_22 
REMARK    7  A    between atoms: C_16  and  O_17 
REMARK    8  A    between atoms: C_19  and  O_20 
REMARK    9  A    between atoms: C_24  and  O_25 
REMARK   10  A    between atoms: C_26  and  O_27 
REMARK   11  A    between atoms: C_30  and  O_31 
REMARK   12  A    between atoms: C_32  and  O_33 
REMARK   13  A    between atoms: C_34  and  O_35 
REMARK   14  A    between atoms: C_36  and  O_37 
REMARK   15  A    between atoms: O_37  and  C_38 
REMARK   16  A    between atoms: C_41  and  O_42 
REMARK   17  A    between atoms: O_42  and  C_43 
REMARK   18  A    between atoms: C_46  and  C_47 
REMARK   19  A    between atoms: C_47  and  O_48 
REMARK   20  A    between atoms: O_48  and  C_49 
ROOT
HETATM    1  C   UNL N   1      -9.850  13.389  66.390  0.00  0.00     0.180 C 
HETATM    2  O   UNL N   1      -9.534  14.133  67.562  0.00  0.00    -0.348 OA
HETATM    3  C   UNL N   1      -9.356  15.515  67.258  0.00  0.00     0.292 C 
HETATM    4  C   UNL N   1     -10.714  16.112  66.826  0.00  0.00     0.204 C 
HETATM    5  C   UNL N   1     -11.253  15.366  65.583  0.00  0.00     0.183 C 
HETATM    6  C   UNL N   1     -11.243  13.843  65.858  0.00  0.00     0.180 C 
ENDROOT
BRANCH   3   7
HETATM    7  O   UNL N   1      -8.853  16.242  68.382  0.00  0.00    -0.343 OA
BRANCH   7   8
HETATM    8  C   UNL N   1      -7.664  16.962  68.066  0.00  0.00     0.233 C 
HETATM    9  C   UNL N   1      -7.832  18.477  68.119  0.00  0.00     0.196 C 
HETATM   10  C   UNL N   1      -6.614  19.298  67.942  0.00  0.00     0.079 A 
HETATM   11  O   UNL N   1      -8.905  18.991  68.377  0.00  0.00    -0.289 OA
HETATM   12  C   UNL N   1      -5.388  18.654  68.194  0.00  0.00     0.089 A 
HETATM   13  C   UNL N   1      -6.621  20.665  67.548  0.00  0.00     0.085 A 
HETATM   14  O   UNL N   1      -5.365  17.350  68.593  0.00  0.00    -0.337 OA
HETATM   15  C   UNL N   1      -4.184  19.346  68.045  0.00  0.00     0.074 A 
HETATM   16  C   UNL N   1      -6.494  16.659  69.032  0.00  0.00     0.199 C 
HETATM   17  C   UNL N   1      -4.189  20.688  67.656  0.00  0.00     0.071 A 
HETATM   18  C   UNL N   1      -5.404  21.340  67.413  0.00  0.00     0.074 A 
BRANCH  16  19
HETATM   19  C   UNL N   1      -6.166  15.182  69.191  0.00  0.00    -0.023 A 
HETATM   20  C   UNL N   1      -5.863  14.380  68.074  0.00  0.00     0.013 A 
HETATM   21  C   UNL N   1      -5.513  13.038  68.238  0.00  0.00     0.040 A 
HETATM   22  C   UNL N   1      -5.442  12.476  69.516  0.00  0.00     0.098 A 
HETATM   23  C   UNL N   1      -5.736  13.265  70.643  0.00  0.00     0.099 A 
HETATM   24  C   UNL N   1      -6.105  14.612  70.476  0.00  0.00     0.049 A 
BRANCH  22  25
HETATM   25  O   UNL N   1      -5.080  11.181  69.644  0.00  0.00    -0.358 OA
HETATM   26  H   UNL N   1      -4.441  10.884  70.306  0.00  0.00     0.218 HD
ENDBRANCH  22  25
BRANCH  23  27
HETATM   27  O   UNL N   1      -5.649  12.732  71.880  0.00  0.00    -0.358 OA
HETATM   28  H   UNL N   1      -4.998  13.039  72.526  0.00  0.00     0.218 HD
ENDBRANCH  23  27
ENDBRANCH  16  19
BRANCH  17  29
HETATM   29  O   UNL N   1      -3.019  21.344  67.517  0.00  0.00    -0.361 OA
HETATM   30  H   UNL N   1      -2.195  20.994  67.884  0.00  0.00     0.217 HD
ENDBRANCH  17  29
BRANCH  13  31
HETATM   31  O   UNL N   1      -7.756  21.341  67.262  0.00  0.00    -0.360 OA
HETATM   32  H   UNL N   1      -8.051  22.138  67.717  0.00  0.00     0.217 HD
ENDBRANCH  13  31
ENDBRANCH   7   8
ENDBRANCH   3   7
BRANCH   4  33
HETATM   33  O   UNL N   1     -10.629  17.496  66.586  0.00  0.00    -0.388 OA
HETATM   34  H   UNL N   1      -9.841  17.843  67.081  0.00  0.00     0.210 HD
ENDBRANCH   4  33
BRANCH   1  35
HETATM   35  C   UNL N   1      -9.831  11.895  66.749  0.00  0.00     0.205 C 
BRANCH  35  36
HETATM   36  O   UNL N   1     -11.119  11.480  67.166  0.00  0.00    -0.356 OA
BRANCH  36  37
HETATM   37  C   UNL N   1     -11.189  11.384  68.577  0.00  0.00     0.292 C 
HETATM   38  O   UNL N   1     -12.513  11.189  69.024  0.00  0.00    -0.348 OA
HETATM   39  C   UNL N   1     -12.429  10.514  70.264  0.00  0.00     0.181 C 
HETATM   40  C   UNL N   1     -10.978  10.036  70.452  0.00  0.00     0.197 C 
HETATM   41  C   UNL N   1     -10.412  10.166  69.053  0.00  0.00     0.219 C 
BRANCH  39  42
HETATM   42  C   UNL N   1     -12.859  11.496  71.374  0.00  0.00     0.213 C 
BRANCH  42  43
HETATM   43  O   UNL N   1     -12.715  12.823  71.019  0.00  0.00    -0.319 OA
BRANCH  43  44
HETATM   44  C   UNL N   1     -13.275  13.865  71.684  0.00  0.00     0.254 C 
HETATM   45  O   UNL N   1     -13.975  13.677  72.668  0.00  0.00    -0.266 OA
HETATM   46  C   UNL N   1     -13.070  15.254  71.173  0.00  0.00     0.126 C 
ENDBRANCH  43  44
ENDBRANCH  42  43
ENDBRANCH  39  42
BRANCH  40  47
HETATM   47  O   UNL N   1     -10.949   8.745  70.959  0.00  0.00    -0.311 OA
BRANCH  47  48
HETATM   48  C   UNL N   1     -10.275   8.346  72.066  0.00  0.00     0.255 C 
HETATM   49  O   UNL N   1      -9.143   8.745  72.290  0.00  0.00    -0.266 OA
HETATM   50  C   UNL N   1     -10.935   7.400  73.022  0.00  0.00     0.126 C 
ENDBRANCH  47  48
ENDBRANCH  40  47
BRANCH  41  51
HETATM   51  O   UNL N   1     -10.733   9.067  68.265  0.00  0.00    -0.309 OA
BRANCH  51  52
HETATM   52  C   UNL N   1      -9.785   8.254  67.710  0.00  0.00     0.255 C 
HETATM   53  O   UNL N   1      -8.628   8.632  67.588  0.00  0.00    -0.266 OA
HETATM   54  C   UNL N   1     -10.156   6.897  67.213  0.00  0.00     0.126 C 
ENDBRANCH  51  52
ENDBRANCH  41  51
ENDBRANCH  36  37
ENDBRANCH  35  36
ENDBRANCH   1  35
BRANCH   5  55
HETATM   55  O   UNL N   1     -10.532  15.703  64.417  0.00  0.00    -0.390 OA
HETATM   56  H   UNL N   1      -9.952  16.483  64.592  0.00  0.00     0.210 HD
ENDBRANCH   5  55
BRANCH   6  57
HETATM   57  O   UNL N   1     -11.657  13.128  64.720  0.00  0.00    -0.390 OA
HETATM   58  H   UNL N   1     -10.944  13.213  64.034  0.00  0.00     0.210 HD
ENDBRANCH   6  57
TORSDOF 20
ENDMDL
