# Supplementary material for: Structure-based computational screening of 470 natural quercetin derivatives for identification of SARS-CoV-2 Mpro inhibitor
Source: PeerJ. 2023 Mar 14;11:e14915. doi: 10.7717/peerj.14915 (PMC10022500; doi:10.7717/peerj.14915)
Supplement: Supplemental Information 1 [file peerj-11-14915-s001.zip › Screening 470 Quercetin Derivates as Anticovid/Docking results/30_uff_E=1193.93_out.pdbqt]

MODEL 1
REMARK VINA RESULT:      -9.2      0.000      0.000
REMARK  24 active torsions:
REMARK  status: ('A' for Active; 'I' for Inactive)
REMARK    1  A    between atoms: O_1  and  C_2 
REMARK    2  A    between atoms: O_1  and  C_44 
REMARK    3  A    between atoms: C_3  and  O_4 
REMARK    4  A    between atoms: C_5  and  O_6 
REMARK    5  A    between atoms: C_9  and  O_10 
REMARK    6  A    between atoms: O_10  and  C_11 
REMARK    7  A    between atoms: C_11  and  C_12 
REMARK    8  A    between atoms: C_14  and  O_15 
REMARK    9  A    between atoms: O_15  and  C_16 
REMARK   10  A    between atoms: C_20  and  C_29 
REMARK   11  A    between atoms: C_21  and  O_22 
REMARK   12  A    between atoms: C_26  and  O_27 
REMARK   13  A    between atoms: C_31  and  O_32 
REMARK   14  A    between atoms: C_33  and  O_34 
REMARK   15  A    between atoms: C_37  and  O_38 
REMARK   16  A    between atoms: C_39  and  O_40 
REMARK   17  A    between atoms: C_41  and  O_42 
REMARK   18  A    between atoms: C_47  and  O_48 
REMARK   19  A    between atoms: C_49  and  O_50 
REMARK   20  A    between atoms: C_51  and  O_52 
REMARK   21  A    between atoms: O_52  and  C_53 
REMARK   22  A    between atoms: C_56  and  O_57 
REMARK   23  A    between atoms: C_58  and  O_59 
REMARK   24  A    between atoms: C_60  and  O_61 
ROOT
HETATM    1  C   UNL N   1     -11.194  14.638  69.936  0.00  0.00     0.180 C 
HETATM    2  O   UNL N   1     -12.017  13.488  69.974  0.00  0.00    -0.348 OA
HETATM    3  C   UNL N   1     -12.508  13.202  71.273  0.00  0.00     0.298 C 
HETATM    4  C   UNL N   1     -13.460  14.329  71.722  0.00  0.00     0.205 C 
HETATM    5  C   UNL N   1     -12.702  15.678  71.734  0.00  0.00     0.183 C 
HETATM    6  C   UNL N   1     -12.028  15.886  70.352  0.00  0.00     0.180 C 
ENDROOT
BRANCH   1   7
HETATM    7  C   UNL N   1     -10.690  14.736  68.484  0.00  0.00     0.205 C 
BRANCH   7   8
HETATM    8  O   UNL N   1     -10.093  13.528  68.031  0.00  0.00    -0.356 OA
BRANCH   8   9
HETATM    9  C   UNL N   1     -10.331  13.365  66.637  0.00  0.00     0.291 C 
HETATM   10  C   UNL N   1     -10.355  14.781  65.956  0.00  0.00     0.211 C 
HETATM   11  C   UNL N   1     -10.986  14.667  64.522  0.00  0.00     0.183 C 
HETATM   12  C   UNL N   1     -12.225  13.762  64.475  0.00  0.00     0.178 C 
HETATM   13  C   UNL N   1     -11.905  12.413  65.124  0.00  0.00     0.152 C 
HETATM   14  O   UNL N   1     -11.545  12.632  66.476  0.00  0.00    -0.351 OA
HETATM   15  C   UNL N   1     -10.895  11.545  64.337  0.00  0.00     0.042 C 
BRANCH  10  16
HETATM   16  O   UNL N   1      -8.987  15.229  65.964  0.00  0.00    -0.346 OA
BRANCH  16  17
HETATM   17  C   UNL N   1      -8.674  16.484  66.568  0.00  0.00     0.292 C 
HETATM   18  C   UNL N   1      -7.177  16.830  66.214  0.00  0.00     0.211 C 
HETATM   19  C   UNL N   1      -6.829  18.299  66.587  0.00  0.00     0.183 C 
HETATM   20  C   UNL N   1      -7.903  19.265  66.070  0.00  0.00     0.178 C 
HETATM   21  C   UNL N   1      -9.266  18.766  66.571  0.00  0.00     0.152 C 
HETATM   22  O   UNL N   1      -9.491  17.493  65.993  0.00  0.00    -0.351 OA
HETATM   23  C   UNL N   1     -10.401  19.704  66.160  0.00  0.00     0.042 C 
BRANCH  18  24
HETATM   24  O   UNL N   1      -6.196  16.054  66.883  0.00  0.00    -0.346 OA
BRANCH  24  25
HETATM   25  C   UNL N   1      -6.581  15.212  67.952  0.00  0.00     0.291 C 
HETATM   26  C   UNL N   1      -6.145  13.728  67.740  0.00  0.00     0.204 C 
HETATM   27  C   UNL N   1      -6.388  12.914  69.026  0.00  0.00     0.182 C 
HETATM   28  C   UNL N   1      -5.714  13.623  70.207  0.00  0.00     0.173 C 
HETATM   29  C   UNL N   1      -6.208  15.074  70.273  0.00  0.00     0.205 C 
HETATM   30  O   UNL N   1      -5.893  15.749  69.075  0.00  0.00    -0.356 OA
BRANCH  26  31
HETATM   31  O   UNL N   1      -6.865  13.132  66.693  0.00  0.00    -0.388 OA
HETATM   32  H   UNL N   1      -7.508  13.808  66.353  0.00  0.00     0.210 HD
ENDBRANCH  26  31
BRANCH  27  33
HETATM   33  O   UNL N   1      -7.766  12.807  69.269  0.00  0.00    -0.390 OA
HETATM   34  H   UNL N   1      -7.982  11.840  69.244  0.00  0.00     0.210 HD
ENDBRANCH  27  33
BRANCH  28  35
HETATM   35  O   UNL N   1      -5.943  12.947  71.418  0.00  0.00    -0.391 OA
HETATM   36  H   UNL N   1      -5.965  11.972  71.228  0.00  0.00     0.210 HD
ENDBRANCH  28  35
ENDBRANCH  24  25
ENDBRANCH  18  24
BRANCH  19  37
HETATM   37  O   UNL N   1      -6.634  18.463  67.975  0.00  0.00    -0.390 OA
HETATM   38  H   UNL N   1      -5.667  18.432  68.183  0.00  0.00     0.210 HD
ENDBRANCH  19  37
BRANCH  20  39
HETATM   39  O   UNL N   1      -7.624  20.590  66.454  0.00  0.00    -0.390 OA
HETATM   40  H   UNL N   1      -8.232  21.192  65.952  0.00  0.00     0.210 HD
ENDBRANCH  20  39
ENDBRANCH  16  17
ENDBRANCH  10  16
BRANCH  11  41
HETATM   41  O   UNL N   1     -11.345  15.918  63.986  0.00  0.00    -0.390 OA
HETATM   42  H   UNL N   1     -10.514  16.390  63.718  0.00  0.00     0.210 HD
ENDBRANCH  11  41
BRANCH  12  43
HETATM   43  O   UNL N   1     -13.333  14.372  65.103  0.00  0.00    -0.390 OA
HETATM   44  H   UNL N   1     -14.130  14.293  64.517  0.00  0.00     0.210 HD
ENDBRANCH  12  43
ENDBRANCH   8   9
ENDBRANCH   7   8
ENDBRANCH   1   7
BRANCH   6  45
HETATM   45  O   UNL N   1     -11.272  17.071  70.324  0.00  0.00    -0.390 OA
HETATM   46  H   UNL N   1     -11.870  17.814  70.598  0.00  0.00     0.210 HD
ENDBRANCH   6  45
BRANCH   5  47
HETATM   47  O   UNL N   1     -11.780  15.746  72.800  0.00  0.00    -0.390 OA
HETATM   48  H   UNL N   1     -11.164  14.974  72.757  0.00  0.00     0.210 HD
ENDBRANCH   5  47
BRANCH   3  49
HETATM   49  O   UNL N   1     -13.188  11.999  71.189  0.00  0.00    -0.318 OA
BRANCH  49  50
HETATM   50  C   UNL N   1     -12.554  10.820  70.939  0.00  0.00     0.077 A 
HETATM   51  C   UNL N   1     -12.741   9.753  71.822  0.00  0.00     0.074 A 
HETATM   52  C   UNL N   1     -12.176   8.495  71.566  0.00  0.00     0.085 A 
HETATM   53  C   UNL N   1     -11.376   8.309  70.403  0.00  0.00     0.079 A 
HETATM   54  C   UNL N   1     -11.138   9.416  69.552  0.00  0.00     0.089 A 
HETATM   55  C   UNL N   1     -10.748   7.017  69.987  0.00  0.00     0.196 C 
HETATM   56  C   UNL N   1     -11.741  10.644  69.808  0.00  0.00     0.074 A 
HETATM   57  O   UNL N   1     -10.311   9.298  68.478  0.00  0.00    -0.337 OA
HETATM   58  C   UNL N   1      -9.408   8.248  68.346  0.00  0.00     0.198 C 
HETATM   59  C   UNL N   1     -10.160   6.928  68.595  0.00  0.00     0.227 C 
HETATM   60  O   UNL N   1     -10.639   6.072  70.750  0.00  0.00    -0.289 OA
BRANCH  52  61
HETATM   61  O   UNL N   1     -12.449   7.500  72.443  0.00  0.00    -0.360 OA
HETATM   62  H   UNL N   1     -12.685   6.599  72.202  0.00  0.00     0.217 HD
ENDBRANCH  52  61
BRANCH  58  63
HETATM   63  C   UNL N   1      -8.683   8.289  67.014  0.00  0.00    -0.023 A 
HETATM   64  C   UNL N   1      -8.397   7.113  66.294  0.00  0.00     0.013 A 
HETATM   65  C   UNL N   1      -7.759   7.180  65.053  0.00  0.00     0.040 A 
HETATM   66  C   UNL N   1      -7.398   8.416  64.508  0.00  0.00     0.098 A 
HETATM   67  C   UNL N   1      -7.674   9.598  65.218  0.00  0.00     0.099 A 
HETATM   68  C   UNL N   1      -8.316   9.529  66.463  0.00  0.00     0.049 A 
BRANCH  66  69
HETATM   69  O   UNL N   1      -6.790   8.452  63.302  0.00  0.00    -0.358 OA
HETATM   70  H   UNL N   1      -6.702   7.667  62.744  0.00  0.00     0.218 HD
ENDBRANCH  66  69
BRANCH  67  71
HETATM   71  O   UNL N   1      -7.328  10.795  64.699  0.00  0.00    -0.358 OA
HETATM   72  H   UNL N   1      -6.406  11.023  64.512  0.00  0.00     0.218 HD
ENDBRANCH  67  71
ENDBRANCH  58  63
BRANCH  59  73
HETATM   73  O   UNL N   1     -11.168   6.734  67.628  0.00  0.00    -0.385 OA
HETATM   74  H   UNL N   1     -10.852   6.072  66.959  0.00  0.00     0.210 HD
ENDBRANCH  59  73
ENDBRANCH  49  50
ENDBRANCH   3  49
BRANCH   4  75
HETATM   75  O   UNL N   1     -14.052  14.060  72.969  0.00  0.00    -0.388 OA
HETATM   76  H   UNL N   1     -14.028  13.078  73.113  0.00  0.00     0.210 HD
ENDBRANCH   4  75
TORSDOF 24
ENDMDL
MODEL 2
REMARK VINA RESULT:      -9.0      1.483      4.699
REMARK  24 active torsions:
REMARK  status: ('A' for Active; 'I' for Inactive)
REMARK    1  A    between atoms: O_1  and  C_2 
REMARK    2  A    between atoms: O_1  and  C_44 
REMARK    3  A    between atoms: C_3  and  O_4 
REMARK    4  A    between atoms: C_5  and  O_6 
REMARK    5  A    between atoms: C_9  and  O_10 
REMARK    6  A    between atoms: O_10  and  C_11 
REMARK    7  A    between atoms: C_11  and  C_12 
REMARK    8  A    between atoms: C_14  and  O_15 
REMARK    9  A    between atoms: O_15  and  C_16 
REMARK   10  A    between atoms: C_20  and  C_29 
REMARK   11  A    between atoms: C_21  and  O_22 
REMARK   12  A    between atoms: C_26  and  O_27 
REMARK   13  A    between atoms: C_31  and  O_32 
REMARK   14  A    between atoms: C_33  and  O_34 
REMARK   15  A    between atoms: C_37  and  O_38 
REMARK   16  A    between atoms: C_39  and  O_40 
REMARK   17  A    between atoms: C_41  and  O_42 
REMARK   18  A    between atoms: C_47  and  O_48 
REMARK   19  A    between atoms: C_49  and  O_50 
REMARK   20  A    between atoms: C_51  and  O_52 
REMARK   21  A    between atoms: O_52  and  C_53 
REMARK   22  A    between atoms: C_56  and  O_57 
REMARK   23  A    between atoms: C_58  and  O_59 
REMARK   24  A    between atoms: C_60  and  O_61 
ROOT
HETATM    1  C   UNL N   1     -11.274  15.401  71.265  0.00  0.00     0.180 C 
HETATM    2  O   UNL N   1     -11.872  14.362  70.513  0.00  0.00    -0.348 OA
HETATM    3  C   UNL N   1     -12.424  13.340  71.325  0.00  0.00     0.298 C 
HETATM    4  C   UNL N   1     -13.606  13.910  72.136  0.00  0.00     0.205 C 
HETATM    5  C   UNL N   1     -13.112  15.076  73.025  0.00  0.00     0.183 C 
HETATM    6  C   UNL N   1     -12.359  16.101  72.137  0.00  0.00     0.180 C 
ENDROOT
BRANCH   1   7
HETATM    7  C   UNL N   1     -10.658  16.359  70.227  0.00  0.00     0.205 C 
BRANCH   7   8
HETATM    8  O   UNL N   1     -11.264  16.239  68.947  0.00  0.00    -0.356 OA
BRANCH   8   9
HETATM    9  C   UNL N   1     -10.534  17.004  67.994  0.00  0.00     0.291 C 
HETATM   10  C   UNL N   1      -9.029  16.553  68.024  0.00  0.00     0.211 C 
HETATM   11  C   UNL N   1      -8.143  17.617  67.282  0.00  0.00     0.183 C 
HETATM   12  C   UNL N   1      -8.527  19.066  67.618  0.00  0.00     0.178 C 
HETATM   13  C   UNL N   1     -10.032  19.260  67.420  0.00  0.00     0.152 C 
HETATM   14  O   UNL N   1     -10.723  18.386  68.294  0.00  0.00    -0.351 OA
HETATM   15  C   UNL N   1     -10.503  19.181  65.948  0.00  0.00     0.042 C 
BRANCH  10  16
HETATM   16  O   UNL N   1      -9.011  15.247  67.420  0.00  0.00    -0.346 OA
BRANCH  16  17
HETATM   17  C   UNL N   1      -8.299  14.194  68.069  0.00  0.00     0.292 C 
HETATM   18  C   UNL N   1      -8.632  12.849  67.316  0.00  0.00     0.211 C 
HETATM   19  C   UNL N   1      -7.692  11.696  67.768  0.00  0.00     0.183 C 
HETATM   20  C   UNL N   1      -6.226  12.148  67.760  0.00  0.00     0.178 C 
HETATM   21  C   UNL N   1      -6.126  13.438  68.587  0.00  0.00     0.152 C 
HETATM   22  O   UNL N   1      -6.904  14.424  67.932  0.00  0.00    -0.351 OA
HETATM   23  C   UNL N   1      -4.684  13.935  68.693  0.00  0.00     0.042 C 
BRANCH  18  24
HETATM   24  O   UNL N   1      -9.940  12.341  67.524  0.00  0.00    -0.346 OA
BRANCH  24  25
HETATM   25  C   UNL N   1     -10.917  12.490  66.512  0.00  0.00     0.291 C 
HETATM   26  C   UNL N   1     -11.667  13.856  66.592  0.00  0.00     0.204 C 
HETATM   27  C   UNL N   1     -12.549  14.052  65.342  0.00  0.00     0.182 C 
HETATM   28  C   UNL N   1     -11.692  13.857  64.086  0.00  0.00     0.173 C 
HETATM   29  C   UNL N   1     -10.992  12.494  64.159  0.00  0.00     0.205 C 
HETATM   30  O   UNL N   1     -10.170  12.431  65.304  0.00  0.00    -0.356 OA
BRANCH  26  31
HETATM   31  O   UNL N   1     -12.486  13.920  67.729  0.00  0.00    -0.388 OA
HETATM   32  H   UNL N   1     -12.198  13.195  68.343  0.00  0.00     0.210 HD
ENDBRANCH  26  31
BRANCH  27  33
HETATM   33  O   UNL N   1     -13.594  13.117  65.345  0.00  0.00    -0.390 OA
HETATM   34  H   UNL N   1     -14.028  13.183  66.234  0.00  0.00     0.210 HD
ENDBRANCH  27  33
BRANCH  28  35
HETATM   35  O   UNL N   1     -12.457  13.978  62.912  0.00  0.00    -0.391 OA
HETATM   36  H   UNL N   1     -11.904  14.441  62.230  0.00  0.00     0.210 HD
ENDBRANCH  28  35
ENDBRANCH  24  25
ENDBRANCH  18  24
BRANCH  19  37
HETATM   37  O   UNL N   1      -8.051  11.183  69.033  0.00  0.00    -0.390 OA
HETATM   38  H   UNL N   1      -7.612  11.712  69.744  0.00  0.00     0.210 HD
ENDBRANCH  19  37
BRANCH  20  39
HETATM   39  O   UNL N   1      -5.376  11.127  68.223  0.00  0.00    -0.390 OA
HETATM   40  H   UNL N   1      -5.794  10.714  69.022  0.00  0.00     0.210 HD
ENDBRANCH  20  39
ENDBRANCH  16  17
ENDBRANCH  10  16
BRANCH  11  41
HETATM   41  O   UNL N   1      -6.770  17.462  67.550  0.00  0.00    -0.390 OA
HETATM   42  H   UNL N   1      -6.301  17.322  66.687  0.00  0.00     0.210 HD
ENDBRANCH  11  41
BRANCH  12  43
HETATM   43  O   UNL N   1      -8.143  19.409  68.932  0.00  0.00    -0.390 OA
HETATM   44  H   UNL N   1      -8.777  20.080  69.298  0.00  0.00     0.210 HD
ENDBRANCH  12  43
ENDBRANCH   8   9
ENDBRANCH   7   8
ENDBRANCH   1   7
BRANCH   6  45
HETATM   45  O   UNL N   1     -11.833  17.155  72.903  0.00  0.00    -0.390 OA
HETATM   46  H   UNL N   1     -10.866  16.978  73.033  0.00  0.00     0.210 HD
ENDBRANCH   6  45
BRANCH   5  47
HETATM   47  O   UNL N   1     -12.325  14.612  74.101  0.00  0.00    -0.390 OA
HETATM   48  H   UNL N   1     -11.621  15.275  74.308  0.00  0.00     0.210 HD
ENDBRANCH   5  47
BRANCH   3  49
HETATM   49  O   UNL N   1     -12.861  12.342  70.471  0.00  0.00    -0.318 OA
BRANCH  49  50
HETATM   50  C   UNL N   1     -12.351  11.080  70.504  0.00  0.00     0.077 A 
HETATM   51  C   UNL N   1     -12.676  10.248  71.579  0.00  0.00     0.074 A 
HETATM   52  C   UNL N   1     -12.243   8.915  71.620  0.00  0.00     0.085 A 
HETATM   53  C   UNL N   1     -11.435   8.408  70.564  0.00  0.00     0.079 A 
HETATM   54  C   UNL N   1     -11.055   9.280  69.513  0.00  0.00     0.089 A 
HETATM   55  C   UNL N   1     -10.937   7.001  70.458  0.00  0.00     0.196 C 
HETATM   56  C   UNL N   1     -11.529  10.587  69.477  0.00  0.00     0.074 A 
HETATM   57  O   UNL N   1     -10.215   8.855  68.531  0.00  0.00    -0.337 OA
HETATM   58  C   UNL N   1      -9.427   7.716  68.666  0.00  0.00     0.198 C 
HETATM   59  C   UNL N   1     -10.323   6.560  69.147  0.00  0.00     0.227 C 
HETATM   60  O   UNL N   1     -10.953   6.233  71.406  0.00  0.00    -0.289 OA
BRANCH  52  61
HETATM   61  O   UNL N   1     -12.647   8.161  72.670  0.00  0.00    -0.360 OA
HETATM   62  H   UNL N   1     -13.362   8.388  73.271  0.00  0.00     0.217 HD
ENDBRANCH  52  61
BRANCH  58  63
HETATM   63  C   UNL N   1      -8.663   7.401  67.394  0.00  0.00    -0.023 A 
HETATM   64  C   UNL N   1      -7.633   6.442  67.371  0.00  0.00     0.013 A 
HETATM   65  C   UNL N   1      -6.969   6.144  66.178  0.00  0.00     0.040 A 
HETATM   66  C   UNL N   1      -7.319   6.794  64.991  0.00  0.00     0.098 A 
HETATM   67  C   UNL N   1      -8.344   7.757  65.000  0.00  0.00     0.099 A 
HETATM   68  C   UNL N   1      -9.012   8.053  66.198  0.00  0.00     0.049 A 
BRANCH  66  69
HETATM   69  O   UNL N   1      -6.667   6.480  63.851  0.00  0.00    -0.358 OA
HETATM   70  H   UNL N   1      -6.745   5.611  63.434  0.00  0.00     0.218 HD
ENDBRANCH  66  69
BRANCH  67  71
HETATM   71  O   UNL N   1      -8.689   8.389  63.858  0.00  0.00    -0.358 OA
HETATM   72  H   UNL N   1      -9.008   9.303  63.858  0.00  0.00     0.218 HD
ENDBRANCH  67  71
ENDBRANCH  58  63
BRANCH  59  73
HETATM   73  O   UNL N   1     -11.318   6.267  68.191  0.00  0.00    -0.385 OA
HETATM   74  H   UNL N   1     -10.986   6.520  67.290  0.00  0.00     0.210 HD
ENDBRANCH  59  73
ENDBRANCH  49  50
ENDBRANCH   3  49
BRANCH   4  75
HETATM   75  O   UNL N   1     -14.255  12.921  72.896  0.00  0.00    -0.388 OA
HETATM   76  H   UNL N   1     -15.160  12.786  72.513  0.00  0.00     0.210 HD
ENDBRANCH   4  75
TORSDOF 24
ENDMDL
MODEL 3
REMARK VINA RESULT:      -8.6      2.215      4.433
REMARK  24 active torsions:
REMARK  status: ('A' for Active; 'I' for Inactive)
REMARK    1  A    between atoms: O_1  and  C_2 
REMARK    2  A    between atoms: O_1  and  C_44 
REMARK    3  A    between atoms: C_3  and  O_4 
REMARK    4  A    between atoms: C_5  and  O_6 
REMARK    5  A    between atoms: C_9  and  O_10 
REMARK    6  A    between atoms: O_10  and  C_11 
REMARK    7  A    between atoms: C_11  and  C_12 
REMARK    8  A    between atoms: C_14  and  O_15 
REMARK    9  A    between atoms: O_15  and  C_16 
REMARK   10  A    between atoms: C_20  and  C_29 
REMARK   11  A    between atoms: C_21  and  O_22 
REMARK   12  A    between atoms: C_26  and  O_27 
REMARK   13  A    between atoms: C_31  and  O_32 
REMARK   14  A    between atoms: C_33  and  O_34 
REMARK   15  A    between atoms: C_37  and  O_38 
REMARK   16  A    between atoms: C_39  and  O_40 
REMARK   17  A    between atoms: C_41  and  O_42 
REMARK   18  A    between atoms: C_47  and  O_48 
REMARK   19  A    between atoms: C_49  and  O_50 
REMARK   20  A    between atoms: C_51  and  O_52 
REMARK   21  A    between atoms: O_52  and  C_53 
REMARK   22  A    between atoms: C_56  and  O_57 
REMARK   23  A    between atoms: C_58  and  O_59 
REMARK   24  A    between atoms: C_60  and  O_61 
ROOT
HETATM    1  C   UNL N   1     -11.211  14.482  69.974  0.00  0.00     0.180 C 
HETATM    2  O   UNL N   1     -11.889  13.249  69.828  0.00  0.00    -0.348 OA
HETATM    3  C   UNL N   1     -12.373  12.736  71.057  0.00  0.00     0.298 C 
HETATM    4  C   UNL N   1     -13.467  13.672  71.609  0.00  0.00     0.205 C 
HETATM    5  C   UNL N   1     -12.880  15.087  71.828  0.00  0.00     0.183 C 
HETATM    6  C   UNL N   1     -12.202  15.557  70.514  0.00  0.00     0.180 C 
ENDROOT
BRANCH   1   7
HETATM    7  C   UNL N   1     -10.686  14.833  68.569  0.00  0.00     0.205 C 
BRANCH   7   8
HETATM    8  O   UNL N   1      -9.822  13.833  68.045  0.00  0.00    -0.356 OA
BRANCH   8   9
HETATM    9  C   UNL N   1     -10.117  13.613  66.669  0.00  0.00     0.291 C 
HETATM   10  C   UNL N   1     -10.232  15.003  65.945  0.00  0.00     0.211 C 
HETATM   11  C   UNL N   1     -10.923  14.815  64.547  0.00  0.00     0.183 C 
HETATM   12  C   UNL N   1     -12.124  13.859  64.588  0.00  0.00     0.178 C 
HETATM   13  C   UNL N   1     -11.717  12.547  65.264  0.00  0.00     0.152 C 
HETATM   14  O   UNL N   1     -11.305  12.826  66.590  0.00  0.00    -0.351 OA
HETATM   15  C   UNL N   1     -10.709  11.694  64.458  0.00  0.00     0.042 C 
BRANCH  10  16
HETATM   16  O   UNL N   1      -8.886  15.507  65.874  0.00  0.00    -0.346 OA
BRANCH  16  17
HETATM   17  C   UNL N   1      -8.582  16.759  66.489  0.00  0.00     0.292 C 
HETATM   18  C   UNL N   1      -7.106  17.145  66.095  0.00  0.00     0.211 C 
HETATM   19  C   UNL N   1      -6.779  18.615  66.482  0.00  0.00     0.183 C 
HETATM   20  C   UNL N   1      -7.890  19.565  66.015  0.00  0.00     0.178 C 
HETATM   21  C   UNL N   1      -9.226  19.027  66.550  0.00  0.00     0.152 C 
HETATM   22  O   UNL N   1      -9.440  17.758  65.957  0.00  0.00    -0.351 OA
HETATM   23  C   UNL N   1     -10.394  19.945  66.189  0.00  0.00     0.042 C 
BRANCH  18  24
HETATM   24  O   UNL N   1      -6.087  16.381  66.720  0.00  0.00    -0.346 OA
BRANCH  24  25
HETATM   25  C   UNL N   1      -6.379  15.660  67.902  0.00  0.00     0.291 C 
HETATM   26  C   UNL N   1      -6.008  14.148  67.795  0.00  0.00     0.204 C 
HETATM   27  C   UNL N   1      -6.136  13.471  69.174  0.00  0.00     0.182 C 
HETATM   28  C   UNL N   1      -5.322  14.265  70.203  0.00  0.00     0.173 C 
HETATM   29  C   UNL N   1      -5.768  15.733  70.175  0.00  0.00     0.205 C 
HETATM   30  O   UNL N   1      -5.563  16.278  68.889  0.00  0.00    -0.356 OA
BRANCH  26  31
HETATM   31  O   UNL N   1      -6.850  13.481  66.892  0.00  0.00    -0.388 OA
HETATM   32  H   UNL N   1      -7.765  13.491  67.276  0.00  0.00     0.210 HD
ENDBRANCH  26  31
BRANCH  27  33
HETATM   33  O   UNL N   1      -7.483  13.439  69.566  0.00  0.00    -0.390 OA
HETATM   34  H   UNL N   1      -7.967  14.057  68.961  0.00  0.00     0.210 HD
ENDBRANCH  27  33
BRANCH  28  35
HETATM   35  O   UNL N   1      -5.441  13.718  71.493  0.00  0.00    -0.391 OA
HETATM   36  H   UNL N   1      -6.146  13.019  71.468  0.00  0.00     0.210 HD
ENDBRANCH  28  35
ENDBRANCH  24  25
ENDBRANCH  18  24
BRANCH  19  37
HETATM   37  O   UNL N   1      -6.545  18.761  67.866  0.00  0.00    -0.390 OA
HETATM   38  H   UNL N   1      -7.282  18.341  68.375  0.00  0.00     0.210 HD
ENDBRANCH  19  37
BRANCH  20  39
HETATM   39  O   UNL N   1      -7.629  20.889  66.413  0.00  0.00    -0.390 OA
HETATM   40  H   UNL N   1      -8.062  21.499  65.760  0.00  0.00     0.210 HD
ENDBRANCH  20  39
ENDBRANCH  16  17
ENDBRANCH  10  16
BRANCH  11  41
HETATM   41  O   UNL N   1     -11.360  16.031  63.989  0.00  0.00    -0.390 OA
HETATM   42  H   UNL N   1     -10.767  16.754  64.322  0.00  0.00     0.210 HD
ENDBRANCH  11  41
BRANCH  12  43
HETATM   43  O   UNL N   1     -13.226  14.444  65.248  0.00  0.00    -0.390 OA
HETATM   44  H   UNL N   1     -13.145  14.295  66.225  0.00  0.00     0.210 HD
ENDBRANCH  12  43
ENDBRANCH   8   9
ENDBRANCH   7   8
ENDBRANCH   1   7
BRANCH   6  45
HETATM   45  O   UNL N   1     -11.596  16.815  70.671  0.00  0.00    -0.390 OA
HETATM   46  H   UNL N   1     -12.296  17.504  70.531  0.00  0.00     0.210 HD
ENDBRANCH   6  45
BRANCH   5  47
HETATM   47  O   UNL N   1     -12.000  15.120  72.931  0.00  0.00    -0.390 OA
HETATM   48  H   UNL N   1     -11.316  15.820  72.790  0.00  0.00     0.210 HD
ENDBRANCH   5  47
BRANCH   3  49
HETATM   49  O   UNL N   1     -12.899  11.483  70.789  0.00  0.00    -0.318 OA
BRANCH  49  50
HETATM   50  C   UNL N   1     -12.113  10.382  70.633  0.00  0.00     0.077 A 
HETATM   51  C   UNL N   1     -11.506  10.156  69.395  0.00  0.00     0.074 A 
HETATM   52  C   UNL N   1     -10.623   9.082  69.207  0.00  0.00     0.085 A 
HETATM   53  C   UNL N   1     -10.364   8.190  70.287  0.00  0.00     0.079 A 
HETATM   54  C   UNL N   1     -11.039   8.390  71.517  0.00  0.00     0.089 A 
HETATM   55  C   UNL N   1      -9.420   7.032  70.240  0.00  0.00     0.196 C 
HETATM   56  C   UNL N   1     -11.880   9.485  71.689  0.00  0.00     0.074 A 
HETATM   57  O   UNL N   1     -10.882   7.510  72.543  0.00  0.00    -0.337 OA
HETATM   58  C   UNL N   1     -10.362   6.234  72.356  0.00  0.00     0.198 C 
HETATM   59  C   UNL N   1      -9.059   6.354  71.544  0.00  0.00     0.227 C 
HETATM   60  O   UNL N   1      -8.992   6.584  69.189  0.00  0.00    -0.289 OA
BRANCH  52  61
HETATM   61  O   UNL N   1     -10.035   8.965  67.994  0.00  0.00    -0.360 OA
HETATM   62  H   UNL N   1     -10.229   9.516  67.229  0.00  0.00     0.217 HD
ENDBRANCH  52  61
BRANCH  58  63
HETATM   63  C   UNL N   1     -10.191   5.494  73.669  0.00  0.00    -0.023 A 
HETATM   64  C   UNL N   1      -9.911   6.176  74.868  0.00  0.00     0.013 A 
HETATM   65  C   UNL N   1      -9.793   5.476  76.072  0.00  0.00     0.040 A 
HETATM   66  C   UNL N   1      -9.953   4.088  76.101  0.00  0.00     0.098 A 
HETATM   67  C   UNL N   1     -10.230   3.392  74.910  0.00  0.00     0.099 A 
HETATM   68  C   UNL N   1     -10.350   4.097  73.703  0.00  0.00     0.049 A 
BRANCH  66  69
HETATM   69  O   UNL N   1      -9.843   3.436  77.279  0.00  0.00    -0.358 OA
HETATM   70  H   UNL N   1      -9.194   2.734  77.422  0.00  0.00     0.218 HD
ENDBRANCH  66  69
BRANCH  67  71
HETATM   71  O   UNL N   1     -10.386   2.052  74.930  0.00  0.00    -0.358 OA
HETATM   72  H   UNL N   1      -9.904   1.473  74.320  0.00  0.00     0.218 HD
ENDBRANCH  67  71
ENDBRANCH  58  63
BRANCH  59  73
HETATM   73  O   UNL N   1      -8.093   7.096  72.254  0.00  0.00    -0.385 OA
HETATM   74  H   UNL N   1      -7.364   6.487  72.542  0.00  0.00     0.210 HD
ENDBRANCH  59  73
ENDBRANCH  49  50
ENDBRANCH   3  49
BRANCH   4  75
HETATM   75  O   UNL N   1     -14.052  13.170  72.785  0.00  0.00    -0.388 OA
HETATM   76  H   UNL N   1     -14.633  12.405  72.536  0.00  0.00     0.210 HD
ENDBRANCH   4  75
TORSDOF 24
ENDMDL
MODEL 4
REMARK VINA RESULT:      -8.6      2.370      6.233
REMARK  24 active torsions:
REMARK  status: ('A' for Active; 'I' for Inactive)
REMARK    1  A    between atoms: O_1  and  C_2 
REMARK    2  A    between atoms: O_1  and  C_44 
REMARK    3  A    between atoms: C_3  and  O_4 
REMARK    4  A    between atoms: C_5  and  O_6 
REMARK    5  A    between atoms: C_9  and  O_10 
REMARK    6  A    between atoms: O_10  and  C_11 
REMARK    7  A    between atoms: C_11  and  C_12 
REMARK    8  A    between atoms: C_14  and  O_15 
REMARK    9  A    between atoms: O_15  and  C_16 
REMARK   10  A    between atoms: C_20  and  C_29 
REMARK   11  A    between atoms: C_21  and  O_22 
REMARK   12  A    between atoms: C_26  and  O_27 
REMARK   13  A    between atoms: C_31  and  O_32 
REMARK   14  A    between atoms: C_33  and  O_34 
REMARK   15  A    between atoms: C_37  and  O_38 
REMARK   16  A    between atoms: C_39  and  O_40 
REMARK   17  A    between atoms: C_41  and  O_42 
REMARK   18  A    between atoms: C_47  and  O_48 
REMARK   19  A    between atoms: C_49  and  O_50 
REMARK   20  A    between atoms: C_51  and  O_52 
REMARK   21  A    between atoms: O_52  and  C_53 
REMARK   22  A    between atoms: C_56  and  O_57 
REMARK   23  A    between atoms: C_58  and  O_59 
REMARK   24  A    between atoms: C_60  and  O_61 
ROOT
HETATM    1  C   UNL N   1     -11.148  14.961  71.031  0.00  0.00     0.180 C 
HETATM    2  O   UNL N   1     -11.756  13.866  70.374  0.00  0.00    -0.348 OA
HETATM    3  C   UNL N   1     -12.445  13.003  71.263  0.00  0.00     0.298 C 
HETATM    4  C   UNL N   1     -13.645  13.752  71.878  0.00  0.00     0.205 C 
HETATM    5  C   UNL N   1     -13.143  14.999  72.644  0.00  0.00     0.183 C 
HETATM    6  C   UNL N   1     -12.247  15.841  71.698  0.00  0.00     0.180 C 
ENDROOT
BRANCH   1   7
HETATM    7  C   UNL N   1     -10.381  15.726  69.934  0.00  0.00     0.205 C 
BRANCH   7   8
HETATM    8  O   UNL N   1     -11.212  16.089  68.841  0.00  0.00    -0.356 OA
BRANCH   8   9
HETATM    9  C   UNL N   1     -10.506  16.965  67.967  0.00  0.00     0.291 C 
HETATM   10  C   UNL N   1      -8.983  16.580  67.984  0.00  0.00     0.211 C 
HETATM   11  C   UNL N   1      -8.138  17.743  67.350  0.00  0.00     0.183 C 
HETATM   12  C   UNL N   1      -8.592  19.139  67.801  0.00  0.00     0.178 C 
HETATM   13  C   UNL N   1     -10.102  19.282  67.596  0.00  0.00     0.152 C 
HETATM   14  O   UNL N   1     -10.763  18.306  68.381  0.00  0.00    -0.351 OA
HETATM   15  C   UNL N   1     -10.550  19.308  66.115  0.00  0.00     0.042 C 
BRANCH  10  16
HETATM   16  O   UNL N   1      -8.898  15.333  67.272  0.00  0.00    -0.346 OA
BRANCH  16  17
HETATM   17  C   UNL N   1      -8.099  14.281  67.812  0.00  0.00     0.292 C 
HETATM   18  C   UNL N   1      -8.420  12.966  67.002  0.00  0.00     0.211 C 
HETATM   19  C   UNL N   1      -7.403  11.835  67.326  0.00  0.00     0.183 C 
HETATM   20  C   UNL N   1      -5.962  12.357  67.255  0.00  0.00     0.178 C 
HETATM   21  C   UNL N   1      -5.866  13.602  68.150  0.00  0.00     0.152 C 
HETATM   22  O   UNL N   1      -6.728  14.585  67.604  0.00  0.00    -0.351 OA
HETATM   23  C   UNL N   1      -4.444  14.161  68.197  0.00  0.00     0.042 C 
BRANCH  18  24
HETATM   24  O   UNL N   1      -9.688  12.385  67.259  0.00  0.00    -0.346 OA
BRANCH  24  25
HETATM   25  C   UNL N   1     -10.707  12.468  66.281  0.00  0.00     0.291 C 
HETATM   26  C   UNL N   1     -11.598  13.739  66.442  0.00  0.00     0.204 C 
HETATM   27  C   UNL N   1     -12.533  13.889  65.226  0.00  0.00     0.182 C 
HETATM   28  C   UNL N   1     -11.701  13.842  63.940  0.00  0.00     0.173 C 
HETATM   29  C   UNL N   1     -10.854  12.562  63.933  0.00  0.00     0.205 C 
HETATM   30  O   UNL N   1      -9.995  12.542  65.053  0.00  0.00    -0.356 OA
BRANCH  26  31
HETATM   31  O   UNL N   1     -12.383  13.665  67.603  0.00  0.00    -0.388 OA
HETATM   32  H   UNL N   1     -13.272  14.049  67.384  0.00  0.00     0.210 HD
ENDBRANCH  26  31
BRANCH  27  33
HETATM   33  O   UNL N   1     -13.471  12.845  65.215  0.00  0.00    -0.390 OA
HETATM   34  H   UNL N   1     -12.963  12.013  65.040  0.00  0.00     0.210 HD
ENDBRANCH  27  33
BRANCH  28  35
HETATM   35  O   UNL N   1     -12.510  13.927  62.794  0.00  0.00    -0.391 OA
HETATM   36  H   UNL N   1     -12.272  14.761  62.310  0.00  0.00     0.210 HD
ENDBRANCH  28  35
ENDBRANCH  24  25
ENDBRANCH  18  24
BRANCH  19  37
HETATM   37  O   UNL N   1      -7.657  11.235  68.578  0.00  0.00    -0.390 OA
HETATM   38  H   UNL N   1      -8.560  10.830  68.577  0.00  0.00     0.210 HD
ENDBRANCH  19  37
BRANCH  20  39
HETATM   39  O   UNL N   1      -5.039  11.353  67.604  0.00  0.00    -0.390 OA
HETATM   40  H   UNL N   1      -5.364  10.492  67.233  0.00  0.00     0.210 HD
ENDBRANCH  20  39
ENDBRANCH  16  17
ENDBRANCH  10  16
BRANCH  11  41
HETATM   41  O   UNL N   1      -6.762  17.627  67.626  0.00  0.00    -0.390 OA
HETATM   42  H   UNL N   1      -6.261  18.012  66.860  0.00  0.00     0.210 HD
ENDBRANCH  11  41
BRANCH  12  43
HETATM   43  O   UNL N   1      -8.241  19.385  69.146  0.00  0.00    -0.390 OA
HETATM   44  H   UNL N   1      -8.429  20.333  69.369  0.00  0.00     0.210 HD
ENDBRANCH  12  43
ENDBRANCH   8   9
ENDBRANCH   7   8
ENDBRANCH   1   7
BRANCH   6  45
HETATM   45  O   UNL N   1     -11.711  16.959  72.360  0.00  0.00    -0.390 OA
HETATM   46  H   UNL N   1     -10.736  16.977  72.177  0.00  0.00     0.210 HD
ENDBRANCH   6  45
BRANCH   5  47
HETATM   47  O   UNL N   1     -12.483  14.644  73.839  0.00  0.00    -0.390 OA
HETATM   48  H   UNL N   1     -12.269  13.679  73.827  0.00  0.00     0.210 HD
ENDBRANCH   5  47
BRANCH   3  49
HETATM   49  O   UNL N   1     -12.882  11.923  70.514  0.00  0.00    -0.318 OA
BRANCH  49  50
HETATM   50  C   UNL N   1     -12.128  10.802  70.346  0.00  0.00     0.077 A 
HETATM   51  C   UNL N   1     -11.519  10.577  69.108  0.00  0.00     0.074 A 
HETATM   52  C   UNL N   1     -10.668   9.480  68.908  0.00  0.00     0.085 A 
HETATM   53  C   UNL N   1     -10.442   8.565  69.975  0.00  0.00     0.079 A 
HETATM   54  C   UNL N   1     -11.118   8.766  71.204  0.00  0.00     0.089 A 
HETATM   55  C   UNL N   1      -9.531   7.380  69.917  0.00  0.00     0.196 C 
HETATM   56  C   UNL N   1     -11.928   9.882  71.388  0.00  0.00     0.074 A 
HETATM   57  O   UNL N   1     -10.993   7.867  72.218  0.00  0.00    -0.337 OA
HETATM   58  C   UNL N   1     -10.509   6.578  72.014  0.00  0.00     0.198 C 
HETATM   59  C   UNL N   1      -9.199   6.673  71.212  0.00  0.00     0.227 C 
HETATM   60  O   UNL N   1      -9.110   6.936  68.861  0.00  0.00    -0.289 OA
BRANCH  52  61
HETATM   61  O   UNL N   1     -10.076   9.365  67.697  0.00  0.00    -0.360 OA
HETATM   62  H   UNL N   1      -9.468  10.005  67.314  0.00  0.00     0.217 HD
ENDBRANCH  52  61
BRANCH  58  63
HETATM   63  C   UNL N   1     -10.368   5.814  73.317  0.00  0.00    -0.023 A 
HETATM   64  C   UNL N   1     -10.591   4.425  73.385  0.00  0.00     0.013 A 
HETATM   65  C   UNL N   1     -10.419   3.738  74.589  0.00  0.00     0.040 A 
HETATM   66  C   UNL N   1     -10.023   4.420  75.743  0.00  0.00     0.098 A 
HETATM   67  C   UNL N   1      -9.800   5.808  75.691  0.00  0.00     0.099 A 
HETATM   68  C   UNL N   1      -9.971   6.496  74.480  0.00  0.00     0.049 A 
BRANCH  66  69
HETATM   69  O   UNL N   1      -9.856   3.730  76.892  0.00  0.00    -0.358 OA
HETATM   70  H   UNL N   1     -10.096   4.096  77.754  0.00  0.00     0.218 HD
ENDBRANCH  66  69
BRANCH  67  71
HETATM   71  O   UNL N   1      -9.417   6.473  76.801  0.00  0.00    -0.358 OA
HETATM   72  H   UNL N   1      -8.704   6.148  77.370  0.00  0.00     0.218 HD
ENDBRANCH  67  71
ENDBRANCH  58  63
BRANCH  59  73
HETATM   73  O   UNL N   1      -8.216   7.375  71.939  0.00  0.00    -0.385 OA
HETATM   74  H   UNL N   1      -7.812   6.766  72.610  0.00  0.00     0.210 HD
ENDBRANCH  59  73
ENDBRANCH  49  50
ENDBRANCH   3  49
BRANCH   4  75
HETATM   75  O   UNL N   1     -14.424  12.921  72.702  0.00  0.00    -0.388 OA
HETATM   76  H   UNL N   1     -15.370  13.005  72.415  0.00  0.00     0.210 HD
ENDBRANCH   4  75
TORSDOF 24
ENDMDL
MODEL 5
REMARK VINA RESULT:      -8.5      1.890      6.213
REMARK  24 active torsions:
REMARK  status: ('A' for Active; 'I' for Inactive)
REMARK    1  A    between atoms: O_1  and  C_2 
REMARK    2  A    between atoms: O_1  and  C_44 
REMARK    3  A    between atoms: C_3  and  O_4 
REMARK    4  A    between atoms: C_5  and  O_6 
REMARK    5  A    between atoms: C_9  and  O_10 
REMARK    6  A    between atoms: O_10  and  C_11 
REMARK    7  A    between atoms: C_11  and  C_12 
REMARK    8  A    between atoms: C_14  and  O_15 
REMARK    9  A    between atoms: O_15  and  C_16 
REMARK   10  A    between atoms: C_20  and  C_29 
REMARK   11  A    between atoms: C_21  and  O_22 
REMARK   12  A    between atoms: C_26  and  O_27 
REMARK   13  A    between atoms: C_31  and  O_32 
REMARK   14  A    between atoms: C_33  and  O_34 
REMARK   15  A    between atoms: C_37  and  O_38 
REMARK   16  A    between atoms: C_39  and  O_40 
REMARK   17  A    between atoms: C_41  and  O_42 
REMARK   18  A    between atoms: C_47  and  O_48 
REMARK   19  A    between atoms: C_49  and  O_50 
REMARK   20  A    between atoms: C_51  and  O_52 
REMARK   21  A    between atoms: O_52  and  C_53 
REMARK   22  A    between atoms: C_56  and  O_57 
REMARK   23  A    between atoms: C_58  and  O_59 
REMARK   24  A    between atoms: C_60  and  O_61 
ROOT
HETATM    1  C   UNL N   1     -10.016  13.167  66.231  0.00  0.00     0.180 C 
HETATM    2  O   UNL N   1      -9.618  11.992  65.553  0.00  0.00    -0.348 OA
HETATM    3  C   UNL N   1     -10.696  11.329  64.916  0.00  0.00     0.298 C 
HETATM    4  C   UNL N   1     -11.246  12.217  63.781  0.00  0.00     0.205 C 
HETATM    5  C   UNL N   1     -11.732  13.565  64.364  0.00  0.00     0.183 C 
HETATM    6  C   UNL N   1     -10.586  14.190  65.203  0.00  0.00     0.180 C 
ENDROOT
BRANCH   1   7
HETATM    7  C   UNL N   1      -8.747  13.693  66.927  0.00  0.00     0.205 C 
BRANCH   7   8
HETATM    8  O   UNL N   1      -8.861  13.689  68.344  0.00  0.00    -0.356 OA
BRANCH   8   9
HETATM    9  C   UNL N   1      -7.573  13.843  68.933  0.00  0.00     0.291 C 
HETATM   10  C   UNL N   1      -6.888  15.122  68.330  0.00  0.00     0.211 C 
HETATM   11  C   UNL N   1      -5.352  15.104  68.660  0.00  0.00     0.183 C 
HETATM   12  C   UNL N   1      -4.710  13.721  68.479  0.00  0.00     0.178 C 
HETATM   13  C   UNL N   1      -5.523  12.670  69.239  0.00  0.00     0.152 C 
HETATM   14  O   UNL N   1      -6.837  12.641  68.711  0.00  0.00    -0.351 OA
HETATM   15  C   UNL N   1      -5.468  12.805  70.780  0.00  0.00     0.042 C 
BRANCH  10  16
HETATM   16  O   UNL N   1      -7.599  16.237  68.898  0.00  0.00    -0.346 OA
BRANCH  16  17
HETATM   17  C   UNL N   1      -8.187  17.200  68.024  0.00  0.00     0.292 C 
HETATM   18  C   UNL N   1      -9.654  17.480  68.530  0.00  0.00     0.211 C 
HETATM   19  C   UNL N   1     -10.277  18.714  67.817  0.00  0.00     0.183 C 
HETATM   20  C   UNL N   1      -9.305  19.900  67.826  0.00  0.00     0.178 C 
HETATM   21  C   UNL N   1      -7.965  19.417  67.250  0.00  0.00     0.152 C 
HETATM   22  O   UNL N   1      -7.464  18.418  68.121  0.00  0.00    -0.351 OA
HETATM   23  C   UNL N   1      -6.944  20.550  67.157  0.00  0.00     0.042 C 
BRANCH  18  24
HETATM   24  O   UNL N   1     -10.587  16.435  68.306  0.00  0.00    -0.346 OA
BRANCH  24  25
HETATM   25  C   UNL N   1     -11.533  16.114  69.308  0.00  0.00     0.291 C 
HETATM   26  C   UNL N   1     -11.881  14.594  69.347  0.00  0.00     0.204 C 
HETATM   27  C   UNL N   1     -12.732  14.275  70.592  0.00  0.00     0.182 C 
HETATM   28  C   UNL N   1     -12.018  14.806  71.840  0.00  0.00     0.173 C 
HETATM   29  C   UNL N   1     -11.709  16.297  71.649  0.00  0.00     0.205 C 
HETATM   30  O   UNL N   1     -10.884  16.481  70.519  0.00  0.00    -0.356 OA
BRANCH  26  31
HETATM   31  O   UNL N   1     -12.601  14.208  68.205  0.00  0.00    -0.388 OA
HETATM   32  H   UNL N   1     -12.528  13.221  68.128  0.00  0.00     0.210 HD
ENDBRANCH  26  31
BRANCH  27  33
HETATM   33  O   UNL N   1     -13.991  14.885  70.477  0.00  0.00    -0.390 OA
HETATM   34  H   UNL N   1     -14.199  15.270  71.367  0.00  0.00     0.210 HD
ENDBRANCH  27  33
BRANCH  28  35
HETATM   35  O   UNL N   1     -12.774  14.584  73.005  0.00  0.00    -0.391 OA
HETATM   36  H   UNL N   1     -13.531  15.227  73.008  0.00  0.00     0.210 HD
ENDBRANCH  28  35
ENDBRANCH  24  25
ENDBRANCH  18  24
BRANCH  19  37
HETATM   37  O   UNL N   1     -10.690  18.414  66.501  0.00  0.00    -0.390 OA
HETATM   38  H   UNL N   1     -10.670  19.236  65.950  0.00  0.00     0.210 HD
ENDBRANCH  19  37
BRANCH  20  39
HETATM   39  O   UNL N   1      -9.839  21.002  67.132  0.00  0.00    -0.390 OA
HETATM   40  H   UNL N   1     -10.154  21.665  67.800  0.00  0.00     0.210 HD
ENDBRANCH  20  39
ENDBRANCH  16  17
ENDBRANCH  10  16
BRANCH  11  41
HETATM   41  O   UNL N   1      -4.619  16.023  67.886  0.00  0.00    -0.390 OA
HETATM   42  H   UNL N   1      -3.681  15.704  67.833  0.00  0.00     0.210 HD
ENDBRANCH  11  41
BRANCH  12  43
HETATM   43  O   UNL N   1      -4.597  13.380  67.114  0.00  0.00    -0.390 OA
HETATM   44  H   UNL N   1      -4.794  14.176  66.556  0.00  0.00     0.210 HD
ENDBRANCH  12  43
ENDBRANCH   8   9
ENDBRANCH   7   8
ENDBRANCH   1   7
BRANCH   6  45
HETATM   45  O   UNL N   1     -10.992  15.392  65.810  0.00  0.00    -0.390 OA
HETATM   46  H   UNL N   1     -10.880  15.285  66.790  0.00  0.00     0.210 HD
ENDBRANCH   6  45
BRANCH   5  47
HETATM   47  O   UNL N   1     -12.923  13.412  65.106  0.00  0.00    -0.390 OA
HETATM   48  H   UNL N   1     -12.920  14.038  65.871  0.00  0.00     0.210 HD
ENDBRANCH   5  47
BRANCH   3  49
HETATM   49  O   UNL N   1     -10.192  10.146  64.402  0.00  0.00    -0.318 OA
BRANCH  49  50
HETATM   50  C   UNL N   1      -9.446   9.287  65.150  0.00  0.00     0.077 A 
HETATM   51  C   UNL N   1      -8.146   8.984  64.735  0.00  0.00     0.074 A 
HETATM   52  C   UNL N   1      -7.309   8.170  65.512  0.00  0.00     0.085 A 
HETATM   53  C   UNL N   1      -7.800   7.620  66.730  0.00  0.00     0.079 A 
HETATM   54  C   UNL N   1      -9.142   7.879  67.106  0.00  0.00     0.089 A 
HETATM   55  C   UNL N   1      -7.009   6.772  67.674  0.00  0.00     0.196 C 
HETATM   56  C   UNL N   1      -9.939   8.720  66.337  0.00  0.00     0.074 A 
HETATM   57  O   UNL N   1      -9.672   7.302  68.219  0.00  0.00    -0.337 OA
HETATM   58  C   UNL N   1      -9.088   6.201  68.836  0.00  0.00     0.198 C 
HETATM   59  C   UNL N   1      -7.591   6.497  69.043  0.00  0.00     0.227 C 
HETATM   60  O   UNL N   1      -5.954   6.250  67.351  0.00  0.00    -0.289 OA
BRANCH  52  61
HETATM   61  O   UNL N   1      -6.047   7.969  65.065  0.00  0.00    -0.360 OA
HETATM   62  H   UNL N   1      -5.389   8.659  64.938  0.00  0.00     0.217 HD
ENDBRANCH  52  61
BRANCH  58  63
HETATM   63  C   UNL N   1      -9.812   5.818  70.114  0.00  0.00    -0.023 A 
HETATM   64  C   UNL N   1      -9.448   4.676  70.852  0.00  0.00     0.013 A 
HETATM   65  C   UNL N   1     -10.106   4.364  72.045  0.00  0.00     0.040 A 
HETATM   66  C   UNL N   1     -11.134   5.184  72.521  0.00  0.00     0.098 A 
HETATM   67  C   UNL N   1     -11.510   6.327  71.792  0.00  0.00     0.099 A 
HETATM   68  C   UNL N   1     -10.846   6.639  70.596  0.00  0.00     0.049 A 
BRANCH  66  69
HETATM   69  O   UNL N   1     -11.748   4.865  73.681  0.00  0.00    -0.358 OA
HETATM   70  H   UNL N   1     -11.371   4.231  74.307  0.00  0.00     0.218 HD
ENDBRANCH  66  69
BRANCH  67  71
HETATM   71  O   UNL N   1     -12.500   7.123  72.245  0.00  0.00    -0.358 OA
HETATM   72  H   UNL N   1     -13.405   6.796  72.359  0.00  0.00     0.218 HD
ENDBRANCH  67  71
ENDBRANCH  58  63
BRANCH  59  73
HETATM   73  O   UNL N   1      -7.413   7.599  69.904  0.00  0.00    -0.385 OA
HETATM   74  H   UNL N   1      -7.493   7.291  70.845  0.00  0.00     0.210 HD
ENDBRANCH  59  73
ENDBRANCH  49  50
ENDBRANCH   3  49
BRANCH   4  75
HETATM   75  O   UNL N   1     -12.262  11.576  63.050  0.00  0.00    -0.388 OA
HETATM   76  H   UNL N   1     -12.688  12.252  62.461  0.00  0.00     0.210 HD
ENDBRANCH   4  75
TORSDOF 24
ENDMDL
MODEL 6
REMARK VINA RESULT:      -8.2      3.696      5.837
REMARK  24 active torsions:
REMARK  status: ('A' for Active; 'I' for Inactive)
REMARK    1  A    between atoms: O_1  and  C_2 
REMARK    2  A    between atoms: O_1  and  C_44 
REMARK    3  A    between atoms: C_3  and  O_4 
REMARK    4  A    between atoms: C_5  and  O_6 
REMARK    5  A    between atoms: C_9  and  O_10 
REMARK    6  A    between atoms: O_10  and  C_11 
REMARK    7  A    between atoms: C_11  and  C_12 
REMARK    8  A    between atoms: C_14  and  O_15 
REMARK    9  A    between atoms: O_15  and  C_16 
REMARK   10  A    between atoms: C_20  and  C_29 
REMARK   11  A    between atoms: C_21  and  O_22 
REMARK   12  A    between atoms: C_26  and  O_27 
REMARK   13  A    between atoms: C_31  and  O_32 
REMARK   14  A    between atoms: C_33  and  O_34 
REMARK   15  A    between atoms: C_37  and  O_38 
REMARK   16  A    between atoms: C_39  and  O_40 
REMARK   17  A    between atoms: C_41  and  O_42 
REMARK   18  A    between atoms: C_47  and  O_48 
REMARK   19  A    between atoms: C_49  and  O_50 
REMARK   20  A    between atoms: C_51  and  O_52 
REMARK   21  A    between atoms: O_52  and  C_53 
REMARK   22  A    between atoms: C_56  and  O_57 
REMARK   23  A    between atoms: C_58  and  O_59 
REMARK   24  A    between atoms: C_60  and  O_61 
ROOT
HETATM    1  C   UNL N   1     -10.278  11.096  69.217  0.00  0.00     0.180 C 
HETATM    2  O   UNL N   1      -9.973   9.735  69.455  0.00  0.00    -0.348 OA
HETATM    3  C   UNL N   1     -10.498   9.258  70.682  0.00  0.00     0.298 C 
HETATM    4  C   UNL N   1     -12.040   9.265  70.618  0.00  0.00     0.205 C 
HETATM    5  C   UNL N   1     -12.543  10.704  70.357  0.00  0.00     0.183 C 
HETATM    6  C   UNL N   1     -11.822  11.269  69.105  0.00  0.00     0.180 C 
ENDROOT
BRANCH   1   7
HETATM    7  C   UNL N   1      -9.558  11.456  67.904  0.00  0.00     0.205 C 
BRANCH   7   8
HETATM    8  O   UNL N   1      -9.625  12.844  67.608  0.00  0.00    -0.356 OA
BRANCH   8   9
HETATM    9  C   UNL N   1      -9.952  13.031  66.234  0.00  0.00     0.291 C 
HETATM   10  C   UNL N   1     -10.107  14.569  65.954  0.00  0.00     0.211 C 
HETATM   11  C   UNL N   1     -10.831  14.784  64.576  0.00  0.00     0.183 C 
HETATM   12  C   UNL N   1     -12.015  13.830  64.358  0.00  0.00     0.178 C 
HETATM   13  C   UNL N   1     -11.569  12.388  64.610  0.00  0.00     0.152 C 
HETATM   14  O   UNL N   1     -11.128  12.275  65.951  0.00  0.00    -0.351 OA
HETATM   15  C   UNL N   1     -10.568  11.833  63.569  0.00  0.00     0.042 C 
BRANCH  10  16
HETATM   16  O   UNL N   1      -8.772  15.102  66.007  0.00  0.00    -0.346 OA
BRANCH  16  17
HETATM   17  C   UNL N   1      -8.558  16.370  66.627  0.00  0.00     0.292 C 
HETATM   18  C   UNL N   1      -7.105  16.853  66.250  0.00  0.00     0.211 C 
HETATM   19  C   UNL N   1      -6.879  18.341  66.643  0.00  0.00     0.183 C 
HETATM   20  C   UNL N   1      -8.044  19.216  66.164  0.00  0.00     0.178 C 
HETATM   21  C   UNL N   1      -9.348  18.591  66.683  0.00  0.00     0.152 C 
HETATM   22  O   UNL N   1      -9.473  17.312  66.087  0.00  0.00    -0.351 OA
HETATM   23  C   UNL N   1     -10.570  19.432  66.310  0.00  0.00     0.042 C 
BRANCH  18  24
HETATM   24  O   UNL N   1      -6.046  16.156  66.887  0.00  0.00    -0.346 OA
BRANCH  24  25
HETATM   25  C   UNL N   1      -6.314  15.372  68.033  0.00  0.00     0.291 C 
HETATM   26  C   UNL N   1      -5.855  13.889  67.874  0.00  0.00     0.204 C 
HETATM   27  C   UNL N   1      -5.964  13.151  69.222  0.00  0.00     0.182 C 
HETATM   28  C   UNL N   1      -5.213  13.947  70.296  0.00  0.00     0.173 C 
HETATM   29  C   UNL N   1      -5.742  15.388  70.318  0.00  0.00     0.205 C 
HETATM   30  O   UNL N   1      -5.550  15.995  69.058  0.00  0.00    -0.356 OA
BRANCH  26  31
HETATM   31  O   UNL N   1      -6.643  13.213  66.930  0.00  0.00    -0.388 OA
HETATM   32  H   UNL N   1      -6.885  12.333  67.322  0.00  0.00     0.210 HD
ENDBRANCH  26  31
BRANCH  27  33
HETATM   33  O   UNL N   1      -7.312  13.027  69.590  0.00  0.00    -0.390 OA
HETATM   34  H   UNL N   1      -7.451  12.076  69.835  0.00  0.00     0.210 HD
ENDBRANCH  27  33
BRANCH  28  35
HETATM   35  O   UNL N   1      -5.319  13.343  71.560  0.00  0.00    -0.391 OA
HETATM   36  H   UNL N   1      -5.871  12.523  71.465  0.00  0.00     0.210 HD
ENDBRANCH  28  35
ENDBRANCH  24  25
ENDBRANCH  18  24
BRANCH  19  37
HETATM   37  O   UNL N   1      -6.671  18.499  68.030  0.00  0.00    -0.390 OA
HETATM   38  H   UNL N   1      -7.483  18.222  68.523  0.00  0.00     0.210 HD
ENDBRANCH  19  37
BRANCH  20  39
HETATM   39  O   UNL N   1      -7.875  20.554  66.566  0.00  0.00    -0.390 OA
HETATM   40  H   UNL N   1      -7.387  20.558  67.430  0.00  0.00     0.210 HD
ENDBRANCH  20  39
ENDBRANCH  16  17
ENDBRANCH  10  16
BRANCH  11  41
HETATM   41  O   UNL N   1     -11.302  16.100  64.409  0.00  0.00    -0.390 OA
HETATM   42  H   UNL N   1     -10.744  16.541  63.716  0.00  0.00     0.210 HD
ENDBRANCH  11  41
BRANCH  12  43
HETATM   43  O   UNL N   1     -13.109  14.171  65.182  0.00  0.00    -0.390 OA
HETATM   44  H   UNL N   1     -13.901  14.366  64.616  0.00  0.00     0.210 HD
ENDBRANCH  12  43
ENDBRANCH   8   9
ENDBRANCH   7   8
ENDBRANCH   1   7
BRANCH   6  45
HETATM   45  O   UNL N   1     -12.196  12.601  68.855  0.00  0.00    -0.390 OA
HETATM   46  H   UNL N   1     -12.902  12.841  69.510  0.00  0.00     0.210 HD
ENDBRANCH   6  45
BRANCH   5  47
HETATM   47  O   UNL N   1     -12.378  11.527  71.492  0.00  0.00    -0.390 OA
HETATM   48  H   UNL N   1     -13.219  11.551  72.011  0.00  0.00     0.210 HD
ENDBRANCH   5  47
BRANCH   3  49
HETATM   49  O   UNL N   1     -10.027   7.966  70.845  0.00  0.00    -0.318 OA
BRANCH  49  50
HETATM   50  C   UNL N   1      -9.365   7.568  71.966  0.00  0.00     0.077 A 
HETATM   51  C   UNL N   1      -9.255   6.201  72.236  0.00  0.00     0.074 A 
HETATM   52  C   UNL N   1      -8.514   5.737  73.333  0.00  0.00     0.085 A 
HETATM   53  C   UNL N   1      -7.888   6.675  74.203  0.00  0.00     0.079 A 
HETATM   54  C   UNL N   1      -8.064   8.060  73.957  0.00  0.00     0.089 A 
HETATM   55  C   UNL N   1      -7.038   6.323  75.382  0.00  0.00     0.196 C 
HETATM   56  C   UNL N   1      -8.772   8.493  72.841  0.00  0.00     0.074 A 
HETATM   57  O   UNL N   1      -7.552   8.984  74.814  0.00  0.00    -0.337 OA
HETATM   58  C   UNL N   1      -7.150   8.660  76.106  0.00  0.00     0.198 C 
HETATM   59  C   UNL N   1      -6.233   7.426  76.034  0.00  0.00     0.227 C 
HETATM   60  O   UNL N   1      -7.029   5.202  75.865  0.00  0.00    -0.289 OA
BRANCH  52  61
HETATM   61  O   UNL N   1      -8.412   4.397  73.493  0.00  0.00    -0.360 OA
HETATM   62  H   UNL N   1      -7.624   3.934  73.795  0.00  0.00     0.217 HD
ENDBRANCH  52  61
BRANCH  58  63
HETATM   63  C   UNL N   1      -6.518   9.843  76.816  0.00  0.00    -0.023 A 
HETATM   64  C   UNL N   1      -5.614   9.666  77.881  0.00  0.00     0.013 A 
HETATM   65  C   UNL N   1      -5.018  10.770  78.495  0.00  0.00     0.040 A 
HETATM   66  C   UNL N   1      -5.311  12.066  78.059  0.00  0.00     0.098 A 
HETATM   67  C   UNL N   1      -6.214  12.258  76.999  0.00  0.00     0.099 A 
HETATM   68  C   UNL N   1      -6.810  11.148  76.382  0.00  0.00     0.049 A 
BRANCH  66  69
HETATM   69  O   UNL N   1      -4.714  13.115  78.665  0.00  0.00    -0.358 OA
HETATM   70  H   UNL N   1      -3.769  13.123  78.872  0.00  0.00     0.218 HD
ENDBRANCH  66  69
BRANCH  67  71
HETATM   71  O   UNL N   1      -6.502  13.506  76.572  0.00  0.00    -0.358 OA
HETATM   72  H   UNL N   1      -6.752  14.210  77.188  0.00  0.00     0.218 HD
ENDBRANCH  67  71
ENDBRANCH  58  63
BRANCH  59  73
HETATM   73  O   UNL N   1      -5.066   7.710  75.295  0.00  0.00    -0.385 OA
HETATM   74  H   UNL N   1      -5.324   7.984  74.376  0.00  0.00     0.210 HD
ENDBRANCH  59  73
ENDBRANCH  49  50
ENDBRANCH   3  49
BRANCH   4  75
HETATM   75  O   UNL N   1     -12.622   8.717  71.774  0.00  0.00    -0.388 OA
HETATM   76  H   UNL N   1     -12.848   9.464  72.386  0.00  0.00     0.210 HD
ENDBRANCH   4  75
TORSDOF 24
ENDMDL
MODEL 7
REMARK VINA RESULT:      -8.2      1.761      7.282
REMARK  24 active torsions:
REMARK  status: ('A' for Active; 'I' for Inactive)
REMARK    1  A    between atoms: O_1  and  C_2 
REMARK    2  A    between atoms: O_1  and  C_44 
REMARK    3  A    between atoms: C_3  and  O_4 
REMARK    4  A    between atoms: C_5  and  O_6 
REMARK    5  A    between atoms: C_9  and  O_10 
REMARK    6  A    between atoms: O_10  and  C_11 
REMARK    7  A    between atoms: C_11  and  C_12 
REMARK    8  A    between atoms: C_14  and  O_15 
REMARK    9  A    between atoms: O_15  and  C_16 
REMARK   10  A    between atoms: C_20  and  C_29 
REMARK   11  A    between atoms: C_21  and  O_22 
REMARK   12  A    between atoms: C_26  and  O_27 
REMARK   13  A    between atoms: C_31  and  O_32 
REMARK   14  A    between atoms: C_33  and  O_34 
REMARK   15  A    between atoms: C_37  and  O_38 
REMARK   16  A    between atoms: C_39  and  O_40 
REMARK   17  A    between atoms: C_41  and  O_42 
REMARK   18  A    between atoms: C_47  and  O_48 
REMARK   19  A    between atoms: C_49  and  O_50 
REMARK   20  A    between atoms: C_51  and  O_52 
REMARK   21  A    between atoms: O_52  and  C_53 
REMARK   22  A    between atoms: C_56  and  O_57 
REMARK   23  A    between atoms: C_58  and  O_59 
REMARK   24  A    between atoms: C_60  and  O_61 
ROOT
HETATM    1  C   UNL N   1      -6.366  10.502  64.573  0.00  0.00     0.180 C 
HETATM    2  O   UNL N   1      -6.987   9.297  64.979  0.00  0.00    -0.348 OA
HETATM    3  C   UNL N   1      -8.234   9.077  64.342  0.00  0.00     0.298 C 
HETATM    4  C   UNL N   1      -8.009   8.863  62.831  0.00  0.00     0.205 C 
HETATM    5  C   UNL N   1      -7.325  10.112  62.225  0.00  0.00     0.183 C 
HETATM    6  C   UNL N   1      -6.051  10.436  63.049  0.00  0.00     0.180 C 
ENDROOT
BRANCH   1   7
HETATM    7  C   UNL N   1      -5.087  10.614  65.424  0.00  0.00     0.205 C 
BRANCH   7   8
HETATM    8  O   UNL N   1      -5.127  11.710  66.328  0.00  0.00    -0.356 OA
BRANCH   8   9
HETATM    9  C   UNL N   1      -5.773  11.318  67.535  0.00  0.00     0.291 C 
HETATM   10  C   UNL N   1      -6.066  12.601  68.394  0.00  0.00     0.211 C 
HETATM   11  C   UNL N   1      -6.417  12.181  69.867  0.00  0.00     0.183 C 
HETATM   12  C   UNL N   1      -5.508  11.071  70.414  0.00  0.00     0.178 C 
HETATM   13  C   UNL N   1      -5.468   9.902  69.425  0.00  0.00     0.152 C 
HETATM   14  O   UNL N   1      -4.941  10.365  68.195  0.00  0.00    -0.351 OA
HETATM   15  C   UNL N   1      -6.801   9.130  69.289  0.00  0.00     0.042 C 
BRANCH  10  16
HETATM   16  O   UNL N   1      -7.130  13.284  67.707  0.00  0.00    -0.346 OA
BRANCH  16  17
HETATM   17  C   UNL N   1      -7.025  14.691  67.495  0.00  0.00     0.292 C 
HETATM   18  C   UNL N   1      -8.467  15.239  67.166  0.00  0.00     0.211 C 
HETATM   19  C   UNL N   1      -8.505  16.793  67.195  0.00  0.00     0.183 C 
HETATM   20  C   UNL N   1      -7.833  17.335  68.463  0.00  0.00     0.178 C 
HETATM   21  C   UNL N   1      -6.432  16.712  68.557  0.00  0.00     0.152 C 
HETATM   22  O   UNL N   1      -6.599  15.312  68.699  0.00  0.00    -0.351 OA
HETATM   23  C   UNL N   1      -5.653  17.242  69.760  0.00  0.00     0.042 C 
BRANCH  18  24
HETATM   24  O   UNL N   1      -8.972  14.897  65.885  0.00  0.00    -0.346 OA
BRANCH  24  25
HETATM   25  C   UNL N   1     -10.305  14.441  65.758  0.00  0.00     0.291 C 
HETATM   26  C   UNL N   1     -10.969  14.881  64.416  0.00  0.00     0.204 C 
HETATM   27  C   UNL N   1     -12.325  14.170  64.236  0.00  0.00     0.182 C 
HETATM   28  C   UNL N   1     -12.127  12.658  64.395  0.00  0.00     0.173 C 
HETATM   29  C   UNL N   1     -11.438  12.377  65.736  0.00  0.00     0.205 C 
HETATM   30  O   UNL N   1     -10.185  13.025  65.783  0.00  0.00    -0.356 OA
BRANCH  26  31
HETATM   31  O   UNL N   1     -11.186  16.267  64.386  0.00  0.00    -0.388 OA
HETATM   32  H   UNL N   1     -11.655  16.476  63.536  0.00  0.00     0.210 HD
ENDBRANCH  26  31
BRANCH  27  33
HETATM   33  O   UNL N   1     -13.234  14.626  65.203  0.00  0.00    -0.390 OA
HETATM   34  H   UNL N   1     -14.133  14.580  64.788  0.00  0.00     0.210 HD
ENDBRANCH  27  33
BRANCH  28  35
HETATM   35  O   UNL N   1     -13.343  11.960  64.287  0.00  0.00    -0.391 OA
HETATM   36  H   UNL N   1     -14.083  12.614  64.386  0.00  0.00     0.210 HD
ENDBRANCH  28  35
ENDBRANCH  24  25
ENDBRANCH  18  24
BRANCH  19  37
HETATM   37  O   UNL N   1      -7.927  17.361  66.039  0.00  0.00    -0.390 OA
HETATM   38  H   UNL N   1      -7.000  17.031  65.934  0.00  0.00     0.210 HD
ENDBRANCH  19  37
BRANCH  20  39
HETATM   39  O   UNL N   1      -7.813  18.742  68.468  0.00  0.00    -0.390 OA
HETATM   40  H   UNL N   1      -6.901  19.037  68.724  0.00  0.00     0.210 HD
ENDBRANCH  20  39
ENDBRANCH  16  17
ENDBRANCH  10  16
BRANCH  11  41
HETATM   41  O   UNL N   1      -6.365  13.262  70.767  0.00  0.00    -0.390 OA
HETATM   42  H   UNL N   1      -5.413  13.518  70.887  0.00  0.00     0.210 HD
ENDBRANCH  11  41
BRANCH  12  43
HETATM   43  O   UNL N   1      -4.207  11.552  70.677  0.00  0.00    -0.390 OA
HETATM   44  H   UNL N   1      -4.265  12.456  71.082  0.00  0.00     0.210 HD
ENDBRANCH  12  43
ENDBRANCH   8   9
ENDBRANCH   7   8
ENDBRANCH   1   7
BRANCH   6  45
HETATM   45  O   UNL N   1      -5.420  11.601  62.580  0.00  0.00    -0.390 OA
HETATM   46  H   UNL N   1      -4.919  11.359  61.758  0.00  0.00     0.210 HD
ENDBRANCH   6  45
BRANCH   5  47
HETATM   47  O   UNL N   1      -8.213  11.207  62.152  0.00  0.00    -0.390 OA
HETATM   48  H   UNL N   1      -8.926  11.103  62.829  0.00  0.00     0.210 HD
ENDBRANCH   5  47
BRANCH   3  49
HETATM   49  O   UNL N   1      -8.781   7.941  64.915  0.00  0.00    -0.318 OA
BRANCH  49  50
HETATM   50  C   UNL N   1      -9.363   7.954  66.145  0.00  0.00     0.077 A 
HETATM   51  C   UNL N   1      -9.487   6.752  66.847  0.00  0.00     0.074 A 
HETATM   52  C   UNL N   1     -10.005   6.724  68.150  0.00  0.00     0.085 A 
HETATM   53  C   UNL N   1     -10.439   7.936  68.758  0.00  0.00     0.079 A 
HETATM   54  C   UNL N   1     -10.371   9.139  68.011  0.00  0.00     0.089 A 
HETATM   55  C   UNL N   1     -10.972   8.060  70.149  0.00  0.00     0.196 C 
HETATM   56  C   UNL N   1      -9.818   9.145  66.735  0.00  0.00     0.074 A 
HETATM   57  O   UNL N   1     -10.854  10.301  68.527  0.00  0.00    -0.337 OA
HETATM   58  C   UNL N   1     -11.722  10.330  69.614  0.00  0.00     0.198 C 
HETATM   59  C   UNL N   1     -11.132   9.448  70.730  0.00  0.00     0.227 C 
HETATM   60  O   UNL N   1     -11.338   7.091  70.794  0.00  0.00    -0.289 OA
BRANCH  52  61
HETATM   61  O   UNL N   1     -10.041   5.526  68.780  0.00  0.00    -0.360 OA
HETATM   62  H   UNL N   1      -9.810   5.379  69.702  0.00  0.00     0.217 HD
ENDBRANCH  52  61
BRANCH  58  63
HETATM   63  C   UNL N   1     -12.025  11.748  70.060  0.00  0.00    -0.023 A 
HETATM   64  C   UNL N   1     -11.579  12.863  69.325  0.00  0.00     0.013 A 
HETATM   65  C   UNL N   1     -11.902  14.158  69.736  0.00  0.00     0.040 A 
HETATM   66  C   UNL N   1     -12.675  14.365  70.883  0.00  0.00     0.098 A 
HETATM   67  C   UNL N   1     -13.125  13.260  71.629  0.00  0.00     0.099 A 
HETATM   68  C   UNL N   1     -12.801  11.960  71.213  0.00  0.00     0.049 A 
BRANCH  66  69
HETATM   69  O   UNL N   1     -12.980  15.627  71.253  0.00  0.00    -0.358 OA
HETATM   70  H   UNL N   1     -12.511  16.396  70.902  0.00  0.00     0.218 HD
ENDBRANCH  66  69
BRANCH  67  71
HETATM   71  O   UNL N   1     -13.871  13.451  72.737  0.00  0.00    -0.358 OA
HETATM   72  H   UNL N   1     -14.800  13.722  72.686  0.00  0.00     0.218 HD
ENDBRANCH  67  71
ENDBRANCH  58  63
BRANCH  59  73
HETATM   73  O   UNL N   1      -9.895   9.961  71.172  0.00  0.00    -0.385 OA
HETATM   74  H   UNL N   1      -9.562  10.622  70.510  0.00  0.00     0.210 HD
ENDBRANCH  59  73
ENDBRANCH  49  50
ENDBRANCH   3  49
BRANCH   4  75
HETATM   75  O   UNL N   1      -9.201   8.550  62.156  0.00  0.00    -0.388 OA
HETATM   76  H   UNL N   1      -9.413   9.302  61.544  0.00  0.00     0.210 HD
ENDBRANCH   4  75
TORSDOF 24
ENDMDL
MODEL 8
REMARK VINA RESULT:      -8.1      2.736      6.351
REMARK  24 active torsions:
REMARK  status: ('A' for Active; 'I' for Inactive)
REMARK    1  A    between atoms: O_1  and  C_2 
REMARK    2  A    between atoms: O_1  and  C_44 
REMARK    3  A    between atoms: C_3  and  O_4 
REMARK    4  A    between atoms: C_5  and  O_6 
REMARK    5  A    between atoms: C_9  and  O_10 
REMARK    6  A    between atoms: O_10  and  C_11 
REMARK    7  A    between atoms: C_11  and  C_12 
REMARK    8  A    between atoms: C_14  and  O_15 
REMARK    9  A    between atoms: O_15  and  C_16 
REMARK   10  A    between atoms: C_20  and  C_29 
REMARK   11  A    between atoms: C_21  and  O_22 
REMARK   12  A    between atoms: C_26  and  O_27 
REMARK   13  A    between atoms: C_31  and  O_32 
REMARK   14  A    between atoms: C_33  and  O_34 
REMARK   15  A    between atoms: C_37  and  O_38 
REMARK   16  A    between atoms: C_39  and  O_40 
REMARK   17  A    between atoms: C_41  and  O_42 
REMARK   18  A    between atoms: C_47  and  O_48 
REMARK   19  A    between atoms: C_49  and  O_50 
REMARK   20  A    between atoms: C_51  and  O_52 
REMARK   21  A    between atoms: O_52  and  C_53 
REMARK   22  A    between atoms: C_56  and  O_57 
REMARK   23  A    between atoms: C_58  and  O_59 
REMARK   24  A    between atoms: C_60  and  O_61 
ROOT
HETATM    1  C   UNL N   1     -10.536  15.430  65.938  0.00  0.00     0.180 C 
HETATM    2  O   UNL N   1      -9.968  14.199  66.343  0.00  0.00    -0.348 OA
HETATM    3  C   UNL N   1     -10.924  13.158  66.449  0.00  0.00     0.298 C 
HETATM    4  C   UNL N   1     -11.493  12.838  65.052  0.00  0.00     0.205 C 
HETATM    5  C   UNL N   1     -12.159  14.102  64.459  0.00  0.00     0.183 C 
HETATM    6  C   UNL N   1     -11.146  15.276  64.513  0.00  0.00     0.180 C 
ENDROOT
BRANCH   1   7
HETATM    7  C   UNL N   1      -9.380  16.447  65.966  0.00  0.00     0.205 C 
BRANCH   7   8
HETATM    8  O   UNL N   1      -8.207  15.923  66.575  0.00  0.00    -0.356 OA
BRANCH   8   9
HETATM    9  C   UNL N   1      -7.209  16.935  66.652  0.00  0.00     0.291 C 
HETATM   10  C   UNL N   1      -7.527  17.871  67.873  0.00  0.00     0.211 C 
HETATM   11  C   UNL N   1      -6.687  19.194  67.758  0.00  0.00     0.183 C 
HETATM   12  C   UNL N   1      -6.646  19.763  66.333  0.00  0.00     0.178 C 
HETATM   13  C   UNL N   1      -6.222  18.668  65.351  0.00  0.00     0.152 C 
HETATM   14  O   UNL N   1      -7.172  17.619  65.400  0.00  0.00    -0.351 OA
HETATM   15  C   UNL N   1      -4.757  18.198  65.506  0.00  0.00     0.042 C 
BRANCH  10  16
HETATM   16  O   UNL N   1      -7.231  17.085  69.042  0.00  0.00    -0.346 OA
BRANCH  16  17
HETATM   17  C   UNL N   1      -6.205  16.094  68.968  0.00  0.00     0.292 C 
HETATM   18  C   UNL N   1      -5.128  16.431  70.069  0.00  0.00     0.211 C 
HETATM   19  C   UNL N   1      -4.120  15.262  70.256  0.00  0.00     0.183 C 
HETATM   20  C   UNL N   1      -4.855  13.922  70.394  0.00  0.00     0.178 C 
HETATM   21  C   UNL N   1      -5.808  13.781  69.199  0.00  0.00     0.152 C 
HETATM   22  O   UNL N   1      -6.760  14.827  69.289  0.00  0.00    -0.351 OA
HETATM   23  C   UNL N   1      -6.543  12.441  69.212  0.00  0.00     0.042 C 
BRANCH  18  24
HETATM   24  O   UNL N   1      -4.312  17.560  69.800  0.00  0.00    -0.346 OA
BRANCH  24  25
HETATM   25  C   UNL N   1      -4.144  18.554  70.792  0.00  0.00     0.291 C 
HETATM   26  C   UNL N   1      -2.963  19.525  70.482  0.00  0.00     0.204 C 
HETATM   27  C   UNL N   1      -2.974  20.709  71.469  0.00  0.00     0.182 C 
HETATM   28  C   UNL N   1      -4.363  21.358  71.462  0.00  0.00     0.173 C 
HETATM   29  C   UNL N   1      -5.423  20.286  71.747  0.00  0.00     0.205 C 
HETATM   30  O   UNL N   1      -5.369  19.276  70.762  0.00  0.00    -0.356 OA
BRANCH  26  31
HETATM   31  O   UNL N   1      -1.726  18.870  70.586  0.00  0.00    -0.388 OA
HETATM   32  H   UNL N   1      -1.646  18.263  69.804  0.00  0.00     0.210 HD
ENDBRANCH  26  31
BRANCH  27  33
HETATM   33  O   UNL N   1      -2.678  20.253  72.763  0.00  0.00    -0.390 OA
HETATM   34  H   UNL N   1      -2.464  21.056  73.302  0.00  0.00     0.210 HD
ENDBRANCH  27  33
BRANCH  28  35
HETATM   35  O   UNL N   1      -4.446  22.418  72.382  0.00  0.00    -0.391 OA
HETATM   36  H   UNL N   1      -3.614  22.421  72.924  0.00  0.00     0.210 HD
ENDBRANCH  28  35
ENDBRANCH  24  25
ENDBRANCH  18  24
BRANCH  19  37
HETATM   37  O   UNL N   1      -3.170  15.207  69.213  0.00  0.00    -0.390 OA
HETATM   38  H   UNL N   1      -2.701  16.075  69.143  0.00  0.00     0.210 HD
ENDBRANCH  19  37
BRANCH  20  39
HETATM   39  O   UNL N   1      -3.947  12.852  70.506  0.00  0.00    -0.390 OA
HETATM   40  H   UNL N   1      -3.378  12.844  69.693  0.00  0.00     0.210 HD
ENDBRANCH  20  39
ENDBRANCH  16  17
ENDBRANCH  10  16
BRANCH  11  41
HETATM   41  O   UNL N   1      -7.153  20.209  68.615  0.00  0.00    -0.390 OA
HETATM   42  H   UNL N   1      -6.485  20.333  69.338  0.00  0.00     0.210 HD
ENDBRANCH  11  41
BRANCH  12  43
HETATM   43  O   UNL N   1      -7.891  20.317  65.963  0.00  0.00    -0.390 OA
HETATM   44  H   UNL N   1      -7.839  21.307  66.009  0.00  0.00     0.210 HD
ENDBRANCH  12  43
ENDBRANCH   8   9
ENDBRANCH   7   8
ENDBRANCH   1   7
BRANCH   6  45
HETATM   45  O   UNL N   1     -11.718  16.470  64.042  0.00  0.00    -0.390 OA
HETATM   46  H   UNL N   1     -12.121  16.936  64.820  0.00  0.00     0.210 HD
ENDBRANCH   6  45
BRANCH   5  47
HETATM   47  O   UNL N   1     -13.372  14.406  65.113  0.00  0.00    -0.390 OA
HETATM   48  H   UNL N   1     -14.027  13.683  64.952  0.00  0.00     0.210 HD
ENDBRANCH   5  47
BRANCH   3  49
HETATM   49  O   UNL N   1     -10.262  12.057  66.966  0.00  0.00    -0.318 OA
BRANCH  49  50
HETATM   50  C   UNL N   1     -10.694  11.404  68.080  0.00  0.00     0.077 A 
HETATM   51  C   UNL N   1     -11.453  12.104  69.021  0.00  0.00     0.074 A 
HETATM   52  C   UNL N   1     -11.989  11.458  70.144  0.00  0.00     0.085 A 
HETATM   53  C   UNL N   1     -11.733  10.072  70.344  0.00  0.00     0.079 A 
HETATM   54  C   UNL N   1     -10.906   9.388  69.419  0.00  0.00     0.089 A 
HETATM   55  C   UNL N   1     -12.272   9.249  71.470  0.00  0.00     0.196 C 
HETATM   56  C   UNL N   1     -10.417  10.044  68.293  0.00  0.00     0.074 A 
HETATM   57  O   UNL N   1     -10.570   8.085  69.622  0.00  0.00    -0.337 OA
HETATM   58  C   UNL N   1     -10.708   7.465  70.859  0.00  0.00     0.198 C 
HETATM   59  C   UNL N   1     -12.128   7.745  71.387  0.00  0.00     0.227 C 
HETATM   60  O   UNL N   1     -12.758   9.754  72.470  0.00  0.00    -0.289 OA
BRANCH  52  61
HETATM   61  O   UNL N   1     -12.758  12.196  70.979  0.00  0.00    -0.360 OA
HETATM   62  H   UNL N   1     -12.833  12.059  71.928  0.00  0.00     0.217 HD
ENDBRANCH  52  61
BRANCH  58  63
HETATM   63  C   UNL N   1     -10.367   5.989  70.795  0.00  0.00    -0.023 A 
HETATM   64  C   UNL N   1      -9.997   5.370  69.585  0.00  0.00     0.013 A 
HETATM   65  C   UNL N   1      -9.652   4.017  69.557  0.00  0.00     0.040 A 
HETATM   66  C   UNL N   1      -9.669   3.258  70.732  0.00  0.00     0.098 A 
HETATM   67  C   UNL N   1     -10.039   3.862  71.947  0.00  0.00     0.099 A 
HETATM   68  C   UNL N   1     -10.383   5.222  71.973  0.00  0.00     0.049 A 
BRANCH  66  69
HETATM   69  O   UNL N   1      -9.322   1.954  70.678  0.00  0.00    -0.358 OA
HETATM   70  H   UNL N   1      -9.535   1.393  69.920  0.00  0.00     0.218 HD
ENDBRANCH  66  69
BRANCH  67  71
HETATM   71  O   UNL N   1     -10.057   3.137  73.085  0.00  0.00    -0.358 OA
HETATM   72  H   UNL N   1     -10.146   3.554  73.954  0.00  0.00     0.218 HD
ENDBRANCH  67  71
ENDBRANCH  58  63
BRANCH  59  73
HETATM   73  O   UNL N   1     -13.099   7.186  70.531  0.00  0.00    -0.385 OA
HETATM   74  H   UNL N   1     -13.563   6.448  71.006  0.00  0.00     0.210 HD
ENDBRANCH  59  73
ENDBRANCH  49  50
ENDBRANCH   3  49
BRANCH   4  75
HETATM   75  O   UNL N   1     -12.383  11.750  65.076  0.00  0.00    -0.388 OA
HETATM   76  H   UNL N   1     -12.163  11.192  65.867  0.00  0.00     0.210 HD
ENDBRANCH   4  75
TORSDOF 24
ENDMDL
MODEL 9
REMARK VINA RESULT:      -8.1      2.638      6.376
REMARK  24 active torsions:
REMARK  status: ('A' for Active; 'I' for Inactive)
REMARK    1  A    between atoms: O_1  and  C_2 
REMARK    2  A    between atoms: O_1  and  C_44 
REMARK    3  A    between atoms: C_3  and  O_4 
REMARK    4  A    between atoms: C_5  and  O_6 
REMARK    5  A    between atoms: C_9  and  O_10 
REMARK    6  A    between atoms: O_10  and  C_11 
REMARK    7  A    between atoms: C_11  and  C_12 
REMARK    8  A    between atoms: C_14  and  O_15 
REMARK    9  A    between atoms: O_15  and  C_16 
REMARK   10  A    between atoms: C_20  and  C_29 
REMARK   11  A    between atoms: C_21  and  O_22 
REMARK   12  A    between atoms: C_26  and  O_27 
REMARK   13  A    between atoms: C_31  and  O_32 
REMARK   14  A    between atoms: C_33  and  O_34 
REMARK   15  A    between atoms: C_37  and  O_38 
REMARK   16  A    between atoms: C_39  and  O_40 
REMARK   17  A    between atoms: C_41  and  O_42 
REMARK   18  A    between atoms: C_47  and  O_48 
REMARK   19  A    between atoms: C_49  and  O_50 
REMARK   20  A    between atoms: C_51  and  O_52 
REMARK   21  A    between atoms: O_52  and  C_53 
REMARK   22  A    between atoms: C_56  and  O_57 
REMARK   23  A    between atoms: C_58  and  O_59 
REMARK   24  A    between atoms: C_60  and  O_61 
ROOT
HETATM    1  C   UNL N   1      -9.319  16.813  67.425  0.00  0.00     0.180 C 
HETATM    2  O   UNL N   1      -9.927  15.836  66.602  0.00  0.00    -0.348 OA
HETATM    3  C   UNL N   1     -10.541  14.795  67.342  0.00  0.00     0.298 C 
HETATM    4  C   UNL N   1     -11.730  15.366  68.142  0.00  0.00     0.205 C 
HETATM    5  C   UNL N   1     -11.227  16.467  69.106  0.00  0.00     0.183 C 
HETATM    6  C   UNL N   1     -10.409  17.507  68.296  0.00  0.00     0.180 C 
ENDROOT
BRANCH   1   7
HETATM    7  C   UNL N   1      -8.636  17.799  66.459  0.00  0.00     0.205 C 
BRANCH   7   8
HETATM    8  O   UNL N   1      -7.553  17.208  65.752  0.00  0.00    -0.356 OA
BRANCH   8   9
HETATM    9  C   UNL N   1      -6.628  18.216  65.355  0.00  0.00     0.291 C 
HETATM   10  C   UNL N   1      -5.523  18.357  66.463  0.00  0.00     0.211 C 
HETATM   11  C   UNL N   1      -4.727  19.694  66.248  0.00  0.00     0.183 C 
HETATM   12  C   UNL N   1      -5.628  20.885  65.893  0.00  0.00     0.178 C 
HETATM   13  C   UNL N   1      -6.544  20.511  64.725  0.00  0.00     0.152 C 
HETATM   14  O   UNL N   1      -7.357  19.419  65.117  0.00  0.00    -0.351 OA
HETATM   15  C   UNL N   1      -5.814  20.301  63.377  0.00  0.00     0.042 C 
BRANCH  10  16
HETATM   16  O   UNL N   1      -4.720  17.168  66.353  0.00  0.00    -0.346 OA
BRANCH  16  17
HETATM   17  C   UNL N   1      -4.796  16.183  67.383  0.00  0.00     0.292 C 
HETATM   18  C   UNL N   1      -4.953  16.936  68.760  0.00  0.00     0.211 C 
HETATM   19  C   UNL N   1      -5.323  15.953  69.907  0.00  0.00     0.183 C 
HETATM   20  C   UNL N   1      -6.475  15.031  69.488  0.00  0.00     0.178 C 
HETATM   21  C   UNL N   1      -6.090  14.370  68.156  0.00  0.00     0.152 C 
HETATM   22  O   UNL N   1      -5.965  15.399  67.191  0.00  0.00    -0.351 OA
HETATM   23  C   UNL N   1      -7.153  13.377  67.686  0.00  0.00     0.042 C 
BRANCH  18  24
HETATM   24  O   UNL N   1      -3.790  17.601  69.227  0.00  0.00    -0.346 OA
BRANCH  24  25
HETATM   25  C   UNL N   1      -3.904  18.577  70.245  0.00  0.00     0.291 C 
HETATM   26  C   UNL N   1      -2.634  19.475  70.368  0.00  0.00     0.204 C 
HETATM   27  C   UNL N   1      -2.905  20.651  71.327  0.00  0.00     0.182 C 
HETATM   28  C   UNL N   1      -4.174  21.385  70.878  0.00  0.00     0.173 C 
HETATM   29  C   UNL N   1      -5.327  20.379  70.769  0.00  0.00     0.205 C 
HETATM   30  O   UNL N   1      -5.007  19.374  69.831  0.00  0.00    -0.356 OA
BRANCH  26  31
HETATM   31  O   UNL N   1      -1.541  18.743  70.858  0.00  0.00    -0.388 OA
HETATM   32  H   UNL N   1      -1.362  18.010  70.212  0.00  0.00     0.210 HD
ENDBRANCH  26  31
BRANCH  27  33
HETATM   33  O   UNL N   1      -3.080  20.170  72.633  0.00  0.00    -0.390 OA
HETATM   34  H   UNL N   1      -3.458  19.258  72.549  0.00  0.00     0.210 HD
ENDBRANCH  27  33
BRANCH  28  35
HETATM   35  O   UNL N   1      -4.497  22.442  71.747  0.00  0.00    -0.391 OA
HETATM   36  H   UNL N   1      -4.005  23.250  71.445  0.00  0.00     0.210 HD
ENDBRANCH  28  35
ENDBRANCH  24  25
ENDBRANCH  18  24
BRANCH  19  37
HETATM   37  O   UNL N   1      -4.211  15.199  70.341  0.00  0.00    -0.390 OA
HETATM   38  H   UNL N   1      -3.549  15.129  69.609  0.00  0.00     0.210 HD
ENDBRANCH  19  37
BRANCH  20  39
HETATM   39  O   UNL N   1      -6.777  14.101  70.500  0.00  0.00    -0.390 OA
HETATM   40  H   UNL N   1      -7.144  13.285  70.070  0.00  0.00     0.210 HD
ENDBRANCH  20  39
ENDBRANCH  16  17
ENDBRANCH  10  16
BRANCH  11  41
HETATM   41  O   UNL N   1      -3.958  20.055  67.371  0.00  0.00    -0.390 OA
HETATM   42  H   UNL N   1      -4.023  19.323  68.037  0.00  0.00     0.210 HD
ENDBRANCH  11  41
BRANCH  12  43
HETATM   43  O   UNL N   1      -6.382  21.312  67.008  0.00  0.00    -0.390 OA
HETATM   44  H   UNL N   1      -7.319  21.481  66.729  0.00  0.00     0.210 HD
ENDBRANCH  12  43
ENDBRANCH   8   9
ENDBRANCH   7   8
ENDBRANCH   1   7
BRANCH   6  45
HETATM   45  O   UNL N   1      -9.874  18.502  69.132  0.00  0.00    -0.390 OA
HETATM   46  H   UNL N   1      -8.911  18.592  68.912  0.00  0.00     0.210 HD
ENDBRANCH   6  45
BRANCH   5  47
HETATM   47  O   UNL N   1     -10.494  15.922  70.181  0.00  0.00    -0.390 OA
HETATM   48  H   UNL N   1     -10.687  16.431  71.006  0.00  0.00     0.210 HD
ENDBRANCH   5  47
BRANCH   3  49
HETATM   49  O   UNL N   1     -10.983  13.857  66.423  0.00  0.00    -0.318 OA
BRANCH  49  50
HETATM   50  C   UNL N   1     -10.521  12.576  66.411  0.00  0.00     0.077 A 
HETATM   51  C   UNL N   1      -9.742  12.149  65.333  0.00  0.00     0.074 A 
HETATM   52  C   UNL N   1      -9.175  10.867  65.311  0.00  0.00     0.085 A 
HETATM   53  C   UNL N   1      -9.420   9.974  66.394  0.00  0.00     0.079 A 
HETATM   54  C   UNL N   1     -10.267  10.395  67.449  0.00  0.00     0.089 A 
HETATM   55  C   UNL N   1      -8.849   8.598  66.522  0.00  0.00     0.196 C 
HETATM   56  C   UNL N   1     -10.786  11.685  67.464  0.00  0.00     0.074 A 
HETATM   57  O   UNL N   1     -10.591   9.540  68.457  0.00  0.00    -0.337 OA
HETATM   58  C   UNL N   1     -10.419   8.164  68.351  0.00  0.00     0.198 C 
HETATM   59  C   UNL N   1      -8.989   7.890  67.852  0.00  0.00     0.227 C 
HETATM   60  O   UNL N   1      -8.341   8.014  65.578  0.00  0.00    -0.289 OA
BRANCH  52  61
HETATM   61  O   UNL N   1      -8.389  10.551  64.255  0.00  0.00    -0.360 OA
HETATM   62  H   UNL N   1      -7.672  11.095  63.917  0.00  0.00     0.217 HD
ENDBRANCH  52  61
BRANCH  58  63
HETATM   63  C   UNL N   1     -10.756   7.450  69.647  0.00  0.00    -0.023 A 
HETATM   64  C   UNL N   1     -10.397   6.105  69.861  0.00  0.00     0.013 A 
HETATM   65  C   UNL N   1     -10.686   5.480  71.077  0.00  0.00     0.040 A 
HETATM   66  C   UNL N   1     -11.335   6.182  72.097  0.00  0.00     0.098 A 
HETATM   67  C   UNL N   1     -11.702   7.525  71.895  0.00  0.00     0.099 A 
HETATM   68  C   UNL N   1     -11.409   8.151  70.675  0.00  0.00     0.049 A 
BRANCH  66  69
HETATM   69  O   UNL N   1     -11.594   5.556  73.266  0.00  0.00    -0.358 OA
HETATM   70  H   UNL N   1     -11.221   4.691  73.482  0.00  0.00     0.218 HD
ENDBRANCH  66  69
BRANCH  67  71
HETATM   71  O   UNL N   1     -12.329   8.209  72.875  0.00  0.00    -0.358 OA
HETATM   72  H   UNL N   1     -12.100   9.127  73.082  0.00  0.00     0.218 HD
ENDBRANCH  67  71
ENDBRANCH  58  63
BRANCH  59  73
HETATM   73  O   UNL N   1      -8.036   8.358  68.781  0.00  0.00    -0.385 OA
HETATM   74  H   UNL N   1      -7.873   9.323  68.620  0.00  0.00     0.210 HD
ENDBRANCH  59  73
ENDBRANCH  49  50
ENDBRANCH   3  49
BRANCH   4  75
HETATM   75  O   UNL N   1     -12.438  14.364  68.828  0.00  0.00    -0.388 OA
HETATM   76  H   UNL N   1     -12.443  13.550  68.262  0.00  0.00     0.210 HD
ENDBRANCH   4  75
TORSDOF 24
ENDMDL
