# Supplementary material for: Structure-based computational screening of 470 natural quercetin derivatives for identification of SARS-CoV-2 Mpro inhibitor
Source: PeerJ. 2023 Mar 14;11:e14915. doi: 10.7717/peerj.14915 (PMC10022500; doi:10.7717/peerj.14915)
Supplement: Supplemental Information 1 [file peerj-11-14915-s001.zip › Screening 470 Quercetin Derivates as Anticovid/Docking results/24_uff_E=1018.48_out.pdbqt]

MODEL 1
REMARK VINA RESULT:      -8.3      0.000      0.000
REMARK  20 active torsions:
REMARK  status: ('A' for Active; 'I' for Inactive)
REMARK    1  A    between atoms: O_1  and  C_2 
REMARK    2  A    between atoms: O_1  and  C_44 
REMARK    3  A    between atoms: C_3  and  O_4 
REMARK    4  A    between atoms: C_5  and  O_6 
REMARK    5  A    between atoms: C_7  and  O_11 
REMARK    6  A    between atoms: O_11  and  C_12 
REMARK    7  A    between atoms: C_12  and  C_13 
REMARK    8  A    between atoms: C_15  and  O_16 
REMARK    9  A    between atoms: O_16  and  C_17 
REMARK   10  A    between atoms: C_18  and  C_30 
REMARK   11  A    between atoms: C_24  and  O_25 
REMARK   12  A    between atoms: C_27  and  O_28 
REMARK   13  A    between atoms: C_32  and  O_33 
REMARK   14  A    between atoms: C_34  and  O_35 
REMARK   15  A    between atoms: C_38  and  O_39 
REMARK   16  A    between atoms: C_40  and  O_41 
REMARK   17  A    between atoms: C_42  and  O_43 
REMARK   18  A    between atoms: C_47  and  O_48 
REMARK   19  A    between atoms: C_49  and  O_50 
REMARK   20  A    between atoms: C_51  and  O_52 
ROOT
HETATM    1  C   UNL N   1      -6.267  13.467  69.026  0.00  0.00     0.180 C 
HETATM    2  O   UNL N   1      -7.155  12.360  68.962  0.00  0.00    -0.348 OA
HETATM    3  C   UNL N   1      -6.448  11.132  69.102  0.00  0.00     0.292 C 
HETATM    4  C   UNL N   1      -5.906  11.058  70.551  0.00  0.00     0.204 C 
HETATM    5  C   UNL N   1      -4.960  12.254  70.842  0.00  0.00     0.183 C 
HETATM    6  C   UNL N   1      -5.678  13.571  70.460  0.00  0.00     0.180 C 
ENDROOT
BRANCH   1   7
HETATM    7  C   UNL N   1      -7.052  14.721  68.620  0.00  0.00     0.205 C 
BRANCH   7   8
HETATM    8  O   UNL N   1      -7.946  15.086  69.654  0.00  0.00    -0.356 OA
BRANCH   8   9
HETATM    9  C   UNL N   1      -9.149  15.689  69.189  0.00  0.00     0.291 C 
HETATM   10  C   UNL N   1     -10.203  14.619  68.757  0.00  0.00     0.204 C 
HETATM   11  C   UNL N   1     -11.401  15.281  68.066  0.00  0.00     0.183 C 
HETATM   12  C   UNL N   1     -10.880  16.121  66.881  0.00  0.00     0.184 C 
HETATM   13  C   UNL N   1      -9.837  17.142  67.407  0.00  0.00     0.152 C 
HETATM   14  O   UNL N   1      -8.761  16.494  68.077  0.00  0.00    -0.351 OA
HETATM   15  C   UNL N   1     -10.391  18.335  68.210  0.00  0.00     0.042 C 
BRANCH  10  16
HETATM   16  O   UNL N   1     -10.680  13.892  69.858  0.00  0.00    -0.388 OA
HETATM   17  H   UNL N   1     -11.358  13.254  69.514  0.00  0.00     0.210 HD
ENDBRANCH  10  16
BRANCH  11  18
HETATM   18  O   UNL N   1     -12.110  16.099  68.964  0.00  0.00    -0.390 OA
HETATM   19  H   UNL N   1     -11.689  16.998  68.946  0.00  0.00     0.210 HD
ENDBRANCH  11  18
BRANCH  12  20
HETATM   20  O   UNL N   1     -10.204  15.350  65.889  0.00  0.00    -0.348 OA
BRANCH  20  21
HETATM   21  C   UNL N   1     -10.830  14.158  65.420  0.00  0.00     0.292 C 
HETATM   22  C   UNL N   1     -11.476  14.315  64.002  0.00  0.00     0.204 C 
HETATM   23  C   UNL N   1     -11.965  12.951  63.458  0.00  0.00     0.183 C 
HETATM   24  C   UNL N   1     -10.817  11.933  63.548  0.00  0.00     0.178 C 
HETATM   25  C   UNL N   1     -10.245  11.902  64.986  0.00  0.00     0.152 C 
HETATM   26  O   UNL N   1      -9.783  13.195  65.348  0.00  0.00    -0.351 OA
HETATM   27  C   UNL N   1      -9.059  10.937  65.066  0.00  0.00     0.042 C 
BRANCH  22  28
HETATM   28  O   UNL N   1     -12.529  15.243  63.961  0.00  0.00    -0.388 OA
HETATM   29  H   UNL N   1     -12.196  16.064  63.515  0.00  0.00     0.210 HD
ENDBRANCH  22  28
BRANCH  23  30
HETATM   30  O   UNL N   1     -13.123  12.493  64.122  0.00  0.00    -0.390 OA
HETATM   31  H   UNL N   1     -13.901  12.558  63.514  0.00  0.00     0.210 HD
ENDBRANCH  23  30
BRANCH  24  32
HETATM   32  O   UNL N   1     -11.230  10.664  63.103  0.00  0.00    -0.390 OA
HETATM   33  H   UNL N   1     -11.316  10.077  63.898  0.00  0.00     0.210 HD
ENDBRANCH  24  32
ENDBRANCH  20  21
ENDBRANCH  12  20
ENDBRANCH   8   9
ENDBRANCH   7   8
ENDBRANCH   1   7
BRANCH   6  34
HETATM   34  O   UNL N   1      -4.826  14.678  70.623  0.00  0.00    -0.390 OA
HETATM   35  H   UNL N   1      -3.894  14.341  70.640  0.00  0.00     0.210 HD
ENDBRANCH   6  34
BRANCH   5  36
HETATM   36  O   UNL N   1      -3.720  12.117  70.183  0.00  0.00    -0.390 OA
HETATM   37  H   UNL N   1      -3.102  11.588  70.743  0.00  0.00     0.210 HD
ENDBRANCH   5  36
BRANCH   3  38
HETATM   38  O   UNL N   1      -7.303  10.017  68.883  0.00  0.00    -0.343 OA
BRANCH  38  39
HETATM   39  C   UNL N   1      -8.303   9.845  69.885  0.00  0.00     0.233 C 
HETATM   40  C   UNL N   1      -9.676  10.407  69.550  0.00  0.00     0.196 C 
HETATM   41  C   UNL N   1     -10.810  10.005  70.444  0.00  0.00     0.079 A 
HETATM   42  O   UNL N   1      -9.845  11.082  68.550  0.00  0.00    -0.289 OA
HETATM   43  C   UNL N   1     -10.542   8.954  71.360  0.00  0.00     0.089 A 
HETATM   44  C   UNL N   1     -12.118  10.573  70.412  0.00  0.00     0.085 A 
HETATM   45  O   UNL N   1      -9.331   8.317  71.338  0.00  0.00    -0.337 OA
HETATM   46  C   UNL N   1     -11.526   8.516  72.247  0.00  0.00     0.074 A 
HETATM   47  C   UNL N   1      -8.525   8.346  70.200  0.00  0.00     0.199 C 
HETATM   48  C   UNL N   1     -12.801   9.080  72.217  0.00  0.00     0.071 A 
HETATM   49  C   UNL N   1     -13.092  10.097  71.300  0.00  0.00     0.074 A 
BRANCH  47  50
HETATM   50  C   UNL N   1      -9.224   7.545  69.074  0.00  0.00    -0.023 A 
HETATM   51  C   UNL N   1     -10.254   6.633  69.400  0.00  0.00     0.013 A 
HETATM   52  C   UNL N   1     -10.957   5.960  68.404  0.00  0.00     0.040 A 
HETATM   53  C   UNL N   1     -10.660   6.176  67.059  0.00  0.00     0.098 A 
HETATM   54  C   UNL N   1      -9.627   7.062  66.709  0.00  0.00     0.099 A 
HETATM   55  C   UNL N   1      -8.907   7.732  67.712  0.00  0.00     0.049 A 
BRANCH  53  56
HETATM   56  O   UNL N   1     -11.379   5.533  66.116  0.00  0.00    -0.358 OA
HETATM   57  H   UNL N   1     -10.965   5.074  65.372  0.00  0.00     0.218 HD
ENDBRANCH  53  56
BRANCH  54  58
HETATM   58  O   UNL N   1      -9.340   7.281  65.409  0.00  0.00    -0.358 OA
HETATM   59  H   UNL N   1      -8.661   7.913  65.136  0.00  0.00     0.218 HD
ENDBRANCH  54  58
ENDBRANCH  47  50
BRANCH  48  60
HETATM   60  O   UNL N   1     -13.749   8.624  73.063  0.00  0.00    -0.361 OA
HETATM   61  H   UNL N   1     -13.772   8.892  73.993  0.00  0.00     0.217 HD
ENDBRANCH  48  60
BRANCH  44  62
HETATM   62  O   UNL N   1     -12.475  11.562  69.563  0.00  0.00    -0.360 OA
HETATM   63  H   UNL N   1     -11.883  12.233  69.213  0.00  0.00     0.217 HD
ENDBRANCH  44  62
ENDBRANCH  38  39
ENDBRANCH   3  38
BRANCH   4  64
HETATM   64  O   UNL N   1      -5.291   9.825  70.829  0.00  0.00    -0.388 OA
HETATM   65  H   UNL N   1      -4.580   9.675  70.154  0.00  0.00     0.210 HD
ENDBRANCH   4  64
TORSDOF 20
ENDMDL
MODEL 2
REMARK VINA RESULT:      -8.1      2.464      6.412
REMARK  20 active torsions:
REMARK  status: ('A' for Active; 'I' for Inactive)
REMARK    1  A    between atoms: O_1  and  C_2 
REMARK    2  A    between atoms: O_1  and  C_44 
REMARK    3  A    between atoms: C_3  and  O_4 
REMARK    4  A    between atoms: C_5  and  O_6 
REMARK    5  A    between atoms: C_7  and  O_11 
REMARK    6  A    between atoms: O_11  and  C_12 
REMARK    7  A    between atoms: C_12  and  C_13 
REMARK    8  A    between atoms: C_15  and  O_16 
REMARK    9  A    between atoms: O_16  and  C_17 
REMARK   10  A    between atoms: C_18  and  C_30 
REMARK   11  A    between atoms: C_24  and  O_25 
REMARK   12  A    between atoms: C_27  and  O_28 
REMARK   13  A    between atoms: C_32  and  O_33 
REMARK   14  A    between atoms: C_34  and  O_35 
REMARK   15  A    between atoms: C_38  and  O_39 
REMARK   16  A    between atoms: C_40  and  O_41 
REMARK   17  A    between atoms: C_42  and  O_43 
REMARK   18  A    between atoms: C_47  and  O_48 
REMARK   19  A    between atoms: C_49  and  O_50 
REMARK   20  A    between atoms: C_51  and  O_52 
ROOT
HETATM    1  C   UNL N   1     -12.168  12.694  65.391  0.00  0.00     0.180 C 
HETATM    2  O   UNL N   1     -11.193  11.920  66.074  0.00  0.00    -0.348 OA
HETATM    3  C   UNL N   1     -10.969  10.681  65.409  0.00  0.00     0.292 C 
HETATM    4  C   UNL N   1     -10.282  10.988  64.054  0.00  0.00     0.204 C 
HETATM    5  C   UNL N   1     -11.177  11.907  63.182  0.00  0.00     0.183 C 
HETATM    6  C   UNL N   1     -11.598  13.141  64.016  0.00  0.00     0.180 C 
ENDROOT
BRANCH   1   7
HETATM    7  C   UNL N   1     -12.536  13.882  66.288  0.00  0.00     0.205 C 
BRANCH   7   8
HETATM    8  O   UNL N   1     -11.662  14.966  66.038  0.00  0.00    -0.356 OA
BRANCH   8   9
HETATM    9  C   UNL N   1     -10.587  15.065  66.966  0.00  0.00     0.291 C 
HETATM   10  C   UNL N   1     -10.629  16.413  67.756  0.00  0.00     0.204 C 
HETATM   11  C   UNL N   1      -9.356  16.595  68.592  0.00  0.00     0.183 C 
HETATM   12  C   UNL N   1      -8.135  16.490  67.653  0.00  0.00     0.184 C 
HETATM   13  C   UNL N   1      -8.188  15.130  66.909  0.00  0.00     0.152 C 
HETATM   14  O   UNL N   1      -9.401  14.979  66.178  0.00  0.00    -0.351 OA
HETATM   15  C   UNL N   1      -7.850  13.879  67.743  0.00  0.00     0.042 C 
BRANCH  10  16
HETATM   16  O   UNL N   1     -11.731  16.467  68.623  0.00  0.00    -0.388 OA
HETATM   17  H   UNL N   1     -11.537  17.170  69.298  0.00  0.00     0.210 HD
ENDBRANCH  10  16
BRANCH  11  18
HETATM   18  O   UNL N   1      -9.274  15.622  69.603  0.00  0.00    -0.390 OA
HETATM   19  H   UNL N   1      -9.841  15.926  70.358  0.00  0.00     0.210 HD
ENDBRANCH  11  18
BRANCH  12  20
HETATM   20  O   UNL N   1      -8.111  17.490  66.636  0.00  0.00    -0.348 OA
BRANCH  20  21
HETATM   21  C   UNL N   1      -7.255  18.616  66.817  0.00  0.00     0.292 C 
HETATM   22  C   UNL N   1      -7.981  19.848  67.456  0.00  0.00     0.204 C 
HETATM   23  C   UNL N   1      -6.973  20.966  67.812  0.00  0.00     0.183 C 
HETATM   24  C   UNL N   1      -5.833  20.367  68.651  0.00  0.00     0.178 C 
HETATM   25  C   UNL N   1      -5.228  19.139  67.927  0.00  0.00     0.152 C 
HETATM   26  O   UNL N   1      -6.237  18.167  67.705  0.00  0.00    -0.351 OA
HETATM   27  C   UNL N   1      -4.135  18.500  68.788  0.00  0.00     0.042 C 
BRANCH  22  28
HETATM   28  O   UNL N   1      -9.007  20.376  66.656  0.00  0.00    -0.388 OA
HETATM   29  H   UNL N   1      -8.899  21.361  66.632  0.00  0.00     0.210 HD
ENDBRANCH  22  28
BRANCH  23  30
HETATM   30  O   UNL N   1      -6.485  21.632  66.667  0.00  0.00    -0.390 OA
HETATM   31  H   UNL N   1      -5.654  22.119  66.896  0.00  0.00     0.210 HD
ENDBRANCH  23  30
BRANCH  24  32
HETATM   32  O   UNL N   1      -4.867  21.341  68.962  0.00  0.00    -0.390 OA
HETATM   33  H   UNL N   1      -5.134  21.773  69.815  0.00  0.00     0.210 HD
ENDBRANCH  24  32
ENDBRANCH  20  21
ENDBRANCH  12  20
ENDBRANCH   8   9
ENDBRANCH   7   8
ENDBRANCH   1   7
BRANCH   6  34
HETATM   34  O   UNL N   1     -12.485  13.961  63.296  0.00  0.00    -0.390 OA
HETATM   35  H   UNL N   1     -11.955  14.461  62.623  0.00  0.00     0.210 HD
ENDBRANCH   6  34
BRANCH   5  36
HETATM   36  O   UNL N   1     -12.292  11.216  62.662  0.00  0.00    -0.390 OA
HETATM   37  H   UNL N   1     -13.050  11.283  63.293  0.00  0.00     0.210 HD
ENDBRANCH   5  36
BRANCH   3  38
HETATM   38  O   UNL N   1     -10.114   9.836  66.167  0.00  0.00    -0.343 OA
BRANCH  38  39
HETATM   39  C   UNL N   1     -10.610   9.523  67.467  0.00  0.00     0.233 C 
HETATM   40  C   UNL N   1     -10.429   8.081  67.913  0.00  0.00     0.196 C 
HETATM   41  C   UNL N   1     -10.678   7.782  69.361  0.00  0.00     0.079 A 
HETATM   42  O   UNL N   1     -10.018   7.236  67.137  0.00  0.00    -0.289 OA
HETATM   43  C   UNL N   1     -10.818   8.906  70.216  0.00  0.00     0.089 A 
HETATM   44  C   UNL N   1     -10.750   6.474  69.925  0.00  0.00     0.085 A 
HETATM   45  O   UNL N   1     -10.644  10.170  69.722  0.00  0.00    -0.337 OA
HETATM   46  C   UNL N   1     -11.068   8.735  71.578  0.00  0.00     0.074 A 
HETATM   47  C   UNL N   1      -9.922  10.390  68.550  0.00  0.00     0.199 C 
HETATM   48  C   UNL N   1     -11.145   7.454  72.125  0.00  0.00     0.071 A 
HETATM   49  C   UNL N   1     -10.980   6.335  71.301  0.00  0.00     0.074 A 
BRANCH  47  50
HETATM   50  C   UNL N   1      -8.436  10.042  68.809  0.00  0.00    -0.023 A 
HETATM   51  C   UNL N   1      -7.578   9.779  67.716  0.00  0.00     0.013 A 
HETATM   52  C   UNL N   1      -6.218   9.545  67.912  0.00  0.00     0.040 A 
HETATM   53  C   UNL N   1      -5.674   9.571  69.195  0.00  0.00     0.098 A 
HETATM   54  C   UNL N   1      -6.509   9.810  70.300  0.00  0.00     0.099 A 
HETATM   55  C   UNL N   1      -7.882  10.033  70.106  0.00  0.00     0.049 A 
BRANCH  53  56
HETATM   56  O   UNL N   1      -4.348   9.372  69.350  0.00  0.00    -0.358 OA
HETATM   57  H   UNL N   1      -3.697   9.710  68.720  0.00  0.00     0.218 HD
ENDBRANCH  53  56
BRANCH  54  58
HETATM   58  O   UNL N   1      -5.986   9.843  71.544  0.00  0.00    -0.358 OA
HETATM   59  H   UNL N   1      -5.114  10.222  71.720  0.00  0.00     0.218 HD
ENDBRANCH  54  58
ENDBRANCH  47  50
BRANCH  48  60
HETATM   60  O   UNL N   1     -11.359   7.309  73.449  0.00  0.00    -0.361 OA
HETATM   61  H   UNL N   1     -10.627   7.271  74.082  0.00  0.00     0.217 HD
ENDBRANCH  48  60
BRANCH  44  62
HETATM   62  O   UNL N   1     -10.610   5.344  69.197  0.00  0.00    -0.360 OA
HETATM   63  H   UNL N   1      -9.825   5.099  68.699  0.00  0.00     0.217 HD
ENDBRANCH  44  62
ENDBRANCH  38  39
ENDBRANCH   3  38
BRANCH   4  64
HETATM   64  O   UNL N   1      -9.908   9.819  63.369  0.00  0.00    -0.388 OA
HETATM   65  H   UNL N   1      -8.935   9.865  63.184  0.00  0.00     0.210 HD
ENDBRANCH   4  64
TORSDOF 20
ENDMDL
MODEL 3
REMARK VINA RESULT:      -7.6      1.686      6.016
REMARK  20 active torsions:
REMARK  status: ('A' for Active; 'I' for Inactive)
REMARK    1  A    between atoms: O_1  and  C_2 
REMARK    2  A    between atoms: O_1  and  C_44 
REMARK    3  A    between atoms: C_3  and  O_4 
REMARK    4  A    between atoms: C_5  and  O_6 
REMARK    5  A    between atoms: C_7  and  O_11 
REMARK    6  A    between atoms: O_11  and  C_12 
REMARK    7  A    between atoms: C_12  and  C_13 
REMARK    8  A    between atoms: C_15  and  O_16 
REMARK    9  A    between atoms: O_16  and  C_17 
REMARK   10  A    between atoms: C_18  and  C_30 
REMARK   11  A    between atoms: C_24  and  O_25 
REMARK   12  A    between atoms: C_27  and  O_28 
REMARK   13  A    between atoms: C_32  and  O_33 
REMARK   14  A    between atoms: C_34  and  O_35 
REMARK   15  A    between atoms: C_38  and  O_39 
REMARK   16  A    between atoms: C_40  and  O_41 
REMARK   17  A    between atoms: C_42  and  O_43 
REMARK   18  A    between atoms: C_47  and  O_48 
REMARK   19  A    between atoms: C_49  and  O_50 
REMARK   20  A    between atoms: C_51  and  O_52 
ROOT
HETATM    1  C   UNL N   1     -11.966  12.914  65.475  0.00  0.00     0.180 C 
HETATM    2  O   UNL N   1     -10.975  12.153  66.151  0.00  0.00    -0.348 OA
HETATM    3  C   UNL N   1     -10.853  10.855  65.580  0.00  0.00     0.292 C 
HETATM    4  C   UNL N   1     -10.258  11.016  64.158  0.00  0.00     0.204 C 
HETATM    5  C   UNL N   1     -11.179  11.901  63.277  0.00  0.00     0.183 C 
HETATM    6  C   UNL N   1     -11.485  13.218  64.030  0.00  0.00     0.180 C 
ENDROOT
BRANCH   1   7
HETATM    7  C   UNL N   1     -12.218  14.187  66.292  0.00  0.00     0.205 C 
BRANCH   7   8
HETATM    8  O   UNL N   1     -11.296  15.192  65.915  0.00  0.00    -0.356 OA
BRANCH   8   9
HETATM    9  C   UNL N   1     -10.935  16.071  66.975  0.00  0.00     0.291 C 
HETATM   10  C   UNL N   1      -9.948  17.182  66.494  0.00  0.00     0.204 C 
HETATM   11  C   UNL N   1      -9.408  17.986  67.683  0.00  0.00     0.183 C 
HETATM   12  C   UNL N   1      -8.762  17.004  68.684  0.00  0.00     0.184 C 
HETATM   13  C   UNL N   1      -9.812  15.938  69.093  0.00  0.00     0.152 C 
HETATM   14  O   UNL N   1     -10.320  15.241  67.960  0.00  0.00    -0.351 OA
HETATM   15  C   UNL N   1     -10.933  16.407  70.040  0.00  0.00     0.042 C 
BRANCH  10  16
HETATM   16  O   UNL N   1     -10.571  18.077  65.610  0.00  0.00    -0.388 OA
HETATM   17  H   UNL N   1      -9.850  18.540  65.108  0.00  0.00     0.210 HD
ENDBRANCH  10  16
BRANCH  11  18
HETATM   18  O   UNL N   1     -10.438  18.708  68.312  0.00  0.00    -0.390 OA
HETATM   19  H   UNL N   1     -10.517  19.582  67.848  0.00  0.00     0.210 HD
ENDBRANCH  11  18
BRANCH  12  20
HETATM   20  O   UNL N   1      -7.660  16.278  68.139  0.00  0.00    -0.348 OA
BRANCH  20  21
HETATM   21  C   UNL N   1      -6.911  15.435  69.011  0.00  0.00     0.292 C 
HETATM   22  C   UNL N   1      -6.781  13.964  68.488  0.00  0.00     0.204 C 
HETATM   23  C   UNL N   1      -5.802  13.146  69.364  0.00  0.00     0.183 C 
HETATM   24  C   UNL N   1      -4.478  13.917  69.492  0.00  0.00     0.178 C 
HETATM   25  C   UNL N   1      -4.749  15.362  69.980  0.00  0.00     0.152 C 
HETATM   26  O   UNL N   1      -5.616  16.022  69.069  0.00  0.00    -0.351 OA
HETATM   27  C   UNL N   1      -3.441  16.155  70.048  0.00  0.00     0.042 C 
BRANCH  22  28
HETATM   28  O   UNL N   1      -8.008  13.287  68.397  0.00  0.00    -0.388 OA
HETATM   29  H   UNL N   1      -8.446  13.329  69.285  0.00  0.00     0.210 HD
ENDBRANCH  22  28
BRANCH  23  30
HETATM   30  O   UNL N   1      -6.346  12.829  70.626  0.00  0.00    -0.390 OA
HETATM   31  H   UNL N   1      -6.406  13.649  71.177  0.00  0.00     0.210 HD
ENDBRANCH  23  30
BRANCH  24  32
HETATM   32  O   UNL N   1      -3.569  13.230  70.317  0.00  0.00    -0.390 OA
HETATM   33  H   UNL N   1      -3.191  12.478  69.792  0.00  0.00     0.210 HD
ENDBRANCH  24  32
ENDBRANCH  20  21
ENDBRANCH  12  20
ENDBRANCH   8   9
ENDBRANCH   7   8
ENDBRANCH   1   7
BRANCH   6  34
HETATM   34  O   UNL N   1     -12.389  14.017  63.308  0.00  0.00    -0.390 OA
HETATM   35  H   UNL N   1     -12.408  13.682  62.375  0.00  0.00     0.210 HD
ENDBRANCH   6  34
BRANCH   5  36
HETATM   36  O   UNL N   1     -12.357  11.223  62.899  0.00  0.00    -0.390 OA
HETATM   37  H   UNL N   1     -12.369  10.323  63.308  0.00  0.00     0.210 HD
ENDBRANCH   5  36
BRANCH   3  38
HETATM   38  O   UNL N   1      -9.978  10.035  66.345  0.00  0.00    -0.343 OA
BRANCH  38  39
HETATM   39  C   UNL N   1     -10.497   9.663  67.619  0.00  0.00     0.233 C 
HETATM   40  C   UNL N   1     -10.409   8.184  67.961  0.00  0.00     0.196 C 
HETATM   41  C   UNL N   1     -10.681   7.798  69.384  0.00  0.00     0.079 A 
HETATM   42  O   UNL N   1     -10.050   7.372  67.125  0.00  0.00    -0.289 OA
HETATM   43  C   UNL N   1     -10.753   8.864  70.317  0.00  0.00     0.089 A 
HETATM   44  C   UNL N   1     -10.838   6.460  69.853  0.00  0.00     0.085 A 
HETATM   45  O   UNL N   1     -10.499  10.147  69.915  0.00  0.00    -0.337 OA
HETATM   46  C   UNL N   1     -11.019   8.613  71.664  0.00  0.00     0.074 A 
HETATM   47  C   UNL N   1      -9.760  10.405  68.760  0.00  0.00     0.199 C 
HETATM   48  C   UNL N   1     -11.177   7.304  72.117  0.00  0.00     0.071 A 
HETATM   49  C   UNL N   1     -11.080   6.238  71.216  0.00  0.00     0.074 A 
BRANCH  47  50
HETATM   50  C   UNL N   1      -8.299   9.946  68.992  0.00  0.00    -0.023 A 
HETATM   51  C   UNL N   1      -7.414   9.846  67.894  0.00  0.00     0.013 A 
HETATM   52  C   UNL N   1      -6.073   9.517  68.081  0.00  0.00     0.040 A 
HETATM   53  C   UNL N   1      -5.575   9.283  69.362  0.00  0.00     0.098 A 
HETATM   54  C   UNL N   1      -6.438   9.357  70.468  0.00  0.00     0.099 A 
HETATM   55  C   UNL N   1      -7.793   9.675  70.281  0.00  0.00     0.049 A 
BRANCH  53  56
HETATM   56  O   UNL N   1      -4.265   8.997  69.514  0.00  0.00    -0.358 OA
HETATM   57  H   UNL N   1      -3.590   9.322  68.902  0.00  0.00     0.218 HD
ENDBRANCH  53  56
BRANCH  54  58
HETATM   58  O   UNL N   1      -5.959   9.138  71.711  0.00  0.00    -0.358 OA
HETATM   59  H   UNL N   1      -6.319   8.445  72.281  0.00  0.00     0.218 HD
ENDBRANCH  54  58
ENDBRANCH  47  50
BRANCH  48  60
HETATM   60  O   UNL N   1     -11.405   7.078  73.428  0.00  0.00    -0.361 OA
HETATM   61  H   UNL N   1     -11.692   7.785  74.024  0.00  0.00     0.217 HD
ENDBRANCH  48  60
BRANCH  44  62
HETATM   62  O   UNL N   1     -10.766   5.379  69.045  0.00  0.00    -0.360 OA
HETATM   63  H   UNL N   1     -11.249   5.269  68.221  0.00  0.00     0.217 HD
ENDBRANCH  44  62
ENDBRANCH  38  39
ENDBRANCH   3  38
BRANCH   4  64
HETATM   64  O   UNL N   1      -9.986   9.778  63.550  0.00  0.00    -0.388 OA
HETATM   65  H   UNL N   1      -9.003   9.643  63.549  0.00  0.00     0.210 HD
ENDBRANCH   4  64
TORSDOF 20
ENDMDL
MODEL 4
REMARK VINA RESULT:      -7.6      5.759      8.003
REMARK  20 active torsions:
REMARK  status: ('A' for Active; 'I' for Inactive)
REMARK    1  A    between atoms: O_1  and  C_2 
REMARK    2  A    between atoms: O_1  and  C_44 
REMARK    3  A    between atoms: C_3  and  O_4 
REMARK    4  A    between atoms: C_5  and  O_6 
REMARK    5  A    between atoms: C_7  and  O_11 
REMARK    6  A    between atoms: O_11  and  C_12 
REMARK    7  A    between atoms: C_12  and  C_13 
REMARK    8  A    between atoms: C_15  and  O_16 
REMARK    9  A    between atoms: O_16  and  C_17 
REMARK   10  A    between atoms: C_18  and  C_30 
REMARK   11  A    between atoms: C_24  and  O_25 
REMARK   12  A    between atoms: C_27  and  O_28 
REMARK   13  A    between atoms: C_32  and  O_33 
REMARK   14  A    between atoms: C_34  and  O_35 
REMARK   15  A    between atoms: C_38  and  O_39 
REMARK   16  A    between atoms: C_40  and  O_41 
REMARK   17  A    between atoms: C_42  and  O_43 
REMARK   18  A    between atoms: C_47  and  O_48 
REMARK   19  A    between atoms: C_49  and  O_50 
REMARK   20  A    between atoms: C_51  and  O_52 
ROOT
HETATM    1  C   UNL N   1      -7.361  18.832  66.303  0.00  0.00     0.180 C 
HETATM    2  O   UNL N   1      -8.167  17.775  65.802  0.00  0.00    -0.348 OA
HETATM    3  C   UNL N   1      -8.999  17.240  66.826  0.00  0.00     0.292 C 
HETATM    4  C   UNL N   1     -10.041  18.321  67.207  0.00  0.00     0.204 C 
HETATM    5  C   UNL N   1      -9.334  19.608  67.711  0.00  0.00     0.183 C 
HETATM    6  C   UNL N   1      -8.268  20.038  66.676  0.00  0.00     0.180 C 
ENDROOT
BRANCH   1   7
HETATM    7  C   UNL N   1      -6.328  19.184  65.226  0.00  0.00     0.205 C 
BRANCH   7   8
HETATM    8  O   UNL N   1      -6.713  20.370  64.558  0.00  0.00    -0.356 OA
BRANCH   8   9
HETATM    9  C   UNL N   1      -5.769  20.820  63.592  0.00  0.00     0.291 C 
HETATM   10  C   UNL N   1      -6.463  21.231  62.253  0.00  0.00     0.204 C 
HETATM   11  C   UNL N   1      -5.423  21.509  61.161  0.00  0.00     0.183 C 
HETATM   12  C   UNL N   1      -4.525  20.262  61.012  0.00  0.00     0.184 C 
HETATM   13  C   UNL N   1      -3.893  19.929  62.388  0.00  0.00     0.152 C 
HETATM   14  O   UNL N   1      -4.887  19.718  63.385  0.00  0.00    -0.351 OA
HETATM   15  C   UNL N   1      -2.772  20.869  62.873  0.00  0.00     0.042 C 
BRANCH  10  16
HETATM   16  O   UNL N   1      -7.247  22.384  62.413  0.00  0.00    -0.388 OA
HETATM   17  H   UNL N   1      -7.655  22.335  63.317  0.00  0.00     0.210 HD
ENDBRANCH  10  16
BRANCH  11  18
HETATM   18  O   UNL N   1      -4.641  22.631  61.486  0.00  0.00    -0.390 OA
HETATM   19  H   UNL N   1      -4.356  23.055  60.635  0.00  0.00     0.210 HD
ENDBRANCH  11  18
BRANCH  12  20
HETATM   20  O   UNL N   1      -5.238  19.091  60.617  0.00  0.00    -0.348 OA
BRANCH  20  21
HETATM   21  C   UNL N   1      -4.752  18.350  59.500  0.00  0.00     0.292 C 
HETATM   22  C   UNL N   1      -4.535  16.831  59.813  0.00  0.00     0.204 C 
HETATM   23  C   UNL N   1      -4.198  16.040  58.527  0.00  0.00     0.183 C 
HETATM   24  C   UNL N   1      -5.258  16.344  57.456  0.00  0.00     0.178 C 
HETATM   25  C   UNL N   1      -5.402  17.875  57.270  0.00  0.00     0.152 C 
HETATM   26  O   UNL N   1      -5.762  18.478  58.504  0.00  0.00    -0.351 OA
HETATM   27  C   UNL N   1      -6.502  18.187  56.253  0.00  0.00     0.042 C 
BRANCH  22  28
HETATM   28  O   UNL N   1      -3.550  16.591  60.785  0.00  0.00    -0.388 OA
HETATM   29  H   UNL N   1      -3.441  17.418  61.320  0.00  0.00     0.210 HD
ENDBRANCH  22  28
BRANCH  23  30
HETATM   30  O   UNL N   1      -2.893  16.304  58.060  0.00  0.00    -0.390 OA
HETATM   31  H   UNL N   1      -2.281  16.417  58.829  0.00  0.00     0.210 HD
ENDBRANCH  23  30
BRANCH  24  32
HETATM   32  O   UNL N   1      -4.969  15.679  56.252  0.00  0.00    -0.390 OA
HETATM   33  H   UNL N   1      -5.828  15.490  55.794  0.00  0.00     0.210 HD
ENDBRANCH  24  32
ENDBRANCH  20  21
ENDBRANCH  12  20
ENDBRANCH   8   9
ENDBRANCH   7   8
ENDBRANCH   1   7
BRANCH   6  34
HETATM   34  O   UNL N   1      -7.538  21.150  67.132  0.00  0.00    -0.390 OA
HETATM   35  H   UNL N   1      -7.652  21.202  68.116  0.00  0.00     0.210 HD
ENDBRANCH   6  34
BRANCH   5  36
HETATM   36  O   UNL N   1      -8.782  19.435  68.998  0.00  0.00    -0.390 OA
HETATM   37  H   UNL N   1      -9.508  19.348  69.663  0.00  0.00     0.210 HD
ENDBRANCH   5  36
BRANCH   3  38
HETATM   38  O   UNL N   1      -9.692  16.083  66.375  0.00  0.00    -0.343 OA
BRANCH  38  39
HETATM   39  C   UNL N   1      -9.480  14.927  67.182  0.00  0.00     0.233 C 
HETATM   40  C   UNL N   1     -10.718  14.358  67.858  0.00  0.00     0.196 C 
HETATM   41  C   UNL N   1     -10.589  12.999  68.478  0.00  0.00     0.079 A 
HETATM   42  O   UNL N   1     -11.780  14.955  67.817  0.00  0.00    -0.289 OA
HETATM   43  C   UNL N   1      -9.408  12.278  68.163  0.00  0.00     0.089 A 
HETATM   44  C   UNL N   1     -11.567  12.387  69.317  0.00  0.00     0.085 A 
HETATM   45  O   UNL N   1      -8.505  12.795  67.274  0.00  0.00    -0.337 OA
HETATM   46  C   UNL N   1      -9.184  11.010  68.701  0.00  0.00     0.074 A 
HETATM   47  C   UNL N   1      -8.884  13.767  66.348  0.00  0.00     0.199 C 
HETATM   48  C   UNL N   1     -10.140  10.418  69.527  0.00  0.00     0.071 A 
HETATM   49  C   UNL N   1     -11.324  11.103  69.824  0.00  0.00     0.074 A 
BRANCH  47  50
HETATM   50  C   UNL N   1      -9.863  13.131  65.332  0.00  0.00    -0.023 A 
HETATM   51  C   UNL N   1      -9.851  11.732  65.130  0.00  0.00     0.013 A 
HETATM   52  C   UNL N   1     -10.775  11.121  64.284  0.00  0.00     0.040 A 
HETATM   53  C   UNL N   1     -11.737  11.882  63.621  0.00  0.00     0.098 A 
HETATM   54  C   UNL N   1     -11.758  13.276  63.789  0.00  0.00     0.099 A 
HETATM   55  C   UNL N   1     -10.819  13.896  64.630  0.00  0.00     0.049 A 
BRANCH  53  56
HETATM   56  O   UNL N   1     -12.638  11.258  62.834  0.00  0.00    -0.358 OA
HETATM   57  H   UNL N   1     -12.720  10.295  62.802  0.00  0.00     0.218 HD
ENDBRANCH  53  56
BRANCH  54  58
HETATM   58  O   UNL N   1     -12.691  14.017  63.155  0.00  0.00    -0.358 OA
HETATM   59  H   UNL N   1     -13.380  14.493  63.639  0.00  0.00     0.218 HD
ENDBRANCH  54  58
ENDBRANCH  47  50
BRANCH  48  60
HETATM   60  O   UNL N   1      -9.920   9.180  70.015  0.00  0.00    -0.361 OA
HETATM   61  H   UNL N   1      -9.048   8.907  70.336  0.00  0.00     0.217 HD
ENDBRANCH  48  60
BRANCH  44  62
HETATM   62  O   UNL N   1     -12.730  12.985  69.657  0.00  0.00    -0.360 OA
HETATM   63  H   UNL N   1     -12.813  13.744  70.241  0.00  0.00     0.217 HD
ENDBRANCH  44  62
ENDBRANCH  38  39
ENDBRANCH   3  38
BRANCH   4  64
HETATM   64  O   UNL N   1     -10.988  17.848  68.131  0.00  0.00    -0.388 OA
HETATM   65  H   UNL N   1     -11.851  18.301  67.949  0.00  0.00     0.210 HD
ENDBRANCH   4  64
TORSDOF 20
ENDMDL
MODEL 5
REMARK VINA RESULT:      -7.6      1.881      9.004
REMARK  20 active torsions:
REMARK  status: ('A' for Active; 'I' for Inactive)
REMARK    1  A    between atoms: O_1  and  C_2 
REMARK    2  A    between atoms: O_1  and  C_44 
REMARK    3  A    between atoms: C_3  and  O_4 
REMARK    4  A    between atoms: C_5  and  O_6 
REMARK    5  A    between atoms: C_7  and  O_11 
REMARK    6  A    between atoms: O_11  and  C_12 
REMARK    7  A    between atoms: C_12  and  C_13 
REMARK    8  A    between atoms: C_15  and  O_16 
REMARK    9  A    between atoms: O_16  and  C_17 
REMARK   10  A    between atoms: C_18  and  C_30 
REMARK   11  A    between atoms: C_24  and  O_25 
REMARK   12  A    between atoms: C_27  and  O_28 
REMARK   13  A    between atoms: C_32  and  O_33 
REMARK   14  A    between atoms: C_34  and  O_35 
REMARK   15  A    between atoms: C_38  and  O_39 
REMARK   16  A    between atoms: C_40  and  O_41 
REMARK   17  A    between atoms: C_42  and  O_43 
REMARK   18  A    between atoms: C_47  and  O_48 
REMARK   19  A    between atoms: C_49  and  O_50 
REMARK   20  A    between atoms: C_51  and  O_52 
ROOT
HETATM    1  C   UNL N   1      -9.696  11.952  64.717  0.00  0.00     0.180 C 
HETATM    2  O   UNL N   1      -9.906  12.798  65.838  0.00  0.00    -0.348 OA
HETATM    3  C   UNL N   1     -10.667  13.945  65.474  0.00  0.00     0.292 C 
HETATM    4  C   UNL N   1     -12.100  13.473  65.122  0.00  0.00     0.204 C 
HETATM    5  C   UNL N   1     -12.068  12.460  63.947  0.00  0.00     0.183 C 
HETATM    6  C   UNL N   1     -11.053  11.338  64.274  0.00  0.00     0.180 C 
ENDROOT
BRANCH   1   7
HETATM    7  C   UNL N   1      -8.672  10.884  65.122  0.00  0.00     0.205 C 
BRANCH   7   8
HETATM    8  O   UNL N   1      -9.308   9.625  65.238  0.00  0.00    -0.356 OA
BRANCH   8   9
HETATM    9  C   UNL N   1      -8.983   8.923  66.433  0.00  0.00     0.291 C 
HETATM   10  C   UNL N   1     -10.263   8.409  67.167  0.00  0.00     0.204 C 
HETATM   11  C   UNL N   1      -9.911   7.844  68.549  0.00  0.00     0.183 C 
HETATM   12  C   UNL N   1      -9.161   8.933  69.345  0.00  0.00     0.184 C 
HETATM   13  C   UNL N   1      -7.918   9.385  68.534  0.00  0.00     0.152 C 
HETATM   14  O   UNL N   1      -8.280   9.864  67.243  0.00  0.00    -0.351 OA
HETATM   15  C   UNL N   1      -6.739   8.394  68.479  0.00  0.00     0.042 C 
BRANCH  10  16
HETATM   16  O   UNL N   1     -10.906   7.400  66.434  0.00  0.00    -0.388 OA
HETATM   17  H   UNL N   1     -11.875   7.617  66.428  0.00  0.00     0.210 HD
ENDBRANCH  10  16
BRANCH  11  18
HETATM   18  O   UNL N   1      -9.111   6.694  68.433  0.00  0.00    -0.390 OA
HETATM   19  H   UNL N   1      -8.286   6.848  68.961  0.00  0.00     0.210 HD
ENDBRANCH  11  18
BRANCH  12  20
HETATM   20  O   UNL N   1      -9.933  10.113  69.564  0.00  0.00    -0.348 OA
BRANCH  20  21
HETATM   21  C   UNL N   1     -10.864  10.119  70.643  0.00  0.00     0.292 C 
HETATM   22  C   UNL N   1     -12.339  10.384  70.186  0.00  0.00     0.204 C 
HETATM   23  C   UNL N   1     -13.330  10.186  71.359  0.00  0.00     0.183 C 
HETATM   24  C   UNL N   1     -13.078   8.813  72.004  0.00  0.00     0.178 C 
HETATM   25  C   UNL N   1     -11.581   8.666  72.373  0.00  0.00     0.152 C 
HETATM   26  O   UNL N   1     -10.782   8.815  71.209  0.00  0.00    -0.351 OA
HETATM   27  C   UNL N   1     -11.313   7.276  72.956  0.00  0.00     0.042 C 
BRANCH  22  28
HETATM   28  O   UNL N   1     -12.534  11.652  69.614  0.00  0.00    -0.388 OA
HETATM   29  H   UNL N   1     -13.395  11.636  69.124  0.00  0.00     0.210 HD
ENDBRANCH  22  28
BRANCH  23  30
HETATM   30  O   UNL N   1     -13.256  11.230  72.306  0.00  0.00    -0.390 OA
HETATM   31  H   UNL N   1     -13.204  12.100  71.838  0.00  0.00     0.210 HD
ENDBRANCH  23  30
BRANCH  24  32
HETATM   32  O   UNL N   1     -13.929   8.607  73.104  0.00  0.00    -0.390 OA
HETATM   33  H   UNL N   1     -13.450   8.033  73.756  0.00  0.00     0.210 HD
ENDBRANCH  24  32
ENDBRANCH  20  21
ENDBRANCH  12  20
ENDBRANCH   8   9
ENDBRANCH   7   8
ENDBRANCH   1   7
BRANCH   6  34
HETATM   34  O   UNL N   1     -10.924  10.442  63.199  0.00  0.00    -0.390 OA
HETATM   35  H   UNL N   1     -10.774  10.977  62.377  0.00  0.00     0.210 HD
ENDBRANCH   6  34
BRANCH   5  36
HETATM   36  O   UNL N   1     -11.782  13.089  62.717  0.00  0.00    -0.390 OA
HETATM   37  H   UNL N   1     -11.482  12.414  62.060  0.00  0.00     0.210 HD
ENDBRANCH   5  36
BRANCH   3  38
HETATM   38  O   UNL N   1     -10.748  14.872  66.550  0.00  0.00    -0.343 OA
BRANCH  38  39
HETATM   39  C   UNL N   1     -10.108  16.120  66.291  0.00  0.00     0.233 C 
HETATM   40  C   UNL N   1     -10.279  17.183  67.364  0.00  0.00     0.196 C 
HETATM   41  C   UNL N   1      -9.401  18.395  67.266  0.00  0.00     0.079 A 
HETATM   42  O   UNL N   1     -11.038  17.007  68.301  0.00  0.00    -0.289 OA
HETATM   43  C   UNL N   1      -8.335  18.320  66.331  0.00  0.00     0.089 A 
HETATM   44  C   UNL N   1      -9.544  19.576  68.053  0.00  0.00     0.085 A 
HETATM   45  O   UNL N   1      -8.107  17.160  65.642  0.00  0.00    -0.337 OA
HETATM   46  C   UNL N   1      -7.471  19.400  66.151  0.00  0.00     0.074 A 
HETATM   47  C   UNL N   1      -8.581  15.937  66.117  0.00  0.00     0.199 C 
HETATM   48  C   UNL N   1      -7.619  20.555  66.918  0.00  0.00     0.071 A 
HETATM   49  C   UNL N   1      -8.646  20.635  67.865  0.00  0.00     0.074 A 
BRANCH  47  50
HETATM   50  C   UNL N   1      -7.819  15.581  67.417  0.00  0.00    -0.023 A 
HETATM   51  C   UNL N   1      -8.415  14.714  68.363  0.00  0.00     0.013 A 
HETATM   52  C   UNL N   1      -7.722  14.310  69.501  0.00  0.00     0.040 A 
HETATM   53  C   UNL N   1      -6.419  14.750  69.730  0.00  0.00     0.098 A 
HETATM   54  C   UNL N   1      -5.811  15.627  68.816  0.00  0.00     0.099 A 
HETATM   55  C   UNL N   1      -6.513  16.047  67.674  0.00  0.00     0.049 A 
BRANCH  53  56
HETATM   56  O   UNL N   1      -5.762  14.316  70.826  0.00  0.00    -0.358 OA
HETATM   57  H   UNL N   1      -5.482  13.396  70.931  0.00  0.00     0.218 HD
ENDBRANCH  53  56
BRANCH  54  58
HETATM   58  O   UNL N   1      -4.547  16.050  69.028  0.00  0.00    -0.358 OA
HETATM   59  H   UNL N   1      -3.804  15.720  68.505  0.00  0.00     0.218 HD
ENDBRANCH  54  58
ENDBRANCH  47  50
BRANCH  48  60
HETATM   60  O   UNL N   1      -6.756  21.578  66.751  0.00  0.00    -0.361 OA
HETATM   61  H   UNL N   1      -6.457  22.120  67.495  0.00  0.00     0.217 HD
ENDBRANCH  48  60
BRANCH  44  62
HETATM   62  O   UNL N   1     -10.514  19.734  68.981  0.00  0.00    -0.360 OA
HETATM   63  H   UNL N   1     -10.428  20.246  69.790  0.00  0.00     0.217 HD
ENDBRANCH  44  62
ENDBRANCH  38  39
ENDBRANCH   3  38
BRANCH   4  64
HETATM   64  O   UNL N   1     -12.967  14.549  64.862  0.00  0.00    -0.388 OA
HETATM   65  H   UNL N   1     -12.860  15.216  65.587  0.00  0.00     0.210 HD
ENDBRANCH   4  64
TORSDOF 20
ENDMDL
MODEL 6
REMARK VINA RESULT:      -7.6      4.160     10.762
REMARK  20 active torsions:
REMARK  status: ('A' for Active; 'I' for Inactive)
REMARK    1  A    between atoms: O_1  and  C_2 
REMARK    2  A    between atoms: O_1  and  C_44 
REMARK    3  A    between atoms: C_3  and  O_4 
REMARK    4  A    between atoms: C_5  and  O_6 
REMARK    5  A    between atoms: C_7  and  O_11 
REMARK    6  A    between atoms: O_11  and  C_12 
REMARK    7  A    between atoms: C_12  and  C_13 
REMARK    8  A    between atoms: C_15  and  O_16 
REMARK    9  A    between atoms: O_16  and  C_17 
REMARK   10  A    between atoms: C_18  and  C_30 
REMARK   11  A    between atoms: C_24  and  O_25 
REMARK   12  A    between atoms: C_27  and  O_28 
REMARK   13  A    between atoms: C_32  and  O_33 
REMARK   14  A    between atoms: C_34  and  O_35 
REMARK   15  A    between atoms: C_38  and  O_39 
REMARK   16  A    between atoms: C_40  and  O_41 
REMARK   17  A    between atoms: C_42  and  O_43 
REMARK   18  A    between atoms: C_47  and  O_48 
REMARK   19  A    between atoms: C_49  and  O_50 
REMARK   20  A    between atoms: C_51  and  O_52 
ROOT
HETATM    1  C   UNL N   1      -9.154  13.951  66.543  0.00  0.00     0.180 C 
HETATM    2  O   UNL N   1      -8.427  14.997  67.171  0.00  0.00    -0.348 OA
HETATM    3  C   UNL N   1      -8.480  16.190  66.395  0.00  0.00     0.292 C 
HETATM    4  C   UNL N   1      -9.938  16.712  66.425  0.00  0.00     0.204 C 
HETATM    5  C   UNL N   1     -10.911  15.653  65.843  0.00  0.00     0.183 C 
HETATM    6  C   UNL N   1     -10.669  14.299  66.551  0.00  0.00     0.180 C 
ENDROOT
BRANCH   1   7
HETATM    7  C   UNL N   1      -8.846  12.650  67.295  0.00  0.00     0.205 C 
BRANCH   7   8
HETATM    8  O   UNL N   1      -8.066  11.795  66.482  0.00  0.00    -0.356 OA
BRANCH   8   9
HETATM    9  C   UNL N   1      -8.408  10.418  66.597  0.00  0.00     0.291 C 
HETATM   10  C   UNL N   1      -9.955  10.212  66.677  0.00  0.00     0.204 C 
HETATM   11  C   UNL N   1     -10.295   8.755  67.011  0.00  0.00     0.183 C 
HETATM   12  C   UNL N   1      -9.571   8.371  68.319  0.00  0.00     0.184 C 
HETATM   13  C   UNL N   1      -8.050   8.619  68.145  0.00  0.00     0.152 C 
HETATM   14  O   UNL N   1      -7.776   9.972  67.795  0.00  0.00    -0.351 OA
HETATM   15  C   UNL N   1      -7.291   7.620  67.250  0.00  0.00     0.042 C 
BRANCH  10  16
HETATM   16  O   UNL N   1     -10.582  10.540  65.465  0.00  0.00    -0.388 OA
HETATM   17  H   UNL N   1     -10.382   9.806  64.826  0.00  0.00     0.210 HD
ENDBRANCH  10  16
BRANCH  11  18
HETATM   18  O   UNL N   1      -9.901   7.895  65.971  0.00  0.00    -0.390 OA
HETATM   19  H   UNL N   1     -10.524   7.123  65.968  0.00  0.00     0.210 HD
ENDBRANCH  11  18
BRANCH  12  20
HETATM   20  O   UNL N   1      -9.968   9.157  69.442  0.00  0.00    -0.348 OA
BRANCH  20  21
HETATM   21  C   UNL N   1     -11.269   8.946  69.987  0.00  0.00     0.292 C 
HETATM   22  C   UNL N   1     -11.334   7.739  70.983  0.00  0.00     0.204 C 
HETATM   23  C   UNL N   1     -12.708   7.675  71.691  0.00  0.00     0.183 C 
HETATM   24  C   UNL N   1     -13.024   9.050  72.303  0.00  0.00     0.178 C 
HETATM   25  C   UNL N   1     -12.888  10.155  71.226  0.00  0.00     0.152 C 
HETATM   26  O   UNL N   1     -11.573  10.145  70.691  0.00  0.00    -0.351 OA
HETATM   27  C   UNL N   1     -13.137  11.533  71.844  0.00  0.00     0.042 C 
BRANCH  22  28
HETATM   28  O   UNL N   1     -11.053   6.499  70.386  0.00  0.00    -0.388 OA
HETATM   29  H   UNL N   1     -11.212   5.792  71.063  0.00  0.00     0.210 HD
ENDBRANCH  22  28
BRANCH  23  30
HETATM   30  O   UNL N   1     -13.736   7.238  70.829  0.00  0.00    -0.390 OA
HETATM   31  H   UNL N   1     -13.618   7.648  69.937  0.00  0.00     0.210 HD
ENDBRANCH  23  30
BRANCH  24  32
HETATM   32  O   UNL N   1     -14.286   9.051  72.922  0.00  0.00    -0.390 OA
HETATM   33  H   UNL N   1     -14.945   9.402  72.268  0.00  0.00     0.210 HD
ENDBRANCH  24  32
ENDBRANCH  20  21
ENDBRANCH  12  20
ENDBRANCH   8   9
ENDBRANCH   7   8
ENDBRANCH   1   7
BRANCH   6  34
HETATM   34  O   UNL N   1     -11.467  13.285  65.994  0.00  0.00    -0.390 OA
HETATM   35  H   UNL N   1     -11.937  13.669  65.210  0.00  0.00     0.210 HD
ENDBRANCH   6  34
BRANCH   5  36
HETATM   36  O   UNL N   1     -10.792  15.545  64.441  0.00  0.00    -0.390 OA
HETATM   37  H   UNL N   1     -11.640  15.820  64.012  0.00  0.00     0.210 HD
ENDBRANCH   5  36
BRANCH   3  38
HETATM   38  O   UNL N   1      -7.629  17.194  66.934  0.00  0.00    -0.343 OA
BRANCH  38  39
HETATM   39  C   UNL N   1      -6.583  17.602  66.055  0.00  0.00     0.233 C 
HETATM   40  C   UNL N   1      -6.775  18.952  65.384  0.00  0.00     0.196 C 
HETATM   41  C   UNL N   1      -5.586  19.537  64.682  0.00  0.00     0.079 A 
HETATM   42  O   UNL N   1      -7.827  19.557  65.492  0.00  0.00    -0.289 OA
HETATM   43  C   UNL N   1      -4.342  18.895  64.920  0.00  0.00     0.089 A 
HETATM   44  C   UNL N   1      -5.617  20.687  63.838  0.00  0.00     0.085 A 
HETATM   45  O   UNL N   1      -4.264  17.859  65.810  0.00  0.00    -0.337 OA
HETATM   46  C   UNL N   1      -3.177  19.352  64.302  0.00  0.00     0.074 A 
HETATM   47  C   UNL N   1      -5.230  17.689  66.802  0.00  0.00     0.199 C 
HETATM   48  C   UNL N   1      -3.214  20.472  63.472  0.00  0.00     0.071 A 
HETATM   49  C   UNL N   1      -4.427  21.135  63.250  0.00  0.00     0.074 A 
BRANCH  47  50
HETATM   50  C   UNL N   1      -5.121  18.861  67.808  0.00  0.00    -0.023 A 
HETATM   51  C   UNL N   1      -6.164  19.087  68.735  0.00  0.00     0.013 A 
HETATM   52  C   UNL N   1      -6.058  20.080  69.706  0.00  0.00     0.040 A 
HETATM   53  C   UNL N   1      -4.913  20.871  69.786  0.00  0.00     0.098 A 
HETATM   54  C   UNL N   1      -3.870  20.680  68.865  0.00  0.00     0.099 A 
HETATM   55  C   UNL N   1      -3.980  19.688  67.876  0.00  0.00     0.049 A 
BRANCH  53  56
HETATM   56  O   UNL N   1      -4.826  21.804  70.758  0.00  0.00    -0.358 OA
HETATM   57  H   UNL N   1      -5.065  22.730  70.609  0.00  0.00     0.218 HD
ENDBRANCH  53  56
BRANCH  54  58
HETATM   58  O   UNL N   1      -2.756  21.438  68.942  0.00  0.00    -0.358 OA
HETATM   59  H   UNL N   1      -2.666  22.147  69.595  0.00  0.00     0.218 HD
ENDBRANCH  54  58
ENDBRANCH  47  50
BRANCH  48  60
HETATM   60  O   UNL N   1      -2.073  20.917  62.906  0.00  0.00    -0.361 OA
HETATM   61  H   UNL N   1      -1.410  21.406  63.413  0.00  0.00     0.217 HD
ENDBRANCH  48  60
BRANCH  44  62
HETATM   62  O   UNL N   1      -6.748  21.376  63.568  0.00  0.00    -0.360 OA
HETATM   63  H   UNL N   1      -6.861  21.990  62.837  0.00  0.00     0.217 HD
ENDBRANCH  44  62
ENDBRANCH  38  39
ENDBRANCH   3  38
BRANCH   4  64
HETATM   64  O   UNL N   1     -10.073  17.956  65.784  0.00  0.00    -0.388 OA
HETATM   65  H   UNL N   1     -10.073  17.801  64.805  0.00  0.00     0.210 HD
ENDBRANCH   4  64
TORSDOF 20
ENDMDL
MODEL 7
REMARK VINA RESULT:      -7.5      2.610      6.872
REMARK  20 active torsions:
REMARK  status: ('A' for Active; 'I' for Inactive)
REMARK    1  A    between atoms: O_1  and  C_2 
REMARK    2  A    between atoms: O_1  and  C_44 
REMARK    3  A    between atoms: C_3  and  O_4 
REMARK    4  A    between atoms: C_5  and  O_6 
REMARK    5  A    between atoms: C_7  and  O_11 
REMARK    6  A    between atoms: O_11  and  C_12 
REMARK    7  A    between atoms: C_12  and  C_13 
REMARK    8  A    between atoms: C_15  and  O_16 
REMARK    9  A    between atoms: O_16  and  C_17 
REMARK   10  A    between atoms: C_18  and  C_30 
REMARK   11  A    between atoms: C_24  and  O_25 
REMARK   12  A    between atoms: C_27  and  O_28 
REMARK   13  A    between atoms: C_32  and  O_33 
REMARK   14  A    between atoms: C_34  and  O_35 
REMARK   15  A    between atoms: C_38  and  O_39 
REMARK   16  A    between atoms: C_40  and  O_41 
REMARK   17  A    between atoms: C_42  and  O_43 
REMARK   18  A    between atoms: C_47  and  O_48 
REMARK   19  A    between atoms: C_49  and  O_50 
REMARK   20  A    between atoms: C_51  and  O_52 
ROOT
HETATM    1  C   UNL N   1     -11.974  12.697  65.499  0.00  0.00     0.180 C 
HETATM    2  O   UNL N   1     -10.884  12.030  66.121  0.00  0.00    -0.348 OA
HETATM    3  C   UNL N   1     -10.564  10.827  65.432  0.00  0.00     0.292 C 
HETATM    4  C   UNL N   1      -9.990  11.211  64.045  0.00  0.00     0.204 C 
HETATM    5  C   UNL N   1     -11.027  12.031  63.232  0.00  0.00     0.183 C 
HETATM    6  C   UNL N   1     -11.533  13.209  64.099  0.00  0.00     0.180 C 
ENDROOT
BRANCH   1   7
HETATM    7  C   UNL N   1     -12.419  13.834  66.427  0.00  0.00     0.205 C 
BRANCH   7   8
HETATM    8  O   UNL N   1     -11.639  14.989  66.183  0.00  0.00    -0.356 OA
BRANCH   8   9
HETATM    9  C   UNL N   1     -10.512  15.115  67.044  0.00  0.00     0.291 C 
HETATM   10  C   UNL N   1     -10.546  16.454  67.849  0.00  0.00     0.204 C 
HETATM   11  C   UNL N   1      -9.230  16.670  68.606  0.00  0.00     0.183 C 
HETATM   12  C   UNL N   1      -8.068  16.612  67.592  0.00  0.00     0.184 C 
HETATM   13  C   UNL N   1      -8.124  15.257  66.839  0.00  0.00     0.152 C 
HETATM   14  O   UNL N   1      -9.374  15.073  66.183  0.00  0.00    -0.351 OA
HETATM   15  C   UNL N   1      -7.695  14.011  67.637  0.00  0.00     0.042 C 
BRANCH  10  16
HETATM   16  O   UNL N   1     -11.594  16.465  68.783  0.00  0.00    -0.388 OA
HETATM   17  H   UNL N   1     -12.014  17.364  68.739  0.00  0.00     0.210 HD
ENDBRANCH  10  16
BRANCH  11  18
HETATM   18  O   UNL N   1      -9.055  15.691  69.600  0.00  0.00    -0.390 OA
HETATM   19  H   UNL N   1      -9.006  14.810  69.146  0.00  0.00     0.210 HD
ENDBRANCH  11  18
BRANCH  12  20
HETATM   20  O   UNL N   1      -8.138  17.621  66.586  0.00  0.00    -0.348 OA
BRANCH  20  21
HETATM   21  C   UNL N   1      -7.236  18.721  66.670  0.00  0.00     0.292 C 
HETATM   22  C   UNL N   1      -7.813  19.934  67.477  0.00  0.00     0.204 C 
HETATM   23  C   UNL N   1      -6.730  21.016  67.705  0.00  0.00     0.183 C 
HETATM   24  C   UNL N   1      -5.481  20.358  68.313  0.00  0.00     0.178 C 
HETATM   25  C   UNL N   1      -5.038  19.155  67.444  0.00  0.00     0.152 C 
HETATM   26  O   UNL N   1      -6.095  18.212  67.353  0.00  0.00    -0.351 OA
HETATM   27  C   UNL N   1      -3.833  18.456  68.079  0.00  0.00     0.042 C 
BRANCH  22  28
HETATM   28  O   UNL N   1      -8.945  20.518  66.884  0.00  0.00    -0.388 OA
HETATM   29  H   UNL N   1      -8.717  20.742  65.946  0.00  0.00     0.210 HD
ENDBRANCH  22  28
BRANCH  23  30
HETATM   30  O   UNL N   1      -6.425  21.727  66.526  0.00  0.00    -0.390 OA
HETATM   31  H   UNL N   1      -6.966  22.554  66.487  0.00  0.00     0.210 HD
ENDBRANCH  23  30
BRANCH  24  32
HETATM   32  O   UNL N   1      -4.452  21.298  68.499  0.00  0.00    -0.390 OA
HETATM   33  H   UNL N   1      -4.472  21.926  67.731  0.00  0.00     0.210 HD
ENDBRANCH  24  32
ENDBRANCH  20  21
ENDBRANCH  12  20
ENDBRANCH   8   9
ENDBRANCH   7   8
ENDBRANCH   1   7
BRANCH   6  34
HETATM   34  O   UNL N   1     -12.542  13.930  63.437  0.00  0.00    -0.390 OA
HETATM   35  H   UNL N   1     -12.205  14.157  62.533  0.00  0.00     0.210 HD
ENDBRANCH   6  34
BRANCH   5  36
HETATM   36  O   UNL N   1     -12.088  11.224  62.767  0.00  0.00    -0.390 OA
HETATM   37  H   UNL N   1     -12.532  10.784  63.532  0.00  0.00     0.210 HD
ENDBRANCH   5  36
BRANCH   3  38
HETATM   38  O   UNL N   1      -9.582  10.076  66.134  0.00  0.00    -0.343 OA
BRANCH  38  39
HETATM   39  C   UNL N   1      -9.789   8.666  66.094  0.00  0.00     0.233 C 
HETATM   40  C   UNL N   1      -8.537   7.812  66.207  0.00  0.00     0.196 C 
HETATM   41  C   UNL N   1      -8.734   6.345  66.449  0.00  0.00     0.079 A 
HETATM   42  O   UNL N   1      -7.430   8.322  66.183  0.00  0.00    -0.289 OA
HETATM   43  C   UNL N   1     -10.051   5.940  66.791  0.00  0.00     0.089 A 
HETATM   44  C   UNL N   1      -7.704   5.360  66.390  0.00  0.00     0.085 A 
HETATM   45  O   UNL N   1     -11.034   6.876  66.962  0.00  0.00    -0.337 OA
HETATM   46  C   UNL N   1     -10.344   4.595  67.021  0.00  0.00     0.074 A 
HETATM   47  C   UNL N   1     -10.719   8.206  67.243  0.00  0.00     0.199 C 
HETATM   48  C   UNL N   1      -9.335   3.635  66.955  0.00  0.00     0.071 A 
HETATM   49  C   UNL N   1      -8.025   4.020  66.648  0.00  0.00     0.074 A 
BRANCH  47  50
HETATM   50  C   UNL N   1     -10.088   8.280  68.655  0.00  0.00    -0.023 A 
HETATM   51  C   UNL N   1      -9.215   9.344  68.976  0.00  0.00     0.013 A 
HETATM   52  C   UNL N   1      -8.697   9.484  70.262  0.00  0.00     0.040 A 
HETATM   53  C   UNL N   1      -9.036   8.575  71.263  0.00  0.00     0.098 A 
HETATM   54  C   UNL N   1      -9.887   7.497  70.965  0.00  0.00     0.099 A 
HETATM   55  C   UNL N   1     -10.399   7.346  69.666  0.00  0.00     0.049 A 
BRANCH  53  56
HETATM   56  O   UNL N   1      -8.545   8.754  72.507  0.00  0.00    -0.358 OA
HETATM   57  H   UNL N   1      -7.595   8.770  72.691  0.00  0.00     0.218 HD
ENDBRANCH  53  56
BRANCH  54  58
HETATM   58  O   UNL N   1     -10.223   6.618  71.932  0.00  0.00    -0.358 OA
HETATM   59  H   UNL N   1     -10.758   6.879  72.695  0.00  0.00     0.218 HD
ENDBRANCH  54  58
ENDBRANCH  47  50
BRANCH  48  60
HETATM   60  O   UNL N   1      -9.631   2.343  67.209  0.00  0.00    -0.361 OA
HETATM   61  H   UNL N   1     -10.005   2.064  68.056  0.00  0.00     0.217 HD
ENDBRANCH  48  60
BRANCH  44  62
HETATM   62  O   UNL N   1      -6.418   5.650  66.092  0.00  0.00    -0.360 OA
HETATM   63  H   UNL N   1      -5.840   5.109  65.547  0.00  0.00     0.217 HD
ENDBRANCH  44  62
ENDBRANCH  38  39
ENDBRANCH   3  38
BRANCH   4  64
HETATM   64  O   UNL N   1      -9.531  10.092  63.328  0.00  0.00    -0.388 OA
HETATM   65  H   UNL N   1     -10.320   9.597  62.988  0.00  0.00     0.210 HD
ENDBRANCH   4  64
TORSDOF 20
ENDMDL
MODEL 8
REMARK VINA RESULT:      -7.5      2.184      8.230
REMARK  20 active torsions:
REMARK  status: ('A' for Active; 'I' for Inactive)
REMARK    1  A    between atoms: O_1  and  C_2 
REMARK    2  A    between atoms: O_1  and  C_44 
REMARK    3  A    between atoms: C_3  and  O_4 
REMARK    4  A    between atoms: C_5  and  O_6 
REMARK    5  A    between atoms: C_7  and  O_11 
REMARK    6  A    between atoms: O_11  and  C_12 
REMARK    7  A    between atoms: C_12  and  C_13 
REMARK    8  A    between atoms: C_15  and  O_16 
REMARK    9  A    between atoms: O_16  and  C_17 
REMARK   10  A    between atoms: C_18  and  C_30 
REMARK   11  A    between atoms: C_24  and  O_25 
REMARK   12  A    between atoms: C_27  and  O_28 
REMARK   13  A    between atoms: C_32  and  O_33 
REMARK   14  A    between atoms: C_34  and  O_35 
REMARK   15  A    between atoms: C_38  and  O_39 
REMARK   16  A    between atoms: C_40  and  O_41 
REMARK   17  A    between atoms: C_42  and  O_43 
REMARK   18  A    between atoms: C_47  and  O_48 
REMARK   19  A    between atoms: C_49  and  O_50 
REMARK   20  A    between atoms: C_51  and  O_52 
ROOT
HETATM    1  C   UNL N   1     -11.375   7.731  70.486  0.00  0.00     0.180 C 
HETATM    2  O   UNL N   1     -10.429   8.713  70.088  0.00  0.00    -0.348 OA
HETATM    3  C   UNL N   1     -11.080   9.911  69.678  0.00  0.00     0.292 C 
HETATM    4  C   UNL N   1     -11.735  10.547  70.930  0.00  0.00     0.204 C 
HETATM    5  C   UNL N   1     -12.762   9.572  71.565  0.00  0.00     0.183 C 
HETATM    6  C   UNL N   1     -12.085   8.199  71.787  0.00  0.00     0.180 C 
ENDROOT
BRANCH   1   7
HETATM    7  C   UNL N   1     -10.626   6.405  70.669  0.00  0.00     0.205 C 
BRANCH   7   8
HETATM    8  O   UNL N   1     -10.578   6.063  72.040  0.00  0.00    -0.356 OA
BRANCH   8   9
HETATM    9  C   UNL N   1      -9.264   6.057  72.587  0.00  0.00     0.291 C 
HETATM   10  C   UNL N   1      -9.116   7.091  73.749  0.00  0.00     0.204 C 
HETATM   11  C   UNL N   1      -7.650   7.221  74.182  0.00  0.00     0.183 C 
HETATM   12  C   UNL N   1      -6.805   7.587  72.943  0.00  0.00     0.184 C 
HETATM   13  C   UNL N   1      -7.026   6.513  71.846  0.00  0.00     0.152 C 
HETATM   14  O   UNL N   1      -8.402   6.391  71.500  0.00  0.00    -0.351 OA
HETATM   15  C   UNL N   1      -6.363   5.143  72.086  0.00  0.00     0.042 C 
BRANCH  10  16
HETATM   16  O   UNL N   1      -9.870   6.716  74.871  0.00  0.00    -0.388 OA
HETATM   17  H   UNL N   1     -10.732   7.207  74.820  0.00  0.00     0.210 HD
ENDBRANCH  10  16
BRANCH  11  18
HETATM   18  O   UNL N   1      -7.184   6.021  74.746  0.00  0.00    -0.390 OA
HETATM   19  H   UNL N   1      -6.193   6.059  74.755  0.00  0.00     0.210 HD
ENDBRANCH  11  18
BRANCH  12  20
HETATM   20  O   UNL N   1      -7.175   8.831  72.349  0.00  0.00    -0.348 OA
BRANCH  20  21
HETATM   21  C   UNL N   1      -6.346   9.357  71.315  0.00  0.00     0.292 C 
HETATM   22  C   UNL N   1      -7.148   9.790  70.040  0.00  0.00     0.204 C 
HETATM   23  C   UNL N   1      -6.236  10.529  69.032  0.00  0.00     0.183 C 
HETATM   24  C   UNL N   1      -5.498  11.664  69.761  0.00  0.00     0.178 C 
HETATM   25  C   UNL N   1      -4.781  11.112  71.017  0.00  0.00     0.152 C 
HETATM   26  O   UNL N   1      -5.728  10.506  71.884  0.00  0.00    -0.351 OA
HETATM   27  C   UNL N   1      -4.098  12.248  71.783  0.00  0.00     0.042 C 
BRANCH  22  28
HETATM   28  O   UNL N   1      -7.798   8.725  69.394  0.00  0.00    -0.388 OA
HETATM   29  H   UNL N   1      -7.600   7.895  69.899  0.00  0.00     0.210 HD
ENDBRANCH  22  28
BRANCH  23  30
HETATM   30  O   UNL N   1      -5.339   9.657  68.380  0.00  0.00    -0.390 OA
HETATM   31  H   UNL N   1      -5.492   8.730  68.690  0.00  0.00     0.210 HD
ENDBRANCH  23  30
BRANCH  24  32
HETATM   32  O   UNL N   1      -4.622  12.339  68.892  0.00  0.00    -0.390 OA
HETATM   33  H   UNL N   1      -3.847  11.745  68.720  0.00  0.00     0.210 HD
ENDBRANCH  24  32
ENDBRANCH  20  21
ENDBRANCH  12  20
ENDBRANCH   8   9
ENDBRANCH   7   8
ENDBRANCH   1   7
BRANCH   6  34
HETATM   34  O   UNL N   1     -13.003   7.254  72.279  0.00  0.00    -0.390 OA
HETATM   35  H   UNL N   1     -13.904   7.669  72.254  0.00  0.00     0.210 HD
ENDBRANCH   6  34
BRANCH   5  36
HETATM   36  O   UNL N   1     -13.935   9.464  70.788  0.00  0.00    -0.390 OA
HETATM   37  H   UNL N   1     -14.686   9.167  71.358  0.00  0.00     0.210 HD
ENDBRANCH   5  36
BRANCH   3  38
HETATM   38  O   UNL N   1     -10.153  10.840  69.132  0.00  0.00    -0.343 OA
BRANCH  38  39
HETATM   39  C   UNL N   1     -10.749  11.838  68.306  0.00  0.00     0.233 C 
HETATM   40  C   UNL N   1      -9.816  12.936  67.821  0.00  0.00     0.196 C 
HETATM   41  C   UNL N   1     -10.331  13.835  66.737  0.00  0.00     0.079 A 
HETATM   42  O   UNL N   1      -8.675  13.017  68.244  0.00  0.00    -0.289 OA
HETATM   43  C   UNL N   1     -11.533  13.425  66.104  0.00  0.00     0.089 A 
HETATM   44  C   UNL N   1      -9.690  15.029  66.291  0.00  0.00     0.085 A 
HETATM   45  O   UNL N   1     -12.110  12.230  66.435  0.00  0.00    -0.337 OA
HETATM   46  C   UNL N   1     -12.104  14.200  65.094  0.00  0.00     0.074 A 
HETATM   47  C   UNL N   1     -11.364  11.213  67.031  0.00  0.00     0.199 C 
HETATM   48  C   UNL N   1     -11.477  15.370  64.665  0.00  0.00     0.071 A 
HETATM   49  C   UNL N   1     -10.276  15.774  65.258  0.00  0.00     0.074 A 
BRANCH  47  50
HETATM   50  C   UNL N   1     -10.330  10.688  66.005  0.00  0.00    -0.023 A 
HETATM   51  C   UNL N   1      -9.162  10.034  66.459  0.00  0.00     0.013 A 
HETATM   52  C   UNL N   1      -8.255   9.478  65.560  0.00  0.00     0.040 A 
HETATM   53  C   UNL N   1      -8.485   9.552  64.187  0.00  0.00     0.098 A 
HETATM   54  C   UNL N   1      -9.629  10.214  63.708  0.00  0.00     0.099 A 
HETATM   55  C   UNL N   1     -10.538  10.787  64.613  0.00  0.00     0.049 A 
BRANCH  53  56
HETATM   56  O   UNL N   1      -7.604   8.977  63.341  0.00  0.00    -0.358 OA
HETATM   57  H   UNL N   1      -7.774   8.123  62.919  0.00  0.00     0.218 HD
ENDBRANCH  53  56
BRANCH  54  58
HETATM   58  O   UNL N   1      -9.860  10.282  62.380  0.00  0.00    -0.358 OA
HETATM   59  H   UNL N   1     -10.486   9.690  61.941  0.00  0.00     0.218 HD
ENDBRANCH  54  58
ENDBRANCH  47  50
BRANCH  48  60
HETATM   60  O   UNL N   1     -12.029  16.091  63.668  0.00  0.00    -0.361 OA
HETATM   61  H   UNL N   1     -11.662  16.944  63.392  0.00  0.00     0.217 HD
ENDBRANCH  48  60
BRANCH  44  62
HETATM   62  O   UNL N   1      -8.534  15.490  66.817  0.00  0.00    -0.360 OA
HETATM   63  H   UNL N   1      -7.786  14.945  67.078  0.00  0.00     0.217 HD
ENDBRANCH  44  62
ENDBRANCH  38  39
ENDBRANCH   3  38
BRANCH   4  64
HETATM   64  O   UNL N   1     -12.306  11.802  70.654  0.00  0.00    -0.388 OA
HETATM   65  H   UNL N   1     -12.522  12.240  71.517  0.00  0.00     0.210 HD
ENDBRANCH   4  64
TORSDOF 20
ENDMDL
MODEL 9
REMARK VINA RESULT:      -7.5      3.127      8.835
REMARK  20 active torsions:
REMARK  status: ('A' for Active; 'I' for Inactive)
REMARK    1  A    between atoms: O_1  and  C_2 
REMARK    2  A    between atoms: O_1  and  C_44 
REMARK    3  A    between atoms: C_3  and  O_4 
REMARK    4  A    between atoms: C_5  and  O_6 
REMARK    5  A    between atoms: C_7  and  O_11 
REMARK    6  A    between atoms: O_11  and  C_12 
REMARK    7  A    between atoms: C_12  and  C_13 
REMARK    8  A    between atoms: C_15  and  O_16 
REMARK    9  A    between atoms: O_16  and  C_17 
REMARK   10  A    between atoms: C_18  and  C_30 
REMARK   11  A    between atoms: C_24  and  O_25 
REMARK   12  A    between atoms: C_27  and  O_28 
REMARK   13  A    between atoms: C_32  and  O_33 
REMARK   14  A    between atoms: C_34  and  O_35 
REMARK   15  A    between atoms: C_38  and  O_39 
REMARK   16  A    between atoms: C_40  and  O_41 
REMARK   17  A    between atoms: C_42  and  O_43 
REMARK   18  A    between atoms: C_47  and  O_48 
REMARK   19  A    between atoms: C_49  and  O_50 
REMARK   20  A    between atoms: C_51  and  O_52 
ROOT
HETATM    1  C   UNL N   1     -11.556   7.410  70.013  0.00  0.00     0.180 C 
HETATM    2  O   UNL N   1     -10.524   8.318  69.654  0.00  0.00    -0.348 OA
HETATM    3  C   UNL N   1     -11.036   9.638  69.505  0.00  0.00     0.292 C 
HETATM    4  C   UNL N   1     -11.469  10.140  70.905  0.00  0.00     0.204 C 
HETATM    5  C   UNL N   1     -12.556   9.211  71.508  0.00  0.00     0.183 C 
HETATM    6  C   UNL N   1     -12.062   7.746  71.444  0.00  0.00     0.180 C 
ENDROOT
BRANCH   1   7
HETATM    7  C   UNL N   1     -10.988   5.989  69.909  0.00  0.00     0.205 C 
BRANCH   7   8
HETATM    8  O   UNL N   1     -10.770   5.655  68.551  0.00  0.00    -0.356 OA
BRANCH   8   9
HETATM    9  C   UNL N   1      -9.503   5.055  68.302  0.00  0.00     0.291 C 
HETATM   10  C   UNL N   1      -8.547   6.020  67.531  0.00  0.00     0.204 C 
HETATM   11  C   UNL N   1      -7.274   5.290  67.088  0.00  0.00     0.183 C 
HETATM   12  C   UNL N   1      -7.682   4.059  66.251  0.00  0.00     0.184 C 
HETATM   13  C   UNL N   1      -8.635   3.171  67.094  0.00  0.00     0.152 C 
HETATM   14  O   UNL N   1      -9.784   3.893  67.522  0.00  0.00    -0.351 OA
HETATM   15  C   UNL N   1      -7.989   2.370  68.242  0.00  0.00     0.042 C 
BRANCH  10  16
HETATM   16  O   UNL N   1      -8.169   7.113  68.326  0.00  0.00    -0.388 OA
HETATM   17  H   UNL N   1      -7.532   7.656  67.791  0.00  0.00     0.210 HD
ENDBRANCH  10  16
BRANCH  11  18
HETATM   18  O   UNL N   1      -6.512   4.888  68.199  0.00  0.00    -0.390 OA
HETATM   19  H   UNL N   1      -7.077   5.003  69.007  0.00  0.00     0.210 HD
ENDBRANCH  11  18
BRANCH  12  20
HETATM   20  O   UNL N   1      -8.405   4.389  65.066  0.00  0.00    -0.348 OA
BRANCH  20  21
HETATM   21  C   UNL N   1      -9.097   3.346  64.385  0.00  0.00     0.292 C 
HETATM   22  C   UNL N   1     -10.495   3.787  63.834  0.00  0.00     0.204 C 
HETATM   23  C   UNL N   1     -11.115   2.687  62.940  0.00  0.00     0.183 C 
HETATM   24  C   UNL N   1     -10.090   2.270  61.872  0.00  0.00     0.178 C 
HETATM   25  C   UNL N   1      -8.746   1.895  62.544  0.00  0.00     0.152 C 
HETATM   26  O   UNL N   1      -8.256   2.999  63.289  0.00  0.00    -0.351 OA
HETATM   27  C   UNL N   1      -7.702   1.540  61.482  0.00  0.00     0.042 C 
BRANCH  22  28
HETATM   28  O   UNL N   1     -11.409   4.148  64.838  0.00  0.00    -0.388 OA
HETATM   29  H   UNL N   1     -11.079   3.779  65.697  0.00  0.00     0.210 HD
ENDBRANCH  22  28
BRANCH  23  30
HETATM   30  O   UNL N   1     -11.570   1.580  63.688  0.00  0.00    -0.390 OA
HETATM   31  H   UNL N   1     -10.795   1.068  64.027  0.00  0.00     0.210 HD
ENDBRANCH  23  30
BRANCH  24  32
HETATM   32  O   UNL N   1     -10.595   1.238  61.061  0.00  0.00    -0.390 OA
HETATM   33  H   UNL N   1     -11.498   1.509  60.751  0.00  0.00     0.210 HD
ENDBRANCH  24  32
ENDBRANCH  20  21
ENDBRANCH  12  20
ENDBRANCH   8   9
ENDBRANCH   7   8
ENDBRANCH   1   7
BRANCH   6  34
HETATM   34  O   UNL N   1     -13.051   6.856  71.897  0.00  0.00    -0.390 OA
HETATM   35  H   UNL N   1     -13.158   6.149  71.210  0.00  0.00     0.210 HD
ENDBRANCH   6  34
BRANCH   5  36
HETATM   36  O   UNL N   1     -13.803   9.376  70.868  0.00  0.00    -0.390 OA
HETATM   37  H   UNL N   1     -14.151   8.496  70.585  0.00  0.00     0.210 HD
ENDBRANCH   5  36
BRANCH   3  38
HETATM   38  O   UNL N   1     -10.045  10.521  68.995  0.00  0.00    -0.343 OA
BRANCH  38  39
HETATM   39  C   UNL N   1     -10.571  11.621  68.257  0.00  0.00     0.233 C 
HETATM   40  C   UNL N   1      -9.554  12.651  67.793  0.00  0.00     0.196 C 
HETATM   41  C   UNL N   1     -10.020  13.661  66.787  0.00  0.00     0.079 A 
HETATM   42  O   UNL N   1      -8.395  12.594  68.166  0.00  0.00    -0.289 OA
HETATM   43  C   UNL N   1     -11.281  13.409  66.188  0.00  0.00     0.089 A 
HETATM   44  C   UNL N   1      -9.282  14.812  66.382  0.00  0.00     0.085 A 
HETATM   45  O   UNL N   1     -11.961  12.257  66.476  0.00  0.00    -0.337 OA
HETATM   46  C   UNL N   1     -11.813  14.297  65.251  0.00  0.00     0.074 A 
HETATM   47  C   UNL N   1     -11.296  11.138  66.977  0.00  0.00     0.199 C 
HETATM   48  C   UNL N   1     -11.091  15.425  64.863  0.00  0.00     0.071 A 
HETATM   49  C   UNL N   1      -9.832  15.673  65.422  0.00  0.00     0.074 A 
BRANCH  47  50
HETATM   50  C   UNL N   1     -10.362  10.580  65.876  0.00  0.00    -0.023 A 
HETATM   51  C   UNL N   1      -9.292   9.727  66.231  0.00  0.00     0.013 A 
HETATM   52  C   UNL N   1      -8.486   9.143  65.257  0.00  0.00     0.040 A 
HETATM   53  C   UNL N   1      -8.723   9.386  63.904  0.00  0.00     0.098 A 
HETATM   54  C   UNL N   1      -9.768  10.246  63.525  0.00  0.00     0.099 A 
HETATM   55  C   UNL N   1     -10.574  10.846  64.506  0.00  0.00     0.049 A 
BRANCH  53  56
HETATM   56  O   UNL N   1      -7.945   8.782  62.982  0.00  0.00    -0.358 OA
HETATM   57  H   UNL N   1      -7.090   9.144  62.709  0.00  0.00     0.218 HD
ENDBRANCH  53  56
BRANCH  54  58
HETATM   58  O   UNL N   1     -10.006  10.479  62.217  0.00  0.00    -0.358 OA
HETATM   59  H   UNL N   1     -10.668   9.977  61.722  0.00  0.00     0.218 HD
ENDBRANCH  54  58
ENDBRANCH  47  50
BRANCH  48  60
HETATM   60  O   UNL N   1     -11.608  16.257  63.935  0.00  0.00    -0.361 OA
HETATM   61  H   UNL N   1     -12.065  15.922  63.150  0.00  0.00     0.217 HD
ENDBRANCH  48  60
BRANCH  44  62
HETATM   62  O   UNL N   1      -8.066  15.126  66.880  0.00  0.00    -0.360 OA
HETATM   63  H   UNL N   1      -7.575  14.599  67.517  0.00  0.00     0.217 HD
ENDBRANCH  44  62
ENDBRANCH  38  39
ENDBRANCH   3  38
BRANCH   4  64
HETATM   64  O   UNL N   1     -11.881  11.484  70.887  0.00  0.00    -0.388 OA
HETATM   65  H   UNL N   1     -11.818  11.840  71.810  0.00  0.00     0.210 HD
ENDBRANCH   4  64
TORSDOF 20
ENDMDL
