# Supplementary material for: Structure-based computational screening of 470 natural quercetin derivatives for identification of SARS-CoV-2 Mpro inhibitor
Source: PeerJ. 2023 Mar 14;11:e14915. doi: 10.7717/peerj.14915 (PMC10022500; doi:10.7717/peerj.14915)
Supplement: Supplemental Information 1 [file peerj-11-14915-s001.zip › Screening 470 Quercetin Derivates as Anticovid/Docking results/26_uff_E=929.70_out.pdbqt]

MODEL 1
REMARK VINA RESULT:      -8.5      0.000      0.000
REMARK  22 active torsions:
REMARK  status: ('A' for Active; 'I' for Inactive)
REMARK    1  A    between atoms: C_2  and  C_43 
REMARK    2  A    between atoms: C_3  and  O_4 
REMARK    3  A    between atoms: C_5  and  O_6 
REMARK    4  A    between atoms: C_7  and  O_8 
REMARK    5  A    between atoms: C_9  and  O_10 
REMARK    6  A    between atoms: O_10  and  C_11 
REMARK    7  A    between atoms: C_12  and  C_35 
REMARK    8  A    between atoms: C_18  and  O_19 
REMARK    9  A    between atoms: C_21  and  O_22 
REMARK   10  A    between atoms: O_22  and  C_23 
REMARK   11  A    between atoms: C_25  and  C_32 
REMARK   12  A    between atoms: C_26  and  O_27 
REMARK   13  A    between atoms: C_28  and  O_29 
REMARK   14  A    between atoms: C_30  and  O_31 
REMARK   15  A    between atoms: C_32  and  O_33 
REMARK   16  A    between atoms: C_37  and  O_38 
REMARK   17  A    between atoms: C_39  and  O_40 
REMARK   18  A    between atoms: C_43  and  O_44 
REMARK   19  A    between atoms: O_44  and  C_45 
REMARK   20  A    between atoms: C_48  and  O_49 
REMARK   21  A    between atoms: C_50  and  O_51 
REMARK   22  A    between atoms: C_52  and  O_53 
ROOT
HETATM    1  C   UNL N   1      -9.239  15.826  68.276  0.00  0.00     0.233 C 
HETATM    2  C   UNL N   1      -9.173  14.499  67.481  0.00  0.00     0.199 C 
HETATM    3  O   UNL N   1      -9.477  13.479  68.385  0.00  0.00    -0.337 OA
HETATM    4  C   UNL N   1     -10.569  13.515  69.201  0.00  0.00     0.089 A 
HETATM    5  C   UNL N   1     -11.246  14.735  69.434  0.00  0.00     0.079 A 
HETATM    6  C   UNL N   1     -10.665  15.942  68.783  0.00  0.00     0.196 C 
HETATM    7  O   UNL N   1     -11.322  16.952  68.598  0.00  0.00    -0.289 OA
HETATM    8  C   UNL N   1     -12.418  14.735  70.238  0.00  0.00     0.085 A 
HETATM    9  C   UNL N   1     -12.878  13.530  70.779  0.00  0.00     0.074 A 
HETATM   10  C   UNL N   1     -12.192  12.321  70.552  0.00  0.00     0.077 A 
HETATM   11  C   UNL N   1     -11.031  12.329  69.776  0.00  0.00     0.074 A 
ENDROOT
BRANCH   1  12
HETATM   12  O   UNL N   1      -8.769  16.934  67.515  0.00  0.00    -0.343 OA
BRANCH  12  13
HETATM   13  C   UNL N   1      -7.752  17.679  68.177  0.00  0.00     0.292 C 
HETATM   14  O   UNL N   1      -6.463  17.336  67.670  0.00  0.00    -0.348 OA
HETATM   15  C   UNL N   1      -5.407  18.037  68.316  0.00  0.00     0.180 C 
HETATM   16  C   UNL N   1      -5.586  19.565  68.139  0.00  0.00     0.180 C 
HETATM   17  C   UNL N   1      -6.961  20.033  68.642  0.00  0.00     0.183 C 
HETATM   18  C   UNL N   1      -8.041  19.179  67.950  0.00  0.00     0.204 C 
BRANCH  15  19
HETATM   19  C   UNL N   1      -5.163  17.551  69.775  0.00  0.00     0.205 C 
BRANCH  19  20
HETATM   20  O   UNL N   1      -4.376  16.371  69.827  0.00  0.00    -0.356 OA
BRANCH  20  21
HETATM   21  C   UNL N   1      -5.101  15.256  70.315  0.00  0.00     0.291 C 
HETATM   22  C   UNL N   1      -4.990  14.121  69.265  0.00  0.00     0.204 C 
HETATM   23  C   UNL N   1      -5.632  12.812  69.781  0.00  0.00     0.183 C 
HETATM   24  C   UNL N   1      -5.057  12.501  71.180  0.00  0.00     0.178 C 
HETATM   25  C   UNL N   1      -5.198  13.739  72.104  0.00  0.00     0.152 C 
HETATM   26  O   UNL N   1      -4.507  14.836  71.533  0.00  0.00    -0.351 OA
HETATM   27  C   UNL N   1      -4.591  13.476  73.481  0.00  0.00     0.042 C 
BRANCH  22  28
HETATM   28  O   UNL N   1      -5.524  14.498  68.021  0.00  0.00    -0.388 OA
HETATM   29  H   UNL N   1      -4.784  14.489  67.358  0.00  0.00     0.210 HD
ENDBRANCH  22  28
BRANCH  23  30
HETATM   30  O   UNL N   1      -7.041  12.872  69.791  0.00  0.00    -0.390 OA
HETATM   31  H   UNL N   1      -7.401  12.375  69.016  0.00  0.00     0.210 HD
ENDBRANCH  23  30
BRANCH  24  32
HETATM   32  O   UNL N   1      -5.647  11.348  71.728  0.00  0.00    -0.390 OA
HETATM   33  H   UNL N   1      -4.933  10.670  71.847  0.00  0.00     0.210 HD
ENDBRANCH  24  32
ENDBRANCH  20  21
ENDBRANCH  19  20
ENDBRANCH  15  19
BRANCH  16  34
HETATM   34  O   UNL N   1      -4.557  20.281  68.769  0.00  0.00    -0.390 OA
HETATM   35  H   UNL N   1      -3.843  19.625  68.984  0.00  0.00     0.210 HD
ENDBRANCH  16  34
BRANCH  17  36
HETATM   36  O   UNL N   1      -7.072  19.906  70.036  0.00  0.00    -0.390 OA
HETATM   37  H   UNL N   1      -6.255  19.437  70.349  0.00  0.00     0.210 HD
ENDBRANCH  17  36
BRANCH  18  38
HETATM   38  O   UNL N   1      -9.314  19.494  68.453  0.00  0.00    -0.388 OA
HETATM   39  H   UNL N   1      -9.744  18.637  68.712  0.00  0.00     0.210 HD
ENDBRANCH  18  38
ENDBRANCH  12  13
ENDBRANCH   1  12
BRANCH   2  40
HETATM   40  C   UNL N   1     -10.099  14.391  66.253  0.00  0.00    -0.023 A 
HETATM   41  C   UNL N   1     -10.544  13.120  65.837  0.00  0.00     0.013 A 
HETATM   42  C   UNL N   1     -11.393  12.982  64.735  0.00  0.00     0.040 A 
HETATM   43  C   UNL N   1     -11.805  14.104  64.013  0.00  0.00     0.098 A 
HETATM   44  C   UNL N   1     -11.361  15.379  64.397  0.00  0.00     0.099 A 
HETATM   45  C   UNL N   1     -10.517  15.520  65.510  0.00  0.00     0.049 A 
BRANCH  43  46
HETATM   46  O   UNL N   1     -12.625  13.942  62.953  0.00  0.00    -0.358 OA
HETATM   47  H   UNL N   1     -12.813  13.072  62.572  0.00  0.00     0.218 HD
ENDBRANCH  43  46
BRANCH  44  48
HETATM   48  O   UNL N   1     -11.744  16.466  63.696  0.00  0.00    -0.358 OA
HETATM   49  H   UNL N   1     -12.662  16.601  63.421  0.00  0.00     0.218 HD
ENDBRANCH  44  48
ENDBRANCH   2  40
BRANCH   8  50
HETATM   50  O   UNL N   1     -13.117  15.857  70.520  0.00  0.00    -0.360 OA
HETATM   51  H   UNL N   1     -13.337  16.546  69.885  0.00  0.00     0.217 HD
ENDBRANCH   8  50
BRANCH  10  52
HETATM   52  O   UNL N   1     -12.646  11.128  71.022  0.00  0.00    -0.318 OA
BRANCH  52  53
HETATM   53  C   UNL N   1     -11.891   9.971  71.107  0.00  0.00     0.298 C 
HETATM   54  C   UNL N   1     -12.711   8.872  71.821  0.00  0.00     0.205 C 
HETATM   55  C   UNL N   1     -11.810   7.632  71.965  0.00  0.00     0.183 C 
HETATM   56  C   UNL N   1     -11.245   7.215  70.596  0.00  0.00     0.180 C 
HETATM   57  C   UNL N   1     -10.566   8.450  69.939  0.00  0.00     0.179 C 
HETATM   58  O   UNL N   1     -11.490   9.528  69.815  0.00  0.00    -0.348 OA
BRANCH  54  59
HETATM   59  O   UNL N   1     -13.917   8.571  71.155  0.00  0.00    -0.388 OA
HETATM   60  H   UNL N   1     -14.500   8.033  71.748  0.00  0.00     0.210 HD
ENDBRANCH  54  59
BRANCH  55  61
HETATM   61  O   UNL N   1     -12.519   6.583  72.568  0.00  0.00    -0.390 OA
HETATM   62  H   UNL N   1     -12.520   5.831  71.920  0.00  0.00     0.210 HD
ENDBRANCH  55  61
BRANCH  56  63
HETATM   63  O   UNL N   1     -12.278   6.722  69.780  0.00  0.00    -0.390 OA
HETATM   64  H   UNL N   1     -12.432   5.775  70.038  0.00  0.00     0.210 HD
ENDBRANCH  56  63
BRANCH  57  65
HETATM   65  C   UNL N   1     -10.000   8.093  68.558  0.00  0.00     0.198 C 
BRANCH  65  66
HETATM   66  O   UNL N   1     -11.001   8.175  67.580  0.00  0.00    -0.398 OA
HETATM   67  H   UNL N   1     -11.843   8.408  68.051  0.00  0.00     0.209 HD
ENDBRANCH  65  66
ENDBRANCH  57  65
ENDBRANCH  52  53
ENDBRANCH  10  52
TORSDOF 22
ENDMDL
MODEL 2
REMARK VINA RESULT:      -8.3      2.366      9.200
REMARK  22 active torsions:
REMARK  status: ('A' for Active; 'I' for Inactive)
REMARK    1  A    between atoms: C_2  and  C_43 
REMARK    2  A    between atoms: C_3  and  O_4 
REMARK    3  A    between atoms: C_5  and  O_6 
REMARK    4  A    between atoms: C_7  and  O_8 
REMARK    5  A    between atoms: C_9  and  O_10 
REMARK    6  A    between atoms: O_10  and  C_11 
REMARK    7  A    between atoms: C_12  and  C_35 
REMARK    8  A    between atoms: C_18  and  O_19 
REMARK    9  A    between atoms: C_21  and  O_22 
REMARK   10  A    between atoms: O_22  and  C_23 
REMARK   11  A    between atoms: C_25  and  C_32 
REMARK   12  A    between atoms: C_26  and  O_27 
REMARK   13  A    between atoms: C_28  and  O_29 
REMARK   14  A    between atoms: C_30  and  O_31 
REMARK   15  A    between atoms: C_32  and  O_33 
REMARK   16  A    between atoms: C_37  and  O_38 
REMARK   17  A    between atoms: C_39  and  O_40 
REMARK   18  A    between atoms: C_43  and  O_44 
REMARK   19  A    between atoms: O_44  and  C_45 
REMARK   20  A    between atoms: C_48  and  O_49 
REMARK   21  A    between atoms: C_50  and  O_51 
REMARK   22  A    between atoms: C_52  and  O_53 
ROOT
HETATM    1  C   UNL N   1     -10.082  11.727  68.486  0.00  0.00     0.233 C 
HETATM    2  C   UNL N   1     -10.933  13.008  68.311  0.00  0.00     0.199 C 
HETATM    3  O   UNL N   1     -10.187  14.058  68.848  0.00  0.00    -0.337 OA
HETATM    4  C   UNL N   1      -8.881  14.281  68.520  0.00  0.00     0.089 A 
HETATM    5  C   UNL N   1      -8.116  13.263  67.906  0.00  0.00     0.079 A 
HETATM    6  C   UNL N   1      -8.805  11.960  67.698  0.00  0.00     0.196 C 
HETATM    7  O   UNL N   1      -8.409  11.146  66.882  0.00  0.00    -0.289 OA
HETATM    8  C   UNL N   1      -6.777  13.541  67.518  0.00  0.00     0.085 A 
HETATM    9  C   UNL N   1      -6.246  14.814  67.750  0.00  0.00     0.074 A 
HETATM   10  C   UNL N   1      -7.011  15.819  68.372  0.00  0.00     0.077 A 
HETATM   11  C   UNL N   1      -8.320  15.536  68.767  0.00  0.00     0.074 A 
ENDROOT
BRANCH   1  12
HETATM   12  O   UNL N   1     -10.804  10.549  68.145  0.00  0.00    -0.343 OA
BRANCH  12  13
HETATM   13  C   UNL N   1     -10.843   9.589  69.197  0.00  0.00     0.292 C 
HETATM   14  O   UNL N   1      -9.543   9.393  69.751  0.00  0.00    -0.348 OA
HETATM   15  C   UNL N   1      -9.523   8.423  70.791  0.00  0.00     0.180 C 
HETATM   16  C   UNL N   1     -10.463   8.851  71.946  0.00  0.00     0.180 C 
HETATM   17  C   UNL N   1     -11.893   9.105  71.443  0.00  0.00     0.183 C 
HETATM   18  C   UNL N   1     -11.820  10.107  70.274  0.00  0.00     0.204 C 
BRANCH  15  19
HETATM   19  C   UNL N   1      -9.717   6.970  70.266  0.00  0.00     0.205 C 
BRANCH  19  20
HETATM   20  O   UNL N   1      -8.674   6.568  69.393  0.00  0.00    -0.356 OA
BRANCH  20  21
HETATM   21  C   UNL N   1      -9.034   6.683  68.027  0.00  0.00     0.291 C 
HETATM   22  C   UNL N   1      -7.881   7.413  67.292  0.00  0.00     0.204 C 
HETATM   23  C   UNL N   1      -8.123   7.455  65.766  0.00  0.00     0.183 C 
HETATM   24  C   UNL N   1      -8.439   6.024  65.279  0.00  0.00     0.178 C 
HETATM   25  C   UNL N   1      -9.578   5.407  66.133  0.00  0.00     0.152 C 
HETATM   26  O   UNL N   1      -9.184   5.377  67.494  0.00  0.00    -0.351 OA
HETATM   27  C   UNL N   1      -9.876   3.971  65.706  0.00  0.00     0.042 C 
BRANCH  22  28
HETATM   28  O   UNL N   1      -7.655   8.700  67.811  0.00  0.00    -0.388 OA
HETATM   29  H   UNL N   1      -7.113   8.603  68.638  0.00  0.00     0.210 HD
ENDBRANCH  22  28
BRANCH  23  30
HETATM   30  O   UNL N   1      -9.135   8.370  65.407  0.00  0.00    -0.390 OA
HETATM   31  H   UNL N   1      -9.341   8.278  64.444  0.00  0.00     0.210 HD
ENDBRANCH  23  30
BRANCH  24  32
HETATM   32  O   UNL N   1      -8.726   6.006  63.902  0.00  0.00    -0.390 OA
HETATM   33  H   UNL N   1      -7.910   6.296  63.419  0.00  0.00     0.210 HD
ENDBRANCH  24  32
ENDBRANCH  20  21
ENDBRANCH  19  20
ENDBRANCH  15  19
BRANCH  16  34
HETATM   34  O   UNL N   1     -10.464   7.909  72.985  0.00  0.00    -0.390 OA
HETATM   35  H   UNL N   1     -10.409   8.421  73.835  0.00  0.00     0.210 HD
ENDBRANCH  16  34
BRANCH  17  36
HETATM   36  O   UNL N   1     -12.509   7.918  71.015  0.00  0.00    -0.390 OA
HETATM   37  H   UNL N   1     -12.864   7.467  71.825  0.00  0.00     0.210 HD
ENDBRANCH  17  36
BRANCH  18  38
HETATM   38  O   UNL N   1     -13.091  10.296  69.707  0.00  0.00    -0.388 OA
HETATM   39  H   UNL N   1     -13.718   9.703  70.199  0.00  0.00     0.210 HD
ENDBRANCH  18  38
ENDBRANCH  12  13
ENDBRANCH   1  12
BRANCH   2  40
HETATM   40  C   UNL N   1     -11.350  13.359  66.868  0.00  0.00    -0.023 A 
HETATM   41  C   UNL N   1     -12.075  12.416  66.112  0.00  0.00     0.013 A 
HETATM   42  C   UNL N   1     -12.479  12.701  64.805  0.00  0.00     0.040 A 
HETATM   43  C   UNL N   1     -12.158  13.925  64.215  0.00  0.00     0.098 A 
HETATM   44  C   UNL N   1     -11.421  14.874  64.942  0.00  0.00     0.099 A 
HETATM   45  C   UNL N   1     -11.024  14.593  66.258  0.00  0.00     0.049 A 
BRANCH  43  46
HETATM   46  O   UNL N   1     -12.561  14.175  62.951  0.00  0.00    -0.358 OA
HETATM   47  H   UNL N   1     -13.152  13.579  62.469  0.00  0.00     0.218 HD
ENDBRANCH  43  46
BRANCH  44  48
HETATM   48  O   UNL N   1     -11.095  16.054  64.373  0.00  0.00    -0.358 OA
HETATM   49  H   UNL N   1     -11.314  16.901  64.789  0.00  0.00     0.218 HD
ENDBRANCH  44  48
ENDBRANCH   2  40
BRANCH   8  50
HETATM   50  O   UNL N   1      -5.973  12.622  66.937  0.00  0.00    -0.360 OA
HETATM   51  H   UNL N   1      -6.110  11.669  66.968  0.00  0.00     0.217 HD
ENDBRANCH   8  50
BRANCH  10  52
HETATM   52  O   UNL N   1      -6.538  17.081  68.562  0.00  0.00    -0.318 OA
BRANCH  52  53
HETATM   53  C   UNL N   1      -7.289  18.236  68.433  0.00  0.00     0.298 C 
HETATM   54  C   UNL N   1      -6.430  19.338  67.772  0.00  0.00     0.205 C 
HETATM   55  C   UNL N   1      -7.274  20.624  67.719  0.00  0.00     0.183 C 
HETATM   56  C   UNL N   1      -8.618  20.358  67.018  0.00  0.00     0.180 C 
HETATM   57  C   UNL N   1      -9.307  19.146  67.703  0.00  0.00     0.179 C 
HETATM   58  O   UNL N   1      -8.464  17.997  67.666  0.00  0.00    -0.348 OA
BRANCH  54  59
HETATM   59  O   UNL N   1      -5.956  18.968  66.495  0.00  0.00    -0.388 OA
HETATM   60  H   UNL N   1      -6.662  18.472  66.008  0.00  0.00     0.210 HD
ENDBRANCH  54  59
BRANCH  55  61
HETATM   61  O   UNL N   1      -6.558  21.650  67.085  0.00  0.00    -0.390 OA
HETATM   62  H   UNL N   1      -6.026  21.222  66.364  0.00  0.00     0.210 HD
ENDBRANCH  55  61
BRANCH  56  63
HETATM   63  O   UNL N   1      -8.404  20.104  65.652  0.00  0.00    -0.390 OA
HETATM   64  H   UNL N   1      -8.380  20.981  65.188  0.00  0.00     0.210 HD
ENDBRANCH  56  63
BRANCH  57  65
HETATM   65  C   UNL N   1     -10.648  18.824  67.028  0.00  0.00     0.198 C 
BRANCH  65  66
HETATM   66  O   UNL N   1     -10.438  18.288  65.750  0.00  0.00    -0.398 OA
HETATM   67  H   UNL N   1     -10.210  17.330  65.874  0.00  0.00     0.209 HD
ENDBRANCH  65  66
ENDBRANCH  57  65
ENDBRANCH  52  53
ENDBRANCH  10  52
TORSDOF 22
ENDMDL
MODEL 3
REMARK VINA RESULT:      -8.2      2.263      4.054
REMARK  22 active torsions:
REMARK  status: ('A' for Active; 'I' for Inactive)
REMARK    1  A    between atoms: C_2  and  C_43 
REMARK    2  A    between atoms: C_3  and  O_4 
REMARK    3  A    between atoms: C_5  and  O_6 
REMARK    4  A    between atoms: C_7  and  O_8 
REMARK    5  A    between atoms: C_9  and  O_10 
REMARK    6  A    between atoms: O_10  and  C_11 
REMARK    7  A    between atoms: C_12  and  C_35 
REMARK    8  A    between atoms: C_18  and  O_19 
REMARK    9  A    between atoms: C_21  and  O_22 
REMARK   10  A    between atoms: O_22  and  C_23 
REMARK   11  A    between atoms: C_25  and  C_32 
REMARK   12  A    between atoms: C_26  and  O_27 
REMARK   13  A    between atoms: C_28  and  O_29 
REMARK   14  A    between atoms: C_30  and  O_31 
REMARK   15  A    between atoms: C_32  and  O_33 
REMARK   16  A    between atoms: C_37  and  O_38 
REMARK   17  A    between atoms: C_39  and  O_40 
REMARK   18  A    between atoms: C_43  and  O_44 
REMARK   19  A    between atoms: O_44  and  C_45 
REMARK   20  A    between atoms: C_48  and  O_49 
REMARK   21  A    between atoms: C_50  and  O_51 
REMARK   22  A    between atoms: C_52  and  O_53 
ROOT
HETATM    1  C   UNL N   1      -9.972  14.647  67.521  0.00  0.00     0.233 C 
HETATM    2  C   UNL N   1      -9.286  13.646  66.559  0.00  0.00     0.199 C 
HETATM    3  O   UNL N   1      -8.740  12.639  67.356  0.00  0.00    -0.337 OA
HETATM    4  C   UNL N   1      -9.453  11.990  68.321  0.00  0.00     0.089 A 
HETATM    5  C   UNL N   1     -10.661  12.541  68.807  0.00  0.00     0.079 A 
HETATM    6  C   UNL N   1     -11.053  13.862  68.242  0.00  0.00     0.196 C 
HETATM    7  O   UNL N   1     -12.202  14.266  68.288  0.00  0.00    -0.289 OA
HETATM    8  C   UNL N   1     -11.418  11.816  69.767  0.00  0.00     0.085 A 
HETATM    9  C   UNL N   1     -10.954  10.572  70.208  0.00  0.00     0.074 A 
HETATM   10  C   UNL N   1      -9.744  10.035  69.727  0.00  0.00     0.077 A 
HETATM   11  C   UNL N   1      -8.996  10.759  68.797  0.00  0.00     0.074 A 
ENDROOT
BRANCH   1  12
HETATM   12  O   UNL N   1     -10.413  15.822  66.851  0.00  0.00    -0.343 OA
BRANCH  12  13
HETATM   13  C   UNL N   1      -9.591  16.957  67.105  0.00  0.00     0.292 C 
HETATM   14  O   UNL N   1      -9.069  17.486  65.888  0.00  0.00    -0.348 OA
HETATM   15  C   UNL N   1      -8.218  18.608  66.089  0.00  0.00     0.180 C 
HETATM   16  C   UNL N   1      -8.989  19.748  66.800  0.00  0.00     0.180 C 
HETATM   17  C   UNL N   1      -9.609  19.269  68.123  0.00  0.00     0.183 C 
HETATM   18  C   UNL N   1     -10.453  18.012  67.830  0.00  0.00     0.204 C 
BRANCH  15  19
HETATM   19  C   UNL N   1      -6.849  18.224  66.722  0.00  0.00     0.205 C 
BRANCH  19  20
HETATM   20  O   UNL N   1      -5.915  19.291  66.677  0.00  0.00    -0.356 OA
BRANCH  20  21
HETATM   21  C   UNL N   1      -5.194  19.432  67.889  0.00  0.00     0.291 C 
HETATM   22  C   UNL N   1      -5.646  20.756  68.558  0.00  0.00     0.204 C 
HETATM   23  C   UNL N   1      -5.016  20.921  69.961  0.00  0.00     0.183 C 
HETATM   24  C   UNL N   1      -5.270  19.630  70.770  0.00  0.00     0.178 C 
HETATM   25  C   UNL N   1      -4.810  18.391  69.957  0.00  0.00     0.152 C 
HETATM   26  O   UNL N   1      -5.519  18.339  68.732  0.00  0.00    -0.351 OA
HETATM   27  C   UNL N   1      -5.096  17.095  70.714  0.00  0.00     0.042 C 
BRANCH  22  28
HETATM   28  O   UNL N   1      -5.390  21.873  67.746  0.00  0.00    -0.388 OA
HETATM   29  H   UNL N   1      -6.093  22.550  67.930  0.00  0.00     0.210 HD
ENDBRANCH  22  28
BRANCH  23  30
HETATM   30  O   UNL N   1      -3.644  21.243  69.899  0.00  0.00    -0.390 OA
HETATM   31  H   UNL N   1      -3.536  22.217  69.769  0.00  0.00     0.210 HD
ENDBRANCH  23  30
BRANCH  24  32
HETATM   32  O   UNL N   1      -4.668  19.698  72.039  0.00  0.00    -0.390 OA
HETATM   33  H   UNL N   1      -5.392  19.685  72.718  0.00  0.00     0.210 HD
ENDBRANCH  24  32
ENDBRANCH  20  21
ENDBRANCH  19  20
ENDBRANCH  15  19
BRANCH  16  34
HETATM   34  O   UNL N   1      -8.172  20.869  67.013  0.00  0.00    -0.390 OA
HETATM   35  H   UNL N   1      -7.234  20.545  66.995  0.00  0.00     0.210 HD
ENDBRANCH  16  34
BRANCH  17  36
HETATM   36  O   UNL N   1      -8.624  18.970  69.077  0.00  0.00    -0.390 OA
HETATM   37  H   UNL N   1      -7.804  19.463  68.811  0.00  0.00     0.210 HD
ENDBRANCH  17  36
BRANCH  18  38
HETATM   38  O   UNL N   1     -10.959  17.471  69.023  0.00  0.00    -0.388 OA
HETATM   39  H   UNL N   1     -10.615  16.541  69.088  0.00  0.00     0.210 HD
ENDBRANCH  18  38
ENDBRANCH  12  13
ENDBRANCH   1  12
BRANCH   2  40
HETATM   40  C   UNL N   1     -10.184  13.014  65.476  0.00  0.00    -0.023 A 
HETATM   41  C   UNL N   1     -10.108  11.626  65.243  0.00  0.00     0.013 A 
HETATM   42  C   UNL N   1     -10.912  11.015  64.277  0.00  0.00     0.040 A 
HETATM   43  C   UNL N   1     -11.799  11.773  63.511  0.00  0.00     0.098 A 
HETATM   44  C   UNL N   1     -11.880  13.160  63.713  0.00  0.00     0.099 A 
HETATM   45  C   UNL N   1     -11.080  13.774  64.689  0.00  0.00     0.049 A 
BRANCH  43  46
HETATM   46  O   UNL N   1     -12.565  11.157  62.585  0.00  0.00    -0.358 OA
HETATM   47  H   UNL N   1     -13.436  11.493  62.327  0.00  0.00     0.218 HD
ENDBRANCH  43  46
BRANCH  44  48
HETATM   48  O   UNL N   1     -12.726  13.902  62.966  0.00  0.00    -0.358 OA
HETATM   49  H   UNL N   1     -12.532  14.821  62.734  0.00  0.00     0.218 HD
ENDBRANCH  44  48
ENDBRANCH   2  40
BRANCH   8  50
HETATM   50  O   UNL N   1     -12.575  12.276  70.293  0.00  0.00    -0.360 OA
HETATM   51  H   UNL N   1     -13.226  12.804  69.820  0.00  0.00     0.217 HD
ENDBRANCH   8  50
BRANCH  10  52
HETATM   52  O   UNL N   1      -9.296   8.805  70.099  0.00  0.00    -0.318 OA
BRANCH  52  53
HETATM   53  C   UNL N   1     -10.106   7.712  70.358  0.00  0.00     0.298 C 
HETATM   54  C   UNL N   1      -9.295   6.639  71.118  0.00  0.00     0.205 C 
HETATM   55  C   UNL N   1     -10.205   5.413  71.317  0.00  0.00     0.183 C 
HETATM   56  C   UNL N   1     -11.519   5.824  72.005  0.00  0.00     0.180 C 
HETATM   57  C   UNL N   1     -12.155   6.996  71.206  0.00  0.00     0.179 C 
HETATM   58  O   UNL N   1     -11.251   8.094  71.112  0.00  0.00    -0.348 OA
BRANCH  54  59
HETATM   59  O   UNL N   1      -8.777   7.111  72.343  0.00  0.00    -0.388 OA
HETATM   60  H   UNL N   1      -9.438   7.710  72.775  0.00  0.00     0.210 HD
ENDBRANCH  54  59
BRANCH  55  61
HETATM   61  O   UNL N   1      -9.533   4.421  72.045  0.00  0.00    -0.390 OA
HETATM   62  H   UNL N   1     -10.046   4.288  72.885  0.00  0.00     0.210 HD
ENDBRANCH  55  61
BRANCH  56  63
HETATM   63  O   UNL N   1     -11.265   6.206  73.334  0.00  0.00    -0.390 OA
HETATM   64  H   UNL N   1     -11.797   5.607  73.920  0.00  0.00     0.210 HD
ENDBRANCH  56  63
BRANCH  57  65
HETATM   65  C   UNL N   1     -13.464   7.459  71.862  0.00  0.00     0.198 C 
BRANCH  65  66
HETATM   66  O   UNL N   1     -13.206   8.434  72.836  0.00  0.00    -0.398 OA
HETATM   67  H   UNL N   1     -14.044   8.953  72.950  0.00  0.00     0.209 HD
ENDBRANCH  65  66
ENDBRANCH  57  65
ENDBRANCH  52  53
ENDBRANCH  10  52
TORSDOF 22
ENDMDL
MODEL 4
REMARK VINA RESULT:      -8.2      2.372      4.166
REMARK  22 active torsions:
REMARK  status: ('A' for Active; 'I' for Inactive)
REMARK    1  A    between atoms: C_2  and  C_43 
REMARK    2  A    between atoms: C_3  and  O_4 
REMARK    3  A    between atoms: C_5  and  O_6 
REMARK    4  A    between atoms: C_7  and  O_8 
REMARK    5  A    between atoms: C_9  and  O_10 
REMARK    6  A    between atoms: O_10  and  C_11 
REMARK    7  A    between atoms: C_12  and  C_35 
REMARK    8  A    between atoms: C_18  and  O_19 
REMARK    9  A    between atoms: C_21  and  O_22 
REMARK   10  A    between atoms: O_22  and  C_23 
REMARK   11  A    between atoms: C_25  and  C_32 
REMARK   12  A    between atoms: C_26  and  O_27 
REMARK   13  A    between atoms: C_28  and  O_29 
REMARK   14  A    between atoms: C_30  and  O_31 
REMARK   15  A    between atoms: C_32  and  O_33 
REMARK   16  A    between atoms: C_37  and  O_38 
REMARK   17  A    between atoms: C_39  and  O_40 
REMARK   18  A    between atoms: C_43  and  O_44 
REMARK   19  A    between atoms: O_44  and  C_45 
REMARK   20  A    between atoms: C_48  and  O_49 
REMARK   21  A    between atoms: C_50  and  O_51 
REMARK   22  A    between atoms: C_52  and  O_53 
ROOT
HETATM    1  C   UNL N   1      -9.953  14.760  67.405  0.00  0.00     0.233 C 
HETATM    2  C   UNL N   1      -9.304  13.660  66.530  0.00  0.00     0.199 C 
HETATM    3  O   UNL N   1      -8.855  12.669  67.404  0.00  0.00    -0.337 OA
HETATM    4  C   UNL N   1      -9.644  12.128  68.378  0.00  0.00     0.089 A 
HETATM    5  C   UNL N   1     -10.827  12.787  68.785  0.00  0.00     0.079 A 
HETATM    6  C   UNL N   1     -11.109  14.094  68.129  0.00  0.00     0.196 C 
HETATM    7  O   UNL N   1     -12.229  14.575  68.108  0.00  0.00    -0.289 OA
HETATM    8  C   UNL N   1     -11.664  12.173  69.756  0.00  0.00     0.085 A 
HETATM    9  C   UNL N   1     -11.301  10.930  70.286  0.00  0.00     0.074 A 
HETATM   10  C   UNL N   1     -10.115  10.286  69.883  0.00  0.00     0.077 A 
HETATM   11  C   UNL N   1      -9.287  10.902  68.942  0.00  0.00     0.074 A 
ENDROOT
BRANCH   1  12
HETATM   12  O   UNL N   1     -10.290  15.919  66.651  0.00  0.00    -0.343 OA
BRANCH  12  13
HETATM   13  C   UNL N   1      -9.482  17.049  66.965  0.00  0.00     0.292 C 
HETATM   14  O   UNL N   1      -8.913  17.608  65.782  0.00  0.00    -0.348 OA
HETATM   15  C   UNL N   1      -8.074  18.727  66.044  0.00  0.00     0.180 C 
HETATM   16  C   UNL N   1      -8.877  19.848  66.750  0.00  0.00     0.180 C 
HETATM   17  C   UNL N   1      -9.548  19.337  68.035  0.00  0.00     0.183 C 
HETATM   18  C   UNL N   1     -10.375  18.086  67.679  0.00  0.00     0.204 C 
BRANCH  15  19
HETATM   19  C   UNL N   1      -6.730  18.330  66.722  0.00  0.00     0.205 C 
BRANCH  19  20
HETATM   20  O   UNL N   1      -5.771  19.375  66.673  0.00  0.00    -0.356 OA
BRANCH  20  21
HETATM   21  C   UNL N   1      -5.065  19.521  67.892  0.00  0.00     0.291 C 
HETATM   22  C   UNL N   1      -5.558  20.824  68.572  0.00  0.00     0.204 C 
HETATM   23  C   UNL N   1      -4.944  20.990  69.982  0.00  0.00     0.183 C 
HETATM   24  C   UNL N   1      -5.170  19.684  70.774  0.00  0.00     0.178 C 
HETATM   25  C   UNL N   1      -4.670  18.467  69.951  0.00  0.00     0.152 C 
HETATM   26  O   UNL N   1      -5.368  18.410  68.719  0.00  0.00    -0.351 OA
HETATM   27  C   UNL N   1      -4.928  17.155  70.691  0.00  0.00     0.042 C 
BRANCH  22  28
HETATM   28  O   UNL N   1      -5.325  21.958  67.775  0.00  0.00    -0.388 OA
HETATM   29  H   UNL N   1      -6.206  22.358  67.551  0.00  0.00     0.210 HD
ENDBRANCH  22  28
BRANCH  23  30
HETATM   30  O   UNL N   1      -3.581  21.350  69.936  0.00  0.00    -0.390 OA
HETATM   31  H   UNL N   1      -3.210  21.135  69.045  0.00  0.00     0.210 HD
ENDBRANCH  23  30
BRANCH  24  32
HETATM   32  O   UNL N   1      -4.582  19.753  72.050  0.00  0.00    -0.390 OA
HETATM   33  H   UNL N   1      -3.603  19.636  71.937  0.00  0.00     0.210 HD
ENDBRANCH  24  32
ENDBRANCH  20  21
ENDBRANCH  19  20
ENDBRANCH  15  19
BRANCH  16  34
HETATM   34  O   UNL N   1      -8.072  20.965  67.022  0.00  0.00    -0.390 OA
HETATM   35  H   UNL N   1      -7.913  20.970  68.003  0.00  0.00     0.210 HD
ENDBRANCH  16  34
BRANCH  17  36
HETATM   36  O   UNL N   1      -8.601  19.017  69.021  0.00  0.00    -0.390 OA
HETATM   37  H   UNL N   1      -8.992  19.280  69.894  0.00  0.00     0.210 HD
ENDBRANCH  17  36
BRANCH  18  38
HETATM   38  O   UNL N   1     -10.927  17.515  68.838  0.00  0.00    -0.388 OA
HETATM   39  H   UNL N   1     -11.914  17.550  68.736  0.00  0.00     0.210 HD
ENDBRANCH  18  38
ENDBRANCH  12  13
ENDBRANCH   1  12
BRANCH   2  40
HETATM   40  C   UNL N   1     -10.206  13.024  65.452  0.00  0.00    -0.023 A 
HETATM   41  C   UNL N   1     -10.136  11.634  65.229  0.00  0.00     0.013 A 
HETATM   42  C   UNL N   1     -10.944  11.019  64.269  0.00  0.00     0.040 A 
HETATM   43  C   UNL N   1     -11.828  11.776  63.497  0.00  0.00     0.098 A 
HETATM   44  C   UNL N   1     -11.903  13.165  63.688  0.00  0.00     0.099 A 
HETATM   45  C   UNL N   1     -11.099  13.782  64.660  0.00  0.00     0.049 A 
BRANCH  43  46
HETATM   46  O   UNL N   1     -12.597  11.157  62.577  0.00  0.00    -0.358 OA
HETATM   47  H   UNL N   1     -13.318  10.558  62.822  0.00  0.00     0.218 HD
ENDBRANCH  43  46
BRANCH  44  48
HETATM   48  O   UNL N   1     -12.745  13.905  62.937  0.00  0.00    -0.358 OA
HETATM   49  H   UNL N   1     -12.709  13.897  61.970  0.00  0.00     0.218 HD
ENDBRANCH  44  48
ENDBRANCH   2  40
BRANCH   8  50
HETATM   50  O   UNL N   1     -12.804  12.739  70.209  0.00  0.00    -0.360 OA
HETATM   51  H   UNL N   1     -13.601  12.873  69.686  0.00  0.00     0.217 HD
ENDBRANCH   8  50
BRANCH  10  52
HETATM   52  O   UNL N   1      -9.764   9.054  70.343  0.00  0.00    -0.318 OA
BRANCH  52  53
HETATM   53  C   UNL N   1      -9.966   8.605  71.637  0.00  0.00     0.298 C 
HETATM   54  C   UNL N   1     -10.694   7.242  71.602  0.00  0.00     0.205 C 
HETATM   55  C   UNL N   1     -10.968   6.817  73.055  0.00  0.00     0.183 C 
HETATM   56  C   UNL N   1      -9.663   6.820  73.873  0.00  0.00     0.180 C 
HETATM   57  C   UNL N   1      -8.976   8.205  73.709  0.00  0.00     0.179 C 
HETATM   58  O   UNL N   1      -8.730   8.488  72.334  0.00  0.00    -0.348 OA
BRANCH  54  59
HETATM   59  O   UNL N   1      -9.974   6.256  70.893  0.00  0.00    -0.388 OA
HETATM   60  H   UNL N   1     -10.355   6.154  69.985  0.00  0.00     0.210 HD
ENDBRANCH  54  59
BRANCH  55  61
HETATM   61  O   UNL N   1     -11.589   5.560  73.086  0.00  0.00    -0.390 OA
HETATM   62  H   UNL N   1     -11.981   5.459  73.993  0.00  0.00     0.210 HD
ENDBRANCH  55  61
BRANCH  56  63
HETATM   63  O   UNL N   1      -8.818   5.788  73.430  0.00  0.00    -0.390 OA
HETATM   64  H   UNL N   1      -8.976   5.673  72.457  0.00  0.00     0.210 HD
ENDBRANCH  56  63
BRANCH  57  65
HETATM   65  C   UNL N   1      -7.656   8.256  74.491  0.00  0.00     0.198 C 
BRANCH  65  66
HETATM   66  O   UNL N   1      -7.832   7.751  75.787  0.00  0.00    -0.398 OA
HETATM   67  H   UNL N   1      -8.793   7.862  76.009  0.00  0.00     0.209 HD
ENDBRANCH  65  66
ENDBRANCH  57  65
ENDBRANCH  52  53
ENDBRANCH  10  52
TORSDOF 22
ENDMDL
MODEL 5
REMARK VINA RESULT:      -8.1      2.348      9.457
REMARK  22 active torsions:
REMARK  status: ('A' for Active; 'I' for Inactive)
REMARK    1  A    between atoms: C_2  and  C_43 
REMARK    2  A    between atoms: C_3  and  O_4 
REMARK    3  A    between atoms: C_5  and  O_6 
REMARK    4  A    between atoms: C_7  and  O_8 
REMARK    5  A    between atoms: C_9  and  O_10 
REMARK    6  A    between atoms: O_10  and  C_11 
REMARK    7  A    between atoms: C_12  and  C_35 
REMARK    8  A    between atoms: C_18  and  O_19 
REMARK    9  A    between atoms: C_21  and  O_22 
REMARK   10  A    between atoms: O_22  and  C_23 
REMARK   11  A    between atoms: C_25  and  C_32 
REMARK   12  A    between atoms: C_26  and  O_27 
REMARK   13  A    between atoms: C_28  and  O_29 
REMARK   14  A    between atoms: C_30  and  O_31 
REMARK   15  A    between atoms: C_32  and  O_33 
REMARK   16  A    between atoms: C_37  and  O_38 
REMARK   17  A    between atoms: C_39  and  O_40 
REMARK   18  A    between atoms: C_43  and  O_44 
REMARK   19  A    between atoms: O_44  and  C_45 
REMARK   20  A    between atoms: C_48  and  O_49 
REMARK   21  A    between atoms: C_50  and  O_51 
REMARK   22  A    between atoms: C_52  and  O_53 
ROOT
HETATM    1  C   UNL N   1     -10.076  11.730  68.477  0.00  0.00     0.233 C 
HETATM    2  C   UNL N   1     -10.949  12.995  68.290  0.00  0.00     0.199 C 
HETATM    3  O   UNL N   1     -10.227  14.060  68.832  0.00  0.00    -0.337 OA
HETATM    4  C   UNL N   1      -8.923  14.306  68.517  0.00  0.00     0.089 A 
HETATM    5  C   UNL N   1      -8.133  13.300  67.914  0.00  0.00     0.079 A 
HETATM    6  C   UNL N   1      -8.796  11.985  67.702  0.00  0.00     0.196 C 
HETATM    7  O   UNL N   1      -8.377  11.176  66.892  0.00  0.00    -0.289 OA
HETATM    8  C   UNL N   1      -6.795  13.601  67.539  0.00  0.00     0.085 A 
HETATM    9  C   UNL N   1      -6.289  14.885  67.773  0.00  0.00     0.074 A 
HETATM   10  C   UNL N   1      -7.079  15.877  68.385  0.00  0.00     0.077 A 
HETATM   11  C   UNL N   1      -8.387  15.571  68.767  0.00  0.00     0.074 A 
ENDROOT
BRANCH   1  12
HETATM   12  O   UNL N   1     -10.774  10.538  68.132  0.00  0.00    -0.343 OA
BRANCH  12  13
HETATM   13  C   UNL N   1     -10.796   9.576  69.181  0.00  0.00     0.292 C 
HETATM   14  O   UNL N   1      -9.492   9.398  69.732  0.00  0.00    -0.348 OA
HETATM   15  C   UNL N   1      -9.456   8.425  70.769  0.00  0.00     0.180 C 
HETATM   16  C   UNL N   1     -10.399   8.837  71.927  0.00  0.00     0.180 C 
HETATM   17  C   UNL N   1     -11.834   9.071  71.428  0.00  0.00     0.183 C 
HETATM   18  C   UNL N   1     -11.778  10.077  70.262  0.00  0.00     0.204 C 
BRANCH  15  19
HETATM   19  C   UNL N   1      -9.629   6.971  70.242  0.00  0.00     0.205 C 
BRANCH  19  20
HETATM   20  O   UNL N   1      -8.590   6.591  69.353  0.00  0.00    -0.356 OA
BRANCH  20  21
HETATM   21  C   UNL N   1      -8.972   6.698  67.993  0.00  0.00     0.291 C 
HETATM   22  C   UNL N   1      -7.835   7.430  67.237  0.00  0.00     0.204 C 
HETATM   23  C   UNL N   1      -8.101   7.463  65.714  0.00  0.00     0.183 C 
HETATM   24  C   UNL N   1      -8.418   6.028  65.239  0.00  0.00     0.178 C 
HETATM   25  C   UNL N   1      -9.541   5.411  66.114  0.00  0.00     0.152 C 
HETATM   26  O   UNL N   1      -9.125   5.389  67.469  0.00  0.00    -0.351 OA
HETATM   27  C   UNL N   1      -9.839   3.972  65.698  0.00  0.00     0.042 C 
BRANCH  22  28
HETATM   28  O   UNL N   1      -7.606   8.720  67.745  0.00  0.00    -0.388 OA
HETATM   29  H   UNL N   1      -8.459   9.049  68.134  0.00  0.00     0.210 HD
ENDBRANCH  22  28
BRANCH  23  30
HETATM   30  O   UNL N   1      -9.123   8.372  65.367  0.00  0.00    -0.390 OA
HETATM   31  H   UNL N   1      -8.764   9.058  64.752  0.00  0.00     0.210 HD
ENDBRANCH  23  30
BRANCH  24  32
HETATM   32  O   UNL N   1      -8.727   6.003  63.867  0.00  0.00    -0.390 OA
HETATM   33  H   UNL N   1      -7.875   5.914  63.367  0.00  0.00     0.210 HD
ENDBRANCH  24  32
ENDBRANCH  20  21
ENDBRANCH  19  20
ENDBRANCH  15  19
BRANCH  16  34
HETATM   34  O   UNL N   1     -10.383   7.893  72.965  0.00  0.00    -0.390 OA
HETATM   35  H   UNL N   1     -10.978   8.244  73.679  0.00  0.00     0.210 HD
ENDBRANCH  16  34
BRANCH  17  36
HETATM   36  O   UNL N   1     -12.433   7.876  70.999  0.00  0.00    -0.390 OA
HETATM   37  H   UNL N   1     -13.385   8.082  70.807  0.00  0.00     0.210 HD
ENDBRANCH  17  36
BRANCH  18  38
HETATM   38  O   UNL N   1     -13.053  10.248  69.698  0.00  0.00    -0.388 OA
HETATM   39  H   UNL N   1     -12.920  10.434  68.732  0.00  0.00     0.210 HD
ENDBRANCH  18  38
ENDBRANCH  12  13
ENDBRANCH   1  12
BRANCH   2  40
HETATM   40  C   UNL N   1     -11.357  13.336  66.842  0.00  0.00    -0.023 A 
HETATM   41  C   UNL N   1     -12.038  12.370  66.073  0.00  0.00     0.013 A 
HETATM   42  C   UNL N   1     -12.433  12.645  64.761  0.00  0.00     0.040 A 
HETATM   43  C   UNL N   1     -12.146  13.880  64.179  0.00  0.00     0.098 A 
HETATM   44  C   UNL N   1     -11.452  14.852  64.918  0.00  0.00     0.099 A 
HETATM   45  C   UNL N   1     -11.064  14.581  66.239  0.00  0.00     0.049 A 
BRANCH  43  46
HETATM   46  O   UNL N   1     -12.539  14.119  62.909  0.00  0.00    -0.358 OA
HETATM   47  H   UNL N   1     -12.852  14.987  62.619  0.00  0.00     0.218 HD
ENDBRANCH  43  46
BRANCH  44  48
HETATM   48  O   UNL N   1     -11.159  16.043  64.356  0.00  0.00    -0.358 OA
HETATM   49  H   UNL N   1     -10.246  16.320  64.189  0.00  0.00     0.218 HD
ENDBRANCH  44  48
ENDBRANCH   2  40
BRANCH   8  50
HETATM   50  O   UNL N   1      -5.969  12.696  66.969  0.00  0.00    -0.360 OA
HETATM   51  H   UNL N   1      -5.216  12.910  66.408  0.00  0.00     0.217 HD
ENDBRANCH   8  50
BRANCH  10  52
HETATM   52  O   UNL N   1      -6.631  17.148  68.576  0.00  0.00    -0.318 OA
BRANCH  52  53
HETATM   53  C   UNL N   1      -6.364  18.054  67.564  0.00  0.00     0.298 C 
HETATM   54  C   UNL N   1      -7.693  18.621  67.018  0.00  0.00     0.205 C 
HETATM   55  C   UNL N   1      -7.357  19.561  65.846  0.00  0.00     0.183 C 
HETATM   56  C   UNL N   1      -6.341  20.631  66.288  0.00  0.00     0.180 C 
HETATM   57  C   UNL N   1      -5.120  19.922  66.936  0.00  0.00     0.179 C 
HETATM   58  O   UNL N   1      -5.530  19.108  68.032  0.00  0.00    -0.348 OA
BRANCH  54  59
HETATM   59  O   UNL N   1      -8.458  19.272  68.009  0.00  0.00    -0.388 OA
HETATM   60  H   UNL N   1      -9.045  18.614  68.462  0.00  0.00     0.210 HD
ENDBRANCH  54  59
BRANCH  55  61
HETATM   61  O   UNL N   1      -8.527  20.144  65.338  0.00  0.00    -0.390 OA
HETATM   62  H   UNL N   1      -8.384  20.264  64.362  0.00  0.00     0.210 HD
ENDBRANCH  55  61
BRANCH  56  63
HETATM   63  O   UNL N   1      -6.944  21.517  67.198  0.00  0.00    -0.390 OA
HETATM   64  H   UNL N   1      -7.051  22.389  66.735  0.00  0.00     0.210 HD
ENDBRANCH  56  63
BRANCH  57  65
HETATM   65  C   UNL N   1      -4.081  20.947  67.413  0.00  0.00     0.198 C 
BRANCH  65  66
HETATM   66  O   UNL N   1      -4.362  21.356  68.724  0.00  0.00    -0.398 OA
HETATM   67  H   UNL N   1      -4.496  20.531  69.260  0.00  0.00     0.209 HD
ENDBRANCH  65  66
ENDBRANCH  57  65
ENDBRANCH  52  53
ENDBRANCH  10  52
TORSDOF 22
ENDMDL
MODEL 6
REMARK VINA RESULT:      -8.0      2.491      3.790
REMARK  22 active torsions:
REMARK  status: ('A' for Active; 'I' for Inactive)
REMARK    1  A    between atoms: C_2  and  C_43 
REMARK    2  A    between atoms: C_3  and  O_4 
REMARK    3  A    between atoms: C_5  and  O_6 
REMARK    4  A    between atoms: C_7  and  O_8 
REMARK    5  A    between atoms: C_9  and  O_10 
REMARK    6  A    between atoms: O_10  and  C_11 
REMARK    7  A    between atoms: C_12  and  C_35 
REMARK    8  A    between atoms: C_18  and  O_19 
REMARK    9  A    between atoms: C_21  and  O_22 
REMARK   10  A    between atoms: O_22  and  C_23 
REMARK   11  A    between atoms: C_25  and  C_32 
REMARK   12  A    between atoms: C_26  and  O_27 
REMARK   13  A    between atoms: C_28  and  O_29 
REMARK   14  A    between atoms: C_30  and  O_31 
REMARK   15  A    between atoms: C_32  and  O_33 
REMARK   16  A    between atoms: C_37  and  O_38 
REMARK   17  A    between atoms: C_39  and  O_40 
REMARK   18  A    between atoms: C_43  and  O_44 
REMARK   19  A    between atoms: O_44  and  C_45 
REMARK   20  A    between atoms: C_48  and  O_49 
REMARK   21  A    between atoms: C_50  and  O_51 
REMARK   22  A    between atoms: C_52  and  O_53 
ROOT
HETATM    1  C   UNL N   1      -9.114  14.517  67.308  0.00  0.00     0.233 C 
HETATM    2  C   UNL N   1      -9.010  13.072  66.764  0.00  0.00     0.199 C 
HETATM    3  O   UNL N   1      -9.202  12.222  67.854  0.00  0.00    -0.337 OA
HETATM    4  C   UNL N   1     -10.250  12.352  68.719  0.00  0.00     0.089 A 
HETATM    5  C   UNL N   1     -10.986  13.558  68.770  0.00  0.00     0.079 A 
HETATM    6  C   UNL N   1     -10.516  14.652  67.876  0.00  0.00     0.196 C 
HETATM    7  O   UNL N   1     -11.242  15.577  67.554  0.00  0.00    -0.289 OA
HETATM    8  C   UNL N   1     -12.112  13.648  69.634  0.00  0.00     0.085 A 
HETATM    9  C   UNL N   1     -12.467  12.542  70.413  0.00  0.00     0.074 A 
HETATM   10  C   UNL N   1     -11.722  11.348  70.364  0.00  0.00     0.077 A 
HETATM   11  C   UNL N   1     -10.607  11.271  69.527  0.00  0.00     0.074 A 
ENDROOT
BRANCH   1  12
HETATM   12  O   UNL N   1      -8.754  15.488  66.331  0.00  0.00    -0.343 OA
BRANCH  12  13
HETATM   13  C   UNL N   1      -8.505  16.776  66.883  0.00  0.00     0.292 C 
HETATM   14  O   UNL N   1      -7.106  16.989  67.061  0.00  0.00    -0.348 OA
HETATM   15  C   UNL N   1      -6.804  18.255  67.635  0.00  0.00     0.180 C 
HETATM   16  C   UNL N   1      -7.338  19.396  66.734  0.00  0.00     0.180 C 
HETATM   17  C   UNL N   1      -8.844  19.245  66.466  0.00  0.00     0.183 C 
HETATM   18  C   UNL N   1      -9.094  17.827  65.917  0.00  0.00     0.204 C 
BRANCH  15  19
HETATM   19  C   UNL N   1      -7.194  18.345  69.139  0.00  0.00     0.205 C 
BRANCH  19  20
HETATM   20  O   UNL N   1      -6.082  18.151  69.998  0.00  0.00    -0.356 OA
BRANCH  20  21
HETATM   21  C   UNL N   1      -5.203  19.263  70.009  0.00  0.00     0.291 C 
HETATM   22  C   UNL N   1      -5.172  19.829  71.452  0.00  0.00     0.204 C 
HETATM   23  C   UNL N   1      -4.125  20.958  71.592  0.00  0.00     0.183 C 
HETATM   24  C   UNL N   1      -2.778  20.452  71.032  0.00  0.00     0.178 C 
HETATM   25  C   UNL N   1      -2.974  19.877  69.604  0.00  0.00     0.152 C 
HETATM   26  O   UNL N   1      -3.908  18.812  69.648  0.00  0.00    -0.351 OA
HETATM   27  C   UNL N   1      -1.665  19.322  69.046  0.00  0.00     0.042 C 
BRANCH  22  28
HETATM   28  O   UNL N   1      -6.442  20.251  71.883  0.00  0.00    -0.388 OA
HETATM   29  H   UNL N   1      -6.521  20.037  72.849  0.00  0.00     0.210 HD
ENDBRANCH  22  28
BRANCH  23  30
HETATM   30  O   UNL N   1      -4.539  22.154  70.969  0.00  0.00    -0.390 OA
HETATM   31  H   UNL N   1      -5.461  22.374  71.249  0.00  0.00     0.210 HD
ENDBRANCH  23  30
BRANCH  24  32
HETATM   32  O   UNL N   1      -1.796  21.459  71.079  0.00  0.00    -0.390 OA
HETATM   33  H   UNL N   1      -1.792  21.834  71.997  0.00  0.00     0.210 HD
ENDBRANCH  24  32
ENDBRANCH  20  21
ENDBRANCH  19  20
ENDBRANCH  15  19
BRANCH  16  34
HETATM   34  O   UNL N   1      -7.055  20.658  67.278  0.00  0.00    -0.390 OA
HETATM   35  H   UNL N   1      -7.180  21.319  66.547  0.00  0.00     0.210 HD
ENDBRANCH  16  34
BRANCH  17  36
HETATM   36  O   UNL N   1      -9.599  19.444  67.634  0.00  0.00    -0.390 OA
HETATM   37  H   UNL N   1      -9.874  18.547  67.957  0.00  0.00     0.210 HD
ENDBRANCH  17  36
BRANCH  18  38
HETATM   38  O   UNL N   1     -10.470  17.598  65.754  0.00  0.00    -0.388 OA
HETATM   39  H   UNL N   1     -10.891  17.712  66.646  0.00  0.00     0.210 HD
ENDBRANCH  18  38
ENDBRANCH  12  13
ENDBRANCH   1  12
BRANCH   2  40
HETATM   40  C   UNL N   1      -9.993  12.693  65.637  0.00  0.00    -0.023 A 
HETATM   41  C   UNL N   1     -10.094  11.345  65.236  0.00  0.00     0.013 A 
HETATM   42  C   UNL N   1     -10.980  10.961  64.226  0.00  0.00     0.040 A 
HETATM   43  C   UNL N   1     -11.774  11.911  63.581  0.00  0.00     0.098 A 
HETATM   44  C   UNL N   1     -11.679  13.262  63.951  0.00  0.00     0.099 A 
HETATM   45  C   UNL N   1     -10.797  13.648  64.973  0.00  0.00     0.049 A 
BRANCH  43  46
HETATM   46  O   UNL N   1     -12.622  11.512  62.609  0.00  0.00    -0.358 OA
HETATM   47  H   UNL N   1     -12.485  10.697  62.105  0.00  0.00     0.218 HD
ENDBRANCH  43  46
BRANCH  44  48
HETATM   48  O   UNL N   1     -12.433  14.188  63.323  0.00  0.00    -0.358 OA
HETATM   49  H   UNL N   1     -12.051  15.000  62.960  0.00  0.00     0.218 HD
ENDBRANCH  44  48
ENDBRANCH   2  40
BRANCH   8  50
HETATM   50  O   UNL N   1     -12.861  14.766  69.752  0.00  0.00    -0.360 OA
HETATM   51  H   UNL N   1     -13.685  14.932  69.282  0.00  0.00     0.217 HD
ENDBRANCH   8  50
BRANCH  10  52
HETATM   52  O   UNL N   1     -12.076  10.240  71.071  0.00  0.00    -0.318 OA
BRANCH  52  53
HETATM   53  C   UNL N   1     -11.262   9.140  71.280  0.00  0.00     0.298 C 
HETATM   54  C   UNL N   1     -11.437   8.639  72.731  0.00  0.00     0.205 C 
HETATM   55  C   UNL N   1     -10.460   7.469  72.946  0.00  0.00     0.183 C 
HETATM   56  C   UNL N   1     -10.670   6.388  71.870  0.00  0.00     0.180 C 
HETATM   57  C   UNL N   1     -10.599   7.057  70.470  0.00  0.00     0.179 C 
HETATM   58  O   UNL N   1     -11.565   8.099  70.357  0.00  0.00    -0.348 OA
BRANCH  54  59
HETATM   59  O   UNL N   1     -12.767   8.274  73.027  0.00  0.00    -0.388 OA
HETATM   60  H   UNL N   1     -13.153   7.773  72.265  0.00  0.00     0.210 HD
ENDBRANCH  54  59
BRANCH  55  61
HETATM   61  O   UNL N   1     -10.607   6.943  74.238  0.00  0.00    -0.390 OA
HETATM   62  H   UNL N   1     -11.118   7.614  74.761  0.00  0.00     0.210 HD
ENDBRANCH  55  61
BRANCH  56  63
HETATM   63  O   UNL N   1     -11.913   5.758  72.060  0.00  0.00    -0.390 OA
HETATM   64  H   UNL N   1     -12.211   5.420  71.176  0.00  0.00     0.210 HD
ENDBRANCH  56  63
BRANCH  57  65
HETATM   65  C   UNL N   1     -10.822   6.024  69.357  0.00  0.00     0.198 C 
BRANCH  65  66
HETATM   66  O   UNL N   1     -10.308   4.776  69.736  0.00  0.00    -0.398 OA
HETATM   67  H   UNL N   1      -9.858   4.904  70.611  0.00  0.00     0.209 HD
ENDBRANCH  65  66
ENDBRANCH  57  65
ENDBRANCH  52  53
ENDBRANCH  10  52
TORSDOF 22
ENDMDL
MODEL 7
REMARK VINA RESULT:      -8.0      2.690      9.701
REMARK  22 active torsions:
REMARK  status: ('A' for Active; 'I' for Inactive)
REMARK    1  A    between atoms: C_2  and  C_43 
REMARK    2  A    between atoms: C_3  and  O_4 
REMARK    3  A    between atoms: C_5  and  O_6 
REMARK    4  A    between atoms: C_7  and  O_8 
REMARK    5  A    between atoms: C_9  and  O_10 
REMARK    6  A    between atoms: O_10  and  C_11 
REMARK    7  A    between atoms: C_12  and  C_35 
REMARK    8  A    between atoms: C_18  and  O_19 
REMARK    9  A    between atoms: C_21  and  O_22 
REMARK   10  A    between atoms: O_22  and  C_23 
REMARK   11  A    between atoms: C_25  and  C_32 
REMARK   12  A    between atoms: C_26  and  O_27 
REMARK   13  A    between atoms: C_28  and  O_29 
REMARK   14  A    between atoms: C_30  and  O_31 
REMARK   15  A    between atoms: C_32  and  O_33 
REMARK   16  A    between atoms: C_37  and  O_38 
REMARK   17  A    between atoms: C_39  and  O_40 
REMARK   18  A    between atoms: C_43  and  O_44 
REMARK   19  A    between atoms: O_44  and  C_45 
REMARK   20  A    between atoms: C_48  and  O_49 
REMARK   21  A    between atoms: C_50  and  O_51 
REMARK   22  A    between atoms: C_52  and  O_53 
ROOT
HETATM    1  C   UNL N   1     -10.032  14.211  67.007  0.00  0.00     0.233 C 
HETATM    2  C   UNL N   1      -9.711  14.291  68.519  0.00  0.00     0.199 C 
HETATM    3  O   UNL N   1      -8.682  15.224  68.659  0.00  0.00    -0.337 OA
HETATM    4  C   UNL N   1      -8.726  16.466  68.095  0.00  0.00     0.089 A 
HETATM    5  C   UNL N   1      -9.640  16.742  67.052  0.00  0.00     0.079 A 
HETATM    6  C   UNL N   1     -10.484  15.602  66.599  0.00  0.00     0.196 C 
HETATM    7  O   UNL N   1     -11.528  15.775  65.994  0.00  0.00    -0.289 OA
HETATM    8  C   UNL N   1      -9.711  18.060  66.523  0.00  0.00     0.085 A 
HETATM    9  C   UNL N   1      -8.877  19.054  67.047  0.00  0.00     0.074 A 
HETATM   10  C   UNL N   1      -7.962  18.767  68.078  0.00  0.00     0.077 A 
HETATM   11  C   UNL N   1      -7.884  17.467  68.582  0.00  0.00     0.074 A 
ENDROOT
BRANCH   1  12
HETATM   12  O   UNL N   1     -10.941  13.159  66.704  0.00  0.00    -0.343 OA
BRANCH  12  13
HETATM   13  C   UNL N   1     -10.371  11.863  66.853  0.00  0.00     0.292 C 
HETATM   14  O   UNL N   1     -11.196  11.040  67.676  0.00  0.00    -0.348 OA
HETATM   15  C   UNL N   1     -10.658   9.739  67.878  0.00  0.00     0.180 C 
HETATM   16  C   UNL N   1     -10.479   9.013  66.521  0.00  0.00     0.180 C 
HETATM   17  C   UNL N   1      -9.614   9.834  65.552  0.00  0.00     0.183 C 
HETATM   18  C   UNL N   1     -10.222  11.247  65.446  0.00  0.00     0.204 C 
BRANCH  15  19
HETATM   19  C   UNL N   1      -9.413   9.738  68.812  0.00  0.00     0.205 C 
BRANCH  19  20
HETATM   20  O   UNL N   1      -9.635   9.008  70.008  0.00  0.00    -0.356 OA
BRANCH  20  21
HETATM   21  C   UNL N   1     -11.010   8.899  70.330  0.00  0.00     0.291 C 
HETATM   22  C   UNL N   1     -11.182   7.680  71.272  0.00  0.00     0.204 C 
HETATM   23  C   UNL N   1     -12.634   7.571  71.793  0.00  0.00     0.183 C 
HETATM   24  C   UNL N   1     -13.053   8.940  72.373  0.00  0.00     0.178 C 
HETATM   25  C   UNL N   1     -12.782  10.064  71.338  0.00  0.00     0.152 C 
HETATM   26  O   UNL N   1     -11.404  10.081  71.008  0.00  0.00    -0.351 OA
HETATM   27  C   UNL N   1     -13.139  11.437  71.905  0.00  0.00     0.042 C 
BRANCH  22  28
HETATM   28  O   UNL N   1     -10.764   6.482  70.667  0.00  0.00    -0.388 OA
HETATM   29  H   UNL N   1     -11.572   6.012  70.334  0.00  0.00     0.210 HD
ENDBRANCH  22  28
BRANCH  23  30
HETATM   30  O   UNL N   1     -13.530   7.123  70.800  0.00  0.00    -0.390 OA
HETATM   31  H   UNL N   1     -14.373   6.825  71.221  0.00  0.00     0.210 HD
ENDBRANCH  23  30
BRANCH  24  32
HETATM   32  O   UNL N   1     -14.388   8.920  72.812  0.00  0.00    -0.390 OA
HETATM   33  H   UNL N   1     -14.896   8.317  72.210  0.00  0.00     0.210 HD
ENDBRANCH  24  32
ENDBRANCH  20  21
ENDBRANCH  19  20
ENDBRANCH  15  19
BRANCH  16  34
HETATM   34  O   UNL N   1      -9.947   7.726  66.691  0.00  0.00    -0.390 OA
HETATM   35  H   UNL N   1     -10.230   7.193  65.901  0.00  0.00     0.210 HD
ENDBRANCH  16  34
BRANCH  17  36
HETATM   36  O   UNL N   1      -8.284   9.919  65.992  0.00  0.00    -0.390 OA
HETATM   37  H   UNL N   1      -8.300  10.366  66.879  0.00  0.00     0.210 HD
ENDBRANCH  17  36
BRANCH  18  38
HETATM   38  O   UNL N   1      -9.410  12.074  64.653  0.00  0.00    -0.388 OA
HETATM   39  H   UNL N   1      -8.690  11.500  64.279  0.00  0.00     0.210 HD
ENDBRANCH  18  38
ENDBRANCH  12  13
ENDBRANCH   1  12
BRANCH   2  40
HETATM   40  C   UNL N   1     -10.882  14.676  69.447  0.00  0.00    -0.023 A 
HETATM   41  C   UNL N   1     -12.154  14.113  69.220  0.00  0.00     0.013 A 
HETATM   42  C   UNL N   1     -13.237  14.429  70.044  0.00  0.00     0.040 A 
HETATM   43  C   UNL N   1     -13.083  15.325  71.104  0.00  0.00     0.098 A 
HETATM   44  C   UNL N   1     -11.830  15.913  71.339  0.00  0.00     0.099 A 
HETATM   45  C   UNL N   1     -10.739  15.588  70.518  0.00  0.00     0.049 A 
BRANCH  43  46
HETATM   46  O   UNL N   1     -14.146  15.612  71.885  0.00  0.00    -0.358 OA
HETATM   47  H   UNL N   1     -14.343  16.513  72.180  0.00  0.00     0.218 HD
ENDBRANCH  43  46
BRANCH  44  48
HETATM   48  O   UNL N   1     -11.677  16.791  72.353  0.00  0.00    -0.358 OA
HETATM   49  H   UNL N   1     -11.458  16.503  73.251  0.00  0.00     0.218 HD
ENDBRANCH  44  48
ENDBRANCH   2  40
BRANCH   8  50
HETATM   50  O   UNL N   1     -10.546  18.407  65.519  0.00  0.00    -0.360 OA
HETATM   51  H   UNL N   1     -11.412  18.813  65.634  0.00  0.00     0.217 HD
ENDBRANCH   8  50
BRANCH  10  52
HETATM   52  O   UNL N   1      -7.177  19.726  68.641  0.00  0.00    -0.318 OA
BRANCH  52  53
HETATM   53  C   UNL N   1      -5.857  19.548  69.019  0.00  0.00     0.298 C 
HETATM   54  C   UNL N   1      -4.936  19.790  67.802  0.00  0.00     0.205 C 
HETATM   55  C   UNL N   1      -3.489  19.506  68.243  0.00  0.00     0.183 C 
HETATM   56  C   UNL N   1      -3.132  20.339  69.488  0.00  0.00     0.180 C 
HETATM   57  C   UNL N   1      -4.213  20.096  70.577  0.00  0.00     0.179 C 
HETATM   58  O   UNL N   1      -5.510  20.424  70.085  0.00  0.00    -0.348 OA
BRANCH  54  59
HETATM   59  O   UNL N   1      -5.075  21.086  67.261  0.00  0.00    -0.388 OA
HETATM   60  H   UNL N   1      -5.822  21.098  66.611  0.00  0.00     0.210 HD
ENDBRANCH  54  59
BRANCH  55  61
HETATM   61  O   UNL N   1      -2.600  19.755  67.187  0.00  0.00    -0.390 OA
HETATM   62  H   UNL N   1      -1.817  20.222  67.579  0.00  0.00     0.210 HD
ENDBRANCH  55  61
BRANCH  56  63
HETATM   63  O   UNL N   1      -3.063  21.702  69.149  0.00  0.00    -0.390 OA
HETATM   64  H   UNL N   1      -2.122  21.992  69.281  0.00  0.00     0.210 HD
ENDBRANCH  56  63
BRANCH  57  65
HETATM   65  C   UNL N   1      -3.915  20.921  71.838  0.00  0.00     0.198 C 
BRANCH  65  66
HETATM   66  O   UNL N   1      -4.517  22.184  71.752  0.00  0.00    -0.398 OA
HETATM   67  H   UNL N   1      -4.017  22.693  71.062  0.00  0.00     0.209 HD
ENDBRANCH  65  66
ENDBRANCH  57  65
ENDBRANCH  52  53
ENDBRANCH  10  52
TORSDOF 22
ENDMDL
MODEL 8
REMARK VINA RESULT:      -8.0      2.556      5.424
REMARK  22 active torsions:
REMARK  status: ('A' for Active; 'I' for Inactive)
REMARK    1  A    between atoms: C_2  and  C_43 
REMARK    2  A    between atoms: C_3  and  O_4 
REMARK    3  A    between atoms: C_5  and  O_6 
REMARK    4  A    between atoms: C_7  and  O_8 
REMARK    5  A    between atoms: C_9  and  O_10 
REMARK    6  A    between atoms: O_10  and  C_11 
REMARK    7  A    between atoms: C_12  and  C_35 
REMARK    8  A    between atoms: C_18  and  O_19 
REMARK    9  A    between atoms: C_21  and  O_22 
REMARK   10  A    between atoms: O_22  and  C_23 
REMARK   11  A    between atoms: C_25  and  C_32 
REMARK   12  A    between atoms: C_26  and  O_27 
REMARK   13  A    between atoms: C_28  and  O_29 
REMARK   14  A    between atoms: C_30  and  O_31 
REMARK   15  A    between atoms: C_32  and  O_33 
REMARK   16  A    between atoms: C_37  and  O_38 
REMARK   17  A    between atoms: C_39  and  O_40 
REMARK   18  A    between atoms: C_43  and  O_44 
REMARK   19  A    between atoms: O_44  and  C_45 
REMARK   20  A    between atoms: C_48  and  O_49 
REMARK   21  A    between atoms: C_50  and  O_51 
REMARK   22  A    between atoms: C_52  and  O_53 
ROOT
HETATM    1  C   UNL N   1      -9.593  15.957  68.181  0.00  0.00     0.233 C 
HETATM    2  C   UNL N   1     -10.936  15.221  67.950  0.00  0.00     0.199 C 
HETATM    3  O   UNL N   1     -10.657  14.140  67.112  0.00  0.00    -0.337 OA
HETATM    4  C   UNL N   1      -9.643  13.260  67.352  0.00  0.00     0.089 A 
HETATM    5  C   UNL N   1      -8.606  13.595  68.252  0.00  0.00     0.079 A 
HETATM    6  C   UNL N   1      -8.675  14.954  68.856  0.00  0.00     0.196 C 
HETATM    7  O   UNL N   1      -8.084  15.232  69.885  0.00  0.00    -0.289 OA
HETATM    8  C   UNL N   1      -7.594  12.637  68.534  0.00  0.00     0.085 A 
HETATM    9  C   UNL N   1      -7.648  11.382  67.917  0.00  0.00     0.074 A 
HETATM   10  C   UNL N   1      -8.679  11.060  67.013  0.00  0.00     0.077 A 
HETATM   11  C   UNL N   1      -9.660  12.011  66.727  0.00  0.00     0.074 A 
ENDROOT
BRANCH   1  12
HETATM   12  O   UNL N   1      -9.767  17.189  68.872  0.00  0.00    -0.343 OA
BRANCH  12  13
HETATM   13  C   UNL N   1      -9.163  18.296  68.209  0.00  0.00     0.292 C 
HETATM   14  O   UNL N   1      -7.837  17.974  67.794  0.00  0.00    -0.348 OA
HETATM   15  C   UNL N   1      -7.179  19.057  67.147  0.00  0.00     0.180 C 
HETATM   16  C   UNL N   1      -7.969  19.493  65.888  0.00  0.00     0.180 C 
HETATM   17  C   UNL N   1      -9.426  19.845  66.230  0.00  0.00     0.183 C 
HETATM   18  C   UNL N   1     -10.041  18.653  66.990  0.00  0.00     0.204 C 
BRANCH  15  19
HETATM   19  C   UNL N   1      -6.790  20.201  68.128  0.00  0.00     0.205 C 
BRANCH  19  20
HETATM   20  O   UNL N   1      -6.300  19.709  69.365  0.00  0.00    -0.356 OA
BRANCH  20  21
HETATM   21  C   UNL N   1      -5.317  20.555  69.936  0.00  0.00     0.291 C 
HETATM   22  C   UNL N   1      -5.212  20.210  71.444  0.00  0.00     0.204 C 
HETATM   23  C   UNL N   1      -4.058  20.986  72.120  0.00  0.00     0.183 C 
HETATM   24  C   UNL N   1      -2.774  20.783  71.287  0.00  0.00     0.178 C 
HETATM   25  C   UNL N   1      -3.044  21.124  69.797  0.00  0.00     0.152 C 
HETATM   26  O   UNL N   1      -4.077  20.290  69.301  0.00  0.00    -0.351 OA
HETATM   27  C   UNL N   1      -1.803  20.883  68.940  0.00  0.00     0.042 C 
BRANCH  22  28
HETATM   28  O   UNL N   1      -6.429  20.410  72.118  0.00  0.00    -0.388 OA
HETATM   29  H   UNL N   1      -6.224  20.820  72.999  0.00  0.00     0.210 HD
ENDBRANCH  22  28
BRANCH  23  30
HETATM   30  O   UNL N   1      -4.361  22.352  72.298  0.00  0.00    -0.390 OA
HETATM   31  H   UNL N   1      -4.660  22.742  71.439  0.00  0.00     0.210 HD
ENDBRANCH  23  30
BRANCH  24  32
HETATM   32  O   UNL N   1      -1.698  21.515  71.822  0.00  0.00    -0.390 OA
HETATM   33  H   UNL N   1      -0.994  21.569  71.126  0.00  0.00     0.210 HD
ENDBRANCH  24  32
ENDBRANCH  20  21
ENDBRANCH  19  20
ENDBRANCH  15  19
BRANCH  16  34
HETATM   34  O   UNL N   1      -7.342  20.562  65.230  0.00  0.00    -0.390 OA
HETATM   35  H   UNL N   1      -7.232  21.285  65.903  0.00  0.00     0.210 HD
ENDBRANCH  16  34
BRANCH  17  36
HETATM   36  O   UNL N   1      -9.505  21.005  67.017  0.00  0.00    -0.390 OA
HETATM   37  H   UNL N   1     -10.397  20.998  67.453  0.00  0.00     0.210 HD
ENDBRANCH  17  36
BRANCH  18  38
HETATM   38  O   UNL N   1     -11.342  18.963  67.421  0.00  0.00    -0.388 OA
HETATM   39  H   UNL N   1     -11.379  18.768  68.394  0.00  0.00     0.210 HD
ENDBRANCH  18  38
ENDBRANCH  12  13
ENDBRANCH   1  12
BRANCH   2  40
HETATM   40  C   UNL N   1     -11.666  14.718  69.212  0.00  0.00    -0.023 A 
HETATM   41  C   UNL N   1     -12.218  15.656  70.107  0.00  0.00     0.013 A 
HETATM   42  C   UNL N   1     -12.895  15.239  71.257  0.00  0.00     0.040 A 
HETATM   43  C   UNL N   1     -13.025  13.881  71.549  0.00  0.00     0.098 A 
HETATM   44  C   UNL N   1     -12.468  12.928  70.682  0.00  0.00     0.099 A 
HETATM   45  C   UNL N   1     -11.796  13.345  69.521  0.00  0.00     0.049 A 
BRANCH  43  46
HETATM   46  O   UNL N   1     -13.684  13.506  72.666  0.00  0.00    -0.358 OA
HETATM   47  H   UNL N   1     -13.896  14.129  73.375  0.00  0.00     0.218 HD
ENDBRANCH  43  46
BRANCH  44  48
HETATM   48  O   UNL N   1     -12.577  11.613  70.965  0.00  0.00    -0.358 OA
HETATM   49  H   UNL N   1     -12.856  11.298  71.836  0.00  0.00     0.218 HD
ENDBRANCH  44  48
ENDBRANCH   2  40
BRANCH   8  50
HETATM   50  O   UNL N   1      -6.561  12.880  69.370  0.00  0.00    -0.360 OA
HETATM   51  H   UNL N   1      -5.631  12.834  69.128  0.00  0.00     0.217 HD
ENDBRANCH   8  50
BRANCH  10  52
HETATM   52  O   UNL N   1      -8.785   9.830  66.440  0.00  0.00    -0.318 OA
BRANCH  52  53
HETATM   53  C   UNL N   1      -8.986   8.648  67.133  0.00  0.00     0.298 C 
HETATM   54  C   UNL N   1     -10.145   8.831  68.138  0.00  0.00     0.205 C 
HETATM   55  C   UNL N   1     -10.283   7.525  68.940  0.00  0.00     0.183 C 
HETATM   56  C   UNL N   1     -10.448   6.324  67.990  0.00  0.00     0.180 C 
HETATM   57  C   UNL N   1      -9.288   6.344  66.956  0.00  0.00     0.179 C 
HETATM   58  O   UNL N   1      -9.269   7.576  66.240  0.00  0.00    -0.348 OA
BRANCH  54  59
HETATM   59  O   UNL N   1     -11.357   9.195  67.514  0.00  0.00    -0.388 OA
HETATM   60  H   UNL N   1     -11.849   8.379  67.241  0.00  0.00     0.210 HD
ENDBRANCH  54  59
BRANCH  55  61
HETATM   61  O   UNL N   1     -11.354   7.617  69.841  0.00  0.00    -0.390 OA
HETATM   62  H   UNL N   1     -11.161   6.981  70.578  0.00  0.00     0.210 HD
ENDBRANCH  55  61
BRANCH  56  63
HETATM   63  O   UNL N   1     -11.694   6.393  67.343  0.00  0.00    -0.390 OA
HETATM   64  H   UNL N   1     -11.628   7.098  66.648  0.00  0.00     0.210 HD
ENDBRANCH  56  63
BRANCH  57  65
HETATM   65  C   UNL N   1      -9.415   5.175  65.969  0.00  0.00     0.198 C 
BRANCH  65  66
HETATM   66  O   UNL N   1     -10.185   4.144  66.526  0.00  0.00    -0.398 OA
HETATM   67  H   UNL N   1     -10.804   3.833  65.815  0.00  0.00     0.209 HD
ENDBRANCH  65  66
ENDBRANCH  57  65
ENDBRANCH  52  53
ENDBRANCH  10  52
TORSDOF 22
ENDMDL
MODEL 9
REMARK VINA RESULT:      -7.7      2.565      4.437
REMARK  22 active torsions:
REMARK  status: ('A' for Active; 'I' for Inactive)
REMARK    1  A    between atoms: C_2  and  C_43 
REMARK    2  A    between atoms: C_3  and  O_4 
REMARK    3  A    between atoms: C_5  and  O_6 
REMARK    4  A    between atoms: C_7  and  O_8 
REMARK    5  A    between atoms: C_9  and  O_10 
REMARK    6  A    between atoms: O_10  and  C_11 
REMARK    7  A    between atoms: C_12  and  C_35 
REMARK    8  A    between atoms: C_18  and  O_19 
REMARK    9  A    between atoms: C_21  and  O_22 
REMARK   10  A    between atoms: O_22  and  C_23 
REMARK   11  A    between atoms: C_25  and  C_32 
REMARK   12  A    between atoms: C_26  and  O_27 
REMARK   13  A    between atoms: C_28  and  O_29 
REMARK   14  A    between atoms: C_30  and  O_31 
REMARK   15  A    between atoms: C_32  and  O_33 
REMARK   16  A    between atoms: C_37  and  O_38 
REMARK   17  A    between atoms: C_39  and  O_40 
REMARK   18  A    between atoms: C_43  and  O_44 
REMARK   19  A    between atoms: O_44  and  C_45 
REMARK   20  A    between atoms: C_48  and  O_49 
REMARK   21  A    between atoms: C_50  and  O_51 
REMARK   22  A    between atoms: C_52  and  O_53 
ROOT
HETATM    1  C   UNL N   1      -9.975  14.489  67.459  0.00  0.00     0.233 C 
HETATM    2  C   UNL N   1      -9.301  13.527  66.450  0.00  0.00     0.199 C 
HETATM    3  O   UNL N   1      -8.688  12.525  67.205  0.00  0.00    -0.337 OA
HETATM    4  C   UNL N   1      -9.336  11.838  68.189  0.00  0.00     0.089 A 
HETATM    5  C   UNL N   1     -10.538  12.343  68.738  0.00  0.00     0.079 A 
HETATM    6  C   UNL N   1     -10.997  13.658  68.214  0.00  0.00     0.196 C 
HETATM    7  O   UNL N   1     -12.155  14.024  68.318  0.00  0.00    -0.289 OA
HETATM    8  C   UNL N   1     -11.227  11.578  69.718  0.00  0.00     0.085 A 
HETATM    9  C   UNL N   1     -10.704  10.343  70.117  0.00  0.00     0.074 A 
HETATM   10  C   UNL N   1      -9.501   9.853  69.573  0.00  0.00     0.077 A 
HETATM   11  C   UNL N   1      -8.818  10.616  68.623  0.00  0.00     0.074 A 
ENDROOT
BRANCH   1  12
HETATM   12  O   UNL N   1     -10.483  15.660  66.830  0.00  0.00    -0.343 OA
BRANCH  12  13
HETATM   13  C   UNL N   1      -9.700  16.822  67.086  0.00  0.00     0.292 C 
HETATM   14  O   UNL N   1      -9.163  17.347  65.873  0.00  0.00    -0.348 OA
HETATM   15  C   UNL N   1      -8.350  18.497  66.078  0.00  0.00     0.180 C 
HETATM   16  C   UNL N   1      -9.172  19.624  66.752  0.00  0.00     0.180 C 
HETATM   17  C   UNL N   1      -9.810  19.148  68.066  0.00  0.00     0.183 C 
HETATM   18  C   UNL N   1     -10.610  17.863  67.772  0.00  0.00     0.204 C 
BRANCH  15  19
HETATM   19  C   UNL N   1      -6.987  18.161  66.749  0.00  0.00     0.205 C 
BRANCH  19  20
HETATM   20  O   UNL N   1      -6.065  19.237  66.667  0.00  0.00    -0.356 OA
BRANCH  20  21
HETATM   21  C   UNL N   1      -5.316  19.403  67.858  0.00  0.00     0.291 C 
HETATM   22  C   UNL N   1      -5.784  20.719  68.532  0.00  0.00     0.204 C 
HETATM   23  C   UNL N   1      -5.121  20.908  69.917  0.00  0.00     0.183 C 
HETATM   24  C   UNL N   1      -5.321  19.616  70.739  0.00  0.00     0.178 C 
HETATM   25  C   UNL N   1      -4.851  18.384  69.920  0.00  0.00     0.152 C 
HETATM   26  O   UNL N   1      -5.591  18.307  68.714  0.00  0.00    -0.351 OA
HETATM   27  C   UNL N   1      -5.084  17.085  70.691  0.00  0.00     0.042 C 
BRANCH  22  28
HETATM   28  O   UNL N   1      -5.578  21.838  67.708  0.00  0.00    -0.388 OA
HETATM   29  H   UNL N   1      -6.408  21.986  67.184  0.00  0.00     0.210 HD
ENDBRANCH  22  28
BRANCH  23  30
HETATM   30  O   UNL N   1      -3.760  21.265  69.817  0.00  0.00    -0.390 OA
HETATM   31  H   UNL N   1      -3.214  20.455  69.660  0.00  0.00     0.210 HD
ENDBRANCH  23  30
BRANCH  24  32
HETATM   32  O   UNL N   1      -4.688  19.706  71.991  0.00  0.00    -0.390 OA
HETATM   33  H   UNL N   1      -4.090  18.920  72.085  0.00  0.00     0.210 HD
ENDBRANCH  24  32
ENDBRANCH  20  21
ENDBRANCH  19  20
ENDBRANCH  15  19
BRANCH  16  34
HETATM   34  O   UNL N   1      -8.392  20.771  66.967  0.00  0.00    -0.390 OA
HETATM   35  H   UNL N   1      -7.445  20.472  66.991  0.00  0.00     0.210 HD
ENDBRANCH  16  34
BRANCH  17  36
HETATM   36  O   UNL N   1      -8.841  18.892  69.049  0.00  0.00    -0.390 OA
HETATM   37  H   UNL N   1      -8.500  17.974  68.887  0.00  0.00     0.210 HD
ENDBRANCH  17  36
BRANCH  18  38
HETATM   38  O   UNL N   1     -11.130  17.325  68.961  0.00  0.00    -0.388 OA
HETATM   39  H   UNL N   1     -11.498  18.083  69.486  0.00  0.00     0.210 HD
ENDBRANCH  18  38
ENDBRANCH  12  13
ENDBRANCH   1  12
BRANCH   2  40
HETATM   40  C   UNL N   1     -10.227  12.883  65.398  0.00  0.00    -0.023 A 
HETATM   41  C   UNL N   1     -11.573  13.295  65.320  0.00  0.00     0.013 A 
HETATM   42  C   UNL N   1     -12.439  12.742  64.373  0.00  0.00     0.040 A 
HETATM   43  C   UNL N   1     -11.991  11.755  63.494  0.00  0.00     0.098 A 
HETATM   44  C   UNL N   1     -10.660  11.315  63.564  0.00  0.00     0.099 A 
HETATM   45  C   UNL N   1      -9.786  11.877  64.507  0.00  0.00     0.049 A 
BRANCH  43  46
HETATM   46  O   UNL N   1     -12.850  11.239  62.589  0.00  0.00    -0.358 OA
HETATM   47  H   UNL N   1     -12.602  10.517  61.993  0.00  0.00     0.218 HD
ENDBRANCH  43  46
BRANCH  44  48
HETATM   48  O   UNL N   1     -10.224  10.352  62.725  0.00  0.00    -0.358 OA
HETATM   49  H   UNL N   1     -10.081   9.441  63.022  0.00  0.00     0.218 HD
ENDBRANCH  44  48
ENDBRANCH   2  40
BRANCH   8  50
HETATM   50  O   UNL N   1     -12.373  11.991  70.303  0.00  0.00    -0.360 OA
HETATM   51  H   UNL N   1     -13.117  12.392  69.841  0.00  0.00     0.217 HD
ENDBRANCH   8  50
BRANCH  10  52
HETATM   52  O   UNL N   1      -8.997   8.633  69.903  0.00  0.00    -0.318 OA
BRANCH  52  53
HETATM   53  C   UNL N   1      -8.604   7.666  68.994  0.00  0.00     0.298 C 
HETATM   54  C   UNL N   1      -7.710   6.624  69.705  0.00  0.00     0.205 C 
HETATM   55  C   UNL N   1      -7.231   5.615  68.646  0.00  0.00     0.183 C 
HETATM   56  C   UNL N   1      -8.431   5.015  67.892  0.00  0.00     0.180 C 
HETATM   57  C   UNL N   1      -9.309   6.176  67.346  0.00  0.00     0.179 C 
HETATM   58  O   UNL N   1      -9.733   7.030  68.405  0.00  0.00    -0.348 OA
BRANCH  54  59
HETATM   59  O   UNL N   1      -8.364   5.987  70.780  0.00  0.00    -0.388 OA
HETATM   60  H   UNL N   1      -9.344   6.015  70.639  0.00  0.00     0.210 HD
ENDBRANCH  54  59
BRANCH  55  61
HETATM   61  O   UNL N   1      -6.450   4.616  69.244  0.00  0.00    -0.390 OA
HETATM   62  H   UNL N   1      -5.524   4.972  69.296  0.00  0.00     0.210 HD
ENDBRANCH  55  61
BRANCH  56  63
HETATM   63  O   UNL N   1      -9.175   4.190  68.754  0.00  0.00    -0.390 OA
HETATM   64  H   UNL N   1      -8.823   4.328  69.672  0.00  0.00     0.210 HD
ENDBRANCH  56  63
BRANCH  57  65
HETATM   65  C   UNL N   1     -10.534   5.632  66.599  0.00  0.00     0.198 C 
BRANCH  65  66
HETATM   66  O   UNL N   1     -11.616   6.515  66.721  0.00  0.00    -0.398 OA
HETATM   67  H   UNL N   1     -11.628   6.826  67.663  0.00  0.00     0.209 HD
ENDBRANCH  65  66
ENDBRANCH  57  65
ENDBRANCH  52  53
ENDBRANCH  10  52
TORSDOF 22
ENDMDL
