# Supplementary material for: Structure-based computational screening of 470 natural quercetin derivatives for identification of SARS-CoV-2 Mpro inhibitor
Source: PeerJ. 2023 Mar 14;11:e14915. doi: 10.7717/peerj.14915 (PMC10022500; doi:10.7717/peerj.14915)
Supplement: Supplemental Information 1 [file peerj-11-14915-s001.zip › Screening 470 Quercetin Derivates as Anticovid/Docking results/25_uff_E=457.42_out.pdbqt]

MODEL 1
REMARK VINA RESULT:      -9.7      0.000      0.000
REMARK  4 active torsions:
REMARK  status: ('A' for Active; 'I' for Inactive)
REMARK    1  A    between atoms: C_3  and  N_4 
REMARK    2  A    between atoms: O_21  and  C_22 
REMARK    3  A    between atoms: C_23  and  N_45 
REMARK    4  A    between atoms: O_24  and  O_30 
ROOT
HETATM    1  S   UNK N   1     -12.375  12.550  64.718  0.00  0.00    -0.096 SA
HETATM    2  C   UNK N   1     -11.192  11.963  63.431  0.00  0.00     0.113 C 
HETATM    3  C   UNK N   1      -9.832  11.406  63.938  0.00  0.00     0.142 C 
HETATM    4  N   UNK N   1     -10.032  10.324  64.894  0.00  0.00    -0.251 NA
HETATM    5  C   UNK N   1      -9.199  10.111  65.955  0.00  0.00     0.198 C 
HETATM    6  O   UNK N   1      -8.252  10.858  66.152  0.00  0.00    -0.280 OA
HETATM    7  C   UNK N   1      -9.451   8.938  66.880  0.00  0.00     0.099 A 
HETATM    8  C   UNK N   1      -8.433   8.772  68.033  0.00  0.00     0.055 C 
HETATM    9  C   UNK N   1      -8.353   9.951  69.039  0.00  0.00     0.315 C 
HETATM   10  N   UNK N   1      -9.650  10.184  69.684  0.00  0.00     0.093 N 
HETATM   11  C   UNK N   1      -7.267   9.673  70.067  0.00  0.00     0.173 C 
HETATM   12  O   UNK N   1      -6.117   9.519  69.687  0.00  0.00    -0.648 OA
HETATM   13  O   UNK N   1      -7.529   9.604  71.394  0.00  0.00    -0.775 OA
HETATM   14  C   UNK N   1      -8.973  10.872  62.799  0.00  0.00     0.145 C 
HETATM   15  O   UNK N   1      -9.453  10.725  61.683  0.00  0.00    -0.296 OA
HETATM   16  C   UNK N   1     -11.345  13.837  65.467  0.00  0.00     0.080 C 
HETATM   17  C   UNK N   1     -10.585  13.531  66.615  0.00  0.00     0.008 A 
HETATM   18  O   UNK N   1     -10.667  12.308  67.184  0.00  0.00     0.000 OA
HETATM   19  C   UNK N   1      -9.733  14.508  67.182  0.00  0.00     0.000 A 
HETATM   20  C   UNK N   1      -9.683  15.801  66.629  0.00  0.00     0.000 A 
HETATM   21  O   UNK N   1      -8.887  16.733  67.158  0.00  0.00     0.000 OA
HETATM   22  C   UNK N   1      -8.073  16.500  68.194  0.00  0.00     0.023 A 
HETATM   23  C   UNK N   1      -8.082  15.227  68.806  0.00  0.00     0.235 A 
HETATM   24  O   UNK N   1      -7.321  14.970  69.895  0.00  0.00     0.000 OA
HETATM   25  C   UNK N   1      -8.923  14.233  68.300  0.00  0.00     0.181 A 
HETATM   26  O   UNK N   1      -8.944  13.142  68.832  0.00  0.00    -0.381 OA
HETATM   27  C   UNK N   1      -7.203  17.612  68.691  0.00  0.00     0.155 A 
HETATM   28  C   UNK N   1      -5.967  17.366  69.331  0.00  0.00     0.023 A 
HETATM   29  C   UNK N   1      -5.184  18.423  69.811  0.00  0.00     0.003 A 
HETATM   30  O   UNK N   1      -4.003  18.170  70.414  0.00  0.00     0.000 OA
HETATM   31  C   UNK N   1      -5.630  19.745  69.663  0.00  0.00     0.000 A 
HETATM   32  O   UNK N   1      -4.905  20.781  70.139  0.00  0.00     0.000 OA
HETATM   33  C   UNK N   1      -6.841  19.999  69.010  0.00  0.00    -0.006 A 
HETATM   34  C   UNK N   1      -7.616  18.943  68.516  0.00  0.00     0.040 A 
HETATM   35  C   UNK N   1     -10.475  16.113  65.519  0.00  0.00     0.171 A 
HETATM   36  C   UNK N   1     -11.300  15.145  64.929  0.00  0.00     0.203 A 
HETATM   37  O   UNK N   1     -12.043  15.495  63.857  0.00  0.00    -0.243 OA
HETATM   38  H   UNK N   1     -11.724  11.155  62.885  0.00  0.00     0.006 HD
HETATM   39  H   UNK N   1      -9.417   8.011  66.266  0.00  0.00     0.006 HD
HETATM   40  H   UNK N   1     -10.477   9.018  67.291  0.00  0.00     0.000 HD
HETATM   41  H   UNK N   1     -10.363  10.446  68.970  0.00  0.00     0.131 HD
HETATM   42  H   UNK N   1      -5.584  16.365  69.443  0.00  0.00     0.314 HD
HETATM   43  H   UNK N   1      -3.664  17.268  70.516  0.00  0.00     0.314 HD
HETATM   44  H   UNK N   1      -4.070  20.652  70.611  0.00  0.00     0.167 HD
HETATM   45  N   GLY N   2      -7.664  10.556  63.028  0.00  0.00    -0.079 N 
ATOM     46  HN1 GLY N   2      -7.669   9.636  63.469  1.00  0.00     0.274 HD
ATOM     47  HN2 GLY N   2      -6.873  10.722  62.404  1.00  0.00     0.274 HD
ATOM     48  HN3 GLY N   2      -8.385  10.691  62.320  1.00  0.00     0.274 HD
HETATM   49  C   GLY N   2      -6.804   9.992  62.002  0.00  0.00     0.005 A 
HETATM   50  C   GLY N   2      -7.127   8.545  61.697  0.00  0.00     0.011 C 
HETATM   51  O   GLY N   2      -6.492   7.972  60.827  0.00  0.00    -0.400 OA
ATOM     52  HO  GLY N   2      -7.033   7.436  60.259  1.00  0.00     0.209 HD
HETATM   53  O   GLY N   2      -8.064   7.854  62.387  0.00  0.00    -0.251 OA
ATOM     54  HO  GLY N   2      -8.587   8.100  61.633  1.00  0.00     0.253 HD
HETATM   55  H   GLY N   2      -7.246  10.756  63.945  0.00  0.00     0.006 HD
HETATM   56  H   GLY N   2      -5.751  10.015  62.357  0.00  0.00     0.000 HD
HETATM   57  H   GLY N   2      -6.867  10.614  61.083  0.00  0.00     0.006 H 
HETATM   58  H   GLY N   2      -8.551   8.227  63.132  0.00  0.00     0.000 HD
ENDROOT
TORSDOF 4
ENDMDL
MODEL 2
REMARK VINA RESULT:      -9.4      3.046      6.727
REMARK  4 active torsions:
REMARK  status: ('A' for Active; 'I' for Inactive)
REMARK    1  A    between atoms: C_3  and  N_4 
REMARK    2  A    between atoms: O_21  and  C_22 
REMARK    3  A    between atoms: C_23  and  N_45 
REMARK    4  A    between atoms: O_24  and  O_30 
ROOT
HETATM    1  S   UNK N   1      -6.047   8.681  70.362  0.00  0.00    -0.096 SA
HETATM    2  C   UNK N   1      -7.624   8.522  71.304  0.00  0.00     0.113 C 
HETATM    3  C   UNK N   1      -8.879   9.192  70.678  0.00  0.00     0.142 C 
HETATM    4  N   UNK N   1      -9.112   8.706  69.323  0.00  0.00    -0.251 NA
HETATM    5  C   UNK N   1      -9.622   9.494  68.333  0.00  0.00     0.198 C 
HETATM    6  O   UNK N   1      -9.881  10.668  68.553  0.00  0.00    -0.280 OA
HETATM    7  C   UNK N   1      -9.875   8.902  66.961  0.00  0.00     0.099 A 
HETATM    8  C   UNK N   1     -10.480   9.874  65.920  0.00  0.00     0.055 C 
HETATM    9  C   UNK N   1      -9.614  11.113  65.570  0.00  0.00     0.315 C 
HETATM   10  N   UNK N   1      -8.310  10.712  65.029  0.00  0.00     0.093 N 
HETATM   11  C   UNK N   1     -10.367  12.003  64.593  0.00  0.00     0.173 C 
HETATM   12  O   UNK N   1     -11.445  12.469  64.926  0.00  0.00    -0.648 OA
HETATM   13  O   UNK N   1      -9.876  12.308  63.368  0.00  0.00    -0.775 OA
HETATM   14  C   UNK N   1     -10.137   8.923  71.494  0.00  0.00     0.145 C 
HETATM   15  O   UNK N   1     -10.122   8.090  72.390  0.00  0.00    -0.296 OA
HETATM   16  C   UNK N   1      -5.922  10.488  70.344  0.00  0.00     0.080 C 
HETATM   17  C   UNK N   1      -6.408  11.201  69.229  0.00  0.00     0.008 A 
HETATM   18  O   UNK N   1      -6.909  10.543  68.160  0.00  0.00     0.000 OA
HETATM   19  C   UNK N   1      -6.368  12.615  69.220  0.00  0.00     0.000 A 
HETATM   20  C   UNK N   1      -5.797  13.308  70.304  0.00  0.00     0.000 A 
HETATM   21  O   UNK N   1      -5.749  14.642  70.307  0.00  0.00     0.000 OA
HETATM   22  C   UNK N   1      -6.262  15.395  69.327  0.00  0.00     0.023 A 
HETATM   23  C   UNK N   1      -6.839  14.765  68.201  0.00  0.00     0.235 A 
HETATM   24  O   UNK N   1      -7.312  15.489  67.161  0.00  0.00     0.000 OA
HETATM   25  C   UNK N   1      -6.882  13.370  68.149  0.00  0.00     0.181 A 
HETATM   26  O   UNK N   1      -7.364  12.824  67.176  0.00  0.00    -0.381 OA
HETATM   27  C   UNK N   1      -6.177  16.884  69.444  0.00  0.00     0.155 A 
HETATM   28  C   UNK N   1      -7.123  17.739  68.835  0.00  0.00     0.023 A 
HETATM   29  C   UNK N   1      -7.005  19.131  68.935  0.00  0.00     0.003 A 
HETATM   30  O   UNK N   1      -7.923  19.931  68.352  0.00  0.00     0.000 OA
HETATM   31  C   UNK N   1      -5.932  19.690  69.645  0.00  0.00     0.000 A 
HETATM   32  O   UNK N   1      -5.782  21.029  69.738  0.00  0.00     0.000 OA
HETATM   33  C   UNK N   1      -5.003  18.851  70.271  0.00  0.00    -0.006 A 
HETATM   34  C   UNK N   1      -5.130  17.460  70.183  0.00  0.00     0.040 A 
HETATM   35  C   UNK N   1      -5.274  12.593  71.387  0.00  0.00     0.171 A 
HETATM   36  C   UNK N   1      -5.335  11.193  71.421  0.00  0.00     0.203 A 
HETATM   37  O   UNK N   1      -4.818  10.549  72.490  0.00  0.00    -0.243 OA
HETATM   38  H   UNK N   1      -7.810   7.430  71.389  0.00  0.00     0.006 HD
HETATM   39  H   UNK N   1     -10.587   8.056  67.085  0.00  0.00     0.006 HD
HETATM   40  H   UNK N   1      -8.929   8.475  66.574  0.00  0.00     0.000 HD
HETATM   41  H   UNK N   1      -7.780  10.166  65.742  0.00  0.00     0.131 HD
HETATM   42  H   UNK N   1      -7.972  17.344  68.299  0.00  0.00     0.314 HD
HETATM   43  H   UNK N   1      -8.682  19.572  67.870  0.00  0.00     0.314 HD
HETATM   44  H   UNK N   1      -6.390  21.647  69.307  0.00  0.00     0.167 HD
HETATM   45  N   GLY N   2     -11.282   9.616  71.223  0.00  0.00    -0.079 N 
ATOM     46  HN1 GLY N   2     -11.700   9.161  70.411  1.00  0.00     0.274 HD
ATOM     47  HN2 GLY N   2     -11.956   9.980  71.897  1.00  0.00     0.274 HD
ATOM     48  HN3 GLY N   2     -10.817   8.982  71.871  1.00  0.00     0.274 HD
HETATM   49  C   GLY N   2     -12.530   9.372  71.925  0.00  0.00     0.005 A 
HETATM   50  C   GLY N   2     -13.188   8.072  71.516  0.00  0.00     0.011 C 
HETATM   51  O   GLY N   2     -14.228   7.742  72.064  0.00  0.00    -0.400 OA
ATOM     52  HO  GLY N   2     -14.255   6.820  72.292  1.00  0.00     0.209 HD
HETATM   53  O   GLY N   2     -12.688   7.287  70.534  0.00  0.00    -0.251 OA
ATOM     54  HO  GLY N   2     -12.324   6.833  71.286  1.00  0.00     0.253 HD
HETATM   55  H   GLY N   2     -11.266  10.369  70.523  0.00  0.00     0.006 HD
HETATM   56  H   GLY N   2     -13.250  10.184  71.681  0.00  0.00     0.000 HD
HETATM   57  H   GLY N   2     -12.349   9.397  73.021  0.00  0.00     0.006 H 
HETATM   58  H   GLY N   2     -11.909   7.525  70.015  0.00  0.00     0.000 HD
ENDROOT
TORSDOF 4
ENDMDL
MODEL 3
REMARK VINA RESULT:      -8.8      5.390      8.369
REMARK  4 active torsions:
REMARK  status: ('A' for Active; 'I' for Inactive)
REMARK    1  A    between atoms: C_3  and  N_4 
REMARK    2  A    between atoms: O_21  and  C_22 
REMARK    3  A    between atoms: C_23  and  N_45 
REMARK    4  A    between atoms: O_24  and  O_30 
ROOT
HETATM    1  S   UNK N   1      -9.667   7.577  73.417  0.00  0.00    -0.096 SA
HETATM    2  C   UNK N   1     -10.050   5.905  72.740  0.00  0.00     0.113 C 
HETATM    3  C   UNK N   1      -9.300   5.491  71.444  0.00  0.00     0.142 C 
HETATM    4  N   UNK N   1      -7.856   5.585  71.620  0.00  0.00    -0.251 NA
HETATM    5  C   UNK N   1      -7.011   5.952  70.612  0.00  0.00     0.198 C 
HETATM    6  O   UNK N   1      -7.456   6.243  69.512  0.00  0.00    -0.280 OA
HETATM    7  C   UNK N   1      -5.517   5.985  70.864  0.00  0.00     0.099 A 
HETATM    8  C   UNK N   1      -4.648   6.387  69.649  0.00  0.00     0.055 C 
HETATM    9  C   UNK N   1      -4.900   7.808  69.079  0.00  0.00     0.315 C 
HETATM   10  N   UNK N   1      -4.660   8.837  70.096  0.00  0.00     0.093 N 
HETATM   11  C   UNK N   1      -4.027   8.029  67.853  0.00  0.00     0.173 C 
HETATM   12  O   UNK N   1      -4.156   7.288  66.891  0.00  0.00    -0.648 OA
HETATM   13  O   UNK N   1      -3.118   9.031  67.785  0.00  0.00    -0.775 OA
HETATM   14  C   UNK N   1      -9.628   4.063  71.025  0.00  0.00     0.145 C 
HETATM   15  O   UNK N   1     -10.235   3.323  71.788  0.00  0.00    -0.296 OA
HETATM   16  C   UNK N   1     -10.169   8.570  71.989  0.00  0.00     0.080 C 
HETATM   17  C   UNK N   1      -9.195   8.966  71.048  0.00  0.00     0.008 A 
HETATM   18  O   UNK N   1      -7.894   8.658  71.239  0.00  0.00     0.000 OA
HETATM   19  C   UNK N   1      -9.578   9.696  69.899  0.00  0.00     0.000 A 
HETATM   20  C   UNK N   1     -10.923  10.071  69.720  0.00  0.00     0.000 A 
HETATM   21  O   UNK N   1     -11.295  10.764  68.642  0.00  0.00     0.000 OA
HETATM   22  C   UNK N   1     -10.450  11.107  67.663  0.00  0.00     0.023 A 
HETATM   23  C   UNK N   1      -9.082  10.774  67.784  0.00  0.00     0.235 A 
HETATM   24  O   UNK N   1      -8.184  11.157  66.846  0.00  0.00     0.000 OA
HETATM   25  C   UNK N   1      -8.648  10.074  68.911  0.00  0.00     0.181 A 
HETATM   26  O   UNK N   1      -7.470   9.799  69.026  0.00  0.00    -0.381 OA
HETATM   27  C   UNK N   1     -10.980  11.862  66.485  0.00  0.00     0.155 A 
HETATM   28  C   UNK N   1     -10.382  11.774  65.208  0.00  0.00     0.023 A 
HETATM   29  C   UNK N   1     -10.881  12.513  64.128  0.00  0.00     0.003 A 
HETATM   30  O   UNK N   1     -10.301  12.411  62.913  0.00  0.00     0.000 OA
HETATM   31  C   UNK N   1     -11.986  13.358  64.312  0.00  0.00     0.000 A 
HETATM   32  O   UNK N   1     -12.472  14.099  63.292  0.00  0.00     0.000 OA
HETATM   33  C   UNK N   1     -12.599  13.433  65.567  0.00  0.00    -0.006 A 
HETATM   34  C   UNK N   1     -12.110  12.683  66.642  0.00  0.00     0.040 A 
HETATM   35  C   UNK N   1     -11.876   9.716  70.680  0.00  0.00     0.171 A 
HETATM   36  C   UNK N   1     -11.515   8.966  71.809  0.00  0.00     0.203 A 
HETATM   37  O   UNK N   1     -12.473   8.647  72.706  0.00  0.00    -0.243 OA
HETATM   38  H   UNK N   1      -9.784   5.190  73.547  0.00  0.00     0.006 HD
HETATM   39  H   UNK N   1      -5.205   4.965  71.178  0.00  0.00     0.006 HD
HETATM   40  H   UNK N   1      -5.311   6.663  71.716  0.00  0.00     0.000 HD
HETATM   41  H   UNK N   1      -5.320   8.712  70.894  0.00  0.00     0.131 HD
HETATM   42  H   UNK N   1      -9.545  11.120  65.025  0.00  0.00     0.314 HD
HETATM   43  H   UNK N   1      -9.546  11.824  62.754  0.00  0.00     0.314 HD
HETATM   44  H   UNK N   1     -12.070  14.091  62.412  0.00  0.00     0.167 HD
HETATM   45  N   GLY N   2      -9.242   3.611  69.795  0.00  0.00    -0.079 N 
ATOM     46  HN1 GLY N   2      -8.254   3.370  69.882  1.00  0.00     0.274 HD
ATOM     47  HN2 GLY N   2      -9.772   3.006  69.168  1.00  0.00     0.274 HD
ATOM     48  HN3 GLY N   2      -9.801   3.416  70.626  1.00  0.00     0.274 HD
HETATM   49  C   GLY N   2      -9.474   2.247  69.354  0.00  0.00     0.005 A 
HETATM   50  C   GLY N   2      -8.564   1.248  70.037  0.00  0.00     0.011 C 
HETATM   51  O   GLY N   2      -8.689   0.063  69.771  0.00  0.00    -0.400 OA
ATOM     52  HO  GLY N   2      -8.645  -0.499  70.536  1.00  0.00     0.209 HD
HETATM   53  O   GLY N   2      -7.589   1.628  70.894  0.00  0.00    -0.251 OA
ATOM     54  HO  GLY N   2      -8.263   1.403  71.526  1.00  0.00     0.253 HD
HETATM   55  H   GLY N   2      -8.803   4.261  69.131  0.00  0.00     0.006 HD
HETATM   56  H   GLY N   2      -9.264   2.176  68.265  0.00  0.00     0.000 HD
HETATM   57  H   GLY N   2     -10.542   1.984  69.513  0.00  0.00     0.006 H 
HETATM   58  H   GLY N   2      -7.393   2.552  71.093  0.00  0.00     0.000 HD
ENDROOT
TORSDOF 4
ENDMDL
MODEL 4
REMARK VINA RESULT:      -8.5      4.564      5.830
REMARK  4 active torsions:
REMARK  status: ('A' for Active; 'I' for Inactive)
REMARK    1  A    between atoms: C_3  and  N_4 
REMARK    2  A    between atoms: O_21  and  C_22 
REMARK    3  A    between atoms: C_23  and  N_45 
REMARK    4  A    between atoms: O_24  and  O_30 
ROOT
HETATM    1  S   UNK N   1      -9.590  15.703  69.576  0.00  0.00    -0.096 SA
HETATM    2  C   UNK N   1     -10.185  14.297  68.541  0.00  0.00     0.113 C 
HETATM    3  C   UNK N   1      -9.110  13.540  67.712  0.00  0.00     0.142 C 
HETATM    4  N   UNK N   1      -8.038  13.047  68.568  0.00  0.00    -0.251 NA
HETATM    5  C   UNK N   1      -6.738  12.979  68.160  0.00  0.00     0.198 C 
HETATM    6  O   UNK N   1      -6.423  13.363  67.042  0.00  0.00    -0.280 OA
HETATM    7  C   UNK N   1      -5.689  12.414  69.095  0.00  0.00     0.099 A 
HETATM    8  C   UNK N   1      -4.252  12.356  68.523  0.00  0.00     0.055 C 
HETATM    9  C   UNK N   1      -3.623  13.721  68.138  0.00  0.00     0.315 C 
HETATM   10  N   UNK N   1      -3.554  14.619  69.296  0.00  0.00     0.093 N 
HETATM   11  C   UNK N   1      -2.247  13.497  67.530  0.00  0.00     0.173 C 
HETATM   12  O   UNK N   1      -2.148  12.819  66.519  0.00  0.00    -0.648 OA
HETATM   13  O   UNK N   1      -1.125  14.034  68.066  0.00  0.00    -0.775 OA
HETATM   14  C   UNK N   1      -9.698  12.349  66.966  0.00  0.00     0.145 C 
HETATM   15  O   UNK N   1     -10.833  11.966  67.217  0.00  0.00    -0.296 OA
HETATM   16  C   UNK N   1      -8.890  16.731  68.260  0.00  0.00     0.080 C 
HETATM   17  C   UNK N   1      -7.511  16.641  67.975  0.00  0.00     0.008 A 
HETATM   18  O   UNK N   1      -6.711  15.840  68.712  0.00  0.00     0.000 OA
HETATM   19  C   UNK N   1      -6.957  17.397  66.916  0.00  0.00     0.000 A 
HETATM   20  C   UNK N   1      -7.772  18.277  66.179  0.00  0.00     0.000 A 
HETATM   21  O   UNK N   1      -7.260  18.999  65.180  0.00  0.00     0.000 OA
HETATM   22  C   UNK N   1      -5.982  18.910  64.792  0.00  0.00     0.023 A 
HETATM   23  C   UNK N   1      -5.104  18.056  65.496  0.00  0.00     0.235 A 
HETATM   24  O   UNK N   1      -3.792  17.986  65.176  0.00  0.00     0.000 OA
HETATM   25  C   UNK N   1      -5.596  17.306  66.566  0.00  0.00     0.181 A 
HETATM   26  O   UNK N   1      -4.841  16.581  67.183  0.00  0.00    -0.381 OA
HETATM   27  C   UNK N   1      -5.519  19.748  63.642  0.00  0.00     0.155 A 
HETATM   28  C   UNK N   1      -4.449  19.351  62.809  0.00  0.00     0.023 A 
HETATM   29  C   UNK N   1      -4.016  20.167  61.756  0.00  0.00     0.003 A 
HETATM   30  O   UNK N   1      -2.996  19.768  60.967  0.00  0.00     0.000 OA
HETATM   31  C   UNK N   1      -4.648  21.398  61.523  0.00  0.00     0.000 A 
HETATM   32  O   UNK N   1      -4.235  22.213  60.528  0.00  0.00     0.000 OA
HETATM   33  C   UNK N   1      -5.724  21.788  62.327  0.00  0.00    -0.006 A 
HETATM   34  C   UNK N   1      -6.165  20.966  63.370  0.00  0.00     0.040 A 
HETATM   35  C   UNK N   1      -9.129  18.397  66.498  0.00  0.00     0.171 A 
HETATM   36  C   UNK N   1      -9.697  17.631  67.525  0.00  0.00     0.203 A 
HETATM   37  O   UNK N   1     -11.012  17.782  67.792  0.00  0.00    -0.243 OA
HETATM   38  H   UNK N   1     -10.653  13.583  69.251  0.00  0.00     0.006 HD
HETATM   39  H   UNK N   1      -5.990  11.375  69.352  0.00  0.00     0.006 HD
HETATM   40  H   UNK N   1      -5.697  12.996  70.038  0.00  0.00     0.000 HD
HETATM   41  H   UNK N   1      -4.514  14.819  69.651  0.00  0.00     0.131 HD
HETATM   42  H   UNK N   1      -3.954  18.403  62.946  0.00  0.00     0.314 HD
HETATM   43  H   UNK N   1      -2.552  18.916  61.096  0.00  0.00     0.314 HD
HETATM   44  H   UNK N   1      -3.485  21.992  59.958  0.00  0.00     0.167 HD
HETATM   45  N   GLY N   2      -8.955  11.709  66.015  0.00  0.00    -0.079 N 
ATOM     46  HN1 GLY N   2      -8.321  11.092  66.523  1.00  0.00     0.274 HD
ATOM     47  HN2 GLY N   2      -9.284  11.339  65.124  1.00  0.00     0.274 HD
ATOM     48  HN3 GLY N   2      -9.879  11.807  66.436  1.00  0.00     0.274 HD
HETATM   49  C   GLY N   2      -9.433  10.536  65.306  0.00  0.00     0.005 A 
HETATM   50  C   GLY N   2      -9.446   9.293  66.170  0.00  0.00     0.011 C 
HETATM   51  O   GLY N   2      -9.860   8.249  65.692  0.00  0.00    -0.400 OA
ATOM     52  HO  GLY N   2     -10.421   7.763  66.284  1.00  0.00     0.209 HD
HETATM   53  O   GLY N   2      -8.971   9.290  67.437  0.00  0.00    -0.251 OA
ATOM     54  HO  GLY N   2      -9.897   9.396  67.626  1.00  0.00     0.253 HD
HETATM   55  H   GLY N   2      -8.034  12.085  65.754  0.00  0.00     0.006 HD
HETATM   56  H   GLY N   2      -8.752  10.324  64.453  0.00  0.00     0.000 HD
HETATM   57  H   GLY N   2     -10.443  10.740  64.891  0.00  0.00     0.006 H 
HETATM   58  H   GLY N   2      -8.566  10.064  67.850  0.00  0.00     0.000 HD
ENDROOT
TORSDOF 4
ENDMDL
MODEL 5
REMARK VINA RESULT:      -8.4      4.152      8.219
REMARK  4 active torsions:
REMARK  status: ('A' for Active; 'I' for Inactive)
REMARK    1  A    between atoms: C_3  and  N_4 
REMARK    2  A    between atoms: O_21  and  C_22 
REMARK    3  A    between atoms: C_23  and  N_45 
REMARK    4  A    between atoms: O_24  and  O_30 
ROOT
HETATM    1  S   UNK N   1     -11.347  10.417  68.264  0.00  0.00    -0.096 SA
HETATM    2  C   UNK N   1     -12.080  11.229  69.749  0.00  0.00     0.113 C 
HETATM    3  C   UNK N   1     -11.623  12.685  70.043  0.00  0.00     0.142 C 
HETATM    4  N   UNK N   1     -11.858  13.551  68.894  0.00  0.00    -0.251 NA
HETATM    5  C   UNK N   1     -11.030  14.585  68.566  0.00  0.00     0.198 C 
HETATM    6  O   UNK N   1     -10.027  14.804  69.230  0.00  0.00    -0.280 OA
HETATM    7  C   UNK N   1     -11.366  15.465  67.380  0.00  0.00     0.099 A 
HETATM    8  C   UNK N   1     -10.376  16.625  67.113  0.00  0.00     0.055 C 
HETATM    9  C   UNK N   1      -8.918  16.206  66.786  0.00  0.00     0.315 C 
HETATM   10  N   UNK N   1      -8.866  15.356  65.592  0.00  0.00     0.093 N 
HETATM   11  C   UNK N   1      -8.056  17.448  66.618  0.00  0.00     0.173 C 
HETATM   12  O   UNK N   1      -7.948  18.226  67.553  0.00  0.00    -0.648 OA
HETATM   13  O   UNK N   1      -7.391  17.715  65.469  0.00  0.00    -0.775 OA
HETATM   14  C   UNK N   1     -12.356  13.284  71.237  0.00  0.00     0.145 C 
HETATM   15  O   UNK N   1     -13.328  12.712  71.712  0.00  0.00    -0.296 OA
HETATM   16  C   UNK N   1      -9.603  10.503  68.742  0.00  0.00     0.080 C 
HETATM   17  C   UNK N   1      -8.814  11.576  68.277  0.00  0.00     0.008 A 
HETATM   18  O   UNK N   1      -9.336  12.498  67.439  0.00  0.00     0.000 OA
HETATM   19  C   UNK N   1      -7.463  11.689  68.683  0.00  0.00     0.000 A 
HETATM   20  C   UNK N   1      -6.894  10.703  69.510  0.00  0.00     0.000 A 
HETATM   21  O   UNK N   1      -5.619  10.796  69.897  0.00  0.00     0.000 OA
HETATM   22  C   UNK N   1      -4.828  11.823  69.568  0.00  0.00     0.023 A 
HETATM   23  C   UNK N   1      -5.330  12.842  68.729  0.00  0.00     0.235 A 
HETATM   24  O   UNK N   1      -4.543  13.865  68.323  0.00  0.00     0.000 OA
HETATM   25  C   UNK N   1      -6.651  12.766  68.281  0.00  0.00     0.181 A 
HETATM   26  O   UNK N   1      -7.082  13.633  67.546  0.00  0.00    -0.381 OA
HETATM   27  C   UNK N   1      -3.420  11.839  70.078  0.00  0.00     0.155 A 
HETATM   28  C   UNK N   1      -2.716  13.045  70.294  0.00  0.00     0.023 A 
HETATM   29  C   UNK N   1      -1.390  13.032  70.745  0.00  0.00     0.003 A 
HETATM   30  O   UNK N   1      -0.735  14.195  70.952  0.00  0.00     0.000 OA
HETATM   31  C   UNK N   1      -0.746  11.809  70.983  0.00  0.00     0.000 A 
HETATM   32  O   UNK N   1       0.539  11.768  71.396  0.00  0.00     0.000 OA
HETATM   33  C   UNK N   1      -1.444  10.611  70.794  0.00  0.00    -0.006 A 
HETATM   34  C   UNK N   1      -2.773  10.624  70.358  0.00  0.00     0.040 A 
HETATM   35  C   UNK N   1      -7.668   9.616  69.930  0.00  0.00     0.171 A 
HETATM   36  C   UNK N   1      -9.016   9.509  69.559  0.00  0.00     0.203 A 
HETATM   37  O   UNK N   1      -9.722   8.442  69.992  0.00  0.00    -0.243 OA
HETATM   38  H   UNK N   1     -13.178  11.231  69.575  0.00  0.00     0.006 HD
HETATM   39  H   UNK N   1     -12.367  15.914  67.566  0.00  0.00     0.006 HD
HETATM   40  H   UNK N   1     -11.458  14.831  66.476  0.00  0.00     0.000 HD
HETATM   41  H   UNK N   1      -9.402  14.476  65.756  0.00  0.00     0.131 HD
HETATM   42  H   UNK N   1      -3.185  14.003  70.142  0.00  0.00     0.314 HD
HETATM   43  H   UNK N   1      -1.160  15.054  70.811  0.00  0.00     0.314 HD
HETATM   44  H   UNK N   1       1.065  12.571  71.524  0.00  0.00     0.167 HD
HETATM   45  N   GLY N   2     -11.923  14.462  71.777  0.00  0.00    -0.079 N 
ATOM     46  HN1 GLY N   2     -12.287  15.198  71.171  1.00  0.00     0.274 HD
ATOM     47  HN2 GLY N   2     -11.884  14.707  72.766  1.00  0.00     0.274 HD
ATOM     48  HN3 GLY N   2     -12.545  13.662  71.892  1.00  0.00     0.274 HD
HETATM   49  C   GLY N   2     -12.606  15.115  72.880  0.00  0.00     0.005 A 
HETATM   50  C   GLY N   2     -13.914  15.754  72.463  0.00  0.00     0.011 C 
HETATM   51  O   GLY N   2     -14.594  16.306  73.312  0.00  0.00    -0.400 OA
ATOM     52  HO  GLY N   2     -15.521  16.115  73.232  1.00  0.00     0.209 HD
HETATM   53  O   GLY N   2     -14.329  15.775  71.176  0.00  0.00    -0.251 OA
ATOM     54  HO  GLY N   2     -14.826  15.025  71.480  1.00  0.00     0.253 HD
HETATM   55  H   GLY N   2     -11.061  14.895  71.424  0.00  0.00     0.006 HD
HETATM   56  H   GLY N   2     -11.963  15.932  73.273  0.00  0.00     0.000 HD
HETATM   57  H   GLY N   2     -12.767  14.383  73.701  0.00  0.00     0.006 H 
HETATM   58  H   GLY N   2     -13.805  15.419  70.447  0.00  0.00     0.000 HD
ENDROOT
TORSDOF 4
ENDMDL
MODEL 6
REMARK VINA RESULT:      -8.4      4.332      8.913
REMARK  4 active torsions:
REMARK  status: ('A' for Active; 'I' for Inactive)
REMARK    1  A    between atoms: C_3  and  N_4 
REMARK    2  A    between atoms: O_21  and  C_22 
REMARK    3  A    between atoms: C_23  and  N_45 
REMARK    4  A    between atoms: O_24  and  O_30 
ROOT
HETATM    1  S   UNK N   1      -6.025  20.046  69.658  0.00  0.00    -0.096 SA
HETATM    2  C   UNK N   1      -5.410  20.532  67.989  0.00  0.00     0.113 C 
HETATM    3  C   UNK N   1      -5.986  19.744  66.779  0.00  0.00     0.142 C 
HETATM    4  N   UNK N   1      -7.442  19.804  66.758  0.00  0.00    -0.251 NA
HETATM    5  C   UNK N   1      -8.218  18.769  66.323  0.00  0.00     0.198 C 
HETATM    6  O   UNK N   1      -7.700  17.725  65.953  0.00  0.00    -0.280 OA
HETATM    7  C   UNK N   1      -9.724  18.925  66.292  0.00  0.00     0.099 A 
HETATM    8  C   UNK N   1     -10.507  17.702  65.757  0.00  0.00     0.055 C 
HETATM    9  C   UNK N   1     -10.347  16.389  66.568  0.00  0.00     0.315 C 
HETATM   10  N   UNK N   1     -10.788  16.566  67.956  0.00  0.00     0.093 N 
HETATM   11  C   UNK N   1     -11.115  15.268  65.883  0.00  0.00     0.173 C 
HETATM   12  O   UNK N   1     -10.819  14.959  64.740  0.00  0.00    -0.648 OA
HETATM   13  O   UNK N   1     -12.110  14.591  66.504  0.00  0.00    -0.775 OA
HETATM   14  C   UNK N   1      -5.476  20.286  65.450  0.00  0.00     0.145 C 
HETATM   15  O   UNK N   1      -4.874  21.351  65.411  0.00  0.00    -0.296 OA
HETATM   16  C   UNK N   1      -5.490  18.316  69.652  0.00  0.00     0.080 C 
HETATM   17  C   UNK N   1      -6.403  17.314  69.262  0.00  0.00     0.008 A 
HETATM   18  O   UNK N   1      -7.679  17.632  68.952  0.00  0.00     0.000 OA
HETATM   19  C   UNK N   1      -5.987  15.963  69.199  0.00  0.00     0.000 A 
HETATM   20  C   UNK N   1      -4.675  15.614  69.574  0.00  0.00     0.000 A 
HETATM   21  O   UNK N   1      -4.272  14.343  69.523  0.00  0.00     0.000 OA
HETATM   22  C   UNK N   1      -5.048  13.345  69.086  0.00  0.00     0.023 A 
HETATM   23  C   UNK N   1      -6.381  13.622  68.707  0.00  0.00     0.235 A 
HETATM   24  O   UNK N   1      -7.217  12.631  68.320  0.00  0.00     0.000 OA
HETATM   25  C   UNK N   1      -6.849  14.936  68.773  0.00  0.00     0.181 A 
HETATM   26  O   UNK N   1      -7.998  15.176  68.461  0.00  0.00    -0.381 OA
HETATM   27  C   UNK N   1      -4.485  11.959  69.047  0.00  0.00     0.155 A 
HETATM   28  C   UNK N   1      -4.944  10.990  68.127  0.00  0.00     0.023 A 
HETATM   29  C   UNK N   1      -4.421   9.691  68.129  0.00  0.00     0.003 A 
HETATM   30  O   UNK N   1      -4.867   8.780  67.238  0.00  0.00     0.000 OA
HETATM   31  C   UNK N   1      -3.430   9.340  69.058  0.00  0.00     0.000 A 
HETATM   32  O   UNK N   1      -2.925   8.088  69.097  0.00  0.00     0.000 OA
HETATM   33  C   UNK N   1      -2.952  10.300  69.957  0.00  0.00    -0.006 A 
HETATM   34  C   UNK N   1      -3.465  11.601  69.945  0.00  0.00     0.040 A 
HETATM   35  C   UNK N   1      -3.789  16.607  70.005  0.00  0.00     0.171 A 
HETATM   36  C   UNK N   1      -4.180  17.953  70.042  0.00  0.00     0.203 A 
HETATM   37  O   UNK N   1      -3.286  18.874  70.464  0.00  0.00    -0.243 OA
HETATM   38  H   UNK N   1      -5.680  21.604  67.874  0.00  0.00     0.006 HD
HETATM   39  H   UNK N   1      -9.960  19.790  65.634  0.00  0.00     0.006 HD
HETATM   40  H   UNK N   1     -10.080  19.185  67.310  0.00  0.00     0.000 HD
HETATM   41  H   UNK N   1     -10.199  17.286  68.429  0.00  0.00     0.131 HD
HETATM   42  H   UNK N   1      -5.689  11.230  67.385  0.00  0.00     0.314 HD
HETATM   43  H   UNK N   1      -5.539   9.000  66.575  0.00  0.00     0.314 HD
HETATM   44  H   UNK N   1      -3.236   7.388  68.505  0.00  0.00     0.167 HD
HETATM   45  N   GLY N   2      -5.693  19.580  64.301  0.00  0.00    -0.079 N 
ATOM     46  HN1 GLY N   2      -6.654  19.780  64.026  1.00  0.00     0.274 HD
ATOM     47  HN2 GLY N   2      -5.045  19.459  63.522  1.00  0.00     0.274 HD
ATOM     48  HN3 GLY N   2      -5.200  20.366  64.725  1.00  0.00     0.274 HD
HETATM   49  C   GLY N   2      -5.282  20.064  62.995  0.00  0.00     0.005 A 
HETATM   50  C   GLY N   2      -6.148  21.199  62.492  0.00  0.00     0.011 C 
HETATM   51  O   GLY N   2      -5.879  21.711  61.417  0.00  0.00    -0.400 OA
ATOM     52  HO  GLY N   2      -5.939  22.659  61.429  1.00  0.00     0.209 HD
HETATM   53  O   GLY N   2      -7.235  21.633  63.170  0.00  0.00    -0.251 OA
ATOM     54  HO  GLY N   2      -6.607  22.282  63.467  1.00  0.00     0.253 HD
HETATM   55  H   GLY N   2      -6.128  18.650  64.352  0.00  0.00     0.006 HD
HETATM   56  H   GLY N   2      -5.377  19.239  62.255  0.00  0.00     0.000 HD
HETATM   57  H   GLY N   2      -4.213  20.366  63.032  0.00  0.00     0.006 H 
HETATM   58  H   GLY N   2      -7.542  21.225  63.990  0.00  0.00     0.000 HD
ENDROOT
TORSDOF 4
ENDMDL
MODEL 7
REMARK VINA RESULT:      -8.3      4.429      8.740
REMARK  4 active torsions:
REMARK  status: ('A' for Active; 'I' for Inactive)
REMARK    1  A    between atoms: C_3  and  N_4 
REMARK    2  A    between atoms: O_21  and  C_22 
REMARK    3  A    between atoms: C_23  and  N_45 
REMARK    4  A    between atoms: O_24  and  O_30 
ROOT
HETATM    1  S   UNK N   1      -4.720   9.158  71.167  0.00  0.00    -0.096 SA
HETATM    2  C   UNK N   1      -5.926   8.727  72.494  0.00  0.00     0.113 C 
HETATM    3  C   UNK N   1      -7.176   7.912  72.060  0.00  0.00     0.142 C 
HETATM    4  N   UNK N   1      -6.790   6.679  71.384  0.00  0.00    -0.251 NA
HETATM    5  C   UNK N   1      -7.513   6.140  70.360  0.00  0.00     0.198 C 
HETATM    6  O   UNK N   1      -8.518   6.705  69.953  0.00  0.00    -0.280 OA
HETATM    7  C   UNK N   1      -7.068   4.833  69.737  0.00  0.00     0.099 A 
HETATM    8  C   UNK N   1      -7.973   4.296  68.603  0.00  0.00     0.055 C 
HETATM    9  C   UNK N   1      -8.103   5.207  67.354  0.00  0.00     0.315 C 
HETATM   10  N   UNK N   1      -6.795   5.450  66.737  0.00  0.00     0.093 N 
HETATM   11  C   UNK N   1      -9.074   4.582  66.363  0.00  0.00     0.173 C 
HETATM   12  O   UNK N   1     -10.226   4.375  66.711  0.00  0.00    -0.648 OA
HETATM   13  O   UNK N   1      -8.706   4.257  65.101  0.00  0.00    -0.775 OA
HETATM   14  C   UNK N   1      -8.055   7.539  73.247  0.00  0.00     0.145 C 
HETATM   15  O   UNK N   1      -7.647   7.699  74.389  0.00  0.00    -0.296 OA
HETATM   16  C   UNK N   1      -5.824  10.116  70.098  0.00  0.00     0.080 C 
HETATM   17  C   UNK N   1      -6.458   9.475  69.013  0.00  0.00     0.008 A 
HETATM   18  O   UNK N   1      -6.202   8.177  68.739  0.00  0.00     0.000 OA
HETATM   19  C   UNK N   1      -7.365  10.193  68.199  0.00  0.00     0.000 A 
HETATM   20  C   UNK N   1      -7.595  11.560  68.442  0.00  0.00     0.000 A 
HETATM   21  O   UNK N   1      -8.446  12.251  67.678  0.00  0.00     0.000 OA
HETATM   22  C   UNK N   1      -9.149  11.699  66.683  0.00  0.00     0.023 A 
HETATM   23  C   UNK N   1      -8.957  10.333  66.375  0.00  0.00     0.235 A 
HETATM   24  O   UNK N   1      -9.603   9.754  65.337  0.00  0.00     0.000 OA
HETATM   25  C   UNK N   1      -8.055   9.585  67.134  0.00  0.00     0.181 A 
HETATM   26  O   UNK N   1      -7.876   8.414  66.863  0.00  0.00    -0.381 OA
HETATM   27  C   UNK N   1     -10.095  12.561  65.906  0.00  0.00     0.155 A 
HETATM   28  C   UNK N   1     -11.245  12.033  65.278  0.00  0.00     0.023 A 
HETATM   29  C   UNK N   1     -12.099  12.856  64.533  0.00  0.00     0.003 A 
HETATM   30  O   UNK N   1     -13.198  12.335  63.946  0.00  0.00     0.000 OA
HETATM   31  C   UNK N   1     -11.811  14.222  64.401  0.00  0.00     0.000 A 
HETATM   32  O   UNK N   1     -12.605  15.033  63.669  0.00  0.00     0.000 OA
HETATM   33  C   UNK N   1     -10.686  14.758  65.038  0.00  0.00    -0.006 A 
HETATM   34  C   UNK N   1      -9.842  13.938  65.795  0.00  0.00     0.040 A 
HETATM   35  C   UNK N   1      -6.927  12.202  69.490  0.00  0.00     0.171 A 
HETATM   36  C   UNK N   1      -6.049  11.494  70.323  0.00  0.00     0.203 A 
HETATM   37  O   UNK N   1      -5.430  12.158  71.323  0.00  0.00    -0.243 OA
HETATM   38  H   UNK N   1      -5.352   8.129  73.234  0.00  0.00     0.006 HD
HETATM   39  H   UNK N   1      -7.048   4.066  70.542  0.00  0.00     0.006 HD
HETATM   40  H   UNK N   1      -6.028   4.945  69.370  0.00  0.00     0.000 HD
HETATM   41  H   UNK N   1      -6.169   5.946  67.408  0.00  0.00     0.131 HD
HETATM   42  H   UNK N   1     -11.510  10.992  65.376  0.00  0.00     0.314 HD
HETATM   43  H   UNK N   1     -13.430  11.398  64.034  0.00  0.00     0.314 HD
HETATM   44  H   UNK N   1     -13.384  14.703  63.197  0.00  0.00     0.167 HD
HETATM   45  N   GLY N   2      -9.302   7.024  73.032  0.00  0.00    -0.079 N 
ATOM     46  HN1 GLY N   2      -9.164   6.038  72.811  1.00  0.00     0.274 HD
ATOM     47  HN2 GLY N   2     -10.150   7.225  73.562  1.00  0.00     0.274 HD
ATOM     48  HN3 GLY N   2      -8.654   7.398  73.725  1.00  0.00     0.274 HD
HETATM   49  C   GLY N   2     -10.171   6.597  74.115  0.00  0.00     0.005 A 
HETATM   50  C   GLY N   2      -9.717   5.303  74.755  0.00  0.00     0.011 C 
HETATM   51  O   GLY N   2     -10.350   4.861  75.699  0.00  0.00    -0.400 OA
ATOM     52  HO  GLY N   2      -9.799   4.532  76.399  1.00  0.00     0.209 HD
HETATM   53  O   GLY N   2      -8.663   4.596  74.285  0.00  0.00    -0.251 OA
ATOM     54  HO  GLY N   2      -8.227   5.063  74.989  1.00  0.00     0.253 HD
HETATM   55  H   GLY N   2      -9.669   6.966  72.074  0.00  0.00     0.006 HD
HETATM   56  H   GLY N   2     -11.191   6.414  73.713  0.00  0.00     0.000 HD
HETATM   57  H   GLY N   2     -10.244   7.408  74.871  0.00  0.00     0.006 H 
HETATM   58  H   GLY N   2      -8.164   4.854  73.500  0.00  0.00     0.000 HD
ENDROOT
TORSDOF 4
ENDMDL
MODEL 8
REMARK VINA RESULT:      -8.1      5.072      8.654
REMARK  4 active torsions:
REMARK  status: ('A' for Active; 'I' for Inactive)
REMARK    1  A    between atoms: C_3  and  N_4 
REMARK    2  A    between atoms: O_21  and  C_22 
REMARK    3  A    between atoms: C_23  and  N_45 
REMARK    4  A    between atoms: O_24  and  O_30 
ROOT
HETATM    1  S   UNK N   1      -5.215   8.845  63.955  0.00  0.00    -0.096 SA
HETATM    2  C   UNK N   1      -6.148   7.916  62.665  0.00  0.00     0.113 C 
HETATM    3  C   UNK N   1      -7.679   8.175  62.592  0.00  0.00     0.142 C 
HETATM    4  N   UNK N   1      -7.965   9.594  62.420  0.00  0.00    -0.251 NA
HETATM    5  C   UNK N   1      -9.056  10.200  62.970  0.00  0.00     0.198 C 
HETATM    6  O   UNK N   1      -9.833   9.558  63.662  0.00  0.00    -0.280 OA
HETATM    7  C   UNK N   1      -9.305  11.672  62.709  0.00  0.00     0.099 A 
HETATM    8  C   UNK N   1     -10.585  12.253  63.357  0.00  0.00     0.055 C 
HETATM    9  C   UNK N   1     -10.643  12.197  64.907  0.00  0.00     0.315 C 
HETATM   10  N   UNK N   1      -9.525  12.933  65.506  0.00  0.00     0.093 N 
HETATM   11  C   UNK N   1     -11.981  12.737  65.388  0.00  0.00     0.173 C 
HETATM   12  O   UNK N   1     -13.008  12.187  65.024  0.00  0.00    -0.648 OA
HETATM   13  O   UNK N   1     -12.072  13.803  66.218  0.00  0.00    -0.775 OA
HETATM   14  C   UNK N   1      -8.331   7.423  61.438  0.00  0.00     0.145 C 
HETATM   15  O   UNK N   1      -7.638   6.887  60.584  0.00  0.00    -0.296 OA
HETATM   16  C   UNK N   1      -6.084   8.226  65.418  0.00  0.00     0.080 C 
HETATM   17  C   UNK N   1      -7.150   8.977  65.956  0.00  0.00     0.008 A 
HETATM   18  O   UNK N   1      -7.482  10.173  65.423  0.00  0.00     0.000 OA
HETATM   19  C   UNK N   1      -7.875   8.483  67.066  0.00  0.00     0.000 A 
HETATM   20  C   UNK N   1      -7.500   7.265  67.664  0.00  0.00     0.000 A 
HETATM   21  O   UNK N   1      -8.173   6.790  68.714  0.00  0.00     0.000 OA
HETATM   22  C   UNK N   1      -9.246   7.399  69.232  0.00  0.00     0.023 A 
HETATM   23  C   UNK N   1      -9.670   8.633  68.690  0.00  0.00     0.235 A 
HETATM   24  O   UNK N   1     -10.711   9.311  69.225  0.00  0.00     0.000 OA
HETATM   25  C   UNK N   1      -8.973   9.176  67.608  0.00  0.00     0.181 A 
HETATM   26  O   UNK N   1      -9.326  10.244  67.148  0.00  0.00    -0.381 OA
HETATM   27  C   UNK N   1      -9.942   6.764  70.396  0.00  0.00     0.155 A 
HETATM   28  C   UNK N   1     -11.319   6.962  70.643  0.00  0.00     0.023 A 
HETATM   29  C   UNK N   1     -11.940   6.379  71.754  0.00  0.00     0.003 A 
HETATM   30  O   UNK N   1     -13.259   6.574  71.971  0.00  0.00     0.000 OA
HETATM   31  C   UNK N   1     -11.190   5.592  72.641  0.00  0.00     0.000 A 
HETATM   32  O   UNK N   1     -11.760   5.039  73.733  0.00  0.00     0.000 OA
HETATM   33  C   UNK N   1      -9.831   5.372  72.391  0.00  0.00    -0.006 A 
HETATM   34  C   UNK N   1      -9.213   5.942  71.272  0.00  0.00     0.040 A 
HETATM   35  C   UNK N   1      -6.412   6.547  67.155  0.00  0.00     0.171 A 
HETATM   36  C   UNK N   1      -5.705   7.012  66.037  0.00  0.00     0.203 A 
HETATM   37  O   UNK N   1      -4.664   6.281  65.582  0.00  0.00    -0.243 OA
HETATM   38  H   UNK N   1      -5.693   8.214  61.697  0.00  0.00     0.006 HD
HETATM   39  H   UNK N   1      -9.393  11.809  61.609  0.00  0.00     0.006 HD
HETATM   40  H   UNK N   1      -8.419  12.250  63.039  0.00  0.00     0.000 HD
HETATM   41  H   UNK N   1      -8.619  12.500  65.223  0.00  0.00     0.131 HD
HETATM   42  H   UNK N   1     -11.931   7.543  69.973  0.00  0.00     0.314 HD
HETATM   43  H   UNK N   1     -13.805   7.100  71.367  0.00  0.00     0.314 HD
HETATM   44  H   UNK N   1     -12.692   5.177  73.954  0.00  0.00     0.167 HD
HETATM   45  N   GLY N   2      -9.693   7.350  61.359  0.00  0.00    -0.079 N 
ATOM     46  HN1 GLY N   2      -9.999   8.240  60.966  1.00  0.00     0.274 HD
ATOM     47  HN2 GLY N   2     -10.250   6.545  61.071  1.00  0.00     0.274 HD
ATOM     48  HN3 GLY N   2      -8.809   7.004  60.986  1.00  0.00     0.274 HD
HETATM   49  C   GLY N   2     -10.380   6.697  60.259  0.00  0.00     0.005 A 
HETATM   50  C   GLY N   2     -10.322   7.497  58.975  0.00  0.00     0.011 C 
HETATM   51  O   GLY N   2     -10.836   7.033  57.970  0.00  0.00    -0.400 OA
ATOM     52  HO  GLY N   2     -10.306   7.147  57.191  1.00  0.00     0.209 HD
HETATM   53  O   GLY N   2      -9.760   8.726  58.915  0.00  0.00    -0.251 OA
ATOM     54  HO  GLY N   2      -9.027   8.213  58.594  1.00  0.00     0.253 HD
HETATM   55  H   GLY N   2     -10.266   7.734  62.121  0.00  0.00     0.006 HD
HETATM   56  H   GLY N   2     -11.456   6.586  60.516  0.00  0.00     0.000 HD
HETATM   57  H   GLY N   2      -9.958   5.680  60.111  0.00  0.00     0.006 H 
HETATM   58  H   GLY N   2      -9.398   9.178  59.687  0.00  0.00     0.000 HD
ENDROOT
TORSDOF 4
ENDMDL
MODEL 9
REMARK VINA RESULT:      -8.1      3.773      5.255
REMARK  4 active torsions:
REMARK  status: ('A' for Active; 'I' for Inactive)
REMARK    1  A    between atoms: C_3  and  N_4 
REMARK    2  A    between atoms: O_21  and  C_22 
REMARK    3  A    between atoms: C_23  and  N_45 
REMARK    4  A    between atoms: O_24  and  O_30 
ROOT
HETATM    1  S   UNK N   1     -10.714  16.497  69.368  0.00  0.00    -0.096 SA
HETATM    2  C   UNK N   1     -11.559  15.893  67.845  0.00  0.00     0.113 C 
HETATM    3  C   UNK N   1     -10.711  15.021  66.878  0.00  0.00     0.142 C 
HETATM    4  N   UNK N   1     -10.147  13.867  67.568  0.00  0.00    -0.251 NA
HETATM    5  C   UNK N   1      -8.923  13.348  67.261  0.00  0.00     0.198 C 
HETATM    6  O   UNK N   1      -8.236  13.866  66.393  0.00  0.00    -0.280 OA
HETATM    7  C   UNK N   1      -8.426  12.121  67.997  0.00  0.00     0.099 A 
HETATM    8  C   UNK N   1      -7.038  11.598  67.553  0.00  0.00     0.055 C 
HETATM    9  C   UNK N   1      -5.853  12.580  67.748  0.00  0.00     0.315 C 
HETATM   10  N   UNK N   1      -5.703  12.956  69.158  0.00  0.00     0.093 N 
HETATM   11  C   UNK N   1      -4.577  11.954  67.205  0.00  0.00     0.173 C 
HETATM   12  O   UNK N   1      -4.524  11.643  66.026  0.00  0.00    -0.648 OA
HETATM   13  O   UNK N   1      -3.489  11.742  67.984  0.00  0.00    -0.775 OA
HETATM   14  C   UNK N   1     -11.533  14.507  65.702  0.00  0.00     0.145 C 
HETATM   15  O   UNK N   1     -12.751  14.620  65.708  0.00  0.00    -0.296 OA
HETATM   16  C   UNK N   1      -9.384  17.443  68.583  0.00  0.00     0.080 C 
HETATM   17  C   UNK N   1      -8.127  16.833  68.389  0.00  0.00     0.008 A 
HETATM   18  O   UNK N   1      -7.898  15.578  68.834  0.00  0.00     0.000 OA
HETATM   19  C   UNK N   1      -7.093  17.538  67.729  0.00  0.00     0.000 A 
HETATM   20  C   UNK N   1      -7.303  18.865  67.312  0.00  0.00     0.000 A 
HETATM   21  O   UNK N   1      -6.334  19.543  66.693  0.00  0.00     0.000 OA
HETATM   22  C   UNK N   1      -5.143  19.010  66.396  0.00  0.00     0.023 A 
HETATM   23  C   UNK N   1      -4.859  17.686  66.797  0.00  0.00     0.235 A 
HETATM   24  O   UNK N   1      -3.645  17.133  66.572  0.00  0.00     0.000 OA
HETATM   25  C   UNK N   1      -5.838  16.954  67.473  0.00  0.00     0.181 A 
HETATM   26  O   UNK N   1      -5.592  15.820  67.833  0.00  0.00    -0.381 OA
HETATM   27  C   UNK N   1      -4.137  19.853  65.676  0.00  0.00     0.155 A 
HETATM   28  C   UNK N   1      -3.150  19.287  64.838  0.00  0.00     0.023 A 
HETATM   29  C   UNK N   1      -2.202  20.095  64.197  0.00  0.00     0.003 A 
HETATM   30  O   UNK N   1      -1.270  19.538  63.394  0.00  0.00     0.000 OA
HETATM   31  C   UNK N   1      -2.226  21.485  64.389  0.00  0.00     0.000 A 
HETATM   32  O   UNK N   1      -1.309  22.284  63.801  0.00  0.00     0.000 OA
HETATM   33  C   UNK N   1      -3.215  22.055  65.198  0.00  0.00    -0.006 A 
HETATM   34  C   UNK N   1      -4.170  21.249  65.827  0.00  0.00     0.040 A 
HETATM   35  C   UNK N   1      -8.537  19.481  67.550  0.00  0.00     0.171 A 
HETATM   36  C   UNK N   1      -9.579  18.783  68.176  0.00  0.00     0.203 A 
HETATM   37  O   UNK N   1     -10.752  19.421  68.381  0.00  0.00    -0.243 OA
HETATM   38  H   UNK N   1     -12.420  15.288  68.203  0.00  0.00     0.006 HD
HETATM   39  H   UNK N   1      -9.162  11.305  67.827  0.00  0.00     0.006 HD
HETATM   40  H   UNK N   1      -8.420  12.331  69.085  0.00  0.00     0.000 HD
HETATM   41  H   UNK N   1      -6.560  13.450  69.489  0.00  0.00     0.131 HD
HETATM   42  H   UNK N   1      -3.114  18.226  64.650  0.00  0.00     0.314 HD
HETATM   43  H   UNK N   1      -1.240  18.583  63.231  0.00  0.00     0.314 HD
HETATM   44  H   UNK N   1      -0.598  21.932  63.247  0.00  0.00     0.167 HD
HETATM   45  N   GLY N   2     -10.905  13.921  64.640  0.00  0.00    -0.079 N 
ATOM     46  HN1 GLY N   2     -10.700  12.964  64.929  1.00  0.00     0.274 HD
ATOM     47  HN2 GLY N   2     -11.139  14.024  63.653  1.00  0.00     0.274 HD
ATOM     48  HN3 GLY N   2     -11.785  14.292  64.997  1.00  0.00     0.274 HD
HETATM   49  C   GLY N   2     -11.630  13.361  63.513  0.00  0.00     0.005 A 
HETATM   50  C   GLY N   2     -12.329  12.062  63.852  0.00  0.00     0.011 C 
HETATM   51  O   GLY N   2     -12.999  11.514  62.993  0.00  0.00    -0.400 OA
ATOM     52  HO  GLY N   2     -13.826  11.179  63.319  1.00  0.00     0.209 HD
HETATM   53  O   GLY N   2     -12.198  11.466  65.060  0.00  0.00    -0.251 OA
ATOM     54  HO  GLY N   2     -13.023  11.914  65.205  1.00  0.00     0.253 HD
HETATM   55  H   GLY N   2      -9.878  13.901  64.606  0.00  0.00     0.006 HD
HETATM   56  H   GLY N   2     -10.912  13.133  62.696  0.00  0.00     0.000 HD
HETATM   57  H   GLY N   2     -12.354  14.112  63.130  0.00  0.00     0.006 H 
HETATM   58  H   GLY N   2     -11.628  11.811  65.759  0.00  0.00     0.000 HD
ENDROOT
TORSDOF 4
ENDMDL
