# Supplementary material for: Structure-based computational screening of 470 natural quercetin derivatives for identification of SARS-CoV-2 Mpro inhibitor
Source: PeerJ. 2023 Mar 14;11:e14915. doi: 10.7717/peerj.14915 (PMC10022500; doi:10.7717/peerj.14915)
Supplement: Supplemental Information 1 [file peerj-11-14915-s001.zip › Screening 470 Quercetin Derivates as Anticovid/Docking results/18_uff_E=709.36_out.pdbqt]

MODEL 1
REMARK VINA RESULT:      -8.6      0.000      0.000
REMARK  16 active torsions:
REMARK  status: ('A' for Active; 'I' for Inactive)
REMARK    1  A    between atoms: O_1  and  C_2 
REMARK    2  A    between atoms: O_1  and  C_33 
REMARK    3  A    between atoms: C_3  and  O_4 
REMARK    4  A    between atoms: C_5  and  O_6 
REMARK    5  A    between atoms: C_7  and  O_11 
REMARK    6  A    between atoms: O_11  and  C_12 
REMARK    7  A    between atoms: C_13  and  C_25 
REMARK    8  A    between atoms: C_19  and  O_20 
REMARK    9  A    between atoms: C_22  and  O_23 
REMARK   10  A    between atoms: C_27  and  O_28 
REMARK   11  A    between atoms: C_29  and  O_30 
REMARK   12  A    between atoms: C_35  and  C_42 
REMARK   13  A    between atoms: C_36  and  O_37 
REMARK   14  A    between atoms: C_38  and  O_39 
REMARK   15  A    between atoms: C_40  and  O_41 
REMARK   16  A    between atoms: C_42  and  O_43 
ROOT
HETATM    1  C   UNL N   1      -8.956  11.342  67.016  0.00  0.00     0.184 C 
HETATM    2  C   UNL N   1      -9.211  11.742  68.498  0.00  0.00     0.183 C 
HETATM    3  C   UNL N   1      -9.647  10.506  69.311  0.00  0.00     0.204 C 
HETATM    4  C   UNL N   1     -10.877   9.864  68.650  0.00  0.00     0.292 C 
HETATM    5  O   UNL N   1     -10.588   9.495  67.308  0.00  0.00    -0.351 OA
HETATM    6  C   UNL N   1     -10.233  10.608  66.499  0.00  0.00     0.152 C 
HETATM    7  C   UNL N   1     -10.020  10.079  65.077  0.00  0.00     0.042 C 
ENDROOT
BRANCH   4   8
HETATM    8  O   UNL N   1     -11.980  10.754  68.754  0.00  0.00    -0.343 OA
BRANCH   8   9
HETATM    9  C   UNL N   1     -11.896  11.590  69.896  0.00  0.00     0.233 C 
HETATM   10  C   UNL N   1     -12.144  13.051  69.571  0.00  0.00     0.196 C 
HETATM   11  C   UNL N   1     -12.394  13.982  70.702  0.00  0.00     0.079 A 
HETATM   12  O   UNL N   1     -12.228  13.423  68.411  0.00  0.00    -0.289 OA
HETATM   13  C   UNL N   1     -12.736  13.386  71.940  0.00  0.00     0.089 A 
HETATM   14  C   UNL N   1     -12.335  15.401  70.606  0.00  0.00     0.085 A 
HETATM   15  O   UNL N   1     -12.828  12.031  72.050  0.00  0.00    -0.337 OA
HETATM   16  C   UNL N   1     -13.007  14.186  73.053  0.00  0.00     0.074 A 
HETATM   17  C   UNL N   1     -12.962  11.198  70.943  0.00  0.00     0.199 C 
HETATM   18  C   UNL N   1     -12.961  15.578  72.952  0.00  0.00     0.071 A 
HETATM   19  C   UNL N   1     -12.624  16.178  71.732  0.00  0.00     0.074 A 
BRANCH  17  20
HETATM   20  C   UNL N   1     -12.877   9.732  71.333  0.00  0.00    -0.023 A 
HETATM   21  C   UNL N   1     -11.643   9.199  71.745  0.00  0.00     0.013 A 
HETATM   22  C   UNL N   1     -11.534   7.858  72.115  0.00  0.00     0.040 A 
HETATM   23  C   UNL N   1     -12.652   7.023  72.083  0.00  0.00     0.098 A 
HETATM   24  C   UNL N   1     -13.896   7.537  71.668  0.00  0.00     0.099 A 
HETATM   25  C   UNL N   1     -14.004   8.886  71.287  0.00  0.00     0.049 A 
BRANCH  23  26
HETATM   26  O   UNL N   1     -12.519   5.732  72.454  0.00  0.00    -0.358 OA
HETATM   27  H   UNL N   1     -13.226   5.083  72.335  0.00  0.00     0.218 HD
ENDBRANCH  23  26
BRANCH  24  28
HETATM   28  O   UNL N   1     -14.981   6.735  71.639  0.00  0.00    -0.358 OA
HETATM   29  H   UNL N   1     -14.907   5.773  71.722  0.00  0.00     0.218 HD
ENDBRANCH  24  28
ENDBRANCH  17  20
BRANCH  18  30
HETATM   30  O   UNL N   1     -13.245  16.334  74.032  0.00  0.00    -0.361 OA
HETATM   31  H   UNL N   1     -13.665  17.203  73.949  0.00  0.00     0.217 HD
ENDBRANCH  18  30
BRANCH  14  32
HETATM   32  O   UNL N   1     -11.987  16.048  69.469  0.00  0.00    -0.360 OA
HETATM   33  H   UNL N   1     -12.536  16.110  68.682  0.00  0.00     0.217 HD
ENDBRANCH  14  32
ENDBRANCH   8   9
ENDBRANCH   4   8
BRANCH   3  34
HETATM   34  O   UNL N   1      -8.593   9.579  69.447  0.00  0.00    -0.388 OA
HETATM   35  H   UNL N   1      -8.804   8.762  68.928  0.00  0.00     0.210 HD
ENDBRANCH   3  34
BRANCH   2  36
HETATM   36  O   UNL N   1      -8.104  12.340  69.121  0.00  0.00    -0.390 OA
HETATM   37  H   UNL N   1      -8.346  13.279  69.330  0.00  0.00     0.210 HD
ENDBRANCH   2  36
BRANCH   1  38
HETATM   38  O   UNL N   1      -8.735  12.454  66.147  0.00  0.00    -0.348 OA
BRANCH  38  39
HETATM   39  C   UNL N   1      -9.309  13.709  66.508  0.00  0.00     0.292 C 
HETATM   40  C   UNL N   1      -8.242  14.851  66.635  0.00  0.00     0.204 C 
HETATM   41  C   UNL N   1      -8.918  16.230  66.824  0.00  0.00     0.183 C 
HETATM   42  C   UNL N   1      -9.958  16.433  65.715  0.00  0.00     0.180 C 
HETATM   43  C   UNL N   1     -10.934  15.232  65.685  0.00  0.00     0.179 C 
HETATM   44  O   UNL N   1     -10.210  14.029  65.453  0.00  0.00    -0.348 OA
BRANCH  40  45
HETATM   45  O   UNL N   1      -7.309  14.645  67.661  0.00  0.00    -0.388 OA
HETATM   46  H   UNL N   1      -6.419  14.519  67.241  0.00  0.00     0.210 HD
ENDBRANCH  40  45
BRANCH  41  47
HETATM   47  O   UNL N   1      -9.490  16.382  68.107  0.00  0.00    -0.390 OA
HETATM   48  H   UNL N   1      -9.872  15.521  68.407  0.00  0.00     0.210 HD
ENDBRANCH  41  47
BRANCH  42  49
HETATM   49  O   UNL N   1     -10.619  17.667  65.865  0.00  0.00    -0.390 OA
HETATM   50  H   UNL N   1     -11.182  17.811  65.061  0.00  0.00     0.210 HD
ENDBRANCH  42  49
BRANCH  43  51
HETATM   51  C   UNL N   1     -11.963  15.403  64.561  0.00  0.00     0.198 C 
BRANCH  51  52
HETATM   52  O   UNL N   1     -11.541  16.425  63.698  0.00  0.00    -0.398 OA
HETATM   53  H   UNL N   1     -11.596  16.069  62.774  0.00  0.00     0.209 HD
ENDBRANCH  51  52
ENDBRANCH  43  51
ENDBRANCH  38  39
ENDBRANCH   1  38
TORSDOF 16
ENDMDL
MODEL 2
REMARK VINA RESULT:      -8.3      3.818      7.066
REMARK  16 active torsions:
REMARK  status: ('A' for Active; 'I' for Inactive)
REMARK    1  A    between atoms: O_1  and  C_2 
REMARK    2  A    between atoms: O_1  and  C_33 
REMARK    3  A    between atoms: C_3  and  O_4 
REMARK    4  A    between atoms: C_5  and  O_6 
REMARK    5  A    between atoms: C_7  and  O_11 
REMARK    6  A    between atoms: O_11  and  C_12 
REMARK    7  A    between atoms: C_13  and  C_25 
REMARK    8  A    between atoms: C_19  and  O_20 
REMARK    9  A    between atoms: C_22  and  O_23 
REMARK   10  A    between atoms: C_27  and  O_28 
REMARK   11  A    between atoms: C_29  and  O_30 
REMARK   12  A    between atoms: C_35  and  C_42 
REMARK   13  A    between atoms: C_36  and  O_37 
REMARK   14  A    between atoms: C_38  and  O_39 
REMARK   15  A    between atoms: C_40  and  O_41 
REMARK   16  A    between atoms: C_42  and  O_43 
ROOT
HETATM    1  C   UNL N   1      -7.375  18.112  67.960  0.00  0.00     0.184 C 
HETATM    2  C   UNL N   1      -7.873  16.839  68.704  0.00  0.00     0.183 C 
HETATM    3  C   UNL N   1      -8.074  15.685  67.701  0.00  0.00     0.204 C 
HETATM    4  C   UNL N   1      -9.034  16.135  66.587  0.00  0.00     0.292 C 
HETATM    5  O   UNL N   1      -8.525  17.283  65.923  0.00  0.00    -0.351 OA
HETATM    6  C   UNL N   1      -8.372  18.396  66.792  0.00  0.00     0.152 C 
HETATM    7  C   UNL N   1      -7.888  19.571  65.936  0.00  0.00     0.042 C 
ENDROOT
BRANCH   4   8
HETATM    8  O   UNL N   1     -10.326  16.342  67.141  0.00  0.00    -0.343 OA
BRANCH   8   9
HETATM    9  C   UNL N   1     -10.648  15.387  68.138  0.00  0.00     0.233 C 
HETATM   10  C   UNL N   1     -11.165  16.026  69.413  0.00  0.00     0.196 C 
HETATM   11  C   UNL N   1     -11.826  15.146  70.412  0.00  0.00     0.079 A 
HETATM   12  O   UNL N   1     -11.119  17.237  69.564  0.00  0.00    -0.289 OA
HETATM   13  C   UNL N   1     -12.241  13.874  69.949  0.00  0.00     0.089 A 
HETATM   14  C   UNL N   1     -12.081  15.512  71.764  0.00  0.00     0.085 A 
HETATM   15  O   UNL N   1     -12.034  13.513  68.653  0.00  0.00    -0.337 OA
HETATM   16  C   UNL N   1     -12.889  12.989  70.815  0.00  0.00     0.074 A 
HETATM   17  C   UNL N   1     -11.767  14.441  67.650  0.00  0.00     0.199 C 
HETATM   18  C   UNL N   1     -13.149  13.355  72.137  0.00  0.00     0.071 A 
HETATM   19  C   UNL N   1     -12.744  14.612  72.606  0.00  0.00     0.074 A 
BRANCH  17  20
HETATM   20  C   UNL N   1     -11.417  13.761  66.337  0.00  0.00    -0.023 A 
HETATM   21  C   UNL N   1     -10.382  12.810  66.308  0.00  0.00     0.013 A 
HETATM   22  C   UNL N   1     -10.041  12.165  65.119  0.00  0.00     0.040 A 
HETATM   23  C   UNL N   1     -10.725  12.452  63.937  0.00  0.00     0.098 A 
HETATM   24  C   UNL N   1     -11.762  13.405  63.945  0.00  0.00     0.099 A 
HETATM   25  C   UNL N   1     -12.100  14.062  65.141  0.00  0.00     0.049 A 
BRANCH  23  26
HETATM   26  O   UNL N   1     -10.379  11.806  62.804  0.00  0.00    -0.358 OA
HETATM   27  H   UNL N   1      -9.610  11.221  62.754  0.00  0.00     0.218 HD
ENDBRANCH  23  26
BRANCH  24  28
HETATM   28  O   UNL N   1     -12.430  13.683  62.806  0.00  0.00    -0.358 OA
HETATM   29  H   UNL N   1     -12.869  12.992  62.289  0.00  0.00     0.218 HD
ENDBRANCH  24  28
ENDBRANCH  17  20
BRANCH  18  30
HETATM   30  O   UNL N   1     -13.793  12.496  72.953  0.00  0.00    -0.361 OA
HETATM   31  H   UNL N   1     -13.431  12.244  73.815  0.00  0.00     0.217 HD
ENDBRANCH  18  30
BRANCH  14  32
HETATM   32  O   UNL N   1     -11.691  16.695  72.293  0.00  0.00    -0.360 OA
HETATM   33  H   UNL N   1     -10.833  17.105  72.148  0.00  0.00     0.217 HD
ENDBRANCH  14  32
ENDBRANCH   8   9
ENDBRANCH   4   8
BRANCH   3  34
HETATM   34  O   UNL N   1      -6.845  15.239  67.173  0.00  0.00    -0.388 OA
HETATM   35  H   UNL N   1      -6.875  15.285  66.183  0.00  0.00     0.210 HD
ENDBRANCH   3  34
BRANCH   2  36
HETATM   36  O   UNL N   1      -7.018  16.415  69.733  0.00  0.00    -0.390 OA
HETATM   37  H   UNL N   1      -6.830  17.198  70.312  0.00  0.00     0.210 HD
ENDBRANCH   2  36
BRANCH   1  38
HETATM   38  O   UNL N   1      -7.344  19.284  68.775  0.00  0.00    -0.348 OA
BRANCH  38  39
HETATM   39  C   UNL N   1      -6.077  19.882  69.040  0.00  0.00     0.292 C 
HETATM   40  C   UNL N   1      -5.684  19.830  70.556  0.00  0.00     0.204 C 
HETATM   41  C   UNL N   1      -4.227  20.300  70.774  0.00  0.00     0.183 C 
HETATM   42  C   UNL N   1      -3.302  19.512  69.837  0.00  0.00     0.180 C 
HETATM   43  C   UNL N   1      -3.810  19.629  68.380  0.00  0.00     0.179 C 
HETATM   44  O   UNL N   1      -5.136  19.121  68.289  0.00  0.00    -0.348 OA
BRANCH  40  45
HETATM   45  O   UNL N   1      -6.540  20.566  71.390  0.00  0.00    -0.388 OA
HETATM   46  H   UNL N   1      -6.237  21.511  71.375  0.00  0.00     0.210 HD
ENDBRANCH  40  45
BRANCH  41  47
HETATM   47  O   UNL N   1      -4.074  21.694  70.602  0.00  0.00    -0.390 OA
HETATM   48  H   UNL N   1      -3.169  21.892  70.258  0.00  0.00     0.210 HD
ENDBRANCH  41  47
BRANCH  42  49
HETATM   49  O   UNL N   1      -1.966  19.928  69.982  0.00  0.00    -0.390 OA
HETATM   50  H   UNL N   1      -1.410  19.394  69.357  0.00  0.00     0.210 HD
ENDBRANCH  42  49
BRANCH  43  51
HETATM   51  C   UNL N   1      -2.915  18.820  67.432  0.00  0.00     0.198 C 
BRANCH  51  52
HETATM   52  O   UNL N   1      -1.791  19.585  67.092  0.00  0.00    -0.398 OA
HETATM   53  H   UNL N   1      -1.059  19.318  67.706  0.00  0.00     0.209 HD
ENDBRANCH  51  52
ENDBRANCH  43  51
ENDBRANCH  38  39
ENDBRANCH   1  38
TORSDOF 16
ENDMDL
MODEL 3
REMARK VINA RESULT:      -8.2      4.012      7.173
REMARK  16 active torsions:
REMARK  status: ('A' for Active; 'I' for Inactive)
REMARK    1  A    between atoms: O_1  and  C_2 
REMARK    2  A    between atoms: O_1  and  C_33 
REMARK    3  A    between atoms: C_3  and  O_4 
REMARK    4  A    between atoms: C_5  and  O_6 
REMARK    5  A    between atoms: C_7  and  O_11 
REMARK    6  A    between atoms: O_11  and  C_12 
REMARK    7  A    between atoms: C_13  and  C_25 
REMARK    8  A    between atoms: C_19  and  O_20 
REMARK    9  A    between atoms: C_22  and  O_23 
REMARK   10  A    between atoms: C_27  and  O_28 
REMARK   11  A    between atoms: C_29  and  O_30 
REMARK   12  A    between atoms: C_35  and  C_42 
REMARK   13  A    between atoms: C_36  and  O_37 
REMARK   14  A    between atoms: C_38  and  O_39 
REMARK   15  A    between atoms: C_40  and  O_41 
REMARK   16  A    between atoms: C_42  and  O_43 
ROOT
HETATM    1  C   UNL N   1      -7.043  17.800  67.653  0.00  0.00     0.184 C 
HETATM    2  C   UNL N   1      -7.597  16.627  68.514  0.00  0.00     0.183 C 
HETATM    3  C   UNL N   1      -8.026  15.460  67.602  0.00  0.00     0.204 C 
HETATM    4  C   UNL N   1      -9.042  15.965  66.565  0.00  0.00     0.292 C 
HETATM    5  O   UNL N   1      -8.483  17.017  65.789  0.00  0.00    -0.351 OA
HETATM    6  C   UNL N   1      -8.120  18.144  66.575  0.00  0.00     0.152 C 
HETATM    7  C   UNL N   1      -7.603  19.216  65.611  0.00  0.00     0.042 C 
ENDROOT
BRANCH   4   8
HETATM    8  O   UNL N   1     -10.239  16.344  67.231  0.00  0.00    -0.343 OA
BRANCH   8   9
HETATM    9  C   UNL N   1     -10.629  15.405  68.219  0.00  0.00     0.233 C 
HETATM   10  C   UNL N   1     -11.125  16.068  69.491  0.00  0.00     0.196 C 
HETATM   11  C   UNL N   1     -11.850  15.225  70.477  0.00  0.00     0.079 A 
HETATM   12  O   UNL N   1     -11.012  17.274  69.647  0.00  0.00    -0.289 OA
HETATM   13  C   UNL N   1     -12.331  13.980  70.003  0.00  0.00     0.089 A 
HETATM   14  C   UNL N   1     -12.101  15.600  71.827  0.00  0.00     0.085 A 
HETATM   15  O   UNL N   1     -12.128  13.612  68.707  0.00  0.00    -0.337 OA
HETATM   16  C   UNL N   1     -13.040  13.131  70.856  0.00  0.00     0.074 A 
HETATM   17  C   UNL N   1     -11.794  14.527  67.712  0.00  0.00     0.199 C 
HETATM   18  C   UNL N   1     -13.297  13.507  72.176  0.00  0.00     0.071 A 
HETATM   19  C   UNL N   1     -12.826  14.736  72.656  0.00  0.00     0.074 A 
BRANCH  17  20
HETATM   20  C   UNL N   1     -11.466  13.833  66.401  0.00  0.00    -0.023 A 
HETATM   21  C   UNL N   1     -10.479  12.832  66.380  0.00  0.00     0.013 A 
HETATM   22  C   UNL N   1     -10.160  12.172  65.193  0.00  0.00     0.040 A 
HETATM   23  C   UNL N   1     -10.818  12.496  64.005  0.00  0.00     0.098 A 
HETATM   24  C   UNL N   1     -11.807  13.499  64.006  0.00  0.00     0.099 A 
HETATM   25  C   UNL N   1     -12.122  14.169  65.200  0.00  0.00     0.049 A 
BRANCH  23  26
HETATM   26  O   UNL N   1     -10.494  11.835  62.873  0.00  0.00    -0.358 OA
HETATM   27  H   UNL N   1      -9.580  11.740  62.572  0.00  0.00     0.218 HD
ENDBRANCH  23  26
BRANCH  24  28
HETATM   28  O   UNL N   1     -12.449  13.812  62.861  0.00  0.00    -0.358 OA
HETATM   29  H   UNL N   1     -11.973  13.947  62.029  0.00  0.00     0.218 HD
ENDBRANCH  24  28
ENDBRANCH  17  20
BRANCH  18  30
HETATM   30  O   UNL N   1     -14.000  12.683  72.979  0.00  0.00    -0.361 OA
HETATM   31  H   UNL N   1     -13.799  12.598  73.923  0.00  0.00     0.217 HD
ENDBRANCH  18  30
BRANCH  14  32
HETATM   32  O   UNL N   1     -11.651  16.756  72.367  0.00  0.00    -0.360 OA
HETATM   33  H   UNL N   1     -12.208  17.427  72.773  0.00  0.00     0.217 HD
ENDBRANCH  14  32
ENDBRANCH   8   9
ENDBRANCH   4   8
BRANCH   3  34
HETATM   34  O   UNL N   1      -6.915  14.853  66.981  0.00  0.00    -0.388 OA
HETATM   35  H   UNL N   1      -7.163  13.944  66.676  0.00  0.00     0.210 HD
ENDBRANCH   3  34
BRANCH   2  36
HETATM   36  O   UNL N   1      -6.690  16.155  69.475  0.00  0.00    -0.390 OA
HETATM   37  H   UNL N   1      -5.780  16.436  69.197  0.00  0.00     0.210 HD
ENDBRANCH   2  36
BRANCH   1  38
HETATM   38  O   UNL N   1      -6.800  18.996  68.394  0.00  0.00    -0.348 OA
BRANCH  38  39
HETATM   39  C   UNL N   1      -5.459  19.277  68.790  0.00  0.00     0.292 C 
HETATM   40  C   UNL N   1      -4.747  20.304  67.845  0.00  0.00     0.204 C 
HETATM   41  C   UNL N   1      -3.377  20.737  68.418  0.00  0.00     0.183 C 
HETATM   42  C   UNL N   1      -3.567  21.211  69.864  0.00  0.00     0.180 C 
HETATM   43  C   UNL N   1      -4.296  20.117  70.682  0.00  0.00     0.179 C 
HETATM   44  O   UNL N   1      -5.562  19.839  70.095  0.00  0.00    -0.348 OA
BRANCH  40  45
HETATM   45  O   UNL N   1      -4.577  19.843  66.531  0.00  0.00    -0.388 OA
HETATM   46  H   UNL N   1      -4.963  18.931  66.478  0.00  0.00     0.210 HD
ENDBRANCH  40  45
BRANCH  41  47
HETATM   47  O   UNL N   1      -2.405  19.715  68.329  0.00  0.00    -0.390 OA
HETATM   48  H   UNL N   1      -1.873  19.829  67.504  0.00  0.00     0.210 HD
ENDBRANCH  41  47
BRANCH  42  49
HETATM   49  O   UNL N   1      -2.338  21.588  70.436  0.00  0.00    -0.390 OA
HETATM   50  H   UNL N   1      -2.409  22.538  70.714  0.00  0.00     0.210 HD
ENDBRANCH  42  49
BRANCH  43  51
HETATM   51  C   UNL N   1      -4.523  20.586  72.124  0.00  0.00     0.198 C 
BRANCH  51  52
HETATM   52  O   UNL N   1      -4.491  21.987  72.166  0.00  0.00    -0.398 OA
HETATM   53  H   UNL N   1      -5.220  22.314  71.578  0.00  0.00     0.209 HD
ENDBRANCH  51  52
ENDBRANCH  43  51
ENDBRANCH  38  39
ENDBRANCH   1  38
TORSDOF 16
ENDMDL
MODEL 4
REMARK VINA RESULT:      -8.0      4.934      9.208
REMARK  16 active torsions:
REMARK  status: ('A' for Active; 'I' for Inactive)
REMARK    1  A    between atoms: O_1  and  C_2 
REMARK    2  A    between atoms: O_1  and  C_33 
REMARK    3  A    between atoms: C_3  and  O_4 
REMARK    4  A    between atoms: C_5  and  O_6 
REMARK    5  A    between atoms: C_7  and  O_11 
REMARK    6  A    between atoms: O_11  and  C_12 
REMARK    7  A    between atoms: C_13  and  C_25 
REMARK    8  A    between atoms: C_19  and  O_20 
REMARK    9  A    between atoms: C_22  and  O_23 
REMARK   10  A    between atoms: C_27  and  O_28 
REMARK   11  A    between atoms: C_29  and  O_30 
REMARK   12  A    between atoms: C_35  and  C_42 
REMARK   13  A    between atoms: C_36  and  O_37 
REMARK   14  A    between atoms: C_38  and  O_39 
REMARK   15  A    between atoms: C_40  and  O_41 
REMARK   16  A    between atoms: C_42  and  O_43 
ROOT
HETATM    1  C   UNL N   1      -5.897  18.034  68.644  0.00  0.00     0.184 C 
HETATM    2  C   UNL N   1      -6.132  16.820  69.590  0.00  0.00     0.183 C 
HETATM    3  C   UNL N   1      -5.756  15.509  68.871  0.00  0.00     0.204 C 
HETATM    4  C   UNL N   1      -6.546  15.399  67.557  0.00  0.00     0.292 C 
HETATM    5  O   UNL N   1      -6.280  16.515  66.719  0.00  0.00    -0.351 OA
HETATM    6  C   UNL N   1      -6.661  17.749  67.313  0.00  0.00     0.152 C 
HETATM    7  C   UNL N   1      -6.386  18.847  66.281  0.00  0.00     0.042 C 
ENDROOT
BRANCH   4   8
HETATM    8  O   UNL N   1      -7.928  15.247  67.856  0.00  0.00    -0.343 OA
BRANCH   8   9
HETATM    9  C   UNL N   1      -8.695  14.912  66.712  0.00  0.00     0.233 C 
HETATM   10  C   UNL N   1      -8.919  13.417  66.576  0.00  0.00     0.196 C 
HETATM   11  C   UNL N   1      -9.954  12.955  65.614  0.00  0.00     0.079 A 
HETATM   12  O   UNL N   1      -8.331  12.632  67.303  0.00  0.00    -0.289 OA
HETATM   13  C   UNL N   1     -10.884  13.929  65.178  0.00  0.00     0.089 A 
HETATM   14  C   UNL N   1     -10.074  11.618  65.141  0.00  0.00     0.085 A 
HETATM   15  O   UNL N   1     -10.808  15.208  65.639  0.00  0.00    -0.337 OA
HETATM   16  C   UNL N   1     -11.903  13.578  64.289  0.00  0.00     0.074 A 
HETATM   17  C   UNL N   1     -10.100  15.549  66.790  0.00  0.00     0.199 C 
HETATM   18  C   UNL N   1     -12.026  12.263  63.837  0.00  0.00     0.071 A 
HETATM   19  C   UNL N   1     -11.112  11.290  64.263  0.00  0.00     0.074 A 
BRANCH  17  20
HETATM   20  C   UNL N   1     -10.042  17.055  66.985  0.00  0.00    -0.023 A 
HETATM   21  C   UNL N   1     -10.205  17.900  65.874  0.00  0.00     0.013 A 
HETATM   22  C   UNL N   1     -10.162  19.287  66.022  0.00  0.00     0.040 A 
HETATM   23  C   UNL N   1      -9.958  19.858  67.279  0.00  0.00     0.098 A 
HETATM   24  C   UNL N   1      -9.788  19.027  68.403  0.00  0.00     0.099 A 
HETATM   25  C   UNL N   1      -9.822  17.630  68.252  0.00  0.00     0.049 A 
BRANCH  23  26
HETATM   26  O   UNL N   1      -9.929  21.202  67.393  0.00  0.00    -0.358 OA
HETATM   27  H   UNL N   1     -10.679  21.760  67.143  0.00  0.00     0.218 HD
ENDBRANCH  23  26
BRANCH  24  28
HETATM   28  O   UNL N   1      -9.594  19.574  69.622  0.00  0.00    -0.358 OA
HETATM   29  H   UNL N   1     -10.334  19.865  70.174  0.00  0.00     0.218 HD
ENDBRANCH  24  28
ENDBRANCH  17  20
BRANCH  18  30
HETATM   30  O   UNL N   1     -13.028  11.938  62.995  0.00  0.00    -0.361 OA
HETATM   31  H   UNL N   1     -13.854  11.545  63.314  0.00  0.00     0.217 HD
ENDBRANCH  18  30
BRANCH  14  32
HETATM   32  O   UNL N   1      -9.209  10.634  65.485  0.00  0.00    -0.360 OA
HETATM   33  H   UNL N   1      -9.218   9.744  65.121  0.00  0.00     0.217 HD
ENDBRANCH  14  32
ENDBRANCH   8   9
ENDBRANCH   4   8
BRANCH   3  34
HETATM   34  O   UNL N   1      -4.366  15.424  68.645  0.00  0.00    -0.388 OA
HETATM   35  H   UNL N   1      -4.109  16.063  67.932  0.00  0.00     0.210 HD
ENDBRANCH   3  34
BRANCH   2  36
HETATM   36  O   UNL N   1      -5.427  16.903  70.802  0.00  0.00    -0.390 OA
HETATM   37  H   UNL N   1      -5.937  16.393  71.483  0.00  0.00     0.210 HD
ENDBRANCH   2  36
BRANCH   1  38
HETATM   38  O   UNL N   1      -6.397  19.270  69.154  0.00  0.00    -0.348 OA
BRANCH  38  39
HETATM   39  C   UNL N   1      -5.456  20.213  69.663  0.00  0.00     0.292 C 
HETATM   40  C   UNL N   1      -5.364  20.199  71.228  0.00  0.00     0.204 C 
HETATM   41  C   UNL N   1      -4.197  21.082  71.729  0.00  0.00     0.183 C 
HETATM   42  C   UNL N   1      -2.911  20.672  70.998  0.00  0.00     0.180 C 
HETATM   43  C   UNL N   1      -3.142  20.711  69.468  0.00  0.00     0.179 C 
HETATM   44  O   UNL N   1      -4.199  19.824  69.118  0.00  0.00    -0.348 OA
BRANCH  40  45
HETATM   45  O   UNL N   1      -6.549  20.585  71.870  0.00  0.00    -0.388 OA
HETATM   46  H   UNL N   1      -6.470  21.548  72.096  0.00  0.00     0.210 HD
ENDBRANCH  40  45
BRANCH  41  47
HETATM   47  O   UNL N   1      -4.460  22.462  71.582  0.00  0.00    -0.390 OA
HETATM   48  H   UNL N   1      -4.566  22.683  70.625  0.00  0.00     0.210 HD
ENDBRANCH  41  47
BRANCH  42  49
HETATM   49  O   UNL N   1      -1.826  21.471  71.404  0.00  0.00    -0.390 OA
HETATM   50  H   UNL N   1      -1.436  21.065  72.221  0.00  0.00     0.210 HD
ENDBRANCH  42  49
BRANCH  43  51
HETATM   51  C   UNL N   1      -1.876  20.273  68.722  0.00  0.00     0.198 C 
BRANCH  51  52
HETATM   52  O   UNL N   1      -1.284  19.201  69.404  0.00  0.00    -0.398 OA
HETATM   53  H   UNL N   1      -0.622  18.793  68.788  0.00  0.00     0.209 HD
ENDBRANCH  51  52
ENDBRANCH  43  51
ENDBRANCH  38  39
ENDBRANCH   1  38
TORSDOF 16
ENDMDL
MODEL 5
REMARK VINA RESULT:      -7.7      2.675      7.952
REMARK  16 active torsions:
REMARK  status: ('A' for Active; 'I' for Inactive)
REMARK    1  A    between atoms: O_1  and  C_2 
REMARK    2  A    between atoms: O_1  and  C_33 
REMARK    3  A    between atoms: C_3  and  O_4 
REMARK    4  A    between atoms: C_5  and  O_6 
REMARK    5  A    between atoms: C_7  and  O_11 
REMARK    6  A    between atoms: O_11  and  C_12 
REMARK    7  A    between atoms: C_13  and  C_25 
REMARK    8  A    between atoms: C_19  and  O_20 
REMARK    9  A    between atoms: C_22  and  O_23 
REMARK   10  A    between atoms: C_27  and  O_28 
REMARK   11  A    between atoms: C_29  and  O_30 
REMARK   12  A    between atoms: C_35  and  C_42 
REMARK   13  A    between atoms: C_36  and  O_37 
REMARK   14  A    between atoms: C_38  and  O_39 
REMARK   15  A    between atoms: C_40  and  O_41 
REMARK   16  A    between atoms: C_42  and  O_43 
ROOT
HETATM    1  C   UNL N   1     -10.335  10.746  68.941  0.00  0.00     0.184 C 
HETATM    2  C   UNL N   1     -11.385  11.886  69.092  0.00  0.00     0.183 C 
HETATM    3  C   UNL N   1     -11.440  12.728  67.801  0.00  0.00     0.204 C 
HETATM    4  C   UNL N   1     -10.035  13.256  67.472  0.00  0.00     0.292 C 
HETATM    5  O   UNL N   1      -9.120  12.179  67.320  0.00  0.00    -0.351 OA
HETATM    6  C   UNL N   1      -8.988  11.401  68.501  0.00  0.00     0.152 C 
HETATM    7  C   UNL N   1      -7.928  10.332  68.219  0.00  0.00     0.042 C 
ENDROOT
BRANCH   4   8
HETATM    8  O   UNL N   1      -9.638  14.183  68.474  0.00  0.00    -0.343 OA
BRANCH   8   9
HETATM    9  C   UNL N   1      -9.004  15.328  67.931  0.00  0.00     0.233 C 
HETATM   10  C   UNL N   1      -9.876  16.568  68.000  0.00  0.00     0.196 C 
HETATM   11  C   UNL N   1      -9.232  17.885  67.759  0.00  0.00     0.079 A 
HETATM   12  O   UNL N   1     -11.048  16.484  68.335  0.00  0.00    -0.289 OA
HETATM   13  C   UNL N   1      -7.819  17.917  67.844  0.00  0.00     0.089 A 
HETATM   14  C   UNL N   1      -9.940  19.089  67.481  0.00  0.00     0.085 A 
HETATM   15  O   UNL N   1      -7.122  16.784  68.137  0.00  0.00    -0.337 OA
HETATM   16  C   UNL N   1      -7.131  19.117  67.650  0.00  0.00     0.074 A 
HETATM   17  C   UNL N   1      -7.718  15.667  68.717  0.00  0.00     0.199 C 
HETATM   18  C   UNL N   1      -7.828  20.299  67.391  0.00  0.00     0.071 A 
HETATM   19  C   UNL N   1      -9.227  20.280  67.306  0.00  0.00     0.074 A 
BRANCH  17  20
HETATM   20  C   UNL N   1      -6.757  14.492  68.786  0.00  0.00    -0.023 A 
HETATM   21  C   UNL N   1      -6.419  13.952  70.039  0.00  0.00     0.013 A 
HETATM   22  C   UNL N   1      -5.543  12.870  70.135  0.00  0.00     0.040 A 
HETATM   23  C   UNL N   1      -4.989  12.305  68.985  0.00  0.00     0.098 A 
HETATM   24  C   UNL N   1      -5.312  12.836  67.721  0.00  0.00     0.099 A 
HETATM   25  C   UNL N   1      -6.187  13.931  67.626  0.00  0.00     0.049 A 
BRANCH  23  26
HETATM   26  O   UNL N   1      -4.151  11.254  69.108  0.00  0.00    -0.358 OA
HETATM   27  H   UNL N   1      -4.084  10.563  68.434  0.00  0.00     0.218 HD
ENDBRANCH  23  26
BRANCH  24  28
HETATM   28  O   UNL N   1      -4.782  12.290  66.606  0.00  0.00    -0.358 OA
HETATM   29  H   UNL N   1      -5.326  11.817  65.961  0.00  0.00     0.218 HD
ENDBRANCH  24  28
ENDBRANCH  17  20
BRANCH  18  30
HETATM   30  O   UNL N   1      -7.149  21.452  67.228  0.00  0.00    -0.361 OA
HETATM   31  H   UNL N   1      -6.205  21.520  67.434  0.00  0.00     0.217 HD
ENDBRANCH  18  30
BRANCH  14  32
HETATM   32  O   UNL N   1     -11.286  19.139  67.353  0.00  0.00    -0.360 OA
HETATM   33  H   UNL N   1     -11.757  19.200  66.516  0.00  0.00     0.217 HD
ENDBRANCH  14  32
ENDBRANCH   8   9
ENDBRANCH   4   8
BRANCH   3  34
HETATM   34  O   UNL N   1     -11.979  11.990  66.727  0.00  0.00    -0.388 OA
HETATM   35  H   UNL N   1     -12.362  11.142  67.068  0.00  0.00     0.210 HD
ENDBRANCH   3  34
BRANCH   2  36
HETATM   36  O   UNL N   1     -12.675  11.429  69.403  0.00  0.00    -0.390 OA
HETATM   37  H   UNL N   1     -12.639  10.440  69.465  0.00  0.00     0.210 HD
ENDBRANCH   2  36
BRANCH   1  38
HETATM   38  O   UNL N   1     -10.077  10.035  70.151  0.00  0.00    -0.348 OA
BRANCH  38  39
HETATM   39  C   UNL N   1     -10.747   8.792  70.353  0.00  0.00     0.292 C 
HETATM   40  C   UNL N   1      -9.910   7.781  71.211  0.00  0.00     0.204 C 
HETATM   41  C   UNL N   1     -10.745   6.533  71.579  0.00  0.00     0.183 C 
HETATM   42  C   UNL N   1     -12.066   6.985  72.215  0.00  0.00     0.180 C 
HETATM   43  C   UNL N   1     -12.781   7.990  71.279  0.00  0.00     0.179 C 
HETATM   44  O   UNL N   1     -11.943   9.118  71.054  0.00  0.00    -0.348 OA
BRANCH  40  45
HETATM   45  O   UNL N   1      -8.711   7.377  70.603  0.00  0.00    -0.388 OA
HETATM   46  H   UNL N   1      -7.983   7.486  71.269  0.00  0.00     0.210 HD
ENDBRANCH  40  45
BRANCH  41  47
HETATM   47  O   UNL N   1     -10.965   5.682  70.473  0.00  0.00    -0.390 OA
HETATM   48  H   UNL N   1     -11.713   6.029  69.927  0.00  0.00     0.210 HD
ENDBRANCH  41  47
BRANCH  42  49
HETATM   49  O   UNL N   1     -12.873   5.878  72.540  0.00  0.00    -0.390 OA
HETATM   50  H   UNL N   1     -12.781   5.709  73.514  0.00  0.00     0.210 HD
ENDBRANCH  42  49
BRANCH  43  51
HETATM   51  C   UNL N   1     -14.089   8.477  71.913  0.00  0.00     0.198 C 
BRANCH  51  52
HETATM   52  O   UNL N   1     -13.866   8.776  73.265  0.00  0.00    -0.398 OA
HETATM   53  H   UNL N   1     -13.068   8.259  73.550  0.00  0.00     0.209 HD
ENDBRANCH  51  52
ENDBRANCH  43  51
ENDBRANCH  38  39
ENDBRANCH   1  38
TORSDOF 16
ENDMDL
MODEL 6
REMARK VINA RESULT:      -7.7      3.566      6.635
REMARK  16 active torsions:
REMARK  status: ('A' for Active; 'I' for Inactive)
REMARK    1  A    between atoms: O_1  and  C_2 
REMARK    2  A    between atoms: O_1  and  C_33 
REMARK    3  A    between atoms: C_3  and  O_4 
REMARK    4  A    between atoms: C_5  and  O_6 
REMARK    5  A    between atoms: C_7  and  O_11 
REMARK    6  A    between atoms: O_11  and  C_12 
REMARK    7  A    between atoms: C_13  and  C_25 
REMARK    8  A    between atoms: C_19  and  O_20 
REMARK    9  A    between atoms: C_22  and  O_23 
REMARK   10  A    between atoms: C_27  and  O_28 
REMARK   11  A    between atoms: C_29  and  O_30 
REMARK   12  A    between atoms: C_35  and  C_42 
REMARK   13  A    between atoms: C_36  and  O_37 
REMARK   14  A    between atoms: C_38  and  O_39 
REMARK   15  A    between atoms: C_40  and  O_41 
REMARK   16  A    between atoms: C_42  and  O_43 
ROOT
HETATM    1  C   UNL N   1      -9.900   7.254  67.381  0.00  0.00     0.184 C 
HETATM    2  C   UNL N   1     -10.179   8.601  66.653  0.00  0.00     0.183 C 
HETATM    3  C   UNL N   1      -9.441   9.751  67.368  0.00  0.00     0.204 C 
HETATM    4  C   UNL N   1      -9.851   9.781  68.849  0.00  0.00     0.292 C 
HETATM    5  O   UNL N   1      -9.555   8.540  69.475  0.00  0.00    -0.351 OA
HETATM    6  C   UNL N   1     -10.254   7.451  68.889  0.00  0.00     0.152 C 
HETATM    7  C   UNL N   1      -9.899   6.200  69.700  0.00  0.00     0.042 C 
ENDROOT
BRANCH   4   8
HETATM    8  O   UNL N   1     -11.223  10.138  68.946  0.00  0.00    -0.343 OA
BRANCH   8   9
HETATM    9  C   UNL N   1     -11.467  11.081  69.976  0.00  0.00     0.233 C 
HETATM   10  C   UNL N   1     -11.808  12.458  69.437  0.00  0.00     0.196 C 
HETATM   11  C   UNL N   1     -12.386  13.450  70.382  0.00  0.00     0.079 A 
HETATM   12  O   UNL N   1     -11.697  12.704  68.247  0.00  0.00    -0.289 OA
HETATM   13  C   UNL N   1     -12.902  12.932  71.595  0.00  0.00     0.089 A 
HETATM   14  C   UNL N   1     -12.470  14.848  70.130  0.00  0.00     0.085 A 
HETATM   15  O   UNL N   1     -12.859  11.594  71.846  0.00  0.00    -0.337 OA
HETATM   16  C   UNL N   1     -13.481  13.790  72.534  0.00  0.00     0.074 A 
HETATM   17  C   UNL N   1     -12.671  10.649  70.841  0.00  0.00     0.199 C 
HETATM   18  C   UNL N   1     -13.573  15.159  72.279  0.00  0.00     0.071 A 
HETATM   19  C   UNL N   1     -13.067  15.682  71.081  0.00  0.00     0.074 A 
BRANCH  17  20
HETATM   20  C   UNL N   1     -12.501   9.251  71.412  0.00  0.00    -0.023 A 
HETATM   21  C   UNL N   1     -13.461   8.267  71.119  0.00  0.00     0.013 A 
HETATM   22  C   UNL N   1     -13.330   6.973  71.624  0.00  0.00     0.040 A 
HETATM   23  C   UNL N   1     -12.240   6.634  72.427  0.00  0.00     0.098 A 
HETATM   24  C   UNL N   1     -11.271   7.608  72.735  0.00  0.00     0.099 A 
HETATM   25  C   UNL N   1     -11.408   8.914  72.234  0.00  0.00     0.049 A 
BRANCH  23  26
HETATM   26  O   UNL N   1     -12.136   5.372  72.895  0.00  0.00    -0.358 OA
HETATM   27  H   UNL N   1     -12.236   5.156  73.833  0.00  0.00     0.218 HD
ENDBRANCH  23  26
BRANCH  24  28
HETATM   28  O   UNL N   1     -10.213   7.284  73.508  0.00  0.00    -0.358 OA
HETATM   29  H   UNL N   1      -9.804   6.408  73.473  0.00  0.00     0.218 HD
ENDBRANCH  24  28
ENDBRANCH  17  20
BRANCH  18  30
HETATM   30  O   UNL N   1     -14.154  15.970  73.187  0.00  0.00    -0.361 OA
HETATM   31  H   UNL N   1     -14.950  16.480  72.979  0.00  0.00     0.217 HD
ENDBRANCH  18  30
BRANCH  14  32
HETATM   32  O   UNL N   1     -11.975  15.426  69.011  0.00  0.00    -0.360 OA
HETATM   33  H   UNL N   1     -12.248  16.282  68.668  0.00  0.00     0.217 HD
ENDBRANCH  14  32
ENDBRANCH   8   9
ENDBRANCH   4   8
BRANCH   3  34
HETATM   34  O   UNL N   1      -8.042   9.636  67.223  0.00  0.00    -0.388 OA
HETATM   35  H   UNL N   1      -7.830   9.339  66.301  0.00  0.00     0.210 HD
ENDBRANCH   3  34
BRANCH   2  36
HETATM   36  O   UNL N   1      -9.821   8.595  65.296  0.00  0.00    -0.390 OA
HETATM   37  H   UNL N   1      -9.236   9.379  65.133  0.00  0.00     0.210 HD
ENDBRANCH   2  36
BRANCH   1  38
HETATM   38  O   UNL N   1     -10.694   6.166  66.907  0.00  0.00    -0.348 OA
BRANCH  38  39
HETATM   39  C   UNL N   1     -10.026   4.959  66.544  0.00  0.00     0.292 C 
HETATM   40  C   UNL N   1     -10.311   4.525  65.065  0.00  0.00     0.204 C 
HETATM   41  C   UNL N   1      -9.416   3.335  64.647  0.00  0.00     0.183 C 
HETATM   42  C   UNL N   1      -7.952   3.679  64.952  0.00  0.00     0.180 C 
HETATM   43  C   UNL N   1      -7.812   4.107  66.433  0.00  0.00     0.179 C 
HETATM   44  O   UNL N   1      -8.637   5.239  66.688  0.00  0.00    -0.348 OA
BRANCH  40  45
HETATM   45  O   UNL N   1     -11.655   4.207  64.816  0.00  0.00    -0.388 OA
HETATM   46  H   UNL N   1     -11.672   3.426  64.205  0.00  0.00     0.210 HD
ENDBRANCH  40  45
BRANCH  41  47
HETATM   47  O   UNL N   1      -9.803   2.123  65.262  0.00  0.00    -0.390 OA
HETATM   48  H   UNL N   1      -9.182   1.909  66.001  0.00  0.00     0.210 HD
ENDBRANCH  41  47
BRANCH  42  49
HETATM   49  O   UNL N   1      -7.103   2.610  64.613  0.00  0.00    -0.390 OA
HETATM   50  H   UNL N   1      -6.859   2.705  63.656  0.00  0.00     0.210 HD
ENDBRANCH  42  49
BRANCH  43  51
HETATM   51  C   UNL N   1      -6.359   4.486  66.747  0.00  0.00     0.198 C 
BRANCH  51  52
HETATM   52  O   UNL N   1      -5.770   5.048  65.606  0.00  0.00    -0.398 OA
HETATM   53  H   UNL N   1      -6.011   6.010  65.596  0.00  0.00     0.209 HD
ENDBRANCH  51  52
ENDBRANCH  43  51
ENDBRANCH  38  39
ENDBRANCH   1  38
TORSDOF 16
ENDMDL
MODEL 7
REMARK VINA RESULT:      -7.5      3.867      7.013
REMARK  16 active torsions:
REMARK  status: ('A' for Active; 'I' for Inactive)
REMARK    1  A    between atoms: O_1  and  C_2 
REMARK    2  A    between atoms: O_1  and  C_33 
REMARK    3  A    between atoms: C_3  and  O_4 
REMARK    4  A    between atoms: C_5  and  O_6 
REMARK    5  A    between atoms: C_7  and  O_11 
REMARK    6  A    between atoms: O_11  and  C_12 
REMARK    7  A    between atoms: C_13  and  C_25 
REMARK    8  A    between atoms: C_19  and  O_20 
REMARK    9  A    between atoms: C_22  and  O_23 
REMARK   10  A    between atoms: C_27  and  O_28 
REMARK   11  A    between atoms: C_29  and  O_30 
REMARK   12  A    between atoms: C_35  and  C_42 
REMARK   13  A    between atoms: C_36  and  O_37 
REMARK   14  A    between atoms: C_38  and  O_39 
REMARK   15  A    between atoms: C_40  and  O_41 
REMARK   16  A    between atoms: C_42  and  O_43 
ROOT
HETATM    1  C   UNL N   1      -7.304  18.222  66.446  0.00  0.00     0.184 C 
HETATM    2  C   UNL N   1      -8.776  18.704  66.288  0.00  0.00     0.183 C 
HETATM    3  C   UNL N   1      -9.436  18.852  67.674  0.00  0.00     0.204 C 
HETATM    4  C   UNL N   1      -9.326  17.523  68.439  0.00  0.00     0.292 C 
HETATM    5  O   UNL N   1      -7.965  17.138  68.579  0.00  0.00    -0.351 OA
HETATM    6  C   UNL N   1      -7.323  16.933  67.328  0.00  0.00     0.152 C 
HETATM    7  C   UNL N   1      -5.897  16.457  67.628  0.00  0.00     0.042 C 
ENDROOT
BRANCH   4   8
HETATM    8  O   UNL N   1     -10.116  16.541  67.782  0.00  0.00    -0.343 OA
BRANCH   8   9
HETATM    9  C   UNL N   1     -10.583  15.539  68.670  0.00  0.00     0.233 C 
HETATM   10  C   UNL N   1     -11.161  16.116  69.949  0.00  0.00     0.196 C 
HETATM   11  C   UNL N   1     -11.960  15.214  70.819  0.00  0.00     0.079 A 
HETATM   12  O   UNL N   1     -11.047  17.305  70.201  0.00  0.00    -0.289 OA
HETATM   13  C   UNL N   1     -12.420  14.014  70.223  0.00  0.00     0.089 A 
HETATM   14  C   UNL N   1     -12.302  15.494  72.172  0.00  0.00     0.085 A 
HETATM   15  O   UNL N   1     -12.129  13.738  68.921  0.00  0.00    -0.337 OA
HETATM   16  C   UNL N   1     -13.195  13.116  70.961  0.00  0.00     0.074 A 
HETATM   17  C   UNL N   1     -11.718  14.717  68.021  0.00  0.00     0.199 C 
HETATM   18  C   UNL N   1     -13.540  13.400  72.283  0.00  0.00     0.071 A 
HETATM   19  C   UNL N   1     -13.092  14.584  72.883  0.00  0.00     0.074 A 
BRANCH  17  20
HETATM   20  C   UNL N   1     -11.306  14.115  66.688  0.00  0.00    -0.023 A 
HETATM   21  C   UNL N   1     -10.153  13.312  66.622  0.00  0.00     0.013 A 
HETATM   22  C   UNL N   1      -9.752  12.740  65.415  0.00  0.00     0.040 A 
HETATM   23  C   UNL N   1     -10.492  12.955  64.251  0.00  0.00     0.098 A 
HETATM   24  C   UNL N   1     -11.646  13.760  64.296  0.00  0.00     0.099 A 
HETATM   25  C   UNL N   1     -12.045  14.343  65.511  0.00  0.00     0.049 A 
BRANCH  23  26
HETATM   26  O   UNL N   1     -10.084  12.382  63.098  0.00  0.00    -0.358 OA
HETATM   27  H   UNL N   1     -10.018  12.876  62.269  0.00  0.00     0.218 HD
ENDBRANCH  23  26
BRANCH  24  28
HETATM   28  O   UNL N   1     -12.367  13.967  63.174  0.00  0.00    -0.358 OA
HETATM   29  H   UNL N   1     -12.063  14.564  62.475  0.00  0.00     0.218 HD
ENDBRANCH  24  28
ENDBRANCH  17  20
BRANCH  18  30
HETATM   30  O   UNL N   1     -14.306  12.530  72.974  0.00  0.00    -0.361 OA
HETATM   31  H   UNL N   1     -14.155  12.355  73.915  0.00  0.00     0.217 HD
ENDBRANCH  18  30
BRANCH  14  32
HETATM   32  O   UNL N   1     -11.880  16.602  72.824  0.00  0.00    -0.360 OA
HETATM   33  H   UNL N   1     -11.261  17.247  72.468  0.00  0.00     0.217 HD
ENDBRANCH  14  32
ENDBRANCH   8   9
ENDBRANCH   4   8
BRANCH   3  34
HETATM   34  O   UNL N   1      -8.868  19.916  68.405  0.00  0.00    -0.388 OA
HETATM   35  H   UNL N   1      -7.880  19.871  68.339  0.00  0.00     0.210 HD
ENDBRANCH   3  34
BRANCH   2  36
HETATM   36  O   UNL N   1      -8.902  19.912  65.583  0.00  0.00    -0.390 OA
HETATM   37  H   UNL N   1      -9.832  20.235  65.702  0.00  0.00     0.210 HD
ENDBRANCH   2  36
BRANCH   1  38
HETATM   38  O   UNL N   1      -6.675  17.873  65.213  0.00  0.00    -0.348 OA
BRANCH  38  39
HETATM   39  C   UNL N   1      -5.666  18.745  64.707  0.00  0.00     0.292 C 
HETATM   40  C   UNL N   1      -4.465  17.975  64.057  0.00  0.00     0.204 C 
HETATM   41  C   UNL N   1      -3.497  18.946  63.342  0.00  0.00     0.183 C 
HETATM   42  C   UNL N   1      -4.299  19.830  62.377  0.00  0.00     0.180 C 
HETATM   43  C   UNL N   1      -5.461  20.515  63.138  0.00  0.00     0.179 C 
HETATM   44  O   UNL N   1      -6.312  19.527  63.707  0.00  0.00    -0.348 OA
BRANCH  40  45
HETATM   45  O   UNL N   1      -3.744  17.181  64.962  0.00  0.00    -0.388 OA
HETATM   46  H   UNL N   1      -3.692  17.674  65.821  0.00  0.00     0.210 HD
ENDBRANCH  40  45
BRANCH  41  47
HETATM   47  O   UNL N   1      -2.739  19.721  64.248  0.00  0.00    -0.390 OA
HETATM   48  H   UNL N   1      -2.722  20.664  63.950  0.00  0.00     0.210 HD
ENDBRANCH  41  47
BRANCH  42  49
HETATM   49  O   UNL N   1      -3.460  20.752  61.724  0.00  0.00    -0.390 OA
HETATM   50  H   UNL N   1      -2.530  20.589  62.031  0.00  0.00     0.210 HD
ENDBRANCH  42  49
BRANCH  43  51
HETATM   51  C   UNL N   1      -6.293  21.379  62.182  0.00  0.00     0.198 C 
BRANCH  51  52
HETATM   52  O   UNL N   1      -5.537  22.492  61.786  0.00  0.00    -0.398 OA
HETATM   53  H   UNL N   1      -6.113  23.292  61.901  0.00  0.00     0.209 HD
ENDBRANCH  51  52
ENDBRANCH  43  51
ENDBRANCH  38  39
ENDBRANCH   1  38
TORSDOF 16
ENDMDL
MODEL 8
REMARK VINA RESULT:      -7.4      5.285     10.951
REMARK  16 active torsions:
REMARK  status: ('A' for Active; 'I' for Inactive)
REMARK    1  A    between atoms: O_1  and  C_2 
REMARK    2  A    between atoms: O_1  and  C_33 
REMARK    3  A    between atoms: C_3  and  O_4 
REMARK    4  A    between atoms: C_5  and  O_6 
REMARK    5  A    between atoms: C_7  and  O_11 
REMARK    6  A    between atoms: O_11  and  C_12 
REMARK    7  A    between atoms: C_13  and  C_25 
REMARK    8  A    between atoms: C_19  and  O_20 
REMARK    9  A    between atoms: C_22  and  O_23 
REMARK   10  A    between atoms: C_27  and  O_28 
REMARK   11  A    between atoms: C_29  and  O_30 
REMARK   12  A    between atoms: C_35  and  C_42 
REMARK   13  A    between atoms: C_36  and  O_37 
REMARK   14  A    between atoms: C_38  and  O_39 
REMARK   15  A    between atoms: C_40  and  O_41 
REMARK   16  A    between atoms: C_42  and  O_43 
ROOT
HETATM    1  C   UNL N   1      -9.042  17.423  66.990  0.00  0.00     0.184 C 
HETATM    2  C   UNL N   1      -7.567  17.057  66.655  0.00  0.00     0.183 C 
HETATM    3  C   UNL N   1      -6.635  17.519  67.794  0.00  0.00     0.204 C 
HETATM    4  C   UNL N   1      -6.832  19.023  68.040  0.00  0.00     0.292 C 
HETATM    5  O   UNL N   1      -8.186  19.304  68.366  0.00  0.00    -0.351 OA
HETATM    6  C   UNL N   1      -9.085  18.948  67.325  0.00  0.00     0.152 C 
HETATM    7  C   UNL N   1     -10.487  19.367  67.779  0.00  0.00     0.042 C 
ENDROOT
BRANCH   4   8
HETATM    8  O   UNL N   1      -6.374  19.745  66.904  0.00  0.00    -0.343 OA
BRANCH   8   9
HETATM    9  C   UNL N   1      -5.243  19.142  66.299  0.00  0.00     0.233 C 
HETATM   10  C   UNL N   1      -5.294  19.195  64.783  0.00  0.00     0.196 C 
HETATM   11  C   UNL N   1      -4.047  18.887  64.035  0.00  0.00     0.079 A 
HETATM   12  O   UNL N   1      -6.304  19.569  64.209  0.00  0.00    -0.289 OA
HETATM   13  C   UNL N   1      -2.843  18.926  64.780  0.00  0.00     0.089 A 
HETATM   14  C   UNL N   1      -3.995  18.589  62.644  0.00  0.00     0.085 A 
HETATM   15  O   UNL N   1      -2.865  19.237  66.106  0.00  0.00    -0.337 OA
HETATM   16  C   UNL N   1      -1.621  18.669  64.153  0.00  0.00     0.074 A 
HETATM   17  C   UNL N   1      -3.946  19.875  66.708  0.00  0.00     0.199 C 
HETATM   18  C   UNL N   1      -1.572  18.390  62.787  0.00  0.00     0.071 A 
HETATM   19  C   UNL N   1      -2.757  18.350  62.039  0.00  0.00     0.074 A 
BRANCH  17  20
HETATM   20  C   UNL N   1      -3.779  19.955  68.217  0.00  0.00    -0.023 A 
HETATM   21  C   UNL N   1      -3.180  18.883  68.901  0.00  0.00     0.013 A 
HETATM   22  C   UNL N   1      -3.008  18.929  70.284  0.00  0.00     0.040 A 
HETATM   23  C   UNL N   1      -3.427  20.044  71.012  0.00  0.00     0.098 A 
HETATM   24  C   UNL N   1      -4.033  21.125  70.345  0.00  0.00     0.099 A 
HETATM   25  C   UNL N   1      -4.215  21.075  68.952  0.00  0.00     0.049 A 
BRANCH  23  26
HETATM   26  O   UNL N   1      -3.240  20.064  72.349  0.00  0.00    -0.358 OA
HETATM   27  H   UNL N   1      -2.426  20.395  72.754  0.00  0.00     0.218 HD
ENDBRANCH  23  26
BRANCH  24  28
HETATM   28  O   UNL N   1      -4.436  22.207  71.044  0.00  0.00    -0.358 OA
HETATM   29  H   UNL N   1      -4.269  22.293  71.994  0.00  0.00     0.218 HD
ENDBRANCH  24  28
ENDBRANCH  17  20
BRANCH  18  30
HETATM   30  O   UNL N   1      -0.382  18.164  62.194  0.00  0.00    -0.361 OA
HETATM   31  H   UNL N   1      -0.136  17.288  61.861  0.00  0.00     0.217 HD
ENDBRANCH  18  30
BRANCH  14  32
HETATM   32  O   UNL N   1      -5.100  18.503  61.867  0.00  0.00    -0.360 OA
HETATM   33  H   UNL N   1      -5.857  17.938  62.051  0.00  0.00     0.217 HD
ENDBRANCH  14  32
ENDBRANCH   8   9
ENDBRANCH   4   8
BRANCH   3  34
HETATM   34  O   UNL N   1      -6.849  16.772  68.971  0.00  0.00    -0.388 OA
HETATM   35  H   UNL N   1      -7.267  17.352  69.657  0.00  0.00     0.210 HD
ENDBRANCH   3  34
BRANCH   2  36
HETATM   36  O   UNL N   1      -7.364  15.689  66.416  0.00  0.00    -0.390 OA
HETATM   37  H   UNL N   1      -6.394  15.549  66.263  0.00  0.00     0.210 HD
ENDBRANCH   2  36
BRANCH   1  38
HETATM   38  O   UNL N   1      -9.951  17.209  65.911  0.00  0.00    -0.348 OA
BRANCH  38  39
HETATM   39  C   UNL N   1     -10.861  16.115  66.010  0.00  0.00     0.292 C 
HETATM   40  C   UNL N   1     -11.122  15.413  64.633  0.00  0.00     0.204 C 
HETATM   41  C   UNL N   1     -11.947  14.117  64.812  0.00  0.00     0.183 C 
HETATM   42  C   UNL N   1     -11.270  13.237  65.871  0.00  0.00     0.180 C 
HETATM   43  C   UNL N   1     -11.054  14.052  67.169  0.00  0.00     0.179 C 
HETATM   44  O   UNL N   1     -10.241  15.188  66.895  0.00  0.00    -0.348 OA
BRANCH  40  45
HETATM   45  O   UNL N   1     -11.750  16.237  63.686  0.00  0.00    -0.388 OA
HETATM   46  H   UNL N   1     -12.388  16.822  64.170  0.00  0.00     0.210 HD
ENDBRANCH  40  45
BRANCH  41  47
HETATM   47  O   UNL N   1     -13.298  14.374  65.136  0.00  0.00    -0.390 OA
HETATM   48  H   UNL N   1     -13.736  13.538  65.431  0.00  0.00     0.210 HD
ENDBRANCH  41  47
BRANCH  42  49
HETATM   49  O   UNL N   1     -12.005  12.056  66.087  0.00  0.00    -0.390 OA
HETATM   50  H   UNL N   1     -11.416  11.413  66.560  0.00  0.00     0.210 HD
ENDBRANCH  42  49
BRANCH  43  51
HETATM   51  C   UNL N   1     -10.350  13.196  68.229  0.00  0.00     0.198 C 
BRANCH  51  52
HETATM   52  O   UNL N   1     -11.302  12.427  68.912  0.00  0.00    -0.398 OA
HETATM   53  H   UNL N   1     -11.772  11.876  68.234  0.00  0.00     0.209 HD
ENDBRANCH  51  52
ENDBRANCH  43  51
ENDBRANCH  38  39
ENDBRANCH   1  38
TORSDOF 16
ENDMDL
MODEL 9
REMARK VINA RESULT:      -7.4      3.237      7.697
REMARK  16 active torsions:
REMARK  status: ('A' for Active; 'I' for Inactive)
REMARK    1  A    between atoms: O_1  and  C_2 
REMARK    2  A    between atoms: O_1  and  C_33 
REMARK    3  A    between atoms: C_3  and  O_4 
REMARK    4  A    between atoms: C_5  and  O_6 
REMARK    5  A    between atoms: C_7  and  O_11 
REMARK    6  A    between atoms: O_11  and  C_12 
REMARK    7  A    between atoms: C_13  and  C_25 
REMARK    8  A    between atoms: C_19  and  O_20 
REMARK    9  A    between atoms: C_22  and  O_23 
REMARK   10  A    between atoms: C_27  and  O_28 
REMARK   11  A    between atoms: C_29  and  O_30 
REMARK   12  A    between atoms: C_35  and  C_42 
REMARK   13  A    between atoms: C_36  and  O_37 
REMARK   14  A    between atoms: C_38  and  O_39 
REMARK   15  A    between atoms: C_40  and  O_41 
REMARK   16  A    between atoms: C_42  and  O_43 
ROOT
HETATM    1  C   UNL N   1     -10.997  13.970  66.427  0.00  0.00     0.184 C 
HETATM    2  C   UNL N   1     -10.454  14.103  64.975  0.00  0.00     0.183 C 
HETATM    3  C   UNL N   1     -11.183  13.112  64.044  0.00  0.00     0.204 C 
HETATM    4  C   UNL N   1     -11.044  11.686  64.602  0.00  0.00     0.292 C 
HETATM    5  O   UNL N   1     -11.575  11.610  65.918  0.00  0.00    -0.351 OA
HETATM    6  C   UNL N   1     -10.901  12.464  66.831  0.00  0.00     0.152 C 
HETATM    7  C   UNL N   1     -11.524  12.229  68.211  0.00  0.00     0.042 C 
ENDROOT
BRANCH   4   8
HETATM    8  O   UNL N   1      -9.681  11.289  64.530  0.00  0.00    -0.343 OA
BRANCH   8   9
HETATM    9  C   UNL N   1      -9.531   9.932  64.152  0.00  0.00     0.233 C 
HETATM   10  C   UNL N   1      -9.053   9.773  62.720  0.00  0.00     0.196 C 
HETATM   11  C   UNL N   1      -8.560   8.437  62.296  0.00  0.00     0.079 A 
HETATM   12  O   UNL N   1      -8.992  10.739  61.976  0.00  0.00    -0.289 OA
HETATM   13  C   UNL N   1      -8.237   7.530  63.334  0.00  0.00     0.089 A 
HETATM   14  C   UNL N   1      -8.374   8.040  60.942  0.00  0.00     0.085 A 
HETATM   15  O   UNL N   1      -8.379   7.898  64.638  0.00  0.00    -0.337 OA
HETATM   16  C   UNL N   1      -7.748   6.257  63.028  0.00  0.00     0.074 A 
HETATM   17  C   UNL N   1      -8.477   9.229  65.035  0.00  0.00     0.199 C 
HETATM   18  C   UNL N   1      -7.555   5.875  61.699  0.00  0.00     0.071 A 
HETATM   19  C   UNL N   1      -7.869   6.765  60.664  0.00  0.00     0.074 A 
BRANCH  17  20
HETATM   20  C   UNL N   1      -8.790   9.350  66.516  0.00  0.00    -0.023 A 
HETATM   21  C   UNL N   1      -7.963  10.142  67.333  0.00  0.00     0.013 A 
HETATM   22  C   UNL N   1      -8.228  10.277  68.696  0.00  0.00     0.040 A 
HETATM   23  C   UNL N   1      -9.321   9.629  69.271  0.00  0.00     0.098 A 
HETATM   24  C   UNL N   1     -10.158   8.828  68.470  0.00  0.00     0.099 A 
HETATM   25  C   UNL N   1      -9.886   8.684  67.099  0.00  0.00     0.049 A 
BRANCH  23  26
HETATM   26  O   UNL N   1      -9.558   9.784  70.591  0.00  0.00    -0.358 OA
HETATM   27  H   UNL N   1      -9.425  10.628  71.046  0.00  0.00     0.218 HD
ENDBRANCH  23  26
BRANCH  24  28
HETATM   28  O   UNL N   1     -11.220   8.202  69.022  0.00  0.00    -0.358 OA
HETATM   29  H   UNL N   1     -12.127   8.391  68.741  0.00  0.00     0.218 HD
ENDBRANCH  24  28
ENDBRANCH  17  20
BRANCH  18  30
HETATM   30  O   UNL N   1      -7.062   4.650  61.423  0.00  0.00    -0.361 OA
HETATM   31  H   UNL N   1      -6.368   4.518  60.760  0.00  0.00     0.217 HD
ENDBRANCH  18  30
BRANCH  14  32
HETATM   32  O   UNL N   1      -8.686   8.834  59.892  0.00  0.00    -0.360 OA
HETATM   33  H   UNL N   1      -8.044   9.241  59.302  0.00  0.00     0.217 HD
ENDBRANCH  14  32
ENDBRANCH   8   9
ENDBRANCH   4   8
BRANCH   3  34
HETATM   34  O   UNL N   1     -12.537  13.468  63.872  0.00  0.00    -0.388 OA
HETATM   35  H   UNL N   1     -12.853  13.142  62.991  0.00  0.00     0.210 HD
ENDBRANCH   3  34
BRANCH   2  36
HETATM   36  O   UNL N   1     -10.562  15.399  64.447  0.00  0.00    -0.390 OA
HETATM   37  H   UNL N   1     -10.112  15.404  63.563  0.00  0.00     0.210 HD
ENDBRANCH   2  36
BRANCH   1  38
HETATM   38  O   UNL N   1     -10.251  14.708  67.394  0.00  0.00    -0.348 OA
BRANCH  38  39
HETATM   39  C   UNL N   1     -10.140  16.119  67.218  0.00  0.00     0.292 C 
HETATM   40  C   UNL N   1     -10.421  16.921  68.535  0.00  0.00     0.204 C 
HETATM   41  C   UNL N   1     -10.093  18.423  68.358  0.00  0.00     0.183 C 
HETATM   42  C   UNL N   1      -8.669  18.562  67.805  0.00  0.00     0.180 C 
HETATM   43  C   UNL N   1      -8.520  17.710  66.521  0.00  0.00     0.179 C 
HETATM   44  O   UNL N   1      -8.793  16.344  66.814  0.00  0.00    -0.348 OA
BRANCH  40  45
HETATM   45  O   UNL N   1     -11.732  16.785  69.015  0.00  0.00    -0.388 OA
HETATM   46  H   UNL N   1     -11.737  17.066  69.966  0.00  0.00     0.210 HD
ENDBRANCH  40  45
BRANCH  41  47
HETATM   47  O   UNL N   1     -11.034  19.091  67.543  0.00  0.00    -0.390 OA
HETATM   48  H   UNL N   1     -10.889  18.848  66.596  0.00  0.00     0.210 HD
ENDBRANCH  41  47
BRANCH  42  49
HETATM   49  O   UNL N   1      -8.338  19.914  67.600  0.00  0.00    -0.390 OA
HETATM   50  H   UNL N   1      -9.146  20.458  67.791  0.00  0.00     0.210 HD
ENDBRANCH  42  49
BRANCH  43  51
HETATM   51  C   UNL N   1      -7.092  17.812  65.971  0.00  0.00     0.198 C 
BRANCH  51  52
HETATM   52  O   UNL N   1      -6.992  18.944  65.149  0.00  0.00    -0.398 OA
HETATM   53  H   UNL N   1      -6.198  19.456  65.454  0.00  0.00     0.209 HD
ENDBRANCH  51  52
ENDBRANCH  43  51
ENDBRANCH  38  39
ENDBRANCH   1  38
TORSDOF 16
ENDMDL
