# Supplementary material for: Structure-based computational screening of 470 natural quercetin derivatives for identification of SARS-CoV-2 Mpro inhibitor
Source: PeerJ. 2023 Mar 14;11:e14915. doi: 10.7717/peerj.14915 (PMC10022500; doi:10.7717/peerj.14915)
Supplement: Supplemental Information 1 [file peerj-11-14915-s001.zip › Screening 470 Quercetin Derivates as Anticovid/Docking results/36_uff_E=1131.95_out.pdbqt]

MODEL 1
REMARK VINA RESULT:      -8.1      0.000      0.000
REMARK  29 active torsions:
REMARK  status: ('A' for Active; 'I' for Inactive)
REMARK    1  A    between atoms: O_1  and  C_2 
REMARK    2  A    between atoms: O_1  and  C_45 
REMARK    3  A    between atoms: C_3  and  O_4 
REMARK    4  A    between atoms: C_5  and  O_6 
REMARK    5  A    between atoms: C_7  and  C_43 
REMARK    6  A    between atoms: C_9  and  O_10 
REMARK    7  A    between atoms: O_10  and  C_11 
REMARK    8  A    between atoms: C_12  and  C_35 
REMARK    9  A    between atoms: C_18  and  O_19 
REMARK   10  A    between atoms: C_21  and  O_22 
REMARK   11  A    between atoms: O_22  and  C_23 
REMARK   12  A    between atoms: C_25  and  C_32 
REMARK   13  A    between atoms: C_26  and  O_27 
REMARK   14  A    between atoms: C_28  and  O_29 
REMARK   15  A    between atoms: C_30  and  O_31 
REMARK   16  A    between atoms: C_32  and  O_33 
REMARK   17  A    between atoms: C_37  and  O_38 
REMARK   18  A    between atoms: C_39  and  O_40 
REMARK   19  A    between atoms: C_43  and  O_44 
REMARK   20  A    between atoms: C_47  and  C_54 
REMARK   21  A    between atoms: C_48  and  O_49 
REMARK   22  A    between atoms: C_50  and  O_51 
REMARK   23  A    between atoms: C_52  and  O_53 
REMARK   24  A    between atoms: C_54  and  O_55 
REMARK   25  A    between atoms: O_55  and  C_56 
REMARK   26  A    between atoms: C_56  and  C_58 
REMARK   27  A    between atoms: C_59  and  C_60 
REMARK   28  A    between atoms: C_62  and  O_63 
REMARK   29  A    between atoms: C_65  and  O_66 
ROOT
HETATM    1  C   UNL N   1      -7.964   8.189  67.864  0.00  0.00     0.211 C 
HETATM    2  C   UNL N   1      -7.265   7.105  66.972  0.00  0.00     0.183 C 
HETATM    3  C   UNL N   1      -6.289   7.763  65.969  0.00  0.00     0.180 C 
HETATM    4  C   UNL N   1      -6.993   8.863  65.146  0.00  0.00     0.179 C 
HETATM    5  O   UNL N   1      -7.602   9.821  65.997  0.00  0.00    -0.348 OA
HETATM    6  C   UNL N   1      -8.545   9.265  66.907  0.00  0.00     0.298 C 
ENDROOT
BRANCH   6   7
HETATM    7  O   UNL N   1      -9.126  10.319  67.614  0.00  0.00    -0.311 OA
BRANCH   7   8
HETATM    8  C   UNL N   1      -8.675  11.621  67.657  0.00  0.00     0.157 A 
HETATM    9  C   UNL N   1      -7.691  12.041  68.592  0.00  0.00     0.223 A 
HETATM   10  C   UNL N   1      -7.235  13.375  68.606  0.00  0.00     0.084 A 
HETATM   11  O   UNL N   1      -7.235  11.251  69.383  0.00  0.00    -0.284 OA
HETATM   12  C   UNL N   1      -7.775  14.260  67.647  0.00  0.00     0.096 A 
HETATM   13  C   UNL N   1      -6.270  13.874  69.545  0.00  0.00     0.085 A 
HETATM   14  O   UNL N   1      -8.672  13.831  66.760  0.00  0.00    -0.306 OA
HETATM   15  C   UNL N   1      -7.390  15.615  67.636  0.00  0.00     0.075 A 
HETATM   16  C   UNL N   1      -9.155  12.584  66.725  0.00  0.00     0.124 A 
HETATM   17  C   UNL N   1      -6.473  16.095  68.592  0.00  0.00     0.077 A 
HETATM   18  C   UNL N   1      -5.926  15.218  69.514  0.00  0.00     0.074 A 
BRANCH  16  19
HETATM   19  C   UNL N   1     -10.228  12.307  65.710  0.00  0.00     0.004 A 
HETATM   20  C   UNL N   1     -11.554  12.765  65.862  0.00  0.00     0.017 A 
HETATM   21  C   UNL N   1     -12.504  12.535  64.859  0.00  0.00     0.040 A 
HETATM   22  C   UNL N   1     -12.162  11.836  63.699  0.00  0.00     0.098 A 
HETATM   23  C   UNL N   1     -10.849  11.365  63.535  0.00  0.00     0.099 A 
HETATM   24  C   UNL N   1      -9.888  11.614  64.529  0.00  0.00     0.053 A 
BRANCH  22  25
HETATM   25  O   UNL N   1     -13.103  11.631  62.751  0.00  0.00    -0.358 OA
HETATM   26  H   UNL N   1     -12.898  11.225  61.896  0.00  0.00     0.218 HD
ENDBRANCH  22  25
BRANCH  23  27
HETATM   27  O   UNL N   1     -10.516  10.677  62.421  0.00  0.00    -0.358 OA
HETATM   28  H   UNL N   1     -10.964  10.823  61.575  0.00  0.00     0.218 HD
ENDBRANCH  23  27
ENDBRANCH  16  19
BRANCH  17  29
HETATM   29  O   UNL N   1      -6.096  17.393  68.691  0.00  0.00    -0.318 OA
BRANCH  29  30
HETATM   30  C   UNL N   1      -6.884  18.522  68.676  0.00  0.00     0.298 C 
HETATM   31  C   UNL N   1      -6.207  19.526  67.721  0.00  0.00     0.205 C 
HETATM   32  C   UNL N   1      -7.079  20.790  67.644  0.00  0.00     0.183 C 
HETATM   33  C   UNL N   1      -8.503  20.399  67.214  0.00  0.00     0.180 C 
HETATM   34  C   UNL N   1      -9.030  19.314  68.186  0.00  0.00     0.179 C 
HETATM   35  O   UNL N   1      -8.175  18.179  68.198  0.00  0.00    -0.348 OA
BRANCH  31  36
HETATM   36  O   UNL N   1      -6.062  18.925  66.456  0.00  0.00    -0.388 OA
HETATM   37  H   UNL N   1      -6.507  19.516  65.795  0.00  0.00     0.210 HD
ENDBRANCH  31  36
BRANCH  32  38
HETATM   38  O   UNL N   1      -6.515  21.716  66.753  0.00  0.00    -0.390 OA
HETATM   39  H   UNL N   1      -7.154  22.474  66.684  0.00  0.00     0.210 HD
ENDBRANCH  32  38
BRANCH  33  40
HETATM   40  O   UNL N   1      -8.481  19.913  65.893  0.00  0.00    -0.390 OA
HETATM   41  H   UNL N   1      -7.752  19.241  65.835  0.00  0.00     0.210 HD
ENDBRANCH  33  40
BRANCH  34  42
HETATM   42  C   UNL N   1     -10.439  18.863  67.779  0.00  0.00     0.198 C 
BRANCH  42  43
HETATM   43  O   UNL N   1     -10.752  17.633  68.374  0.00  0.00    -0.398 OA
HETATM   44  H   UNL N   1     -10.119  16.964  67.999  0.00  0.00     0.209 HD
ENDBRANCH  42  43
ENDBRANCH  34  42
ENDBRANCH  29  30
ENDBRANCH  17  29
BRANCH  13  45
HETATM   45  O   UNL N   1      -5.658  13.128  70.499  0.00  0.00    -0.360 OA
HETATM   46  H   UNL N   1      -5.366  12.215  70.445  0.00  0.00     0.217 HD
ENDBRANCH  13  45
ENDBRANCH   7   8
ENDBRANCH   6   7
BRANCH   1  47
HETATM   47  O   UNL N   1      -9.113   7.723  68.579  0.00  0.00    -0.346 OA
BRANCH  47  48
HETATM   48  C   UNL N   1      -8.988   7.323  69.932  0.00  0.00     0.292 C 
HETATM   49  C   UNL N   1      -8.232   8.416  70.736  0.00  0.00     0.204 C 
HETATM   50  C   UNL N   1      -8.289   8.142  72.254  0.00  0.00     0.183 C 
HETATM   51  C   UNL N   1      -9.757   7.930  72.665  0.00  0.00     0.180 C 
HETATM   52  C   UNL N   1     -10.394   6.819  71.788  0.00  0.00     0.180 C 
HETATM   53  O   UNL N   1     -10.322   7.202  70.419  0.00  0.00    -0.348 OA
BRANCH  49  54
HETATM   54  O   UNL N   1      -6.906   8.586  70.308  0.00  0.00    -0.388 OA
HETATM   55  H   UNL N   1      -6.386   8.942  71.073  0.00  0.00     0.210 HD
ENDBRANCH  49  54
BRANCH  50  56
HETATM   56  O   UNL N   1      -7.477   7.052  72.639  0.00  0.00    -0.390 OA
HETATM   57  H   UNL N   1      -7.812   6.222  72.219  0.00  0.00     0.210 HD
ENDBRANCH  50  56
BRANCH  51  58
HETATM   58  O   UNL N   1      -9.857   7.670  74.043  0.00  0.00    -0.390 OA
HETATM   59  H   UNL N   1      -9.440   8.429  74.525  0.00  0.00     0.210 HD
ENDBRANCH  51  58
BRANCH  52  60
HETATM   60  C   UNL N   1     -11.886   6.600  72.133  0.00  0.00     0.213 C 
BRANCH  60  61
HETATM   61  O   UNL N   1     -12.544   7.764  72.506  0.00  0.00    -0.316 OA
BRANCH  61  62
HETATM   62  C   UNL N   1     -13.664   8.258  71.911  0.00  0.00     0.282 C 
HETATM   63  O   UNL N   1     -14.627   7.534  71.699  0.00  0.00    -0.260 OA
BRANCH  62  64
HETATM   64  C   UNL N   1     -13.703   9.690  71.528  0.00  0.00     0.083 C 
HETATM   65  C   UNL N   1     -12.574  10.385  71.272  0.00  0.00     0.017 C 
BRANCH  65  66
HETATM   66  C   UNL N   1     -12.534  11.826  70.879  0.00  0.00    -0.033 A 
HETATM   67  C   UNL N   1     -11.860  12.290  69.732  0.00  0.00     0.014 A 
HETATM   68  C   UNL N   1     -11.868  13.650  69.410  0.00  0.00     0.040 A 
HETATM   69  C   UNL N   1     -12.535  14.571  70.223  0.00  0.00     0.099 A 
HETATM   70  C   UNL N   1     -13.207  14.130  71.378  0.00  0.00     0.102 A 
HETATM   71  C   UNL N   1     -13.204  12.755  71.693  0.00  0.00     0.051 A 
BRANCH  69  72
HETATM   72  O   UNL N   1     -12.520  15.877  69.881  0.00  0.00    -0.358 OA
HETATM   73  H   UNL N   1     -12.725  16.181  68.985  0.00  0.00     0.218 HD
ENDBRANCH  69  72
BRANCH  70  74
HETATM   74  O   UNL N   1     -13.838  15.047  72.163  0.00  0.00    -0.353 OA
HETATM   75  C   UNL N   1     -13.236  15.808  73.144  0.00  0.00     0.210 C 
ENDBRANCH  70  74
ENDBRANCH  65  66
ENDBRANCH  62  64
ENDBRANCH  61  62
ENDBRANCH  60  61
ENDBRANCH  52  60
ENDBRANCH  47  48
ENDBRANCH   1  47
BRANCH   2  76
HETATM   76  O   UNL N   1      -6.580   6.128  67.713  0.00  0.00    -0.390 OA
HETATM   77  H   UNL N   1      -6.394   5.363  67.112  0.00  0.00     0.210 HD
ENDBRANCH   2  76
BRANCH   4  78
HETATM   78  C   UNL N   1      -7.902   8.381  63.984  0.00  0.00     0.198 C 
BRANCH  78  79
HETATM   79  O   UNL N   1      -7.928   9.243  62.877  0.00  0.00    -0.398 OA
HETATM   80  H   UNL N   1      -8.872   9.323  62.578  0.00  0.00     0.209 HD
ENDBRANCH  78  79
ENDBRANCH   4  78
BRANCH   3  81
HETATM   81  O   UNL N   1      -5.171   8.300  66.640  0.00  0.00    -0.390 OA
HETATM   82  H   UNL N   1      -5.280   8.158  67.616  0.00  0.00     0.210 HD
ENDBRANCH   3  81
TORSDOF 29
ENDMDL
MODEL 2
REMARK VINA RESULT:      -8.0      2.636     10.710
REMARK  29 active torsions:
REMARK  status: ('A' for Active; 'I' for Inactive)
REMARK    1  A    between atoms: O_1  and  C_2 
REMARK    2  A    between atoms: O_1  and  C_45 
REMARK    3  A    between atoms: C_3  and  O_4 
REMARK    4  A    between atoms: C_5  and  O_6 
REMARK    5  A    between atoms: C_7  and  C_43 
REMARK    6  A    between atoms: C_9  and  O_10 
REMARK    7  A    between atoms: O_10  and  C_11 
REMARK    8  A    between atoms: C_12  and  C_35 
REMARK    9  A    between atoms: C_18  and  O_19 
REMARK   10  A    between atoms: C_21  and  O_22 
REMARK   11  A    between atoms: O_22  and  C_23 
REMARK   12  A    between atoms: C_25  and  C_32 
REMARK   13  A    between atoms: C_26  and  O_27 
REMARK   14  A    between atoms: C_28  and  O_29 
REMARK   15  A    between atoms: C_30  and  O_31 
REMARK   16  A    between atoms: C_32  and  O_33 
REMARK   17  A    between atoms: C_37  and  O_38 
REMARK   18  A    between atoms: C_39  and  O_40 
REMARK   19  A    between atoms: C_43  and  O_44 
REMARK   20  A    between atoms: C_47  and  C_54 
REMARK   21  A    between atoms: C_48  and  O_49 
REMARK   22  A    between atoms: C_50  and  O_51 
REMARK   23  A    between atoms: C_52  and  O_53 
REMARK   24  A    between atoms: C_54  and  O_55 
REMARK   25  A    between atoms: O_55  and  C_56 
REMARK   26  A    between atoms: C_56  and  C_58 
REMARK   27  A    between atoms: C_59  and  C_60 
REMARK   28  A    between atoms: C_62  and  O_63 
REMARK   29  A    between atoms: C_65  and  O_66 
ROOT
HETATM    1  C   UNL N   1     -10.879  13.844  65.643  0.00  0.00     0.211 C 
HETATM    2  C   UNL N   1     -11.401  13.957  64.168  0.00  0.00     0.183 C 
HETATM    3  C   UNL N   1     -12.081  12.642  63.722  0.00  0.00     0.180 C 
HETATM    4  C   UNL N   1     -11.151  11.430  63.944  0.00  0.00     0.179 C 
HETATM    5  O   UNL N   1     -10.713  11.368  65.292  0.00  0.00    -0.348 OA
HETATM    6  C   UNL N   1     -10.038  12.542  65.732  0.00  0.00     0.298 C 
ENDROOT
BRANCH   6   7
HETATM    7  O   UNL N   1      -9.589  12.311  67.034  0.00  0.00    -0.311 OA
BRANCH   7   8
HETATM    8  C   UNL N   1      -9.829  11.186  67.794  0.00  0.00     0.157 A 
HETATM    9  C   UNL N   1     -10.831  11.165  68.802  0.00  0.00     0.223 A 
HETATM   10  C   UNL N   1     -11.067   9.998  69.556  0.00  0.00     0.084 A 
HETATM   11  O   UNL N   1     -11.490  12.153  69.016  0.00  0.00    -0.284 OA
HETATM   12  C   UNL N   1     -10.291   8.857  69.254  0.00  0.00     0.096 A 
HETATM   13  C   UNL N   1     -12.038   9.918  70.611  0.00  0.00     0.085 A 
HETATM   14  O   UNL N   1      -9.381   8.894  68.281  0.00  0.00    -0.306 OA
HETATM   15  C   UNL N   1     -10.452   7.672  69.999  0.00  0.00     0.075 A 
HETATM   16  C   UNL N   1      -9.102   9.985  67.558  0.00  0.00     0.124 A 
HETATM   17  C   UNL N   1     -11.380   7.627  71.058  0.00  0.00     0.077 A 
HETATM   18  C   UNL N   1     -12.158   8.739  71.333  0.00  0.00     0.074 A 
BRANCH  16  19
HETATM   19  C   UNL N   1      -7.982   9.863  66.564  0.00  0.00     0.004 A 
HETATM   20  C   UNL N   1      -8.013   8.946  65.491  0.00  0.00     0.017 A 
HETATM   21  C   UNL N   1      -6.973   8.914  64.554  0.00  0.00     0.040 A 
HETATM   22  C   UNL N   1      -5.879   9.774  64.672  0.00  0.00     0.098 A 
HETATM   23  C   UNL N   1      -5.827  10.687  65.739  0.00  0.00     0.099 A 
HETATM   24  C   UNL N   1      -6.880  10.738  66.667  0.00  0.00     0.053 A 
BRANCH  22  25
HETATM   25  O   UNL N   1      -4.892   9.717  63.752  0.00  0.00    -0.358 OA
HETATM   26  H   UNL N   1      -4.084   9.200  63.887  0.00  0.00     0.218 HD
ENDBRANCH  22  25
BRANCH  23  27
HETATM   27  O   UNL N   1      -4.765  11.513  65.865  0.00  0.00    -0.358 OA
HETATM   28  H   UNL N   1      -3.854  11.189  65.813  0.00  0.00     0.218 HD
ENDBRANCH  23  27
ENDBRANCH  16  19
BRANCH  17  29
HETATM   29  O   UNL N   1     -11.554   6.550  71.864  0.00  0.00    -0.318 OA
BRANCH  29  30
HETATM   30  C   UNL N   1     -10.608   5.680  72.354  0.00  0.00     0.298 C 
HETATM   31  C   UNL N   1      -9.815   6.445  73.434  0.00  0.00     0.205 C 
HETATM   32  C   UNL N   1      -8.770   5.492  74.037  0.00  0.00     0.183 C 
HETATM   33  C   UNL N   1      -9.477   4.236  74.573  0.00  0.00     0.180 C 
HETATM   34  C   UNL N   1     -10.320   3.620  73.427  0.00  0.00     0.179 C 
HETATM   35  O   UNL N   1     -11.263   4.558  72.926  0.00  0.00    -0.348 OA
BRANCH  31  36
HETATM   36  O   UNL N   1     -10.711   6.911  74.414  0.00  0.00    -0.388 OA
HETATM   37  H   UNL N   1     -11.267   6.140  74.698  0.00  0.00     0.210 HD
ENDBRANCH  31  36
BRANCH  32  38
HETATM   38  O   UNL N   1      -8.050   6.141  75.053  0.00  0.00    -0.390 OA
HETATM   39  H   UNL N   1      -7.629   6.940  74.641  0.00  0.00     0.210 HD
ENDBRANCH  32  38
BRANCH  33  40
HETATM   40  O   UNL N   1     -10.300   4.584  75.661  0.00  0.00    -0.390 OA
HETATM   41  H   UNL N   1     -10.286   5.573  75.740  0.00  0.00     0.210 HD
ENDBRANCH  33  40
BRANCH  34  42
HETATM   42  C   UNL N   1     -11.076   2.380  73.920  0.00  0.00     0.198 C 
BRANCH  42  43
HETATM   43  O   UNL N   1     -10.389   1.775  74.982  0.00  0.00    -0.398 OA
HETATM   44  H   UNL N   1     -10.103   0.878  74.665  0.00  0.00     0.209 HD
ENDBRANCH  42  43
ENDBRANCH  34  42
ENDBRANCH  29  30
ENDBRANCH  17  29
BRANCH  13  45
HETATM   45  O   UNL N   1     -12.861  10.928  70.985  0.00  0.00    -0.360 OA
HETATM   46  H   UNL N   1     -13.809  11.005  70.852  0.00  0.00     0.217 HD
ENDBRANCH  13  45
ENDBRANCH   7   8
ENDBRANCH   6   7
BRANCH   1  47
HETATM   47  O   UNL N   1      -9.954  14.866  66.028  0.00  0.00    -0.346 OA
BRANCH  47  48
HETATM   48  C   UNL N   1     -10.370  15.901  66.901  0.00  0.00     0.292 C 
HETATM   49  C   UNL N   1      -9.735  15.695  68.304  0.00  0.00     0.204 C 
HETATM   50  C   UNL N   1      -9.958  16.924  69.211  0.00  0.00     0.183 C 
HETATM   51  C   UNL N   1      -9.489  18.184  68.462  0.00  0.00     0.180 C 
HETATM   52  C   UNL N   1     -10.194  18.269  67.082  0.00  0.00     0.180 C 
HETATM   53  O   UNL N   1      -9.881  17.108  66.322  0.00  0.00    -0.348 OA
BRANCH  49  54
HETATM   54  O   UNL N   1     -10.177  14.521  68.933  0.00  0.00    -0.388 OA
HETATM   55  H   UNL N   1      -9.930  13.757  68.351  0.00  0.00     0.210 HD
ENDBRANCH  49  54
BRANCH  50  56
HETATM   56  O   UNL N   1     -11.297  17.042  69.644  0.00  0.00    -0.390 OA
HETATM   57  H   UNL N   1     -11.857  16.371  69.183  0.00  0.00     0.210 HD
ENDBRANCH  50  56
BRANCH  51  58
HETATM   58  O   UNL N   1      -9.679  19.332  69.251  0.00  0.00    -0.390 OA
HETATM   59  H   UNL N   1      -8.922  19.390  69.889  0.00  0.00     0.210 HD
ENDBRANCH  51  58
BRANCH  52  60
HETATM   60  C   UNL N   1      -9.721  19.499  66.271  0.00  0.00     0.213 C 
BRANCH  60  61
HETATM   61  O   UNL N   1      -8.579  19.260  65.519  0.00  0.00    -0.316 OA
BRANCH  61  62
HETATM   62  C   UNL N   1      -7.372  19.859  65.710  0.00  0.00     0.282 C 
HETATM   63  O   UNL N   1      -6.883  20.565  64.838  0.00  0.00    -0.260 OA
BRANCH  62  64
HETATM   64  C   UNL N   1      -6.660  19.650  66.993  0.00  0.00     0.083 C 
HETATM   65  C   UNL N   1      -6.336  20.683  67.799  0.00  0.00     0.017 C 
BRANCH  65  66
HETATM   66  C   UNL N   1      -5.623  20.551  69.105  0.00  0.00    -0.033 A 
HETATM   67  C   UNL N   1      -6.169  19.875  70.214  0.00  0.00     0.014 A 
HETATM   68  C   UNL N   1      -5.448  19.775  71.407  0.00  0.00     0.040 A 
HETATM   69  C   UNL N   1      -4.180  20.350  71.523  0.00  0.00     0.099 A 
HETATM   70  C   UNL N   1      -3.618  21.038  70.431  0.00  0.00     0.102 A 
HETATM   71  C   UNL N   1      -4.346  21.127  69.226  0.00  0.00     0.051 A 
BRANCH  69  72
HETATM   72  O   UNL N   1      -3.513  20.234  72.692  0.00  0.00    -0.358 OA
HETATM   73  H   UNL N   1      -2.785  20.824  72.935  0.00  0.00     0.218 HD
ENDBRANCH  69  72
BRANCH  70  74
HETATM   74  O   UNL N   1      -2.387  21.602  70.572  0.00  0.00    -0.353 OA
HETATM   75  C   UNL N   1      -1.366  21.532  69.646  0.00  0.00     0.210 C 
ENDBRANCH  70  74
ENDBRANCH  65  66
ENDBRANCH  62  64
ENDBRANCH  61  62
ENDBRANCH  60  61
ENDBRANCH  52  60
ENDBRANCH  47  48
ENDBRANCH   1  47
BRANCH   2  76
HETATM   76  O   UNL N   1     -12.288  15.028  63.970  0.00  0.00    -0.390 OA
HETATM   77  H   UNL N   1     -11.787  15.763  63.534  0.00  0.00     0.210 HD
ENDBRANCH   2  76
BRANCH   4  78
HETATM   78  C   UNL N   1     -10.019  11.228  62.901  0.00  0.00     0.198 C 
BRANCH  78  79
HETATM   79  O   UNL N   1     -10.023   9.968  62.284  0.00  0.00    -0.398 OA
HETATM   80  H   UNL N   1      -9.804   9.292  62.977  0.00  0.00     0.209 HD
ENDBRANCH  78  79
ENDBRANCH   4  78
BRANCH   3  81
HETATM   81  O   UNL N   1     -13.298  12.451  64.410  0.00  0.00    -0.390 OA
HETATM   82  H   UNL N   1     -14.051  12.571  63.776  0.00  0.00     0.210 HD
ENDBRANCH   3  81
TORSDOF 29
ENDMDL
MODEL 3
REMARK VINA RESULT:      -7.9      2.069     10.313
REMARK  29 active torsions:
REMARK  status: ('A' for Active; 'I' for Inactive)
REMARK    1  A    between atoms: O_1  and  C_2 
REMARK    2  A    between atoms: O_1  and  C_45 
REMARK    3  A    between atoms: C_3  and  O_4 
REMARK    4  A    between atoms: C_5  and  O_6 
REMARK    5  A    between atoms: C_7  and  C_43 
REMARK    6  A    between atoms: C_9  and  O_10 
REMARK    7  A    between atoms: O_10  and  C_11 
REMARK    8  A    between atoms: C_12  and  C_35 
REMARK    9  A    between atoms: C_18  and  O_19 
REMARK   10  A    between atoms: C_21  and  O_22 
REMARK   11  A    between atoms: O_22  and  C_23 
REMARK   12  A    between atoms: C_25  and  C_32 
REMARK   13  A    between atoms: C_26  and  O_27 
REMARK   14  A    between atoms: C_28  and  O_29 
REMARK   15  A    between atoms: C_30  and  O_31 
REMARK   16  A    between atoms: C_32  and  O_33 
REMARK   17  A    between atoms: C_37  and  O_38 
REMARK   18  A    between atoms: C_39  and  O_40 
REMARK   19  A    between atoms: C_43  and  O_44 
REMARK   20  A    between atoms: C_47  and  C_54 
REMARK   21  A    between atoms: C_48  and  O_49 
REMARK   22  A    between atoms: C_50  and  O_51 
REMARK   23  A    between atoms: C_52  and  O_53 
REMARK   24  A    between atoms: C_54  and  O_55 
REMARK   25  A    between atoms: O_55  and  C_56 
REMARK   26  A    between atoms: C_56  and  C_58 
REMARK   27  A    between atoms: C_59  and  C_60 
REMARK   28  A    between atoms: C_62  and  O_63 
REMARK   29  A    between atoms: C_65  and  O_66 
ROOT
HETATM    1  C   UNL N   1     -10.551  15.157  65.964  0.00  0.00     0.211 C 
HETATM    2  C   UNL N   1     -10.988  15.249  64.461  0.00  0.00     0.183 C 
HETATM    3  C   UNL N   1     -12.031  14.159  64.122  0.00  0.00     0.180 C 
HETATM    4  C   UNL N   1     -11.521  12.757  64.520  0.00  0.00     0.179 C 
HETATM    5  O   UNL N   1     -11.145  12.724  65.888  0.00  0.00    -0.348 OA
HETATM    6  C   UNL N   1     -10.151  13.682  66.235  0.00  0.00     0.298 C 
ENDROOT
BRANCH   6   7
HETATM    7  O   UNL N   1      -9.817  13.480  67.576  0.00  0.00    -0.311 OA
BRANCH   7   8
HETATM    8  C   UNL N   1     -10.069  12.347  68.320  0.00  0.00     0.157 A 
HETATM    9  C   UNL N   1     -11.124  12.297  69.270  0.00  0.00     0.223 A 
HETATM   10  C   UNL N   1     -11.371  11.122  70.008  0.00  0.00     0.084 A 
HETATM   11  O   UNL N   1     -11.820  13.267  69.450  0.00  0.00    -0.284 OA
HETATM   12  C   UNL N   1     -10.550  10.002  69.748  0.00  0.00     0.096 A 
HETATM   13  C   UNL N   1     -12.397  11.013  71.008  0.00  0.00     0.085 A 
HETATM   14  O   UNL N   1      -9.589  10.067  68.828  0.00  0.00    -0.306 OA
HETATM   15  C   UNL N   1     -10.721   8.812  70.482  0.00  0.00     0.075 A 
HETATM   16  C   UNL N   1      -9.299  11.166  68.123  0.00  0.00     0.124 A 
HETATM   17  C   UNL N   1     -11.705   8.739  71.487  0.00  0.00     0.077 A 
HETATM   18  C   UNL N   1     -12.526   9.830  71.721  0.00  0.00     0.074 A 
BRANCH  16  19
HETATM   19  C   UNL N   1      -8.123  11.077  67.192  0.00  0.00     0.004 A 
HETATM   20  C   UNL N   1      -6.864  11.634  67.503  0.00  0.00     0.017 A 
HETATM   21  C   UNL N   1      -5.780  11.471  66.631  0.00  0.00     0.040 A 
HETATM   22  C   UNL N   1      -5.928  10.769  65.432  0.00  0.00     0.098 A 
HETATM   23  C   UNL N   1      -7.176  10.216  65.102  0.00  0.00     0.099 A 
HETATM   24  C   UNL N   1      -8.259  10.358  65.986  0.00  0.00     0.053 A 
BRANCH  22  25
HETATM   25  O   UNL N   1      -4.863  10.630  64.613  0.00  0.00    -0.358 OA
HETATM   26  H   UNL N   1      -4.329   9.823  64.587  0.00  0.00     0.218 HD
ENDBRANCH  22  25
BRANCH  23  27
HETATM   27  O   UNL N   1      -7.329   9.547  63.938  0.00  0.00    -0.358 OA
HETATM   28  H   UNL N   1      -8.134   9.052  63.733  0.00  0.00     0.218 HD
ENDBRANCH  23  27
ENDBRANCH  16  19
BRANCH  17  29
HETATM   29  O   UNL N   1     -11.895   7.655  72.280  0.00  0.00    -0.318 OA
BRANCH  29  30
HETATM   30  C   UNL N   1     -11.072   7.152  73.261  0.00  0.00     0.298 C 
HETATM   31  C   UNL N   1     -10.887   5.650  72.962  0.00  0.00     0.205 C 
HETATM   32  C   UNL N   1      -9.938   5.056  74.016  0.00  0.00     0.183 C 
HETATM   33  C   UNL N   1      -8.620   5.847  74.016  0.00  0.00     0.180 C 
HETATM   34  C   UNL N   1      -8.947   7.348  74.222  0.00  0.00     0.179 C 
HETATM   35  O   UNL N   1      -9.823   7.823  73.208  0.00  0.00    -0.348 OA
BRANCH  31  36
HETATM   36  O   UNL N   1     -10.365   5.505  71.662  0.00  0.00    -0.388 OA
HETATM   37  H   UNL N   1     -11.133   5.374  71.048  0.00  0.00     0.210 HD
ENDBRANCH  31  36
BRANCH  32  38
HETATM   38  O   UNL N   1      -9.713   3.695  73.755  0.00  0.00    -0.390 OA
HETATM   39  H   UNL N   1     -10.556   3.332  73.377  0.00  0.00     0.210 HD
ENDBRANCH  32  38
BRANCH  33  40
HETATM   40  O   UNL N   1      -7.949   5.649  72.795  0.00  0.00    -0.390 OA
HETATM   41  H   UNL N   1      -7.008   5.413  73.007  0.00  0.00     0.210 HD
ENDBRANCH  33  40
BRANCH  34  42
HETATM   42  C   UNL N   1      -7.665   8.189  74.195  0.00  0.00     0.198 C 
BRANCH  42  43
HETATM   43  O   UNL N   1      -7.397   8.637  72.894  0.00  0.00    -0.398 OA
HETATM   44  H   UNL N   1      -7.388   9.630  72.929  0.00  0.00     0.209 HD
ENDBRANCH  42  43
ENDBRANCH  34  42
ENDBRANCH  29  30
ENDBRANCH  17  29
BRANCH  13  45
HETATM   45  O   UNL N   1     -13.266  12.001  71.338  0.00  0.00    -0.360 OA
HETATM   46  H   UNL N   1     -14.050  11.945  71.889  0.00  0.00     0.217 HD
ENDBRANCH  13  45
ENDBRANCH   7   8
ENDBRANCH   6   7
BRANCH   1  47
HETATM   47  O   UNL N   1      -9.364  15.889  66.286  0.00  0.00    -0.346 OA
BRANCH  47  48
HETATM   48  C   UNL N   1      -9.394  17.306  66.311  0.00  0.00     0.292 C 
HETATM   49  C   UNL N   1      -9.606  17.803  67.767  0.00  0.00     0.204 C 
HETATM   50  C   UNL N   1      -9.399  19.329  67.879  0.00  0.00     0.183 C 
HETATM   51  C   UNL N   1      -8.037  19.690  67.259  0.00  0.00     0.180 C 
HETATM   52  C   UNL N   1      -7.953  19.135  65.812  0.00  0.00     0.180 C 
HETATM   53  O   UNL N   1      -8.114  17.722  65.840  0.00  0.00    -0.348 OA
BRANCH  49  54
HETATM   54  O   UNL N   1     -10.852  17.428  68.293  0.00  0.00    -0.388 OA
HETATM   55  H   UNL N   1     -11.224  18.211  68.773  0.00  0.00     0.210 HD
ENDBRANCH  49  54
BRANCH  50  56
HETATM   56  O   UNL N   1     -10.451  20.064  67.290  0.00  0.00    -0.390 OA
HETATM   57  H   UNL N   1     -10.186  21.013  67.202  0.00  0.00     0.210 HD
ENDBRANCH  50  56
BRANCH  51  58
HETATM   58  O   UNL N   1      -7.806  21.075  67.334  0.00  0.00    -0.390 OA
HETATM   59  H   UNL N   1      -7.061  21.224  67.971  0.00  0.00     0.210 HD
ENDBRANCH  51  58
BRANCH  52  60
HETATM   60  C   UNL N   1      -6.581  19.436  65.161  0.00  0.00     0.213 C 
BRANCH  60  61
HETATM   61  O   UNL N   1      -5.592  19.759  66.079  0.00  0.00    -0.316 OA
BRANCH  61  62
HETATM   62  C   UNL N   1      -4.552  18.955  66.431  0.00  0.00     0.282 C 
HETATM   63  O   UNL N   1      -3.470  19.055  65.868  0.00  0.00    -0.260 OA
BRANCH  62  64
HETATM   64  C   UNL N   1      -4.747  17.958  67.511  0.00  0.00     0.083 C 
HETATM   65  C   UNL N   1      -5.274  16.740  67.264  0.00  0.00     0.017 C 
BRANCH  65  66
HETATM   66  C   UNL N   1      -5.496  15.685  68.297  0.00  0.00    -0.033 A 
HETATM   67  C   UNL N   1      -6.734  15.489  68.941  0.00  0.00     0.014 A 
HETATM   68  C   UNL N   1      -6.883  14.476  69.892  0.00  0.00     0.040 A 
HETATM   69  C   UNL N   1      -5.808  13.648  70.226  0.00  0.00     0.099 A 
HETATM   70  C   UNL N   1      -4.560  13.831  69.602  0.00  0.00     0.102 A 
HETATM   71  C   UNL N   1      -4.417  14.849  68.635  0.00  0.00     0.051 A 
BRANCH  69  72
HETATM   72  O   UNL N   1      -5.990  12.680  71.151  0.00  0.00    -0.358 OA
HETATM   73  H   UNL N   1      -5.912  12.849  72.101  0.00  0.00     0.218 HD
ENDBRANCH  69  72
BRANCH  70  74
HETATM   74  O   UNL N   1      -3.523  13.022  69.954  0.00  0.00    -0.353 OA
HETATM   75  C   UNL N   1      -3.089  11.924  69.240  0.00  0.00     0.210 C 
ENDBRANCH  70  74
ENDBRANCH  65  66
ENDBRANCH  62  64
ENDBRANCH  61  62
ENDBRANCH  60  61
ENDBRANCH  52  60
ENDBRANCH  47  48
ENDBRANCH   1  47
BRANCH   2  76
HETATM   76  O   UNL N   1     -11.501  16.508  64.103  0.00  0.00    -0.390 OA
HETATM   77  H   UNL N   1     -11.428  17.103  64.892  0.00  0.00     0.210 HD
ENDBRANCH   2  76
BRANCH   4  78
HETATM   78  C   UNL N   1     -10.487  12.101  63.565  0.00  0.00     0.198 C 
BRANCH  78  79
HETATM   79  O   UNL N   1     -10.953  10.946  62.919  0.00  0.00    -0.398 OA
HETATM   80  H   UNL N   1     -11.314  10.337  63.614  0.00  0.00     0.209 HD
ENDBRANCH  78  79
ENDBRANCH   4  78
BRANCH   3  81
HETATM   81  O   UNL N   1     -13.259  14.427  64.762  0.00  0.00    -0.390 OA
HETATM   82  H   UNL N   1     -13.544  15.351  64.542  0.00  0.00     0.210 HD
ENDBRANCH   3  81
TORSDOF 29
ENDMDL
MODEL 4
REMARK VINA RESULT:      -7.9      1.257      2.069
REMARK  29 active torsions:
REMARK  status: ('A' for Active; 'I' for Inactive)
REMARK    1  A    between atoms: O_1  and  C_2 
REMARK    2  A    between atoms: O_1  and  C_45 
REMARK    3  A    between atoms: C_3  and  O_4 
REMARK    4  A    between atoms: C_5  and  O_6 
REMARK    5  A    between atoms: C_7  and  C_43 
REMARK    6  A    between atoms: C_9  and  O_10 
REMARK    7  A    between atoms: O_10  and  C_11 
REMARK    8  A    between atoms: C_12  and  C_35 
REMARK    9  A    between atoms: C_18  and  O_19 
REMARK   10  A    between atoms: C_21  and  O_22 
REMARK   11  A    between atoms: O_22  and  C_23 
REMARK   12  A    between atoms: C_25  and  C_32 
REMARK   13  A    between atoms: C_26  and  O_27 
REMARK   14  A    between atoms: C_28  and  O_29 
REMARK   15  A    between atoms: C_30  and  O_31 
REMARK   16  A    between atoms: C_32  and  O_33 
REMARK   17  A    between atoms: C_37  and  O_38 
REMARK   18  A    between atoms: C_39  and  O_40 
REMARK   19  A    between atoms: C_43  and  O_44 
REMARK   20  A    between atoms: C_47  and  C_54 
REMARK   21  A    between atoms: C_48  and  O_49 
REMARK   22  A    between atoms: C_50  and  O_51 
REMARK   23  A    between atoms: C_52  and  O_53 
REMARK   24  A    between atoms: C_54  and  O_55 
REMARK   25  A    between atoms: O_55  and  C_56 
REMARK   26  A    between atoms: C_56  and  C_58 
REMARK   27  A    between atoms: C_59  and  C_60 
REMARK   28  A    between atoms: C_62  and  O_63 
REMARK   29  A    between atoms: C_65  and  O_66 
ROOT
HETATM    1  C   UNL N   1      -8.081   8.500  68.118  0.00  0.00     0.211 C 
HETATM    2  C   UNL N   1      -7.264   7.427  67.319  0.00  0.00     0.183 C 
HETATM    3  C   UNL N   1      -6.215   8.101  66.403  0.00  0.00     0.180 C 
HETATM    4  C   UNL N   1      -6.870   9.164  65.495  0.00  0.00     0.179 C 
HETATM    5  O   UNL N   1      -7.590  10.113  66.265  0.00  0.00    -0.348 OA
HETATM    6  C   UNL N   1      -8.599   9.540  67.089  0.00  0.00     0.298 C 
ENDROOT
BRANCH   6   7
HETATM    7  O   UNL N   1      -9.280  10.586  67.716  0.00  0.00    -0.311 OA
BRANCH   7   8
HETATM    8  C   UNL N   1      -8.893  11.908  67.752  0.00  0.00     0.157 A 
HETATM    9  C   UNL N   1      -7.963  12.389  68.712  0.00  0.00     0.223 A 
HETATM   10  C   UNL N   1      -7.571  13.743  68.719  0.00  0.00     0.084 A 
HETATM   11  O   UNL N   1      -7.498  11.634  69.531  0.00  0.00    -0.284 OA
HETATM   12  C   UNL N   1      -8.119  14.586  67.727  0.00  0.00     0.096 A 
HETATM   13  C   UNL N   1      -6.664  14.302  69.681  0.00  0.00     0.085 A 
HETATM   14  O   UNL N   1      -8.964  14.102  66.818  0.00  0.00    -0.306 OA
HETATM   15  C   UNL N   1      -7.799  15.958  67.705  0.00  0.00     0.075 A 
HETATM   16  C   UNL N   1      -9.385  12.832  66.787  0.00  0.00     0.124 A 
HETATM   17  C   UNL N   1      -6.939  16.496  68.684  0.00  0.00     0.077 A 
HETATM   18  C   UNL N   1      -6.383  15.661  69.638  0.00  0.00     0.074 A 
BRANCH  16  19
HETATM   19  C   UNL N   1     -10.408  12.489  65.742  0.00  0.00     0.004 A 
HETATM   20  C   UNL N   1     -11.748  12.927  65.816  0.00  0.00     0.017 A 
HETATM   21  C   UNL N   1     -12.649  12.633  64.785  0.00  0.00     0.040 A 
HETATM   22  C   UNL N   1     -12.245  11.889  63.674  0.00  0.00     0.098 A 
HETATM   23  C   UNL N   1     -10.918  11.437  63.588  0.00  0.00     0.099 A 
HETATM   24  C   UNL N   1     -10.006  11.750  64.609  0.00  0.00     0.053 A 
BRANCH  22  25
HETATM   25  O   UNL N   1     -13.140  11.622  62.697  0.00  0.00    -0.358 OA
HETATM   26  H   UNL N   1     -13.830  10.950  62.794  0.00  0.00     0.218 HD
ENDBRANCH  22  25
BRANCH  23  27
HETATM   27  O   UNL N   1     -10.525  10.705  62.523  0.00  0.00    -0.358 OA
HETATM   28  H   UNL N   1      -9.971   9.917  62.618  0.00  0.00     0.218 HD
ENDBRANCH  23  27
ENDBRANCH  16  19
BRANCH  17  29
HETATM   29  O   UNL N   1      -6.628  17.813  68.773  0.00  0.00    -0.318 OA
BRANCH  29  30
HETATM   30  C   UNL N   1      -5.582  18.492  68.192  0.00  0.00     0.298 C 
HETATM   31  C   UNL N   1      -6.058  19.942  67.971  0.00  0.00     0.205 C 
HETATM   32  C   UNL N   1      -4.901  20.747  67.358  0.00  0.00     0.183 C 
HETATM   33  C   UNL N   1      -3.668  20.640  68.271  0.00  0.00     0.180 C 
HETATM   34  C   UNL N   1      -3.354  19.140  68.500  0.00  0.00     0.179 C 
HETATM   35  O   UNL N   1      -4.468  18.467  69.071  0.00  0.00    -0.348 OA
BRANCH  31  36
HETATM   36  O   UNL N   1      -6.462  20.483  69.206  0.00  0.00    -0.388 OA
HETATM   37  H   UNL N   1      -7.243  21.069  69.032  0.00  0.00     0.210 HD
ENDBRANCH  31  36
BRANCH  32  38
HETATM   38  O   UNL N   1      -5.283  22.086  67.176  0.00  0.00    -0.390 OA
HETATM   39  H   UNL N   1      -5.148  22.295  66.214  0.00  0.00     0.210 HD
ENDBRANCH  32  38
BRANCH  33  40
HETATM   40  O   UNL N   1      -3.929  21.285  69.495  0.00  0.00    -0.390 OA
HETATM   41  H   UNL N   1      -4.912  21.400  69.567  0.00  0.00     0.210 HD
ENDBRANCH  33  40
BRANCH  34  42
HETATM   42  C   UNL N   1      -2.150  18.977  69.435  0.00  0.00     0.198 C 
BRANCH  42  43
HETATM   43  O   UNL N   1      -2.514  19.260  70.759  0.00  0.00    -0.398 OA
HETATM   44  H   UNL N   1      -2.421  20.242  70.878  0.00  0.00     0.209 HD
ENDBRANCH  42  43
ENDBRANCH  34  42
ENDBRANCH  29  30
ENDBRANCH  17  29
BRANCH  13  45
HETATM   45  O   UNL N   1      -6.051  13.602  70.668  0.00  0.00    -0.360 OA
HETATM   46  H   UNL N   1      -6.339  13.474  71.575  0.00  0.00     0.217 HD
ENDBRANCH  13  45
ENDBRANCH   7   8
ENDBRANCH   6   7
BRANCH   1  47
HETATM   47  O   UNL N   1      -9.279   8.006  68.726  0.00  0.00    -0.346 OA
BRANCH  47  48
HETATM   48  C   UNL N   1      -9.242   7.505  70.051  0.00  0.00     0.292 C 
HETATM   49  C   UNL N   1      -8.611   8.562  70.998  0.00  0.00     0.204 C 
HETATM   50  C   UNL N   1      -8.776   8.163  72.480  0.00  0.00     0.183 C 
HETATM   51  C   UNL N   1     -10.259   7.852  72.747  0.00  0.00     0.180 C 
HETATM   52  C   UNL N   1     -10.765   6.788  71.736  0.00  0.00     0.180 C 
HETATM   53  O   UNL N   1     -10.603   7.284  70.412  0.00  0.00    -0.348 OA
BRANCH  49  54
HETATM   54  O   UNL N   1      -7.266   8.826  70.697  0.00  0.00    -0.388 OA
HETATM   55  H   UNL N   1      -7.072   9.756  70.981  0.00  0.00     0.210 HD
ENDBRANCH  49  54
BRANCH  50  56
HETATM   56  O   UNL N   1      -7.943   7.083  72.847  0.00  0.00    -0.390 OA
HETATM   57  H   UNL N   1      -8.142   6.299  72.278  0.00  0.00     0.210 HD
ENDBRANCH  50  56
BRANCH  51  58
HETATM   58  O   UNL N   1     -10.457   7.477  74.087  0.00  0.00    -0.390 OA
HETATM   59  H   UNL N   1     -11.322   6.996  74.143  0.00  0.00     0.210 HD
ENDBRANCH  51  58
BRANCH  52  60
HETATM   60  C   UNL N   1     -12.267   6.474  71.937  0.00  0.00     0.213 C 
BRANCH  60  61
HETATM   61  O   UNL N   1     -13.109   7.329  71.239  0.00  0.00    -0.316 OA
BRANCH  61  62
HETATM   62  C   UNL N   1     -13.631   8.488  71.725  0.00  0.00     0.282 C 
HETATM   63  O   UNL N   1     -14.398   8.473  72.679  0.00  0.00    -0.260 OA
BRANCH  62  64
HETATM   64  C   UNL N   1     -13.253   9.771  71.087  0.00  0.00     0.083 C 
HETATM   65  C   UNL N   1     -13.217  10.925  71.785  0.00  0.00     0.017 C 
BRANCH  65  66
HETATM   66  C   UNL N   1     -12.843  12.254  71.213  0.00  0.00    -0.033 A 
HETATM   67  C   UNL N   1     -12.031  12.398  70.071  0.00  0.00     0.014 A 
HETATM   68  C   UNL N   1     -11.725  13.668  69.576  0.00  0.00     0.040 A 
HETATM   69  C   UNL N   1     -12.211  14.815  70.209  0.00  0.00     0.099 A 
HETATM   70  C   UNL N   1     -13.017  14.696  71.357  0.00  0.00     0.102 A 
HETATM   71  C   UNL N   1     -13.331  13.410  71.846  0.00  0.00     0.051 A 
BRANCH  69  72
HETATM   72  O   UNL N   1     -11.894  16.027  69.703  0.00  0.00    -0.358 OA
HETATM   73  H   UNL N   1     -12.459  16.486  69.064  0.00  0.00     0.218 HD
ENDBRANCH  69  72
BRANCH  70  74
HETATM   74  O   UNL N   1     -13.468  15.828  71.965  0.00  0.00    -0.353 OA
HETATM   75  C   UNL N   1     -13.264  16.158  73.289  0.00  0.00     0.210 C 
ENDBRANCH  70  74
ENDBRANCH  65  66
ENDBRANCH  62  64
ENDBRANCH  61  62
ENDBRANCH  60  61
ENDBRANCH  52  60
ENDBRANCH  47  48
ENDBRANCH   1  47
BRANCH   2  76
HETATM   76  O   UNL N   1      -6.623   6.485  68.141  0.00  0.00    -0.390 OA
HETATM   77  H   UNL N   1      -5.741   6.854  68.400  0.00  0.00     0.210 HD
ENDBRANCH   2  76
BRANCH   4  78
HETATM   78  C   UNL N   1      -7.646   8.633  64.259  0.00  0.00     0.198 C 
BRANCH  78  79
HETATM   79  O   UNL N   1      -7.738   9.549  63.200  0.00  0.00    -0.398 OA
HETATM   80  H   UNL N   1      -8.305   9.140  62.496  0.00  0.00     0.209 HD
ENDBRANCH  78  79
ENDBRANCH   4  78
BRANCH   3  81
HETATM   81  O   UNL N   1      -5.187   8.687  67.170  0.00  0.00    -0.390 OA
HETATM   82  H   UNL N   1      -5.555   8.968  68.047  0.00  0.00     0.210 HD
ENDBRANCH   3  81
TORSDOF 29
ENDMDL
MODEL 5
REMARK VINA RESULT:      -7.7      2.088      5.903
REMARK  29 active torsions:
REMARK  status: ('A' for Active; 'I' for Inactive)
REMARK    1  A    between atoms: O_1  and  C_2 
REMARK    2  A    between atoms: O_1  and  C_45 
REMARK    3  A    between atoms: C_3  and  O_4 
REMARK    4  A    between atoms: C_5  and  O_6 
REMARK    5  A    between atoms: C_7  and  C_43 
REMARK    6  A    between atoms: C_9  and  O_10 
REMARK    7  A    between atoms: O_10  and  C_11 
REMARK    8  A    between atoms: C_12  and  C_35 
REMARK    9  A    between atoms: C_18  and  O_19 
REMARK   10  A    between atoms: C_21  and  O_22 
REMARK   11  A    between atoms: O_22  and  C_23 
REMARK   12  A    between atoms: C_25  and  C_32 
REMARK   13  A    between atoms: C_26  and  O_27 
REMARK   14  A    between atoms: C_28  and  O_29 
REMARK   15  A    between atoms: C_30  and  O_31 
REMARK   16  A    between atoms: C_32  and  O_33 
REMARK   17  A    between atoms: C_37  and  O_38 
REMARK   18  A    between atoms: C_39  and  O_40 
REMARK   19  A    between atoms: C_43  and  O_44 
REMARK   20  A    between atoms: C_47  and  C_54 
REMARK   21  A    between atoms: C_48  and  O_49 
REMARK   22  A    between atoms: C_50  and  O_51 
REMARK   23  A    between atoms: C_52  and  O_53 
REMARK   24  A    between atoms: C_54  and  O_55 
REMARK   25  A    between atoms: O_55  and  C_56 
REMARK   26  A    between atoms: C_56  and  C_58 
REMARK   27  A    between atoms: C_59  and  C_60 
REMARK   28  A    between atoms: C_62  and  O_63 
REMARK   29  A    between atoms: C_65  and  O_66 
ROOT
HETATM    1  C   UNL N   1     -10.566   8.945  71.032  0.00  0.00     0.211 C 
HETATM    2  C   UNL N   1     -11.533   8.854  72.263  0.00  0.00     0.183 C 
HETATM    3  C   UNL N   1     -13.002   9.064  71.827  0.00  0.00     0.180 C 
HETATM    4  C   UNL N   1     -13.164  10.374  71.026  0.00  0.00     0.179 C 
HETATM    5  O   UNL N   1     -12.274  10.405  69.921  0.00  0.00    -0.348 OA
HETATM    6  C   UNL N   1     -10.904  10.261  70.281  0.00  0.00     0.298 C 
ENDROOT
BRANCH   6   7
HETATM    7  O   UNL N   1     -10.144  10.398  69.118  0.00  0.00    -0.311 OA
BRANCH   7   8
HETATM    8  C   UNL N   1      -9.619  11.570  68.617  0.00  0.00     0.157 A 
HETATM    9  C   UNL N   1     -10.454  12.637  68.186  0.00  0.00     0.223 A 
HETATM   10  C   UNL N   1      -9.894  13.832  67.691  0.00  0.00     0.084 A 
HETATM   11  O   UNL N   1     -11.654  12.525  68.246  0.00  0.00    -0.284 OA
HETATM   12  C   UNL N   1      -8.485  13.931  67.664  0.00  0.00     0.096 A 
HETATM   13  C   UNL N   1     -10.677  14.935  67.208  0.00  0.00     0.085 A 
HETATM   14  O   UNL N   1      -7.727  12.928  68.105  0.00  0.00    -0.306 OA
HETATM   15  C   UNL N   1      -7.865  15.084  67.143  0.00  0.00     0.075 A 
HETATM   16  C   UNL N   1      -8.211  11.766  68.557  0.00  0.00     0.124 A 
HETATM   17  C   UNL N   1      -8.650  16.138  66.635  0.00  0.00     0.077 A 
HETATM   18  C   UNL N   1     -10.031  16.048  66.688  0.00  0.00     0.074 A 
BRANCH  16  19
HETATM   19  C   UNL N   1      -7.202  10.717  68.928  0.00  0.00     0.004 A 
HETATM   20  C   UNL N   1      -6.973   9.569  68.140  0.00  0.00     0.017 A 
HETATM   21  C   UNL N   1      -5.978   8.650  68.494  0.00  0.00     0.040 A 
HETATM   22  C   UNL N   1      -5.204   8.843  69.642  0.00  0.00     0.098 A 
HETATM   23  C   UNL N   1      -5.424   9.975  70.443  0.00  0.00     0.099 A 
HETATM   24  C   UNL N   1      -6.406  10.911  70.077  0.00  0.00     0.053 A 
BRANCH  22  25
HETATM   25  O   UNL N   1      -4.252   7.938  69.956  0.00  0.00    -0.358 OA
HETATM   26  H   UNL N   1      -4.455   7.004  70.111  0.00  0.00     0.218 HD
ENDBRANCH  22  25
BRANCH  23  27
HETATM   27  O   UNL N   1      -4.688  10.161  71.561  0.00  0.00    -0.358 OA
HETATM   28  H   UNL N   1      -3.938  10.772  71.585  0.00  0.00     0.218 HD
ENDBRANCH  23  27
ENDBRANCH  16  19
BRANCH  17  29
HETATM   29  O   UNL N   1      -8.136  17.253  66.060  0.00  0.00    -0.318 OA
BRANCH  29  30
HETATM   30  C   UNL N   1      -7.057  18.008  66.460  0.00  0.00     0.298 C 
HETATM   31  C   UNL N   1      -6.890  19.134  65.419  0.00  0.00     0.205 C 
HETATM   32  C   UNL N   1      -5.716  20.028  65.852  0.00  0.00     0.183 C 
HETATM   33  C   UNL N   1      -5.971  20.545  67.277  0.00  0.00     0.180 C 
HETATM   34  C   UNL N   1      -6.225  19.329  68.203  0.00  0.00     0.179 C 
HETATM   35  O   UNL N   1      -7.326  18.557  67.741  0.00  0.00    -0.348 OA
BRANCH  31  36
HETATM   36  O   UNL N   1      -8.091  19.866  65.341  0.00  0.00    -0.388 OA
HETATM   37  H   UNL N   1      -7.941  20.614  64.707  0.00  0.00     0.210 HD
ENDBRANCH  31  36
BRANCH  32  38
HETATM   38  O   UNL N   1      -5.555  21.090  64.948  0.00  0.00    -0.390 OA
HETATM   39  H   UNL N   1      -4.922  20.779  64.249  0.00  0.00     0.210 HD
ENDBRANCH  32  38
BRANCH  33  40
HETATM   40  O   UNL N   1      -7.082  21.409  67.276  0.00  0.00    -0.390 OA
HETATM   41  H   UNL N   1      -7.760  21.021  66.665  0.00  0.00     0.210 HD
ENDBRANCH  33  40
BRANCH  34  42
HETATM   42  C   UNL N   1      -6.519  19.793  69.635  0.00  0.00     0.198 C 
BRANCH  42  43
HETATM   43  O   UNL N   1      -5.764  20.932  69.948  0.00  0.00    -0.398 OA
HETATM   44  H   UNL N   1      -5.964  21.609  69.248  0.00  0.00     0.209 HD
ENDBRANCH  42  43
ENDBRANCH  34  42
ENDBRANCH  29  30
ENDBRANCH  17  29
BRANCH  13  45
HETATM   45  O   UNL N   1     -12.032  14.979  67.200  0.00  0.00    -0.360 OA
HETATM   46  H   UNL N   1     -12.616  15.229  66.480  0.00  0.00     0.217 HD
ENDBRANCH  13  45
ENDBRANCH   7   8
ENDBRANCH   6   7
BRANCH   1  47
HETATM   47  O   UNL N   1      -9.184   9.099  71.368  0.00  0.00    -0.346 OA
BRANCH  47  48
HETATM   48  C   UNL N   1      -8.330   7.968  71.377  0.00  0.00     0.292 C 
HETATM   49  C   UNL N   1      -7.699   7.794  72.785  0.00  0.00     0.204 C 
HETATM   50  C   UNL N   1      -6.962   6.444  72.911  0.00  0.00     0.183 C 
HETATM   51  C   UNL N   1      -7.918   5.316  72.483  0.00  0.00     0.180 C 
HETATM   52  C   UNL N   1      -8.479   5.611  71.066  0.00  0.00     0.180 C 
HETATM   53  O   UNL N   1      -9.171   6.854  71.084  0.00  0.00    -0.348 OA
BRANCH  49  54
HETATM   54  O   UNL N   1      -6.855   8.859  73.137  0.00  0.00    -0.388 OA
HETATM   55  H   UNL N   1      -6.116   8.489  73.685  0.00  0.00     0.210 HD
ENDBRANCH  49  54
BRANCH  50  56
HETATM   56  O   UNL N   1      -5.757   6.412  72.177  0.00  0.00    -0.390 OA
HETATM   57  H   UNL N   1      -5.931   6.075  71.264  0.00  0.00     0.210 HD
ENDBRANCH  50  56
BRANCH  51  58
HETATM   58  O   UNL N   1      -7.287   4.064  72.577  0.00  0.00    -0.390 OA
HETATM   59  H   UNL N   1      -7.973   3.365  72.417  0.00  0.00     0.210 HD
ENDBRANCH  51  58
BRANCH  52  60
HETATM   60  C   UNL N   1      -9.482   4.525  70.608  0.00  0.00     0.213 C 
BRANCH  60  61
HETATM   61  O   UNL N   1      -9.872   4.656  69.283  0.00  0.00    -0.316 OA
BRANCH  61  62
HETATM   62  C   UNL N   1     -10.474   5.751  68.745  0.00  0.00     0.282 C 
HETATM   63  O   UNL N   1     -11.574   6.113  69.140  0.00  0.00    -0.260 OA
BRANCH  62  64
HETATM   64  C   UNL N   1      -9.776   6.504  67.676  0.00  0.00     0.083 C 
HETATM   65  C   UNL N   1     -10.304   7.624  67.138  0.00  0.00     0.017 C 
BRANCH  65  66
HETATM   66  C   UNL N   1      -9.660   8.436  66.062  0.00  0.00    -0.033 A 
HETATM   67  C   UNL N   1      -8.601   7.955  65.266  0.00  0.00     0.014 A 
HETATM   68  C   UNL N   1      -8.046   8.759  64.267  0.00  0.00     0.040 A 
HETATM   69  C   UNL N   1      -8.525  10.054  64.047  0.00  0.00     0.099 A 
HETATM   70  C   UNL N   1      -9.576  10.558  64.836  0.00  0.00     0.102 A 
HETATM   71  C   UNL N   1     -10.139   9.738  65.837  0.00  0.00     0.051 A 
BRANCH  69  72
HETATM   72  O   UNL N   1      -7.963  10.802  63.073  0.00  0.00    -0.358 OA
HETATM   73  H   UNL N   1      -7.811  10.461  62.180  0.00  0.00     0.218 HD
ENDBRANCH  69  72
BRANCH  70  74
HETATM   74  O   UNL N   1     -10.016  11.827  64.612  0.00  0.00    -0.353 OA
HETATM   75  C   UNL N   1     -11.327  12.187  64.377  0.00  0.00     0.210 C 
ENDBRANCH  70  74
ENDBRANCH  65  66
ENDBRANCH  62  64
ENDBRANCH  61  62
ENDBRANCH  60  61
ENDBRANCH  52  60
ENDBRANCH  47  48
ENDBRANCH   1  47
BRANCH   2  76
HETATM   76  O   UNL N   1     -11.428   7.643  72.968  0.00  0.00    -0.390 OA
HETATM   77  H   UNL N   1     -12.196   7.072  72.712  0.00  0.00     0.210 HD
ENDBRANCH   2  76
BRANCH   4  78
HETATM   78  C   UNL N   1     -13.193  11.689  71.851  0.00  0.00     0.198 C 
BRANCH  78  79
HETATM   79  O   UNL N   1     -12.945  12.846  71.098  0.00  0.00    -0.398 OA
HETATM   80  H   UNL N   1     -13.089  13.629  71.692  0.00  0.00     0.209 HD
ENDBRANCH  78  79
ENDBRANCH   4  78
BRANCH   3  81
HETATM   81  O   UNL N   1     -13.457   7.970  71.063  0.00  0.00    -0.390 OA
HETATM   82  H   UNL N   1     -14.174   7.500  71.563  0.00  0.00     0.210 HD
ENDBRANCH   3  81
TORSDOF 29
ENDMDL
MODEL 6
REMARK VINA RESULT:      -7.6      2.042      4.360
REMARK  29 active torsions:
REMARK  status: ('A' for Active; 'I' for Inactive)
REMARK    1  A    between atoms: O_1  and  C_2 
REMARK    2  A    between atoms: O_1  and  C_45 
REMARK    3  A    between atoms: C_3  and  O_4 
REMARK    4  A    between atoms: C_5  and  O_6 
REMARK    5  A    between atoms: C_7  and  C_43 
REMARK    6  A    between atoms: C_9  and  O_10 
REMARK    7  A    between atoms: O_10  and  C_11 
REMARK    8  A    between atoms: C_12  and  C_35 
REMARK    9  A    between atoms: C_18  and  O_19 
REMARK   10  A    between atoms: C_21  and  O_22 
REMARK   11  A    between atoms: O_22  and  C_23 
REMARK   12  A    between atoms: C_25  and  C_32 
REMARK   13  A    between atoms: C_26  and  O_27 
REMARK   14  A    between atoms: C_28  and  O_29 
REMARK   15  A    between atoms: C_30  and  O_31 
REMARK   16  A    between atoms: C_32  and  O_33 
REMARK   17  A    between atoms: C_37  and  O_38 
REMARK   18  A    between atoms: C_39  and  O_40 
REMARK   19  A    between atoms: C_43  and  O_44 
REMARK   20  A    between atoms: C_47  and  C_54 
REMARK   21  A    between atoms: C_48  and  O_49 
REMARK   22  A    between atoms: C_50  and  O_51 
REMARK   23  A    between atoms: C_52  and  O_53 
REMARK   24  A    between atoms: C_54  and  O_55 
REMARK   25  A    between atoms: O_55  and  C_56 
REMARK   26  A    between atoms: C_56  and  C_58 
REMARK   27  A    between atoms: C_59  and  C_60 
REMARK   28  A    between atoms: C_62  and  O_63 
REMARK   29  A    between atoms: C_65  and  O_66 
ROOT
HETATM    1  C   UNL N   1      -9.683  10.349  67.103  0.00  0.00     0.211 C 
HETATM    2  C   UNL N   1     -10.336   9.533  65.934  0.00  0.00     0.183 C 
HETATM    3  C   UNL N   1      -9.851  10.054  64.561  0.00  0.00     0.180 C 
HETATM    4  C   UNL N   1     -10.070  11.577  64.433  0.00  0.00     0.179 C 
HETATM    5  O   UNL N   1      -9.455  12.268  65.509  0.00  0.00    -0.348 OA
HETATM    6  C   UNL N   1      -9.907  11.853  66.793  0.00  0.00     0.298 C 
ENDROOT
BRANCH   6   7
HETATM    7  O   UNL N   1      -9.291  12.669  67.744  0.00  0.00    -0.311 OA
BRANCH   7   8
HETATM    8  C   UNL N   1      -8.585  13.827  67.494  0.00  0.00     0.157 A 
HETATM    9  C   UNL N   1      -9.240  15.068  67.271  0.00  0.00     0.223 A 
HETATM   10  C   UNL N   1      -8.496  16.241  67.032  0.00  0.00     0.084 A 
HETATM   11  O   UNL N   1     -10.445  15.125  67.287  0.00  0.00    -0.284 OA
HETATM   12  C   UNL N   1      -7.087  16.135  67.047  0.00  0.00     0.096 A 
HETATM   13  C   UNL N   1      -9.093  17.519  66.764  0.00  0.00     0.085 A 
HETATM   14  O   UNL N   1      -6.499  14.965  67.292  0.00  0.00    -0.306 OA
HETATM   15  C   UNL N   1      -6.288  17.262  66.775  0.00  0.00     0.075 A 
HETATM   16  C   UNL N   1      -7.161  13.821  67.497  0.00  0.00     0.124 A 
HETATM   17  C   UNL N   1      -6.893  18.499  66.474  0.00  0.00     0.077 A 
HETATM   18  C   UNL N   1      -8.274  18.604  66.486  0.00  0.00     0.074 A 
BRANCH  16  19
HETATM   19  C   UNL N   1      -6.328  12.583  67.669  0.00  0.00     0.004 A 
HETATM   20  C   UNL N   1      -6.257  11.572  66.687  0.00  0.00     0.017 A 
HETATM   21  C   UNL N   1      -5.417  10.465  66.865  0.00  0.00     0.040 A 
HETATM   22  C   UNL N   1      -4.648  10.333  68.024  0.00  0.00     0.098 A 
HETATM   23  C   UNL N   1      -4.713  11.325  69.016  0.00  0.00     0.099 A 
HETATM   24  C   UNL N   1      -5.536  12.448  68.829  0.00  0.00     0.053 A 
BRANCH  22  25
HETATM   25  O   UNL N   1      -3.848   9.254  68.166  0.00  0.00    -0.358 OA
HETATM   26  H   UNL N   1      -3.864   8.696  68.957  0.00  0.00     0.218 HD
ENDBRANCH  22  25
BRANCH  23  27
HETATM   27  O   UNL N   1      -3.981  11.197  70.144  0.00  0.00    -0.358 OA
HETATM   28  H   UNL N   1      -3.473  10.396  70.337  0.00  0.00     0.218 HD
ENDBRANCH  23  27
ENDBRANCH  16  19
BRANCH  17  29
HETATM   29  O   UNL N   1      -6.201  19.616  66.140  0.00  0.00    -0.318 OA
BRANCH  29  30
HETATM   30  C   UNL N   1      -4.846  19.842  66.208  0.00  0.00     0.298 C 
HETATM   31  C   UNL N   1      -4.645  21.371  66.157  0.00  0.00     0.205 C 
HETATM   32  C   UNL N   1      -3.141  21.668  66.271  0.00  0.00     0.183 C 
HETATM   33  C   UNL N   1      -2.591  21.021  67.553  0.00  0.00     0.180 C 
HETATM   34  C   UNL N   1      -2.946  19.513  67.534  0.00  0.00     0.179 C 
HETATM   35  O   UNL N   1      -4.350  19.320  67.431  0.00  0.00    -0.348 OA
BRANCH  31  36
HETATM   36  O   UNL N   1      -5.366  21.961  67.212  0.00  0.00    -0.388 OA
HETATM   37  H   UNL N   1      -4.842  21.822  68.043  0.00  0.00     0.210 HD
ENDBRANCH  31  36
BRANCH  32  38
HETATM   38  O   UNL N   1      -2.918  23.055  66.267  0.00  0.00    -0.390 OA
HETATM   39  H   UNL N   1      -3.721  23.476  66.672  0.00  0.00     0.210 HD
ENDBRANCH  32  38
BRANCH  33  40
HETATM   40  O   UNL N   1      -3.155  21.649  68.680  0.00  0.00    -0.390 OA
HETATM   41  H   UNL N   1      -4.090  21.327  68.762  0.00  0.00     0.210 HD
ENDBRANCH  33  40
BRANCH  34  42
HETATM   42  C   UNL N   1      -2.448  18.824  68.810  0.00  0.00     0.198 C 
BRANCH  42  43
HETATM   43  O   UNL N   1      -1.330  19.495  69.327  0.00  0.00    -0.398 OA
HETATM   44  H   UNL N   1      -1.673  20.169  69.971  0.00  0.00     0.209 HD
ENDBRANCH  42  43
ENDBRANCH  34  42
ENDBRANCH  29  30
ENDBRANCH  17  29
BRANCH  13  45
HETATM   45  O   UNL N   1     -10.427  17.763  66.743  0.00  0.00    -0.360 OA
HETATM   46  H   UNL N   1     -10.910  18.471  67.176  0.00  0.00     0.217 HD
ENDBRANCH  13  45
ENDBRANCH   7   8
ENDBRANCH   6   7
BRANCH   1  47
HETATM   47  O   UNL N   1     -10.311  10.173  68.377  0.00  0.00    -0.346 OA
BRANCH  47  48
HETATM   48  C   UNL N   1      -9.907   9.110  69.222  0.00  0.00     0.292 C 
HETATM   49  C   UNL N   1      -9.068   9.666  70.405  0.00  0.00     0.204 C 
HETATM   50  C   UNL N   1      -8.817   8.585  71.478  0.00  0.00     0.183 C 
HETATM   51  C   UNL N   1     -10.166   7.959  71.874  0.00  0.00     0.180 C 
HETATM   52  C   UNL N   1     -10.902   7.447  70.607  0.00  0.00     0.180 C 
HETATM   53  O   UNL N   1     -11.115   8.535  69.715  0.00  0.00    -0.348 OA
BRANCH  49  54
HETATM   54  O   UNL N   1      -7.860  10.247  69.988  0.00  0.00    -0.388 OA
HETATM   55  H   UNL N   1      -7.831  11.171  70.346  0.00  0.00     0.210 HD
ENDBRANCH  49  54
BRANCH  50  56
HETATM   56  O   UNL N   1      -7.892   7.606  71.055  0.00  0.00    -0.390 OA
HETATM   57  H   UNL N   1      -7.256   7.410  71.787  0.00  0.00     0.210 HD
ENDBRANCH  50  56
BRANCH  51  58
HETATM   58  O   UNL N   1      -9.986   6.962  72.849  0.00  0.00    -0.390 OA
HETATM   59  H   UNL N   1      -9.055   6.628  72.773  0.00  0.00     0.210 HD
ENDBRANCH  51  58
BRANCH  52  60
HETATM   60  C   UNL N   1     -12.286   6.847  70.950  0.00  0.00     0.213 C 
BRANCH  60  61
HETATM   61  O   UNL N   1     -12.922   7.491  72.003  0.00  0.00    -0.316 OA
BRANCH  61  62
HETATM   62  C   UNL N   1     -14.028   8.276  71.892  0.00  0.00     0.282 C 
HETATM   63  O   UNL N   1     -15.123   7.862  72.250  0.00  0.00    -0.260 OA
BRANCH  62  64
HETATM   64  C   UNL N   1     -13.887   9.643  71.337  0.00  0.00     0.083 C 
HETATM   65  C   UNL N   1     -13.062  10.552  71.896  0.00  0.00     0.017 C 
BRANCH  65  66
HETATM   66  C   UNL N   1     -12.865  11.945  71.392  0.00  0.00    -0.033 A 
HETATM   67  C   UNL N   1     -12.153  12.242  70.213  0.00  0.00     0.014 A 
HETATM   68  C   UNL N   1     -12.012  13.566  69.787  0.00  0.00     0.040 A 
HETATM   69  C   UNL N   1     -12.567  14.615  70.526  0.00  0.00     0.099 A 
HETATM   70  C   UNL N   1     -13.274  14.342  71.711  0.00  0.00     0.102 A 
HETATM   71  C   UNL N   1     -13.422  13.003  72.132  0.00  0.00     0.051 A 
BRANCH  69  72
HETATM   72  O   UNL N   1     -12.410  15.881  70.083  0.00  0.00    -0.358 OA
HETATM   73  H   UNL N   1     -11.576  16.364  70.178  0.00  0.00     0.218 HD
ENDBRANCH  69  72
BRANCH  70  74
HETATM   74  O   UNL N   1     -13.793  15.381  72.422  0.00  0.00    -0.353 OA
HETATM   75  C   UNL N   1     -13.165  16.025  73.468  0.00  0.00     0.210 C 
ENDBRANCH  70  74
ENDBRANCH  65  66
ENDBRANCH  62  64
ENDBRANCH  61  62
ENDBRANCH  60  61
ENDBRANCH  52  60
ENDBRANCH  47  48
ENDBRANCH   1  47
BRANCH   2  76
HETATM   76  O   UNL N   1     -10.099   8.151  66.016  0.00  0.00    -0.390 OA
HETATM   77  H   UNL N   1     -10.235   7.764  65.114  0.00  0.00     0.210 HD
ENDBRANCH   2  76
BRANCH   4  78
HETATM   78  C   UNL N   1     -11.519  12.043  64.128  0.00  0.00     0.198 C 
BRANCH  78  79
HETATM   79  O   UNL N   1     -11.659  12.726  62.910  0.00  0.00    -0.398 OA
HETATM   80  H   UNL N   1     -11.166  12.213  62.218  0.00  0.00     0.209 HD
ENDBRANCH  78  79
ENDBRANCH   4  78
BRANCH   3  81
HETATM   81  O   UNL N   1      -8.491   9.742  64.361  0.00  0.00    -0.390 OA
HETATM   82  H   UNL N   1      -7.932  10.454  64.764  0.00  0.00     0.210 HD
ENDBRANCH   3  81
TORSDOF 29
ENDMDL
MODEL 7
REMARK VINA RESULT:      -7.6      3.535      8.114
REMARK  29 active torsions:
REMARK  status: ('A' for Active; 'I' for Inactive)
REMARK    1  A    between atoms: O_1  and  C_2 
REMARK    2  A    between atoms: O_1  and  C_45 
REMARK    3  A    between atoms: C_3  and  O_4 
REMARK    4  A    between atoms: C_5  and  O_6 
REMARK    5  A    between atoms: C_7  and  C_43 
REMARK    6  A    between atoms: C_9  and  O_10 
REMARK    7  A    between atoms: O_10  and  C_11 
REMARK    8  A    between atoms: C_12  and  C_35 
REMARK    9  A    between atoms: C_18  and  O_19 
REMARK   10  A    between atoms: C_21  and  O_22 
REMARK   11  A    between atoms: O_22  and  C_23 
REMARK   12  A    between atoms: C_25  and  C_32 
REMARK   13  A    between atoms: C_26  and  O_27 
REMARK   14  A    between atoms: C_28  and  O_29 
REMARK   15  A    between atoms: C_30  and  O_31 
REMARK   16  A    between atoms: C_32  and  O_33 
REMARK   17  A    between atoms: C_37  and  O_38 
REMARK   18  A    between atoms: C_39  and  O_40 
REMARK   19  A    between atoms: C_43  and  O_44 
REMARK   20  A    between atoms: C_47  and  C_54 
REMARK   21  A    between atoms: C_48  and  O_49 
REMARK   22  A    between atoms: C_50  and  O_51 
REMARK   23  A    between atoms: C_52  and  O_53 
REMARK   24  A    between atoms: C_54  and  O_55 
REMARK   25  A    between atoms: O_55  and  C_56 
REMARK   26  A    between atoms: C_56  and  C_58 
REMARK   27  A    between atoms: C_59  and  C_60 
REMARK   28  A    between atoms: C_62  and  O_63 
REMARK   29  A    between atoms: C_65  and  O_66 
ROOT
HETATM    1  C   UNL N   1      -9.823  10.605  66.249  0.00  0.00     0.211 C 
HETATM    2  C   UNL N   1      -9.501  10.353  64.735  0.00  0.00     0.183 C 
HETATM    3  C   UNL N   1      -8.446   9.234  64.574  0.00  0.00     0.180 C 
HETATM    4  C   UNL N   1      -7.189   9.528  65.420  0.00  0.00     0.179 C 
HETATM    5  O   UNL N   1      -7.532   9.741  66.780  0.00  0.00    -0.348 OA
HETATM    6  C   UNL N   1      -8.467  10.795  66.980  0.00  0.00     0.298 C 
ENDROOT
BRANCH   6   7
HETATM    7  O   UNL N   1      -8.644  10.951  68.356  0.00  0.00    -0.311 OA
BRANCH   7   8
HETATM    8  C   UNL N   1      -7.717  10.670  69.337  0.00  0.00     0.157 A 
HETATM    9  C   UNL N   1      -6.462  11.335  69.391  0.00  0.00     0.223 A 
HETATM   10  C   UNL N   1      -5.536  11.041  70.412  0.00  0.00     0.084 A 
HETATM   11  O   UNL N   1      -6.182  12.162  68.558  0.00  0.00    -0.284 OA
HETATM   12  C   UNL N   1      -5.914  10.086  71.382  0.00  0.00     0.096 A 
HETATM   13  C   UNL N   1      -4.239  11.650  70.507  0.00  0.00     0.085 A 
HETATM   14  O   UNL N   1      -7.110   9.502  71.326  0.00  0.00    -0.306 OA
HETATM   15  C   UNL N   1      -5.017   9.719  72.404  0.00  0.00     0.075 A 
HETATM   16  C   UNL N   1      -8.011   9.727  70.362  0.00  0.00     0.124 A 
HETATM   17  C   UNL N   1      -3.733  10.297  72.455  0.00  0.00     0.077 A 
HETATM   18  C   UNL N   1      -3.376  11.253  71.519  0.00  0.00     0.074 A 
BRANCH  16  19
HETATM   19  C   UNL N   1      -9.270   8.909  70.414  0.00  0.00     0.004 A 
HETATM   20  C   UNL N   1      -9.375   7.636  69.815  0.00  0.00     0.017 A 
HETATM   21  C   UNL N   1     -10.549   6.884  69.944  0.00  0.00     0.040 A 
HETATM   22  C   UNL N   1     -11.644   7.387  70.652  0.00  0.00     0.098 A 
HETATM   23  C   UNL N   1     -11.561   8.657  71.247  0.00  0.00     0.099 A 
HETATM   24  C   UNL N   1     -10.375   9.403  71.139  0.00  0.00     0.053 A 
BRANCH  22  25
HETATM   25  O   UNL N   1     -12.763   6.638  70.758  0.00  0.00    -0.358 OA
HETATM   26  H   UNL N   1     -13.074   6.065  70.041  0.00  0.00     0.218 HD
ENDBRANCH  22  25
BRANCH  23  27
HETATM   27  O   UNL N   1     -12.620   9.154  71.922  0.00  0.00    -0.358 OA
HETATM   28  H   UNL N   1     -12.533   9.523  72.813  0.00  0.00     0.218 HD
ENDBRANCH  23  27
ENDBRANCH  16  19
BRANCH  17  29
HETATM   29  O   UNL N   1      -2.788   9.957  73.366  0.00  0.00    -0.318 OA
BRANCH  29  30
HETATM   30  C   UNL N   1      -2.752  10.234  74.713  0.00  0.00     0.298 C 
HETATM   31  C   UNL N   1      -1.454  11.026  74.972  0.00  0.00     0.205 C 
HETATM   32  C   UNL N   1      -1.395  11.392  76.464  0.00  0.00     0.183 C 
HETATM   33  C   UNL N   1      -2.669  12.161  76.849  0.00  0.00     0.180 C 
HETATM   34  C   UNL N   1      -3.899  11.309  76.447  0.00  0.00     0.179 C 
HETATM   35  O   UNL N   1      -3.885  11.017  75.055  0.00  0.00    -0.348 OA
BRANCH  31  36
HETATM   36  O   UNL N   1      -1.454  12.178  74.161  0.00  0.00    -0.388 OA
HETATM   37  H   UNL N   1      -1.167  12.939  74.729  0.00  0.00     0.210 HD
ENDBRANCH  31  36
BRANCH  32  38
HETATM   38  O   UNL N   1      -0.244  12.149  76.734  0.00  0.00    -0.390 OA
HETATM   39  H   UNL N   1      -0.079  12.715  75.935  0.00  0.00     0.210 HD
ENDBRANCH  32  38
BRANCH  33  40
HETATM   40  O   UNL N   1      -2.690  13.404  76.189  0.00  0.00    -0.390 OA
HETATM   41  H   UNL N   1      -3.076  14.069  76.817  0.00  0.00     0.210 HD
ENDBRANCH  33  40
BRANCH  34  42
HETATM   42  C   UNL N   1      -5.201  12.048  76.779  0.00  0.00     0.198 C 
BRANCH  42  43
HETATM   43  O   UNL N   1      -4.982  13.003  77.783  0.00  0.00    -0.398 OA
HETATM   44  H   UNL N   1      -4.058  12.856  78.121  0.00  0.00     0.209 HD
ENDBRANCH  42  43
ENDBRANCH  34  42
ENDBRANCH  29  30
ENDBRANCH  17  29
BRANCH  13  45
HETATM   45  O   UNL N   1      -3.762  12.594  69.659  0.00  0.00    -0.360 OA
HETATM   46  H   UNL N   1      -3.219  12.473  68.876  0.00  0.00     0.217 HD
ENDBRANCH  13  45
ENDBRANCH   7   8
ENDBRANCH   6   7
BRANCH   1  47
HETATM   47  O   UNL N   1     -10.520  11.825  66.516  0.00  0.00    -0.346 OA
BRANCH  47  48
HETATM   48  C   UNL N   1     -10.678  12.787  65.487  0.00  0.00     0.292 C 
HETATM   49  C   UNL N   1     -12.188  13.070  65.257  0.00  0.00     0.204 C 
HETATM   50  C   UNL N   1     -12.400  14.282  64.326  0.00  0.00     0.183 C 
HETATM   51  C   UNL N   1     -11.590  15.472  64.871  0.00  0.00     0.180 C 
HETATM   52  C   UNL N   1     -10.106  15.058  65.057  0.00  0.00     0.180 C 
HETATM   53  O   UNL N   1     -10.033  13.965  65.965  0.00  0.00    -0.348 OA
BRANCH  49  54
HETATM   54  O   UNL N   1     -12.885  11.947  64.783  0.00  0.00    -0.388 OA
HETATM   55  H   UNL N   1     -12.221  11.327  64.387  0.00  0.00     0.210 HD
ENDBRANCH  49  54
BRANCH  50  56
HETATM   56  O   UNL N   1     -12.071  14.000  62.982  0.00  0.00    -0.390 OA
HETATM   57  H   UNL N   1     -11.290  14.541  62.709  0.00  0.00     0.210 HD
ENDBRANCH  50  56
BRANCH  51  58
HETATM   58  O   UNL N   1     -11.749  16.602  64.049  0.00  0.00    -0.390 OA
HETATM   59  H   UNL N   1     -12.520  17.122  64.394  0.00  0.00     0.210 HD
ENDBRANCH  51  58
BRANCH  52  60
HETATM   60  C   UNL N   1      -9.258  16.211  65.646  0.00  0.00     0.213 C 
BRANCH  60  61
HETATM   61  O   UNL N   1     -10.019  17.225  66.212  0.00  0.00    -0.316 OA
BRANCH  61  62
HETATM   62  C   UNL N   1     -10.175  17.441  67.546  0.00  0.00     0.282 C 
HETATM   63  O   UNL N   1      -9.616  18.382  68.093  0.00  0.00    -0.260 OA
BRANCH  62  64
HETATM   64  C   UNL N   1     -11.037  16.523  68.328  0.00  0.00     0.083 C 
HETATM   65  C   UNL N   1     -10.514  15.552  69.106  0.00  0.00     0.017 C 
BRANCH  65  66
HETATM   66  C   UNL N   1     -11.317  14.593  69.924  0.00  0.00    -0.033 A 
HETATM   67  C   UNL N   1     -11.573  13.267  69.522  0.00  0.00     0.014 A 
HETATM   68  C   UNL N   1     -12.323  12.414  70.336  0.00  0.00     0.040 A 
HETATM   69  C   UNL N   1     -12.836  12.862  71.556  0.00  0.00     0.099 A 
HETATM   70  C   UNL N   1     -12.601  14.185  71.973  0.00  0.00     0.102 A 
HETATM   71  C   UNL N   1     -11.835  15.040  71.152  0.00  0.00     0.051 A 
BRANCH  69  72
HETATM   72  O   UNL N   1     -13.557  12.009  72.316  0.00  0.00    -0.358 OA
HETATM   73  H   UNL N   1     -14.379  12.272  72.753  0.00  0.00     0.218 HD
ENDBRANCH  69  72
BRANCH  70  74
HETATM   74  O   UNL N   1     -13.123  14.604  73.159  0.00  0.00    -0.353 OA
HETATM   75  C   UNL N   1     -12.521  15.490  74.029  0.00  0.00     0.210 C 
ENDBRANCH  70  74
ENDBRANCH  65  66
ENDBRANCH  62  64
ENDBRANCH  61  62
ENDBRANCH  60  61
ENDBRANCH  52  60
ENDBRANCH  47  48
ENDBRANCH   1  47
BRANCH   2  76
HETATM   76  O   UNL N   1     -10.635  10.035  63.968  0.00  0.00    -0.390 OA
HETATM   77  H   UNL N   1     -11.361  10.658  64.222  0.00  0.00     0.210 HD
ENDBRANCH   2  76
BRANCH   4  78
HETATM   78  C   UNL N   1      -6.200  10.578  64.846  0.00  0.00     0.198 C 
BRANCH  78  79
HETATM   79  O   UNL N   1      -5.674  11.458  65.804  0.00  0.00    -0.398 OA
HETATM   80  H   UNL N   1      -6.125  11.267  66.668  0.00  0.00     0.209 HD
ENDBRANCH  78  79
ENDBRANCH   4  78
BRANCH   3  81
HETATM   81  O   UNL N   1      -8.988   7.982  64.931  0.00  0.00    -0.390 OA
HETATM   82  H   UNL N   1      -9.644   8.110  65.665  0.00  0.00     0.210 HD
ENDBRANCH   3  81
TORSDOF 29
ENDMDL
MODEL 8
REMARK VINA RESULT:      -7.6      2.293     10.609
REMARK  29 active torsions:
REMARK  status: ('A' for Active; 'I' for Inactive)
REMARK    1  A    between atoms: O_1  and  C_2 
REMARK    2  A    between atoms: O_1  and  C_45 
REMARK    3  A    between atoms: C_3  and  O_4 
REMARK    4  A    between atoms: C_5  and  O_6 
REMARK    5  A    between atoms: C_7  and  C_43 
REMARK    6  A    between atoms: C_9  and  O_10 
REMARK    7  A    between atoms: O_10  and  C_11 
REMARK    8  A    between atoms: C_12  and  C_35 
REMARK    9  A    between atoms: C_18  and  O_19 
REMARK   10  A    between atoms: C_21  and  O_22 
REMARK   11  A    between atoms: O_22  and  C_23 
REMARK   12  A    between atoms: C_25  and  C_32 
REMARK   13  A    between atoms: C_26  and  O_27 
REMARK   14  A    between atoms: C_28  and  O_29 
REMARK   15  A    between atoms: C_30  and  O_31 
REMARK   16  A    between atoms: C_32  and  O_33 
REMARK   17  A    between atoms: C_37  and  O_38 
REMARK   18  A    between atoms: C_39  and  O_40 
REMARK   19  A    between atoms: C_43  and  O_44 
REMARK   20  A    between atoms: C_47  and  C_54 
REMARK   21  A    between atoms: C_48  and  O_49 
REMARK   22  A    between atoms: C_50  and  O_51 
REMARK   23  A    between atoms: C_52  and  O_53 
REMARK   24  A    between atoms: C_54  and  O_55 
REMARK   25  A    between atoms: O_55  and  C_56 
REMARK   26  A    between atoms: C_56  and  C_58 
REMARK   27  A    between atoms: C_59  and  C_60 
REMARK   28  A    between atoms: C_62  and  O_63 
REMARK   29  A    between atoms: C_65  and  O_66 
ROOT
HETATM    1  C   UNL N   1     -10.691  14.504  66.544  0.00  0.00     0.211 C 
HETATM    2  C   UNL N   1     -10.819  14.598  64.984  0.00  0.00     0.183 C 
HETATM    3  C   UNL N   1     -11.972  13.704  64.471  0.00  0.00     0.180 C 
HETATM    4  C   UNL N   1     -11.823  12.254  64.981  0.00  0.00     0.179 C 
HETATM    5  O   UNL N   1     -11.719  12.223  66.395  0.00  0.00    -0.348 OA
HETATM    6  C   UNL N   1     -10.640  12.996  66.910  0.00  0.00     0.298 C 
ENDROOT
BRANCH   6   7
HETATM    7  O   UNL N   1     -10.602  12.805  68.293  0.00  0.00    -0.311 OA
BRANCH   7   8
HETATM    8  C   UNL N   1     -10.711  11.601  68.955  0.00  0.00     0.157 A 
HETATM    9  C   UNL N   1     -10.001  10.447  68.527  0.00  0.00     0.223 A 
HETATM   10  C   UNL N   1     -10.117   9.230  69.229  0.00  0.00     0.084 A 
HETATM   11  O   UNL N   1      -9.289  10.503  67.554  0.00  0.00    -0.284 OA
HETATM   12  C   UNL N   1     -10.940   9.215  70.377  0.00  0.00     0.096 A 
HETATM   13  C   UNL N   1      -9.457   8.018  68.833  0.00  0.00     0.085 A 
HETATM   14  O   UNL N   1     -11.568  10.320  70.775  0.00  0.00    -0.306 OA
HETATM   15  C   UNL N   1     -11.129   8.020  71.099  0.00  0.00     0.075 A 
HETATM   16  C   UNL N   1     -11.511  11.489  70.127  0.00  0.00     0.124 A 
HETATM   17  C   UNL N   1     -10.505   6.832  70.669  0.00  0.00     0.077 A 
HETATM   18  C   UNL N   1      -9.678   6.857  69.559  0.00  0.00     0.074 A 
BRANCH  16  19
HETATM   19  C   UNL N   1     -12.356  12.604  70.675  0.00  0.00     0.004 A 
HETATM   20  C   UNL N   1     -13.174  12.448  71.815  0.00  0.00     0.017 A 
HETATM   21  C   UNL N   1     -13.896  13.534  72.325  0.00  0.00     0.040 A 
HETATM   22  C   UNL N   1     -13.834  14.785  71.707  0.00  0.00     0.098 A 
HETATM   23  C   UNL N   1     -13.033  14.957  70.566  0.00  0.00     0.099 A 
HETATM   24  C   UNL N   1     -12.289  13.875  70.066  0.00  0.00     0.053 A 
BRANCH  22  25
HETATM   25  O   UNL N   1     -14.544  15.812  72.224  0.00  0.00    -0.358 OA
HETATM   26  H   UNL N   1     -14.257  16.298  73.011  0.00  0.00     0.218 HD
ENDBRANCH  22  25
BRANCH  23  27
HETATM   27  O   UNL N   1     -12.980  16.161  69.957  0.00  0.00    -0.358 OA
HETATM   28  H   UNL N   1     -13.042  16.252  68.995  0.00  0.00     0.218 HD
ENDBRANCH  23  27
ENDBRANCH  16  19
BRANCH  17  29
HETATM   29  O   UNL N   1     -10.682   5.628  71.268  0.00  0.00    -0.318 OA
BRANCH  29  30
HETATM   30  C   UNL N   1     -10.760   5.337  72.610  0.00  0.00     0.298 C 
HETATM   31  C   UNL N   1     -10.622   3.806  72.744  0.00  0.00     0.205 C 
HETATM   32  C   UNL N   1     -10.663   3.442  74.238  0.00  0.00     0.183 C 
HETATM   33  C   UNL N   1      -9.567   4.223  74.982  0.00  0.00     0.180 C 
HETATM   34  C   UNL N   1      -9.752   5.733  74.685  0.00  0.00     0.179 C 
HETATM   35  O   UNL N   1      -9.697   5.989  73.287  0.00  0.00    -0.348 OA
BRANCH  31  36
HETATM   36  O   UNL N   1      -9.409   3.404  72.152  0.00  0.00    -0.388 OA
HETATM   37  H   UNL N   1      -8.752   4.132  72.299  0.00  0.00     0.210 HD
ENDBRANCH  31  36
BRANCH  32  38
HETATM   38  O   UNL N   1     -10.502   2.057  74.405  0.00  0.00    -0.390 OA
HETATM   39  H   UNL N   1     -10.922   1.822  75.274  0.00  0.00     0.210 HD
ENDBRANCH  32  38
BRANCH  33  40
HETATM   40  O   UNL N   1      -8.300   3.785  74.553  0.00  0.00    -0.390 OA
HETATM   41  H   UNL N   1      -7.988   4.415  73.853  0.00  0.00     0.210 HD
ENDBRANCH  33  40
BRANCH  34  42
HETATM   42  C   UNL N   1      -8.660   6.557  75.378  0.00  0.00     0.198 C 
BRANCH  42  43
HETATM   43  O   UNL N   1      -8.601   7.849  74.837  0.00  0.00    -0.398 OA
HETATM   44  H   UNL N   1      -7.688   8.196  75.022  0.00  0.00     0.209 HD
ENDBRANCH  42  43
ENDBRANCH  34  42
ENDBRANCH  29  30
ENDBRANCH  17  29
BRANCH  13  45
HETATM   45  O   UNL N   1      -8.623   7.902  67.769  0.00  0.00    -0.360 OA
HETATM   46  H   UNL N   1      -7.668   7.993  67.747  0.00  0.00     0.217 HD
ENDBRANCH  13  45
ENDBRANCH   7   8
ENDBRANCH   6   7
BRANCH   1  47
HETATM   47  O   UNL N   1      -9.466  15.018  67.075  0.00  0.00    -0.346 OA
BRANCH  47  48
HETATM   48  C   UNL N   1      -9.209  16.411  67.035  0.00  0.00     0.292 C 
HETATM   49  C   UNL N   1      -9.246  16.996  68.473  0.00  0.00     0.204 C 
HETATM   50  C   UNL N   1      -8.731  18.451  68.505  0.00  0.00     0.183 C 
HETATM   51  C   UNL N   1      -7.357  18.505  67.815  0.00  0.00     0.180 C 
HETATM   52  C   UNL N   1      -7.457  17.891  66.394  0.00  0.00     0.180 C 
HETATM   53  O   UNL N   1      -7.897  16.541  66.494  0.00  0.00    -0.348 OA
BRANCH  49  54
HETATM   54  O   UNL N   1     -10.515  16.901  69.066  0.00  0.00    -0.388 OA
HETATM   55  H   UNL N   1     -10.780  17.811  69.356  0.00  0.00     0.210 HD
ENDBRANCH  49  54
BRANCH  50  56
HETATM   56  O   UNL N   1      -9.642  19.361  67.926  0.00  0.00    -0.390 OA
HETATM   57  H   UNL N   1      -9.646  19.250  66.943  0.00  0.00     0.210 HD
ENDBRANCH  50  56
BRANCH  51  58
HETATM   58  O   UNL N   1      -6.850  19.816  67.816  0.00  0.00    -0.390 OA
HETATM   59  H   UNL N   1      -7.545  20.410  67.433  0.00  0.00     0.210 HD
ENDBRANCH  51  58
BRANCH  52  60
HETATM   60  C   UNL N   1      -6.086  17.882  65.674  0.00  0.00     0.213 C 
BRANCH  60  61
HETATM   61  O   UNL N   1      -5.006  17.829  66.544  0.00  0.00    -0.316 OA
BRANCH  61  62
HETATM   62  C   UNL N   1      -4.078  16.835  66.585  0.00  0.00     0.282 C 
HETATM   63  O   UNL N   1      -3.314  16.658  65.645  0.00  0.00    -0.260 OA
BRANCH  62  64
HETATM   64  C   UNL N   1      -4.001  15.971  67.787  0.00  0.00     0.083 C 
HETATM   65  C   UNL N   1      -5.064  15.791  68.598  0.00  0.00     0.017 C 
BRANCH  65  66
HETATM   66  C   UNL N   1      -5.064  14.936  69.823  0.00  0.00    -0.033 A 
HETATM   67  C   UNL N   1      -4.874  15.452  71.121  0.00  0.00     0.014 A 
HETATM   68  C   UNL N   1      -4.895  14.602  72.230  0.00  0.00     0.040 A 
HETATM   69  C   UNL N   1      -5.096  13.228  72.070  0.00  0.00     0.099 A 
HETATM   70  C   UNL N   1      -5.279  12.689  70.783  0.00  0.00     0.102 A 
HETATM   71  C   UNL N   1      -5.266  13.554  69.667  0.00  0.00     0.051 A 
BRANCH  69  72
HETATM   72  O   UNL N   1      -5.109  12.437  73.165  0.00  0.00    -0.358 OA
HETATM   73  H   UNL N   1      -4.428  11.770  73.331  0.00  0.00     0.218 HD
ENDBRANCH  69  72
BRANCH  70  74
HETATM   74  O   UNL N   1      -5.459  11.346  70.650  0.00  0.00    -0.353 OA
HETATM   75  C   UNL N   1      -6.559  10.740  70.081  0.00  0.00     0.210 C 
ENDBRANCH  70  74
ENDBRANCH  65  66
ENDBRANCH  62  64
ENDBRANCH  61  62
ENDBRANCH  60  61
ENDBRANCH  52  60
ENDBRANCH  47  48
ENDBRANCH   1  47
BRANCH   2  76
HETATM   76  O   UNL N   1     -11.006  15.909  64.516  0.00  0.00    -0.390 OA
HETATM   77  H   UNL N   1     -11.702  15.886  63.812  0.00  0.00     0.210 HD
ENDBRANCH   2  76
BRANCH   4  78
HETATM   78  C   UNL N   1     -10.778  11.370  64.250  0.00  0.00     0.198 C 
BRANCH  78  79
HETATM   79  O   UNL N   1     -11.155  10.984  62.954  0.00  0.00    -0.398 OA
HETATM   80  H   UNL N   1     -11.663  11.736  62.552  0.00  0.00     0.209 HD
ENDBRANCH  78  79
ENDBRANCH   4  78
BRANCH   3  81
HETATM   81  O   UNL N   1     -13.222  14.229  64.861  0.00  0.00    -0.390 OA
HETATM   82  H   UNL N   1     -13.458  14.983  64.263  0.00  0.00     0.210 HD
ENDBRANCH   3  81
TORSDOF 29
ENDMDL
MODEL 9
REMARK VINA RESULT:      -7.4      2.895     10.118
REMARK  29 active torsions:
REMARK  status: ('A' for Active; 'I' for Inactive)
REMARK    1  A    between atoms: O_1  and  C_2 
REMARK    2  A    between atoms: O_1  and  C_45 
REMARK    3  A    between atoms: C_3  and  O_4 
REMARK    4  A    between atoms: C_5  and  O_6 
REMARK    5  A    between atoms: C_7  and  C_43 
REMARK    6  A    between atoms: C_9  and  O_10 
REMARK    7  A    between atoms: O_10  and  C_11 
REMARK    8  A    between atoms: C_12  and  C_35 
REMARK    9  A    between atoms: C_18  and  O_19 
REMARK   10  A    between atoms: C_21  and  O_22 
REMARK   11  A    between atoms: O_22  and  C_23 
REMARK   12  A    between atoms: C_25  and  C_32 
REMARK   13  A    between atoms: C_26  and  O_27 
REMARK   14  A    between atoms: C_28  and  O_29 
REMARK   15  A    between atoms: C_30  and  O_31 
REMARK   16  A    between atoms: C_32  and  O_33 
REMARK   17  A    between atoms: C_37  and  O_38 
REMARK   18  A    between atoms: C_39  and  O_40 
REMARK   19  A    between atoms: C_43  and  O_44 
REMARK   20  A    between atoms: C_47  and  C_54 
REMARK   21  A    between atoms: C_48  and  O_49 
REMARK   22  A    between atoms: C_50  and  O_51 
REMARK   23  A    between atoms: C_52  and  O_53 
REMARK   24  A    between atoms: C_54  and  O_55 
REMARK   25  A    between atoms: O_55  and  C_56 
REMARK   26  A    between atoms: C_56  and  C_58 
REMARK   27  A    between atoms: C_59  and  C_60 
REMARK   28  A    between atoms: C_62  and  O_63 
REMARK   29  A    between atoms: C_65  and  O_66 
ROOT
HETATM    1  C   UNL N   1     -10.093  10.781  66.557  0.00  0.00     0.211 C 
HETATM    2  C   UNL N   1      -9.788  10.422  65.062  0.00  0.00     0.183 C 
HETATM    3  C   UNL N   1      -8.815   9.223  64.970  0.00  0.00     0.180 C 
HETATM    4  C   UNL N   1      -7.541   9.474  65.805  0.00  0.00     0.179 C 
HETATM    5  O   UNL N   1      -7.870   9.788  67.149  0.00  0.00    -0.348 OA
HETATM    6  C   UNL N   1      -8.728  10.915  67.284  0.00  0.00     0.298 C 
ENDROOT
BRANCH   6   7
HETATM    7  O   UNL N   1      -8.896  11.161  68.648  0.00  0.00    -0.311 OA
BRANCH   7   8
HETATM    8  C   UNL N   1      -9.011  10.212  69.642  0.00  0.00     0.157 A 
HETATM    9  C   UNL N   1     -10.273   9.682  70.025  0.00  0.00     0.223 A 
HETATM   10  C   UNL N   1     -10.365   8.702  71.034  0.00  0.00     0.084 A 
HETATM   11  O   UNL N   1     -11.279  10.071  69.484  0.00  0.00    -0.284 OA
HETATM   12  C   UNL N   1      -9.160   8.256  71.622  0.00  0.00     0.096 A 
HETATM   13  C   UNL N   1     -11.608   8.150  71.494  0.00  0.00     0.085 A 
HETATM   14  O   UNL N   1      -7.988   8.746  71.220  0.00  0.00    -0.306 OA
HETATM   15  C   UNL N   1      -9.188   7.308  72.664  0.00  0.00     0.075 A 
HETATM   16  C   UNL N   1      -7.853   9.695  70.288  0.00  0.00     0.124 A 
HETATM   17  C   UNL N   1     -10.421   6.809  73.130  0.00  0.00     0.077 A 
HETATM   18  C   UNL N   1     -11.597   7.229  72.532  0.00  0.00     0.074 A 
BRANCH  16  19
HETATM   19  C   UNL N   1      -6.458  10.188  70.027  0.00  0.00     0.004 A 
HETATM   20  C   UNL N   1      -6.062  11.519  70.278  0.00  0.00     0.017 A 
HETATM   21  C   UNL N   1      -4.734  11.915  70.079  0.00  0.00     0.040 A 
HETATM   22  C   UNL N   1      -3.780  11.006  69.613  0.00  0.00     0.098 A 
HETATM   23  C   UNL N   1      -4.158   9.679  69.350  0.00  0.00     0.099 A 
HETATM   24  C   UNL N   1      -5.485   9.274  69.571  0.00  0.00     0.053 A 
BRANCH  22  25
HETATM   25  O   UNL N   1      -2.507  11.420  69.430  0.00  0.00    -0.358 OA
HETATM   26  H   UNL N   1      -2.291  12.310  69.115  0.00  0.00     0.218 HD
ENDBRANCH  22  25
BRANCH  23  27
HETATM   27  O   UNL N   1      -3.244   8.799  68.887  0.00  0.00    -0.358 OA
HETATM   28  H   UNL N   1      -3.501   7.972  68.454  0.00  0.00     0.218 HD
ENDBRANCH  23  27
ENDBRANCH  16  19
BRANCH  17  29
HETATM   29  O   UNL N   1     -10.542   5.943  74.166  0.00  0.00    -0.318 OA
BRANCH  29  30
HETATM   30  C   UNL N   1      -9.612   5.057  74.660  0.00  0.00     0.298 C 
HETATM   31  C   UNL N   1      -9.016   5.696  75.930  0.00  0.00     0.205 C 
HETATM   32  C   UNL N   1      -7.998   4.717  76.538  0.00  0.00     0.183 C 
HETATM   33  C   UNL N   1      -8.686   3.366  76.798  0.00  0.00     0.180 C 
HETATM   34  C   UNL N   1      -9.332   2.881  75.475  0.00  0.00     0.179 C 
HETATM   35  O   UNL N   1     -10.262   3.836  74.980  0.00  0.00    -0.348 OA
BRANCH  31  36
HETATM   36  O   UNL N   1     -10.060   5.977  76.833  0.00  0.00    -0.388 OA
HETATM   37  H   UNL N   1      -9.916   5.413  77.636  0.00  0.00     0.210 HD
ENDBRANCH  31  36
BRANCH  32  38
HETATM   38  O   UNL N   1      -7.459   5.248  77.721  0.00  0.00    -0.390 OA
HETATM   39  H   UNL N   1      -7.396   4.498  78.369  0.00  0.00     0.210 HD
ENDBRANCH  32  38
BRANCH  33  40
HETATM   40  O   UNL N   1      -9.663   3.518  77.800  0.00  0.00    -0.390 OA
HETATM   41  H   UNL N   1      -9.756   4.489  77.981  0.00  0.00     0.210 HD
ENDBRANCH  33  40
BRANCH  34  42
HETATM   42  C   UNL N   1     -10.063   1.550  75.688  0.00  0.00     0.198 C 
BRANCH  42  43
HETATM   43  O   UNL N   1      -9.488   0.837  76.749  0.00  0.00    -0.398 OA
HETATM   44  H   UNL N   1      -9.996   1.082  77.568  0.00  0.00     0.209 HD
ENDBRANCH  42  43
ENDBRANCH  34  42
ENDBRANCH  29  30
ENDBRANCH  17  29
BRANCH  13  45
HETATM   45  O   UNL N   1     -12.829   8.472  71.000  0.00  0.00    -0.360 OA
HETATM   46  H   UNL N   1     -13.681   8.089  71.221  0.00  0.00     0.217 HD
ENDBRANCH  13  45
ENDBRANCH   7   8
ENDBRANCH   6   7
BRANCH   1  47
HETATM   47  O   UNL N   1     -10.702  12.062  66.751  0.00  0.00    -0.346 OA
BRANCH  47  48
HETATM   48  C   UNL N   1     -10.793  12.970  65.668  0.00  0.00     0.292 C 
HETATM   49  C   UNL N   1     -12.281  13.336  65.411  0.00  0.00     0.204 C 
HETATM   50  C   UNL N   1     -12.411  14.505  64.411  0.00  0.00     0.183 C 
HETATM   51  C   UNL N   1     -11.527  15.669  64.892  0.00  0.00     0.180 C 
HETATM   52  C   UNL N   1     -10.074  15.172  65.112  0.00  0.00     0.180 C 
HETATM   53  O   UNL N   1     -10.075  14.130  66.082  0.00  0.00    -0.348 OA
BRANCH  49  54
HETATM   54  O   UNL N   1     -13.047  12.236  64.997  0.00  0.00    -0.388 OA
HETATM   55  H   UNL N   1     -12.734  11.444  65.505  0.00  0.00     0.210 HD
ENDBRANCH  49  54
BRANCH  50  56
HETATM   56  O   UNL N   1     -12.096  14.124  63.088  0.00  0.00    -0.390 OA
HETATM   57  H   UNL N   1     -12.929  13.975  62.576  0.00  0.00     0.210 HD
ENDBRANCH  50  56
BRANCH  51  58
HETATM   58  O   UNL N   1     -11.610  16.757  64.006  0.00  0.00    -0.390 OA
HETATM   59  H   UNL N   1     -10.989  17.460  64.329  0.00  0.00     0.210 HD
ENDBRANCH  51  58
BRANCH  52  60
HETATM   60  C   UNL N   1      -9.155  16.299  65.640  0.00  0.00     0.213 C 
BRANCH  60  61
HETATM   61  O   UNL N   1      -9.843  17.314  66.291  0.00  0.00    -0.316 OA
BRANCH  61  62
HETATM   62  C   UNL N   1      -9.852  17.520  67.636  0.00  0.00     0.282 C 
HETATM   63  O   UNL N   1      -9.071  18.308  68.151  0.00  0.00    -0.260 OA
BRANCH  62  64
HETATM   64  C   UNL N   1     -10.829  16.779  68.471  0.00  0.00     0.083 C 
HETATM   65  C   UNL N   1     -10.444  15.776  69.287  0.00  0.00     0.017 C 
BRANCH  65  66
HETATM   66  C   UNL N   1     -11.367  14.987  70.158  0.00  0.00    -0.033 A 
HETATM   67  C   UNL N   1     -11.758  13.666  69.865  0.00  0.00     0.014 A 
HETATM   68  C   UNL N   1     -12.616  12.975  70.726  0.00  0.00     0.040 A 
HETATM   69  C   UNL N   1     -13.106  13.585  71.884  0.00  0.00     0.099 A 
HETATM   70  C   UNL N   1     -12.735  14.908  72.192  0.00  0.00     0.102 A 
HETATM   71  C   UNL N   1     -11.861  15.597  71.325  0.00  0.00     0.051 A 
BRANCH  69  72
HETATM   72  O   UNL N   1     -13.934  12.887  72.691  0.00  0.00    -0.358 OA
HETATM   73  H   UNL N   1     -14.767  13.253  73.020  0.00  0.00     0.218 HD
ENDBRANCH  69  72
BRANCH  70  74
HETATM   74  O   UNL N   1     -13.236  15.486  73.318  0.00  0.00    -0.353 OA
HETATM   75  C   UNL N   1     -12.504  16.210  74.237  0.00  0.00     0.210 C 
ENDBRANCH  70  74
ENDBRANCH  65  66
ENDBRANCH  62  64
ENDBRANCH  61  62
ENDBRANCH  60  61
ENDBRANCH  52  60
ENDBRANCH  47  48
ENDBRANCH   1  47
BRANCH   2  76
HETATM   76  O   UNL N   1     -10.940  10.143  64.307  0.00  0.00    -0.390 OA
HETATM   77  H   UNL N   1     -11.620  10.830  64.522  0.00  0.00     0.210 HD
ENDBRANCH   2  76
BRANCH   4  78
HETATM   78  C   UNL N   1      -6.479  10.417  65.178  0.00  0.00     0.198 C 
BRANCH  78  79
HETATM   79  O   UNL N   1      -6.523  10.482  63.777  0.00  0.00    -0.398 OA
HETATM   80  H   UNL N   1      -7.467  10.637  63.511  0.00  0.00     0.209 HD
ENDBRANCH  78  79
ENDBRANCH   4  78
BRANCH   3  81
HETATM   81  O   UNL N   1      -9.446   8.036  65.394  0.00  0.00    -0.390 OA
HETATM   82  H   UNL N   1      -8.767   7.431  65.791  0.00  0.00     0.210 HD
ENDBRANCH   3  81
TORSDOF 29
ENDMDL
