# Supplementary material for: Structure-based computational screening of 470 natural quercetin derivatives for identification of SARS-CoV-2 Mpro inhibitor
Source: PeerJ. 2023 Mar 14;11:e14915. doi: 10.7717/peerj.14915 (PMC10022500; doi:10.7717/peerj.14915)
Supplement: Supplemental Information 1 [file peerj-11-14915-s001.zip › Screening 470 Quercetin Derivates as Anticovid/Docking results/28_uff_E=912.09_out.pdbqt]

MODEL 1
REMARK VINA RESULT:      -8.7      0.000      0.000
REMARK  20 active torsions:
REMARK  status: ('A' for Active; 'I' for Inactive)
REMARK    1  A    between atoms: C_2  and  C_42 
REMARK    2  A    between atoms: C_3  and  O_4 
REMARK    3  A    between atoms: C_5  and  O_6 
REMARK    4  A    between atoms: C_7  and  O_8 
REMARK    5  A    between atoms: C_9  and  O_10 
REMARK    6  A    between atoms: O_10  and  C_11 
REMARK    7  A    between atoms: C_12  and  C_34 
REMARK    8  A    between atoms: C_18  and  O_19 
REMARK    9  A    between atoms: C_21  and  O_22 
REMARK   10  A    between atoms: O_22  and  C_23 
REMARK   11  A    between atoms: C_26  and  O_27 
REMARK   12  A    between atoms: C_28  and  O_29 
REMARK   13  A    between atoms: C_30  and  O_31 
REMARK   14  A    between atoms: C_36  and  O_37 
REMARK   15  A    between atoms: C_38  and  O_39 
REMARK   16  A    between atoms: C_42  and  O_43 
REMARK   17  A    between atoms: O_43  and  C_44 
REMARK   18  A    between atoms: C_47  and  O_48 
REMARK   19  A    between atoms: C_49  and  O_50 
REMARK   20  A    between atoms: C_51  and  O_52 
ROOT
HETATM    1  C   UNL N   1      -9.209  15.776  68.281  0.00  0.00     0.233 C 
HETATM    2  C   UNL N   1      -9.163  14.448  67.488  0.00  0.00     0.199 C 
HETATM    3  O   UNL N   1      -9.485  13.433  68.392  0.00  0.00    -0.337 OA
HETATM    4  C   UNL N   1     -10.579  13.490  69.207  0.00  0.00     0.089 A 
HETATM    5  C   UNL N   1     -11.237  14.720  69.433  0.00  0.00     0.079 A 
HETATM    6  C   UNL N   1     -10.635  15.916  68.781  0.00  0.00     0.196 C 
HETATM    7  O   UNL N   1     -11.276  16.934  68.590  0.00  0.00    -0.289 OA
HETATM    8  C   UNL N   1     -12.412  14.744  70.232  0.00  0.00     0.085 A 
HETATM    9  C   UNL N   1     -12.891  13.548  70.778  0.00  0.00     0.074 A 
HETATM   10  C   UNL N   1     -12.225  12.327  70.559  0.00  0.00     0.077 A 
HETATM   11  C   UNL N   1     -11.061  12.313  69.785  0.00  0.00     0.074 A 
ENDROOT
BRANCH   1  12
HETATM   12  O   UNL N   1      -8.717  16.874  67.520  0.00  0.00    -0.343 OA
BRANCH  12  13
HETATM   13  C   UNL N   1      -7.701  17.614  68.189  0.00  0.00     0.292 C 
HETATM   14  O   UNL N   1      -6.411  17.277  67.682  0.00  0.00    -0.348 OA
HETATM   15  C   UNL N   1      -5.358  17.974  68.336  0.00  0.00     0.180 C 
HETATM   16  C   UNL N   1      -5.539  19.503  68.173  0.00  0.00     0.180 C 
HETATM   17  C   UNL N   1      -6.915  19.963  68.681  0.00  0.00     0.183 C 
HETATM   18  C   UNL N   1      -7.993  19.115  67.977  0.00  0.00     0.204 C 
BRANCH  15  19
HETATM   19  C   UNL N   1      -5.114  17.474  69.791  0.00  0.00     0.205 C 
BRANCH  19  20
HETATM   20  O   UNL N   1      -4.338  16.286  69.831  0.00  0.00    -0.356 OA
BRANCH  20  21
HETATM   21  C   UNL N   1      -5.072  15.175  70.318  0.00  0.00     0.291 C 
HETATM   22  C   UNL N   1      -4.959  14.036  69.273  0.00  0.00     0.204 C 
HETATM   23  C   UNL N   1      -5.609  12.731  69.790  0.00  0.00     0.183 C 
HETATM   24  C   UNL N   1      -5.044  12.422  71.194  0.00  0.00     0.178 C 
HETATM   25  C   UNL N   1      -5.185  13.664  72.112  0.00  0.00     0.152 C 
HETATM   26  O   UNL N   1      -4.485  14.757  71.542  0.00  0.00    -0.351 OA
HETATM   27  C   UNL N   1      -4.587  13.403  73.493  0.00  0.00     0.042 C 
BRANCH  22  28
HETATM   28  O   UNL N   1      -5.483  14.411  68.024  0.00  0.00    -0.388 OA
HETATM   29  H   UNL N   1      -5.646  15.390  68.046  0.00  0.00     0.210 HD
ENDBRANCH  22  28
BRANCH  23  30
HETATM   30  O   UNL N   1      -7.018  12.799  69.790  0.00  0.00    -0.390 OA
HETATM   31  H   UNL N   1      -7.395  11.899  69.635  0.00  0.00     0.210 HD
ENDBRANCH  23  30
BRANCH  24  32
HETATM   32  O   UNL N   1      -5.642  11.274  71.741  0.00  0.00    -0.390 OA
HETATM   33  H   UNL N   1      -5.415  11.244  72.707  0.00  0.00     0.210 HD
ENDBRANCH  24  32
ENDBRANCH  20  21
ENDBRANCH  19  20
ENDBRANCH  15  19
BRANCH  16  34
HETATM   34  O   UNL N   1      -4.513  20.215  68.813  0.00  0.00    -0.390 OA
HETATM   35  H   UNL N   1      -4.949  20.819  69.468  0.00  0.00     0.210 HD
ENDBRANCH  16  34
BRANCH  17  36
HETATM   36  O   UNL N   1      -7.029  19.820  70.073  0.00  0.00    -0.390 OA
HETATM   37  H   UNL N   1      -7.978  19.996  70.306  0.00  0.00     0.210 HD
ENDBRANCH  17  36
BRANCH  18  38
HETATM   38  O   UNL N   1      -9.268  19.424  68.481  0.00  0.00    -0.388 OA
HETATM   39  H   UNL N   1      -9.132  19.860  69.362  0.00  0.00     0.210 HD
ENDBRANCH  18  38
ENDBRANCH  12  13
ENDBRANCH   1  12
BRANCH   2  40
HETATM   40  C   UNL N   1     -10.091  14.356  66.258  0.00  0.00    -0.023 A 
HETATM   41  C   UNL N   1     -10.558  13.091  65.841  0.00  0.00     0.013 A 
HETATM   42  C   UNL N   1     -11.409  12.970  64.739  0.00  0.00     0.040 A 
HETATM   43  C   UNL N   1     -11.803  14.101  64.020  0.00  0.00     0.098 A 
HETATM   44  C   UNL N   1     -11.336  15.367  64.406  0.00  0.00     0.099 A 
HETATM   45  C   UNL N   1     -10.489  15.491  65.518  0.00  0.00     0.049 A 
BRANCH  43  46
HETATM   46  O   UNL N   1     -12.626  13.954  62.959  0.00  0.00    -0.358 OA
HETATM   47  H   UNL N   1     -13.512  14.343  62.934  0.00  0.00     0.218 HD
ENDBRANCH  43  46
BRANCH  44  48
HETATM   48  O   UNL N   1     -11.704  16.463  63.707  0.00  0.00    -0.358 OA
HETATM   49  H   UNL N   1     -11.113  17.221  63.599  0.00  0.00     0.218 HD
ENDBRANCH  44  48
ENDBRANCH   2  40
BRANCH   8  50
HETATM   50  O   UNL N   1     -13.093  15.877  70.509  0.00  0.00    -0.360 OA
HETATM   51  H   UNL N   1     -13.102  16.323  71.362  0.00  0.00     0.217 HD
ENDBRANCH   8  50
BRANCH  10  52
HETATM   52  O   UNL N   1     -12.698  11.144  71.037  0.00  0.00    -0.318 OA
BRANCH  52  53
HETATM   53  C   UNL N   1     -11.950   9.985  71.155  0.00  0.00     0.298 C 
HETATM   54  C   UNL N   1     -12.817   8.871  71.782  0.00  0.00     0.205 C 
HETATM   55  C   UNL N   1     -11.925   7.629  71.970  0.00  0.00     0.183 C 
HETATM   56  C   UNL N   1     -11.253   7.242  70.639  0.00  0.00     0.178 C 
HETATM   57  C   UNL N   1     -10.535   8.492  70.063  0.00  0.00     0.152 C 
HETATM   58  O   UNL N   1     -11.451   9.569  69.889  0.00  0.00    -0.351 OA
HETATM   59  C   UNL N   1      -9.866   8.175  68.724  0.00  0.00     0.042 C 
BRANCH  54  60
HETATM   60  O   UNL N   1     -13.969   8.580  71.020  0.00  0.00    -0.388 OA
HETATM   61  H   UNL N   1     -14.034   7.601  70.879  0.00  0.00     0.210 HD
ENDBRANCH  54  60
BRANCH  55  62
HETATM   62  O   UNL N   1     -12.675   6.565  72.495  0.00  0.00    -0.390 OA
HETATM   63  H   UNL N   1     -12.813   5.922  71.752  0.00  0.00     0.210 HD
ENDBRANCH  55  62
BRANCH  56  64
HETATM   64  O   UNL N   1     -12.219   6.761  69.737  0.00  0.00    -0.390 OA
HETATM   65  H   UNL N   1     -11.857   6.887  68.822  0.00  0.00     0.210 HD
ENDBRANCH  56  64
ENDBRANCH  52  53
ENDBRANCH  10  52
TORSDOF 20
ENDMDL
MODEL 2
REMARK VINA RESULT:      -8.7      2.468      4.254
REMARK  20 active torsions:
REMARK  status: ('A' for Active; 'I' for Inactive)
REMARK    1  A    between atoms: C_2  and  C_42 
REMARK    2  A    between atoms: C_3  and  O_4 
REMARK    3  A    between atoms: C_5  and  O_6 
REMARK    4  A    between atoms: C_7  and  O_8 
REMARK    5  A    between atoms: C_9  and  O_10 
REMARK    6  A    between atoms: O_10  and  C_11 
REMARK    7  A    between atoms: C_12  and  C_34 
REMARK    8  A    between atoms: C_18  and  O_19 
REMARK    9  A    between atoms: C_21  and  O_22 
REMARK   10  A    between atoms: O_22  and  C_23 
REMARK   11  A    between atoms: C_26  and  O_27 
REMARK   12  A    between atoms: C_28  and  O_29 
REMARK   13  A    between atoms: C_30  and  O_31 
REMARK   14  A    between atoms: C_36  and  O_37 
REMARK   15  A    between atoms: C_38  and  O_39 
REMARK   16  A    between atoms: C_42  and  O_43 
REMARK   17  A    between atoms: O_43  and  C_44 
REMARK   18  A    between atoms: C_47  and  O_48 
REMARK   19  A    between atoms: C_49  and  O_50 
REMARK   20  A    between atoms: C_51  and  O_52 
ROOT
HETATM    1  C   UNL N   1     -10.014  14.623  67.554  0.00  0.00     0.233 C 
HETATM    2  C   UNL N   1      -9.310  13.667  66.561  0.00  0.00     0.199 C 
HETATM    3  O   UNL N   1      -8.728  12.655  67.328  0.00  0.00    -0.337 OA
HETATM    4  C   UNL N   1      -9.416  11.963  68.282  0.00  0.00     0.089 A 
HETATM    5  C   UNL N   1     -10.636  12.466  68.788  0.00  0.00     0.079 A 
HETATM    6  C   UNL N   1     -11.069  13.789  68.259  0.00  0.00     0.196 C 
HETATM    7  O   UNL N   1     -12.229  14.157  68.322  0.00  0.00    -0.289 OA
HETATM    8  C   UNL N   1     -11.367  11.697  69.733  0.00  0.00     0.085 A 
HETATM    9  C   UNL N   1     -10.863  10.458  70.142  0.00  0.00     0.074 A 
HETATM   10  C   UNL N   1      -9.642   9.966  69.643  0.00  0.00     0.077 A 
HETATM   11  C   UNL N   1      -8.919  10.735  68.726  0.00  0.00     0.074 A 
ENDROOT
BRANCH   1  12
HETATM   12  O   UNL N   1     -10.492  15.803  66.918  0.00  0.00    -0.343 OA
BRANCH  12  13
HETATM   13  C   UNL N   1      -9.673  16.943  67.156  0.00  0.00     0.292 C 
HETATM   14  O   UNL N   1      -9.197  17.491  65.928  0.00  0.00    -0.348 OA
HETATM   15  C   UNL N   1      -8.353  18.620  66.114  0.00  0.00     0.180 C 
HETATM   16  C   UNL N   1      -9.109  19.743  66.865  0.00  0.00     0.180 C 
HETATM   17  C   UNL N   1      -9.676  19.241  68.203  0.00  0.00     0.183 C 
HETATM   18  C   UNL N   1     -10.518  17.981  67.923  0.00  0.00     0.204 C 
BRANCH  15  19
HETATM   19  C   UNL N   1      -6.957  18.243  66.692  0.00  0.00     0.205 C 
BRANCH  19  20
HETATM   20  O   UNL N   1      -6.045  19.330  66.657  0.00  0.00    -0.356 OA
BRANCH  20  21
HETATM   21  C   UNL N   1      -5.289  19.443  67.851  0.00  0.00     0.291 C 
HETATM   22  C   UNL N   1      -5.691  20.769  68.545  0.00  0.00     0.204 C 
HETATM   23  C   UNL N   1      -5.020  20.904  69.932  0.00  0.00     0.183 C 
HETATM   24  C   UNL N   1      -5.284  19.611  70.735  0.00  0.00     0.178 C 
HETATM   25  C   UNL N   1      -4.876  18.370  69.898  0.00  0.00     0.152 C 
HETATM   26  O   UNL N   1      -5.619  18.347  68.691  0.00  0.00    -0.351 OA
HETATM   27  C   UNL N   1      -5.175  17.074  70.649  0.00  0.00     0.042 C 
BRANCH  22  28
HETATM   28  O   UNL N   1      -5.430  21.889  67.736  0.00  0.00    -0.388 OA
HETATM   29  H   UNL N   1      -6.115  22.577  67.943  0.00  0.00     0.210 HD
ENDBRANCH  22  28
BRANCH  23  30
HETATM   30  O   UNL N   1      -3.643  21.195  69.834  0.00  0.00    -0.390 OA
HETATM   31  H   UNL N   1      -3.346  21.677  70.644  0.00  0.00     0.210 HD
ENDBRANCH  23  30
BRANCH  24  32
HETATM   32  O   UNL N   1      -4.648  19.652  71.987  0.00  0.00    -0.390 OA
HETATM   33  H   UNL N   1      -4.693  18.742  72.380  0.00  0.00     0.210 HD
ENDBRANCH  24  32
ENDBRANCH  20  21
ENDBRANCH  19  20
ENDBRANCH  15  19
BRANCH  16  34
HETATM   34  O   UNL N   1      -8.296  20.869  67.063  0.00  0.00    -0.390 OA
HETATM   35  H   UNL N   1      -7.402  20.645  66.694  0.00  0.00     0.210 HD
ENDBRANCH  16  34
BRANCH  17  36
HETATM   36  O   UNL N   1      -8.654  18.939  69.118  0.00  0.00    -0.390 OA
HETATM   37  H   UNL N   1      -8.561  17.951  69.131  0.00  0.00     0.210 HD
ENDBRANCH  17  36
BRANCH  18  38
HETATM   38  O   UNL N   1     -10.977  17.420  69.127  0.00  0.00    -0.388 OA
HETATM   39  H   UNL N   1     -11.824  17.884  69.358  0.00  0.00     0.210 HD
ENDBRANCH  18  38
ENDBRANCH  12  13
ENDBRANCH   1  12
BRANCH   2  40
HETATM   40  C   UNL N   1     -10.202  13.039  65.470  0.00  0.00    -0.023 A 
HETATM   41  C   UNL N   1     -10.126  11.650  65.234  0.00  0.00     0.013 A 
HETATM   42  C   UNL N   1     -10.927  11.043  64.262  0.00  0.00     0.040 A 
HETATM   43  C   UNL N   1     -11.811  11.806  63.495  0.00  0.00     0.098 A 
HETATM   44  C   UNL N   1     -11.891  13.193  63.701  0.00  0.00     0.099 A 
HETATM   45  C   UNL N   1     -11.093  13.801  64.683  0.00  0.00     0.049 A 
BRANCH  43  46
HETATM   46  O   UNL N   1     -12.573  11.195  62.563  0.00  0.00    -0.358 OA
HETATM   47  H   UNL N   1     -13.468  11.494  62.349  0.00  0.00     0.218 HD
ENDBRANCH  43  46
BRANCH  44  48
HETATM   48  O   UNL N   1     -12.734  13.938  62.955  0.00  0.00    -0.358 OA
HETATM   49  H   UNL N   1     -13.464  13.540  62.458  0.00  0.00     0.218 HD
ENDBRANCH  44  48
ENDBRANCH   2  40
BRANCH   8  50
HETATM   50  O   UNL N   1     -12.533  12.111  70.277  0.00  0.00    -0.360 OA
HETATM   51  H   UNL N   1     -13.317  12.362  69.779  0.00  0.00     0.217 HD
ENDBRANCH   8  50
BRANCH  10  52
HETATM   52  O   UNL N   1      -9.156   8.742  69.986  0.00  0.00    -0.318 OA
BRANCH  52  53
HETATM   53  C   UNL N   1      -9.794   7.540  69.734  0.00  0.00     0.298 C 
HETATM   54  C   UNL N   1     -10.125   7.435  68.229  0.00  0.00     0.205 C 
HETATM   55  C   UNL N   1     -10.904   6.124  68.009  0.00  0.00     0.183 C 
HETATM   56  C   UNL N   1     -10.117   4.927  68.575  0.00  0.00     0.178 C 
HETATM   57  C   UNL N   1      -9.739   5.233  70.049  0.00  0.00     0.152 C 
HETATM   58  O   UNL N   1      -8.989   6.440  70.142  0.00  0.00    -0.351 OA
HETATM   59  C   UNL N   1      -8.933   4.086  70.661  0.00  0.00     0.042 C 
BRANCH  54  60
HETATM   60  O   UNL N   1      -8.978   7.507  67.411  0.00  0.00    -0.388 OA
HETATM   61  H   UNL N   1      -8.166   7.539  67.978  0.00  0.00     0.210 HD
ENDBRANCH  54  60
BRANCH  55  62
HETATM   62  O   UNL N   1     -11.192   5.951  66.646  0.00  0.00    -0.390 OA
HETATM   63  H   UNL N   1     -10.324   5.794  66.191  0.00  0.00     0.210 HD
ENDBRANCH  55  62
BRANCH  56  64
HETATM   64  O   UNL N   1      -8.965   4.703  67.801  0.00  0.00    -0.390 OA
HETATM   65  H   UNL N   1      -8.326   4.193  68.363  0.00  0.00     0.210 HD
ENDBRANCH  56  64
ENDBRANCH  52  53
ENDBRANCH  10  52
TORSDOF 20
ENDMDL
MODEL 3
REMARK VINA RESULT:      -8.5      2.311      3.983
REMARK  20 active torsions:
REMARK  status: ('A' for Active; 'I' for Inactive)
REMARK    1  A    between atoms: C_2  and  C_42 
REMARK    2  A    between atoms: C_3  and  O_4 
REMARK    3  A    between atoms: C_5  and  O_6 
REMARK    4  A    between atoms: C_7  and  O_8 
REMARK    5  A    between atoms: C_9  and  O_10 
REMARK    6  A    between atoms: O_10  and  C_11 
REMARK    7  A    between atoms: C_12  and  C_34 
REMARK    8  A    between atoms: C_18  and  O_19 
REMARK    9  A    between atoms: C_21  and  O_22 
REMARK   10  A    between atoms: O_22  and  C_23 
REMARK   11  A    between atoms: C_26  and  O_27 
REMARK   12  A    between atoms: C_28  and  O_29 
REMARK   13  A    between atoms: C_30  and  O_31 
REMARK   14  A    between atoms: C_36  and  O_37 
REMARK   15  A    between atoms: C_38  and  O_39 
REMARK   16  A    between atoms: C_42  and  O_43 
REMARK   17  A    between atoms: O_43  and  C_44 
REMARK   18  A    between atoms: C_47  and  O_48 
REMARK   19  A    between atoms: C_49  and  O_50 
REMARK   20  A    between atoms: C_51  and  O_52 
ROOT
HETATM    1  C   UNL N   1      -9.988  14.688  67.527  0.00  0.00     0.233 C 
HETATM    2  C   UNL N   1      -9.312  13.622  66.631  0.00  0.00     0.199 C 
HETATM    3  O   UNL N   1      -8.850  12.618  67.485  0.00  0.00    -0.337 OA
HETATM    4  C   UNL N   1      -9.638  12.040  68.439  0.00  0.00     0.089 A 
HETATM    5  C   UNL N   1     -10.837  12.665  68.848  0.00  0.00     0.079 A 
HETATM    6  C   UNL N   1     -11.138  13.982  68.221  0.00  0.00     0.196 C 
HETATM    7  O   UNL N   1     -12.268  14.439  68.199  0.00  0.00    -0.289 OA
HETATM    8  C   UNL N   1     -11.673  12.014  69.795  0.00  0.00     0.085 A 
HETATM    9  C   UNL N   1     -11.289  10.767  70.302  0.00  0.00     0.074 A 
HETATM   10  C   UNL N   1     -10.087  10.155  69.899  0.00  0.00     0.077 A 
HETATM   11  C   UNL N   1      -9.262  10.808  68.980  0.00  0.00     0.074 A 
ENDROOT
BRANCH   1  12
HETATM   12  O   UNL N   1     -10.338  15.859  66.799  0.00  0.00    -0.343 OA
BRANCH  12  13
HETATM   13  C   UNL N   1      -9.482  16.966  67.063  0.00  0.00     0.292 C 
HETATM   14  O   UNL N   1      -8.926  17.478  65.854  0.00  0.00    -0.348 OA
HETATM   15  C   UNL N   1      -8.043  18.571  66.067  0.00  0.00     0.180 C 
HETATM   16  C   UNL N   1      -8.785  19.735  66.770  0.00  0.00     0.180 C 
HETATM   17  C   UNL N   1      -9.435  19.275  68.085  0.00  0.00     0.183 C 
HETATM   18  C   UNL N   1     -10.317  18.049  67.778  0.00  0.00     0.204 C 
BRANCH  15  19
HETATM   19  C   UNL N   1      -6.694  18.142  66.715  0.00  0.00     0.205 C 
BRANCH  19  20
HETATM   20  O   UNL N   1      -5.742  19.195  66.732  0.00  0.00    -0.356 OA
BRANCH  20  21
HETATM   21  C   UNL N   1      -5.045  19.277  67.963  0.00  0.00     0.291 C 
HETATM   22  C   UNL N   1      -5.409  20.630  68.626  0.00  0.00     0.204 C 
HETATM   23  C   UNL N   1      -4.806  20.742  70.046  0.00  0.00     0.183 C 
HETATM   24  C   UNL N   1      -5.184  19.474  70.842  0.00  0.00     0.178 C 
HETATM   25  C   UNL N   1      -4.802  18.204  70.037  0.00  0.00     0.152 C 
HETATM   26  O   UNL N   1      -5.480  18.210  68.792  0.00  0.00    -0.351 OA
HETATM   27  C   UNL N   1      -5.212  16.933  70.779  0.00  0.00     0.042 C 
BRANCH  22  28
HETATM   28  O   UNL N   1      -5.044  21.726  67.825  0.00  0.00    -0.388 OA
HETATM   29  H   UNL N   1      -4.573  22.381  68.404  0.00  0.00     0.210 HD
ENDBRANCH  22  28
BRANCH  23  30
HETATM   30  O   UNL N   1      -3.412  20.955  70.020  0.00  0.00    -0.390 OA
HETATM   31  H   UNL N   1      -3.127  21.402  70.854  0.00  0.00     0.210 HD
ENDBRANCH  23  30
BRANCH  24  32
HETATM   32  O   UNL N   1      -4.614  19.492  72.127  0.00  0.00    -0.390 OA
HETATM   33  H   UNL N   1      -5.232  19.015  72.740  0.00  0.00     0.210 HD
ENDBRANCH  24  32
ENDBRANCH  20  21
ENDBRANCH  19  20
ENDBRANCH  15  19
BRANCH  16  34
HETATM   34  O   UNL N   1      -7.933  20.828  66.995  0.00  0.00    -0.390 OA
HETATM   35  H   UNL N   1      -7.782  20.875  67.975  0.00  0.00     0.210 HD
ENDBRANCH  16  34
BRANCH  17  36
HETATM   36  O   UNL N   1      -8.471  18.940  69.050  0.00  0.00    -0.390 OA
HETATM   37  H   UNL N   1      -8.841  19.206  69.932  0.00  0.00     0.210 HD
ENDBRANCH  17  36
BRANCH  18  38
HETATM   38  O   UNL N   1     -10.856  17.522  68.965  0.00  0.00    -0.388 OA
HETATM   39  H   UNL N   1     -10.936  18.276  69.605  0.00  0.00     0.210 HD
ENDBRANCH  18  38
ENDBRANCH  12  13
ENDBRANCH   1  12
BRANCH   2  40
HETATM   40  C   UNL N   1     -10.196  12.997  65.531  0.00  0.00    -0.023 A 
HETATM   41  C   UNL N   1     -10.137  11.604  65.310  0.00  0.00     0.013 A 
HETATM   42  C   UNL N   1     -10.931  11.000  64.330  0.00  0.00     0.040 A 
HETATM   43  C   UNL N   1     -11.790  11.769  63.542  0.00  0.00     0.098 A 
HETATM   44  C   UNL N   1     -11.852  13.159  63.732  0.00  0.00     0.099 A 
HETATM   45  C   UNL N   1     -11.061  13.765  64.721  0.00  0.00     0.049 A 
BRANCH  43  46
HETATM   46  O   UNL N   1     -12.546  11.160  62.603  0.00  0.00    -0.358 OA
HETATM   47  H   UNL N   1     -13.514  11.176  62.627  0.00  0.00     0.218 HD
ENDBRANCH  43  46
BRANCH  44  48
HETATM   48  O   UNL N   1     -12.671  13.909  62.964  0.00  0.00    -0.358 OA
HETATM   49  H   UNL N   1     -12.401  14.774  62.624  0.00  0.00     0.218 HD
ENDBRANCH  44  48
ENDBRANCH   2  40
BRANCH   8  50
HETATM   50  O   UNL N   1     -12.828  12.547  70.250  0.00  0.00    -0.360 OA
HETATM   51  H   UNL N   1     -13.375  13.174  69.767  0.00  0.00     0.217 HD
ENDBRANCH   8  50
BRANCH  10  52
HETATM   52  O   UNL N   1      -9.716   8.921  70.338  0.00  0.00    -0.318 OA
BRANCH  52  53
HETATM   53  C   UNL N   1      -9.875   8.465  71.636  0.00  0.00     0.298 C 
HETATM   54  C   UNL N   1     -10.690   7.152  71.626  0.00  0.00     0.205 C 
HETATM   55  C   UNL N   1     -10.913   6.726  73.089  0.00  0.00     0.183 C 
HETATM   56  C   UNL N   1      -9.568   6.636  73.835  0.00  0.00     0.178 C 
HETATM   57  C   UNL N   1      -8.805   7.975  73.645  0.00  0.00     0.152 C 
HETATM   58  O   UNL N   1      -8.615   8.259  72.262  0.00  0.00    -0.351 OA
HETATM   59  C   UNL N   1      -7.446   7.939  74.347  0.00  0.00     0.042 C 
BRANCH  54  60
HETATM   60  O   UNL N   1     -10.076   6.132  70.870  0.00  0.00    -0.388 OA
HETATM   61  H   UNL N   1     -10.480   5.257  71.101  0.00  0.00     0.210 HD
ENDBRANCH  54  60
BRANCH  55  62
HETATM   62  O   UNL N   1     -11.610   5.508  73.142  0.00  0.00    -0.390 OA
HETATM   63  H   UNL N   1     -12.576   5.733  73.097  0.00  0.00     0.210 HD
ENDBRANCH  55  62
BRANCH  56  64
HETATM   64  O   UNL N   1      -8.816   5.558  73.338  0.00  0.00    -0.390 OA
HETATM   65  H   UNL N   1      -7.991   5.496  73.887  0.00  0.00     0.210 HD
ENDBRANCH  56  64
ENDBRANCH  52  53
ENDBRANCH  10  52
TORSDOF 20
ENDMDL
MODEL 4
REMARK VINA RESULT:      -8.4      1.501      1.894
REMARK  20 active torsions:
REMARK  status: ('A' for Active; 'I' for Inactive)
REMARK    1  A    between atoms: C_2  and  C_42 
REMARK    2  A    between atoms: C_3  and  O_4 
REMARK    3  A    between atoms: C_5  and  O_6 
REMARK    4  A    between atoms: C_7  and  O_8 
REMARK    5  A    between atoms: C_9  and  O_10 
REMARK    6  A    between atoms: O_10  and  C_11 
REMARK    7  A    between atoms: C_12  and  C_34 
REMARK    8  A    between atoms: C_18  and  O_19 
REMARK    9  A    between atoms: C_21  and  O_22 
REMARK   10  A    between atoms: O_22  and  C_23 
REMARK   11  A    between atoms: C_26  and  O_27 
REMARK   12  A    between atoms: C_28  and  O_29 
REMARK   13  A    between atoms: C_30  and  O_31 
REMARK   14  A    between atoms: C_36  and  O_37 
REMARK   15  A    between atoms: C_38  and  O_39 
REMARK   16  A    between atoms: C_42  and  O_43 
REMARK   17  A    between atoms: O_43  and  C_44 
REMARK   18  A    between atoms: C_47  and  O_48 
REMARK   19  A    between atoms: C_49  and  O_50 
REMARK   20  A    between atoms: C_51  and  O_52 
ROOT
HETATM    1  C   UNL N   1      -9.184  14.320  67.370  0.00  0.00     0.233 C 
HETATM    2  C   UNL N   1      -9.012  12.924  66.726  0.00  0.00     0.199 C 
HETATM    3  O   UNL N   1      -9.122  11.992  67.760  0.00  0.00    -0.337 OA
HETATM    4  C   UNL N   1     -10.150  12.003  68.659  0.00  0.00     0.089 A 
HETATM    5  C   UNL N   1     -10.954  13.155  68.808  0.00  0.00     0.079 A 
HETATM    6  C   UNL N   1     -10.575  14.332  67.979  0.00  0.00     0.196 C 
HETATM    7  O   UNL N   1     -11.364  15.229  67.736  0.00  0.00    -0.289 OA
HETATM    8  C   UNL N   1     -12.058  13.122  69.703  0.00  0.00     0.085 A 
HETATM    9  C   UNL N   1     -12.324  11.949  70.416  0.00  0.00     0.074 A 
HETATM   10  C   UNL N   1     -11.512  10.807  70.272  0.00  0.00     0.077 A 
HETATM   11  C   UNL N   1     -10.418  10.852  69.403  0.00  0.00     0.074 A 
ENDROOT
BRANCH   1  12
HETATM   12  O   UNL N   1      -8.908  15.374  66.453  0.00  0.00    -0.343 OA
BRANCH  12  13
HETATM   13  C   UNL N   1      -8.242  16.481  67.050  0.00  0.00     0.292 C 
HETATM   14  O   UNL N   1      -6.858  16.486  66.705  0.00  0.00    -0.348 OA
HETATM   15  C   UNL N   1      -6.141  17.562  67.298  0.00  0.00     0.180 C 
HETATM   16  C   UNL N   1      -6.739  18.919  66.852  0.00  0.00     0.180 C 
HETATM   17  C   UNL N   1      -8.240  19.004  67.170  0.00  0.00     0.183 C 
HETATM   18  C   UNL N   1      -8.929  17.770  66.554  0.00  0.00     0.204 C 
BRANCH  15  19
HETATM   19  C   UNL N   1      -5.941  17.383  68.832  0.00  0.00     0.205 C 
BRANCH  19  20
HETATM   20  O   UNL N   1      -4.961  16.404  69.139  0.00  0.00    -0.356 OA
BRANCH  20  21
HETATM   21  C   UNL N   1      -5.514  15.260  69.767  0.00  0.00     0.291 C 
HETATM   22  C   UNL N   1      -5.092  14.016  68.945  0.00  0.00     0.204 C 
HETATM   23  C   UNL N   1      -5.531  12.706  69.640  0.00  0.00     0.183 C 
HETATM   24  C   UNL N   1      -5.051  12.744  71.108  0.00  0.00     0.178 C 
HETATM   25  C   UNL N   1      -5.508  14.062  71.786  0.00  0.00     0.152 C 
HETATM   26  O   UNL N   1      -4.976  15.168  71.077  0.00  0.00    -0.351 OA
HETATM   27  C   UNL N   1      -5.002  14.149  73.225  0.00  0.00     0.042 C 
BRANCH  22  28
HETATM   28  O   UNL N   1      -5.558  14.075  67.620  0.00  0.00    -0.388 OA
HETATM   29  H   UNL N   1      -5.536  15.025  67.333  0.00  0.00     0.210 HD
ENDBRANCH  22  28
BRANCH  23  30
HETATM   30  O   UNL N   1      -6.921  12.488  69.544  0.00  0.00    -0.390 OA
HETATM   31  H   UNL N   1      -7.382  13.346  69.378  0.00  0.00     0.210 HD
ENDBRANCH  23  30
BRANCH  24  32
HETATM   32  O   UNL N   1      -5.471  11.600  71.809  0.00  0.00    -0.390 OA
HETATM   33  H   UNL N   1      -4.768  10.906  71.707  0.00  0.00     0.210 HD
ENDBRANCH  24  32
ENDBRANCH  20  21
ENDBRANCH  19  20
ENDBRANCH  15  19
BRANCH  16  34
HETATM   34  O   UNL N   1      -6.050  19.999  67.426  0.00  0.00    -0.390 OA
HETATM   35  H   UNL N   1      -5.203  20.099  66.918  0.00  0.00     0.210 HD
ENDBRANCH  16  34
BRANCH  17  36
HETATM   36  O   UNL N   1      -8.476  19.041  68.554  0.00  0.00    -0.390 OA
HETATM   37  H   UNL N   1      -8.478  18.101  68.872  0.00  0.00     0.210 HD
ENDBRANCH  17  36
BRANCH  18  38
HETATM   38  O   UNL N   1     -10.291  17.743  66.902  0.00  0.00    -0.388 OA
HETATM   39  H   UNL N   1     -10.509  16.805  67.143  0.00  0.00     0.210 HD
ENDBRANCH  18  38
ENDBRANCH  12  13
ENDBRANCH   1  12
BRANCH   2  40
HETATM   40  C   UNL N   1     -10.007  12.565  65.602  0.00  0.00    -0.023 A 
HETATM   41  C   UNL N   1     -10.113  11.223  65.178  0.00  0.00     0.013 A 
HETATM   42  C   UNL N   1     -11.011  10.859  64.170  0.00  0.00     0.040 A 
HETATM   43  C   UNL N   1     -11.813  11.822  63.554  0.00  0.00     0.098 A 
HETATM   44  C   UNL N   1     -11.713  13.166  63.947  0.00  0.00     0.099 A 
HETATM   45  C   UNL N   1     -10.817  13.531  64.965  0.00  0.00     0.049 A 
BRANCH  43  46
HETATM   46  O   UNL N   1     -12.673  11.441  62.584  0.00  0.00    -0.358 OA
HETATM   47  H   UNL N   1     -12.448  10.765  61.929  0.00  0.00     0.218 HD
ENDBRANCH  43  46
BRANCH  44  48
HETATM   48  O   UNL N   1     -12.477  14.103  63.347  0.00  0.00    -0.358 OA
HETATM   49  H   UNL N   1     -12.279  15.047  63.421  0.00  0.00     0.218 HD
ENDBRANCH  44  48
ENDBRANCH   2  40
BRANCH   8  50
HETATM   50  O   UNL N   1     -12.868  14.183  69.914  0.00  0.00    -0.360 OA
HETATM   51  H   UNL N   1     -12.821  14.771  70.674  0.00  0.00     0.217 HD
ENDBRANCH   8  50
BRANCH  10  52
HETATM   52  O   UNL N   1     -11.779   9.639  70.916  0.00  0.00    -0.318 OA
BRANCH  52  53
HETATM   53  C   UNL N   1     -10.836   8.670  71.218  0.00  0.00     0.298 C 
HETATM   54  C   UNL N   1     -10.910   8.327  72.722  0.00  0.00     0.205 C 
HETATM   55  C   UNL N   1      -9.793   7.311  73.028  0.00  0.00     0.183 C 
HETATM   56  C   UNL N   1      -9.900   6.094  72.090  0.00  0.00     0.178 C 
HETATM   57  C   UNL N   1      -9.950   6.601  70.623  0.00  0.00     0.152 C 
HETATM   58  O   UNL N   1     -11.037   7.501  70.433  0.00  0.00    -0.351 OA
HETATM   59  C   UNL N   1     -10.079   5.435  69.641  0.00  0.00     0.042 C 
BRANCH  54  60
HETATM   60  O   UNL N   1     -12.178   7.847  73.112  0.00  0.00    -0.388 OA
HETATM   61  H   UNL N   1     -12.075   6.980  73.582  0.00  0.00     0.210 HD
ENDBRANCH  54  60
BRANCH  55  62
HETATM   62  O   UNL N   1      -9.842   6.924  74.377  0.00  0.00    -0.390 OA
HETATM   63  H   UNL N   1     -10.693   7.280  74.743  0.00  0.00     0.210 HD
ENDBRANCH  55  62
BRANCH  56  64
HETATM   64  O   UNL N   1     -11.052   5.349  72.400  0.00  0.00    -0.390 OA
HETATM   65  H   UNL N   1     -11.552   5.215  71.554  0.00  0.00     0.210 HD
ENDBRANCH  56  64
ENDBRANCH  52  53
ENDBRANCH  10  52
TORSDOF 20
ENDMDL
MODEL 5
REMARK VINA RESULT:      -8.3      2.513      9.156
REMARK  20 active torsions:
REMARK  status: ('A' for Active; 'I' for Inactive)
REMARK    1  A    between atoms: C_2  and  C_42 
REMARK    2  A    between atoms: C_3  and  O_4 
REMARK    3  A    between atoms: C_5  and  O_6 
REMARK    4  A    between atoms: C_7  and  O_8 
REMARK    5  A    between atoms: C_9  and  O_10 
REMARK    6  A    between atoms: O_10  and  C_11 
REMARK    7  A    between atoms: C_12  and  C_34 
REMARK    8  A    between atoms: C_18  and  O_19 
REMARK    9  A    between atoms: C_21  and  O_22 
REMARK   10  A    between atoms: O_22  and  C_23 
REMARK   11  A    between atoms: C_26  and  O_27 
REMARK   12  A    between atoms: C_28  and  O_29 
REMARK   13  A    between atoms: C_30  and  O_31 
REMARK   14  A    between atoms: C_36  and  O_37 
REMARK   15  A    between atoms: C_38  and  O_39 
REMARK   16  A    between atoms: C_42  and  O_43 
REMARK   17  A    between atoms: O_43  and  C_44 
REMARK   18  A    between atoms: C_47  and  O_48 
REMARK   19  A    between atoms: C_49  and  O_50 
REMARK   20  A    between atoms: C_51  and  O_52 
ROOT
HETATM    1  C   UNL N   1     -10.056  11.714  68.490  0.00  0.00     0.233 C 
HETATM    2  C   UNL N   1     -10.918  12.987  68.320  0.00  0.00     0.199 C 
HETATM    3  O   UNL N   1     -10.183  14.042  68.866  0.00  0.00    -0.337 OA
HETATM    4  C   UNL N   1      -8.877  14.277  68.542  0.00  0.00     0.089 A 
HETATM    5  C   UNL N   1      -8.104  13.271  67.920  0.00  0.00     0.079 A 
HETATM    6  C   UNL N   1      -8.782  11.963  67.702  0.00  0.00     0.196 C 
HETATM    7  O   UNL N   1      -8.379  11.160  66.879  0.00  0.00    -0.289 OA
HETATM    8  C   UNL N   1      -6.768  13.560  67.534  0.00  0.00     0.085 A 
HETATM    9  C   UNL N   1      -6.246  14.835  67.778  0.00  0.00     0.074 A 
HETATM   10  C   UNL N   1      -7.018  15.830  68.408  0.00  0.00     0.077 A 
HETATM   11  C   UNL N   1      -8.326  15.535  68.800  0.00  0.00     0.074 A 
ENDROOT
BRANCH   1  12
HETATM   12  O   UNL N   1     -10.768  10.531  68.143  0.00  0.00    -0.343 OA
BRANCH  12  13
HETATM   13  C   UNL N   1     -10.803   9.566  69.188  0.00  0.00     0.292 C 
HETATM   14  O   UNL N   1      -9.505   9.376  69.747  0.00  0.00    -0.348 OA
HETATM   15  C   UNL N   1      -9.482   8.401  70.782  0.00  0.00     0.180 C 
HETATM   16  C   UNL N   1     -10.430   8.815  71.934  0.00  0.00     0.180 C 
HETATM   17  C   UNL N   1     -11.860   9.059  71.425  0.00  0.00     0.183 C 
HETATM   18  C   UNL N   1     -11.788  10.070  70.264  0.00  0.00     0.204 C 
BRANCH  15  19
HETATM   19  C   UNL N   1      -9.660   6.949  70.249  0.00  0.00     0.205 C 
BRANCH  19  20
HETATM   20  O   UNL N   1      -8.616   6.563  69.369  0.00  0.00    -0.356 OA
BRANCH  20  21
HETATM   21  C   UNL N   1      -8.985   6.675  68.006  0.00  0.00     0.291 C 
HETATM   22  C   UNL N   1      -7.848   7.424  67.265  0.00  0.00     0.204 C 
HETATM   23  C   UNL N   1      -8.099   7.464  65.740  0.00  0.00     0.183 C 
HETATM   24  C   UNL N   1      -8.395   6.028  65.253  0.00  0.00     0.178 C 
HETATM   25  C   UNL N   1      -9.518   5.393  66.113  0.00  0.00     0.152 C 
HETATM   26  O   UNL N   1      -9.117   5.366  67.472  0.00  0.00    -0.351 OA
HETATM   27  C   UNL N   1      -9.796   3.953  65.685  0.00  0.00     0.042 C 
BRANCH  22  28
HETATM   28  O   UNL N   1      -7.639   8.713  67.785  0.00  0.00    -0.388 OA
HETATM   29  H   UNL N   1      -8.529   9.111  67.975  0.00  0.00     0.210 HD
ENDBRANCH  22  28
BRANCH  23  30
HETATM   30  O   UNL N   1      -9.127   8.364  65.390  0.00  0.00    -0.390 OA
HETATM   31  H   UNL N   1      -9.944   8.153  65.904  0.00  0.00     0.210 HD
ENDBRANCH  23  30
BRANCH  24  32
HETATM   32  O   UNL N   1      -8.688   6.009  63.878  0.00  0.00    -0.390 OA
HETATM   33  H   UNL N   1      -9.654   5.800  63.777  0.00  0.00     0.210 HD
ENDBRANCH  24  32
ENDBRANCH  20  21
ENDBRANCH  19  20
ENDBRANCH  15  19
BRANCH  16  34
HETATM   34  O   UNL N   1     -10.428   7.867  72.969  0.00  0.00    -0.390 OA
HETATM   35  H   UNL N   1     -10.552   6.979  72.543  0.00  0.00     0.210 HD
ENDBRANCH  16  34
BRANCH  17  36
HETATM   36  O   UNL N   1     -12.464   7.870  70.986  0.00  0.00    -0.390 OA
HETATM   37  H   UNL N   1     -12.733   7.365  71.798  0.00  0.00     0.210 HD
ENDBRANCH  17  36
BRANCH  18  38
HETATM   38  O   UNL N   1     -13.059  10.252  69.692  0.00  0.00    -0.388 OA
HETATM   39  H   UNL N   1     -12.943  10.863  68.918  0.00  0.00     0.210 HD
ENDBRANCH  18  38
ENDBRANCH  12  13
ENDBRANCH   1  12
BRANCH   2  40
HETATM   40  C   UNL N   1     -11.334  13.342  66.877  0.00  0.00    -0.023 A 
HETATM   41  C   UNL N   1     -12.025  12.384  66.104  0.00  0.00     0.013 A 
HETATM   42  C   UNL N   1     -12.428  12.673  64.797  0.00  0.00     0.040 A 
HETATM   43  C   UNL N   1     -12.140  13.915  64.226  0.00  0.00     0.098 A 
HETATM   44  C   UNL N   1     -11.438  14.876  64.969  0.00  0.00     0.099 A 
HETATM   45  C   UNL N   1     -11.041  14.590  66.285  0.00  0.00     0.049 A 
BRANCH  43  46
HETATM   46  O   UNL N   1     -12.542  14.167  62.961  0.00  0.00    -0.358 OA
HETATM   47  H   UNL N   1     -11.995  14.661  62.333  0.00  0.00     0.218 HD
ENDBRANCH  43  46
BRANCH  44  48
HETATM   48  O   UNL N   1     -11.146  16.074  64.417  0.00  0.00    -0.358 OA
HETATM   49  H   UNL N   1     -11.655  16.432  63.676  0.00  0.00     0.218 HD
ENDBRANCH  44  48
ENDBRANCH   2  40
BRANCH   8  50
HETATM   50  O   UNL N   1      -5.956  12.652  66.948  0.00  0.00    -0.360 OA
HETATM   51  H   UNL N   1      -5.696  12.660  66.022  0.00  0.00     0.217 HD
ENDBRANCH   8  50
BRANCH  10  52
HETATM   52  O   UNL N   1      -6.551  17.092  68.611  0.00  0.00    -0.318 OA
BRANCH  52  53
HETATM   53  C   UNL N   1      -7.287  18.248  68.410  0.00  0.00     0.298 C 
HETATM   54  C   UNL N   1      -6.406  19.307  67.711  0.00  0.00     0.205 C 
HETATM   55  C   UNL N   1      -7.236  20.598  67.581  0.00  0.00     0.183 C 
HETATM   56  C   UNL N   1      -8.573  20.311  66.872  0.00  0.00     0.178 C 
HETATM   57  C   UNL N   1      -9.281  19.139  67.603  0.00  0.00     0.152 C 
HETATM   58  O   UNL N   1      -8.450  17.983  67.635  0.00  0.00    -0.351 OA
HETATM   59  C   UNL N   1     -10.609  18.791  66.928  0.00  0.00     0.042 C 
BRANCH  54  60
HETATM   60  O   UNL N   1      -5.914  18.872  66.462  0.00  0.00    -0.388 OA
HETATM   61  H   UNL N   1      -5.934  17.882  66.423  0.00  0.00     0.210 HD
ENDBRANCH  54  60
BRANCH  55  62
HETATM   62  O   UNL N   1      -6.500  21.586  66.908  0.00  0.00    -0.390 OA
HETATM   63  H   UNL N   1      -6.748  22.454  67.321  0.00  0.00     0.210 HD
ENDBRANCH  55  62
BRANCH  56  64
HETATM   64  O   UNL N   1      -8.339  19.989  65.523  0.00  0.00    -0.390 OA
HETATM   65  H   UNL N   1      -9.217  20.003  65.060  0.00  0.00     0.210 HD
ENDBRANCH  56  64
ENDBRANCH  52  53
ENDBRANCH  10  52
TORSDOF 20
ENDMDL
MODEL 6
REMARK VINA RESULT:      -8.3      2.528      9.297
REMARK  20 active torsions:
REMARK  status: ('A' for Active; 'I' for Inactive)
REMARK    1  A    between atoms: C_2  and  C_42 
REMARK    2  A    between atoms: C_3  and  O_4 
REMARK    3  A    between atoms: C_5  and  O_6 
REMARK    4  A    between atoms: C_7  and  O_8 
REMARK    5  A    between atoms: C_9  and  O_10 
REMARK    6  A    between atoms: O_10  and  C_11 
REMARK    7  A    between atoms: C_12  and  C_34 
REMARK    8  A    between atoms: C_18  and  O_19 
REMARK    9  A    between atoms: C_21  and  O_22 
REMARK   10  A    between atoms: O_22  and  C_23 
REMARK   11  A    between atoms: C_26  and  O_27 
REMARK   12  A    between atoms: C_28  and  O_29 
REMARK   13  A    between atoms: C_30  and  O_31 
REMARK   14  A    between atoms: C_36  and  O_37 
REMARK   15  A    between atoms: C_38  and  O_39 
REMARK   16  A    between atoms: C_42  and  O_43 
REMARK   17  A    between atoms: O_43  and  C_44 
REMARK   18  A    between atoms: C_47  and  O_48 
REMARK   19  A    between atoms: C_49  and  O_50 
REMARK   20  A    between atoms: C_51  and  O_52 
ROOT
HETATM    1  C   UNL N   1     -10.063  11.733  68.477  0.00  0.00     0.233 C 
HETATM    2  C   UNL N   1     -10.938  12.995  68.288  0.00  0.00     0.199 C 
HETATM    3  O   UNL N   1     -10.219  14.063  68.830  0.00  0.00    -0.337 OA
HETATM    4  C   UNL N   1      -8.914  14.310  68.514  0.00  0.00     0.089 A 
HETATM    5  C   UNL N   1      -8.125  13.307  67.908  0.00  0.00     0.079 A 
HETATM    6  C   UNL N   1      -8.786  11.989  67.697  0.00  0.00     0.196 C 
HETATM    7  O   UNL N   1      -8.367  11.183  66.885  0.00  0.00    -0.289 OA
HETATM    8  C   UNL N   1      -6.788  13.607  67.530  0.00  0.00     0.085 A 
HETATM    9  C   UNL N   1      -6.284  14.891  67.766  0.00  0.00     0.074 A 
HETATM   10  C   UNL N   1      -7.071  15.883  68.380  0.00  0.00     0.077 A 
HETATM   11  C   UNL N   1      -8.379  15.576  68.765  0.00  0.00     0.074 A 
ENDROOT
BRANCH   1  12
HETATM   12  O   UNL N   1     -10.759  10.539  68.135  0.00  0.00    -0.343 OA
BRANCH  12  13
HETATM   13  C   UNL N   1     -10.780   9.578  69.185  0.00  0.00     0.292 C 
HETATM   14  O   UNL N   1      -9.477   9.403  69.739  0.00  0.00    -0.348 OA
HETATM   15  C   UNL N   1      -9.441   8.433  70.778  0.00  0.00     0.180 C 
HETATM   16  C   UNL N   1     -10.387   8.842  71.933  0.00  0.00     0.180 C 
HETATM   17  C   UNL N   1     -11.822   9.071  71.429  0.00  0.00     0.183 C 
HETATM   18  C   UNL N   1     -11.765  10.077  70.263  0.00  0.00     0.204 C 
BRANCH  15  19
HETATM   19  C   UNL N   1      -9.607   6.976  70.252  0.00  0.00     0.205 C 
BRANCH  19  20
HETATM   20  O   UNL N   1      -8.570   6.601  69.359  0.00  0.00    -0.356 OA
BRANCH  20  21
HETATM   21  C   UNL N   1      -8.959   6.704  68.000  0.00  0.00     0.291 C 
HETATM   22  C   UNL N   1      -7.830   7.441  67.237  0.00  0.00     0.204 C 
HETATM   23  C   UNL N   1      -8.104   7.470  65.715  0.00  0.00     0.183 C 
HETATM   24  C   UNL N   1      -8.415   6.032  65.244  0.00  0.00     0.178 C 
HETATM   25  C   UNL N   1      -9.529   5.410  66.126  0.00  0.00     0.152 C 
HETATM   26  O   UNL N   1      -9.107   5.392  67.480  0.00  0.00    -0.351 OA
HETATM   27  C   UNL N   1      -9.821   3.968  65.715  0.00  0.00     0.042 C 
BRANCH  22  28
HETATM   28  O   UNL N   1      -7.606   8.733  67.742  0.00  0.00    -0.388 OA
HETATM   29  H   UNL N   1      -7.310   9.307  66.988  0.00  0.00     0.210 HD
ENDBRANCH  22  28
BRANCH  23  30
HETATM   30  O   UNL N   1      -9.133   8.372  65.373  0.00  0.00    -0.390 OA
HETATM   31  H   UNL N   1      -9.683   7.991  64.646  0.00  0.00     0.210 HD
ENDBRANCH  23  30
BRANCH  24  32
HETATM   32  O   UNL N   1      -8.730   6.002  63.875  0.00  0.00    -0.390 OA
HETATM   33  H   UNL N   1      -9.618   5.569  63.776  0.00  0.00     0.210 HD
ENDBRANCH  24  32
ENDBRANCH  20  21
ENDBRANCH  19  20
ENDBRANCH  15  19
BRANCH  16  34
HETATM   34  O   UNL N   1     -10.371   7.899  72.971  0.00  0.00    -0.390 OA
HETATM   35  H   UNL N   1     -11.202   8.038  73.496  0.00  0.00     0.210 HD
ENDBRANCH  16  34
BRANCH  17  36
HETATM   36  O   UNL N   1     -12.416   7.873  70.998  0.00  0.00    -0.390 OA
HETATM   37  H   UNL N   1     -11.827   7.495  70.295  0.00  0.00     0.210 HD
ENDBRANCH  17  36
BRANCH  18  38
HETATM   38  O   UNL N   1     -13.040  10.245  69.696  0.00  0.00    -0.388 OA
HETATM   39  H   UNL N   1     -12.927  10.198  68.711  0.00  0.00     0.210 HD
ENDBRANCH  18  38
ENDBRANCH  12  13
ENDBRANCH   1  12
BRANCH   2  40
HETATM   40  C   UNL N   1     -11.346  13.331  66.838  0.00  0.00    -0.023 A 
HETATM   41  C   UNL N   1     -12.030  12.361  66.073  0.00  0.00     0.013 A 
HETATM   42  C   UNL N   1     -12.425  12.634  64.760  0.00  0.00     0.040 A 
HETATM   43  C   UNL N   1     -12.138  13.869  64.175  0.00  0.00     0.098 A 
HETATM   44  C   UNL N   1     -11.443  14.842  64.912  0.00  0.00     0.099 A 
HETATM   45  C   UNL N   1     -11.054  14.573  66.233  0.00  0.00     0.049 A 
BRANCH  43  46
HETATM   46  O   UNL N   1     -12.533  14.105  62.906  0.00  0.00    -0.358 OA
HETATM   47  H   UNL N   1     -12.736  14.995  62.584  0.00  0.00     0.218 HD
ENDBRANCH  43  46
BRANCH  44  48
HETATM   48  O   UNL N   1     -11.152  16.034  64.348  0.00  0.00    -0.358 OA
HETATM   49  H   UNL N   1     -11.815  16.735  64.264  0.00  0.00     0.218 HD
ENDBRANCH  44  48
ENDBRANCH   2  40
BRANCH   8  50
HETATM   50  O   UNL N   1      -5.962  12.703  66.959  0.00  0.00    -0.360 OA
HETATM   51  H   UNL N   1      -5.004  12.781  66.914  0.00  0.00     0.217 HD
ENDBRANCH   8  50
BRANCH  10  52
HETATM   52  O   UNL N   1      -6.621  17.152  68.575  0.00  0.00    -0.318 OA
BRANCH  52  53
HETATM   53  C   UNL N   1      -6.365  18.063  67.564  0.00  0.00     0.298 C 
HETATM   54  C   UNL N   1      -7.698  18.627  67.025  0.00  0.00     0.205 C 
HETATM   55  C   UNL N   1      -7.370  19.570  65.852  0.00  0.00     0.183 C 
HETATM   56  C   UNL N   1      -6.355  20.642  66.289  0.00  0.00     0.178 C 
HETATM   57  C   UNL N   1      -5.131  19.934  66.932  0.00  0.00     0.152 C 
HETATM   58  O   UNL N   1      -5.533  19.120  68.029  0.00  0.00    -0.351 OA
HETATM   59  C   UNL N   1      -4.094  20.952  67.409  0.00  0.00     0.042 C 
BRANCH  54  60
HETATM   60  O   UNL N   1      -8.461  19.273  68.020  0.00  0.00    -0.388 OA
HETATM   61  H   UNL N   1      -8.451  18.732  68.850  0.00  0.00     0.210 HD
ENDBRANCH  54  60
BRANCH  55  62
HETATM   62  O   UNL N   1      -8.545  20.151  65.350  0.00  0.00    -0.390 OA
HETATM   63  H   UNL N   1      -9.297  19.764  65.869  0.00  0.00     0.210 HD
ENDBRANCH  55  62
BRANCH  56  64
HETATM   64  O   UNL N   1      -6.956  21.526  67.203  0.00  0.00    -0.390 OA
HETATM   65  H   UNL N   1      -6.364  21.577  67.997  0.00  0.00     0.210 HD
ENDBRANCH  56  64
ENDBRANCH  52  53
ENDBRANCH  10  52
TORSDOF 20
ENDMDL
MODEL 7
REMARK VINA RESULT:      -8.3      2.439      3.733
REMARK  20 active torsions:
REMARK  status: ('A' for Active; 'I' for Inactive)
REMARK    1  A    between atoms: C_2  and  C_42 
REMARK    2  A    between atoms: C_3  and  O_4 
REMARK    3  A    between atoms: C_5  and  O_6 
REMARK    4  A    between atoms: C_7  and  O_8 
REMARK    5  A    between atoms: C_9  and  O_10 
REMARK    6  A    between atoms: O_10  and  C_11 
REMARK    7  A    between atoms: C_12  and  C_34 
REMARK    8  A    between atoms: C_18  and  O_19 
REMARK    9  A    between atoms: C_21  and  O_22 
REMARK   10  A    between atoms: O_22  and  C_23 
REMARK   11  A    between atoms: C_26  and  O_27 
REMARK   12  A    between atoms: C_28  and  O_29 
REMARK   13  A    between atoms: C_30  and  O_31 
REMARK   14  A    between atoms: C_36  and  O_37 
REMARK   15  A    between atoms: C_38  and  O_39 
REMARK   16  A    between atoms: C_42  and  O_43 
REMARK   17  A    between atoms: O_43  and  C_44 
REMARK   18  A    between atoms: C_47  and  O_48 
REMARK   19  A    between atoms: C_49  and  O_50 
REMARK   20  A    between atoms: C_51  and  O_52 
ROOT
HETATM    1  C   UNL N   1      -9.166  14.622  67.430  0.00  0.00     0.233 C 
HETATM    2  C   UNL N   1      -9.109  13.209  66.800  0.00  0.00     0.199 C 
HETATM    3  O   UNL N   1      -9.287  12.300  67.845  0.00  0.00    -0.337 OA
HETATM    4  C   UNL N   1     -10.307  12.402  68.748  0.00  0.00     0.089 A 
HETATM    5  C   UNL N   1     -11.016  13.616  68.887  0.00  0.00     0.079 A 
HETATM    6  C   UNL N   1     -10.548  14.750  68.044  0.00  0.00     0.196 C 
HETATM    7  O   UNL N   1     -11.265  15.704  67.795  0.00  0.00    -0.289 OA
HETATM    8  C   UNL N   1     -12.115  13.680  69.786  0.00  0.00     0.085 A 
HETATM    9  C   UNL N   1     -12.470  12.539  70.514  0.00  0.00     0.074 A 
HETATM   10  C   UNL N   1     -11.752  11.335  70.378  0.00  0.00     0.077 A 
HETATM   11  C   UNL N   1     -10.662  11.283  69.505  0.00  0.00     0.074 A 
ENDROOT
BRANCH   1  12
HETATM   12  O   UNL N   1      -8.811  15.640  66.501  0.00  0.00    -0.343 OA
BRANCH  12  13
HETATM   13  C   UNL N   1      -8.477  16.877  67.120  0.00  0.00     0.292 C 
HETATM   14  O   UNL N   1      -7.064  17.015  67.249  0.00  0.00    -0.348 OA
HETATM   15  C   UNL N   1      -6.679  18.227  67.885  0.00  0.00     0.180 C 
HETATM   16  C   UNL N   1      -7.196  19.446  67.082  0.00  0.00     0.180 C 
HETATM   17  C   UNL N   1      -8.718  19.379  66.877  0.00  0.00     0.183 C 
HETATM   18  C   UNL N   1      -9.056  18.012  66.250  0.00  0.00     0.204 C 
BRANCH  15  19
HETATM   19  C   UNL N   1      -6.997  18.238  69.409  0.00  0.00     0.205 C 
BRANCH  19  20
HETATM   20  O   UNL N   1      -5.838  18.049  70.206  0.00  0.00    -0.356 OA
BRANCH  20  21
HETATM   21  C   UNL N   1      -4.985  19.181  70.200  0.00  0.00     0.291 C 
HETATM   22  C   UNL N   1      -5.094  19.866  71.586  0.00  0.00     0.204 C 
HETATM   23  C   UNL N   1      -4.084  21.029  71.720  0.00  0.00     0.183 C 
HETATM   24  C   UNL N   1      -2.682  20.512  71.329  0.00  0.00     0.178 C 
HETATM   25  C   UNL N   1      -2.738  19.813  69.945  0.00  0.00     0.152 C 
HETATM   26  O   UNL N   1      -3.653  18.732  69.996  0.00  0.00    -0.351 OA
HETATM   27  C   UNL N   1      -1.374  19.246  69.556  0.00  0.00     0.042 C 
BRANCH  22  28
HETATM   28  O   UNL N   1      -6.406  20.290  71.863  0.00  0.00    -0.388 OA
HETATM   29  H   UNL N   1      -6.598  21.076  71.288  0.00  0.00     0.210 HD
ENDBRANCH  22  28
BRANCH  23  30
HETATM   30  O   UNL N   1      -4.462  22.157  70.962  0.00  0.00    -0.390 OA
HETATM   31  H   UNL N   1      -4.551  21.905  70.011  0.00  0.00     0.210 HD
ENDBRANCH  23  30
BRANCH  24  32
HETATM   32  O   UNL N   1      -1.728  21.542  71.378  0.00  0.00    -0.390 OA
HETATM   33  H   UNL N   1      -0.994  21.248  71.977  0.00  0.00     0.210 HD
ENDBRANCH  24  32
ENDBRANCH  20  21
ENDBRANCH  19  20
ENDBRANCH  15  19
BRANCH  16  34
HETATM   34  O   UNL N   1      -6.831  20.657  67.691  0.00  0.00    -0.390 OA
HETATM   35  H   UNL N   1      -7.427  20.772  68.477  0.00  0.00     0.210 HD
ENDBRANCH  16  34
BRANCH  17  36
HETATM   36  O   UNL N   1      -9.412  19.534  68.088  0.00  0.00    -0.390 OA
HETATM   37  H   UNL N   1      -9.596  18.622  68.435  0.00  0.00     0.210 HD
ENDBRANCH  17  36
BRANCH  18  38
HETATM   38  O   UNL N   1     -10.448  17.856  66.135  0.00  0.00    -0.388 OA
HETATM   39  H   UNL N   1     -10.609  17.260  65.359  0.00  0.00     0.210 HD
ENDBRANCH  18  38
ENDBRANCH  12  13
ENDBRANCH   1  12
BRANCH   2  40
HETATM   40  C   UNL N   1     -10.134  12.919  65.684  0.00  0.00    -0.023 A 
HETATM   41  C   UNL N   1     -10.321  11.589  65.249  0.00  0.00     0.013 A 
HETATM   42  C   UNL N   1     -11.250  11.287  64.249  0.00  0.00     0.040 A 
HETATM   43  C   UNL N   1     -12.001  12.300  63.650  0.00  0.00     0.098 A 
HETATM   44  C   UNL N   1     -11.819  13.632  64.053  0.00  0.00     0.099 A 
HETATM   45  C   UNL N   1     -10.894  13.936  65.064  0.00  0.00     0.049 A 
BRANCH  43  46
HETATM   46  O   UNL N   1     -12.891  11.979  62.686  0.00  0.00    -0.358 OA
HETATM   47  H   UNL N   1     -13.123  12.589  61.971  0.00  0.00     0.218 HD
ENDBRANCH  43  46
BRANCH  44  48
HETATM   48  O   UNL N   1     -12.534  14.618  63.469  0.00  0.00    -0.358 OA
HETATM   49  H   UNL N   1     -12.453  14.817  62.526  0.00  0.00     0.218 HD
ENDBRANCH  44  48
ENDBRANCH   2  40
BRANCH   8  50
HETATM   50  O   UNL N   1     -12.837  14.804  69.990  0.00  0.00    -0.360 OA
HETATM   51  H   UNL N   1     -12.576  15.686  69.711  0.00  0.00     0.217 HD
ENDBRANCH   8  50
BRANCH  10  52
HETATM   52  O   UNL N   1     -12.108  10.198  71.036  0.00  0.00    -0.318 OA
BRANCH  52  53
HETATM   53  C   UNL N   1     -11.292   9.091  71.197  0.00  0.00     0.298 C 
HETATM   54  C   UNL N   1     -11.442   8.542  72.633  0.00  0.00     0.205 C 
HETATM   55  C   UNL N   1     -10.459   7.366  72.791  0.00  0.00     0.183 C 
HETATM   56  C   UNL N   1     -10.685   6.321  71.682  0.00  0.00     0.178 C 
HETATM   57  C   UNL N   1     -10.640   7.040  70.307  0.00  0.00     0.152 C 
HETATM   58  O   UNL N   1     -11.610   8.082  70.246  0.00  0.00    -0.351 OA
HETATM   59  C   UNL N   1     -10.881   6.055  69.162  0.00  0.00     0.042 C 
BRANCH  54  60
HETATM   60  O   UNL N   1     -12.766   8.164  72.939  0.00  0.00    -0.388 OA
HETATM   61  H   UNL N   1     -12.853   8.019  73.916  0.00  0.00     0.210 HD
ENDBRANCH  54  60
BRANCH  55  62
HETATM   62  O   UNL N   1     -10.585   6.794  74.067  0.00  0.00    -0.390 OA
HETATM   63  H   UNL N   1     -11.553   6.797  74.285  0.00  0.00     0.210 HD
ENDBRANCH  55  62
BRANCH  56  64
HETATM   64  O   UNL N   1     -11.923   5.682  71.871  0.00  0.00    -0.390 OA
HETATM   65  H   UNL N   1     -12.618   6.259  71.461  0.00  0.00     0.210 HD
ENDBRANCH  56  64
ENDBRANCH  52  53
ENDBRANCH  10  52
TORSDOF 20
ENDMDL
MODEL 8
REMARK VINA RESULT:      -8.2      2.597      5.484
REMARK  20 active torsions:
REMARK  status: ('A' for Active; 'I' for Inactive)
REMARK    1  A    between atoms: C_2  and  C_42 
REMARK    2  A    between atoms: C_3  and  O_4 
REMARK    3  A    between atoms: C_5  and  O_6 
REMARK    4  A    between atoms: C_7  and  O_8 
REMARK    5  A    between atoms: C_9  and  O_10 
REMARK    6  A    between atoms: O_10  and  C_11 
REMARK    7  A    between atoms: C_12  and  C_34 
REMARK    8  A    between atoms: C_18  and  O_19 
REMARK    9  A    between atoms: C_21  and  O_22 
REMARK   10  A    between atoms: O_22  and  C_23 
REMARK   11  A    between atoms: C_26  and  O_27 
REMARK   12  A    between atoms: C_28  and  O_29 
REMARK   13  A    between atoms: C_30  and  O_31 
REMARK   14  A    between atoms: C_36  and  O_37 
REMARK   15  A    between atoms: C_38  and  O_39 
REMARK   16  A    between atoms: C_42  and  O_43 
REMARK   17  A    between atoms: O_43  and  C_44 
REMARK   18  A    between atoms: C_47  and  O_48 
REMARK   19  A    between atoms: C_49  and  O_50 
REMARK   20  A    between atoms: C_51  and  O_52 
ROOT
HETATM    1  C   UNL N   1      -9.605  16.005  68.124  0.00  0.00     0.233 C 
HETATM    2  C   UNL N   1     -10.946  15.261  67.916  0.00  0.00     0.199 C 
HETATM    3  O   UNL N   1     -10.677  14.187  67.064  0.00  0.00    -0.337 OA
HETATM    4  C   UNL N   1      -9.650  13.313  67.280  0.00  0.00     0.089 A 
HETATM    5  C   UNL N   1      -8.600  13.650  68.163  0.00  0.00     0.079 A 
HETATM    6  C   UNL N   1      -8.669  15.005  68.778  0.00  0.00     0.196 C 
HETATM    7  O   UNL N   1      -8.061  15.279  69.798  0.00  0.00    -0.289 OA
HETATM    8  C   UNL N   1      -7.576  12.699  68.421  0.00  0.00     0.085 A 
HETATM    9  C   UNL N   1      -7.630  11.450  67.795  0.00  0.00     0.074 A 
HETATM   10  C   UNL N   1      -8.673  11.123  66.907  0.00  0.00     0.077 A 
HETATM   11  C   UNL N   1      -9.668  12.069  66.644  0.00  0.00     0.074 A 
ENDROOT
BRANCH   1  12
HETATM   12  O   UNL N   1      -9.774  17.233  68.825  0.00  0.00    -0.343 OA
BRANCH  12  13
HETATM   13  C   UNL N   1      -9.130  18.335  68.195  0.00  0.00     0.292 C 
HETATM   14  O   UNL N   1      -7.816  17.979  67.770  0.00  0.00    -0.348 OA
HETATM   15  C   UNL N   1      -7.120  19.055  67.155  0.00  0.00     0.180 C 
HETATM   16  C   UNL N   1      -7.893  19.559  65.911  0.00  0.00     0.180 C 
HETATM   17  C   UNL N   1      -9.334  19.954  66.268  0.00  0.00     0.183 C 
HETATM   18  C   UNL N   1      -9.993  18.762  66.990  0.00  0.00     0.204 C 
BRANCH  15  19
HETATM   19  C   UNL N   1      -6.685  20.153  68.170  0.00  0.00     0.205 C 
BRANCH  19  20
HETATM   20  O   UNL N   1      -6.099  19.606  69.341  0.00  0.00    -0.356 OA
BRANCH  20  21
HETATM   21  C   UNL N   1      -5.189  20.499  69.961  0.00  0.00     0.291 C 
HETATM   22  C   UNL N   1      -5.273  20.277  71.492  0.00  0.00     0.204 C 
HETATM   23  C   UNL N   1      -4.206  21.109  72.242  0.00  0.00     0.183 C 
HETATM   24  C   UNL N   1      -2.830  20.842  71.593  0.00  0.00     0.178 C 
HETATM   25  C   UNL N   1      -2.911  21.060  70.060  0.00  0.00     0.152 C 
HETATM   26  O   UNL N   1      -3.881  20.186  69.507  0.00  0.00    -0.351 OA
HETATM   27  C   UNL N   1      -1.575  20.753  69.385  0.00  0.00     0.042 C 
BRANCH  22  28
HETATM   28  O   UNL N   1      -6.563  20.528  71.992  0.00  0.00    -0.388 OA
HETATM   29  H   UNL N   1      -6.530  20.431  72.979  0.00  0.00     0.210 HD
ENDBRANCH  22  28
BRANCH  23  30
HETATM   30  O   UNL N   1      -4.521  22.483  72.269  0.00  0.00    -0.390 OA
HETATM   31  H   UNL N   1      -4.926  22.716  73.140  0.00  0.00     0.210 HD
ENDBRANCH  23  30
BRANCH  24  32
HETATM   32  O   UNL N   1      -1.825  21.616  72.198  0.00  0.00    -0.390 OA
HETATM   33  H   UNL N   1      -1.743  22.462  71.684  0.00  0.00     0.210 HD
ENDBRANCH  24  32
ENDBRANCH  20  21
ENDBRANCH  19  20
ENDBRANCH  15  19
BRANCH  16  34
HETATM   34  O   UNL N   1      -7.227  20.624  65.287  0.00  0.00    -0.390 OA
HETATM   35  H   UNL N   1      -6.345  20.277  64.993  0.00  0.00     0.210 HD
ENDBRANCH  16  34
BRANCH  17  36
HETATM   36  O   UNL N   1      -9.371  21.091  67.093  0.00  0.00    -0.390 OA
HETATM   37  H   UNL N   1      -8.492  21.145  67.550  0.00  0.00     0.210 HD
ENDBRANCH  17  36
BRANCH  18  38
HETATM   38  O   UNL N   1     -11.282  19.107  67.431  0.00  0.00    -0.388 OA
HETATM   39  H   UNL N   1     -11.925  18.691  66.799  0.00  0.00     0.210 HD
ENDBRANCH  18  38
ENDBRANCH  12  13
ENDBRANCH   1  12
BRANCH   2  40
HETATM   40  C   UNL N   1     -11.644  14.745  69.192  0.00  0.00    -0.023 A 
HETATM   41  C   UNL N   1     -12.167  15.676  70.115  0.00  0.00     0.013 A 
HETATM   42  C   UNL N   1     -12.817  15.246  71.276  0.00  0.00     0.040 A 
HETATM   43  C   UNL N   1     -12.948  13.883  71.551  0.00  0.00     0.098 A 
HETATM   44  C   UNL N   1     -12.420  12.939  70.655  0.00  0.00     0.099 A 
HETATM   45  C   UNL N   1     -11.775  13.369  69.485  0.00  0.00     0.049 A 
BRANCH  43  46
HETATM   46  O   UNL N   1     -13.580  13.495  72.679  0.00  0.00    -0.358 OA
HETATM   47  H   UNL N   1     -13.527  12.590  73.018  0.00  0.00     0.218 HD
ENDBRANCH  43  46
BRANCH  44  48
HETATM   48  O   UNL N   1     -12.533  11.620  70.922  0.00  0.00    -0.358 OA
HETATM   49  H   UNL N   1     -13.265  11.266  71.446  0.00  0.00     0.218 HD
ENDBRANCH  44  48
ENDBRANCH   2  40
BRANCH   8  50
HETATM   50  O   UNL N   1      -6.530  12.945  69.240  0.00  0.00    -0.360 OA
HETATM   51  H   UNL N   1      -5.607  12.959  68.970  0.00  0.00     0.217 HD
ENDBRANCH   8  50
BRANCH  10  52
HETATM   52  O   UNL N   1      -8.776   9.898  66.324  0.00  0.00    -0.318 OA
BRANCH  52  53
HETATM   53  C   UNL N   1      -8.956   8.709  67.010  0.00  0.00     0.298 C 
HETATM   54  C   UNL N   1     -10.119   8.864  68.016  0.00  0.00     0.205 C 
HETATM   55  C   UNL N   1     -10.230   7.550  68.812  0.00  0.00     0.183 C 
HETATM   56  C   UNL N   1     -10.369   6.350  67.856  0.00  0.00     0.178 C 
HETATM   57  C   UNL N   1      -9.211   6.403  66.823  0.00  0.00     0.152 C 
HETATM   58  O   UNL N   1      -9.218   7.637  66.113  0.00  0.00    -0.351 OA
HETATM   59  C   UNL N   1      -9.307   5.245  65.828  0.00  0.00     0.042 C 
BRANCH  54  60
HETATM   60  O   UNL N   1     -11.338   9.206  67.394  0.00  0.00    -0.388 OA
HETATM   61  H   UNL N   1     -11.204   9.997  66.812  0.00  0.00     0.210 HD
ENDBRANCH  54  60
BRANCH  55  62
HETATM   62  O   UNL N   1     -11.305   7.615  69.712  0.00  0.00    -0.390 OA
HETATM   63  H   UNL N   1     -10.912   7.755  70.613  0.00  0.00     0.210 HD
ENDBRANCH  55  62
BRANCH  56  64
HETATM   64  O   UNL N   1     -11.617   6.395  67.209  0.00  0.00    -0.390 OA
HETATM   65  H   UNL N   1     -11.824   7.349  67.034  0.00  0.00     0.210 HD
ENDBRANCH  56  64
ENDBRANCH  52  53
ENDBRANCH  10  52
TORSDOF 20
ENDMDL
MODEL 9
REMARK VINA RESULT:      -7.9      2.564      9.664
REMARK  20 active torsions:
REMARK  status: ('A' for Active; 'I' for Inactive)
REMARK    1  A    between atoms: C_2  and  C_42 
REMARK    2  A    between atoms: C_3  and  O_4 
REMARK    3  A    between atoms: C_5  and  O_6 
REMARK    4  A    between atoms: C_7  and  O_8 
REMARK    5  A    between atoms: C_9  and  O_10 
REMARK    6  A    between atoms: O_10  and  C_11 
REMARK    7  A    between atoms: C_12  and  C_34 
REMARK    8  A    between atoms: C_18  and  O_19 
REMARK    9  A    between atoms: C_21  and  O_22 
REMARK   10  A    between atoms: O_22  and  C_23 
REMARK   11  A    between atoms: C_26  and  O_27 
REMARK   12  A    between atoms: C_28  and  O_29 
REMARK   13  A    between atoms: C_30  and  O_31 
REMARK   14  A    between atoms: C_36  and  O_37 
REMARK   15  A    between atoms: C_38  and  O_39 
REMARK   16  A    between atoms: C_42  and  O_43 
REMARK   17  A    between atoms: O_43  and  C_44 
REMARK   18  A    between atoms: C_47  and  O_48 
REMARK   19  A    between atoms: C_49  and  O_50 
REMARK   20  A    between atoms: C_51  and  O_52 
ROOT
HETATM    1  C   UNL N   1      -9.970  11.655  68.457  0.00  0.00     0.233 C 
HETATM    2  C   UNL N   1     -10.859  12.913  68.310  0.00  0.00     0.199 C 
HETATM    3  O   UNL N   1     -10.146  13.973  68.873  0.00  0.00    -0.337 OA
HETATM    4  C   UNL N   1      -8.846  14.242  68.553  0.00  0.00     0.089 A 
HETATM    5  C   UNL N   1      -8.052  13.263  67.914  0.00  0.00     0.079 A 
HETATM    6  C   UNL N   1      -8.702  11.945  67.674  0.00  0.00     0.196 C 
HETATM    7  O   UNL N   1      -8.283  11.165  66.837  0.00  0.00    -0.289 OA
HETATM    8  C   UNL N   1      -6.722  13.587  67.533  0.00  0.00     0.085 A 
HETATM    9  C   UNL N   1      -6.228  14.869  67.798  0.00  0.00     0.074 A 
HETATM   10  C   UNL N   1      -7.020  15.836  68.445  0.00  0.00     0.077 A 
HETATM   11  C   UNL N   1      -8.322  15.506  68.833  0.00  0.00     0.074 A 
ENDROOT
BRANCH   1  12
HETATM   12  O   UNL N   1     -10.657  10.464  68.090  0.00  0.00    -0.343 OA
BRANCH  12  13
HETATM   13  C   UNL N   1     -10.810   9.546  69.167  0.00  0.00     0.292 C 
HETATM   14  O   UNL N   1      -9.551   9.268  69.778  0.00  0.00    -0.348 OA
HETATM   15  C   UNL N   1      -9.647   8.335  70.847  0.00  0.00     0.180 C 
HETATM   16  C   UNL N   1     -10.594   8.870  71.949  0.00  0.00     0.180 C 
HETATM   17  C   UNL N   1     -11.980   9.215  71.380  0.00  0.00     0.183 C 
HETATM   18  C   UNL N   1     -11.783  10.171  70.187  0.00  0.00     0.204 C 
BRANCH  15  19
HETATM   19  C   UNL N   1      -9.930   6.883  70.360  0.00  0.00     0.205 C 
BRANCH  19  20
HETATM   20  O   UNL N   1     -10.725   6.150  71.278  0.00  0.00    -0.356 OA
BRANCH  20  21
HETATM   21  C   UNL N   1     -10.076   4.979  71.744  0.00  0.00     0.291 C 
HETATM   22  C   UNL N   1     -10.933   4.385  72.891  0.00  0.00     0.204 C 
HETATM   23  C   UNL N   1     -10.374   3.022  73.363  0.00  0.00     0.183 C 
HETATM   24  C   UNL N   1     -10.175   2.117  72.127  0.00  0.00     0.178 C 
HETATM   25  C   UNL N   1      -9.341   2.860  71.050  0.00  0.00     0.152 C 
HETATM   26  O   UNL N   1     -10.009   4.052  70.672  0.00  0.00    -0.351 OA
HETATM   27  C   UNL N   1      -9.173   2.006  69.794  0.00  0.00     0.042 C 
BRANCH  22  28
HETATM   28  O   UNL N   1     -11.073   5.282  73.964  0.00  0.00    -0.388 OA
HETATM   29  H   UNL N   1     -10.776   6.176  73.652  0.00  0.00     0.210 HD
ENDBRANCH  22  28
BRANCH  23  30
HETATM   30  O   UNL N   1      -9.189   3.160  74.114  0.00  0.00    -0.390 OA
HETATM   31  H   UNL N   1      -9.163   4.053  74.535  0.00  0.00     0.210 HD
ENDBRANCH  23  30
BRANCH  24  32
HETATM   32  O   UNL N   1      -9.615   0.880  72.488  0.00  0.00    -0.390 OA
HETATM   33  H   UNL N   1      -8.627   0.970  72.445  0.00  0.00     0.210 HD
ENDBRANCH  24  32
ENDBRANCH  20  21
ENDBRANCH  19  20
ENDBRANCH  15  19
BRANCH  16  34
HETATM   34  O   UNL N   1     -10.707   7.966  73.016  0.00  0.00    -0.390 OA
HETATM   35  H   UNL N   1     -10.942   7.086  72.620  0.00  0.00     0.210 HD
ENDBRANCH  16  34
BRANCH  17  36
HETATM   36  O   UNL N   1     -12.669   8.064  70.961  0.00  0.00    -0.390 OA
HETATM   37  H   UNL N   1     -13.594   8.346  70.738  0.00  0.00     0.210 HD
ENDBRANCH  17  36
BRANCH  18  38
HETATM   38  O   UNL N   1     -13.014  10.438  69.563  0.00  0.00    -0.388 OA
HETATM   39  H   UNL N   1     -13.469  11.132  70.107  0.00  0.00     0.210 HD
ENDBRANCH  18  38
ENDBRANCH  12  13
ENDBRANCH   1  12
BRANCH   2  40
HETATM   40  C   UNL N   1     -11.283  13.283  66.873  0.00  0.00    -0.023 A 
HETATM   41  C   UNL N   1     -11.964  12.328  66.088  0.00  0.00     0.013 A 
HETATM   42  C   UNL N   1     -12.374  12.631  64.786  0.00  0.00     0.040 A 
HETATM   43  C   UNL N   1     -12.104  13.884  64.232  0.00  0.00     0.098 A 
HETATM   44  C   UNL N   1     -11.412  14.844  64.988  0.00  0.00     0.099 A 
HETATM   45  C   UNL N   1     -11.008  14.544  66.298  0.00  0.00     0.049 A 
BRANCH  43  46
HETATM   46  O   UNL N   1     -12.512  14.150  62.972  0.00  0.00    -0.358 OA
HETATM   47  H   UNL N   1     -12.253  13.602  62.218  0.00  0.00     0.218 HD
ENDBRANCH  43  46
BRANCH  44  48
HETATM   48  O   UNL N   1     -11.137  16.053  64.453  0.00  0.00    -0.358 OA
HETATM   49  H   UNL N   1     -10.330  16.215  63.944  0.00  0.00     0.218 HD
ENDBRANCH  44  48
ENDBRANCH   2  40
BRANCH   8  50
HETATM   50  O   UNL N   1      -5.892  12.707  66.930  0.00  0.00    -0.360 OA
HETATM   51  H   UNL N   1      -5.027  12.922  66.569  0.00  0.00     0.217 HD
ENDBRANCH   8  50
BRANCH  10  52
HETATM   52  O   UNL N   1      -6.581  17.104  68.670  0.00  0.00    -0.318 OA
BRANCH  52  53
HETATM   53  C   UNL N   1      -7.325  18.250  68.443  0.00  0.00     0.298 C 
HETATM   54  C   UNL N   1      -6.444  19.310  67.747  0.00  0.00     0.205 C 
HETATM   55  C   UNL N   1      -7.285  20.591  67.588  0.00  0.00     0.183 C 
HETATM   56  C   UNL N   1      -8.606  20.282  66.860  0.00  0.00     0.178 C 
HETATM   57  C   UNL N   1      -9.315  19.110  67.593  0.00  0.00     0.152 C 
HETATM   58  O   UNL N   1      -8.473  17.964  67.652  0.00  0.00    -0.351 OA
HETATM   59  C   UNL N   1     -10.628  18.740  66.901  0.00  0.00     0.042 C 
BRANCH  54  60
HETATM   60  O   UNL N   1      -5.926  18.866  66.511  0.00  0.00    -0.388 OA
HETATM   61  H   UNL N   1      -6.602  18.306  66.050  0.00  0.00     0.210 HD
ENDBRANCH  54  60
BRANCH  55  62
HETATM   62  O   UNL N   1      -6.548  21.579  66.916  0.00  0.00    -0.390 OA
HETATM   63  H   UNL N   1      -6.940  22.452  67.178  0.00  0.00     0.210 HD
ENDBRANCH  55  62
BRANCH  56  64
HETATM   64  O   UNL N   1      -8.347  19.947  65.519  0.00  0.00    -0.390 OA
HETATM   65  H   UNL N   1      -8.913  19.163  65.297  0.00  0.00     0.210 HD
ENDBRANCH  56  64
ENDBRANCH  52  53
ENDBRANCH  10  52
TORSDOF 20
ENDMDL
