# Supplementary material for: Structure-based computational screening of 470 natural quercetin derivatives for identification of SARS-CoV-2 Mpro inhibitor
Source: PeerJ. 2023 Mar 14;11:e14915. doi: 10.7717/peerj.14915 (PMC10022500; doi:10.7717/peerj.14915)
Supplement: Supplemental Information 1 [file peerj-11-14915-s001.zip › Screening 470 Quercetin Derivates as Anticovid/Docking results/29_uff_E=954.73_out.pdbqt]

MODEL 1
REMARK VINA RESULT:      -8.5      0.000      0.000
REMARK  24 active torsions:
REMARK  status: ('A' for Active; 'I' for Inactive)
REMARK    1  A    between atoms: C_2  and  C_43 
REMARK    2  A    between atoms: C_3  and  O_4 
REMARK    3  A    between atoms: C_5  and  O_6 
REMARK    4  A    between atoms: C_7  and  O_8 
REMARK    5  A    between atoms: C_9  and  O_10 
REMARK    6  A    between atoms: O_10  and  C_11 
REMARK    7  A    between atoms: C_12  and  C_35 
REMARK    8  A    between atoms: C_18  and  O_19 
REMARK    9  A    between atoms: C_21  and  O_22 
REMARK   10  A    between atoms: O_22  and  C_23 
REMARK   11  A    between atoms: C_25  and  C_32 
REMARK   12  A    between atoms: C_26  and  O_27 
REMARK   13  A    between atoms: C_28  and  O_29 
REMARK   14  A    between atoms: C_30  and  O_31 
REMARK   15  A    between atoms: C_32  and  O_33 
REMARK   16  A    between atoms: C_37  and  O_38 
REMARK   17  A    between atoms: C_39  and  O_40 
REMARK   18  A    between atoms: C_43  and  O_44 
REMARK   19  A    between atoms: O_44  and  C_45 
REMARK   20  A    between atoms: C_47  and  C_54 
REMARK   21  A    between atoms: C_48  and  O_49 
REMARK   22  A    between atoms: C_50  and  O_51 
REMARK   23  A    between atoms: C_52  and  O_53 
REMARK   24  A    between atoms: C_54  and  O_55 
ROOT
HETATM    1  C   UNL N   1      -9.225  15.851  68.280  0.00  0.00     0.233 C 
HETATM    2  C   UNL N   1      -9.154  14.519  67.492  0.00  0.00     0.199 C 
HETATM    3  O   UNL N   1      -9.457  13.504  68.402  0.00  0.00    -0.337 OA
HETATM    4  C   UNL N   1     -10.551  13.544  69.218  0.00  0.00     0.089 A 
HETATM    5  C   UNL N   1     -11.233  14.763  69.438  0.00  0.00     0.079 A 
HETATM    6  C   UNL N   1     -10.653  15.967  68.781  0.00  0.00     0.196 C 
HETATM    7  O   UNL N   1     -11.311  16.974  68.588  0.00  0.00    -0.289 OA
HETATM    8  C   UNL N   1     -12.408  14.767  70.239  0.00  0.00     0.085 A 
HETATM    9  C   UNL N   1     -12.864  13.564  70.791  0.00  0.00     0.074 A 
HETATM   10  C   UNL N   1     -12.173  12.356  70.576  0.00  0.00     0.077 A 
HETATM   11  C   UNL N   1     -11.010  12.362  69.803  0.00  0.00     0.074 A 
ENDROOT
BRANCH   1  12
HETATM   12  O   UNL N   1      -8.754  16.953  67.513  0.00  0.00    -0.343 OA
BRANCH  12  13
HETATM   13  C   UNL N   1      -7.775  17.734  68.191  0.00  0.00     0.292 C 
HETATM   14  O   UNL N   1      -6.464  17.415  67.726  0.00  0.00    -0.348 OA
HETATM   15  C   UNL N   1      -5.445  18.152  68.391  0.00  0.00     0.180 C 
HETATM   16  C   UNL N   1      -5.657  19.672  68.185  0.00  0.00     0.180 C 
HETATM   17  C   UNL N   1      -7.056  20.113  68.643  0.00  0.00     0.183 C 
HETATM   18  C   UNL N   1      -8.095  19.221  67.934  0.00  0.00     0.204 C 
BRANCH  15  19
HETATM   19  C   UNL N   1      -5.233  17.695  69.864  0.00  0.00     0.205 C 
BRANCH  19  20
HETATM   20  O   UNL N   1      -4.393  16.555  69.960  0.00  0.00    -0.356 OA
BRANCH  20  21
HETATM   21  C   UNL N   1      -5.077  15.417  70.454  0.00  0.00     0.291 C 
HETATM   22  C   UNL N   1      -4.866  14.261  69.446  0.00  0.00     0.204 C 
HETATM   23  C   UNL N   1      -5.461  12.937  69.978  0.00  0.00     0.183 C 
HETATM   24  C   UNL N   1      -4.936  12.695  71.410  0.00  0.00     0.180 C 
HETATM   25  C   UNL N   1      -5.173  13.956  72.289  0.00  0.00     0.179 C 
HETATM   26  O   UNL N   1      -4.508  15.062  71.704  0.00  0.00    -0.348 OA
BRANCH  22  27
HETATM   27  O   UNL N   1      -5.368  14.574  68.170  0.00  0.00    -0.388 OA
HETATM   28  H   UNL N   1      -6.360  14.539  68.218  0.00  0.00     0.210 HD
ENDBRANCH  22  27
BRANCH  23  29
HETATM   29  O   UNL N   1      -6.872  12.927  69.924  0.00  0.00    -0.390 OA
HETATM   30  H   UNL N   1      -7.234  12.577  70.774  0.00  0.00     0.210 HD
ENDBRANCH  23  29
BRANCH  24  31
HETATM   31  O   UNL N   1      -5.496  11.528  71.958  0.00  0.00    -0.390 OA
HETATM   32  H   UNL N   1      -6.167  11.804  72.635  0.00  0.00     0.210 HD
ENDBRANCH  24  31
BRANCH  25  33
HETATM   33  C   UNL N   1      -4.615  13.795  73.709  0.00  0.00     0.198 C 
BRANCH  33  34
HETATM   34  O   UNL N   1      -5.593  13.305  74.587  0.00  0.00    -0.398 OA
HETATM   35  H   UNL N   1      -6.037  14.090  75.000  0.00  0.00     0.209 HD
ENDBRANCH  33  34
ENDBRANCH  25  33
ENDBRANCH  20  21
ENDBRANCH  19  20
ENDBRANCH  15  19
BRANCH  16  36
HETATM   36  O   UNL N   1      -4.664  20.424  68.832  0.00  0.00    -0.390 OA
HETATM   37  H   UNL N   1      -3.930  20.552  68.176  0.00  0.00     0.210 HD
ENDBRANCH  16  36
BRANCH  17  38
HETATM   38  O   UNL N   1      -7.204  20.003  70.035  0.00  0.00    -0.390 OA
HETATM   39  H   UNL N   1      -7.717  20.798  70.336  0.00  0.00     0.210 HD
ENDBRANCH  17  38
BRANCH  18  40
HETATM   40  O   UNL N   1      -9.389  19.512  68.397  0.00  0.00    -0.388 OA
HETATM   41  H   UNL N   1      -9.798  20.133  67.740  0.00  0.00     0.210 HD
ENDBRANCH  18  40
ENDBRANCH  12  13
ENDBRANCH   1  12
BRANCH   2  42
HETATM   42  C   UNL N   1     -10.081  14.405  66.265  0.00  0.00    -0.023 A 
HETATM   43  C   UNL N   1     -10.522  13.131  65.850  0.00  0.00     0.013 A 
HETATM   44  C   UNL N   1     -11.371  12.989  64.750  0.00  0.00     0.040 A 
HETATM   45  C   UNL N   1     -11.788  14.108  64.026  0.00  0.00     0.098 A 
HETATM   46  C   UNL N   1     -11.348  15.385  64.409  0.00  0.00     0.099 A 
HETATM   47  C   UNL N   1     -10.502  15.530  65.520  0.00  0.00     0.049 A 
BRANCH  45  48
HETATM   48  O   UNL N   1     -12.608  13.942  62.967  0.00  0.00    -0.358 OA
HETATM   49  H   UNL N   1     -13.517  14.274  62.958  0.00  0.00     0.218 HD
ENDBRANCH  45  48
BRANCH  46  50
HETATM   50  O   UNL N   1     -11.736  16.471  63.707  0.00  0.00    -0.358 OA
HETATM   51  H   UNL N   1     -12.607  16.524  63.286  0.00  0.00     0.218 HD
ENDBRANCH  46  50
ENDBRANCH   2  42
BRANCH   8  52
HETATM   52  O   UNL N   1     -13.112  15.888  70.509  0.00  0.00    -0.360 OA
HETATM   53  H   UNL N   1     -12.750  16.780  70.515  0.00  0.00     0.217 HD
ENDBRANCH   8  52
BRANCH  10  54
HETATM   54  O   UNL N   1     -12.623  11.165  71.058  0.00  0.00    -0.318 OA
BRANCH  54  55
HETATM   55  C   UNL N   1     -11.869  10.007  71.134  0.00  0.00     0.298 C 
HETATM   56  C   UNL N   1     -12.690   8.906  71.842  0.00  0.00     0.205 C 
HETATM   57  C   UNL N   1     -11.793   7.663  71.977  0.00  0.00     0.183 C 
HETATM   58  C   UNL N   1     -11.228   7.253  70.604  0.00  0.00     0.180 C 
HETATM   59  C   UNL N   1     -10.550   8.490  69.954  0.00  0.00     0.179 C 
HETATM   60  O   UNL N   1     -11.471   9.571  69.838  0.00  0.00    -0.348 OA
BRANCH  56  61
HETATM   61  O   UNL N   1     -13.899   8.612  71.176  0.00  0.00    -0.388 OA
HETATM   62  H   UNL N   1     -13.705   8.128  70.334  0.00  0.00     0.210 HD
ENDBRANCH  56  61
BRANCH  57  63
HETATM   63  O   UNL N   1     -12.503   6.611  72.575  0.00  0.00    -0.390 OA
HETATM   64  H   UNL N   1     -11.995   6.353  73.388  0.00  0.00     0.210 HD
ENDBRANCH  57  63
BRANCH  58  65
HETATM   65  O   UNL N   1     -12.266   6.767  69.786  0.00  0.00    -0.390 OA
HETATM   66  H   UNL N   1     -11.909   6.709  68.862  0.00  0.00     0.210 HD
ENDBRANCH  58  65
BRANCH  59  67
HETATM   67  C   UNL N   1      -9.984   8.142  68.571  0.00  0.00     0.198 C 
BRANCH  67  68
HETATM   68  O   UNL N   1     -11.004   8.130  67.609  0.00  0.00    -0.398 OA
HETATM   69  H   UNL N   1     -10.698   7.537  66.874  0.00  0.00     0.209 HD
ENDBRANCH  67  68
ENDBRANCH  59  67
ENDBRANCH  54  55
ENDBRANCH  10  54
TORSDOF 24
ENDMDL
MODEL 2
REMARK VINA RESULT:      -8.4      2.559      9.349
REMARK  24 active torsions:
REMARK  status: ('A' for Active; 'I' for Inactive)
REMARK    1  A    between atoms: C_2  and  C_43 
REMARK    2  A    between atoms: C_3  and  O_4 
REMARK    3  A    between atoms: C_5  and  O_6 
REMARK    4  A    between atoms: C_7  and  O_8 
REMARK    5  A    between atoms: C_9  and  O_10 
REMARK    6  A    between atoms: O_10  and  C_11 
REMARK    7  A    between atoms: C_12  and  C_35 
REMARK    8  A    between atoms: C_18  and  O_19 
REMARK    9  A    between atoms: C_21  and  O_22 
REMARK   10  A    between atoms: O_22  and  C_23 
REMARK   11  A    between atoms: C_25  and  C_32 
REMARK   12  A    between atoms: C_26  and  O_27 
REMARK   13  A    between atoms: C_28  and  O_29 
REMARK   14  A    between atoms: C_30  and  O_31 
REMARK   15  A    between atoms: C_32  and  O_33 
REMARK   16  A    between atoms: C_37  and  O_38 
REMARK   17  A    between atoms: C_39  and  O_40 
REMARK   18  A    between atoms: C_43  and  O_44 
REMARK   19  A    between atoms: O_44  and  C_45 
REMARK   20  A    between atoms: C_47  and  C_54 
REMARK   21  A    between atoms: C_48  and  O_49 
REMARK   22  A    between atoms: C_50  and  O_51 
REMARK   23  A    between atoms: C_52  and  O_53 
REMARK   24  A    between atoms: C_54  and  O_55 
ROOT
HETATM    1  C   UNL N   1     -10.073  11.740  68.504  0.00  0.00     0.233 C 
HETATM    2  C   UNL N   1     -10.926  13.021  68.333  0.00  0.00     0.199 C 
HETATM    3  O   UNL N   1     -10.182  14.069  68.876  0.00  0.00    -0.337 OA
HETATM    4  C   UNL N   1      -8.874  14.294  68.553  0.00  0.00     0.089 A 
HETATM    5  C   UNL N   1      -8.109  13.280  67.932  0.00  0.00     0.079 A 
HETATM    6  C   UNL N   1      -8.797  11.977  67.717  0.00  0.00     0.196 C 
HETATM    7  O   UNL N   1      -8.400  11.168  66.897  0.00  0.00    -0.289 OA
HETATM    8  C   UNL N   1      -6.769  13.560  67.545  0.00  0.00     0.085 A 
HETATM    9  C   UNL N   1      -6.238  14.832  67.788  0.00  0.00     0.074 A 
HETATM   10  C   UNL N   1      -7.004  15.833  68.417  0.00  0.00     0.077 A 
HETATM   11  C   UNL N   1      -8.313  15.546  68.810  0.00  0.00     0.074 A 
ENDROOT
BRANCH   1  12
HETATM   12  O   UNL N   1     -10.795  10.564  68.159  0.00  0.00    -0.343 OA
BRANCH  12  13
HETATM   13  C   UNL N   1     -10.839   9.602  69.208  0.00  0.00     0.292 C 
HETATM   14  O   UNL N   1      -9.540   9.402  69.764  0.00  0.00    -0.348 OA
HETATM   15  C   UNL N   1      -9.525   8.429  70.802  0.00  0.00     0.180 C 
HETATM   16  C   UNL N   1     -10.466   8.856  71.955  0.00  0.00     0.180 C 
HETATM   17  C   UNL N   1     -11.895   9.114  71.451  0.00  0.00     0.183 C 
HETATM   18  C   UNL N   1     -11.816  10.119  70.284  0.00  0.00     0.204 C 
BRANCH  15  19
HETATM   19  C   UNL N   1      -9.723   6.978  70.272  0.00  0.00     0.205 C 
BRANCH  19  20
HETATM   20  O   UNL N   1      -8.677   6.574  69.403  0.00  0.00    -0.356 OA
BRANCH  20  21
HETATM   21  C   UNL N   1      -8.993   6.788  68.038  0.00  0.00     0.291 C 
HETATM   22  C   UNL N   1      -7.751   7.410  67.354  0.00  0.00     0.204 C 
HETATM   23  C   UNL N   1      -7.959   7.545  65.829  0.00  0.00     0.183 C 
HETATM   24  C   UNL N   1      -8.436   6.186  65.269  0.00  0.00     0.180 C 
HETATM   25  C   UNL N   1      -9.654   5.667  66.084  0.00  0.00     0.179 C 
HETATM   26  O   UNL N   1      -9.279   5.532  67.444  0.00  0.00    -0.348 OA
BRANCH  22  27
HETATM   27  O   UNL N   1      -7.387   8.638  67.934  0.00  0.00    -0.388 OA
HETATM   28  H   UNL N   1      -6.602   8.987  67.436  0.00  0.00     0.210 HD
ENDBRANCH  22  27
BRANCH  23  29
HETATM   29  O   UNL N   1      -8.849   8.592  65.503  0.00  0.00    -0.390 OA
HETATM   30  H   UNL N   1      -9.304   8.908  66.320  0.00  0.00     0.210 HD
ENDBRANCH  23  29
BRANCH  24  31
HETATM   31  O   UNL N   1      -8.694   6.277  63.889  0.00  0.00    -0.390 OA
HETATM   32  H   UNL N   1      -9.659   6.472  63.775  0.00  0.00     0.210 HD
ENDBRANCH  24  31
BRANCH  25  33
HETATM   33  C   UNL N   1     -10.134   4.289  65.609  0.00  0.00     0.198 C 
BRANCH  33  34
HETATM   34  O   UNL N   1     -11.447   4.349  65.119  0.00  0.00    -0.398 OA
HETATM   35  H   UNL N   1     -11.943   3.586  65.517  0.00  0.00     0.209 HD
ENDBRANCH  33  34
ENDBRANCH  25  33
ENDBRANCH  20  21
ENDBRANCH  19  20
ENDBRANCH  15  19
BRANCH  16  36
HETATM   36  O   UNL N   1     -10.470   7.912  72.994  0.00  0.00    -0.390 OA
HETATM   37  H   UNL N   1     -11.304   8.060  73.511  0.00  0.00     0.210 HD
ENDBRANCH  16  36
BRANCH  17  38
HETATM   38  O   UNL N   1     -12.513   7.929  71.018  0.00  0.00    -0.390 OA
HETATM   39  H   UNL N   1     -12.743   7.409  71.831  0.00  0.00     0.210 HD
ENDBRANCH  17  38
BRANCH  18  40
HETATM   40  O   UNL N   1     -13.086  10.311  69.715  0.00  0.00    -0.388 OA
HETATM   41  H   UNL N   1     -12.949  10.788  68.856  0.00  0.00     0.210 HD
ENDBRANCH  18  40
ENDBRANCH  12  13
ENDBRANCH   1  12
BRANCH   2  42
HETATM   42  C   UNL N   1     -11.338  13.376  66.889  0.00  0.00    -0.023 A 
HETATM   43  C   UNL N   1     -12.066  12.437  66.130  0.00  0.00     0.013 A 
HETATM   44  C   UNL N   1     -12.466  12.726  64.823  0.00  0.00     0.040 A 
HETATM   45  C   UNL N   1     -12.138  13.949  64.235  0.00  0.00     0.098 A 
HETATM   46  C   UNL N   1     -11.398  14.894  64.965  0.00  0.00     0.099 A 
HETATM   47  C   UNL N   1     -11.004  14.608  66.282  0.00  0.00     0.049 A 
BRANCH  45  48
HETATM   48  O   UNL N   1     -12.537  14.204  62.971  0.00  0.00    -0.358 OA
HETATM   49  H   UNL N   1     -12.990  13.544  62.428  0.00  0.00     0.218 HD
ENDBRANCH  45  48
BRANCH  46  50
HETATM   50  O   UNL N   1     -11.065  16.074  64.400  0.00  0.00    -0.358 OA
HETATM   51  H   UNL N   1     -11.194  16.916  64.860  0.00  0.00     0.218 HD
ENDBRANCH  46  50
ENDBRANCH   2  42
BRANCH   8  52
HETATM   52  O   UNL N   1      -5.966  12.646  66.959  0.00  0.00    -0.360 OA
HETATM   53  H   UNL N   1      -6.215  12.086  66.217  0.00  0.00     0.217 HD
ENDBRANCH   8  52
BRANCH  10  54
HETATM   54  O   UNL N   1      -6.530  17.092  68.618  0.00  0.00    -0.318 OA
BRANCH  54  55
HETATM   55  C   UNL N   1      -7.273  18.250  68.470  0.00  0.00     0.298 C 
HETATM   56  C   UNL N   1      -6.405  19.334  67.793  0.00  0.00     0.205 C 
HETATM   57  C   UNL N   1      -7.238  20.626  67.717  0.00  0.00     0.183 C 
HETATM   58  C   UNL N   1      -8.585  20.359  67.017  0.00  0.00     0.180 C 
HETATM   59  C   UNL N   1      -9.282  19.163  67.720  0.00  0.00     0.179 C 
HETATM   60  O   UNL N   1      -8.448  18.008  67.703  0.00  0.00    -0.348 OA
BRANCH  56  61
HETATM   61  O   UNL N   1      -5.930  18.940  66.523  0.00  0.00    -0.388 OA
HETATM   62  H   UNL N   1      -5.567  19.728  66.045  0.00  0.00     0.210 HD
ENDBRANCH  56  61
BRANCH  57  63
HETATM   63  O   UNL N   1      -6.514  21.637  67.067  0.00  0.00    -0.390 OA
HETATM   64  H   UNL N   1      -5.963  22.082  67.763  0.00  0.00     0.210 HD
ENDBRANCH  57  63
BRANCH  58  65
HETATM   65  O   UNL N   1      -8.369  20.081  65.655  0.00  0.00    -0.390 OA
HETATM   66  H   UNL N   1      -7.396  20.176  65.486  0.00  0.00     0.210 HD
ENDBRANCH  58  65
BRANCH  59  67
HETATM   67  C   UNL N   1     -10.625  18.841  67.050  0.00  0.00     0.198 C 
BRANCH  67  68
HETATM   68  O   UNL N   1     -10.422  18.319  65.765  0.00  0.00    -0.398 OA
HETATM   69  H   UNL N   1      -9.884  18.988  65.266  0.00  0.00     0.209 HD
ENDBRANCH  67  68
ENDBRANCH  59  67
ENDBRANCH  54  55
ENDBRANCH  10  54
TORSDOF 24
ENDMDL
MODEL 3
REMARK VINA RESULT:      -7.9      2.375      4.193
REMARK  24 active torsions:
REMARK  status: ('A' for Active; 'I' for Inactive)
REMARK    1  A    between atoms: C_2  and  C_43 
REMARK    2  A    between atoms: C_3  and  O_4 
REMARK    3  A    between atoms: C_5  and  O_6 
REMARK    4  A    between atoms: C_7  and  O_8 
REMARK    5  A    between atoms: C_9  and  O_10 
REMARK    6  A    between atoms: O_10  and  C_11 
REMARK    7  A    between atoms: C_12  and  C_35 
REMARK    8  A    between atoms: C_18  and  O_19 
REMARK    9  A    between atoms: C_21  and  O_22 
REMARK   10  A    between atoms: O_22  and  C_23 
REMARK   11  A    between atoms: C_25  and  C_32 
REMARK   12  A    between atoms: C_26  and  O_27 
REMARK   13  A    between atoms: C_28  and  O_29 
REMARK   14  A    between atoms: C_30  and  O_31 
REMARK   15  A    between atoms: C_32  and  O_33 
REMARK   16  A    between atoms: C_37  and  O_38 
REMARK   17  A    between atoms: C_39  and  O_40 
REMARK   18  A    between atoms: C_43  and  O_44 
REMARK   19  A    between atoms: O_44  and  C_45 
REMARK   20  A    between atoms: C_47  and  C_54 
REMARK   21  A    between atoms: C_48  and  O_49 
REMARK   22  A    between atoms: C_50  and  O_51 
REMARK   23  A    between atoms: C_52  and  O_53 
REMARK   24  A    between atoms: C_54  and  O_55 
ROOT
HETATM    1  C   UNL N   1      -9.956  14.612  67.572  0.00  0.00     0.233 C 
HETATM    2  C   UNL N   1      -9.265  13.656  66.568  0.00  0.00     0.199 C 
HETATM    3  O   UNL N   1      -8.686  12.636  67.325  0.00  0.00    -0.337 OA
HETATM    4  C   UNL N   1      -9.372  11.944  68.281  0.00  0.00     0.089 A 
HETATM    5  C   UNL N   1     -10.585  12.453  68.798  0.00  0.00     0.079 A 
HETATM    6  C   UNL N   1     -11.012  13.783  68.281  0.00  0.00     0.196 C 
HETATM    7  O   UNL N   1     -12.168  14.161  68.355  0.00  0.00    -0.289 OA
HETATM    8  C   UNL N   1     -11.315  11.682  69.745  0.00  0.00     0.085 A 
HETATM    9  C   UNL N   1     -10.816  10.436  70.142  0.00  0.00     0.074 A 
HETATM   10  C   UNL N   1      -9.601   9.941  69.631  0.00  0.00     0.077 A 
HETATM   11  C   UNL N   1      -8.881  10.711  68.714  0.00  0.00     0.074 A 
ENDROOT
BRANCH   1  12
HETATM   12  O   UNL N   1     -10.428  15.798  66.945  0.00  0.00    -0.343 OA
BRANCH  12  13
HETATM   13  C   UNL N   1      -9.581  16.923  67.158  0.00  0.00     0.292 C 
HETATM   14  O   UNL N   1      -9.077  17.417  65.917  0.00  0.00    -0.348 OA
HETATM   15  C   UNL N   1      -8.203  18.528  66.077  0.00  0.00     0.180 C 
HETATM   16  C   UNL N   1      -8.938  19.696  66.781  0.00  0.00     0.180 C 
HETATM   17  C   UNL N   1      -9.536  19.256  68.127  0.00  0.00     0.183 C 
HETATM   18  C   UNL N   1     -10.407  18.009  67.879  0.00  0.00     0.204 C 
BRANCH  15  19
HETATM   19  C   UNL N   1      -6.828  18.132  66.688  0.00  0.00     0.205 C 
BRANCH  19  20
HETATM   20  O   UNL N   1      -5.914  19.217  66.711  0.00  0.00    -0.356 OA
BRANCH  20  21
HETATM   21  C   UNL N   1      -5.172  19.277  67.917  0.00  0.00     0.291 C 
HETATM   22  C   UNL N   1      -5.483  20.632  68.599  0.00  0.00     0.204 C 
HETATM   23  C   UNL N   1      -4.823  20.721  69.994  0.00  0.00     0.183 C 
HETATM   24  C   UNL N   1      -5.188  19.454  70.799  0.00  0.00     0.180 C 
HETATM   25  C   UNL N   1      -4.866  18.179  69.969  0.00  0.00     0.179 C 
HETATM   26  O   UNL N   1      -5.599  18.218  68.757  0.00  0.00    -0.348 OA
BRANCH  22  27
HETATM   27  O   UNL N   1      -5.124  21.726  67.790  0.00  0.00    -0.388 OA
HETATM   28  H   UNL N   1      -4.135  21.813  67.821  0.00  0.00     0.210 HD
ENDBRANCH  22  27
BRANCH  23  29
HETATM   29  O   UNL N   1      -3.427  20.911  69.913  0.00  0.00    -0.390 OA
HETATM   30  H   UNL N   1      -3.169  21.084  68.975  0.00  0.00     0.210 HD
ENDBRANCH  23  29
BRANCH  24  31
HETATM   31  O   UNL N   1      -4.562  19.465  72.058  0.00  0.00    -0.390 OA
HETATM   32  H   UNL N   1      -4.181  18.562  72.213  0.00  0.00     0.210 HD
ENDBRANCH  24  31
BRANCH  25  33
HETATM   33  C   UNL N   1      -5.265  16.889  70.696  0.00  0.00     0.198 C 
BRANCH  33  34
HETATM   34  O   UNL N   1      -4.137  16.129  71.041  0.00  0.00    -0.398 OA
HETATM   35  H   UNL N   1      -3.623  15.972  70.206  0.00  0.00     0.209 HD
ENDBRANCH  33  34
ENDBRANCH  25  33
ENDBRANCH  20  21
ENDBRANCH  19  20
ENDBRANCH  15  19
BRANCH  16  36
HETATM   36  O   UNL N   1      -8.098  20.807  66.951  0.00  0.00    -0.390 OA
HETATM   37  H   UNL N   1      -8.334  21.455  66.238  0.00  0.00     0.210 HD
ENDBRANCH  16  36
BRANCH  17  38
HETATM   38  O   UNL N   1      -8.534  18.958  69.065  0.00  0.00    -0.390 OA
HETATM   39  H   UNL N   1      -8.981  18.532  69.842  0.00  0.00     0.210 HD
ENDBRANCH  17  38
BRANCH  18  40
HETATM   40  O   UNL N   1     -10.895  17.500  69.095  0.00  0.00    -0.388 OA
HETATM   41  H   UNL N   1     -10.893  18.251  69.743  0.00  0.00     0.210 HD
ENDBRANCH  18  40
ENDBRANCH  12  13
ENDBRANCH   1  12
BRANCH   2  42
HETATM   42  C   UNL N   1     -10.170  13.041  65.480  0.00  0.00    -0.023 A 
HETATM   43  C   UNL N   1     -10.098  11.656  65.226  0.00  0.00     0.013 A 
HETATM   44  C   UNL N   1     -10.909  11.062  64.257  0.00  0.00     0.040 A 
HETATM   45  C   UNL N   1     -11.800  11.833  63.508  0.00  0.00     0.098 A 
HETATM   46  C   UNL N   1     -11.878  13.217  63.730  0.00  0.00     0.099 A 
HETATM   47  C   UNL N   1     -11.069  13.814  64.711  0.00  0.00     0.049 A 
BRANCH  45  48
HETATM   48  O   UNL N   1     -12.574  11.233  62.577  0.00  0.00    -0.358 OA
HETATM   49  H   UNL N   1     -12.224  10.937  61.725  0.00  0.00     0.218 HD
ENDBRANCH  45  48
BRANCH  46  50
HETATM   50  O   UNL N   1     -12.728  13.972  63.002  0.00  0.00    -0.358 OA
HETATM   51  H   UNL N   1     -12.855  13.827  62.053  0.00  0.00     0.218 HD
ENDBRANCH  46  50
ENDBRANCH   2  42
BRANCH   8  52
HETATM   52  O   UNL N   1     -12.474  12.100  70.298  0.00  0.00    -0.360 OA
HETATM   53  H   UNL N   1     -12.550  12.767  70.988  0.00  0.00     0.217 HD
ENDBRANCH   8  52
BRANCH  10  54
HETATM   54  O   UNL N   1      -9.121   8.712  69.961  0.00  0.00    -0.318 OA
BRANCH  54  55
HETATM   55  C   UNL N   1      -9.769   7.515  69.710  0.00  0.00     0.298 C 
HETATM   56  C   UNL N   1     -10.114   7.424  68.206  0.00  0.00     0.205 C 
HETATM   57  C   UNL N   1     -10.901   6.121  67.981  0.00  0.00     0.183 C 
HETATM   58  C   UNL N   1     -10.114   4.914  68.528  0.00  0.00     0.180 C 
HETATM   59  C   UNL N   1      -9.722   5.203  70.003  0.00  0.00     0.179 C 
HETATM   60  O   UNL N   1      -8.965   6.407  70.101  0.00  0.00    -0.348 OA
BRANCH  56  61
HETATM   61  O   UNL N   1      -8.973   7.499  67.379  0.00  0.00    -0.388 OA
HETATM   62  H   UNL N   1      -9.182   8.036  66.573  0.00  0.00     0.210 HD
ENDBRANCH  56  61
BRANCH  57  63
HETATM   63  O   UNL N   1     -11.202   5.962  66.620  0.00  0.00    -0.390 OA
HETATM   64  H   UNL N   1     -10.978   6.822  66.178  0.00  0.00     0.210 HD
ENDBRANCH  57  63
BRANCH  58  65
HETATM   65  O   UNL N   1      -8.968   4.694  67.742  0.00  0.00    -0.390 OA
HETATM   66  H   UNL N   1      -9.214   4.033  67.044  0.00  0.00     0.210 HD
ENDBRANCH  58  65
BRANCH  59  67
HETATM   67  C   UNL N   1      -8.918   4.037  70.595  0.00  0.00     0.198 C 
BRANCH  67  68
HETATM   68  O   UNL N   1      -9.731   2.905  70.745  0.00  0.00    -0.398 OA
HETATM   69  H   UNL N   1     -10.522   3.189  71.275  0.00  0.00     0.209 HD
ENDBRANCH  67  68
ENDBRANCH  59  67
ENDBRANCH  54  55
ENDBRANCH  10  54
TORSDOF 24
ENDMDL
MODEL 4
REMARK VINA RESULT:      -7.9      2.272      4.044
REMARK  24 active torsions:
REMARK  status: ('A' for Active; 'I' for Inactive)
REMARK    1  A    between atoms: C_2  and  C_43 
REMARK    2  A    between atoms: C_3  and  O_4 
REMARK    3  A    between atoms: C_5  and  O_6 
REMARK    4  A    between atoms: C_7  and  O_8 
REMARK    5  A    between atoms: C_9  and  O_10 
REMARK    6  A    between atoms: O_10  and  C_11 
REMARK    7  A    between atoms: C_12  and  C_35 
REMARK    8  A    between atoms: C_18  and  O_19 
REMARK    9  A    between atoms: C_21  and  O_22 
REMARK   10  A    between atoms: O_22  and  C_23 
REMARK   11  A    between atoms: C_25  and  C_32 
REMARK   12  A    between atoms: C_26  and  O_27 
REMARK   13  A    between atoms: C_28  and  O_29 
REMARK   14  A    between atoms: C_30  and  O_31 
REMARK   15  A    between atoms: C_32  and  O_33 
REMARK   16  A    between atoms: C_37  and  O_38 
REMARK   17  A    between atoms: C_39  and  O_40 
REMARK   18  A    between atoms: C_43  and  O_44 
REMARK   19  A    between atoms: O_44  and  C_45 
REMARK   20  A    between atoms: C_47  and  C_54 
REMARK   21  A    between atoms: C_48  and  O_49 
REMARK   22  A    between atoms: C_50  and  O_51 
REMARK   23  A    between atoms: C_52  and  O_53 
REMARK   24  A    between atoms: C_54  and  O_55 
ROOT
HETATM    1  C   UNL N   1      -9.933  14.617  67.498  0.00  0.00     0.233 C 
HETATM    2  C   UNL N   1      -9.245  13.640  66.512  0.00  0.00     0.199 C 
HETATM    3  O   UNL N   1      -8.671  12.632  67.289  0.00  0.00    -0.337 OA
HETATM    4  C   UNL N   1      -9.360  11.960  68.257  0.00  0.00     0.089 A 
HETATM    5  C   UNL N   1     -10.572  12.484  68.763  0.00  0.00     0.079 A 
HETATM    6  C   UNL N   1     -10.993  13.805  68.222  0.00  0.00     0.196 C 
HETATM    7  O   UNL N   1     -12.147  14.190  68.288  0.00  0.00    -0.289 OA
HETATM    8  C   UNL N   1     -11.305  11.734  69.723  0.00  0.00     0.085 A 
HETATM    9  C   UNL N   1     -10.812  10.493  70.145  0.00  0.00     0.074 A 
HETATM   10  C   UNL N   1      -9.599   9.983  69.643  0.00  0.00     0.077 A 
HETATM   11  C   UNL N   1      -8.875  10.733  68.713  0.00  0.00     0.074 A 
ENDROOT
BRANCH   1  12
HETATM   12  O   UNL N   1     -10.399  15.793  66.850  0.00  0.00    -0.343 OA
BRANCH  12  13
HETATM   13  C   UNL N   1      -9.600  16.940  67.120  0.00  0.00     0.292 C 
HETATM   14  O   UNL N   1      -9.046  17.466  65.915  0.00  0.00    -0.348 OA
HETATM   15  C   UNL N   1      -8.217  18.601  66.135  0.00  0.00     0.180 C 
HETATM   16  C   UNL N   1      -9.025  19.736  66.810  0.00  0.00     0.180 C 
HETATM   17  C   UNL N   1      -9.680  19.261  68.117  0.00  0.00     0.183 C 
HETATM   18  C   UNL N   1     -10.498  17.991  67.808  0.00  0.00     0.204 C 
BRANCH  15  19
HETATM   19  C   UNL N   1      -6.864  18.239  66.815  0.00  0.00     0.205 C 
BRANCH  19  20
HETATM   20  O   UNL N   1      -5.886  19.252  66.644  0.00  0.00    -0.356 OA
BRANCH  20  21
HETATM   21  C   UNL N   1      -5.084  19.432  67.799  0.00  0.00     0.291 C 
HETATM   22  C   UNL N   1      -5.649  20.641  68.585  0.00  0.00     0.204 C 
HETATM   23  C   UNL N   1      -4.919  20.821  69.936  0.00  0.00     0.183 C 
HETATM   24  C   UNL N   1      -4.909  19.468  70.681  0.00  0.00     0.180 C 
HETATM   25  C   UNL N   1      -4.364  18.346  69.751  0.00  0.00     0.179 C 
HETATM   26  O   UNL N   1      -5.181  18.264  68.596  0.00  0.00    -0.348 OA
BRANCH  22  27
HETATM   27  O   UNL N   1      -5.625  21.824  67.826  0.00  0.00    -0.388 OA
HETATM   28  H   UNL N   1      -4.696  22.175  67.842  0.00  0.00     0.210 HD
ENDBRANCH  22  27
BRANCH  23  29
HETATM   29  O   UNL N   1      -3.618  21.344  69.773  0.00  0.00    -0.390 OA
HETATM   30  H   UNL N   1      -3.114  20.786  69.133  0.00  0.00     0.210 HD
ENDBRANCH  23  29
BRANCH  24  31
HETATM   31  O   UNL N   1      -4.204  19.570  71.894  0.00  0.00    -0.390 OA
HETATM   32  H   UNL N   1      -3.565  20.323  71.808  0.00  0.00     0.210 HD
ENDBRANCH  24  31
BRANCH  25  33
HETATM   33  C   UNL N   1      -4.388  16.966  70.420  0.00  0.00     0.198 C 
BRANCH  33  34
HETATM   34  O   UNL N   1      -5.065  17.007  71.648  0.00  0.00    -0.398 OA
HETATM   35  H   UNL N   1      -5.955  16.591  71.506  0.00  0.00     0.209 HD
ENDBRANCH  33  34
ENDBRANCH  25  33
ENDBRANCH  20  21
ENDBRANCH  19  20
ENDBRANCH  15  19
BRANCH  16  36
HETATM   36  O   UNL N   1      -8.230  20.870  67.039  0.00  0.00    -0.390 OA
HETATM   37  H   UNL N   1      -7.372  20.545  67.419  0.00  0.00     0.210 HD
ENDBRANCH  16  36
BRANCH  17  38
HETATM   38  O   UNL N   1      -8.722  18.981  69.105  0.00  0.00    -0.390 OA
HETATM   39  H   UNL N   1      -8.918  19.575  69.875  0.00  0.00     0.210 HD
ENDBRANCH  17  38
BRANCH  18  40
HETATM   40  O   UNL N   1     -11.034  17.452  68.989  0.00  0.00    -0.388 OA
HETATM   41  H   UNL N   1     -10.274  17.087  69.512  0.00  0.00     0.210 HD
ENDBRANCH  18  40
ENDBRANCH  12  13
ENDBRANCH   1  12
BRANCH   2  42
HETATM   42  C   UNL N   1     -10.152  13.009  65.436  0.00  0.00    -0.023 A 
HETATM   43  C   UNL N   1     -10.078  11.620  65.200  0.00  0.00     0.013 A 
HETATM   44  C   UNL N   1     -10.892  11.011  64.242  0.00  0.00     0.040 A 
HETATM   45  C   UNL N   1     -11.785  11.771  63.484  0.00  0.00     0.098 A 
HETATM   46  C   UNL N   1     -11.864  13.158  63.687  0.00  0.00     0.099 A 
HETATM   47  C   UNL N   1     -11.053  13.770  64.657  0.00  0.00     0.049 A 
BRANCH  45  48
HETATM   48  O   UNL N   1     -12.560  11.157  62.564  0.00  0.00    -0.358 OA
HETATM   49  H   UNL N   1     -13.425  11.502  62.302  0.00  0.00     0.218 HD
ENDBRANCH  45  48
BRANCH  46  50
HETATM   50  O   UNL N   1     -12.716  13.902  62.950  0.00  0.00    -0.358 OA
HETATM   51  H   UNL N   1     -12.985  14.791  63.221  0.00  0.00     0.218 HD
ENDBRANCH  46  50
ENDBRANCH   2  42
BRANCH   8  52
HETATM   52  O   UNL N   1     -12.464  12.166  70.268  0.00  0.00    -0.360 OA
HETATM   53  H   UNL N   1     -13.018  11.656  70.866  0.00  0.00     0.217 HD
ENDBRANCH   8  52
BRANCH  10  54
HETATM   54  O   UNL N   1      -9.124   8.758  69.997  0.00  0.00    -0.318 OA
BRANCH  54  55
HETATM   55  C   UNL N   1      -9.912   7.670  70.329  0.00  0.00     0.298 C 
HETATM   56  C   UNL N   1      -9.138   6.752  71.301  0.00  0.00     0.205 C 
HETATM   57  C   UNL N   1     -10.014   5.519  71.584  0.00  0.00     0.183 C 
HETATM   58  C   UNL N   1     -11.406   5.948  72.085  0.00  0.00     0.180 C 
HETATM   59  C   UNL N   1     -12.005   6.968  71.078  0.00  0.00     0.179 C 
HETATM   60  O   UNL N   1     -11.140   8.089  70.915  0.00  0.00    -0.348 OA
BRANCH  56  61
HETATM   61  O   UNL N   1      -8.760   7.412  72.490  0.00  0.00    -0.388 OA
HETATM   62  H   UNL N   1      -9.553   7.845  72.897  0.00  0.00     0.210 HD
ENDBRANCH  56  61
BRANCH  57  63
HETATM   63  O   UNL N   1      -9.378   4.669  72.501  0.00  0.00    -0.390 OA
HETATM   64  H   UNL N   1      -8.403   4.835  72.412  0.00  0.00     0.210 HD
ENDBRANCH  57  63
BRANCH  58  65
HETATM   65  O   UNL N   1     -11.297   6.519  73.367  0.00  0.00    -0.390 OA
HETATM   66  H   UNL N   1     -10.741   5.906  73.915  0.00  0.00     0.210 HD
ENDBRANCH  58  65
BRANCH  59  67
HETATM   67  C   UNL N   1     -13.389   7.444  71.539  0.00  0.00     0.198 C 
BRANCH  67  68
HETATM   68  O   UNL N   1     -14.037   6.440  72.272  0.00  0.00    -0.398 OA
HETATM   69  H   UNL N   1     -15.007   6.525  72.077  0.00  0.00     0.209 HD
ENDBRANCH  67  68
ENDBRANCH  59  67
ENDBRANCH  54  55
ENDBRANCH  10  54
TORSDOF 24
ENDMDL
MODEL 5
REMARK VINA RESULT:      -7.9      2.569      9.653
REMARK  24 active torsions:
REMARK  status: ('A' for Active; 'I' for Inactive)
REMARK    1  A    between atoms: C_2  and  C_43 
REMARK    2  A    between atoms: C_3  and  O_4 
REMARK    3  A    between atoms: C_5  and  O_6 
REMARK    4  A    between atoms: C_7  and  O_8 
REMARK    5  A    between atoms: C_9  and  O_10 
REMARK    6  A    between atoms: O_10  and  C_11 
REMARK    7  A    between atoms: C_12  and  C_35 
REMARK    8  A    between atoms: C_18  and  O_19 
REMARK    9  A    between atoms: C_21  and  O_22 
REMARK   10  A    between atoms: O_22  and  C_23 
REMARK   11  A    between atoms: C_25  and  C_32 
REMARK   12  A    between atoms: C_26  and  O_27 
REMARK   13  A    between atoms: C_28  and  O_29 
REMARK   14  A    between atoms: C_30  and  O_31 
REMARK   15  A    between atoms: C_32  and  O_33 
REMARK   16  A    between atoms: C_37  and  O_38 
REMARK   17  A    between atoms: C_39  and  O_40 
REMARK   18  A    between atoms: C_43  and  O_44 
REMARK   19  A    between atoms: O_44  and  C_45 
REMARK   20  A    between atoms: C_47  and  C_54 
REMARK   21  A    between atoms: C_48  and  O_49 
REMARK   22  A    between atoms: C_50  and  O_51 
REMARK   23  A    between atoms: C_52  and  O_53 
REMARK   24  A    between atoms: C_54  and  O_55 
ROOT
HETATM    1  C   UNL N   1     -10.231  11.485  68.689  0.00  0.00     0.233 C 
HETATM    2  C   UNL N   1     -11.164  12.683  68.385  0.00  0.00     0.199 C 
HETATM    3  O   UNL N   1     -10.543  13.815  68.916  0.00  0.00    -0.337 OA
HETATM    4  C   UNL N   1      -9.236  14.126  68.670  0.00  0.00     0.089 A 
HETATM    5  C   UNL N   1      -8.353  13.145  68.163  0.00  0.00     0.079 A 
HETATM    6  C   UNL N   1      -8.922  11.782  67.978  0.00  0.00     0.196 C 
HETATM    7  O   UNL N   1      -8.407  10.964  67.237  0.00  0.00    -0.289 OA
HETATM    8  C   UNL N   1      -7.014  13.510  67.853  0.00  0.00     0.085 A 
HETATM    9  C   UNL N   1      -6.600  14.832  68.056  0.00  0.00     0.074 A 
HETATM   10  C   UNL N   1      -7.483  15.800  68.572  0.00  0.00     0.077 A 
HETATM   11  C   UNL N   1      -8.792  15.431  68.890  0.00  0.00     0.074 A 
ENDROOT
BRANCH   1  12
HETATM   12  O   UNL N   1     -10.835  10.239  68.365  0.00  0.00    -0.343 OA
BRANCH  12  13
HETATM   13  C   UNL N   1     -10.799   9.300  69.436  0.00  0.00     0.292 C 
HETATM   14  O   UNL N   1      -9.465   9.123  69.908  0.00  0.00    -0.348 OA
HETATM   15  C   UNL N   1      -9.371   8.175  70.965  0.00  0.00     0.180 C 
HETATM   16  C   UNL N   1     -10.237   8.622  72.168  0.00  0.00     0.180 C 
HETATM   17  C   UNL N   1     -11.699   8.857  71.755  0.00  0.00     0.183 C 
HETATM   18  C   UNL N   1     -11.707   9.835  70.564  0.00  0.00     0.204 C 
BRANCH  15  19
HETATM   19  C   UNL N   1      -9.591   6.711  70.482  0.00  0.00     0.205 C 
BRANCH  19  20
HETATM   20  O   UNL N   1      -8.606   6.297  69.549  0.00  0.00    -0.356 OA
BRANCH  20  21
HETATM   21  C   UNL N   1      -8.981   6.568  68.209  0.00  0.00     0.291 C 
HETATM   22  C   UNL N   1      -7.761   7.198  67.493  0.00  0.00     0.204 C 
HETATM   23  C   UNL N   1      -8.037   7.396  65.985  0.00  0.00     0.183 C 
HETATM   24  C   UNL N   1      -8.560   6.067  65.396  0.00  0.00     0.180 C 
HETATM   25  C   UNL N   1      -9.748   5.533  66.246  0.00  0.00     0.179 C 
HETATM   26  O   UNL N   1      -9.313   5.341  67.581  0.00  0.00    -0.348 OA
BRANCH  22  27
HETATM   27  O   UNL N   1      -7.352   8.398  68.102  0.00  0.00    -0.388 OA
HETATM   28  H   UNL N   1      -7.818   8.467  68.976  0.00  0.00     0.210 HD
ENDBRANCH  22  27
BRANCH  23  29
HETATM   29  O   UNL N   1      -8.923   8.467  65.740  0.00  0.00    -0.390 OA
HETATM   30  H   UNL N   1      -9.604   8.191  65.079  0.00  0.00     0.210 HD
ENDBRANCH  23  29
BRANCH  24  31
HETATM   31  O   UNL N   1      -8.879   6.215  64.034  0.00  0.00    -0.390 OA
HETATM   32  H   UNL N   1      -9.419   7.041  63.939  0.00  0.00     0.210 HD
ENDBRANCH  24  31
BRANCH  25  33
HETATM   33  C   UNL N   1     -10.271   4.182  65.742  0.00  0.00     0.198 C 
BRANCH  33  34
HETATM   34  O   UNL N   1     -11.432   4.341  64.972  0.00  0.00    -0.398 OA
HETATM   35  H   UNL N   1     -11.149   4.395  64.022  0.00  0.00     0.209 HD
ENDBRANCH  33  34
ENDBRANCH  25  33
ENDBRANCH  20  21
ENDBRANCH  19  20
ENDBRANCH  15  19
BRANCH  16  36
HETATM   36  O   UNL N   1     -10.163   7.702  73.226  0.00  0.00    -0.390 OA
HETATM   37  H   UNL N   1      -9.242   7.333  73.219  0.00  0.00     0.210 HD
ENDBRANCH  16  36
BRANCH  17  38
HETATM   38  O   UNL N   1     -12.334   7.658  71.392  0.00  0.00    -0.390 OA
HETATM   39  H   UNL N   1     -11.661   7.107  70.915  0.00  0.00     0.210 HD
ENDBRANCH  17  38
BRANCH  18  40
HETATM   40  O   UNL N   1     -13.014  10.005  70.076  0.00  0.00    -0.388 OA
HETATM   41  H   UNL N   1     -13.440   9.109  70.073  0.00  0.00     0.210 HD
ENDBRANCH  18  40
ENDBRANCH  12  13
ENDBRANCH   1  12
BRANCH   2  42
HETATM   42  C   UNL N   1     -11.496  12.926  66.898  0.00  0.00    -0.023 A 
HETATM   43  C   UNL N   1     -11.964  14.194  66.495  0.00  0.00     0.013 A 
HETATM   44  C   UNL N   1     -12.264  14.455  65.155  0.00  0.00     0.040 A 
HETATM   45  C   UNL N   1     -12.121  13.458  64.189  0.00  0.00     0.098 A 
HETATM   46  C   UNL N   1     -11.673  12.182  64.569  0.00  0.00     0.099 A 
HETATM   47  C   UNL N   1     -11.362  11.921  65.913  0.00  0.00     0.049 A 
BRANCH  45  48
HETATM   48  O   UNL N   1     -12.418  13.737  62.902  0.00  0.00    -0.358 OA
HETATM   49  H   UNL N   1     -12.788  13.076  62.300  0.00  0.00     0.218 HD
ENDBRANCH  45  48
BRANCH  46  50
HETATM   50  O   UNL N   1     -11.544  11.208  63.643  0.00  0.00    -0.358 OA
HETATM   51  H   UNL N   1     -12.081  11.194  62.837  0.00  0.00     0.218 HD
ENDBRANCH  46  50
ENDBRANCH   2  42
BRANCH   8  52
HETATM   52  O   UNL N   1      -6.103  12.633  67.377  0.00  0.00    -0.360 OA
HETATM   53  H   UNL N   1      -6.221  11.679  67.339  0.00  0.00     0.217 HD
ENDBRANCH   8  52
BRANCH  10  54
HETATM   54  O   UNL N   1      -7.122  17.102  68.730  0.00  0.00    -0.318 OA
BRANCH  54  55
HETATM   55  C   UNL N   1      -6.821  17.971  67.696  0.00  0.00     0.298 C 
HETATM   56  C   UNL N   1      -8.126  18.600  67.159  0.00  0.00     0.205 C 
HETATM   57  C   UNL N   1      -7.759  19.497  65.963  0.00  0.00     0.183 C 
HETATM   58  C   UNL N   1      -6.678  20.518  66.365  0.00  0.00     0.180 C 
HETATM   59  C   UNL N   1      -5.488  19.755  67.008  0.00  0.00     0.179 C 
HETATM   60  O   UNL N   1      -5.922  18.987  68.128  0.00  0.00    -0.348 OA
BRANCH  56  61
HETATM   61  O   UNL N   1      -8.837  19.311  68.149  0.00  0.00    -0.388 OA
HETATM   62  H   UNL N   1      -8.654  20.280  68.059  0.00  0.00     0.210 HD
ENDBRANCH  56  61
BRANCH  57  63
HETATM   63  O   UNL N   1      -8.904  20.133  65.461  0.00  0.00    -0.390 OA
HETATM   64  H   UNL N   1      -8.588  20.815  64.812  0.00  0.00     0.210 HD
ENDBRANCH  57  63
BRANCH  58  65
HETATM   65  O   UNL N   1      -7.215  21.454  67.266  0.00  0.00    -0.390 OA
HETATM   66  H   UNL N   1      -7.011  21.131  68.182  0.00  0.00     0.210 HD
ENDBRANCH  58  65
BRANCH  59  67
HETATM   67  C   UNL N   1      -4.385  20.728  67.445  0.00  0.00     0.198 C 
BRANCH  67  68
HETATM   68  O   UNL N   1      -4.585  21.991  66.870  0.00  0.00    -0.398 OA
HETATM   69  H   UNL N   1      -4.596  21.858  65.885  0.00  0.00     0.209 HD
ENDBRANCH  67  68
ENDBRANCH  59  67
ENDBRANCH  54  55
ENDBRANCH  10  54
TORSDOF 24
ENDMDL
MODEL 6
REMARK VINA RESULT:      -7.7      2.663      5.529
REMARK  24 active torsions:
REMARK  status: ('A' for Active; 'I' for Inactive)
REMARK    1  A    between atoms: C_2  and  C_43 
REMARK    2  A    between atoms: C_3  and  O_4 
REMARK    3  A    between atoms: C_5  and  O_6 
REMARK    4  A    between atoms: C_7  and  O_8 
REMARK    5  A    between atoms: C_9  and  O_10 
REMARK    6  A    between atoms: O_10  and  C_11 
REMARK    7  A    between atoms: C_12  and  C_35 
REMARK    8  A    between atoms: C_18  and  O_19 
REMARK    9  A    between atoms: C_21  and  O_22 
REMARK   10  A    between atoms: O_22  and  C_23 
REMARK   11  A    between atoms: C_25  and  C_32 
REMARK   12  A    between atoms: C_26  and  O_27 
REMARK   13  A    between atoms: C_28  and  O_29 
REMARK   14  A    between atoms: C_30  and  O_31 
REMARK   15  A    between atoms: C_32  and  O_33 
REMARK   16  A    between atoms: C_37  and  O_38 
REMARK   17  A    between atoms: C_39  and  O_40 
REMARK   18  A    between atoms: C_43  and  O_44 
REMARK   19  A    between atoms: O_44  and  C_45 
REMARK   20  A    between atoms: C_47  and  C_54 
REMARK   21  A    between atoms: C_48  and  O_49 
REMARK   22  A    between atoms: C_50  and  O_51 
REMARK   23  A    between atoms: C_52  and  O_53 
REMARK   24  A    between atoms: C_54  and  O_55 
ROOT
HETATM    1  C   UNL N   1      -9.574  16.006  68.197  0.00  0.00     0.233 C 
HETATM    2  C   UNL N   1     -10.925  15.286  67.956  0.00  0.00     0.199 C 
HETATM    3  O   UNL N   1     -10.654  14.205  67.116  0.00  0.00    -0.337 OA
HETATM    4  C   UNL N   1      -9.650  13.312  67.360  0.00  0.00     0.089 A 
HETATM    5  C   UNL N   1      -8.617  13.632  68.270  0.00  0.00     0.079 A 
HETATM    6  C   UNL N   1      -8.674  14.990  68.878  0.00  0.00     0.196 C 
HETATM    7  O   UNL N   1      -8.086  15.258  69.911  0.00  0.00    -0.289 OA
HETATM    8  C   UNL N   1      -7.618  12.660  68.557  0.00  0.00     0.085 A 
HETATM    9  C   UNL N   1      -7.681  11.409  67.932  0.00  0.00     0.074 A 
HETATM   10  C   UNL N   1      -8.707  11.103  67.018  0.00  0.00     0.077 A 
HETATM   11  C   UNL N   1      -9.675  12.067  66.728  0.00  0.00     0.074 A 
ENDROOT
BRANCH   1  12
HETATM   12  O   UNL N   1      -9.739  17.238  68.888  0.00  0.00    -0.343 OA
BRANCH  12  13
HETATM   13  C   UNL N   1      -9.135  18.342  68.222  0.00  0.00     0.292 C 
HETATM   14  O   UNL N   1      -7.812  18.016  67.800  0.00  0.00    -0.348 OA
HETATM   15  C   UNL N   1      -7.155  19.097  67.149  0.00  0.00     0.180 C 
HETATM   16  C   UNL N   1      -7.950  19.534  65.894  0.00  0.00     0.180 C 
HETATM   17  C   UNL N   1      -9.403  19.891  66.244  0.00  0.00     0.183 C 
HETATM   18  C   UNL N   1     -10.018  18.702  67.008  0.00  0.00     0.204 C 
BRANCH  15  19
HETATM   19  C   UNL N   1      -6.758  20.240  68.129  0.00  0.00     0.205 C 
BRANCH  19  20
HETATM   20  O   UNL N   1      -6.256  19.746  69.360  0.00  0.00    -0.356 OA
BRANCH  20  21
HETATM   21  C   UNL N   1      -5.298  20.613  69.943  0.00  0.00     0.291 C 
HETATM   22  C   UNL N   1      -5.165  20.238  71.439  0.00  0.00     0.204 C 
HETATM   23  C   UNL N   1      -4.035  21.042  72.120  0.00  0.00     0.183 C 
HETATM   24  C   UNL N   1      -2.751  20.916  71.271  0.00  0.00     0.180 C 
HETATM   25  C   UNL N   1      -3.051  21.276  69.788  0.00  0.00     0.179 C 
HETATM   26  O   UNL N   1      -4.055  20.406  69.293  0.00  0.00    -0.348 OA
BRANCH  22  27
HETATM   27  O   UNL N   1      -6.383  20.376  72.129  0.00  0.00    -0.388 OA
HETATM   28  H   UNL N   1      -6.826  21.201  71.798  0.00  0.00     0.210 HD
ENDBRANCH  22  27
BRANCH  23  29
HETATM   29  O   UNL N   1      -4.395  22.390  72.336  0.00  0.00    -0.390 OA
HETATM   30  H   UNL N   1      -3.664  22.982  72.032  0.00  0.00     0.210 HD
ENDBRANCH  23  29
BRANCH  24  31
HETATM   31  O   UNL N   1      -1.708  21.680  71.823  0.00  0.00    -0.390 OA
HETATM   32  H   UNL N   1      -2.094  22.541  72.129  0.00  0.00     0.210 HD
ENDBRANCH  24  31
BRANCH  25  33
HETATM   33  C   UNL N   1      -1.824  21.109  68.883  0.00  0.00     0.198 C 
BRANCH  33  34
HETATM   34  O   UNL N   1      -1.655  22.221  68.045  0.00  0.00    -0.398 OA
HETATM   35  H   UNL N   1      -0.739  22.570  68.201  0.00  0.00     0.209 HD
ENDBRANCH  33  34
ENDBRANCH  25  33
ENDBRANCH  20  21
ENDBRANCH  19  20
ENDBRANCH  15  19
BRANCH  16  36
HETATM   36  O   UNL N   1      -7.322  20.600  65.232  0.00  0.00    -0.390 OA
HETATM   37  H   UNL N   1      -8.045  21.201  64.910  0.00  0.00     0.210 HD
ENDBRANCH  16  36
BRANCH  17  38
HETATM   38  O   UNL N   1      -9.475  21.052  67.032  0.00  0.00    -0.390 OA
HETATM   39  H   UNL N   1      -9.776  20.772  67.935  0.00  0.00     0.210 HD
ENDBRANCH  17  38
BRANCH  18  40
HETATM   40  O   UNL N   1     -11.316  19.017  67.445  0.00  0.00    -0.388 OA
HETATM   41  H   UNL N   1     -11.219  19.627  68.221  0.00  0.00     0.210 HD
ENDBRANCH  18  40
ENDBRANCH  12  13
ENDBRANCH   1  12
BRANCH   2  42
HETATM   42  C   UNL N   1     -11.665  14.789  69.215  0.00  0.00    -0.023 A 
HETATM   43  C   UNL N   1     -11.754  13.403  69.459  0.00  0.00     0.013 A 
HETATM   44  C   UNL N   1     -12.407  12.915  70.594  0.00  0.00     0.040 A 
HETATM   45  C   UNL N   1     -12.999  13.793  71.504  0.00  0.00     0.098 A 
HETATM   46  C   UNL N   1     -12.940  15.177  71.273  0.00  0.00     0.099 A 
HETATM   47  C   UNL N   1     -12.276  15.669  70.137  0.00  0.00     0.049 A 
BRANCH  45  48
HETATM   48  O   UNL N   1     -13.624  13.295  72.592  0.00  0.00    -0.358 OA
HETATM   49  H   UNL N   1     -13.442  12.408  72.934  0.00  0.00     0.218 HD
ENDBRANCH  45  48
BRANCH  46  50
HETATM   50  O   UNL N   1     -13.521  16.032  72.140  0.00  0.00    -0.358 OA
HETATM   51  H   UNL N   1     -13.569  16.983  71.967  0.00  0.00     0.218 HD
ENDBRANCH  46  50
ENDBRANCH   2  42
BRANCH   8  52
HETATM   52  O   UNL N   1      -6.590  12.888  69.404  0.00  0.00    -0.360 OA
HETATM   53  H   UNL N   1      -5.670  12.668  69.228  0.00  0.00     0.217 HD
ENDBRANCH   8  52
BRANCH  10  54
HETATM   54  O   UNL N   1      -8.821   9.877  66.437  0.00  0.00    -0.318 OA
BRANCH  54  55
HETATM   55  C   UNL N   1      -9.012   8.691  67.123  0.00  0.00     0.298 C 
HETATM   56  C   UNL N   1     -10.171   8.861  68.131  0.00  0.00     0.205 C 
HETATM   57  C   UNL N   1     -10.300   7.550  68.927  0.00  0.00     0.183 C 
HETATM   58  C   UNL N   1     -10.458   6.352  67.971  0.00  0.00     0.180 C 
HETATM   59  C   UNL N   1      -9.301   6.386  66.935  0.00  0.00     0.179 C 
HETATM   60  O   UNL N   1      -9.290   7.621  66.225  0.00  0.00    -0.348 OA
BRANCH  56  61
HETATM   61  O   UNL N   1     -11.386   9.221  67.510  0.00  0.00    -0.388 OA
HETATM   62  H   UNL N   1     -11.281   9.183  66.526  0.00  0.00     0.210 HD
ENDBRANCH  56  61
BRANCH  57  63
HETATM   63  O   UNL N   1     -11.371   7.631  69.829  0.00  0.00    -0.390 OA
HETATM   64  H   UNL N   1     -12.112   8.087  69.349  0.00  0.00     0.210 HD
ENDBRANCH  57  63
BRANCH  58  65
HETATM   65  O   UNL N   1     -11.706   6.417  67.325  0.00  0.00    -0.390 OA
HETATM   66  H   UNL N   1     -11.920   7.377  67.193  0.00  0.00     0.210 HD
ENDBRANCH  58  65
BRANCH  59  67
HETATM   67  C   UNL N   1      -9.419   5.220  65.944  0.00  0.00     0.198 C 
BRANCH  67  68
HETATM   68  O   UNL N   1     -10.119   4.152  66.521  0.00  0.00    -0.398 OA
HETATM   69  H   UNL N   1     -11.079   4.408  66.525  0.00  0.00     0.209 HD
ENDBRANCH  67  68
ENDBRANCH  59  67
ENDBRANCH  54  55
ENDBRANCH  10  54
TORSDOF 24
ENDMDL
MODEL 7
REMARK VINA RESULT:      -7.7      2.827      4.030
REMARK  24 active torsions:
REMARK  status: ('A' for Active; 'I' for Inactive)
REMARK    1  A    between atoms: C_2  and  C_43 
REMARK    2  A    between atoms: C_3  and  O_4 
REMARK    3  A    between atoms: C_5  and  O_6 
REMARK    4  A    between atoms: C_7  and  O_8 
REMARK    5  A    between atoms: C_9  and  O_10 
REMARK    6  A    between atoms: O_10  and  C_11 
REMARK    7  A    between atoms: C_12  and  C_35 
REMARK    8  A    between atoms: C_18  and  O_19 
REMARK    9  A    between atoms: C_21  and  O_22 
REMARK   10  A    between atoms: O_22  and  C_23 
REMARK   11  A    between atoms: C_25  and  C_32 
REMARK   12  A    between atoms: C_26  and  O_27 
REMARK   13  A    between atoms: C_28  and  O_29 
REMARK   14  A    between atoms: C_30  and  O_31 
REMARK   15  A    between atoms: C_32  and  O_33 
REMARK   16  A    between atoms: C_37  and  O_38 
REMARK   17  A    between atoms: C_39  and  O_40 
REMARK   18  A    between atoms: C_43  and  O_44 
REMARK   19  A    between atoms: O_44  and  C_45 
REMARK   20  A    between atoms: C_47  and  C_54 
REMARK   21  A    between atoms: C_48  and  O_49 
REMARK   22  A    between atoms: C_50  and  O_51 
REMARK   23  A    between atoms: C_52  and  O_53 
REMARK   24  A    between atoms: C_54  and  O_55 
ROOT
HETATM    1  C   UNL N   1      -9.581  14.840  67.321  0.00  0.00     0.233 C 
HETATM    2  C   UNL N   1      -9.145  13.520  66.639  0.00  0.00     0.199 C 
HETATM    3  O   UNL N   1      -9.018  12.572  67.656  0.00  0.00    -0.337 OA
HETATM    4  C   UNL N   1      -9.989  12.353  68.590  0.00  0.00     0.089 A 
HETATM    5  C   UNL N   1     -11.011  13.309  68.792  0.00  0.00     0.079 A 
HETATM    6  C   UNL N   1     -10.919  14.552  67.978  0.00  0.00     0.196 C 
HETATM    7  O   UNL N   1     -11.886  15.268  67.785  0.00  0.00    -0.289 OA
HETATM    8  C   UNL N   1     -12.049  13.029  69.725  0.00  0.00     0.085 A 
HETATM    9  C   UNL N   1     -12.034  11.815  70.421  0.00  0.00     0.074 A 
HETATM   10  C   UNL N   1     -11.006  10.874  70.222  0.00  0.00     0.077 A 
HETATM   11  C   UNL N   1      -9.981  11.162  69.317  0.00  0.00     0.074 A 
ENDROOT
BRANCH   1  12
HETATM   12  O   UNL N   1      -9.566  15.940  66.419  0.00  0.00    -0.343 OA
BRANCH  12  13
HETATM   13  C   UNL N   1      -9.060  17.138  66.999  0.00  0.00     0.292 C 
HETATM   14  O   UNL N   1      -7.810  17.495  66.411  0.00  0.00    -0.348 OA
HETATM   15  C   UNL N   1      -7.248  18.674  66.974  0.00  0.00     0.180 C 
HETATM   16  C   UNL N   1      -8.211  19.872  66.787  0.00  0.00     0.180 C 
HETATM   17  C   UNL N   1      -9.600  19.577  67.376  0.00  0.00     0.183 C 
HETATM   18  C   UNL N   1     -10.104  18.252  66.771  0.00  0.00     0.204 C 
BRANCH  15  19
HETATM   19  C   UNL N   1      -6.715  18.457  68.421  0.00  0.00     0.205 C 
BRANCH  19  20
HETATM   20  O   UNL N   1      -6.954  19.578  69.258  0.00  0.00    -0.356 OA
BRANCH  20  21
HETATM   21  C   UNL N   1      -5.757  20.233  69.643  0.00  0.00     0.291 C 
HETATM   22  C   UNL N   1      -5.588  20.052  71.171  0.00  0.00     0.204 C 
HETATM   23  C   UNL N   1      -4.232  20.615  71.655  0.00  0.00     0.183 C 
HETATM   24  C   UNL N   1      -3.107  20.031  70.772  0.00  0.00     0.180 C 
HETATM   25  C   UNL N   1      -3.440  20.244  69.268  0.00  0.00     0.179 C 
HETATM   26  O   UNL N   1      -4.673  19.612  68.972  0.00  0.00    -0.348 OA
BRANCH  22  27
HETATM   27  O   UNL N   1      -6.661  20.607  71.892  0.00  0.00    -0.388 OA
HETATM   28  H   UNL N   1      -6.871  19.991  72.642  0.00  0.00     0.210 HD
ENDBRANCH  22  27
BRANCH  23  29
HETATM   29  O   UNL N   1      -4.214  22.026  71.669  0.00  0.00    -0.390 OA
HETATM   30  H   UNL N   1      -3.977  22.346  72.573  0.00  0.00     0.210 HD
ENDBRANCH  23  29
BRANCH  24  31
HETATM   31  O   UNL N   1      -1.857  20.560  71.140  0.00  0.00    -0.390 OA
HETATM   32  H   UNL N   1      -1.211  19.808  71.178  0.00  0.00     0.210 HD
ENDBRANCH  24  31
BRANCH  25  33
HETATM   33  C   UNL N   1      -2.384  19.629  68.340  0.00  0.00     0.198 C 
BRANCH  33  34
HETATM   34  O   UNL N   1      -1.649  18.631  68.997  0.00  0.00    -0.398 OA
HETATM   35  H   UNL N   1      -2.189  18.333  69.774  0.00  0.00     0.209 HD
ENDBRANCH  33  34
ENDBRANCH  25  33
ENDBRANCH  20  21
ENDBRANCH  19  20
ENDBRANCH  15  19
BRANCH  16  36
HETATM   36  O   UNL N   1      -7.680  21.051  67.334  0.00  0.00    -0.390 OA
HETATM   37  H   UNL N   1      -8.027  21.115  68.263  0.00  0.00     0.210 HD
ENDBRANCH  16  36
BRANCH  17  38
HETATM   38  O   UNL N   1      -9.558  19.477  68.776  0.00  0.00    -0.390 OA
HETATM   39  H   UNL N   1     -10.489  19.333  69.085  0.00  0.00     0.210 HD
ENDBRANCH  17  38
BRANCH  18  40
HETATM   40  O   UNL N   1     -11.326  17.879  67.355  0.00  0.00    -0.388 OA
HETATM   41  H   UNL N   1     -11.110  17.354  68.168  0.00  0.00     0.210 HD
ENDBRANCH  18  40
ENDBRANCH  12  13
ENDBRANCH   1  12
BRANCH   2  42
HETATM   42  C   UNL N   1     -10.086  12.977  65.543  0.00  0.00    -0.023 A 
HETATM   43  C   UNL N   1     -10.091  11.596  65.262  0.00  0.00     0.013 A 
HETATM   44  C   UNL N   1     -10.937  11.066  64.284  0.00  0.00     0.040 A 
HETATM   45  C   UNL N   1     -11.785  11.900  63.553  0.00  0.00     0.098 A 
HETATM   46  C   UNL N   1     -11.785  13.282  63.802  0.00  0.00     0.099 A 
HETATM   47  C   UNL N   1     -10.942  13.814  64.792  0.00  0.00     0.049 A 
BRANCH  45  48
HETATM   48  O   UNL N   1     -12.592  11.362  62.614  0.00  0.00    -0.358 OA
HETATM   49  H   UNL N   1     -12.268  10.744  61.944  0.00  0.00     0.218 HD
ENDBRANCH  45  48
BRANCH  46  50
HETATM   50  O   UNL N   1     -12.592  14.097  63.091  0.00  0.00    -0.358 OA
HETATM   51  H   UNL N   1     -12.392  15.036  62.970  0.00  0.00     0.218 HD
ENDBRANCH  46  50
ENDBRANCH   2  42
BRANCH   8  52
HETATM   52  O   UNL N   1     -13.055  13.891  69.987  0.00  0.00    -0.360 OA
HETATM   53  H   UNL N   1     -12.966  14.713  70.479  0.00  0.00     0.217 HD
ENDBRANCH   8  52
BRANCH  10  54
HETATM   54  O   UNL N   1     -10.996   9.665  70.847  0.00  0.00    -0.318 OA
BRANCH  54  55
HETATM   55  C   UNL N   1     -10.210   8.588  70.475  0.00  0.00     0.298 C 
HETATM   56  C   UNL N   1      -9.724   7.846  71.740  0.00  0.00     0.205 C 
HETATM   57  C   UNL N   1      -8.792   6.707  71.289  0.00  0.00     0.183 C 
HETATM   58  C   UNL N   1      -9.497   5.810  70.255  0.00  0.00     0.180 C 
HETATM   59  C   UNL N   1     -10.047   6.705  69.111  0.00  0.00     0.179 C 
HETATM   60  O   UNL N   1     -10.928   7.700  69.625  0.00  0.00    -0.348 OA
BRANCH  56  61
HETATM   61  O   UNL N   1     -10.788   7.370  72.536  0.00  0.00    -0.388 OA
HETATM   62  H   UNL N   1     -10.463   6.645  73.126  0.00  0.00     0.210 HD
ENDBRANCH  56  61
BRANCH  57  63
HETATM   63  O   UNL N   1      -8.355   5.967  72.398  0.00  0.00    -0.390 OA
HETATM   64  H   UNL N   1      -9.171   5.664  72.876  0.00  0.00     0.210 HD
ENDBRANCH  57  63
BRANCH  58  65
HETATM   65  O   UNL N   1     -10.539   5.095  70.873  0.00  0.00    -0.390 OA
HETATM   66  H   UNL N   1     -10.704   4.283  70.326  0.00  0.00     0.210 HD
ENDBRANCH  58  65
BRANCH  59  67
HETATM   67  C   UNL N   1     -10.777   5.861  68.058  0.00  0.00     0.198 C 
BRANCH  67  68
HETATM   68  O   UNL N   1     -11.520   6.682  67.197  0.00  0.00    -0.398 OA
HETATM   69  H   UNL N   1     -10.987   7.509  67.060  0.00  0.00     0.209 HD
ENDBRANCH  67  68
ENDBRANCH  59  67
ENDBRANCH  54  55
ENDBRANCH  10  54
TORSDOF 24
ENDMDL
MODEL 8
REMARK VINA RESULT:      -7.6      2.478      3.607
REMARK  24 active torsions:
REMARK  status: ('A' for Active; 'I' for Inactive)
REMARK    1  A    between atoms: C_2  and  C_43 
REMARK    2  A    between atoms: C_3  and  O_4 
REMARK    3  A    between atoms: C_5  and  O_6 
REMARK    4  A    between atoms: C_7  and  O_8 
REMARK    5  A    between atoms: C_9  and  O_10 
REMARK    6  A    between atoms: O_10  and  C_11 
REMARK    7  A    between atoms: C_12  and  C_35 
REMARK    8  A    between atoms: C_18  and  O_19 
REMARK    9  A    between atoms: C_21  and  O_22 
REMARK   10  A    between atoms: O_22  and  C_23 
REMARK   11  A    between atoms: C_25  and  C_32 
REMARK   12  A    between atoms: C_26  and  O_27 
REMARK   13  A    between atoms: C_28  and  O_29 
REMARK   14  A    between atoms: C_30  and  O_31 
REMARK   15  A    between atoms: C_32  and  O_33 
REMARK   16  A    between atoms: C_37  and  O_38 
REMARK   17  A    between atoms: C_39  and  O_40 
REMARK   18  A    between atoms: C_43  and  O_44 
REMARK   19  A    between atoms: O_44  and  C_45 
REMARK   20  A    between atoms: C_47  and  C_54 
REMARK   21  A    between atoms: C_48  and  O_49 
REMARK   22  A    between atoms: C_50  and  O_51 
REMARK   23  A    between atoms: C_52  and  O_53 
REMARK   24  A    between atoms: C_54  and  O_55 
ROOT
HETATM    1  C   UNL N   1      -9.148  14.329  67.420  0.00  0.00     0.233 C 
HETATM    2  C   UNL N   1      -9.047  12.947  66.728  0.00  0.00     0.199 C 
HETATM    3  O   UNL N   1      -9.178  11.989  67.735  0.00  0.00    -0.337 OA
HETATM    4  C   UNL N   1     -10.188  12.014  68.653  0.00  0.00     0.089 A 
HETATM    5  C   UNL N   1     -10.942  13.193  68.852  0.00  0.00     0.079 A 
HETATM    6  C   UNL N   1     -10.527  14.380  68.055  0.00  0.00     0.196 C 
HETATM    7  O   UNL N   1     -11.279  15.317  67.857  0.00  0.00    -0.289 OA
HETATM    8  C   UNL N   1     -12.031  13.175  69.767  0.00  0.00     0.085 A 
HETATM    9  C   UNL N   1     -12.333  11.990  70.448  0.00  0.00     0.074 A 
HETATM   10  C   UNL N   1     -11.571  10.823  70.252  0.00  0.00     0.077 A 
HETATM   11  C   UNL N   1     -10.492  10.852  69.365  0.00  0.00     0.074 A 
ENDROOT
BRANCH   1  12
HETATM   12  O   UNL N   1      -8.844  15.397  66.532  0.00  0.00    -0.343 OA
BRANCH  12  13
HETATM   13  C   UNL N   1      -7.967  16.367  67.096  0.00  0.00     0.292 C 
HETATM   14  O   UNL N   1      -6.691  16.327  66.457  0.00  0.00    -0.348 OA
HETATM   15  C   UNL N   1      -5.768  17.262  67.003  0.00  0.00     0.180 C 
HETATM   16  C   UNL N   1      -6.315  18.704  66.863  0.00  0.00     0.180 C 
HETATM   17  C   UNL N   1      -7.703  18.845  67.509  0.00  0.00     0.183 C 
HETATM   18  C   UNL N   1      -8.618  17.754  66.920  0.00  0.00     0.204 C 
BRANCH  15  19
HETATM   19  C   UNL N   1      -5.274  16.863  68.424  0.00  0.00     0.205 C 
BRANCH  19  20
HETATM   20  O   UNL N   1      -3.871  17.018  68.570  0.00  0.00    -0.356 OA
BRANCH  20  21
HETATM   21  C   UNL N   1      -3.527  17.811  69.693  0.00  0.00     0.291 C 
HETATM   22  C   UNL N   1      -2.343  18.723  69.286  0.00  0.00     0.204 C 
HETATM   23  C   UNL N   1      -1.994  19.724  70.411  0.00  0.00     0.183 C 
HETATM   24  C   UNL N   1      -3.287  20.445  70.854  0.00  0.00     0.180 C 
HETATM   25  C   UNL N   1      -4.396  19.405  71.181  0.00  0.00     0.179 C 
HETATM   26  O   UNL N   1      -4.645  18.615  70.032  0.00  0.00    -0.348 OA
BRANCH  22  27
HETATM   27  O   UNL N   1      -1.215  17.980  68.892  0.00  0.00    -0.388 OA
HETATM   28  H   UNL N   1      -1.536  17.118  68.520  0.00  0.00     0.210 HD
ENDBRANCH  22  27
BRANCH  23  29
HETATM   29  O   UNL N   1      -1.338  19.103  71.495  0.00  0.00    -0.390 OA
HETATM   30  H   UNL N   1      -0.873  19.785  72.037  0.00  0.00     0.210 HD
ENDBRANCH  23  29
BRANCH  24  31
HETATM   31  O   UNL N   1      -3.028  21.328  71.917  0.00  0.00    -0.390 OA
HETATM   32  H   UNL N   1      -3.751  21.214  72.587  0.00  0.00     0.210 HD
ENDBRANCH  24  31
BRANCH  25  33
HETATM   33  C   UNL N   1      -5.725  20.067  71.570  0.00  0.00     0.198 C 
BRANCH  33  34
HETATM   34  O   UNL N   1      -6.391  20.571  70.443  0.00  0.00    -0.398 OA
HETATM   35  H   UNL N   1      -6.939  21.341  70.746  0.00  0.00     0.209 HD
ENDBRANCH  33  34
ENDBRANCH  25  33
ENDBRANCH  20  21
ENDBRANCH  19  20
ENDBRANCH  15  19
BRANCH  16  36
HETATM   36  O   UNL N   1      -5.423  19.648  67.394  0.00  0.00    -0.390 OA
HETATM   37  H   UNL N   1      -4.516  19.391  67.082  0.00  0.00     0.210 HD
ENDBRANCH  16  36
BRANCH  17  38
HETATM   38  O   UNL N   1      -7.640  18.710  68.906  0.00  0.00    -0.390 OA
HETATM   39  H   UNL N   1      -7.756  19.618  69.290  0.00  0.00     0.210 HD
ENDBRANCH  17  38
BRANCH  18  40
HETATM   40  O   UNL N   1      -9.873  17.770  67.553  0.00  0.00    -0.388 OA
HETATM   41  H   UNL N   1      -9.719  18.055  68.491  0.00  0.00     0.210 HD
ENDBRANCH  18  40
ENDBRANCH  12  13
ENDBRANCH   1  12
BRANCH   2  42
HETATM   42  C   UNL N   1     -10.075  12.667  65.613  0.00  0.00    -0.023 A 
HETATM   43  C   UNL N   1     -10.258  11.344  65.160  0.00  0.00     0.013 A 
HETATM   44  C   UNL N   1     -11.188  11.050  64.160  0.00  0.00     0.040 A 
HETATM   45  C   UNL N   1     -11.945  12.067  63.575  0.00  0.00     0.098 A 
HETATM   46  C   UNL N   1     -11.768  13.395  63.996  0.00  0.00     0.099 A 
HETATM   47  C   UNL N   1     -10.840  13.690  65.008  0.00  0.00     0.049 A 
BRANCH  45  48
HETATM   48  O   UNL N   1     -12.837  11.756  62.610  0.00  0.00    -0.358 OA
HETATM   49  H   UNL N   1     -13.736  12.112  62.601  0.00  0.00     0.218 HD
ENDBRANCH  45  48
BRANCH  46  50
HETATM   50  O   UNL N   1     -12.486  14.386  63.426  0.00  0.00    -0.358 OA
HETATM   51  H   UNL N   1     -12.514  14.511  62.466  0.00  0.00     0.218 HD
ENDBRANCH  46  50
ENDBRANCH   2  42
BRANCH   8  52
HETATM   52  O   UNL N   1     -12.793  14.260  70.025  0.00  0.00    -0.360 OA
HETATM   53  H   UNL N   1     -13.207  14.456  70.872  0.00  0.00     0.217 HD
ENDBRANCH   8  52
BRANCH  10  54
HETATM   54  O   UNL N   1     -11.875   9.645  70.862  0.00  0.00    -0.318 OA
BRANCH  54  55
HETATM   55  C   UNL N   1     -10.964   8.643  71.146  0.00  0.00     0.298 C 
HETATM   56  C   UNL N   1     -10.998   8.333  72.659  0.00  0.00     0.205 C 
HETATM   57  C   UNL N   1      -9.919   7.273  72.948  0.00  0.00     0.183 C 
HETATM   58  C   UNL N   1     -10.115   6.044  72.040  0.00  0.00     0.180 C 
HETATM   59  C   UNL N   1     -10.194   6.521  70.564  0.00  0.00     0.179 C 
HETATM   60  O   UNL N   1     -11.246   7.468  70.393  0.00  0.00    -0.348 OA
BRANCH  56  61
HETATM   61  O   UNL N   1     -12.272   7.919  73.104  0.00  0.00    -0.388 OA
HETATM   62  H   UNL N   1     -12.803   8.710  73.375  0.00  0.00     0.210 HD
ENDBRANCH  56  61
BRANCH  57  63
HETATM   63  O   UNL N   1      -9.935   6.917  74.304  0.00  0.00    -0.390 OA
HETATM   64  H   UNL N   1      -9.080   6.446  74.484  0.00  0.00     0.210 HD
ENDBRANCH  57  63
BRANCH  58  65
HETATM   65  O   UNL N   1     -11.289   5.360  72.407  0.00  0.00    -0.390 OA
HETATM   66  H   UNL N   1     -11.044   4.408  72.544  0.00  0.00     0.210 HD
ENDBRANCH  58  65
BRANCH  59  67
HETATM   67  C   UNL N   1     -10.407   5.335  69.615  0.00  0.00     0.198 C 
BRANCH  67  68
HETATM   68  O   UNL N   1      -9.860   4.164  70.159  0.00  0.00    -0.398 OA
HETATM   69  H   UNL N   1      -8.874   4.240  70.069  0.00  0.00     0.209 HD
ENDBRANCH  67  68
ENDBRANCH  59  67
ENDBRANCH  54  55
ENDBRANCH  10  54
TORSDOF 24
ENDMDL
MODEL 9
REMARK VINA RESULT:      -7.6      2.723      9.477
REMARK  24 active torsions:
REMARK  status: ('A' for Active; 'I' for Inactive)
REMARK    1  A    between atoms: C_2  and  C_43 
REMARK    2  A    between atoms: C_3  and  O_4 
REMARK    3  A    between atoms: C_5  and  O_6 
REMARK    4  A    between atoms: C_7  and  O_8 
REMARK    5  A    between atoms: C_9  and  O_10 
REMARK    6  A    between atoms: O_10  and  C_11 
REMARK    7  A    between atoms: C_12  and  C_35 
REMARK    8  A    between atoms: C_18  and  O_19 
REMARK    9  A    between atoms: C_21  and  O_22 
REMARK   10  A    between atoms: O_22  and  C_23 
REMARK   11  A    between atoms: C_25  and  C_32 
REMARK   12  A    between atoms: C_26  and  O_27 
REMARK   13  A    between atoms: C_28  and  O_29 
REMARK   14  A    between atoms: C_30  and  O_31 
REMARK   15  A    between atoms: C_32  and  O_33 
REMARK   16  A    between atoms: C_37  and  O_38 
REMARK   17  A    between atoms: C_39  and  O_40 
REMARK   18  A    between atoms: C_43  and  O_44 
REMARK   19  A    between atoms: O_44  and  C_45 
REMARK   20  A    between atoms: C_47  and  C_54 
REMARK   21  A    between atoms: C_48  and  O_49 
REMARK   22  A    between atoms: C_50  and  O_51 
REMARK   23  A    between atoms: C_52  and  O_53 
REMARK   24  A    between atoms: C_54  and  O_55 
ROOT
HETATM    1  C   UNL N   1     -10.017  11.767  68.520  0.00  0.00     0.233 C 
HETATM    2  C   UNL N   1     -10.873  13.045  68.335  0.00  0.00     0.199 C 
HETATM    3  O   UNL N   1     -10.126  14.102  68.859  0.00  0.00    -0.337 OA
HETATM    4  C   UNL N   1      -8.820  14.322  68.525  0.00  0.00     0.089 A 
HETATM    5  C   UNL N   1      -8.058  13.301  67.914  0.00  0.00     0.079 A 
HETATM    6  C   UNL N   1      -8.746  11.994  67.721  0.00  0.00     0.196 C 
HETATM    7  O   UNL N   1      -8.354  11.173  66.911  0.00  0.00    -0.289 OA
HETATM    8  C   UNL N   1      -6.721  13.576  67.515  0.00  0.00     0.085 A 
HETATM    9  C   UNL N   1      -6.190  14.852  67.736  0.00  0.00     0.074 A 
HETATM   10  C   UNL N   1      -6.952  15.860  68.356  0.00  0.00     0.077 A 
HETATM   11  C   UNL N   1      -8.259  15.579  68.761  0.00  0.00     0.074 A 
ENDROOT
BRANCH   1  12
HETATM   12  O   UNL N   1     -10.741  10.586  68.196  0.00  0.00    -0.343 OA
BRANCH  12  13
HETATM   13  C   UNL N   1     -10.712   9.607  69.229  0.00  0.00     0.292 C 
HETATM   14  O   UNL N   1      -9.398   9.483  69.771  0.00  0.00    -0.348 OA
HETATM   15  C   UNL N   1      -9.311   8.497  70.793  0.00  0.00     0.180 C 
HETATM   16  C   UNL N   1     -10.266   8.845  71.961  0.00  0.00     0.180 C 
HETATM   17  C   UNL N   1     -11.713   9.018  71.473  0.00  0.00     0.183 C 
HETATM   18  C   UNL N   1     -11.711  10.043  70.322  0.00  0.00     0.204 C 
BRANCH  15  19
HETATM   19  C   UNL N   1      -9.419   7.045  70.242  0.00  0.00     0.205 C 
BRANCH  19  20
HETATM   20  O   UNL N   1      -8.265   6.271  70.529  0.00  0.00    -0.356 OA
BRANCH  20  21
HETATM   21  C   UNL N   1      -8.580   5.041  71.159  0.00  0.00     0.291 C 
HETATM   22  C   UNL N   1      -7.338   4.588  71.965  0.00  0.00     0.204 C 
HETATM   23  C   UNL N   1      -7.642   3.323  72.799  0.00  0.00     0.183 C 
HETATM   24  C   UNL N   1      -8.933   3.562  73.614  0.00  0.00     0.180 C 
HETATM   25  C   UNL N   1     -10.073   4.058  72.680  0.00  0.00     0.179 C 
HETATM   26  O   UNL N   1      -9.664   5.257  72.046  0.00  0.00    -0.348 OA
BRANCH  22  27
HETATM   27  O   UNL N   1      -6.212   4.403  71.143  0.00  0.00    -0.388 OA
HETATM   28  H   UNL N   1      -6.182   5.157  70.497  0.00  0.00     0.210 HD
ENDBRANCH  22  27
BRANCH  23  29
HETATM   29  O   UNL N   1      -7.730   2.164  71.999  0.00  0.00    -0.390 OA
HETATM   30  H   UNL N   1      -8.679   1.961  71.811  0.00  0.00     0.210 HD
ENDBRANCH  23  29
BRANCH  24  31
HETATM   31  O   UNL N   1      -9.281   2.414  74.348  0.00  0.00    -0.390 OA
HETATM   32  H   UNL N   1     -10.227   2.201  74.144  0.00  0.00     0.210 HD
ENDBRANCH  24  31
BRANCH  25  33
HETATM   33  C   UNL N   1     -11.365   4.370  73.446  0.00  0.00     0.198 C 
BRANCH  33  34
HETATM   34  O   UNL N   1     -11.998   5.511  72.932  0.00  0.00    -0.398 OA
HETATM   35  H   UNL N   1     -12.764   5.716  73.529  0.00  0.00     0.209 HD
ENDBRANCH  33  34
ENDBRANCH  25  33
ENDBRANCH  20  21
ENDBRANCH  19  20
ENDBRANCH  15  19
BRANCH  16  36
HETATM   36  O   UNL N   1     -10.199   7.887  72.985  0.00  0.00    -0.390 OA
HETATM   37  H   UNL N   1     -10.378   8.365  73.836  0.00  0.00     0.210 HD
ENDBRANCH  16  36
BRANCH  17  38
HETATM   38  O   UNL N   1     -12.258   7.802  71.027  0.00  0.00    -0.390 OA
HETATM   39  H   UNL N   1     -12.227   7.172  71.793  0.00  0.00     0.210 HD
ENDBRANCH  17  38
BRANCH  18  40
HETATM   40  O   UNL N   1     -12.996  10.162  69.767  0.00  0.00    -0.388 OA
HETATM   41  H   UNL N   1     -13.030   9.552  68.985  0.00  0.00     0.210 HD
ENDBRANCH  18  40
ENDBRANCH  12  13
ENDBRANCH   1  12
BRANCH   2  42
HETATM   42  C   UNL N   1     -11.294  13.379  66.889  0.00  0.00    -0.023 A 
HETATM   43  C   UNL N   1     -12.002  12.419  66.139  0.00  0.00     0.013 A 
HETATM   44  C   UNL N   1     -12.410  12.689  64.830  0.00  0.00     0.040 A 
HETATM   45  C   UNL N   1     -12.108  13.914  64.232  0.00  0.00     0.098 A 
HETATM   46  C   UNL N   1     -11.388  14.879  64.952  0.00  0.00     0.099 A 
HETATM   47  C   UNL N   1     -10.986  14.613  66.271  0.00  0.00     0.049 A 
BRANCH  45  48
HETATM   48  O   UNL N   1     -12.514  14.149  62.966  0.00  0.00    -0.358 OA
HETATM   49  H   UNL N   1     -12.145  14.864  62.428  0.00  0.00     0.218 HD
ENDBRANCH  45  48
BRANCH  46  50
HETATM   50  O   UNL N   1     -11.081  16.062  64.377  0.00  0.00    -0.358 OA
HETATM   51  H   UNL N   1     -10.993  16.875  64.895  0.00  0.00     0.218 HD
ENDBRANCH  46  50
ENDBRANCH   2  42
BRANCH   8  52
HETATM   52  O   UNL N   1      -5.920  12.654  66.936  0.00  0.00    -0.360 OA
HETATM   53  H   UNL N   1      -5.368  12.025  67.411  0.00  0.00     0.217 HD
ENDBRANCH   8  52
BRANCH  10  54
HETATM   54  O   UNL N   1      -6.477  17.123  68.536  0.00  0.00    -0.318 OA
BRANCH  54  55
HETATM   55  C   UNL N   1      -7.231  18.277  68.409  0.00  0.00     0.298 C 
HETATM   56  C   UNL N   1      -6.379  19.376  67.737  0.00  0.00     0.205 C 
HETATM   57  C   UNL N   1      -7.223  20.662  67.686  0.00  0.00     0.183 C 
HETATM   58  C   UNL N   1      -8.574  20.393  66.997  0.00  0.00     0.180 C 
HETATM   59  C   UNL N   1      -9.255  19.182  67.692  0.00  0.00     0.179 C 
HETATM   60  O   UNL N   1      -8.412  18.034  67.652  0.00  0.00    -0.348 OA
BRANCH  56  61
HETATM   61  O   UNL N   1      -5.914  19.002  66.458  0.00  0.00    -0.388 OA
HETATM   62  H   UNL N   1      -6.682  18.749  65.886  0.00  0.00     0.210 HD
ENDBRANCH  56  61
BRANCH  57  63
HETATM   63  O   UNL N   1      -6.513  21.686  67.042  0.00  0.00    -0.390 OA
HETATM   64  H   UNL N   1      -6.414  21.409  66.093  0.00  0.00     0.210 HD
ENDBRANCH  57  63
BRANCH  58  65
HETATM   65  O   UNL N   1      -8.371  20.133  65.629  0.00  0.00    -0.390 OA
HETATM   66  H   UNL N   1      -9.243  20.260  65.173  0.00  0.00     0.210 HD
ENDBRANCH  58  65
BRANCH  59  67
HETATM   67  C   UNL N   1     -10.602  18.859  67.032  0.00  0.00     0.198 C 
BRANCH  67  68
HETATM   68  O   UNL N   1     -10.407  18.310  65.756  0.00  0.00    -0.398 OA
HETATM   69  H   UNL N   1     -10.487  17.324  65.854  0.00  0.00     0.209 HD
ENDBRANCH  67  68
ENDBRANCH  59  67
ENDBRANCH  54  55
ENDBRANCH  10  54
TORSDOF 24
ENDMDL
