# Supplementary material for: Structure-based computational screening of 470 natural quercetin derivatives for identification of SARS-CoV-2 Mpro inhibitor
Source: PeerJ. 2023 Mar 14;11:e14915. doi: 10.7717/peerj.14915 (PMC10022500; doi:10.7717/peerj.14915)
Supplement: Supplemental Information 1 [file peerj-11-14915-s001.zip › Screening 470 Quercetin Derivates as Anticovid/Docking results/35_uff_E=1040.07_out.pdbqt]

MODEL 1
REMARK VINA RESULT:      -7.7      0.000      0.000
REMARK  24 active torsions:
REMARK  status: ('A' for Active; 'I' for Inactive)
REMARK    1  A    between atoms: C_2  and  C_51 
REMARK    2  A    between atoms: C_3  and  O_4 
REMARK    3  A    between atoms: C_5  and  O_6 
REMARK    4  A    between atoms: C_7  and  O_8 
REMARK    5  A    between atoms: C_9  and  O_10 
REMARK    6  A    between atoms: O_10  and  C_11 
REMARK    7  A    between atoms: C_12  and  C_43 
REMARK    8  A    between atoms: C_18  and  O_19 
REMARK    9  A    between atoms: C_21  and  O_22 
REMARK   10  A    between atoms: O_22  and  C_23 
REMARK   11  A    between atoms: C_25  and  C_32 
REMARK   12  A    between atoms: C_26  and  O_27 
REMARK   13  A    between atoms: C_28  and  O_29 
REMARK   14  A    between atoms: C_30  and  O_31 
REMARK   15  A    between atoms: C_32  and  O_33 
REMARK   16  A    between atoms: O_33  and  C_34 
REMARK   17  A    between atoms: C_34  and  C_36 
REMARK   18  A    between atoms: C_45  and  O_46 
REMARK   19  A    between atoms: C_47  and  O_48 
REMARK   20  A    between atoms: C_51  and  O_52 
REMARK   21  A    between atoms: O_52  and  C_53 
REMARK   22  A    between atoms: C_56  and  O_57 
REMARK   23  A    between atoms: C_58  and  O_59 
REMARK   24  A    between atoms: C_60  and  O_61 
ROOT
HETATM    1  C   UNL N   1     -10.871  16.725  67.393  0.00  0.00     0.157 A 
HETATM    2  C   UNL N   1     -10.560  16.552  68.766  0.00  0.00     0.124 A 
HETATM    3  O   UNL N   1      -9.563  17.265  69.304  0.00  0.00    -0.306 OA
HETATM    4  C   UNL N   1      -8.869  18.189  68.636  0.00  0.00     0.096 A 
HETATM    5  C   UNL N   1      -9.188  18.492  67.292  0.00  0.00     0.084 A 
HETATM    6  C   UNL N   1     -10.202  17.740  66.676  0.00  0.00     0.223 A 
HETATM    7  O   UNL N   1     -10.495  17.947  65.522  0.00  0.00    -0.284 OA
HETATM    8  C   UNL N   1      -8.451  19.510  66.614  0.00  0.00     0.085 A 
HETATM    9  C   UNL N   1      -7.422  20.151  67.273  0.00  0.00     0.074 A 
HETATM   10  C   UNL N   1      -7.058  19.832  68.596  0.00  0.00     0.077 A 
HETATM   11  C   UNL N   1      -7.804  18.858  69.279  0.00  0.00     0.075 A 
ENDROOT
BRANCH   1  12
HETATM   12  O   UNL N   1     -11.740  15.868  66.763  0.00  0.00    -0.311 OA
BRANCH  12  13
HETATM   13  C   UNL N   1     -11.339  14.743  66.042  0.00  0.00     0.298 C 
HETATM   14  O   UNL N   1     -11.837  13.591  66.732  0.00  0.00    -0.348 OA
HETATM   15  C   UNL N   1     -11.531  12.352  66.110  0.00  0.00     0.180 C 
HETATM   16  C   UNL N   1     -12.062  12.328  64.654  0.00  0.00     0.180 C 
HETATM   17  C   UNL N   1     -11.512  13.509  63.840  0.00  0.00     0.183 C 
HETATM   18  C   UNL N   1     -11.885  14.808  64.600  0.00  0.00     0.205 C 
BRANCH  15  19
HETATM   19  C   UNL N   1     -10.051  11.932  66.282  0.00  0.00     0.205 C 
BRANCH  19  20
HETATM   20  O   UNL N   1      -9.939  10.518  66.340  0.00  0.00    -0.356 OA
BRANCH  20  21
HETATM   21  C   UNL N   1      -9.508  10.052  67.621  0.00  0.00     0.291 C 
HETATM   22  C   UNL N   1     -10.603   9.211  68.351  0.00  0.00     0.204 C 
HETATM   23  C   UNL N   1     -10.106   8.704  69.718  0.00  0.00     0.183 C 
HETATM   24  C   UNL N   1      -8.743   8.009  69.508  0.00  0.00     0.178 C 
HETATM   25  C   UNL N   1      -7.758   8.956  68.767  0.00  0.00     0.152 C 
HETATM   26  O   UNL N   1      -8.287   9.327  67.500  0.00  0.00    -0.351 OA
HETATM   27  C   UNL N   1      -6.418   8.259  68.527  0.00  0.00     0.042 C 
BRANCH  22  28
HETATM   28  O   UNL N   1     -11.815   9.913  68.469  0.00  0.00    -0.388 OA
HETATM   29  H   UNL N   1     -12.373   9.438  69.138  0.00  0.00     0.210 HD
ENDBRANCH  22  28
BRANCH  23  30
HETATM   30  O   UNL N   1     -10.042   9.730  70.683  0.00  0.00    -0.390 OA
HETATM   31  H   UNL N   1      -9.540  10.500  70.319  0.00  0.00     0.210 HD
ENDBRANCH  23  30
BRANCH  24  32
HETATM   32  O   UNL N   1      -8.223   7.533  70.725  0.00  0.00    -0.390 OA
HETATM   33  H   UNL N   1      -7.972   8.317  71.277  0.00  0.00     0.210 HD
ENDBRANCH  24  32
ENDBRANCH  20  21
ENDBRANCH  19  20
ENDBRANCH  15  19
BRANCH  16  34
HETATM   34  O   UNL N   1     -11.774  11.109  64.020  0.00  0.00    -0.390 OA
HETATM   35  H   UNL N   1     -11.042  10.682  64.537  0.00  0.00     0.210 HD
ENDBRANCH  16  34
BRANCH  17  36
HETATM   36  O   UNL N   1     -10.116  13.416  63.684  0.00  0.00    -0.390 OA
HETATM   37  H   UNL N   1      -9.925  12.552  63.235  0.00  0.00     0.210 HD
ENDBRANCH  17  36
BRANCH  18  38
HETATM   38  O   UNL N   1     -11.440  15.968  63.934  0.00  0.00    -0.388 OA
HETATM   39  H   UNL N   1     -10.455  16.037  64.024  0.00  0.00     0.210 HD
ENDBRANCH  18  38
ENDBRANCH  12  13
ENDBRANCH   1  12
BRANCH   2  40
HETATM   40  C   UNL N   1     -11.290  15.585  69.656  0.00  0.00     0.004 A 
HETATM   41  C   UNL N   1     -12.247  16.071  70.567  0.00  0.00     0.017 A 
HETATM   42  C   UNL N   1     -12.968  15.194  71.385  0.00  0.00     0.040 A 
HETATM   43  C   UNL N   1     -12.768  13.814  71.296  0.00  0.00     0.098 A 
HETATM   44  C   UNL N   1     -11.832  13.306  70.381  0.00  0.00     0.099 A 
HETATM   45  C   UNL N   1     -11.096  14.186  69.571  0.00  0.00     0.053 A 
BRANCH  43  46
HETATM   46  O   UNL N   1     -13.490  12.989  72.087  0.00  0.00    -0.358 OA
HETATM   47  H   UNL N   1     -13.207  12.086  72.288  0.00  0.00     0.218 HD
ENDBRANCH  43  46
BRANCH  44  48
HETATM   48  O   UNL N   1     -11.654  11.971  70.271  0.00  0.00    -0.358 OA
HETATM   49  H   UNL N   1     -12.065  11.457  69.562  0.00  0.00     0.218 HD
ENDBRANCH  44  48
ENDBRANCH   2  40
BRANCH   8  50
HETATM   50  O   UNL N   1      -8.666  19.906  65.336  0.00  0.00    -0.360 OA
HETATM   51  H   UNL N   1      -8.614  19.386  64.531  0.00  0.00     0.217 HD
ENDBRANCH   8  50
BRANCH  10  52
HETATM   52  O   UNL N   1      -5.986  20.437  69.205  0.00  0.00    -0.318 OA
BRANCH  52  53
HETATM   53  C   UNL N   1      -4.669  20.012  69.025  0.00  0.00     0.298 C 
HETATM   54  C   UNL N   1      -3.680  21.174  69.329  0.00  0.00     0.205 C 
HETATM   55  C   UNL N   1      -2.247  20.692  69.035  0.00  0.00     0.183 C 
HETATM   56  C   UNL N   1      -1.955  19.356  69.748  0.00  0.00     0.180 C 
HETATM   57  C   UNL N   1      -3.096  18.365  69.403  0.00  0.00     0.180 C 
HETATM   58  O   UNL N   1      -4.356  18.887  69.839  0.00  0.00    -0.348 OA
BRANCH  54  59
HETATM   59  O   UNL N   1      -3.811  21.648  70.651  0.00  0.00    -0.388 OA
HETATM   60  H   UNL N   1      -3.695  20.894  71.283  0.00  0.00     0.210 HD
ENDBRANCH  54  59
BRANCH  55  61
HETATM   61  O   UNL N   1      -1.318  21.683  69.392  0.00  0.00    -0.390 OA
HETATM   62  H   UNL N   1      -0.911  22.013  68.550  0.00  0.00     0.210 HD
ENDBRANCH  55  61
BRANCH  56  63
HETATM   63  O   UNL N   1      -1.870  19.551  71.136  0.00  0.00    -0.390 OA
HETATM   64  H   UNL N   1      -1.811  20.531  71.287  0.00  0.00     0.210 HD
ENDBRANCH  56  63
BRANCH  57  65
HETATM   65  C   UNL N   1      -2.846  16.968  69.972  0.00  0.00     0.213 C 
BRANCH  65  66
HETATM   66  O   UNL N   1      -4.014  16.531  70.580  0.00  0.00    -0.315 OA
BRANCH  66  67
HETATM   67  C   UNL N   1      -4.602  15.323  70.351  0.00  0.00     0.293 C 
HETATM   68  O   UNL N   1      -4.298  14.349  71.026  0.00  0.00    -0.259 OA
BRANCH  67  69
HETATM   69  C   UNL N   1      -5.639  15.197  69.295  0.00  0.00     0.039 A 
HETATM   70  C   UNL N   1      -5.594  16.011  68.147  0.00  0.00     0.017 A 
HETATM   71  C   UNL N   1      -6.580  15.896  67.160  0.00  0.00     0.001 A 
HETATM   72  C   UNL N   1      -7.610  14.964  67.305  0.00  0.00     0.000 A 
HETATM   73  C   UNL N   1      -7.657  14.143  68.435  0.00  0.00     0.001 A 
HETATM   74  C   UNL N   1      -6.678  14.258  69.428  0.00  0.00     0.017 A 
ENDBRANCH  67  69
ENDBRANCH  66  67
ENDBRANCH  65  66
ENDBRANCH  57  65
ENDBRANCH  52  53
ENDBRANCH  10  52
TORSDOF 24
ENDMDL
MODEL 2
REMARK VINA RESULT:      -7.7      1.958      6.254
REMARK  24 active torsions:
REMARK  status: ('A' for Active; 'I' for Inactive)
REMARK    1  A    between atoms: C_2  and  C_51 
REMARK    2  A    between atoms: C_3  and  O_4 
REMARK    3  A    between atoms: C_5  and  O_6 
REMARK    4  A    between atoms: C_7  and  O_8 
REMARK    5  A    between atoms: C_9  and  O_10 
REMARK    6  A    between atoms: O_10  and  C_11 
REMARK    7  A    between atoms: C_12  and  C_43 
REMARK    8  A    between atoms: C_18  and  O_19 
REMARK    9  A    between atoms: C_21  and  O_22 
REMARK   10  A    between atoms: O_22  and  C_23 
REMARK   11  A    between atoms: C_25  and  C_32 
REMARK   12  A    between atoms: C_26  and  O_27 
REMARK   13  A    between atoms: C_28  and  O_29 
REMARK   14  A    between atoms: C_30  and  O_31 
REMARK   15  A    between atoms: C_32  and  O_33 
REMARK   16  A    between atoms: O_33  and  C_34 
REMARK   17  A    between atoms: C_34  and  C_36 
REMARK   18  A    between atoms: C_45  and  O_46 
REMARK   19  A    between atoms: C_47  and  O_48 
REMARK   20  A    between atoms: C_51  and  O_52 
REMARK   21  A    between atoms: O_52  and  C_53 
REMARK   22  A    between atoms: C_56  and  O_57 
REMARK   23  A    between atoms: C_58  and  O_59 
REMARK   24  A    between atoms: C_60  and  O_61 
ROOT
HETATM    1  C   UNL N   1      -7.821  11.703  68.063  0.00  0.00     0.157 A 
HETATM    2  C   UNL N   1      -8.380  12.855  67.452  0.00  0.00     0.124 A 
HETATM    3  O   UNL N   1      -7.762  14.034  67.594  0.00  0.00    -0.306 OA
HETATM    4  C   UNL N   1      -6.601  14.189  68.234  0.00  0.00     0.096 A 
HETATM    5  C   UNL N   1      -5.929  13.070  68.780  0.00  0.00     0.084 A 
HETATM    6  C   UNL N   1      -6.561  11.820  68.688  0.00  0.00     0.223 A 
HETATM    7  O   UNL N   1      -6.036  10.838  69.161  0.00  0.00    -0.284 OA
HETATM    8  C   UNL N   1      -4.671  13.263  69.428  0.00  0.00     0.085 A 
HETATM    9  C   UNL N   1      -4.155  14.538  69.537  0.00  0.00     0.074 A 
HETATM   10  C   UNL N   1      -4.830  15.670  69.040  0.00  0.00     0.077 A 
HETATM   11  C   UNL N   1      -6.050  15.482  68.369  0.00  0.00     0.075 A 
ENDROOT
BRANCH   1  12
HETATM   12  O   UNL N   1      -8.531  10.528  68.114  0.00  0.00    -0.311 OA
BRANCH  12  13
HETATM   13  C   UNL N   1      -9.345  10.155  69.183  0.00  0.00     0.298 C 
HETATM   14  O   UNL N   1     -10.705  10.259  68.744  0.00  0.00    -0.348 OA
HETATM   15  C   UNL N   1     -11.669   9.891  69.719  0.00  0.00     0.180 C 
HETATM   16  C   UNL N   1     -11.415   8.444  70.215  0.00  0.00     0.180 C 
HETATM   17  C   UNL N   1      -9.987   8.283  70.758  0.00  0.00     0.183 C 
HETATM   18  C   UNL N   1      -9.013   8.717  69.633  0.00  0.00     0.205 C 
BRANCH  15  19
HETATM   19  C   UNL N   1     -11.848  10.951  70.832  0.00  0.00     0.205 C 
BRANCH  19  20
HETATM   20  O   UNL N   1     -13.109  11.591  70.711  0.00  0.00    -0.356 OA
BRANCH  20  21
HETATM   21  C   UNL N   1     -13.033  13.003  70.923  0.00  0.00     0.291 C 
HETATM   22  C   UNL N   1     -13.393  13.408  72.387  0.00  0.00     0.204 C 
HETATM   23  C   UNL N   1     -13.283  14.930  72.593  0.00  0.00     0.183 C 
HETATM   24  C   UNL N   1     -11.899  15.387  72.083  0.00  0.00     0.178 C 
HETATM   25  C   UNL N   1     -11.673  14.910  70.622  0.00  0.00     0.152 C 
HETATM   26  O   UNL N   1     -11.749  13.491  70.547  0.00  0.00    -0.351 OA
HETATM   27  C   UNL N   1     -10.290  15.331  70.124  0.00  0.00     0.042 C 
BRANCH  22  28
HETATM   28  O   UNL N   1     -14.656  12.924  72.772  0.00  0.00    -0.388 OA
HETATM   29  H   UNL N   1     -14.511  12.098  73.303  0.00  0.00     0.210 HD
ENDBRANCH  22  28
BRANCH  23  30
HETATM   30  O   UNL N   1     -14.340  15.636  71.982  0.00  0.00    -0.390 OA
HETATM   31  H   UNL N   1     -13.991  16.167  71.224  0.00  0.00     0.210 HD
ENDBRANCH  23  30
BRANCH  24  32
HETATM   32  O   UNL N   1     -11.736  16.776  72.230  0.00  0.00    -0.390 OA
HETATM   33  H   UNL N   1     -12.133  17.215  71.434  0.00  0.00     0.210 HD
ENDBRANCH  24  32
ENDBRANCH  20  21
ENDBRANCH  19  20
ENDBRANCH  15  19
BRANCH  16  34
HETATM   34  O   UNL N   1     -12.361   8.055  71.178  0.00  0.00    -0.390 OA
HETATM   35  H   UNL N   1     -11.878   7.990  72.043  0.00  0.00     0.210 HD
ENDBRANCH  16  34
BRANCH  17  36
HETATM   36  O   UNL N   1      -9.787   9.067  71.910  0.00  0.00    -0.390 OA
HETATM   37  H   UNL N   1     -10.121   8.545  72.685  0.00  0.00     0.210 HD
ENDBRANCH  17  36
BRANCH  18  38
HETATM   38  O   UNL N   1      -7.661   8.598  70.015  0.00  0.00    -0.388 OA
HETATM   39  H   UNL N   1      -7.604   8.570  71.005  0.00  0.00     0.210 HD
ENDBRANCH  18  38
ENDBRANCH  12  13
ENDBRANCH   1  12
BRANCH   2  40
HETATM   40  C   UNL N   1      -9.656  12.823  66.658  0.00  0.00     0.004 A 
HETATM   41  C   UNL N   1     -10.804  13.461  67.165  0.00  0.00     0.017 A 
HETATM   42  C   UNL N   1     -11.997  13.479  66.434  0.00  0.00     0.040 A 
HETATM   43  C   UNL N   1     -12.064  12.883  65.172  0.00  0.00     0.098 A 
HETATM   44  C   UNL N   1     -10.926  12.259  64.637  0.00  0.00     0.099 A 
HETATM   45  C   UNL N   1      -9.733  12.225  65.377  0.00  0.00     0.053 A 
BRANCH  43  46
HETATM   46  O   UNL N   1     -13.225  12.930  64.480  0.00  0.00    -0.358 OA
HETATM   47  H   UNL N   1     -13.992  12.390  64.720  0.00  0.00     0.218 HD
ENDBRANCH  43  46
BRANCH  44  48
HETATM   48  O   UNL N   1     -10.977  11.705  63.406  0.00  0.00    -0.358 OA
HETATM   49  H   UNL N   1     -10.895  12.238  62.601  0.00  0.00     0.218 HD
ENDBRANCH  44  48
ENDBRANCH   2  40
BRANCH   8  50
HETATM   50  O   UNL N   1      -3.920  12.277  69.978  0.00  0.00    -0.360 OA
HETATM   51  H   UNL N   1      -3.360  11.635  69.537  0.00  0.00     0.217 HD
ENDBRANCH   8  50
BRANCH  10  52
HETATM   52  O   UNL N   1      -4.327  16.935  69.222  0.00  0.00    -0.318 OA
BRANCH  52  53
HETATM   53  C   UNL N   1      -5.125  18.080  69.214  0.00  0.00     0.298 C 
HETATM   54  C   UNL N   1      -5.145  18.736  70.625  0.00  0.00     0.205 C 
HETATM   55  C   UNL N   1      -6.104  19.941  70.595  0.00  0.00     0.183 C 
HETATM   56  C   UNL N   1      -5.772  20.883  69.420  0.00  0.00     0.180 C 
HETATM   57  C   UNL N   1      -5.699  20.034  68.125  0.00  0.00     0.180 C 
HETATM   58  O   UNL N   1      -4.686  19.028  68.248  0.00  0.00    -0.348 OA
BRANCH  54  59
HETATM   59  O   UNL N   1      -3.854  19.105  71.055  0.00  0.00    -0.388 OA
HETATM   60  H   UNL N   1      -3.294  19.318  70.266  0.00  0.00     0.210 HD
ENDBRANCH  54  59
BRANCH  55  61
HETATM   61  O   UNL N   1      -6.072  20.617  71.825  0.00  0.00    -0.390 OA
HETATM   62  H   UNL N   1      -5.552  21.450  71.683  0.00  0.00     0.210 HD
ENDBRANCH  55  61
BRANCH  56  63
HETATM   63  O   UNL N   1      -4.553  21.542  69.651  0.00  0.00    -0.390 OA
HETATM   64  H   UNL N   1      -3.988  21.394  68.848  0.00  0.00     0.210 HD
ENDBRANCH  56  63
BRANCH  57  65
HETATM   65  C   UNL N   1      -5.485  20.890  66.878  0.00  0.00     0.213 C 
BRANCH  65  66
HETATM   66  O   UNL N   1      -6.588  20.738  66.051  0.00  0.00    -0.315 OA
BRANCH  66  67
HETATM   67  C   UNL N   1      -7.064  19.542  65.604  0.00  0.00     0.293 C 
HETATM   68  O   UNL N   1      -6.480  18.939  64.714  0.00  0.00    -0.259 OA
BRANCH  67  69
HETATM   69  C   UNL N   1      -8.279  18.954  66.222  0.00  0.00     0.039 A 
HETATM   70  C   UNL N   1      -8.410  17.559  66.358  0.00  0.00     0.017 A 
HETATM   71  C   UNL N   1      -9.563  17.009  66.930  0.00  0.00     0.001 A 
HETATM   72  C   UNL N   1     -10.588  17.845  67.378  0.00  0.00     0.000 A 
HETATM   73  C   UNL N   1     -10.463  19.231  67.260  0.00  0.00     0.001 A 
HETATM   74  C   UNL N   1      -9.316  19.786  66.683  0.00  0.00     0.017 A 
ENDBRANCH  67  69
ENDBRANCH  66  67
ENDBRANCH  65  66
ENDBRANCH  57  65
ENDBRANCH  52  53
ENDBRANCH  10  52
TORSDOF 24
ENDMDL
MODEL 3
REMARK VINA RESULT:      -7.6      2.084     10.247
REMARK  24 active torsions:
REMARK  status: ('A' for Active; 'I' for Inactive)
REMARK    1  A    between atoms: C_2  and  C_51 
REMARK    2  A    between atoms: C_3  and  O_4 
REMARK    3  A    between atoms: C_5  and  O_6 
REMARK    4  A    between atoms: C_7  and  O_8 
REMARK    5  A    between atoms: C_9  and  O_10 
REMARK    6  A    between atoms: O_10  and  C_11 
REMARK    7  A    between atoms: C_12  and  C_43 
REMARK    8  A    between atoms: C_18  and  O_19 
REMARK    9  A    between atoms: C_21  and  O_22 
REMARK   10  A    between atoms: O_22  and  C_23 
REMARK   11  A    between atoms: C_25  and  C_32 
REMARK   12  A    between atoms: C_26  and  O_27 
REMARK   13  A    between atoms: C_28  and  O_29 
REMARK   14  A    between atoms: C_30  and  O_31 
REMARK   15  A    between atoms: C_32  and  O_33 
REMARK   16  A    between atoms: O_33  and  C_34 
REMARK   17  A    between atoms: C_34  and  C_36 
REMARK   18  A    between atoms: C_45  and  O_46 
REMARK   19  A    between atoms: C_47  and  O_48 
REMARK   20  A    between atoms: C_51  and  O_52 
REMARK   21  A    between atoms: O_52  and  C_53 
REMARK   22  A    between atoms: C_56  and  O_57 
REMARK   23  A    between atoms: C_58  and  O_59 
REMARK   24  A    between atoms: C_60  and  O_61 
ROOT
HETATM    1  C   UNL N   1      -4.028  16.337  69.279  0.00  0.00     0.157 A 
HETATM    2  C   UNL N   1      -4.260  16.226  67.884  0.00  0.00     0.124 A 
HETATM    3  O   UNL N   1      -4.896  15.146  67.413  0.00  0.00    -0.306 OA
HETATM    4  C   UNL N   1      -5.388  14.178  68.189  0.00  0.00     0.096 A 
HETATM    5  C   UNL N   1      -5.286  14.268  69.598  0.00  0.00     0.084 A 
HETATM    6  C   UNL N   1      -4.592  15.366  70.133  0.00  0.00     0.223 A 
HETATM    7  O   UNL N   1      -4.460  15.474  71.330  0.00  0.00    -0.284 OA
HETATM    8  C   UNL N   1      -5.852  13.234  70.404  0.00  0.00     0.085 A 
HETATM    9  C   UNL N   1      -6.455  12.154  69.792  0.00  0.00     0.074 A 
HETATM   10  C   UNL N   1      -6.526  12.023  68.391  0.00  0.00     0.077 A 
HETATM   11  C   UNL N   1      -6.003  13.055  67.594  0.00  0.00     0.075 A 
ENDROOT
BRANCH   1  12
HETATM   12  O   UNL N   1      -3.203  17.319  69.771  0.00  0.00    -0.311 OA
BRANCH  12  13
HETATM   13  C   UNL N   1      -3.605  18.636  69.991  0.00  0.00     0.298 C 
HETATM   14  O   UNL N   1      -4.530  18.626  71.085  0.00  0.00    -0.348 OA
HETATM   15  C   UNL N   1      -5.023  19.905  71.454  0.00  0.00     0.180 C 
HETATM   16  C   UNL N   1      -3.853  20.859  71.802  0.00  0.00     0.180 C 
HETATM   17  C   UNL N   1      -2.853  20.964  70.639  0.00  0.00     0.183 C 
HETATM   18  C   UNL N   1      -2.383  19.525  70.304  0.00  0.00     0.205 C 
BRANCH  15  19
HETATM   19  C   UNL N   1      -6.064  20.469  70.456  0.00  0.00     0.205 C 
BRANCH  19  20
HETATM   20  O   UNL N   1      -5.968  19.800  69.207  0.00  0.00    -0.356 OA
BRANCH  20  21
HETATM   21  C   UNL N   1      -7.229  19.306  68.749  0.00  0.00     0.291 C 
HETATM   22  C   UNL N   1      -7.595  19.829  67.324  0.00  0.00     0.204 C 
HETATM   23  C   UNL N   1      -8.946  19.265  66.847  0.00  0.00     0.183 C 
HETATM   24  C   UNL N   1      -8.918  17.731  67.021  0.00  0.00     0.178 C 
HETATM   25  C   UNL N   1      -8.534  17.357  68.479  0.00  0.00     0.152 C 
HETATM   26  O   UNL N   1      -7.253  17.882  68.805  0.00  0.00    -0.351 OA
HETATM   27  C   UNL N   1      -8.472  15.838  68.647  0.00  0.00     0.042 C 
BRANCH  22  28
HETATM   28  O   UNL N   1      -7.566  21.233  67.255  0.00  0.00    -0.388 OA
HETATM   29  H   UNL N   1      -8.437  21.533  66.887  0.00  0.00     0.210 HD
ENDBRANCH  22  28
BRANCH  23  30
HETATM   30  O   UNL N   1     -10.042  19.860  67.507  0.00  0.00    -0.390 OA
HETATM   31  H   UNL N   1     -10.818  19.248  67.483  0.00  0.00     0.210 HD
ENDBRANCH  23  30
BRANCH  24  32
HETATM   32  O   UNL N   1     -10.133  17.151  66.615  0.00  0.00    -0.390 OA
HETATM   33  H   UNL N   1     -10.164  16.227  66.974  0.00  0.00     0.210 HD
ENDBRANCH  24  32
ENDBRANCH  20  21
ENDBRANCH  19  20
ENDBRANCH  15  19
BRANCH  16  34
HETATM   34  O   UNL N   1      -4.317  22.131  72.174  0.00  0.00    -0.390 OA
HETATM   35  H   UNL N   1      -5.246  22.012  72.504  0.00  0.00     0.210 HD
ENDBRANCH  16  34
BRANCH  17  36
HETATM   36  O   UNL N   1      -3.443  21.562  69.510  0.00  0.00    -0.390 OA
HETATM   37  H   UNL N   1      -2.777  21.529  68.775  0.00  0.00     0.210 HD
ENDBRANCH  17  36
BRANCH  18  38
HETATM   38  O   UNL N   1      -1.444  19.496  69.252  0.00  0.00    -0.388 OA
HETATM   39  H   UNL N   1      -1.707  20.160  68.564  0.00  0.00     0.210 HD
ENDBRANCH  18  38
ENDBRANCH  12  13
ENDBRANCH   1  12
BRANCH   2  40
HETATM   40  C   UNL N   1      -3.810  17.263  66.893  0.00  0.00     0.004 A 
HETATM   41  C   UNL N   1      -2.442  17.375  66.581  0.00  0.00     0.017 A 
HETATM   42  C   UNL N   1      -1.996  18.307  65.637  0.00  0.00     0.040 A 
HETATM   43  C   UNL N   1      -2.906  19.129  64.967  0.00  0.00     0.098 A 
HETATM   44  C   UNL N   1      -4.277  19.021  65.248  0.00  0.00     0.099 A 
HETATM   45  C   UNL N   1      -4.725  18.098  66.207  0.00  0.00     0.053 A 
BRANCH  43  46
HETATM   46  O   UNL N   1      -2.448  20.009  64.049  0.00  0.00    -0.358 OA
HETATM   47  H   UNL N   1      -1.523  20.291  64.018  0.00  0.00     0.218 HD
ENDBRANCH  43  46
BRANCH  44  48
HETATM   48  O   UNL N   1      -5.163  19.795  64.584  0.00  0.00    -0.358 OA
HETATM   49  H   UNL N   1      -5.872  19.413  64.045  0.00  0.00     0.218 HD
ENDBRANCH  44  48
ENDBRANCH   2  40
BRANCH   8  50
HETATM   50  O   UNL N   1      -5.837  13.208  71.759  0.00  0.00    -0.360 OA
HETATM   51  H   UNL N   1      -6.518  13.495  72.370  0.00  0.00     0.217 HD
ENDBRANCH   8  50
BRANCH  10  52
HETATM   52  O   UNL N   1      -7.070  10.905  67.808  0.00  0.00    -0.318 OA
BRANCH  52  53
HETATM   53  C   UNL N   1      -8.426  10.787  67.505  0.00  0.00     0.298 C 
HETATM   54  C   UNL N   1      -9.017   9.505  68.160  0.00  0.00     0.205 C 
HETATM   55  C   UNL N   1     -10.490   9.366  67.730  0.00  0.00     0.183 C 
HETATM   56  C   UNL N   1     -11.268  10.673  67.987  0.00  0.00     0.180 C 
HETATM   57  C   UNL N   1     -10.475  11.841  67.346  0.00  0.00     0.180 C 
HETATM   58  O   UNL N   1      -9.167  11.928  67.923  0.00  0.00    -0.348 OA
BRANCH  54  59
HETATM   59  O   UNL N   1      -8.882   9.518  69.564  0.00  0.00    -0.388 OA
HETATM   60  H   UNL N   1      -9.772   9.646  69.979  0.00  0.00     0.210 HD
ENDBRANCH  54  59
BRANCH  55  61
HETATM   61  O   UNL N   1     -11.084   8.273  68.382  0.00  0.00    -0.390 OA
HETATM   62  H   UNL N   1     -12.060   8.333  68.213  0.00  0.00     0.210 HD
ENDBRANCH  55  61
BRANCH  56  63
HETATM   63  O   UNL N   1     -11.432  10.881  69.366  0.00  0.00    -0.390 OA
HETATM   64  H   UNL N   1     -11.287  11.850  69.531  0.00  0.00     0.210 HD
ENDBRANCH  56  63
BRANCH  57  65
HETATM   65  C   UNL N   1     -11.218  13.173  67.446  0.00  0.00     0.213 C 
BRANCH  65  66
HETATM   66  O   UNL N   1     -11.288  13.532  68.784  0.00  0.00    -0.315 OA
BRANCH  66  67
HETATM   67  C   UNL N   1     -11.775  14.719  69.244  0.00  0.00     0.293 C 
HETATM   68  O   UNL N   1     -11.913  15.667  68.482  0.00  0.00    -0.259 OA
BRANCH  67  69
HETATM   69  C   UNL N   1     -12.167  14.853  70.670  0.00  0.00     0.039 A 
HETATM   70  C   UNL N   1     -12.933  13.853  71.299  0.00  0.00     0.017 A 
HETATM   71  C   UNL N   1     -13.309  13.990  72.640  0.00  0.00     0.001 A 
HETATM   72  C   UNL N   1     -12.918  15.117  73.365  0.00  0.00     0.000 A 
HETATM   73  C   UNL N   1     -12.147  16.110  72.754  0.00  0.00     0.001 A 
HETATM   74  C   UNL N   1     -11.773  15.982  71.412  0.00  0.00     0.017 A 
ENDBRANCH  67  69
ENDBRANCH  66  67
ENDBRANCH  65  66
ENDBRANCH  57  65
ENDBRANCH  52  53
ENDBRANCH  10  52
TORSDOF 24
ENDMDL
MODEL 4
REMARK VINA RESULT:      -7.6      2.182      5.337
REMARK  24 active torsions:
REMARK  status: ('A' for Active; 'I' for Inactive)
REMARK    1  A    between atoms: C_2  and  C_51 
REMARK    2  A    between atoms: C_3  and  O_4 
REMARK    3  A    between atoms: C_5  and  O_6 
REMARK    4  A    between atoms: C_7  and  O_8 
REMARK    5  A    between atoms: C_9  and  O_10 
REMARK    6  A    between atoms: O_10  and  C_11 
REMARK    7  A    between atoms: C_12  and  C_43 
REMARK    8  A    between atoms: C_18  and  O_19 
REMARK    9  A    between atoms: C_21  and  O_22 
REMARK   10  A    between atoms: O_22  and  C_23 
REMARK   11  A    between atoms: C_25  and  C_32 
REMARK   12  A    between atoms: C_26  and  O_27 
REMARK   13  A    between atoms: C_28  and  O_29 
REMARK   14  A    between atoms: C_30  and  O_31 
REMARK   15  A    between atoms: C_32  and  O_33 
REMARK   16  A    between atoms: O_33  and  C_34 
REMARK   17  A    between atoms: C_34  and  C_36 
REMARK   18  A    between atoms: C_45  and  O_46 
REMARK   19  A    between atoms: C_47  and  O_48 
REMARK   20  A    between atoms: C_51  and  O_52 
REMARK   21  A    between atoms: O_52  and  C_53 
REMARK   22  A    between atoms: C_56  and  O_57 
REMARK   23  A    between atoms: C_58  and  O_59 
REMARK   24  A    between atoms: C_60  and  O_61 
ROOT
HETATM    1  C   UNL N   1      -7.417  12.762  67.309  0.00  0.00     0.157 A 
HETATM    2  C   UNL N   1      -8.274  13.876  67.499  0.00  0.00     0.124 A 
HETATM    3  O   UNL N   1      -7.838  14.920  68.215  0.00  0.00    -0.306 OA
HETATM    4  C   UNL N   1      -6.606  15.009  68.721  0.00  0.00     0.096 A 
HETATM    5  C   UNL N   1      -5.660  13.983  68.486  0.00  0.00     0.084 A 
HETATM    6  C   UNL N   1      -6.087  12.852  67.772  0.00  0.00     0.223 A 
HETATM    7  O   UNL N   1      -5.321  11.939  67.567  0.00  0.00    -0.284 OA
HETATM    8  C   UNL N   1      -4.339  14.122  69.010  0.00  0.00     0.085 A 
HETATM    9  C   UNL N   1      -4.023  15.236  69.762  0.00  0.00     0.074 A 
HETATM   10  C   UNL N   1      -4.964  16.246  70.045  0.00  0.00     0.077 A 
HETATM   11  C   UNL N   1      -6.254  16.132  69.502  0.00  0.00     0.075 A 
ENDROOT
BRANCH   1  12
HETATM   12  O   UNL N   1      -7.900  11.598  66.763  0.00  0.00    -0.311 OA
BRANCH  12  13
HETATM   13  C   UNL N   1      -8.187  10.451  67.503  0.00  0.00     0.298 C 
HETATM   14  O   UNL N   1      -9.592  10.463  67.786  0.00  0.00    -0.348 OA
HETATM   15  C   UNL N   1     -10.055   9.341  68.522  0.00  0.00     0.180 C 
HETATM   16  C   UNL N   1      -9.707   8.024  67.782  0.00  0.00     0.180 C 
HETATM   17  C   UNL N   1      -8.199   7.921  67.504  0.00  0.00     0.183 C 
HETATM   18  C   UNL N   1      -7.789   9.189  66.711  0.00  0.00     0.205 C 
BRANCH  15  19
HETATM   19  C   UNL N   1      -9.658   9.385  70.017  0.00  0.00     0.205 C 
BRANCH  19  20
HETATM   20  O   UNL N   1     -10.622  10.110  70.766  0.00  0.00    -0.356 OA
BRANCH  20  21
HETATM   21  C   UNL N   1     -11.518   9.257  71.481  0.00  0.00     0.291 C 
HETATM   22  C   UNL N   1     -13.016   9.556  71.158  0.00  0.00     0.204 C 
HETATM   23  C   UNL N   1     -13.959   8.610  71.924  0.00  0.00     0.183 C 
HETATM   24  C   UNL N   1     -13.488   7.159  71.681  0.00  0.00     0.178 C 
HETATM   25  C   UNL N   1     -11.983   7.009  72.036  0.00  0.00     0.152 C 
HETATM   26  O   UNL N   1     -11.196   7.889  71.243  0.00  0.00    -0.351 OA
HETATM   27  C   UNL N   1     -11.505   5.582  71.764  0.00  0.00     0.042 C 
BRANCH  22  28
HETATM   28  O   UNL N   1     -13.343  10.905  71.381  0.00  0.00    -0.388 OA
HETATM   29  H   UNL N   1     -12.501  11.429  71.340  0.00  0.00     0.210 HD
ENDBRANCH  22  28
BRANCH  23  30
HETATM   30  O   UNL N   1     -14.040   8.924  73.297  0.00  0.00    -0.390 OA
HETATM   31  H   UNL N   1     -14.823   9.506  73.459  0.00  0.00     0.210 HD
ENDBRANCH  23  30
BRANCH  24  32
HETATM   32  O   UNL N   1     -14.301   6.239  72.367  0.00  0.00    -0.390 OA
HETATM   33  H   UNL N   1     -13.965   5.328  72.167  0.00  0.00     0.210 HD
ENDBRANCH  24  32
ENDBRANCH  20  21
ENDBRANCH  19  20
ENDBRANCH  15  19
BRANCH  16  34
HETATM   34  O   UNL N   1     -10.160   6.899  68.490  0.00  0.00    -0.390 OA
HETATM   35  H   UNL N   1     -10.192   6.146  67.842  0.00  0.00     0.210 HD
ENDBRANCH  16  34
BRANCH  17  36
HETATM   36  O   UNL N   1      -7.464   7.832  68.701  0.00  0.00    -0.390 OA
HETATM   37  H   UNL N   1      -6.587   7.424  68.480  0.00  0.00     0.210 HD
ENDBRANCH  17  36
BRANCH  18  38
HETATM   38  O   UNL N   1      -6.418   9.199  66.384  0.00  0.00    -0.388 OA
HETATM   39  H   UNL N   1      -6.052   8.283  66.488  0.00  0.00     0.210 HD
ENDBRANCH  18  38
ENDBRANCH  12  13
ENDBRANCH   1  12
BRANCH   2  40
HETATM   40  C   UNL N   1      -9.670  13.941  66.945  0.00  0.00     0.004 A 
HETATM   41  C   UNL N   1     -10.749  13.500  67.735  0.00  0.00     0.017 A 
HETATM   42  C   UNL N   1     -12.063  13.579  67.260  0.00  0.00     0.040 A 
HETATM   43  C   UNL N   1     -12.332  14.120  66.000  0.00  0.00     0.098 A 
HETATM   44  C   UNL N   1     -11.273  14.585  65.204  0.00  0.00     0.099 A 
HETATM   45  C   UNL N   1      -9.952  14.490  65.672  0.00  0.00     0.053 A 
BRANCH  43  46
HETATM   46  O   UNL N   1     -13.612  14.199  65.575  0.00  0.00    -0.358 OA
HETATM   47  H   UNL N   1     -13.944  13.674  64.833  0.00  0.00     0.218 HD
ENDBRANCH  43  46
BRANCH  44  48
HETATM   48  O   UNL N   1     -11.529  15.134  63.997  0.00  0.00    -0.358 OA
HETATM   49  H   UNL N   1     -11.405  16.079  63.828  0.00  0.00     0.218 HD
ENDBRANCH  44  48
ENDBRANCH   2  40
BRANCH   8  50
HETATM   50  O   UNL N   1      -3.337  13.224  68.845  0.00  0.00    -0.360 OA
HETATM   51  H   UNL N   1      -3.346  12.280  69.018  0.00  0.00     0.217 HD
ENDBRANCH   8  50
BRANCH  10  52
HETATM   52  O   UNL N   1      -4.645  17.309  70.854  0.00  0.00    -0.318 OA
BRANCH  52  53
HETATM   53  C   UNL N   1      -5.068  18.614  70.599  0.00  0.00     0.298 C 
HETATM   54  C   UNL N   1      -4.384  19.607  71.582  0.00  0.00     0.205 C 
HETATM   55  C   UNL N   1      -4.944  21.019  71.327  0.00  0.00     0.183 C 
HETATM   56  C   UNL N   1      -4.858  21.386  69.831  0.00  0.00     0.180 C 
HETATM   57  C   UNL N   1      -5.500  20.236  69.014  0.00  0.00     0.180 C 
HETATM   58  O   UNL N   1      -4.807  19.007  69.256  0.00  0.00    -0.348 OA
BRANCH  54  59
HETATM   59  O   UNL N   1      -2.978  19.574  71.473  0.00  0.00    -0.388 OA
HETATM   60  H   UNL N   1      -2.685  20.243  70.803  0.00  0.00     0.210 HD
ENDBRANCH  54  59
BRANCH  55  61
HETATM   61  O   UNL N   1      -4.277  21.958  72.129  0.00  0.00    -0.390 OA
HETATM   62  H   UNL N   1      -3.420  21.542  72.408  0.00  0.00     0.210 HD
ENDBRANCH  55  61
BRANCH  56  63
HETATM   63  O   UNL N   1      -3.520  21.578  69.451  0.00  0.00    -0.390 OA
HETATM   64  H   UNL N   1      -3.332  22.550  69.538  0.00  0.00     0.210 HD
ENDBRANCH  56  63
BRANCH  57  65
HETATM   65  C   UNL N   1      -5.569  20.551  67.520  0.00  0.00     0.213 C 
BRANCH  65  66
HETATM   66  O   UNL N   1      -6.899  20.741  67.176  0.00  0.00    -0.315 OA
BRANCH  66  67
HETATM   67  C   UNL N   1      -7.621  19.905  66.377  0.00  0.00     0.293 C 
HETATM   68  O   UNL N   1      -7.396  19.852  65.175  0.00  0.00    -0.259 OA
BRANCH  67  69
HETATM   69  C   UNL N   1      -8.664  19.033  66.974  0.00  0.00     0.039 A 
HETATM   70  C   UNL N   1      -9.743  18.572  66.195  0.00  0.00     0.017 A 
HETATM   71  C   UNL N   1     -10.729  17.759  66.765  0.00  0.00     0.001 A 
HETATM   72  C   UNL N   1     -10.644  17.394  68.110  0.00  0.00     0.000 A 
HETATM   73  C   UNL N   1      -9.571  17.836  68.889  0.00  0.00     0.001 A 
HETATM   74  C   UNL N   1      -8.585  18.653  68.326  0.00  0.00     0.017 A 
ENDBRANCH  67  69
ENDBRANCH  66  67
ENDBRANCH  65  66
ENDBRANCH  57  65
ENDBRANCH  52  53
ENDBRANCH  10  52
TORSDOF 24
ENDMDL
MODEL 5
REMARK VINA RESULT:      -7.6      2.383      9.087
REMARK  24 active torsions:
REMARK  status: ('A' for Active; 'I' for Inactive)
REMARK    1  A    between atoms: C_2  and  C_51 
REMARK    2  A    between atoms: C_3  and  O_4 
REMARK    3  A    between atoms: C_5  and  O_6 
REMARK    4  A    between atoms: C_7  and  O_8 
REMARK    5  A    between atoms: C_9  and  O_10 
REMARK    6  A    between atoms: O_10  and  C_11 
REMARK    7  A    between atoms: C_12  and  C_43 
REMARK    8  A    between atoms: C_18  and  O_19 
REMARK    9  A    between atoms: C_21  and  O_22 
REMARK   10  A    between atoms: O_22  and  C_23 
REMARK   11  A    between atoms: C_25  and  C_32 
REMARK   12  A    between atoms: C_26  and  O_27 
REMARK   13  A    between atoms: C_28  and  O_29 
REMARK   14  A    between atoms: C_30  and  O_31 
REMARK   15  A    between atoms: C_32  and  O_33 
REMARK   16  A    between atoms: O_33  and  C_34 
REMARK   17  A    between atoms: C_34  and  C_36 
REMARK   18  A    between atoms: C_45  and  O_46 
REMARK   19  A    between atoms: C_47  and  O_48 
REMARK   20  A    between atoms: C_51  and  O_52 
REMARK   21  A    between atoms: O_52  and  C_53 
REMARK   22  A    between atoms: C_56  and  O_57 
REMARK   23  A    between atoms: C_58  and  O_59 
REMARK   24  A    between atoms: C_60  and  O_61 
ROOT
HETATM    1  C   UNL N   1      -7.505  18.897  67.462  0.00  0.00     0.157 A 
HETATM    2  C   UNL N   1      -7.289  18.467  66.127  0.00  0.00     0.124 A 
HETATM    3  O   UNL N   1      -8.064  17.500  65.620  0.00  0.00    -0.306 OA
HETATM    4  C   UNL N   1      -9.084  16.946  66.280  0.00  0.00     0.096 A 
HETATM    5  C   UNL N   1      -9.426  17.394  67.577  0.00  0.00     0.084 A 
HETATM    6  C   UNL N   1      -8.615  18.380  68.162  0.00  0.00     0.223 A 
HETATM    7  O   UNL N   1      -8.854  18.779  69.278  0.00  0.00    -0.284 OA
HETATM    8  C   UNL N   1     -10.543  16.807  68.244  0.00  0.00     0.085 A 
HETATM    9  C   UNL N   1     -11.244  15.792  67.624  0.00  0.00     0.074 A 
HETATM   10  C   UNL N   1     -10.891  15.300  66.352  0.00  0.00     0.077 A 
HETATM   11  C   UNL N   1      -9.816  15.899  65.676  0.00  0.00     0.075 A 
ENDROOT
BRANCH   1  12
HETATM   12  O   UNL N   1      -6.603  19.731  68.077  0.00  0.00    -0.311 OA
BRANCH  12  13
HETATM   13  C   UNL N   1      -5.668  19.306  69.021  0.00  0.00     0.298 C 
HETATM   14  O   UNL N   1      -4.389  19.279  68.375  0.00  0.00    -0.348 OA
HETATM   15  C   UNL N   1      -3.313  18.884  69.213  0.00  0.00     0.180 C 
HETATM   16  C   UNL N   1      -3.224  19.807  70.455  0.00  0.00     0.180 C 
HETATM   17  C   UNL N   1      -4.551  19.830  71.230  0.00  0.00     0.183 C 
HETATM   18  C   UNL N   1      -5.659  20.259  70.234  0.00  0.00     0.205 C 
BRANCH  15  19
HETATM   19  C   UNL N   1      -3.299  17.366  69.513  0.00  0.00     0.205 C 
BRANCH  19  20
HETATM   20  O   UNL N   1      -4.105  16.666  68.576  0.00  0.00    -0.356 OA
BRANCH  20  21
HETATM   21  C   UNL N   1      -4.944  15.688  69.194  0.00  0.00     0.291 C 
HETATM   22  C   UNL N   1      -5.578  14.705  68.160  0.00  0.00     0.204 C 
HETATM   23  C   UNL N   1      -6.460  13.649  68.854  0.00  0.00     0.183 C 
HETATM   24  C   UNL N   1      -5.635  13.003  69.988  0.00  0.00     0.178 C 
HETATM   25  C   UNL N   1      -5.061  14.094  70.933  0.00  0.00     0.152 C 
HETATM   26  O   UNL N   1      -4.226  14.989  70.207  0.00  0.00    -0.351 OA
HETATM   27  C   UNL N   1      -4.215  13.460  72.038  0.00  0.00     0.042 C 
BRANCH  22  28
HETATM   28  O   UNL N   1      -6.283  15.385  67.151  0.00  0.00    -0.388 OA
HETATM   29  H   UNL N   1      -5.624  15.914  66.630  0.00  0.00     0.210 HD
ENDBRANCH  22  28
BRANCH  23  30
HETATM   30  O   UNL N   1      -7.681  14.184  69.315  0.00  0.00    -0.390 OA
HETATM   31  H   UNL N   1      -8.421  13.866  68.742  0.00  0.00     0.210 HD
ENDBRANCH  23  30
BRANCH  24  32
HETATM   32  O   UNL N   1      -6.388  12.034  70.675  0.00  0.00    -0.390 OA
HETATM   33  H   UNL N   1      -5.923  11.164  70.582  0.00  0.00     0.210 HD
ENDBRANCH  24  32
ENDBRANCH  20  21
ENDBRANCH  19  20
ENDBRANCH  15  19
BRANCH  16  34
HETATM   34  O   UNL N   1      -2.163  19.437  71.298  0.00  0.00    -0.390 OA
HETATM   35  H   UNL N   1      -1.325  19.601  70.791  0.00  0.00     0.210 HD
ENDBRANCH  16  34
BRANCH  17  36
HETATM   36  O   UNL N   1      -4.846  18.567  71.776  0.00  0.00    -0.390 OA
HETATM   37  H   UNL N   1      -5.473  18.114  71.155  0.00  0.00     0.210 HD
ENDBRANCH  17  36
BRANCH  18  38
HETATM   38  O   UNL N   1      -6.930  20.330  70.840  0.00  0.00    -0.388 OA
HETATM   39  H   UNL N   1      -7.459  19.533  70.580  0.00  0.00     0.210 HD
ENDBRANCH  18  38
ENDBRANCH  12  13
ENDBRANCH   1  12
BRANCH   2  40
HETATM   40  C   UNL N   1      -6.212  19.035  65.246  0.00  0.00     0.004 A 
HETATM   41  C   UNL N   1      -6.405  20.292  64.640  0.00  0.00     0.017 A 
HETATM   42  C   UNL N   1      -5.408  20.864  63.842  0.00  0.00     0.040 A 
HETATM   43  C   UNL N   1      -4.189  20.207  63.651  0.00  0.00     0.098 A 
HETATM   44  C   UNL N   1      -3.967  18.962  64.261  0.00  0.00     0.099 A 
HETATM   45  C   UNL N   1      -4.973  18.379  65.048  0.00  0.00     0.053 A 
BRANCH  43  46
HETATM   46  O   UNL N   1      -3.237  20.790  62.888  0.00  0.00    -0.358 OA
HETATM   47  H   UNL N   1      -2.297  20.586  62.989  0.00  0.00     0.218 HD
ENDBRANCH  43  46
BRANCH  44  48
HETATM   48  O   UNL N   1      -2.781  18.336  64.101  0.00  0.00    -0.358 OA
HETATM   49  H   UNL N   1      -2.581  17.814  63.310  0.00  0.00     0.218 HD
ENDBRANCH  44  48
ENDBRANCH   2  40
BRANCH   8  50
HETATM   50  O   UNL N   1     -10.985  17.155  69.478  0.00  0.00    -0.360 OA
HETATM   51  H   UNL N   1     -11.851  17.477  69.735  0.00  0.00     0.217 HD
ENDBRANCH   8  50
BRANCH  10  52
HETATM   52  O   UNL N   1     -11.562  14.243  65.787  0.00  0.00    -0.318 OA
BRANCH  52  53
HETATM   53  C   UNL N   1     -11.149  12.918  65.925  0.00  0.00     0.298 C 
HETATM   54  C   UNL N   1     -10.817  12.306  64.533  0.00  0.00     0.205 C 
HETATM   55  C   UNL N   1     -10.452  10.821  64.721  0.00  0.00     0.183 C 
HETATM   56  C   UNL N   1      -9.370  10.651  65.807  0.00  0.00     0.180 C 
HETATM   57  C   UNL N   1      -9.835  11.408  67.077  0.00  0.00     0.180 C 
HETATM   58  O   UNL N   1     -10.022  12.797  66.786  0.00  0.00    -0.348 OA
BRANCH  54  59
HETATM   59  O   UNL N   1      -9.793  13.016  63.874  0.00  0.00    -0.388 OA
HETATM   60  H   UNL N   1      -8.958  12.956  64.403  0.00  0.00     0.210 HD
ENDBRANCH  54  59
BRANCH  55  61
HETATM   61  O   UNL N   1     -10.051  10.261  63.498  0.00  0.00    -0.390 OA
HETATM   62  H   UNL N   1     -10.743   9.597  63.244  0.00  0.00     0.210 HD
ENDBRANCH  55  61
BRANCH  56  63
HETATM   63  O   UNL N   1      -8.139  11.152  65.353  0.00  0.00    -0.390 OA
HETATM   64  H   UNL N   1      -7.777  11.728  66.076  0.00  0.00     0.210 HD
ENDBRANCH  56  63
BRANCH  57  65
HETATM   65  C   UNL N   1      -8.883  11.209  68.256  0.00  0.00     0.213 C 
BRANCH  65  66
HETATM   66  O   UNL N   1      -9.120   9.955  68.799  0.00  0.00    -0.315 OA
BRANCH  66  67
HETATM   67  C   UNL N   1      -9.065   9.663  70.129  0.00  0.00     0.293 C 
HETATM   68  O   UNL N   1      -7.993   9.666  70.719  0.00  0.00    -0.259 OA
BRANCH  67  69
HETATM   69  C   UNL N   1     -10.316   9.368  70.872  0.00  0.00     0.039 A 
HETATM   70  C   UNL N   1     -10.362   8.318  71.810  0.00  0.00     0.017 A 
HETATM   71  C   UNL N   1     -11.547   8.038  72.499  0.00  0.00     0.001 A 
HETATM   72  C   UNL N   1     -12.691   8.804  72.265  0.00  0.00     0.000 A 
HETATM   73  C   UNL N   1     -12.653   9.856  71.346  0.00  0.00     0.001 A 
HETATM   74  C   UNL N   1     -11.473  10.138  70.650  0.00  0.00     0.017 A 
ENDBRANCH  67  69
ENDBRANCH  66  67
ENDBRANCH  65  66
ENDBRANCH  57  65
ENDBRANCH  52  53
ENDBRANCH  10  52
TORSDOF 24
ENDMDL
MODEL 6
REMARK VINA RESULT:      -7.6      2.323      7.212
REMARK  24 active torsions:
REMARK  status: ('A' for Active; 'I' for Inactive)
REMARK    1  A    between atoms: C_2  and  C_51 
REMARK    2  A    between atoms: C_3  and  O_4 
REMARK    3  A    between atoms: C_5  and  O_6 
REMARK    4  A    between atoms: C_7  and  O_8 
REMARK    5  A    between atoms: C_9  and  O_10 
REMARK    6  A    between atoms: O_10  and  C_11 
REMARK    7  A    between atoms: C_12  and  C_43 
REMARK    8  A    between atoms: C_18  and  O_19 
REMARK    9  A    between atoms: C_21  and  O_22 
REMARK   10  A    between atoms: O_22  and  C_23 
REMARK   11  A    between atoms: C_25  and  C_32 
REMARK   12  A    between atoms: C_26  and  O_27 
REMARK   13  A    between atoms: C_28  and  O_29 
REMARK   14  A    between atoms: C_30  and  O_31 
REMARK   15  A    between atoms: C_32  and  O_33 
REMARK   16  A    between atoms: O_33  and  C_34 
REMARK   17  A    between atoms: C_34  and  C_36 
REMARK   18  A    between atoms: C_45  and  O_46 
REMARK   19  A    between atoms: C_47  and  O_48 
REMARK   20  A    between atoms: C_51  and  O_52 
REMARK   21  A    between atoms: O_52  and  C_53 
REMARK   22  A    between atoms: C_56  and  O_57 
REMARK   23  A    between atoms: C_58  and  O_59 
REMARK   24  A    between atoms: C_60  and  O_61 
ROOT
HETATM    1  C   UNL N   1      -6.389  10.728  68.490  0.00  0.00     0.157 A 
HETATM    2  C   UNL N   1      -6.113  11.224  67.190  0.00  0.00     0.124 A 
HETATM    3  O   UNL N   1      -5.910  12.537  67.023  0.00  0.00    -0.306 OA
HETATM    4  C   UNL N   1      -5.892  13.418  68.025  0.00  0.00     0.096 A 
HETATM    5  C   UNL N   1      -6.058  12.985  69.362  0.00  0.00     0.084 A 
HETATM    6  C   UNL N   1      -6.311  11.621  69.580  0.00  0.00     0.223 A 
HETATM    7  O   UNL N   1      -6.482  11.208  70.703  0.00  0.00    -0.284 OA
HETATM    8  C   UNL N   1      -5.999  13.946  70.417  0.00  0.00     0.085 A 
HETATM    9  C   UNL N   1      -5.816  15.278  70.108  0.00  0.00     0.074 A 
HETATM   10  C   UNL N   1      -5.695  15.736  68.781  0.00  0.00     0.077 A 
HETATM   11  C   UNL N   1      -5.716  14.790  67.742  0.00  0.00     0.075 A 
ENDROOT
BRANCH   1  12
HETATM   12  O   UNL N   1      -6.804   9.431  68.665  0.00  0.00    -0.311 OA
BRANCH  12  13
HETATM   13  C   UNL N   1      -8.139   9.030  68.640  0.00  0.00     0.298 C 
HETATM   14  O   UNL N   1      -8.291   8.110  67.551  0.00  0.00    -0.348 OA
HETATM   15  C   UNL N   1      -9.601   7.586  67.399  0.00  0.00     0.180 C 
HETATM   16  C   UNL N   1     -10.064   6.892  68.705  0.00  0.00     0.180 C 
HETATM   17  C   UNL N   1      -9.985   7.849  69.905  0.00  0.00     0.183 C 
HETATM   18  C   UNL N   1      -8.529   8.374  69.981  0.00  0.00     0.205 C 
BRANCH  15  19
HETATM   19  C   UNL N   1     -10.600   8.605  66.801  0.00  0.00     0.205 C 
BRANCH  19  20
HETATM   20  O   UNL N   1      -9.934   9.493  65.915  0.00  0.00    -0.356 OA
BRANCH  20  21
HETATM   21  C   UNL N   1     -10.170  10.867  66.232  0.00  0.00     0.291 C 
HETATM   22  C   UNL N   1     -10.857  11.641  65.063  0.00  0.00     0.204 C 
HETATM   23  C   UNL N   1     -11.118  13.112  65.439  0.00  0.00     0.183 C 
HETATM   24  C   UNL N   1     -11.853  13.140  66.797  0.00  0.00     0.178 C 
HETATM   25  C   UNL N   1     -11.064  12.326  67.859  0.00  0.00     0.152 C 
HETATM   26  O   UNL N   1     -10.917  10.974  67.441  0.00  0.00    -0.351 OA
HETATM   27  C   UNL N   1     -11.805  12.323  69.196  0.00  0.00     0.042 C 
BRANCH  22  28
HETATM   28  O   UNL N   1     -10.132  11.535  63.864  0.00  0.00    -0.388 OA
HETATM   29  H   UNL N   1     -10.374  12.313  63.297  0.00  0.00     0.210 HD
ENDBRANCH  22  28
BRANCH  23  30
HETATM   30  O   UNL N   1      -9.938  13.884  65.452  0.00  0.00    -0.390 OA
HETATM   31  H   UNL N   1      -9.199  13.368  65.045  0.00  0.00     0.210 HD
ENDBRANCH  23  30
BRANCH  24  32
HETATM   32  O   UNL N   1     -12.112  14.459  67.208  0.00  0.00    -0.390 OA
HETATM   33  H   UNL N   1     -11.754  15.070  66.514  0.00  0.00     0.210 HD
ENDBRANCH  24  32
ENDBRANCH  20  21
ENDBRANCH  19  20
ENDBRANCH  15  19
BRANCH  16  34
HETATM   34  O   UNL N   1     -11.358   6.361  68.577  0.00  0.00    -0.390 OA
HETATM   35  H   UNL N   1     -11.978   7.012  68.999  0.00  0.00     0.210 HD
ENDBRANCH  16  34
BRANCH  17  36
HETATM   36  O   UNL N   1     -10.886   8.921  69.763  0.00  0.00    -0.390 OA
HETATM   37  H   UNL N   1     -11.031   9.060  68.791  0.00  0.00     0.210 HD
ENDBRANCH  17  36
BRANCH  18  38
HETATM   38  O   UNL N   1      -8.331   9.258  71.061  0.00  0.00    -0.388 OA
HETATM   39  H   UNL N   1      -9.203   9.645  71.328  0.00  0.00     0.210 HD
ENDBRANCH  18  38
ENDBRANCH  12  13
ENDBRANCH   1  12
BRANCH   2  40
HETATM   40  C   UNL N   1      -6.049  10.345  65.973  0.00  0.00     0.004 A 
HETATM   41  C   UNL N   1      -5.041   9.367  65.877  0.00  0.00     0.017 A 
HETATM   42  C   UNL N   1      -4.975   8.510  64.773  0.00  0.00     0.040 A 
HETATM   43  C   UNL N   1      -5.927   8.593  63.753  0.00  0.00     0.098 A 
HETATM   44  C   UNL N   1      -6.954   9.547  63.838  0.00  0.00     0.099 A 
HETATM   45  C   UNL N   1      -7.011  10.419  64.937  0.00  0.00     0.053 A 
BRANCH  43  46
HETATM   46  O   UNL N   1      -5.849   7.742  62.706  0.00  0.00    -0.358 OA
HETATM   47  H   UNL N   1      -6.636   7.380  62.273  0.00  0.00     0.218 HD
ENDBRANCH  43  46
BRANCH  44  48
HETATM   48  O   UNL N   1      -7.892   9.614  62.868  0.00  0.00    -0.358 OA
HETATM   49  H   UNL N   1      -8.223  10.461  62.534  0.00  0.00     0.218 HD
ENDBRANCH  44  48
ENDBRANCH   2  40
BRANCH   8  50
HETATM   50  O   UNL N   1      -6.125  13.662  71.736  0.00  0.00    -0.360 OA
HETATM   51  H   UNL N   1      -5.610  13.997  72.472  0.00  0.00     0.217 HD
ENDBRANCH   8  50
BRANCH  10  52
HETATM   52  O   UNL N   1      -5.584  17.075  68.496  0.00  0.00    -0.318 OA
BRANCH  52  53
HETATM   53  C   UNL N   1      -6.678  17.940  68.462  0.00  0.00     0.298 C 
HETATM   54  C   UNL N   1      -6.327  19.225  67.659  0.00  0.00     0.205 C 
HETATM   55  C   UNL N   1      -7.526  20.189  67.720  0.00  0.00     0.183 C 
HETATM   56  C   UNL N   1      -8.831  19.475  67.311  0.00  0.00     0.180 C 
HETATM   57  C   UNL N   1      -8.953  18.174  68.146  0.00  0.00     0.180 C 
HETATM   58  O   UNL N   1      -7.830  17.320  67.902  0.00  0.00    -0.348 OA
BRANCH  54  59
HETATM   59  O   UNL N   1      -5.958  18.934  66.329  0.00  0.00    -0.388 OA
HETATM   60  H   UNL N   1      -6.744  19.050  65.737  0.00  0.00     0.210 HD
ENDBRANCH  54  59
BRANCH  55  61
HETATM   61  O   UNL N   1      -7.283  21.319  66.923  0.00  0.00    -0.390 OA
HETATM   62  H   UNL N   1      -7.109  22.075  67.541  0.00  0.00     0.210 HD
ENDBRANCH  55  61
BRANCH  56  63
HETATM   63  O   UNL N   1      -8.819  19.183  65.937  0.00  0.00    -0.390 OA
HETATM   64  H   UNL N   1      -8.074  18.544  65.784  0.00  0.00     0.210 HD
ENDBRANCH  56  63
BRANCH  57  65
HETATM   65  C   UNL N   1     -10.273  17.444  67.898  0.00  0.00     0.213 C 
BRANCH  65  66
HETATM   66  O   UNL N   1     -10.907  17.265  69.118  0.00  0.00    -0.315 OA
BRANCH  66  67
HETATM   67  C   UNL N   1     -10.906  16.103  69.830  0.00  0.00     0.293 C 
HETATM   68  O   UNL N   1     -10.036  15.263  69.640  0.00  0.00    -0.259 OA
BRANCH  67  69
HETATM   69  C   UNL N   1     -11.948  15.868  70.860  0.00  0.00     0.039 A 
HETATM   70  C   UNL N   1     -11.704  16.184  72.211  0.00  0.00     0.017 A 
HETATM   71  C   UNL N   1     -12.686  15.950  73.180  0.00  0.00     0.001 A 
HETATM   72  C   UNL N   1     -13.919  15.408  72.810  0.00  0.00     0.000 A 
HETATM   73  C   UNL N   1     -14.176  15.102  71.471  0.00  0.00     0.001 A 
HETATM   74  C   UNL N   1     -13.196  15.328  70.499  0.00  0.00     0.017 A 
ENDBRANCH  67  69
ENDBRANCH  66  67
ENDBRANCH  65  66
ENDBRANCH  57  65
ENDBRANCH  52  53
ENDBRANCH  10  52
TORSDOF 24
ENDMDL
MODEL 7
REMARK VINA RESULT:      -7.4      2.139     10.100
REMARK  24 active torsions:
REMARK  status: ('A' for Active; 'I' for Inactive)
REMARK    1  A    between atoms: C_2  and  C_51 
REMARK    2  A    between atoms: C_3  and  O_4 
REMARK    3  A    between atoms: C_5  and  O_6 
REMARK    4  A    between atoms: C_7  and  O_8 
REMARK    5  A    between atoms: C_9  and  O_10 
REMARK    6  A    between atoms: O_10  and  C_11 
REMARK    7  A    between atoms: C_12  and  C_43 
REMARK    8  A    between atoms: C_18  and  O_19 
REMARK    9  A    between atoms: C_21  and  O_22 
REMARK   10  A    between atoms: O_22  and  C_23 
REMARK   11  A    between atoms: C_25  and  C_32 
REMARK   12  A    between atoms: C_26  and  O_27 
REMARK   13  A    between atoms: C_28  and  O_29 
REMARK   14  A    between atoms: C_30  and  O_31 
REMARK   15  A    between atoms: C_32  and  O_33 
REMARK   16  A    between atoms: O_33  and  C_34 
REMARK   17  A    between atoms: C_34  and  C_36 
REMARK   18  A    between atoms: C_45  and  O_46 
REMARK   19  A    between atoms: C_47  and  O_48 
REMARK   20  A    between atoms: C_51  and  O_52 
REMARK   21  A    between atoms: O_52  and  C_53 
REMARK   22  A    between atoms: C_56  and  O_57 
REMARK   23  A    between atoms: C_58  and  O_59 
REMARK   24  A    between atoms: C_60  and  O_61 
ROOT
HETATM    1  C   UNL N   1      -7.948  15.160  67.002  0.00  0.00     0.157 A 
HETATM    2  C   UNL N   1      -7.470  14.355  68.069  0.00  0.00     0.124 A 
HETATM    3  O   UNL N   1      -8.277  13.429  68.601  0.00  0.00    -0.306 OA
HETATM    4  C   UNL N   1      -9.505  13.167  68.147  0.00  0.00     0.096 A 
HETATM    5  C   UNL N   1     -10.014  13.857  67.021  0.00  0.00     0.084 A 
HETATM    6  C   UNL N   1      -9.215  14.864  66.456  0.00  0.00     0.223 A 
HETATM    7  O   UNL N   1      -9.618  15.496  65.507  0.00  0.00    -0.284 OA
HETATM    8  C   UNL N   1     -11.317  13.531  66.537  0.00  0.00     0.085 A 
HETATM    9  C   UNL N   1     -12.064  12.576  67.197  0.00  0.00     0.074 A 
HETATM   10  C   UNL N   1     -11.593  11.911  68.346  0.00  0.00     0.077 A 
HETATM   11  C   UNL N   1     -10.298  12.202  68.805  0.00  0.00     0.075 A 
ENDROOT
BRANCH   1  12
HETATM   12  O   UNL N   1      -7.229  16.249  66.576  0.00  0.00    -0.311 OA
BRANCH  12  13
HETATM   13  C   UNL N   1      -7.250  17.492  67.207  0.00  0.00     0.298 C 
HETATM   14  O   UNL N   1      -5.906  17.798  67.599  0.00  0.00    -0.348 OA
HETATM   15  C   UNL N   1      -5.750  19.053  68.243  0.00  0.00     0.180 C 
HETATM   16  C   UNL N   1      -6.277  20.197  67.340  0.00  0.00     0.180 C 
HETATM   17  C   UNL N   1      -7.740  19.959  66.935  0.00  0.00     0.183 C 
HETATM   18  C   UNL N   1      -7.810  18.569  66.254  0.00  0.00     0.205 C 
BRANCH  15  19
HETATM   19  C   UNL N   1      -6.276  19.062  69.699  0.00  0.00     0.205 C 
BRANCH  19  20
HETATM   20  O   UNL N   1      -5.199  18.955  70.618  0.00  0.00    -0.356 OA
BRANCH  20  21
HETATM   21  C   UNL N   1      -3.978  19.485  70.098  0.00  0.00     0.291 C 
HETATM   22  C   UNL N   1      -3.636  20.890  70.687  0.00  0.00     0.204 C 
HETATM   23  C   UNL N   1      -2.306  21.427  70.126  0.00  0.00     0.183 C 
HETATM   24  C   UNL N   1      -1.230  20.335  70.307  0.00  0.00     0.178 C 
HETATM   25  C   UNL N   1      -1.705  18.994  69.683  0.00  0.00     0.152 C 
HETATM   26  O   UNL N   1      -2.912  18.561  70.299  0.00  0.00    -0.351 OA
HETATM   27  C   UNL N   1      -0.657  17.901  69.890  0.00  0.00     0.042 C 
BRANCH  22  28
HETATM   28  O   UNL N   1      -4.685  21.808  70.501  0.00  0.00    -0.388 OA
HETATM   29  H   UNL N   1      -4.283  22.665  70.201  0.00  0.00     0.210 HD
ENDBRANCH  22  28
BRANCH  23  30
HETATM   30  O   UNL N   1      -2.418  21.854  68.786  0.00  0.00    -0.390 OA
HETATM   31  H   UNL N   1      -3.369  21.859  68.517  0.00  0.00     0.210 HD
ENDBRANCH  23  30
BRANCH  24  32
HETATM   32  O   UNL N   1       0.013  20.757  69.801  0.00  0.00    -0.390 OA
HETATM   33  H   UNL N   1       0.145  20.324  68.919  0.00  0.00     0.210 HD
ENDBRANCH  24  32
ENDBRANCH  20  21
ENDBRANCH  19  20
ENDBRANCH  15  19
BRANCH  16  34
HETATM   34  O   UNL N   1      -6.128  21.451  67.956  0.00  0.00    -0.390 OA
HETATM   35  H   UNL N   1      -5.860  22.089  67.244  0.00  0.00     0.210 HD
ENDBRANCH  16  34
BRANCH  17  36
HETATM   36  O   UNL N   1      -8.593  20.002  68.053  0.00  0.00    -0.390 OA
HETATM   37  H   UNL N   1      -8.671  19.076  68.402  0.00  0.00     0.210 HD
ENDBRANCH  17  36
BRANCH  18  38
HETATM   38  O   UNL N   1      -9.113  18.245  65.823  0.00  0.00    -0.388 OA
HETATM   39  H   UNL N   1      -9.735  18.966  66.099  0.00  0.00     0.210 HD
ENDBRANCH  18  38
ENDBRANCH  12  13
ENDBRANCH   1  12
BRANCH   2  40
HETATM   40  C   UNL N   1      -6.091  14.501  68.650  0.00  0.00     0.004 A 
HETATM   41  C   UNL N   1      -4.996  13.914  67.988  0.00  0.00     0.017 A 
HETATM   42  C   UNL N   1      -3.695  14.060  68.485  0.00  0.00     0.040 A 
HETATM   43  C   UNL N   1      -3.457  14.813  69.638  0.00  0.00     0.098 A 
HETATM   44  C   UNL N   1      -4.532  15.423  70.303  0.00  0.00     0.099 A 
HETATM   45  C   UNL N   1      -5.839  15.263  69.815  0.00  0.00     0.053 A 
BRANCH  43  46
HETATM   46  O   UNL N   1      -2.190  14.951  70.087  0.00  0.00    -0.358 OA
HETATM   47  H   UNL N   1      -1.594  14.195  70.194  0.00  0.00     0.218 HD
ENDBRANCH  43  46
BRANCH  44  48
HETATM   48  O   UNL N   1      -4.305  16.174  71.403  0.00  0.00    -0.358 OA
HETATM   49  H   UNL N   1      -3.472  16.122  71.894  0.00  0.00     0.218 HD
ENDBRANCH  44  48
ENDBRANCH   2  40
BRANCH   8  50
HETATM   50  O   UNL N   1     -11.914  14.103  65.463  0.00  0.00    -0.360 OA
HETATM   51  H   UNL N   1     -12.084  13.721  64.599  0.00  0.00     0.217 HD
ENDBRANCH   8  50
BRANCH  10  52
HETATM   52  O   UNL N   1     -12.383  11.016  69.024  0.00  0.00    -0.318 OA
BRANCH  52  53
HETATM   53  C   UNL N   1     -11.937  10.291  70.130  0.00  0.00     0.298 C 
HETATM   54  C   UNL N   1     -13.120   9.995  71.096  0.00  0.00     0.205 C 
HETATM   55  C   UNL N   1     -12.571   9.273  72.341  0.00  0.00     0.183 C 
HETATM   56  C   UNL N   1     -11.708   8.059  71.941  0.00  0.00     0.180 C 
HETATM   57  C   UNL N   1     -10.657   8.533  70.905  0.00  0.00     0.180 C 
HETATM   58  O   UNL N   1     -11.308   9.073  69.750  0.00  0.00    -0.348 OA
BRANCH  54  59
HETATM   59  O   UNL N   1     -14.142   9.251  70.469  0.00  0.00    -0.388 OA
HETATM   60  H   UNL N   1     -13.779   8.378  70.175  0.00  0.00     0.210 HD
ENDBRANCH  54  59
BRANCH  55  61
HETATM   61  O   UNL N   1     -13.625   8.901  73.191  0.00  0.00    -0.390 OA
HETATM   62  H   UNL N   1     -14.331   8.504  72.617  0.00  0.00     0.210 HD
ENDBRANCH  55  61
BRANCH  56  63
HETATM   63  O   UNL N   1     -12.514   7.042  71.402  0.00  0.00    -0.390 OA
HETATM   64  H   UNL N   1     -13.075   7.461  70.698  0.00  0.00     0.210 HD
ENDBRANCH  56  63
BRANCH  57  65
HETATM   65  C   UNL N   1      -9.674   7.426  70.525  0.00  0.00     0.213 C 
BRANCH  65  66
HETATM   66  O   UNL N   1      -9.560   7.402  69.143  0.00  0.00    -0.315 OA
BRANCH  66  67
HETATM   67  C   UNL N   1      -8.474   7.844  68.447  0.00  0.00     0.293 C 
HETATM   68  O   UNL N   1      -7.363   7.390  68.682  0.00  0.00    -0.259 OA
BRANCH  67  69
HETATM   69  C   UNL N   1      -8.647   8.859  67.377  0.00  0.00     0.039 A 
HETATM   70  C   UNL N   1      -7.639   9.809  67.121  0.00  0.00     0.017 A 
HETATM   71  C   UNL N   1      -7.812  10.771  66.120  0.00  0.00     0.001 A 
HETATM   72  C   UNL N   1      -8.984  10.789  65.361  0.00  0.00     0.000 A 
HETATM   73  C   UNL N   1      -9.986   9.844  65.599  0.00  0.00     0.001 A 
HETATM   74  C   UNL N   1      -9.822   8.883  66.602  0.00  0.00     0.017 A 
ENDBRANCH  67  69
ENDBRANCH  66  67
ENDBRANCH  65  66
ENDBRANCH  57  65
ENDBRANCH  52  53
ENDBRANCH  10  52
TORSDOF 24
ENDMDL
MODEL 8
REMARK VINA RESULT:      -7.4      2.778      5.723
REMARK  24 active torsions:
REMARK  status: ('A' for Active; 'I' for Inactive)
REMARK    1  A    between atoms: C_2  and  C_51 
REMARK    2  A    between atoms: C_3  and  O_4 
REMARK    3  A    between atoms: C_5  and  O_6 
REMARK    4  A    between atoms: C_7  and  O_8 
REMARK    5  A    between atoms: C_9  and  O_10 
REMARK    6  A    between atoms: O_10  and  C_11 
REMARK    7  A    between atoms: C_12  and  C_43 
REMARK    8  A    between atoms: C_18  and  O_19 
REMARK    9  A    between atoms: C_21  and  O_22 
REMARK   10  A    between atoms: O_22  and  C_23 
REMARK   11  A    between atoms: C_25  and  C_32 
REMARK   12  A    between atoms: C_26  and  O_27 
REMARK   13  A    between atoms: C_28  and  O_29 
REMARK   14  A    between atoms: C_30  and  O_31 
REMARK   15  A    between atoms: C_32  and  O_33 
REMARK   16  A    between atoms: O_33  and  C_34 
REMARK   17  A    between atoms: C_34  and  C_36 
REMARK   18  A    between atoms: C_45  and  O_46 
REMARK   19  A    between atoms: C_47  and  O_48 
REMARK   20  A    between atoms: C_51  and  O_52 
REMARK   21  A    between atoms: O_52  and  C_53 
REMARK   22  A    between atoms: C_56  and  O_57 
REMARK   23  A    between atoms: C_58  and  O_59 
REMARK   24  A    between atoms: C_60  and  O_61 
ROOT
HETATM    1  C   UNL N   1     -11.165  10.943  67.315  0.00  0.00     0.157 A 
HETATM    2  C   UNL N   1     -11.219  11.459  68.635  0.00  0.00     0.124 A 
HETATM    3  O   UNL N   1     -11.004  12.765  68.834  0.00  0.00    -0.306 OA
HETATM    4  C   UNL N   1     -10.796  13.641  67.849  0.00  0.00     0.096 A 
HETATM    5  C   UNL N   1     -10.829  13.220  66.498  0.00  0.00     0.084 A 
HETATM    6  C   UNL N   1     -11.014  11.851  66.245  0.00  0.00     0.223 A 
HETATM    7  O   UNL N   1     -11.027  11.441  65.108  0.00  0.00    -0.284 OA
HETATM    8  C   UNL N   1     -10.638  14.186  65.464  0.00  0.00     0.085 A 
HETATM    9  C   UNL N   1     -10.392  15.501  65.803  0.00  0.00     0.074 A 
HETATM   10  C   UNL N   1     -10.310  15.931  67.142  0.00  0.00     0.077 A 
HETATM   11  C   UNL N   1     -10.533  14.992  68.163  0.00  0.00     0.075 A 
ENDROOT
BRANCH   1  12
HETATM   12  O   UNL N   1     -11.173   9.587  67.097  0.00  0.00    -0.311 OA
BRANCH  12  13
HETATM   13  C   UNL N   1     -10.033   8.837  66.809  0.00  0.00     0.298 C 
HETATM   14  O   UNL N   1      -8.920   9.494  67.426  0.00  0.00    -0.348 OA
HETATM   15  C   UNL N   1      -7.673   8.840  67.244  0.00  0.00     0.180 C 
HETATM   16  C   UNL N   1      -7.742   7.383  67.767  0.00  0.00     0.180 C 
HETATM   17  C   UNL N   1      -8.883   6.602  67.095  0.00  0.00     0.183 C 
HETATM   18  C   UNL N   1     -10.191   7.396  67.338  0.00  0.00     0.205 C 
BRANCH  15  19
HETATM   19  C   UNL N   1      -7.100   9.005  65.815  0.00  0.00     0.205 C 
BRANCH  19  20
HETATM   20  O   UNL N   1      -7.883   9.925  65.069  0.00  0.00    -0.356 OA
BRANCH  20  21
HETATM   21  C   UNL N   1      -8.328   9.385  63.823  0.00  0.00     0.291 C 
HETATM   22  C   UNL N   1      -8.296  10.437  62.670  0.00  0.00     0.204 C 
HETATM   23  C   UNL N   1      -8.760   9.824  61.335  0.00  0.00     0.183 C 
HETATM   24  C   UNL N   1      -7.956   8.528  61.094  0.00  0.00     0.178 C 
HETATM   25  C   UNL N   1      -8.071   7.581  62.321  0.00  0.00     0.152 C 
HETATM   26  O   UNL N   1      -7.575   8.222  63.490  0.00  0.00    -0.351 OA
HETATM   27  C   UNL N   1      -7.248   6.311  62.100  0.00  0.00     0.042 C 
BRANCH  22  28
HETATM   28  O   UNL N   1      -9.029  11.592  62.991  0.00  0.00    -0.388 OA
HETATM   29  H   UNL N   1      -9.948  11.473  62.636  0.00  0.00     0.210 HD
ENDBRANCH  22  28
BRANCH  23  30
HETATM   30  O   UNL N   1     -10.154   9.606  61.296  0.00  0.00    -0.390 OA
HETATM   31  H   UNL N   1     -10.550   9.835  62.172  0.00  0.00     0.210 HD
ENDBRANCH  23  30
BRANCH  24  32
HETATM   32  O   UNL N   1      -8.342   7.906  59.893  0.00  0.00    -0.390 OA
HETATM   33  H   UNL N   1      -9.040   7.235  60.108  0.00  0.00     0.210 HD
ENDBRANCH  24  32
ENDBRANCH  20  21
ENDBRANCH  19  20
ENDBRANCH  15  19
BRANCH  16  34
HETATM   34  O   UNL N   1      -6.517   6.716  67.601  0.00  0.00    -0.390 OA
HETATM   35  H   UNL N   1      -6.667   5.771  67.869  0.00  0.00     0.210 HD
ENDBRANCH  16  34
BRANCH  17  36
HETATM   36  O   UNL N   1      -8.652   6.447  65.715  0.00  0.00    -0.390 OA
HETATM   37  H   UNL N   1      -7.706   6.693  65.543  0.00  0.00     0.210 HD
ENDBRANCH  17  36
BRANCH  18  38
HETATM   38  O   UNL N   1     -11.318   6.763  66.773  0.00  0.00    -0.388 OA
HETATM   39  H   UNL N   1     -12.076   7.402  66.758  0.00  0.00     0.210 HD
ENDBRANCH  18  38
ENDBRANCH  12  13
ENDBRANCH   1  12
BRANCH   2  40
HETATM   40  C   UNL N   1     -11.495  10.602  69.839  0.00  0.00     0.004 A 
HETATM   41  C   UNL N   1     -12.800  10.544  70.363  0.00  0.00     0.017 A 
HETATM   42  C   UNL N   1     -13.096   9.729  71.462  0.00  0.00     0.040 A 
HETATM   43  C   UNL N   1     -12.103   8.939  72.047  0.00  0.00     0.098 A 
HETATM   44  C   UNL N   1     -10.798   8.966  71.528  0.00  0.00     0.099 A 
HETATM   45  C   UNL N   1     -10.496   9.796  70.436  0.00  0.00     0.053 A 
BRANCH  43  46
HETATM   46  O   UNL N   1     -12.420   8.149  73.097  0.00  0.00    -0.358 OA
HETATM   47  H   UNL N   1     -12.776   8.506  73.923  0.00  0.00     0.218 HD
ENDBRANCH  43  46
BRANCH  44  48
HETATM   48  O   UNL N   1      -9.841   8.184  72.072  0.00  0.00    -0.358 OA
HETATM   49  H   UNL N   1      -9.685   8.156  73.028  0.00  0.00     0.218 HD
ENDBRANCH  44  48
ENDBRANCH   2  40
BRANCH   8  50
HETATM   50  O   UNL N   1     -10.662  13.918  64.135  0.00  0.00    -0.360 OA
HETATM   51  H   UNL N   1     -11.412  13.680  63.586  0.00  0.00     0.217 HD
ENDBRANCH   8  50
BRANCH  10  52
HETATM   52  O   UNL N   1      -9.995  17.231  67.454  0.00  0.00    -0.318 OA
BRANCH  52  53
HETATM   53  C   UNL N   1      -8.731  17.781  67.239  0.00  0.00     0.298 C 
HETATM   54  C   UNL N   1      -8.800  19.335  67.294  0.00  0.00     0.205 C 
HETATM   55  C   UNL N   1      -7.407  19.903  66.966  0.00  0.00     0.183 C 
HETATM   56  C   UNL N   1      -6.321  19.246  67.843  0.00  0.00     0.180 C 
HETATM   57  C   UNL N   1      -6.477  17.708  67.734  0.00  0.00     0.180 C 
HETATM   58  O   UNL N   1      -7.776  17.307  68.183  0.00  0.00    -0.348 OA
BRANCH  54  59
HETATM   59  O   UNL N   1      -9.274  19.799  68.539  0.00  0.00    -0.388 OA
HETATM   60  H   UNL N   1      -9.849  19.106  68.951  0.00  0.00     0.210 HD
ENDBRANCH  54  59
BRANCH  55  61
HETATM   61  O   UNL N   1      -7.408  21.300  67.103  0.00  0.00    -0.390 OA
HETATM   62  H   UNL N   1      -8.026  21.516  67.848  0.00  0.00     0.210 HD
ENDBRANCH  55  61
BRANCH  56  63
HETATM   63  O   UNL N   1      -6.450  19.666  69.177  0.00  0.00    -0.390 OA
HETATM   64  H   UNL N   1      -7.412  19.587  69.413  0.00  0.00     0.210 HD
ENDBRANCH  56  63
BRANCH  57  65
HETATM   65  C   UNL N   1      -5.374  16.957  68.480  0.00  0.00     0.213 C 
BRANCH  65  66
HETATM   66  O   UNL N   1      -5.810  16.718  69.775  0.00  0.00    -0.315 OA
BRANCH  66  67
HETATM   67  C   UNL N   1      -5.444  15.645  70.531  0.00  0.00     0.293 C 
HETATM   68  O   UNL N   1      -4.792  15.803  71.554  0.00  0.00    -0.259 OA
BRANCH  67  69
HETATM   69  C   UNL N   1      -5.865  14.280  70.126  0.00  0.00     0.039 A 
HETATM   70  C   UNL N   1      -5.233  13.145  70.670  0.00  0.00     0.017 A 
HETATM   71  C   UNL N   1      -5.626  11.861  70.276  0.00  0.00     0.001 A 
HETATM   72  C   UNL N   1      -6.655  11.698  69.346  0.00  0.00     0.000 A 
HETATM   73  C   UNL N   1      -7.297  12.817  68.809  0.00  0.00     0.001 A 
HETATM   74  C   UNL N   1      -6.905  14.103  69.194  0.00  0.00     0.017 A 
ENDBRANCH  67  69
ENDBRANCH  66  67
ENDBRANCH  65  66
ENDBRANCH  57  65
ENDBRANCH  52  53
ENDBRANCH  10  52
TORSDOF 24
ENDMDL
MODEL 9
REMARK VINA RESULT:      -7.4      2.640      6.186
REMARK  24 active torsions:
REMARK  status: ('A' for Active; 'I' for Inactive)
REMARK    1  A    between atoms: C_2  and  C_51 
REMARK    2  A    between atoms: C_3  and  O_4 
REMARK    3  A    between atoms: C_5  and  O_6 
REMARK    4  A    between atoms: C_7  and  O_8 
REMARK    5  A    between atoms: C_9  and  O_10 
REMARK    6  A    between atoms: O_10  and  C_11 
REMARK    7  A    between atoms: C_12  and  C_43 
REMARK    8  A    between atoms: C_18  and  O_19 
REMARK    9  A    between atoms: C_21  and  O_22 
REMARK   10  A    between atoms: O_22  and  C_23 
REMARK   11  A    between atoms: C_25  and  C_32 
REMARK   12  A    between atoms: C_26  and  O_27 
REMARK   13  A    between atoms: C_28  and  O_29 
REMARK   14  A    between atoms: C_30  and  O_31 
REMARK   15  A    between atoms: C_32  and  O_33 
REMARK   16  A    between atoms: O_33  and  C_34 
REMARK   17  A    between atoms: C_34  and  C_36 
REMARK   18  A    between atoms: C_45  and  O_46 
REMARK   19  A    between atoms: C_47  and  O_48 
REMARK   20  A    between atoms: C_51  and  O_52 
REMARK   21  A    between atoms: O_52  and  C_53 
REMARK   22  A    between atoms: C_56  and  O_57 
REMARK   23  A    between atoms: C_58  and  O_59 
REMARK   24  A    between atoms: C_60  and  O_61 
ROOT
HETATM    1  C   UNL N   1     -11.148  11.254  67.335  0.00  0.00     0.157 A 
HETATM    2  C   UNL N   1     -11.241  11.729  68.669  0.00  0.00     0.124 A 
HETATM    3  O   UNL N   1     -11.043  13.030  68.913  0.00  0.00    -0.306 OA
HETATM    4  C   UNL N   1     -10.820  13.938  67.960  0.00  0.00     0.096 A 
HETATM    5  C   UNL N   1     -10.815  13.559  66.597  0.00  0.00     0.084 A 
HETATM    6  C   UNL N   1     -10.980  12.196  66.298  0.00  0.00     0.223 A 
HETATM    7  O   UNL N   1     -10.960  11.821  65.149  0.00  0.00    -0.284 OA
HETATM    8  C   UNL N   1     -10.608  14.557  65.598  0.00  0.00     0.085 A 
HETATM    9  C   UNL N   1     -10.383  15.863  65.984  0.00  0.00     0.074 A 
HETATM   10  C   UNL N   1     -10.339  16.253  67.337  0.00  0.00     0.077 A 
HETATM   11  C   UNL N   1     -10.578  15.281  68.323  0.00  0.00     0.075 A 
ENDROOT
BRANCH   1  12
HETATM   12  O   UNL N   1     -11.138   9.905  67.076  0.00  0.00    -0.311 OA
BRANCH  12  13
HETATM   13  C   UNL N   1      -9.980   9.167  66.834  0.00  0.00     0.298 C 
HETATM   14  O   UNL N   1      -8.889   9.868  67.443  0.00  0.00    -0.348 OA
HETATM   15  C   UNL N   1      -7.627   9.232  67.305  0.00  0.00     0.180 C 
HETATM   16  C   UNL N   1      -7.678   7.794  67.881  0.00  0.00     0.180 C 
HETATM   17  C   UNL N   1      -8.793   6.967  67.220  0.00  0.00     0.183 C 
HETATM   18  C   UNL N   1     -10.120   7.744  67.413  0.00  0.00     0.205 C 
BRANCH  15  19
HETATM   19  C   UNL N   1      -7.034   9.355  65.881  0.00  0.00     0.205 C 
BRANCH  19  20
HETATM   20  O   UNL N   1      -7.824  10.228  65.087  0.00  0.00    -0.356 OA
BRANCH  20  21
HETATM   21  C   UNL N   1      -8.255   9.624  63.866  0.00  0.00     0.291 C 
HETATM   22  C   UNL N   1      -8.293  10.635  62.678  0.00  0.00     0.204 C 
HETATM   23  C   UNL N   1      -8.741   9.954  61.371  0.00  0.00     0.183 C 
HETATM   24  C   UNL N   1      -7.874   8.693  61.163  0.00  0.00     0.178 C 
HETATM   25  C   UNL N   1      -7.924   7.784  62.422  0.00  0.00     0.152 C 
HETATM   26  O   UNL N   1      -7.447   8.490  63.562  0.00  0.00    -0.351 OA
HETATM   27  C   UNL N   1      -7.039   6.552  62.234  0.00  0.00     0.042 C 
BRANCH  22  28
HETATM   28  O   UNL N   1      -9.081  11.762  62.970  0.00  0.00    -0.388 OA
HETATM   29  H   UNL N   1      -8.677  12.216  63.755  0.00  0.00     0.210 HD
ENDBRANCH  22  28
BRANCH  23  30
HETATM   30  O   UNL N   1     -10.121   9.664  61.359  0.00  0.00    -0.390 OA
HETATM   31  H   UNL N   1     -10.604  10.367  60.860  0.00  0.00     0.210 HD
ENDBRANCH  23  30
BRANCH  24  32
HETATM   32  O   UNL N   1      -8.241   8.011  59.989  0.00  0.00    -0.390 OA
HETATM   33  H   UNL N   1      -8.482   8.689  59.307  0.00  0.00     0.210 HD
ENDBRANCH  24  32
ENDBRANCH  20  21
ENDBRANCH  19  20
ENDBRANCH  15  19
BRANCH  16  34
HETATM   34  O   UNL N   1      -6.438   7.145  67.760  0.00  0.00    -0.390 OA
HETATM   35  H   UNL N   1      -6.412   6.443  68.462  0.00  0.00     0.210 HD
ENDBRANCH  16  34
BRANCH  17  36
HETATM   36  O   UNL N   1      -8.536   6.766  65.851  0.00  0.00    -0.390 OA
HETATM   37  H   UNL N   1      -7.798   6.106  65.782  0.00  0.00     0.210 HD
ENDBRANCH  17  36
BRANCH  18  38
HETATM   38  O   UNL N   1     -11.225   7.069  66.855  0.00  0.00    -0.388 OA
HETATM   39  H   UNL N   1     -12.010   7.674  66.857  0.00  0.00     0.210 HD
ENDBRANCH  18  38
ENDBRANCH  12  13
ENDBRANCH   1  12
BRANCH   2  40
HETATM   40  C   UNL N   1     -11.538  10.833  69.838  0.00  0.00     0.004 A 
HETATM   41  C   UNL N   1     -12.851  10.763  70.341  0.00  0.00     0.017 A 
HETATM   42  C   UNL N   1     -13.167   9.913  71.408  0.00  0.00     0.040 A 
HETATM   43  C   UNL N   1     -12.186   9.098  71.979  0.00  0.00     0.098 A 
HETATM   44  C   UNL N   1     -10.874   9.136  71.480  0.00  0.00     0.099 A 
HETATM   45  C   UNL N   1     -10.552  10.001  70.422  0.00  0.00     0.053 A 
BRANCH  43  46
HETATM   46  O   UNL N   1     -12.523   8.275  72.996  0.00  0.00    -0.358 OA
HETATM   47  H   UNL N   1     -12.274   8.457  73.914  0.00  0.00     0.218 HD
ENDBRANCH  43  46
BRANCH  44  48
HETATM   48  O   UNL N   1      -9.929   8.330  72.011  0.00  0.00    -0.358 OA
HETATM   49  H   UNL N   1     -10.088   7.817  72.817  0.00  0.00     0.218 HD
ENDBRANCH  44  48
ENDBRANCH   2  40
BRANCH   8  50
HETATM   50  O   UNL N   1     -10.596  14.330  64.262  0.00  0.00    -0.360 OA
HETATM   51  H   UNL N   1     -10.725  14.957  63.547  0.00  0.00     0.217 HD
ENDBRANCH   8  50
BRANCH  10  52
HETATM   52  O   UNL N   1     -10.044  17.545  67.696  0.00  0.00    -0.318 OA
BRANCH  52  53
HETATM   53  C   UNL N   1      -8.774  18.104  67.556  0.00  0.00     0.298 C 
HETATM   54  C   UNL N   1      -8.689  18.932  66.242  0.00  0.00     0.205 C 
HETATM   55  C   UNL N   1      -7.250  19.457  66.081  0.00  0.00     0.183 C 
HETATM   56  C   UNL N   1      -6.777  20.177  67.361  0.00  0.00     0.180 C 
HETATM   57  C   UNL N   1      -7.033  19.236  68.567  0.00  0.00     0.180 C 
HETATM   58  O   UNL N   1      -8.427  18.925  68.666  0.00  0.00    -0.348 OA
BRANCH  54  59
HETATM   59  O   UNL N   1      -9.634  19.979  66.214  0.00  0.00    -0.388 OA
HETATM   60  H   UNL N   1      -9.444  20.612  66.952  0.00  0.00     0.210 HD
ENDBRANCH  54  59
BRANCH  55  61
HETATM   61  O   UNL N   1      -7.160  20.292  64.956  0.00  0.00    -0.390 OA
HETATM   62  H   UNL N   1      -7.809  19.947  64.289  0.00  0.00     0.210 HD
ENDBRANCH  55  61
BRANCH  56  63
HETATM   63  O   UNL N   1      -7.466  21.390  67.523  0.00  0.00    -0.390 OA
HETATM   64  H   UNL N   1      -7.978  21.321  68.371  0.00  0.00     0.210 HD
ENDBRANCH  56  63
BRANCH  57  65
HETATM   65  C   UNL N   1      -6.495  19.810  69.877  0.00  0.00     0.213 C 
BRANCH  65  66
HETATM   66  O   UNL N   1      -5.702  20.907  69.578  0.00  0.00    -0.315 OA
BRANCH  66  67
HETATM   67  C   UNL N   1      -4.549  21.231  70.229  0.00  0.00     0.293 C 
HETATM   68  O   UNL N   1      -4.568  22.014  71.169  0.00  0.00    -0.259 OA
BRANCH  67  69
HETATM   69  C   UNL N   1      -3.267  20.606  69.813  0.00  0.00     0.039 A 
HETATM   70  C   UNL N   1      -2.262  20.334  70.761  0.00  0.00     0.017 A 
HETATM   71  C   UNL N   1      -1.052  19.756  70.362  0.00  0.00     0.001 A 
HETATM   72  C   UNL N   1      -0.838  19.437  69.020  0.00  0.00     0.000 A 
HETATM   73  C   UNL N   1      -1.833  19.691  68.073  0.00  0.00     0.001 A 
HETATM   74  C   UNL N   1      -3.042  20.275  68.464  0.00  0.00     0.017 A 
ENDBRANCH  67  69
ENDBRANCH  66  67
ENDBRANCH  65  66
ENDBRANCH  57  65
ENDBRANCH  52  53
ENDBRANCH  10  52
TORSDOF 24
ENDMDL
