# Supplementary material for: Structure-based computational screening of 470 natural quercetin derivatives for identification of SARS-CoV-2 Mpro inhibitor
Source: PeerJ. 2023 Mar 14;11:e14915. doi: 10.7717/peerj.14915 (PMC10022500; doi:10.7717/peerj.14915)
Supplement: Supplemental Information 1 [file peerj-11-14915-s001.zip › Screening 470 Quercetin Derivates as Anticovid/Docking results/5_uff_E=481.95_out.pdbqt]

MODEL 1
REMARK VINA RESULT:      -9.6      0.000      0.000
REMARK  2 active torsions:
REMARK  status: ('A' for Active; 'I' for Inactive)
REMARK    1  A    between atoms: O_21  and  O_33 
REMARK    2  A    between atoms: C_24  and  O_35 
ROOT
HETATM    1  S   UNK N   1      -6.486  12.562  67.858  0.00  0.00    -0.096 SA
HETATM    2  C   UNK N   1      -7.075  11.582  69.314  0.00  0.00     0.113 C 
HETATM    3  C   UNK N   1      -7.997  10.427  68.865  0.00  0.00     0.142 C 
HETATM    4  N   UNK N   1      -8.401   9.587  69.984  0.00  0.00    -0.251 N 
HETATM    5  C   UNK N   1      -9.062   8.407  69.784  0.00  0.00     0.198 C 
HETATM    6  O   UNK N   1      -9.262   7.994  68.650  0.00  0.00    -0.280 OA
HETATM    7  C   UNK N   1      -9.537   7.587  70.953  0.00  0.00     0.099 A 
HETATM    8  C   UNK N   1     -10.697   8.278  71.693  0.00  0.00     0.055 C 
HETATM    9  C   UNK N   1     -11.986   8.463  70.845  0.00  0.00     0.315 C 
HETATM   10  N   UNK N   1     -12.524   7.168  70.411  0.00  0.00     0.093 N 
HETATM   11  C   UNK N   1     -13.007   9.227  71.674  0.00  0.00     0.173 C 
HETATM   12  O   UNK N   1     -12.768  10.383  71.989  0.00  0.00    -0.648 OA
HETATM   13  O   UNK N   1     -14.165   8.664  72.087  0.00  0.00    -0.775 OA
HETATM   14  C   UNK N   1      -9.243  10.996  68.246  0.00  0.00     0.145 C 
HETATM   15  O   UNK N   1      -9.941  11.752  68.912  0.00  0.00    -0.296 OA
HETATM   16  C   UNK N   1      -5.280  13.547  68.780  0.00  0.00     0.080 C 
HETATM   17  C   UNK N   1      -5.499  14.932  68.980  0.00  0.00     0.008 C 
HETATM   18  O   UNK N   1      -6.547  15.535  68.396  0.00  0.00     0.000 OA
HETATM   19  C   UNK N   1      -6.822  16.840  68.527  0.00  0.00     0.000 A 
HETATM   20  C   UNK N   1      -6.024  17.616  69.417  0.00  0.00     0.000 A 
HETATM   21  O   UNK N   1      -6.319  18.890  69.761  0.00  0.00     0.000 OA
HETATM   22  C   UNK N   1      -4.902  17.042  70.005  0.00  0.00     0.149 A 
HETATM   23  O   UNK N   1      -4.219  17.739  70.734  0.00  0.00    -0.299 OA
HETATM   24  C   UNK N   1      -4.588  15.686  69.778  0.00  0.00     0.144 A 
HETATM   25  C   UNK N   1      -3.435  15.031  70.323  0.00  0.00     0.117 C 
HETATM   26  O   UNK N   1      -2.489  15.650  71.074  0.00  0.00    -0.246 OA
HETATM   27  C   UNK N   1      -3.227  13.681  70.065  0.00  0.00     0.054 A 
HETATM   28  C   UNK N   1      -4.122  12.935  69.309  0.00  0.00     0.018 A 
HETATM   29  O   UNK N   1      -3.836  11.631  69.097  0.00  0.00     0.000 OA
HETATM   30  C   UNK N   1      -7.923  17.443  67.674  0.00  0.00    -0.006 A 
HETATM   31  C   UNK N   1      -8.922  16.625  67.097  0.00  0.00     0.001 A 
HETATM   32  C   UNK N   1      -9.933  17.194  66.285  0.00  0.00    -0.010 A 
HETATM   33  O   UNK N   1     -10.879  16.426  65.712  0.00  0.00     0.000 OA
HETATM   34  C   UNK N   1      -9.955  18.573  66.047  0.00  0.00     0.190 A 
HETATM   35  O   UNK N   1     -10.924  19.140  65.294  0.00  0.00     0.000 OA
HETATM   36  C   UNK N   1      -8.953  19.376  66.571  0.00  0.00     0.142 A 
HETATM   37  C   UNK N   1      -7.943  18.825  67.354  0.00  0.00     0.030 A 
HETATM   38  H   UNK N   1      -8.183   9.885  70.949  0.00  0.00     0.004 HD
HETATM   39  H   UNK N   1      -8.683   7.422  71.642  0.00  0.00     0.004 HD
HETATM   40  H   UNK N   1      -9.869   6.585  70.614  0.00  0.00     0.000 HD
HETATM   41  H   UNK N   1     -11.868   6.718  69.736  0.00  0.00     0.131 HD
HETATM   42  H   UNK N   1      -2.345  13.197  70.467  0.00  0.00     0.314 HD
HETATM   43  H   UNK N   1      -4.359  11.053  68.528  0.00  0.00     0.314 HD
HETATM   44  H   UNK N   1      -8.920  15.556  67.278  0.00  0.00     0.167 HD
HETATM   45  N   GLY N   2      -9.610  10.664  66.977  0.00  0.00    -0.305 N 
ATOM     46  HN1 GLY N   2      -8.900  11.128  67.543  1.00  0.00     0.184 HD
ATOM     47  HN2 GLY N   2     -10.346  10.166  66.476  1.00  0.00     0.184 HD
HETATM   48  C   GLY N   2     -10.796  11.234  66.377  0.00  0.00     0.005 A 
HETATM   49  C   GLY N   2     -10.603  12.714  66.236  0.00  0.00     0.011 C 
HETATM   50  O   GLY N   2      -9.733  13.142  65.495  0.00  0.00    -0.399 OA
ATOM     51  HO  GLY N   2      -9.361  14.006  65.630  1.00  0.00     0.209 HD
HETATM   52  O   GLY N   2     -11.345  13.573  66.967  0.00  0.00    -0.393 OA
ATOM     53  HO  GLY N   2     -10.551  13.668  67.482  1.00  0.00     0.210 HD
HETATM   54  H   GLY N   2      -9.046   9.993  66.436  0.00  0.00     0.004 HD
HETATM   55  H   GLY N   2     -11.674  11.009  67.023  0.00  0.00     0.000 HD
HETATM   56  H   GLY N   2     -10.981  10.795  65.375  0.00  0.00     0.000 HD
HETATM   57  H   GLY N   2     -11.996  13.268  67.611  0.00  0.00     0.000 HD
ENDROOT
TORSDOF 2
ENDMDL
MODEL 2
REMARK VINA RESULT:      -9.5      3.170      7.795
REMARK  2 active torsions:
REMARK  status: ('A' for Active; 'I' for Inactive)
REMARK    1  A    between atoms: O_21  and  O_33 
REMARK    2  A    between atoms: C_24  and  O_35 
ROOT
HETATM    1  S   UNK N   1      -8.155  12.877  68.253  0.00  0.00    -0.096 SA
HETATM    2  C   UNK N   1      -7.097  11.798  67.184  0.00  0.00     0.113 C 
HETATM    3  C   UNK N   1      -5.754  11.482  67.878  0.00  0.00     0.142 C 
HETATM    4  N   UNK N   1      -4.941  10.561  67.095  0.00  0.00    -0.251 N 
HETATM    5  C   UNK N   1      -3.801  10.006  67.610  0.00  0.00     0.198 C 
HETATM    6  O   UNK N   1      -3.481  10.216  68.772  0.00  0.00    -0.280 OA
HETATM    7  C   UNK N   1      -2.933   9.116  66.763  0.00  0.00     0.099 A 
HETATM    8  C   UNK N   1      -2.220   9.910  65.654  0.00  0.00     0.055 C 
HETATM    9  C   UNK N   1      -1.223  10.986  66.170  0.00  0.00     0.315 C 
HETATM   10  N   UNK N   1      -0.147  10.375  66.960  0.00  0.00     0.093 N 
HETATM   11  C   UNK N   1      -0.662  11.739  64.975  0.00  0.00     0.173 C 
HETATM   12  O   UNK N   1      -1.415  12.424  64.299  0.00  0.00    -0.648 OA
HETATM   13  O   UNK N   1       0.643  11.665  64.625  0.00  0.00    -0.775 OA
HETATM   14  C   UNK N   1      -4.970  12.753  68.050  0.00  0.00     0.145 C 
HETATM   15  O   UNK N   1      -4.694  13.415  67.056  0.00  0.00    -0.296 OA
HETATM   16  C   UNK N   1      -9.642  12.740  67.230  0.00  0.00     0.080 C 
HETATM   17  C   UNK N   1     -10.112  13.864  66.508  0.00  0.00     0.008 C 
HETATM   18  O   UNK N   1      -9.516  15.057  66.664  0.00  0.00     0.000 OA
HETATM   19  C   UNK N   1      -9.901  16.171  66.025  0.00  0.00     0.000 A 
HETATM   20  C   UNK N   1     -10.931  16.070  65.047  0.00  0.00     0.000 A 
HETATM   21  O   UNK N   1     -11.274  17.085  64.221  0.00  0.00     0.000 OA
HETATM   22  C   UNK N   1     -11.605  14.864  64.886  0.00  0.00     0.149 A 
HETATM   23  O   UNK N   1     -12.505  14.817  64.067  0.00  0.00    -0.299 OA
HETATM   24  C   UNK N   1     -11.234  13.730  65.638  0.00  0.00     0.144 A 
HETATM   25  C   UNK N   1     -11.899  12.462  65.552  0.00  0.00     0.117 C 
HETATM   26  O   UNK N   1     -12.989  12.222  64.780  0.00  0.00    -0.246 OA
HETATM   27  C   UNK N   1     -11.439  11.394  66.313  0.00  0.00     0.054 A 
HETATM   28  C   UNK N   1     -10.333  11.511  67.145  0.00  0.00     0.018 A 
HETATM   29  O   UNK N   1      -9.961  10.425  67.859  0.00  0.00     0.000 OA
HETATM   30  C   UNK N   1      -9.272  17.494  66.422  0.00  0.00    -0.006 A 
HETATM   31  C   UNK N   1      -8.031  17.532  67.098  0.00  0.00     0.001 A 
HETATM   32  C   UNK N   1      -7.461  18.770  67.483  0.00  0.00    -0.010 A 
HETATM   33  O   UNK N   1      -6.291  18.822  68.145  0.00  0.00     0.000 OA
HETATM   34  C   UNK N   1      -8.121  19.970  67.194  0.00  0.00     0.190 A 
HETATM   35  O   UNK N   1      -7.585  21.164  67.531  0.00  0.00     0.000 OA
HETATM   36  C   UNK N   1      -9.360  19.940  66.572  0.00  0.00     0.142 A 
HETATM   37  C   UNK N   1      -9.939  18.727  66.208  0.00  0.00     0.030 A 
HETATM   38  H   UNK N   1      -5.229  10.318  66.134  0.00  0.00     0.004 HD
HETATM   39  H   UNK N   1      -3.567   8.318  66.320  0.00  0.00     0.004 HD
HETATM   40  H   UNK N   1      -2.175   8.605  67.390  0.00  0.00     0.000 HD
HETATM   41  H   UNK N   1      -0.535   9.979  67.844  0.00  0.00     0.131 HD
HETATM   42  H   UNK N   1     -11.956  10.444  66.256  0.00  0.00     0.314 HD
HETATM   43  H   UNK N   1      -9.251  10.430  68.512  0.00  0.00     0.314 HD
HETATM   44  H   UNK N   1      -7.506  16.610  67.322  0.00  0.00     0.167 HD
HETATM   45  N   GLY N   2      -4.549  13.156  69.280  0.00  0.00    -0.305 N 
ATOM     46  HN1 GLY N   2      -5.368  12.975  68.699  1.00  0.00     0.184 HD
ATOM     47  HN2 GLY N   2      -3.689  13.297  69.810  1.00  0.00     0.184 HD
HETATM   48  C   GLY N   2      -3.818  14.393  69.442  0.00  0.00     0.005 A 
HETATM   49  C   GLY N   2      -4.709  15.537  69.061  0.00  0.00     0.011 C 
HETATM   50  O   GLY N   2      -5.713  15.766  69.718  0.00  0.00    -0.399 OA
ATOM     51  HO  GLY N   2      -6.449  16.229  69.335  1.00  0.00     0.209 HD
HETATM   52  O   GLY N   2      -4.442  16.275  67.963  0.00  0.00    -0.393 OA
ATOM     53  HO  GLY N   2      -5.157  15.782  67.577  1.00  0.00     0.210 HD
HETATM   54  H   GLY N   2      -4.743  12.575  70.108  0.00  0.00     0.004 HD
HETATM   55  H   GLY N   2      -2.911  14.366  68.798  0.00  0.00     0.000 HD
HETATM   56  H   GLY N   2      -3.491  14.523  70.495  0.00  0.00     0.000 HD
HETATM   57  H   GLY N   2      -3.695  16.081  67.384  0.00  0.00     0.000 HD
ENDROOT
TORSDOF 2
ENDMDL
MODEL 3
REMARK VINA RESULT:      -9.2      3.822      8.941
REMARK  2 active torsions:
REMARK  status: ('A' for Active; 'I' for Inactive)
REMARK    1  A    between atoms: O_21  and  O_33 
REMARK    2  A    between atoms: C_24  and  O_35 
ROOT
HETATM    1  S   UNK N   1     -10.980  10.739  67.842  0.00  0.00    -0.096 SA
HETATM    2  C   UNK N   1     -10.172  12.244  68.557  0.00  0.00     0.113 C 
HETATM    3  C   UNK N   1     -10.892  13.529  68.094  0.00  0.00     0.142 C 
HETATM    4  N   UNK N   1     -10.330  14.721  68.715  0.00  0.00    -0.251 N 
HETATM    5  C   UNK N   1     -10.936  15.940  68.589  0.00  0.00     0.198 C 
HETATM    6  O   UNK N   1     -12.010  16.041  68.011  0.00  0.00    -0.280 OA
HETATM    7  C   UNK N   1     -10.304  17.174  69.173  0.00  0.00     0.099 A 
HETATM    8  C   UNK N   1      -9.025  17.568  68.413  0.00  0.00     0.055 C 
HETATM    9  C   UNK N   1      -9.253  17.961  66.926  0.00  0.00     0.315 C 
HETATM   10  N   UNK N   1     -10.141  19.125  66.816  0.00  0.00     0.093 N 
HETATM   11  C   UNK N   1      -7.903  18.243  66.286  0.00  0.00     0.173 C 
HETATM   12  O   UNK N   1      -7.102  17.329  66.165  0.00  0.00    -0.648 OA
HETATM   13  O   UNK N   1      -7.553  19.478  65.859  0.00  0.00    -0.775 OA
HETATM   14  C   UNK N   1     -10.745  13.675  66.605  0.00  0.00     0.145 C 
HETATM   15  O   UNK N   1      -9.618  13.723  66.126  0.00  0.00    -0.296 OA
HETATM   16  C   UNK N   1     -10.049   9.546  68.835  0.00  0.00     0.080 C 
HETATM   17  C   UNK N   1      -9.093   8.702  68.218  0.00  0.00     0.008 C 
HETATM   18  O   UNK N   1      -8.953   8.714  66.883  0.00  0.00     0.000 OA
HETATM   19  C   UNK N   1      -8.079   7.944  66.219  0.00  0.00     0.000 A 
HETATM   20  C   UNK N   1      -7.173   7.142  66.972  0.00  0.00     0.000 A 
HETATM   21  O   UNK N   1      -6.140   6.469  66.418  0.00  0.00     0.000 OA
HETATM   22  C   UNK N   1      -7.314   7.066  68.354  0.00  0.00     0.149 A 
HETATM   23  O   UNK N   1      -6.548   6.346  68.967  0.00  0.00    -0.299 OA
HETATM   24  C   UNK N   1      -8.303   7.823  69.016  0.00  0.00     0.144 A 
HETATM   25  C   UNK N   1      -8.531   7.776  70.431  0.00  0.00     0.117 C 
HETATM   26  O   UNK N   1      -7.860   6.963  71.285  0.00  0.00    -0.246 OA
HETATM   27  C   UNK N   1      -9.511   8.584  70.995  0.00  0.00     0.054 A 
HETATM   28  C   UNK N   1     -10.268   9.459  70.227  0.00  0.00     0.018 A 
HETATM   29  O   UNK N   1     -11.209  10.199  70.856  0.00  0.00     0.000 OA
HETATM   30  C   UNK N   1      -8.141   7.909  64.703  0.00  0.00    -0.006 A 
HETATM   31  C   UNK N   1      -8.764   8.953  63.980  0.00  0.00     0.001 A 
HETATM   32  C   UNK N   1      -8.835   8.902  62.567  0.00  0.00    -0.010 A 
HETATM   33  O   UNK N   1      -9.443   9.877  61.865  0.00  0.00     0.000 OA
HETATM   34  C   UNK N   1      -8.288   7.818  61.871  0.00  0.00     0.190 A 
HETATM   35  O   UNK N   1      -8.324   7.761  60.521  0.00  0.00     0.000 OA
HETATM   36  C   UNK N   1      -7.716   6.769  62.574  0.00  0.00     0.142 A 
HETATM   37  C   UNK N   1      -7.658   6.799  63.965  0.00  0.00     0.030 A 
HETATM   38  H   UNK N   1      -9.459  14.646  69.264  0.00  0.00     0.004 HD
HETATM   39  H   UNK N   1     -10.074  16.983  70.243  0.00  0.00     0.004 HD
HETATM   40  H   UNK N   1     -11.017  18.023  69.151  0.00  0.00     0.000 HD
HETATM   41  H   UNK N   1     -11.102  18.870  67.136  0.00  0.00     0.131 HD
HETATM   42  H   UNK N   1      -9.689   8.530  72.063  0.00  0.00     0.314 HD
HETATM   43  H   UNK N   1     -11.828  10.780  70.398  0.00  0.00     0.314 HD
HETATM   44  H   UNK N   1      -9.186   9.801  64.506  0.00  0.00     0.167 HD
HETATM   45  N   GLY N   2     -11.837  13.777  65.800  0.00  0.00    -0.305 N 
ATOM     46  HN1 GLY N   2     -11.332  13.167  66.442  1.00  0.00     0.184 HD
ATOM     47  HN2 GLY N   2     -12.301  14.446  65.185  1.00  0.00     0.184 HD
HETATM   48  C   GLY N   2     -11.690  13.891  64.365  0.00  0.00     0.005 A 
HETATM   49  C   GLY N   2     -11.070  12.631  63.840  0.00  0.00     0.011 C 
HETATM   50  O   GLY N   2     -11.676  11.575  63.933  0.00  0.00    -0.399 OA
ATOM     51  HO  GLY N   2     -11.210  10.747  63.935  1.00  0.00     0.209 HD
HETATM   52  O   GLY N   2      -9.824  12.647  63.321  0.00  0.00    -0.393 OA
ATOM     53  HO  GLY N   2      -9.579  12.248  64.148  1.00  0.00     0.210 HD
HETATM   54  H   GLY N   2     -12.782  13.783  66.209  0.00  0.00     0.004 HD
HETATM   55  H   GLY N   2     -11.050  14.773  64.135  0.00  0.00     0.000 HD
HETATM   56  H   GLY N   2     -12.675  14.041  63.878  0.00  0.00     0.000 HD
HETATM   57  H   GLY N   2      -9.291  13.451  63.291  0.00  0.00     0.000 HD
ENDROOT
TORSDOF 2
ENDMDL
MODEL 4
REMARK VINA RESULT:      -9.1      4.542      8.124
REMARK  2 active torsions:
REMARK  status: ('A' for Active; 'I' for Inactive)
REMARK    1  A    between atoms: O_21  and  O_33 
REMARK    2  A    between atoms: C_24  and  O_35 
ROOT
HETATM    1  S   UNK N   1     -10.388  10.560  65.427  0.00  0.00    -0.096 SA
HETATM    2  C   UNK N   1      -8.553  10.570  65.180  0.00  0.00     0.113 C 
HETATM    3  C   UNK N   1      -8.050   9.182  64.724  0.00  0.00     0.142 C 
HETATM    4  N   UNK N   1      -6.622   9.189  64.436  0.00  0.00    -0.251 N 
HETATM    5  C   UNK N   1      -6.013   8.118  63.841  0.00  0.00     0.198 C 
HETATM    6  O   UNK N   1      -6.674   7.157  63.470  0.00  0.00    -0.280 OA
HETATM    7  C   UNK N   1      -4.525   8.111  63.618  0.00  0.00     0.099 A 
HETATM    8  C   UNK N   1      -3.755   7.998  64.946  0.00  0.00     0.055 C 
HETATM    9  C   UNK N   1      -4.000   6.675  65.725  0.00  0.00     0.315 C 
HETATM   10  N   UNK N   1      -3.580   5.510  64.936  0.00  0.00     0.093 N 
HETATM   11  C   UNK N   1      -3.246   6.741  67.043  0.00  0.00     0.173 C 
HETATM   12  O   UNK N   1      -3.581   7.568  67.878  0.00  0.00    -0.648 OA
HETATM   13  O   UNK N   1      -2.204   5.923  67.318  0.00  0.00    -0.775 OA
HETATM   14  C   UNK N   1      -8.292   8.180  65.817  0.00  0.00     0.145 C 
HETATM   15  O   UNK N   1      -7.796   8.378  66.920  0.00  0.00    -0.296 OA
HETATM   16  C   UNK N   1     -10.549  12.349  65.647  0.00  0.00     0.080 C 
HETATM   17  C   UNK N   1     -10.892  12.880  66.914  0.00  0.00     0.008 C 
HETATM   18  O   UNK N   1     -11.200  12.053  67.926  0.00  0.00     0.000 OA
HETATM   19  C   UNK N   1     -11.542  12.471  69.152  0.00  0.00     0.000 A 
HETATM   20  C   UNK N   1     -11.476  13.866  69.436  0.00  0.00     0.000 A 
HETATM   21  O   UNK N   1     -11.624  14.380  70.678  0.00  0.00     0.000 OA
HETATM   22  C   UNK N   1     -11.206  14.760  68.406  0.00  0.00     0.149 A 
HETATM   23  O   UNK N   1     -11.190  15.949  68.670  0.00  0.00    -0.299 OA
HETATM   24  C   UNK N   1     -10.936  14.293  67.103  0.00  0.00     0.144 A 
HETATM   25  C   UNK N   1     -10.680  15.152  65.983  0.00  0.00     0.117 C 
HETATM   26  O   UNK N   1     -10.718  16.507  66.036  0.00  0.00    -0.246 OA
HETATM   27  C   UNK N   1     -10.394  14.594  64.742  0.00  0.00     0.054 A 
HETATM   28  C   UNK N   1     -10.327  13.219  64.557  0.00  0.00     0.018 A 
HETATM   29  O   UNK N   1     -10.055  12.762  63.314  0.00  0.00     0.000 OA
HETATM   30  C   UNK N   1     -12.047  11.452  70.157  0.00  0.00    -0.006 A 
HETATM   31  C   UNK N   1     -11.761  10.076  69.999  0.00  0.00     0.001 A 
HETATM   32  C   UNK N   1     -12.253   9.130  70.930  0.00  0.00    -0.010 A 
HETATM   33  O   UNK N   1     -12.007   7.815  70.782  0.00  0.00     0.000 OA
HETATM   34  C   UNK N   1     -13.027   9.548  72.019  0.00  0.00     0.190 A 
HETATM   35  O   UNK N   1     -13.488   8.665  72.932  0.00  0.00     0.000 OA
HETATM   36  C   UNK N   1     -13.350  10.890  72.157  0.00  0.00     0.142 A 
HETATM   37  C   UNK N   1     -12.889  11.826  71.236  0.00  0.00     0.030 A 
HETATM   38  H   UNK N   1      -6.058  10.018  64.680  0.00  0.00     0.004 HD
HETATM   39  H   UNK N   1      -4.241   9.042  63.085  0.00  0.00     0.004 HD
HETATM   40  H   UNK N   1      -4.237   7.268  62.958  0.00  0.00     0.000 HD
HETATM   41  H   UNK N   1      -4.199   5.404  64.102  0.00  0.00     0.131 HD
HETATM   42  H   UNK N   1     -10.218  15.249  63.898  0.00  0.00     0.314 HD
HETATM   43  H   UNK N   1     -10.056  11.827  63.074  0.00  0.00     0.314 HD
HETATM   44  H   UNK N   1     -11.157   9.740  69.164  0.00  0.00     0.167 HD
HETATM   45  N   GLY N   2      -9.029   7.058  65.589  0.00  0.00    -0.305 N 
ATOM     46  HN1 GLY N   2      -9.056   8.076  65.629  1.00  0.00     0.184 HD
ATOM     47  HN2 GLY N   2      -8.925   6.044  65.546  1.00  0.00     0.184 HD
HETATM   48  C   GLY N   2      -9.280   6.109  66.652  0.00  0.00     0.005 A 
HETATM   49  C   GLY N   2     -10.105   6.777  67.710  0.00  0.00     0.011 C 
HETATM   50  O   GLY N   2     -11.239   7.147  67.449  0.00  0.00    -0.399 OA
ATOM     51  HO  GLY N   2     -11.650   7.844  67.947  1.00  0.00     0.209 HD
HETATM   52  O   GLY N   2      -9.582   7.023  68.930  0.00  0.00    -0.393 OA
ATOM     53  HO  GLY N   2      -9.527   7.920  68.617  1.00  0.00     0.210 HD
HETATM   54  H   GLY N   2      -9.407   6.870  64.649  0.00  0.00     0.004 HD
HETATM   55  H   GLY N   2      -8.308   5.763  67.067  0.00  0.00     0.000 HD
HETATM   56  H   GLY N   2      -9.828   5.223  66.269  0.00  0.00     0.000 HD
HETATM   57  H   GLY N   2      -8.669   6.804  69.150  0.00  0.00     0.000 HD
ENDROOT
TORSDOF 2
ENDMDL
MODEL 5
REMARK VINA RESULT:      -9.1      3.011      7.062
REMARK  2 active torsions:
REMARK  status: ('A' for Active; 'I' for Inactive)
REMARK    1  A    between atoms: O_21  and  O_33 
REMARK    2  A    between atoms: C_24  and  O_35 
ROOT
HETATM    1  S   UNK N   1      -9.256  12.333  68.231  0.00  0.00    -0.096 SA
HETATM    2  C   UNK N   1      -8.478  11.209  66.982  0.00  0.00     0.113 C 
HETATM    3  C   UNK N   1      -7.635  10.116  67.675  0.00  0.00     0.142 C 
HETATM    4  N   UNK N   1      -7.086   9.165  66.718  0.00  0.00    -0.251 N 
HETATM    5  C   UNK N   1      -6.468   8.017  67.131  0.00  0.00     0.198 C 
HETATM    6  O   UNK N   1      -6.429   7.729  68.320  0.00  0.00    -0.280 OA
HETATM    7  C   UNK N   1      -5.841   7.082  66.134  0.00  0.00     0.099 A 
HETATM    8  C   UNK N   1      -4.586   7.700  65.490  0.00  0.00     0.055 C 
HETATM    9  C   UNK N   1      -3.425   7.984  66.484  0.00  0.00     0.315 C 
HETATM   10  N   UNK N   1      -2.960   6.747  67.123  0.00  0.00     0.093 N 
HETATM   11  C   UNK N   1      -2.295   8.664  65.728  0.00  0.00     0.173 C 
HETATM   12  O   UNK N   1      -2.479   9.778  65.261  0.00  0.00    -0.648 OA
HETATM   13  O   UNK N   1      -1.094   8.069  65.541  0.00  0.00    -0.775 OA
HETATM   14  C   UNK N   1      -6.483  10.756  68.396  0.00  0.00     0.145 C 
HETATM   15  O   UNK N   1      -5.695  11.443  67.756  0.00  0.00    -0.296 OA
HETATM   16  C   UNK N   1     -10.317  13.204  67.052  0.00  0.00     0.080 C 
HETATM   17  C   UNK N   1     -10.063  14.562  66.738  0.00  0.00     0.008 C 
HETATM   18  O   UNK N   1      -9.102  15.233  67.393  0.00  0.00     0.000 OA
HETATM   19  C   UNK N   1      -8.802  16.518  67.163  0.00  0.00     0.000 A 
HETATM   20  C   UNK N   1      -9.464  17.189  66.095  0.00  0.00     0.000 A 
HETATM   21  O   UNK N   1      -9.116  18.422  65.661  0.00  0.00     0.000 OA
HETATM   22  C   UNK N   1     -10.498  16.547  65.421  0.00  0.00     0.149 A 
HETATM   23  O   UNK N   1     -11.069  17.157  64.536  0.00  0.00    -0.299 OA
HETATM   24  C   UNK N   1     -10.850  15.220  65.746  0.00  0.00     0.144 A 
HETATM   25  C   UNK N   1     -11.922  14.502  65.120  0.00  0.00     0.117 C 
HETATM   26  O   UNK N   1     -12.750  15.030  64.185  0.00  0.00    -0.246 OA
HETATM   27  C   UNK N   1     -12.172  13.185  65.489  0.00  0.00     0.054 A 
HETATM   28  C   UNK N   1     -11.395  12.531  66.437  0.00  0.00     0.018 A 
HETATM   29  O   UNK N   1     -11.717  11.254  66.744  0.00  0.00     0.000 OA
HETATM   30  C   UNK N   1      -7.826  17.218  68.091  0.00  0.00    -0.006 A 
HETATM   31  C   UNK N   1      -6.921  16.473  68.884  0.00  0.00     0.001 A 
HETATM   32  C   UNK N   1      -6.028  17.133  69.763  0.00  0.00    -0.010 A 
HETATM   33  O   UNK N   1      -5.175  16.438  70.539  0.00  0.00     0.000 OA
HETATM   34  C   UNK N   1      -6.030  18.530  69.853  0.00  0.00     0.190 A 
HETATM   35  O   UNK N   1      -5.170  19.181  70.668  0.00  0.00     0.000 OA
HETATM   36  C   UNK N   1      -6.944  19.265  69.113  0.00  0.00     0.142 A 
HETATM   37  C   UNK N   1      -7.841  18.625  68.262  0.00  0.00     0.030 A 
HETATM   38  H   UNK N   1      -7.167   9.356  65.706  0.00  0.00     0.004 HD
HETATM   39  H   UNK N   1      -6.593   6.838  65.354  0.00  0.00     0.004 HD
HETATM   40  H   UNK N   1      -5.566   6.124  66.619  0.00  0.00     0.000 HD
HETATM   41  H   UNK N   1      -3.707   6.366  67.746  0.00  0.00     0.131 HD
HETATM   42  H   UNK N   1     -12.993  12.654  65.024  0.00  0.00     0.314 HD
HETATM   43  H   UNK N   1     -11.281  10.744  67.438  0.00  0.00     0.314 HD
HETATM   44  H   UNK N   1      -6.905  15.392  68.819  0.00  0.00     0.167 HD
HETATM   45  N   GLY N   2      -6.297  10.564  69.731  0.00  0.00    -0.305 N 
ATOM     46  HN1 GLY N   2      -6.919  10.960  69.026  1.00  0.00     0.184 HD
ATOM     47  HN2 GLY N   2      -5.641  10.128  70.379  1.00  0.00     0.184 HD
HETATM   48  C   GLY N   2      -5.201  11.204  70.424  0.00  0.00     0.005 A 
HETATM   49  C   GLY N   2      -5.401  12.689  70.379  0.00  0.00     0.011 C 
HETATM   50  O   GLY N   2      -6.363  13.187  70.944  0.00  0.00    -0.399 OA
ATOM     51  HO  GLY N   2      -6.706  14.029  70.668  1.00  0.00     0.209 HD
HETATM   52  O   GLY N   2      -4.560  13.471  69.670  0.00  0.00    -0.393 OA
ATOM     53  HO  GLY N   2      -5.275  13.505  69.044  1.00  0.00     0.210 HD
HETATM   54  H   GLY N   2      -6.934   9.950  70.258  0.00  0.00     0.004 HD
HETATM   55  H   GLY N   2      -4.244  10.919  69.933  0.00  0.00     0.000 HD
HETATM   56  H   GLY N   2      -5.159  10.876  71.484  0.00  0.00     0.000 HD
HETATM   57  H   GLY N   2      -3.828  13.105  69.159  0.00  0.00     0.000 HD
ENDROOT
TORSDOF 2
ENDMDL
MODEL 6
REMARK VINA RESULT:      -8.9      5.667      8.317
REMARK  2 active torsions:
REMARK  status: ('A' for Active; 'I' for Inactive)
REMARK    1  A    between atoms: O_21  and  O_33 
REMARK    2  A    between atoms: C_24  and  O_35 
ROOT
HETATM    1  S   UNK N   1     -10.821   5.912  68.824  0.00  0.00    -0.096 SA
HETATM    2  C   UNK N   1      -9.501   5.510  70.059  0.00  0.00     0.113 C 
HETATM    3  C   UNK N   1     -10.067   5.527  71.496  0.00  0.00     0.142 C 
HETATM    4  N   UNK N   1      -9.069   5.125  72.478  0.00  0.00    -0.251 N 
HETATM    5  C   UNK N   1      -9.410   4.892  73.782  0.00  0.00     0.198 C 
HETATM    6  O   UNK N   1     -10.580   4.944  74.135  0.00  0.00    -0.280 OA
HETATM    7  C   UNK N   1      -8.356   4.550  74.799  0.00  0.00     0.099 A 
HETATM    8  C   UNK N   1      -7.447   5.757  75.100  0.00  0.00     0.055 C 
HETATM    9  C   UNK N   1      -8.177   6.969  75.743  0.00  0.00     0.315 C 
HETATM   10  N   UNK N   1      -8.773   6.605  77.034  0.00  0.00     0.093 N 
HETATM   11  C   UNK N   1      -7.179   8.105  75.904  0.00  0.00     0.173 C 
HETATM   12  O   UNK N   1      -6.703   8.623  74.905  0.00  0.00    -0.648 OA
HETATM   13  O   UNK N   1      -6.789   8.553  77.120  0.00  0.00    -0.775 OA
HETATM   14  C   UNK N   1     -10.514   6.920  71.840  0.00  0.00     0.145 C 
HETATM   15  O   UNK N   1      -9.697   7.832  71.783  0.00  0.00    -0.296 OA
HETATM   16  C   UNK N   1      -9.833   5.502  67.365  0.00  0.00     0.080 C 
HETATM   17  C   UNK N   1      -9.407   6.528  66.485  0.00  0.00     0.008 C 
HETATM   18  O   UNK N   1      -9.826   7.790  66.676  0.00  0.00     0.000 OA
HETATM   19  C   UNK N   1      -9.477   8.816  65.888  0.00  0.00     0.000 A 
HETATM   20  C   UNK N   1      -8.529   8.585  64.851  0.00  0.00     0.000 A 
HETATM   21  O   UNK N   1      -7.974   9.575  64.116  0.00  0.00     0.000 OA
HETATM   22  C   UNK N   1      -8.106   7.286  64.590  0.00  0.00     0.149 A 
HETATM   23  O   UNK N   1      -7.321   7.113  63.675  0.00  0.00    -0.299 OA
HETATM   24  C   UNK N   1      -8.559   6.211  65.383  0.00  0.00     0.144 A 
HETATM   25  C   UNK N   1      -8.194   4.843  65.159  0.00  0.00     0.117 C 
HETATM   26  O   UNK N   1      -7.415   4.419  64.132  0.00  0.00    -0.246 OA
HETATM   27  C   UNK N   1      -8.670   3.857  66.015  0.00  0.00     0.054 A 
HETATM   28  C   UNK N   1      -9.477   4.161  67.104  0.00  0.00     0.018 A 
HETATM   29  O   UNK N   1      -9.905   3.138  67.878  0.00  0.00     0.000 OA
HETATM   30  C   UNK N   1     -10.158  10.157  66.093  0.00  0.00    -0.006 A 
HETATM   31  C   UNK N   1     -10.793  10.467  67.318  0.00  0.00     0.001 A 
HETATM   32  C   UNK N   1     -11.444  11.713  67.493  0.00  0.00    -0.010 A 
HETATM   33  O   UNK N   1     -12.070  12.015  68.645  0.00  0.00     0.000 OA
HETATM   34  C   UNK N   1     -11.464  12.651  66.454  0.00  0.00     0.190 A 
HETATM   35  O   UNK N   1     -12.059  13.855  66.607  0.00  0.00     0.000 OA
HETATM   36  C   UNK N   1     -10.883  12.337  65.235  0.00  0.00     0.142 A 
HETATM   37  C   UNK N   1     -10.258  11.108  65.045  0.00  0.00     0.030 A 
HETATM   38  H   UNK N   1      -8.086   5.010  72.186  0.00  0.00     0.004 HD
HETATM   39  H   UNK N   1      -7.753   3.700  74.415  0.00  0.00     0.004 HD
HETATM   40  H   UNK N   1      -8.825   4.205  75.743  0.00  0.00     0.000 HD
HETATM   41  H   UNK N   1      -9.548   5.922  76.887  0.00  0.00     0.131 HD
HETATM   42  H   UNK N   1      -8.403   2.823  65.830  0.00  0.00     0.314 HD
HETATM   43  H   UNK N   1     -10.524   3.244  68.611  0.00  0.00     0.314 HD
HETATM   44  H   UNK N   1     -10.780   9.752  68.132  0.00  0.00     0.167 HD
HETATM   45  N   GLY N   2     -11.794   7.169  72.232  0.00  0.00    -0.305 N 
ATOM     46  HN1 GLY N   2     -11.207   6.851  71.461  1.00  0.00     0.184 HD
ATOM     47  HN2 GLY N   2     -12.321   7.476  73.050  1.00  0.00     0.184 HD
HETATM   48  C   GLY N   2     -12.225   8.516  72.537  0.00  0.00     0.005 A 
HETATM   49  C   GLY N   2     -12.146   9.343  71.289  0.00  0.00     0.011 C 
HETATM   50  O   GLY N   2     -12.864   9.074  70.339  0.00  0.00    -0.399 OA
ATOM     51  HO  GLY N   2     -12.619   9.330  69.457  1.00  0.00     0.209 HD
HETATM   52  O   GLY N   2     -11.247  10.345  71.189  0.00  0.00    -0.393 OA
ATOM     53  HO  GLY N   2     -10.773   9.734  70.636  1.00  0.00     0.210 HD
HETATM   54  H   GLY N   2     -12.466   6.394  72.323  0.00  0.00     0.004 HD
HETATM   55  H   GLY N   2     -11.569   8.936  73.332  0.00  0.00     0.000 HD
HETATM   56  H   GLY N   2     -13.270   8.520  72.911  0.00  0.00     0.000 HD
HETATM   57  H   GLY N   2     -10.620  10.544  71.895  0.00  0.00     0.000 HD
ENDROOT
TORSDOF 2
ENDMDL
MODEL 7
REMARK VINA RESULT:      -8.9      3.598      6.330
REMARK  2 active torsions:
REMARK  status: ('A' for Active; 'I' for Inactive)
REMARK    1  A    between atoms: O_21  and  O_33 
REMARK    2  A    between atoms: C_24  and  O_35 
ROOT
HETATM    1  S   UNK N   1      -4.837  15.099  68.994  0.00  0.00    -0.096 SA
HETATM    2  C   UNK N   1      -4.460  15.168  70.806  0.00  0.00     0.113 C 
HETATM    3  C   UNK N   1      -3.735  13.884  71.267  0.00  0.00     0.142 C 
HETATM    4  N   UNK N   1      -3.348  13.953  72.670  0.00  0.00    -0.251 N 
HETATM    5  C   UNK N   1      -2.535  13.006  73.229  0.00  0.00     0.198 C 
HETATM    6  O   UNK N   1      -2.053  12.118  72.539  0.00  0.00    -0.280 OA
HETATM    7  C   UNK N   1      -2.204  13.050  74.696  0.00  0.00     0.099 A 
HETATM    8  C   UNK N   1      -3.433  12.717  75.563  0.00  0.00     0.055 C 
HETATM    9  C   UNK N   1      -3.987  11.278  75.370  0.00  0.00     0.315 C 
HETATM   10  N   UNK N   1      -2.980  10.270  75.726  0.00  0.00     0.093 N 
HETATM   11  C   UNK N   1      -5.238  11.122  76.220  0.00  0.00     0.173 C 
HETATM   12  O   UNK N   1      -6.225  11.789  75.951  0.00  0.00    -0.648 OA
HETATM   13  O   UNK N   1      -5.290  10.278  77.277  0.00  0.00    -0.775 OA
HETATM   14  C   UNK N   1      -4.654  12.706  71.103  0.00  0.00     0.145 C 
HETATM   15  O   UNK N   1      -5.735  12.716  71.681  0.00  0.00    -0.296 OA
HETATM   16  C   UNK N   1      -5.372  16.822  68.857  0.00  0.00     0.080 C 
HETATM   17  C   UNK N   1      -6.735  17.124  68.611  0.00  0.00     0.008 C 
HETATM   18  O   UNK N   1      -7.608  16.132  68.375  0.00  0.00     0.000 OA
HETATM   19  C   UNK N   1      -8.910  16.330  68.127  0.00  0.00     0.000 A 
HETATM   20  C   UNK N   1      -9.425  17.655  68.220  0.00  0.00     0.000 A 
HETATM   21  O   UNK N   1     -10.744  17.946  68.166  0.00  0.00     0.000 OA
HETATM   22  C   UNK N   1      -8.547  18.716  68.416  0.00  0.00     0.149 A 
HETATM   23  O   UNK N   1      -9.011  19.841  68.456  0.00  0.00    -0.299 OA
HETATM   24  C   UNK N   1      -7.167  18.483  68.586  0.00  0.00     0.144 A 
HETATM   25  C   UNK N   1      -6.196  19.524  68.762  0.00  0.00     0.117 C 
HETATM   26  O   UNK N   1      -6.485  20.849  68.734  0.00  0.00    -0.246 OA
HETATM   27  C   UNK N   1      -4.860  19.191  68.953  0.00  0.00     0.054 A 
HETATM   28  C   UNK N   1      -4.436  17.869  69.001  0.00  0.00     0.018 A 
HETATM   29  O   UNK N   1      -3.116  17.636  69.178  0.00  0.00     0.000 OA
HETATM   30  C   UNK N   1      -9.759  15.148  67.694  0.00  0.00    -0.006 A 
HETATM   31  C   UNK N   1      -9.345  13.823  67.962  0.00  0.00     0.001 A 
HETATM   32  C   UNK N   1     -10.133  12.726  67.536  0.00  0.00    -0.010 A 
HETATM   33  O   UNK N   1      -9.742  11.458  67.765  0.00  0.00     0.000 OA
HETATM   34  C   UNK N   1     -11.331  12.943  66.847  0.00  0.00     0.190 A 
HETATM   35  O   UNK N   1     -12.110  11.912  66.451  0.00  0.00     0.000 OA
HETATM   36  C   UNK N   1     -11.722  14.238  66.540  0.00  0.00     0.142 A 
HETATM   37  C   UNK N   1     -10.945  15.323  66.936  0.00  0.00     0.030 A 
HETATM   38  H   UNK N   1      -3.690  14.732  73.254  0.00  0.00     0.004 HD
HETATM   39  H   UNK N   1      -1.821  14.062  74.944  0.00  0.00     0.004 HD
HETATM   40  H   UNK N   1      -1.389  12.336  74.931  0.00  0.00     0.000 HD
HETATM   41  H   UNK N   1      -2.189  10.304  75.046  0.00  0.00     0.131 HD
HETATM   42  H   UNK N   1      -4.131  19.983  69.069  0.00  0.00     0.314 HD
HETATM   43  H   UNK N   1      -2.720  16.756  69.155  0.00  0.00     0.314 HD
HETATM   44  H   UNK N   1      -8.422  13.640  68.501  0.00  0.00     0.167 HD
HETATM   45  N   GLY N   2      -4.290  11.634  70.347  0.00  0.00    -0.305 N 
ATOM     46  HN1 GLY N   2      -4.508  12.630  70.327  1.00  0.00     0.184 HD
ATOM     47  HN2 GLY N   2      -4.066  10.643  70.444  1.00  0.00     0.184 HD
HETATM   48  C   GLY N   2      -5.189  10.514  70.171  0.00  0.00     0.005 A 
HETATM   49  C   GLY N   2      -6.405  10.982  69.430  0.00  0.00     0.011 C 
HETATM   50  O   GLY N   2      -6.296  11.381  68.281  0.00  0.00    -0.399 OA
ATOM     51  HO  GLY N   2      -6.936  11.979  67.912  1.00  0.00     0.209 HD
HETATM   52  O   GLY N   2      -7.607  11.019  70.042  0.00  0.00    -0.393 OA
ATOM     53  HO  GLY N   2      -7.451  11.956  70.078  1.00  0.00     0.210 HD
HETATM   54  H   GLY N   2      -3.363  11.608  69.899  0.00  0.00     0.004 HD
HETATM   55  H   GLY N   2      -5.466  10.110  71.171  0.00  0.00     0.000 HD
HETATM   56  H   GLY N   2      -4.701   9.703  69.593  0.00  0.00     0.000 HD
HETATM   57  H   GLY N   2      -7.718  10.773  70.969  0.00  0.00     0.000 HD
ENDROOT
TORSDOF 2
ENDMDL
MODEL 8
REMARK VINA RESULT:      -8.9      3.036      6.690
REMARK  2 active torsions:
REMARK  status: ('A' for Active; 'I' for Inactive)
REMARK    1  A    between atoms: O_21  and  O_33 
REMARK    2  A    between atoms: C_24  and  O_35 
ROOT
HETATM    1  S   UNK N   1      -8.787  15.419  69.107  0.00  0.00    -0.096 SA
HETATM    2  C   UNK N   1      -9.285  14.639  67.503  0.00  0.00     0.113 C 
HETATM    3  C   UNK N   1      -9.432  13.109  67.656  0.00  0.00     0.142 C 
HETATM    4  N   UNK N   1      -9.911  12.483  66.431  0.00  0.00    -0.251 N 
HETATM    5  C   UNK N   1     -10.287  11.168  66.405  0.00  0.00     0.198 C 
HETATM    6  O   UNK N   1     -10.298  10.507  67.435  0.00  0.00    -0.280 OA
HETATM    7  C   UNK N   1     -10.709  10.518  65.116  0.00  0.00     0.099 A 
HETATM    8  C   UNK N   1      -9.520  10.348  64.153  0.00  0.00     0.055 C 
HETATM    9  C   UNK N   1      -8.397   9.406  64.671  0.00  0.00     0.315 C 
HETATM   10  N   UNK N   1      -8.908   8.048  64.896  0.00  0.00     0.093 N 
HETATM   11  C   UNK N   1      -7.262   9.402  63.660  0.00  0.00     0.173 C 
HETATM   12  O   UNK N   1      -6.633  10.431  63.471  0.00  0.00    -0.648 OA
HETATM   13  O   UNK N   1      -6.935   8.297  62.950  0.00  0.00    -0.775 OA
HETATM   14  C   UNK N   1      -8.093  12.510  67.983  0.00  0.00     0.145 C 
HETATM   15  O   UNK N   1      -7.161  12.689  67.207  0.00  0.00    -0.296 OA
HETATM   16  C   UNK N   1      -9.019  17.127  68.556  0.00  0.00     0.080 C 
HETATM   17  C   UNK N   1      -7.898  17.974  68.380  0.00  0.00     0.008 C 
HETATM   18  O   UNK N   1      -6.673  17.544  68.722  0.00  0.00     0.000 OA
HETATM   19  C   UNK N   1      -5.562  18.283  68.594  0.00  0.00     0.000 A 
HETATM   20  C   UNK N   1      -5.663  19.557  67.965  0.00  0.00     0.000 A 
HETATM   21  O   UNK N   1      -4.589  20.305  67.625  0.00  0.00     0.000 OA
HETATM   22  C   UNK N   1      -6.918  20.060  67.638  0.00  0.00     0.149 A 
HETATM   23  O   UNK N   1      -6.976  21.166  67.133  0.00  0.00    -0.299 OA
HETATM   24  C   UNK N   1      -8.079  19.292  67.866  0.00  0.00     0.144 A 
HETATM   25  C   UNK N   1      -9.408  19.752  67.584  0.00  0.00     0.117 C 
HETATM   26  O   UNK N   1      -9.704  20.991  67.117  0.00  0.00    -0.246 OA
HETATM   27  C   UNK N   1     -10.489  18.909  67.815  0.00  0.00     0.054 A 
HETATM   28  C   UNK N   1     -10.318  17.616  68.294  0.00  0.00     0.018 A 
HETATM   29  O   UNK N   1     -11.425  16.868  68.502  0.00  0.00     0.000 OA
HETATM   30  C   UNK N   1      -4.266  17.759  69.185  0.00  0.00    -0.006 A 
HETATM   31  C   UNK N   1      -4.100  16.382  69.460  0.00  0.00     0.001 A 
HETATM   32  C   UNK N   1      -2.894  15.905  70.031  0.00  0.00    -0.010 A 
HETATM   33  O   UNK N   1      -2.729  14.600  70.317  0.00  0.00     0.000 OA
HETATM   34  C   UNK N   1      -1.854  16.793  70.326  0.00  0.00     0.190 A 
HETATM   35  O   UNK N   1      -0.687  16.357  70.849  0.00  0.00     0.000 OA
HETATM   36  C   UNK N   1      -2.025  18.151  70.101  0.00  0.00     0.142 A 
HETATM   37  C   UNK N   1      -3.214  18.633  69.560  0.00  0.00     0.030 A 
HETATM   38  H   UNK N   1      -9.972  13.042  65.565  0.00  0.00     0.004 HD
HETATM   39  H   UNK N   1     -11.500  11.139  64.647  0.00  0.00     0.004 HD
HETATM   40  H   UNK N   1     -11.161   9.525  65.313  0.00  0.00     0.000 HD
HETATM   41  H   UNK N   1      -9.589   8.051  65.686  0.00  0.00     0.131 HD
HETATM   42  H   UNK N   1     -11.491  19.269  67.616  0.00  0.00     0.314 HD
HETATM   43  H   UNK N   1     -11.411  15.988  68.896  0.00  0.00     0.314 HD
HETATM   44  H   UNK N   1      -4.895  15.682  69.230  0.00  0.00     0.167 HD
HETATM   45  N   GLY N   2      -7.915  11.761  69.106  0.00  0.00    -0.305 N 
ATOM     46  HN1 GLY N   2      -8.138  12.692  68.754  1.00  0.00     0.184 HD
ATOM     47  HN2 GLY N   2      -7.707  10.803  69.388  1.00  0.00     0.184 HD
HETATM   48  C   GLY N   2      -6.617  11.209  69.429  0.00  0.00     0.005 A 
HETATM   49  C   GLY N   2      -5.663  12.336  69.688  0.00  0.00     0.011 C 
HETATM   50  O   GLY N   2      -5.848  13.079  70.639  0.00  0.00    -0.399 OA
ATOM     51  HO  GLY N   2      -5.495  13.961  70.642  1.00  0.00     0.209 HD
HETATM   52  O   GLY N   2      -4.636  12.569  68.843  0.00  0.00    -0.393 OA
ATOM     53  HO  GLY N   2      -5.175  13.291  68.542  1.00  0.00     0.210 HD
HETATM   54  H   GLY N   2      -8.710  11.574  69.734  0.00  0.00     0.004 HD
HETATM   55  H   GLY N   2      -6.268  10.581  68.579  0.00  0.00     0.000 HD
HETATM   56  H   GLY N   2      -6.675  10.567  70.333  0.00  0.00     0.000 HD
HETATM   57  H   GLY N   2      -4.498  12.042  68.047  0.00  0.00     0.000 HD
ENDROOT
TORSDOF 2
ENDMDL
MODEL 9
REMARK VINA RESULT:      -8.8      3.321      9.520
REMARK  2 active torsions:
REMARK  status: ('A' for Active; 'I' for Inactive)
REMARK    1  A    between atoms: O_21  and  O_33 
REMARK    2  A    between atoms: C_24  and  O_35 
ROOT
HETATM    1  S   UNK N   1     -11.467  10.548  68.255  0.00  0.00    -0.096 SA
HETATM    2  C   UNK N   1     -10.604  12.030  68.953  0.00  0.00     0.113 C 
HETATM    3  C   UNK N   1     -10.803  13.263  68.044  0.00  0.00     0.142 C 
HETATM    4  N   UNK N   1     -10.209  14.463  68.617  0.00  0.00    -0.251 N 
HETATM    5  C   UNK N   1     -10.430  15.696  68.069  0.00  0.00     0.198 C 
HETATM    6  O   UNK N   1     -11.197  15.825  67.124  0.00  0.00    -0.280 OA
HETATM    7  C   UNK N   1      -9.750  16.916  68.628  0.00  0.00     0.099 A 
HETATM    8  C   UNK N   1      -8.237  16.900  68.344  0.00  0.00     0.055 C 
HETATM    9  C   UNK N   1      -7.862  16.949  66.836  0.00  0.00     0.315 C 
HETATM   10  N   UNK N   1      -8.360  18.178  66.207  0.00  0.00     0.093 N 
HETATM   11  C   UNK N   1      -6.351  16.843  66.708  0.00  0.00     0.173 C 
HETATM   12  O   UNK N   1      -5.798  15.810  67.051  0.00  0.00    -0.648 OA
HETATM   13  O   UNK N   1      -5.596  17.863  66.239  0.00  0.00    -0.775 OA
HETATM   14  C   UNK N   1     -10.144  13.015  66.716  0.00  0.00     0.145 C 
HETATM   15  O   UNK N   1      -8.945  12.761  66.691  0.00  0.00    -0.296 OA
HETATM   16  C   UNK N   1     -11.229   9.499  69.710  0.00  0.00     0.080 C 
HETATM   17  C   UNK N   1     -10.354   8.387  69.647  0.00  0.00     0.008 C 
HETATM   18  O   UNK N   1      -9.784   8.049  68.479  0.00  0.00     0.000 OA
HETATM   19  C   UNK N   1      -8.952   7.009  68.330  0.00  0.00     0.000 A 
HETATM   20  C   UNK N   1      -8.562   6.280  69.490  0.00  0.00     0.000 A 
HETATM   21  O   UNK N   1      -7.597   5.333  69.485  0.00  0.00     0.000 OA
HETATM   22  C   UNK N   1      -9.164   6.567  70.711  0.00  0.00     0.149 A 
HETATM   23  O   UNK N   1      -8.837   5.905  71.679  0.00  0.00    -0.299 OA
HETATM   24  C   UNK N   1     -10.104   7.613  70.819  0.00  0.00     0.144 A 
HETATM   25  C   UNK N   1     -10.789   7.950  72.033  0.00  0.00     0.117 C 
HETATM   26  O   UNK N   1     -10.651   7.273  73.200  0.00  0.00    -0.246 OA
HETATM   27  C   UNK N   1     -11.677   9.019  72.045  0.00  0.00     0.054 A 
HETATM   28  C   UNK N   1     -11.907   9.791  70.913  0.00  0.00     0.018 A 
HETATM   29  O   UNK N   1     -12.797  10.805  71.011  0.00  0.00     0.000 OA
HETATM   30  C   UNK N   1      -8.518   6.616  66.930  0.00  0.00    -0.006 A 
HETATM   31  C   UNK N   1      -8.600   7.538  65.861  0.00  0.00     0.001 A 
HETATM   32  C   UNK N   1      -8.212   7.156  64.553  0.00  0.00    -0.010 A 
HETATM   33  O   UNK N   1      -8.303   8.015  63.522  0.00  0.00     0.000 OA
HETATM   34  C   UNK N   1      -7.742   5.861  64.307  0.00  0.00     0.190 A 
HETATM   35  O   UNK N   1      -7.346   5.482  63.072  0.00  0.00     0.000 OA
HETATM   36  C   UNK N   1      -7.701   4.937  65.340  0.00  0.00     0.142 A 
HETATM   37  C   UNK N   1      -8.099   5.295  66.625  0.00  0.00     0.030 A 
HETATM   38  H   UNK N   1      -9.611  14.384  69.455  0.00  0.00     0.004 HD
HETATM   39  H   UNK N   1      -9.936  16.957  69.722  0.00  0.00     0.004 HD
HETATM   40  H   UNK N   1     -10.191  17.837  68.197  0.00  0.00     0.000 HD
HETATM   41  H   UNK N   1      -9.403  18.169  66.184  0.00  0.00     0.131 HD
HETATM   42  H   UNK N   1     -12.203   9.258  72.961  0.00  0.00     0.314 HD
HETATM   43  H   UNK N   1     -13.073  11.349  70.263  0.00  0.00     0.314 HD
HETATM   44  H   UNK N   1      -8.956   8.546  66.039  0.00  0.00     0.167 HD
HETATM   45  N   GLY N   2     -10.853  13.093  65.556  0.00  0.00    -0.305 N 
ATOM     46  HN1 GLY N   2     -10.748  12.584  66.434  1.00  0.00     0.184 HD
ATOM     47  HN2 GLY N   2     -10.915  13.657  64.708  1.00  0.00     0.184 HD
HETATM   48  C   GLY N   2     -10.219  12.828  64.283  0.00  0.00     0.005 A 
HETATM   49  C   GLY N   2      -9.781  11.394  64.249  0.00  0.00     0.011 C 
HETATM   50  O   GLY N   2     -10.618  10.506  64.288  0.00  0.00    -0.399 OA
ATOM     51  HO  GLY N   2     -10.391   9.638  64.604  1.00  0.00     0.209 HD
HETATM   52  O   GLY N   2      -8.469  11.081  64.237  0.00  0.00    -0.393 OA
ATOM     53  HO  GLY N   2      -8.612  10.861  65.151  1.00  0.00     0.210 HD
HETATM   54  H   GLY N   2     -11.850  13.351  65.576  0.00  0.00     0.004 HD
HETATM   55  H   GLY N   2      -9.349  13.510  64.161  0.00  0.00     0.000 HD
HETATM   56  H   GLY N   2     -10.924  13.012  63.446  0.00  0.00     0.000 HD
HETATM   57  H   GLY N   2      -7.780  11.756  64.272  0.00  0.00     0.000 HD
ENDROOT
TORSDOF 2
ENDMDL
