# Supplementary material for: Structure-based computational screening of 470 natural quercetin derivatives for identification of SARS-CoV-2 Mpro inhibitor
Source: PeerJ. 2023 Mar 14;11:e14915. doi: 10.7717/peerj.14915 (PMC10022500; doi:10.7717/peerj.14915)
Supplement: Supplemental Information 1 [file peerj-11-14915-s001.zip › Screening 470 Quercetin Derivates as Anticovid/Docking results/10_uff_E=867.93_out.pdbqt]

MODEL 1
REMARK VINA RESULT:      -8.7      0.000      0.000
REMARK  16 active torsions:
REMARK  status: ('A' for Active; 'I' for Inactive)
REMARK    1  A    between atoms: C_6  and  O_7 
REMARK    2  A    between atoms: O_7  and  C_8 
REMARK    3  A    between atoms: C_8  and  C_9 
REMARK    4  A    between atoms: C_15  and  C_16 
REMARK    5  A    between atoms: C_18  and  O_19 
REMARK    6  A    between atoms: O_19  and  C_20 
REMARK    7  A    between atoms: C_20  and  C_21 
REMARK    8  A    between atoms: C_27  and  O_28 
REMARK    9  A    between atoms: O_28  and  C_29 
REMARK   10  A    between atoms: C_29  and  C_30 
REMARK   11  A    between atoms: C_38  and  O_39 
REMARK   12  A    between atoms: O_39  and  C_40 
REMARK   13  A    between atoms: C_40  and  C_41 
REMARK   14  A    between atoms: C_48  and  O_49 
REMARK   15  A    between atoms: O_49  and  C_50 
REMARK   16  A    between atoms: C_50  and  C_51 
ROOT
HETATM    1  O   UNL N   1     -12.155  11.810  67.099  0.00  0.00    -0.337 OA
HETATM    2  C   UNL N   1     -11.409  11.136  68.031  0.00  0.00     0.089 A 
HETATM    3  C   UNL N   1     -10.071  10.790  67.747  0.00  0.00     0.079 A 
HETATM    4  C   UNL N   1      -9.569  11.032  66.378  0.00  0.00     0.196 C 
HETATM    5  O   UNL N   1      -8.379  10.943  66.124  0.00  0.00    -0.289 OA
HETATM    6  C   UNL N   1     -10.587  11.410  65.316  0.00  0.00     0.230 C 
HETATM    7  C   UNL N   1     -11.591  12.399  65.960  0.00  0.00     0.198 C 
HETATM    8  C   UNL N   1      -9.261  10.246  68.756  0.00  0.00     0.088 A 
HETATM    9  C   UNL N   1      -9.815   9.941  69.998  0.00  0.00     0.074 A 
HETATM   10  C   UNL N   1     -11.183  10.159  70.258  0.00  0.00     0.074 A 
HETATM   11  C   UNL N   1     -11.968  10.791  69.275  0.00  0.00     0.074 A 
ENDROOT
BRANCH   7  12
HETATM   12  C   UNL N   1     -11.048  13.824  66.240  0.00  0.00    -0.023 A 
HETATM   13  C   UNL N   1     -10.184  14.488  65.352  0.00  0.00     0.013 A 
HETATM   14  C   UNL N   1      -9.782  15.792  65.577  0.00  0.00     0.040 A 
HETATM   15  C   UNL N   1     -10.229  16.520  66.674  0.00  0.00     0.102 A 
HETATM   16  C   UNL N   1     -11.072  15.859  67.648  0.00  0.00     0.103 A 
HETATM   17  C   UNL N   1     -11.466  14.520  67.395  0.00  0.00     0.049 A 
BRANCH  15  18
HETATM   18  O   UNL N   1      -9.818  17.822  66.702  0.00  0.00    -0.344 OA
BRANCH  18  19
HETATM   19  C   UNL N   1      -8.956  18.414  67.608  0.00  0.00     0.214 C 
BRANCH  19  20
HETATM   20  C   UNL N   1      -7.786  19.074  66.938  0.00  0.00    -0.034 A 
HETATM   21  C   UNL N   1      -7.110  18.427  65.892  0.00  0.00     0.009 A 
HETATM   22  C   UNL N   1      -6.074  19.082  65.217  0.00  0.00     0.001 A 
HETATM   23  C   UNL N   1      -5.697  20.376  65.593  0.00  0.00     0.000 A 
HETATM   24  C   UNL N   1      -6.354  21.017  66.645  0.00  0.00     0.001 A 
HETATM   25  C   UNL N   1      -7.399  20.375  67.311  0.00  0.00     0.009 A 
ENDBRANCH  19  20
ENDBRANCH  18  19
ENDBRANCH  15  18
BRANCH  16  26
HETATM   26  O   UNL N   1     -11.527  16.415  68.819  0.00  0.00    -0.344 OA
BRANCH  26  27
HETATM   27  C   UNL N   1     -10.969  16.306  70.079  0.00  0.00     0.214 C 
BRANCH  27  28
HETATM   28  C   UNL N   1     -11.785  15.500  71.042  0.00  0.00    -0.034 A 
HETATM   29  C   UNL N   1     -12.248  16.094  72.230  0.00  0.00     0.009 A 
HETATM   30  C   UNL N   1     -13.090  15.386  73.088  0.00  0.00     0.001 A 
HETATM   31  C   UNL N   1     -13.472  14.080  72.774  0.00  0.00     0.000 A 
HETATM   32  C   UNL N   1     -13.009  13.478  71.599  0.00  0.00     0.001 A 
HETATM   33  C   UNL N   1     -12.169  14.185  70.731  0.00  0.00     0.009 A 
ENDBRANCH  27  28
ENDBRANCH  26  27
ENDBRANCH  16  26
ENDBRANCH   7  12
BRANCH   6  34
HETATM   34  O   UNL N   1     -10.065  11.982  64.119  0.00  0.00    -0.371 OA
BRANCH  34  35
HETATM   35  C   UNL N   1     -10.196  11.169  62.961  0.00  0.00     0.207 C 
BRANCH  35  36
HETATM   36  C   UNL N   1      -8.938  10.444  62.546  0.00  0.00    -0.035 A 
HETATM   37  C   UNL N   1      -8.672   9.146  63.012  0.00  0.00     0.009 A 
HETATM   38  C   UNL N   1      -7.517   8.474  62.595  0.00  0.00     0.001 A 
HETATM   39  C   UNL N   1      -6.621   9.095  61.720  0.00  0.00     0.000 A 
HETATM   40  C   UNL N   1      -6.878  10.388  61.257  0.00  0.00     0.001 A 
HETATM   41  C   UNL N   1      -8.033  11.060  61.665  0.00  0.00     0.009 A 
ENDBRANCH  35  36
ENDBRANCH  34  35
ENDBRANCH   6  34
BRANCH  10  42
HETATM   42  O   UNL N   1     -11.761   9.753  71.428  0.00  0.00    -0.346 OA
BRANCH  42  43
HETATM   43  C   UNL N   1     -12.461   8.562  71.585  0.00  0.00     0.214 C 
BRANCH  43  44
HETATM   44  C   UNL N   1     -11.550   7.426  71.963  0.00  0.00    -0.034 A 
HETATM   45  C   UNL N   1     -11.400   6.329  71.090  0.00  0.00     0.009 A 
HETATM   46  C   UNL N   1     -10.542   5.279  71.418  0.00  0.00     0.001 A 
HETATM   47  C   UNL N   1      -9.828   5.309  72.617  0.00  0.00     0.000 A 
HETATM   48  C   UNL N   1      -9.972   6.392  73.490  0.00  0.00     0.001 A 
HETATM   49  C   UNL N   1     -10.829   7.451  73.166  0.00  0.00     0.009 A 
ENDBRANCH  43  44
ENDBRANCH  42  43
ENDBRANCH  10  42
BRANCH   8  50
HETATM   50  O   UNL N   1      -7.953   9.985  68.533  0.00  0.00    -0.345 OA
BRANCH  50  51
HETATM   51  C   UNL N   1      -7.383   8.772  68.873  0.00  0.00     0.214 C 
BRANCH  51  52
HETATM   52  C   UNL N   1      -7.914   7.694  67.976  0.00  0.00    -0.034 A 
HETATM   53  C   UNL N   1      -7.572   7.676  66.615  0.00  0.00     0.009 A 
HETATM   54  C   UNL N   1      -8.081   6.679  65.777  0.00  0.00     0.001 A 
HETATM   55  C   UNL N   1      -8.925   5.692  66.295  0.00  0.00     0.000 A 
HETATM   56  C   UNL N   1      -9.263   5.700  67.651  0.00  0.00     0.001 A 
HETATM   57  C   UNL N   1      -8.763   6.699  68.490  0.00  0.00     0.009 A 
ENDBRANCH  51  52
ENDBRANCH  50  51
ENDBRANCH   8  50
TORSDOF 16
ENDMDL
MODEL 2
REMARK VINA RESULT:      -8.4      3.004      9.649
REMARK  16 active torsions:
REMARK  status: ('A' for Active; 'I' for Inactive)
REMARK    1  A    between atoms: C_6  and  O_7 
REMARK    2  A    between atoms: O_7  and  C_8 
REMARK    3  A    between atoms: C_8  and  C_9 
REMARK    4  A    between atoms: C_15  and  C_16 
REMARK    5  A    between atoms: C_18  and  O_19 
REMARK    6  A    between atoms: O_19  and  C_20 
REMARK    7  A    between atoms: C_20  and  C_21 
REMARK    8  A    between atoms: C_27  and  O_28 
REMARK    9  A    between atoms: O_28  and  C_29 
REMARK   10  A    between atoms: C_29  and  C_30 
REMARK   11  A    between atoms: C_38  and  O_39 
REMARK   12  A    between atoms: O_39  and  C_40 
REMARK   13  A    between atoms: C_40  and  C_41 
REMARK   14  A    between atoms: C_48  and  O_49 
REMARK   15  A    between atoms: O_49  and  C_50 
REMARK   16  A    between atoms: C_50  and  C_51 
ROOT
HETATM    1  O   UNL N   1     -11.445  11.582  66.653  0.00  0.00    -0.337 OA
HETATM    2  C   UNL N   1     -10.258  11.196  66.088  0.00  0.00     0.089 A 
HETATM    3  C   UNL N   1      -9.039  11.683  66.605  0.00  0.00     0.079 A 
HETATM    4  C   UNL N   1      -9.099  12.728  67.649  0.00  0.00     0.196 C 
HETATM    5  O   UNL N   1      -8.099  13.045  68.274  0.00  0.00    -0.289 OA
HETATM    6  C   UNL N   1     -10.448  13.371  67.919  0.00  0.00     0.230 C 
HETATM    7  C   UNL N   1     -11.517  12.249  67.883  0.00  0.00     0.198 C 
HETATM    8  C   UNL N   1      -7.823  11.165  66.134  0.00  0.00     0.088 A 
HETATM    9  C   UNL N   1      -7.822  10.257  65.076  0.00  0.00     0.074 A 
HETATM   10  C   UNL N   1      -9.024   9.857  64.459  0.00  0.00     0.074 A 
HETATM   11  C   UNL N   1     -10.244  10.308  64.996  0.00  0.00     0.074 A 
ENDROOT
BRANCH   7  12
HETATM   12  C   UNL N   1     -11.510  11.272  69.086  0.00  0.00    -0.023 A 
HETATM   13  C   UNL N   1     -12.674  10.964  69.813  0.00  0.00     0.013 A 
HETATM   14  C   UNL N   1     -12.664  10.022  70.825  0.00  0.00     0.040 A 
HETATM   15  C   UNL N   1     -11.514   9.315  71.159  0.00  0.00     0.102 A 
HETATM   16  C   UNL N   1     -10.277   9.640  70.480  0.00  0.00     0.103 A 
HETATM   17  C   UNL N   1     -10.316  10.613  69.448  0.00  0.00     0.049 A 
BRANCH  15  18
HETATM   18  O   UNL N   1     -11.691   8.354  72.114  0.00  0.00    -0.344 OA
BRANCH  18  19
HETATM   19  C   UNL N   1     -12.194   7.078  71.940  0.00  0.00     0.214 C 
BRANCH  19  20
HETATM   20  C   UNL N   1     -11.274   6.204  71.138  0.00  0.00    -0.034 A 
HETATM   21  C   UNL N   1     -10.408   5.305  71.781  0.00  0.00     0.009 A 
HETATM   22  C   UNL N   1      -9.614   4.435  71.027  0.00  0.00     0.001 A 
HETATM   23  C   UNL N   1      -9.667   4.469  69.629  0.00  0.00     0.000 A 
HETATM   24  C   UNL N   1     -10.513   5.373  68.983  0.00  0.00     0.001 A 
HETATM   25  C   UNL N   1     -11.319   6.232  69.732  0.00  0.00     0.009 A 
ENDBRANCH  19  20
ENDBRANCH  18  19
ENDBRANCH  15  18
BRANCH  16  26
HETATM   26  O   UNL N   1      -9.049   9.090  70.751  0.00  0.00    -0.344 OA
BRANCH  26  27
HETATM   27  C   UNL N   1      -7.865   9.286  70.063  0.00  0.00     0.214 C 
BRANCH  27  28
HETATM   28  C   UNL N   1      -7.445   8.117  69.224  0.00  0.00    -0.034 A 
HETATM   29  C   UNL N   1      -6.743   7.052  69.816  0.00  0.00     0.009 A 
HETATM   30  C   UNL N   1      -6.432   5.915  69.070  0.00  0.00     0.001 A 
HETATM   31  C   UNL N   1      -6.811   5.832  67.729  0.00  0.00     0.000 A 
HETATM   32  C   UNL N   1      -7.502   6.891  67.130  0.00  0.00     0.001 A 
HETATM   33  C   UNL N   1      -7.823   8.031  67.874  0.00  0.00     0.009 A 
ENDBRANCH  27  28
ENDBRANCH  26  27
ENDBRANCH  16  26
ENDBRANCH   7  12
BRANCH   6  34
HETATM   34  O   UNL N   1     -10.567  14.094  69.142  0.00  0.00    -0.371 OA
BRANCH  34  35
HETATM   35  C   UNL N   1     -11.819  14.740  69.334  0.00  0.00     0.207 C 
BRANCH  35  36
HETATM   36  C   UNL N   1     -12.223  14.931  70.776  0.00  0.00    -0.035 A 
HETATM   37  C   UNL N   1     -11.729  16.013  71.521  0.00  0.00     0.009 A 
HETATM   38  C   UNL N   1     -12.135  16.195  72.848  0.00  0.00     0.001 A 
HETATM   39  C   UNL N   1     -13.030  15.296  73.438  0.00  0.00     0.000 A 
HETATM   40  C   UNL N   1     -13.521  14.215  72.702  0.00  0.00     0.001 A 
HETATM   41  C   UNL N   1     -13.123  14.033  71.375  0.00  0.00     0.009 A 
ENDBRANCH  35  36
ENDBRANCH  34  35
ENDBRANCH   6  34
BRANCH  10  42
HETATM   42  O   UNL N   1      -9.026   9.064  63.345  0.00  0.00    -0.346 OA
BRANCH  42  43
HETATM   43  C   UNL N   1      -9.268   9.524  62.056  0.00  0.00     0.214 C 
BRANCH  43  44
HETATM   44  C   UNL N   1      -7.993   9.894  61.348  0.00  0.00    -0.034 A 
HETATM   45  C   UNL N   1      -7.309   8.926  60.585  0.00  0.00     0.009 A 
HETATM   46  C   UNL N   1      -6.137   9.261  59.906  0.00  0.00     0.001 A 
HETATM   47  C   UNL N   1      -5.634  10.561  59.983  0.00  0.00     0.000 A 
HETATM   48  C   UNL N   1      -6.304  11.527  60.740  0.00  0.00     0.001 A 
HETATM   49  C   UNL N   1      -7.482  11.199  61.421  0.00  0.00     0.009 A 
ENDBRANCH  43  44
ENDBRANCH  42  43
ENDBRANCH  10  42
BRANCH   8  50
HETATM   50  O   UNL N   1      -6.646  11.553  66.673  0.00  0.00    -0.345 OA
BRANCH  50  51
HETATM   51  C   UNL N   1      -5.432  11.173  66.128  0.00  0.00     0.214 C 
BRANCH  51  52
HETATM   52  C   UNL N   1      -4.785  10.144  67.006  0.00  0.00    -0.034 A 
HETATM   53  C   UNL N   1      -4.559  10.414  68.364  0.00  0.00     0.009 A 
HETATM   54  C   UNL N   1      -3.942   9.459  69.176  0.00  0.00     0.001 A 
HETATM   55  C   UNL N   1      -3.556   8.227  68.640  0.00  0.00     0.000 A 
HETATM   56  C   UNL N   1      -3.785   7.948  67.290  0.00  0.00     0.001 A 
HETATM   57  C   UNL N   1      -4.394   8.903  66.472  0.00  0.00     0.009 A 
ENDBRANCH  51  52
ENDBRANCH  50  51
ENDBRANCH   8  50
TORSDOF 16
ENDMDL
MODEL 3
REMARK VINA RESULT:      -8.3      1.595      2.636
REMARK  16 active torsions:
REMARK  status: ('A' for Active; 'I' for Inactive)
REMARK    1  A    between atoms: C_6  and  O_7 
REMARK    2  A    between atoms: O_7  and  C_8 
REMARK    3  A    between atoms: C_8  and  C_9 
REMARK    4  A    between atoms: C_15  and  C_16 
REMARK    5  A    between atoms: C_18  and  O_19 
REMARK    6  A    between atoms: O_19  and  C_20 
REMARK    7  A    between atoms: C_20  and  C_21 
REMARK    8  A    between atoms: C_27  and  O_28 
REMARK    9  A    between atoms: O_28  and  C_29 
REMARK   10  A    between atoms: C_29  and  C_30 
REMARK   11  A    between atoms: C_38  and  O_39 
REMARK   12  A    between atoms: O_39  and  C_40 
REMARK   13  A    between atoms: C_40  and  C_41 
REMARK   14  A    between atoms: C_48  and  O_49 
REMARK   15  A    between atoms: O_49  and  C_50 
REMARK   16  A    between atoms: C_50  and  C_51 
ROOT
HETATM    1  O   UNL N   1     -12.088  11.846  67.046  0.00  0.00    -0.337 OA
HETATM    2  C   UNL N   1     -11.331  11.170  67.967  0.00  0.00     0.089 A 
HETATM    3  C   UNL N   1      -9.986  10.855  67.680  0.00  0.00     0.079 A 
HETATM    4  C   UNL N   1      -9.487  11.130  66.316  0.00  0.00     0.196 C 
HETATM    5  O   UNL N   1      -8.294  11.069  66.063  0.00  0.00    -0.289 OA
HETATM    6  C   UNL N   1     -10.510  11.506  65.259  0.00  0.00     0.230 C 
HETATM    7  C   UNL N   1     -11.534  12.465  65.918  0.00  0.00     0.198 C 
HETATM    8  C   UNL N   1      -9.167  10.310  68.681  0.00  0.00     0.088 A 
HETATM    9  C   UNL N   1      -9.717   9.973  69.917  0.00  0.00     0.074 A 
HETATM   10  C   UNL N   1     -11.089  10.161  70.178  0.00  0.00     0.074 A 
HETATM   11  C   UNL N   1     -11.885  10.793  69.205  0.00  0.00     0.074 A 
ENDROOT
BRANCH   7  12
HETATM   12  C   UNL N   1     -11.019  13.895  66.224  0.00  0.00    -0.023 A 
HETATM   13  C   UNL N   1     -10.180  14.597  65.341  0.00  0.00     0.013 A 
HETATM   14  C   UNL N   1      -9.805  15.905  65.590  0.00  0.00     0.040 A 
HETATM   15  C   UNL N   1     -10.256  16.599  66.708  0.00  0.00     0.102 A 
HETATM   16  C   UNL N   1     -11.073  15.899  67.676  0.00  0.00     0.103 A 
HETATM   17  C   UNL N   1     -11.440  14.557  67.397  0.00  0.00     0.049 A 
BRANCH  15  18
HETATM   18  O   UNL N   1      -9.872  17.909  66.759  0.00  0.00    -0.344 OA
BRANCH  18  19
HETATM   19  C   UNL N   1      -9.691  18.689  67.887  0.00  0.00     0.214 C 
BRANCH  19  20
HETATM   20  C   UNL N   1      -8.380  19.420  67.872  0.00  0.00    -0.034 A 
HETATM   21  C   UNL N   1      -7.553  19.418  69.007  0.00  0.00     0.009 A 
HETATM   22  C   UNL N   1      -6.296  20.031  68.959  0.00  0.00     0.001 A 
HETATM   23  C   UNL N   1      -5.866  20.662  67.787  0.00  0.00     0.000 A 
HETATM   24  C   UNL N   1      -6.691  20.683  66.661  0.00  0.00     0.001 A 
HETATM   25  C   UNL N   1      -7.940  20.060  66.698  0.00  0.00     0.009 A 
ENDBRANCH  19  20
ENDBRANCH  18  19
ENDBRANCH  15  18
BRANCH  16  26
HETATM   26  O   UNL N   1     -11.527  16.419  68.863  0.00  0.00    -0.344 OA
BRANCH  26  27
HETATM   27  C   UNL N   1     -10.973  16.264  70.120  0.00  0.00     0.214 C 
BRANCH  27  28
HETATM   28  C   UNL N   1     -11.805  15.444  71.058  0.00  0.00    -0.034 A 
HETATM   29  C   UNL N   1     -12.280  16.018  72.251  0.00  0.00     0.009 A 
HETATM   30  C   UNL N   1     -13.135  15.298  73.086  0.00  0.00     0.001 A 
HETATM   31  C   UNL N   1     -13.517  13.999  72.743  0.00  0.00     0.000 A 
HETATM   32  C   UNL N   1     -13.042  13.417  71.563  0.00  0.00     0.001 A 
HETATM   33  C   UNL N   1     -12.189  14.136  70.718  0.00  0.00     0.009 A 
ENDBRANCH  27  28
ENDBRANCH  26  27
ENDBRANCH  16  26
ENDBRANCH   7  12
BRANCH   6  34
HETATM   34  O   UNL N   1      -9.998  12.109  64.073  0.00  0.00    -0.371 OA
BRANCH  34  35
HETATM   35  C   UNL N   1     -10.140  11.326  62.895  0.00  0.00     0.207 C 
BRANCH  35  36
HETATM   36  C   UNL N   1      -8.920  10.523  62.513  0.00  0.00    -0.035 A 
HETATM   37  C   UNL N   1      -8.758   9.205  62.971  0.00  0.00     0.009 A 
HETATM   38  C   UNL N   1      -7.637   8.461  62.585  0.00  0.00     0.001 A 
HETATM   39  C   UNL N   1      -6.671   9.030  61.748  0.00  0.00     0.000 A 
HETATM   40  C   UNL N   1      -6.825  10.343  61.295  0.00  0.00     0.001 A 
HETATM   41  C   UNL N   1      -7.946  11.087  61.672  0.00  0.00     0.009 A 
ENDBRANCH  35  36
ENDBRANCH  34  35
ENDBRANCH   6  34
BRANCH  10  42
HETATM   42  O   UNL N   1     -11.661   9.723  71.340  0.00  0.00    -0.346 OA
BRANCH  42  43
HETATM   43  C   UNL N   1     -12.448   8.582  71.446  0.00  0.00     0.214 C 
BRANCH  43  44
HETATM   44  C   UNL N   1     -11.615   7.329  71.444  0.00  0.00    -0.034 A 
HETATM   45  C   UNL N   1     -10.991   6.902  72.633  0.00  0.00     0.009 A 
HETATM   46  C   UNL N   1     -10.233   5.730  72.651  0.00  0.00     0.001 A 
HETATM   47  C   UNL N   1     -10.087   4.976  71.485  0.00  0.00     0.000 A 
HETATM   48  C   UNL N   1     -10.700   5.394  70.300  0.00  0.00     0.001 A 
HETATM   49  C   UNL N   1     -11.465   6.567  70.276  0.00  0.00     0.009 A 
ENDBRANCH  43  44
ENDBRANCH  42  43
ENDBRANCH  10  42
BRANCH   8  50
HETATM   50  O   UNL N   1      -7.854  10.079  68.456  0.00  0.00    -0.345 OA
BRANCH  50  51
HETATM   51  C   UNL N   1      -6.911  10.191  69.462  0.00  0.00     0.214 C 
BRANCH  51  52
HETATM   52  C   UNL N   1      -6.131  11.459  69.284  0.00  0.00    -0.034 A 
HETATM   53  C   UNL N   1      -5.877  12.292  70.384  0.00  0.00     0.009 A 
HETATM   54  C   UNL N   1      -5.163  13.481  70.213  0.00  0.00     0.001 A 
HETATM   55  C   UNL N   1      -4.691  13.839  68.947  0.00  0.00     0.000 A 
HETATM   56  C   UNL N   1      -4.933  13.010  67.849  0.00  0.00     0.001 A 
HETATM   57  C   UNL N   1      -5.654  11.825  68.014  0.00  0.00     0.009 A 
ENDBRANCH  51  52
ENDBRANCH  50  51
ENDBRANCH   8  50
TORSDOF 16
ENDMDL
MODEL 4
REMARK VINA RESULT:      -8.3      2.315      9.297
REMARK  16 active torsions:
REMARK  status: ('A' for Active; 'I' for Inactive)
REMARK    1  A    between atoms: C_6  and  O_7 
REMARK    2  A    between atoms: O_7  and  C_8 
REMARK    3  A    between atoms: C_8  and  C_9 
REMARK    4  A    between atoms: C_15  and  C_16 
REMARK    5  A    between atoms: C_18  and  O_19 
REMARK    6  A    between atoms: O_19  and  C_20 
REMARK    7  A    between atoms: C_20  and  C_21 
REMARK    8  A    between atoms: C_27  and  O_28 
REMARK    9  A    between atoms: O_28  and  C_29 
REMARK   10  A    between atoms: C_29  and  C_30 
REMARK   11  A    between atoms: C_38  and  O_39 
REMARK   12  A    between atoms: O_39  and  C_40 
REMARK   13  A    between atoms: C_40  and  C_41 
REMARK   14  A    between atoms: C_48  and  O_49 
REMARK   15  A    between atoms: O_49  and  C_50 
REMARK   16  A    between atoms: C_50  and  C_51 
ROOT
HETATM    1  O   UNL N   1     -11.568  14.127  66.195  0.00  0.00    -0.337 OA
HETATM    2  C   UNL N   1     -10.459  14.864  66.520  0.00  0.00     0.089 A 
HETATM    3  C   UNL N   1      -9.492  14.334  67.399  0.00  0.00     0.079 A 
HETATM    4  C   UNL N   1      -9.794  13.050  68.067  0.00  0.00     0.196 C 
HETATM    5  O   UNL N   1      -8.927  12.443  68.675  0.00  0.00    -0.289 OA
HETATM    6  C   UNL N   1     -11.210  12.516  67.948  0.00  0.00     0.230 C 
HETATM    7  C   UNL N   1     -11.685  12.763  66.493  0.00  0.00     0.198 C 
HETATM    8  C   UNL N   1      -8.284  15.018  67.604  0.00  0.00     0.088 A 
HETATM    9  C   UNL N   1      -8.095  16.275  67.031  0.00  0.00     0.074 A 
HETATM   10  C   UNL N   1      -9.104  16.879  66.255  0.00  0.00     0.074 A 
HETATM   11  C   UNL N   1     -10.275  16.149  65.976  0.00  0.00     0.074 A 
ENDROOT
BRANCH   7  12
HETATM   12  C   UNL N   1     -11.034  11.865  65.410  0.00  0.00    -0.023 A 
HETATM   13  C   UNL N   1     -10.943  12.256  64.062  0.00  0.00     0.013 A 
HETATM   14  C   UNL N   1     -10.279  11.480  63.130  0.00  0.00     0.040 A 
HETATM   15  C   UNL N   1      -9.649  10.289  63.479  0.00  0.00     0.102 A 
HETATM   16  C   UNL N   1      -9.768   9.815  64.841  0.00  0.00     0.103 A 
HETATM   17  C   UNL N   1     -10.457  10.630  65.776  0.00  0.00     0.049 A 
BRANCH  15  18
HETATM   18  O   UNL N   1      -8.958   9.691  62.464  0.00  0.00    -0.344 OA
BRANCH  18  19
HETATM   19  C   UNL N   1      -8.392  10.298  61.358  0.00  0.00     0.214 C 
BRANCH  19  20
HETATM   20  C   UNL N   1      -7.009  10.814  61.633  0.00  0.00    -0.034 A 
HETATM   21  C   UNL N   1      -6.219  10.228  62.634  0.00  0.00     0.009 A 
HETATM   22  C   UNL N   1      -4.902  10.658  62.829  0.00  0.00     0.001 A 
HETATM   23  C   UNL N   1      -4.374  11.684  62.039  0.00  0.00     0.000 A 
HETATM   24  C   UNL N   1      -5.161  12.283  61.053  0.00  0.00     0.001 A 
HETATM   25  C   UNL N   1      -6.470  11.847  60.844  0.00  0.00     0.009 A 
ENDBRANCH  19  20
ENDBRANCH  18  19
ENDBRANCH  15  18
BRANCH  16  26
HETATM   26  O   UNL N   1      -9.273   8.627  65.319  0.00  0.00    -0.344 OA
BRANCH  26  27
HETATM   27  C   UNL N   1      -8.506   8.426  66.452  0.00  0.00     0.214 C 
BRANCH  27  28
HETATM   28  C   UNL N   1      -9.124   7.497  67.452  0.00  0.00    -0.034 A 
HETATM   29  C   UNL N   1     -10.523   7.363  67.507  0.00  0.00     0.009 A 
HETATM   30  C   UNL N   1     -11.107   6.432  68.365  0.00  0.00     0.001 A 
HETATM   31  C   UNL N   1     -10.303   5.630  69.180  0.00  0.00     0.000 A 
HETATM   32  C   UNL N   1      -8.911   5.763  69.137  0.00  0.00     0.001 A 
HETATM   33  C   UNL N   1      -8.319   6.691  68.275  0.00  0.00     0.009 A 
ENDBRANCH  27  28
ENDBRANCH  26  27
ENDBRANCH  16  26
ENDBRANCH   7  12
BRANCH   6  34
HETATM   34  O   UNL N   1     -11.394  11.140  68.274  0.00  0.00    -0.371 OA
BRANCH  34  35
HETATM   35  C   UNL N   1     -12.027  10.902  69.524  0.00  0.00     0.207 C 
BRANCH  35  36
HETATM   36  C   UNL N   1     -11.335   9.891  70.407  0.00  0.00    -0.035 A 
HETATM   37  C   UNL N   1      -9.946   9.705  70.330  0.00  0.00     0.009 A 
HETATM   38  C   UNL N   1      -9.313   8.786  71.175  0.00  0.00     0.001 A 
HETATM   39  C   UNL N   1     -10.064   8.044  72.093  0.00  0.00     0.000 A 
HETATM   40  C   UNL N   1     -11.448   8.222  72.169  0.00  0.00     0.001 A 
HETATM   41  C   UNL N   1     -12.082   9.143  71.333  0.00  0.00     0.009 A 
ENDBRANCH  35  36
ENDBRANCH  34  35
ENDBRANCH   6  34
BRANCH  10  42
HETATM   42  O   UNL N   1      -8.978  18.159  65.791  0.00  0.00    -0.346 OA
BRANCH  42  43
HETATM   43  C   UNL N   1      -9.263  19.296  66.538  0.00  0.00     0.214 C 
BRANCH  43  44
HETATM   44  C   UNL N   1      -8.060  19.777  67.302  0.00  0.00    -0.034 A 
HETATM   45  C   UNL N   1      -7.914  19.439  68.663  0.00  0.00     0.009 A 
HETATM   46  C   UNL N   1      -6.792  19.861  69.378  0.00  0.00     0.001 A 
HETATM   47  C   UNL N   1      -5.808  20.625  68.747  0.00  0.00     0.000 A 
HETATM   48  C   UNL N   1      -5.946  20.967  67.398  0.00  0.00     0.001 A 
HETATM   49  C   UNL N   1      -7.068  20.545  66.674  0.00  0.00     0.009 A 
ENDBRANCH  43  44
ENDBRANCH  42  43
ENDBRANCH  10  42
BRANCH   8  50
HETATM   50  O   UNL N   1      -7.307  14.488  68.374  0.00  0.00    -0.345 OA
BRANCH  50  51
HETATM   51  C   UNL N   1      -5.985  14.468  67.964  0.00  0.00     0.214 C 
BRANCH  51  52
HETATM   52  C   UNL N   1      -5.246  15.613  68.589  0.00  0.00    -0.034 A 
HETATM   53  C   UNL N   1      -4.344  16.371  67.826  0.00  0.00     0.009 A 
HETATM   54  C   UNL N   1      -3.644  17.429  68.415  0.00  0.00     0.001 A 
HETATM   55  C   UNL N   1      -3.848  17.740  69.762  0.00  0.00     0.000 A 
HETATM   56  C   UNL N   1      -4.750  16.994  70.525  0.00  0.00     0.001 A 
HETATM   57  C   UNL N   1      -5.446  15.931  69.943  0.00  0.00     0.009 A 
ENDBRANCH  51  52
ENDBRANCH  50  51
ENDBRANCH   8  50
TORSDOF 16
ENDMDL
MODEL 5
REMARK VINA RESULT:      -8.1      3.001      9.669
REMARK  16 active torsions:
REMARK  status: ('A' for Active; 'I' for Inactive)
REMARK    1  A    between atoms: C_6  and  O_7 
REMARK    2  A    between atoms: O_7  and  C_8 
REMARK    3  A    between atoms: C_8  and  C_9 
REMARK    4  A    between atoms: C_15  and  C_16 
REMARK    5  A    between atoms: C_18  and  O_19 
REMARK    6  A    between atoms: O_19  and  C_20 
REMARK    7  A    between atoms: C_20  and  C_21 
REMARK    8  A    between atoms: C_27  and  O_28 
REMARK    9  A    between atoms: O_28  and  C_29 
REMARK   10  A    between atoms: C_29  and  C_30 
REMARK   11  A    between atoms: C_38  and  O_39 
REMARK   12  A    between atoms: O_39  and  C_40 
REMARK   13  A    between atoms: C_40  and  C_41 
REMARK   14  A    between atoms: C_48  and  O_49 
REMARK   15  A    between atoms: O_49  and  C_50 
REMARK   16  A    between atoms: C_50  and  C_51 
ROOT
HETATM    1  O   UNL N   1     -11.573  11.613  66.718  0.00  0.00    -0.337 OA
HETATM    2  C   UNL N   1     -10.371  11.265  66.160  0.00  0.00     0.089 A 
HETATM    3  C   UNL N   1      -9.170  11.776  66.696  0.00  0.00     0.079 A 
HETATM    4  C   UNL N   1      -9.267  12.804  67.755  0.00  0.00     0.196 C 
HETATM    5  O   UNL N   1      -8.282  13.137  68.395  0.00  0.00    -0.289 OA
HETATM    6  C   UNL N   1     -10.635  13.408  68.020  0.00  0.00     0.230 C 
HETATM    7  C   UNL N   1     -11.675  12.260  67.956  0.00  0.00     0.198 C 
HETATM    8  C   UNL N   1      -7.936  11.296  66.230  0.00  0.00     0.088 A 
HETATM    9  C   UNL N   1      -7.901  10.404  65.159  0.00  0.00     0.074 A 
HETATM   10  C   UNL N   1      -9.086   9.983  64.525  0.00  0.00     0.074 A 
HETATM   11  C   UNL N   1     -10.323  10.394  65.055  0.00  0.00     0.074 A 
ENDROOT
BRANCH   7  12
HETATM   12  C   UNL N   1     -11.655  11.266  69.145  0.00  0.00    -0.023 A 
HETATM   13  C   UNL N   1     -12.272  11.551  70.376  0.00  0.00     0.013 A 
HETATM   14  C   UNL N   1     -12.320  10.615  71.392  0.00  0.00     0.040 A 
HETATM   15  C   UNL N   1     -11.785   9.339  71.243  0.00  0.00     0.102 A 
HETATM   16  C   UNL N   1     -11.087   9.019  70.016  0.00  0.00     0.103 A 
HETATM   17  C   UNL N   1     -11.050   9.999  68.992  0.00  0.00     0.049 A 
BRANCH  15  18
HETATM   18  O   UNL N   1     -11.998   8.504  72.302  0.00  0.00    -0.344 OA
BRANCH  18  19
HETATM   19  C   UNL N   1     -11.514   7.219  72.472  0.00  0.00     0.214 C 
BRANCH  19  20
HETATM   20  C   UNL N   1     -10.294   7.177  73.344  0.00  0.00    -0.034 A 
HETATM   21  C   UNL N   1      -9.240   8.082  73.135  0.00  0.00     0.009 A 
HETATM   22  C   UNL N   1      -8.143   8.092  74.004  0.00  0.00     0.001 A 
HETATM   23  C   UNL N   1      -8.084   7.191  75.072  0.00  0.00     0.000 A 
HETATM   24  C   UNL N   1      -9.120   6.277  75.274  0.00  0.00     0.001 A 
HETATM   25  C   UNL N   1     -10.224   6.273  74.421  0.00  0.00     0.009 A 
ENDBRANCH  19  20
ENDBRANCH  18  19
ENDBRANCH  15  18
BRANCH  16  26
HETATM   26  O   UNL N   1     -10.440   7.838  69.750  0.00  0.00    -0.344 OA
BRANCH  26  27
HETATM   27  C   UNL N   1     -10.854   6.818  68.914  0.00  0.00     0.214 C 
BRANCH  27  28
HETATM   28  C   UNL N   1      -9.810   6.366  67.937  0.00  0.00    -0.034 A 
HETATM   29  C   UNL N   1      -9.166   5.131  68.128  0.00  0.00     0.009 A 
HETATM   30  C   UNL N   1      -8.264   4.654  67.176  0.00  0.00     0.001 A 
HETATM   31  C   UNL N   1      -7.992   5.407  66.032  0.00  0.00     0.000 A 
HETATM   32  C   UNL N   1      -8.621   6.641  65.839  0.00  0.00     0.001 A 
HETATM   33  C   UNL N   1      -9.531   7.122  66.787  0.00  0.00     0.009 A 
ENDBRANCH  27  28
ENDBRANCH  26  27
ENDBRANCH  16  26
ENDBRANCH   7  12
BRANCH   6  34
HETATM   34  O   UNL N   1     -10.785  14.110  69.252  0.00  0.00    -0.371 OA
BRANCH  34  35
HETATM   35  C   UNL N   1     -11.827  15.076  69.265  0.00  0.00     0.207 C 
BRANCH  35  36
HETATM   36  C   UNL N   1     -12.417  15.359  70.626  0.00  0.00    -0.035 A 
HETATM   37  C   UNL N   1     -13.734  14.979  70.929  0.00  0.00     0.009 A 
HETATM   38  C   UNL N   1     -14.258  15.221  72.205  0.00  0.00     0.001 A 
HETATM   39  C   UNL N   1     -13.474  15.848  73.178  0.00  0.00     0.000 A 
HETATM   40  C   UNL N   1     -12.164  16.233  72.880  0.00  0.00     0.001 A 
HETATM   41  C   UNL N   1     -11.635  15.988  71.610  0.00  0.00     0.009 A 
ENDBRANCH  35  36
ENDBRANCH  34  35
ENDBRANCH   6  34
BRANCH  10  42
HETATM   42  O   UNL N   1      -9.057   9.207  63.400  0.00  0.00    -0.346 OA
BRANCH  42  43
HETATM   43  C   UNL N   1      -9.299   9.679  62.115  0.00  0.00     0.214 C 
BRANCH  43  44
HETATM   44  C   UNL N   1      -8.020   9.985  61.384  0.00  0.00    -0.034 A 
HETATM   45  C   UNL N   1      -7.482  11.287  61.431  0.00  0.00     0.009 A 
HETATM   46  C   UNL N   1      -6.286  11.580  60.775  0.00  0.00     0.001 A 
HETATM   47  C   UNL N   1      -5.616  10.582  60.065  0.00  0.00     0.000 A 
HETATM   48  C   UNL N   1      -6.144   9.288  60.010  0.00  0.00     0.001 A 
HETATM   49  C   UNL N   1      -7.343   8.986  60.668  0.00  0.00     0.009 A 
ENDBRANCH  43  44
ENDBRANCH  42  43
ENDBRANCH  10  42
BRANCH   8  50
HETATM   50  O   UNL N   1      -6.775  11.706  66.788  0.00  0.00    -0.345 OA
BRANCH  50  51
HETATM   51  C   UNL N   1      -5.753  10.821  67.081  0.00  0.00     0.214 C 
BRANCH  51  52
HETATM   52  C   UNL N   1      -6.197   9.876  68.157  0.00  0.00    -0.034 A 
HETATM   53  C   UNL N   1      -6.709  10.372  69.366  0.00  0.00     0.009 A 
HETATM   54  C   UNL N   1      -7.108   9.489  70.374  0.00  0.00     0.001 A 
HETATM   55  C   UNL N   1      -7.006   8.109  70.177  0.00  0.00     0.000 A 
HETATM   56  C   UNL N   1      -6.505   7.608  68.973  0.00  0.00     0.001 A 
HETATM   57  C   UNL N   1      -6.097   8.487  67.966  0.00  0.00     0.009 A 
ENDBRANCH  51  52
ENDBRANCH  50  51
ENDBRANCH   8  50
TORSDOF 16
ENDMDL
MODEL 6
REMARK VINA RESULT:      -8.1      2.188      8.990
REMARK  16 active torsions:
REMARK  status: ('A' for Active; 'I' for Inactive)
REMARK    1  A    between atoms: C_6  and  O_7 
REMARK    2  A    between atoms: O_7  and  C_8 
REMARK    3  A    between atoms: C_8  and  C_9 
REMARK    4  A    between atoms: C_15  and  C_16 
REMARK    5  A    between atoms: C_18  and  O_19 
REMARK    6  A    between atoms: O_19  and  C_20 
REMARK    7  A    between atoms: C_20  and  C_21 
REMARK    8  A    between atoms: C_27  and  O_28 
REMARK    9  A    between atoms: O_28  and  C_29 
REMARK   10  A    between atoms: C_29  and  C_30 
REMARK   11  A    between atoms: C_38  and  O_39 
REMARK   12  A    between atoms: O_39  and  C_40 
REMARK   13  A    between atoms: C_40  and  C_41 
REMARK   14  A    between atoms: C_48  and  O_49 
REMARK   15  A    between atoms: O_49  and  C_50 
REMARK   16  A    between atoms: C_50  and  C_51 
ROOT
HETATM    1  O   UNL N   1     -11.601  14.176  66.294  0.00  0.00    -0.337 OA
HETATM    2  C   UNL N   1     -10.468  14.890  66.584  0.00  0.00     0.089 A 
HETATM    3  C   UNL N   1      -9.490  14.343  67.442  0.00  0.00     0.079 A 
HETATM    4  C   UNL N   1      -9.805  13.072  68.129  0.00  0.00     0.196 C 
HETATM    5  O   UNL N   1      -8.937  12.450  68.720  0.00  0.00    -0.289 OA
HETATM    6  C   UNL N   1     -11.236  12.570  68.051  0.00  0.00     0.230 C 
HETATM    7  C   UNL N   1     -11.742  12.818  66.607  0.00  0.00     0.198 C 
HETATM    8  C   UNL N   1      -8.262  15.001  67.611  0.00  0.00     0.088 A 
HETATM    9  C   UNL N   1      -8.059  16.248  67.023  0.00  0.00     0.074 A 
HETATM   10  C   UNL N   1      -9.074  16.870  66.269  0.00  0.00     0.074 A 
HETATM   11  C   UNL N   1     -10.268  16.166  66.026  0.00  0.00     0.074 A 
ENDROOT
BRANCH   7  12
HETATM   12  C   UNL N   1     -11.141  11.896  65.515  0.00  0.00    -0.023 A 
HETATM   13  C   UNL N   1     -11.180  12.224  64.148  0.00  0.00     0.013 A 
HETATM   14  C   UNL N   1     -10.559  11.432  63.199  0.00  0.00     0.040 A 
HETATM   15  C   UNL N   1      -9.846  10.289  63.547  0.00  0.00     0.102 A 
HETATM   16  C   UNL N   1      -9.829   9.878  64.935  0.00  0.00     0.103 A 
HETATM   17  C   UNL N   1     -10.477  10.707  65.887  0.00  0.00     0.049 A 
BRANCH  15  18
HETATM   18  O   UNL N   1      -9.214   9.671  62.506  0.00  0.00    -0.344 OA
BRANCH  18  19
HETATM   19  C   UNL N   1      -8.578  10.269  61.433  0.00  0.00     0.214 C 
BRANCH  19  20
HETATM   20  C   UNL N   1      -7.189  10.726  61.772  0.00  0.00    -0.034 A 
HETATM   21  C   UNL N   1      -6.527  10.210  62.898  0.00  0.00     0.009 A 
HETATM   22  C   UNL N   1      -5.203  10.577  63.161  0.00  0.00     0.001 A 
HETATM   23  C   UNL N   1      -4.539  11.470  62.313  0.00  0.00     0.000 A 
HETATM   24  C   UNL N   1      -5.198  12.000  61.202  0.00  0.00     0.001 A 
HETATM   25  C   UNL N   1      -6.514  11.625  60.926  0.00  0.00     0.009 A 
ENDBRANCH  19  20
ENDBRANCH  18  19
ENDBRANCH  15  18
BRANCH  16  26
HETATM   26  O   UNL N   1      -9.241   8.737  65.423  0.00  0.00    -0.344 OA
BRANCH  26  27
HETATM   27  C   UNL N   1      -8.601   8.570  66.637  0.00  0.00     0.214 C 
BRANCH  27  28
HETATM   28  C   UNL N   1      -9.185   7.487  67.493  0.00  0.00    -0.034 A 
HETATM   29  C   UNL N   1      -8.338   6.691  68.283  0.00  0.00     0.009 A 
HETATM   30  C   UNL N   1      -8.874   5.745  69.157  0.00  0.00     0.001 A 
HETATM   31  C   UNL N   1     -10.259   5.581  69.246  0.00  0.00     0.000 A 
HETATM   32  C   UNL N   1     -11.109   6.364  68.457  0.00  0.00     0.001 A 
HETATM   33  C   UNL N   1     -10.577   7.318  67.583  0.00  0.00     0.009 A 
ENDBRANCH  27  28
ENDBRANCH  26  27
ENDBRANCH  16  26
ENDBRANCH   7  12
BRANCH   6  34
HETATM   34  O   UNL N   1     -11.443  11.202  68.393  0.00  0.00    -0.371 OA
BRANCH  34  35
HETATM   35  C   UNL N   1     -12.064  10.988  69.654  0.00  0.00     0.207 C 
BRANCH  35  36
HETATM   36  C   UNL N   1     -11.413   9.932  70.514  0.00  0.00    -0.035 A 
HETATM   37  C   UNL N   1     -10.038   9.668  70.407  0.00  0.00     0.009 A 
HETATM   38  C   UNL N   1      -9.442   8.707  71.232  0.00  0.00     0.001 A 
HETATM   39  C   UNL N   1     -10.215   8.002  72.160  0.00  0.00     0.000 A 
HETATM   40  C   UNL N   1     -11.584   8.257  72.267  0.00  0.00     0.001 A 
HETATM   41  C   UNL N   1     -12.182   9.220  71.450  0.00  0.00     0.009 A 
ENDBRANCH  35  36
ENDBRANCH  34  35
ENDBRANCH   6  34
BRANCH  10  42
HETATM   42  O   UNL N   1      -8.930  18.143  65.791  0.00  0.00    -0.346 OA
BRANCH  42  43
HETATM   43  C   UNL N   1      -8.838  19.276  66.592  0.00  0.00     0.214 C 
BRANCH  43  44
HETATM   44  C   UNL N   1      -7.495  19.941  66.465  0.00  0.00    -0.034 A 
HETATM   45  C   UNL N   1      -6.975  20.680  67.547  0.00  0.00     0.009 A 
HETATM   46  C   UNL N   1      -5.721  21.284  67.451  0.00  0.00     0.001 A 
HETATM   47  C   UNL N   1      -4.975  21.161  66.277  0.00  0.00     0.000 A 
HETATM   48  C   UNL N   1      -5.484  20.433  65.197  0.00  0.00     0.001 A 
HETATM   49  C   UNL N   1      -6.740  19.821  65.288  0.00  0.00     0.009 A 
ENDBRANCH  43  44
ENDBRANCH  42  43
ENDBRANCH  10  42
BRANCH   8  50
HETATM   50  O   UNL N   1      -7.278  14.454  68.360  0.00  0.00    -0.345 OA
BRANCH  50  51
HETATM   51  C   UNL N   1      -6.018  14.210  67.843  0.00  0.00     0.214 C 
BRANCH  51  52
HETATM   52  C   UNL N   1      -5.699  12.750  67.958  0.00  0.00    -0.034 A 
HETATM   53  C   UNL N   1      -5.848  11.904  66.849  0.00  0.00     0.009 A 
HETATM   54  C   UNL N   1      -5.565  10.540  66.964  0.00  0.00     0.001 A 
HETATM   55  C   UNL N   1      -5.122  10.016  68.182  0.00  0.00     0.000 A 
HETATM   56  C   UNL N   1      -4.963  10.854  69.289  0.00  0.00     0.001 A 
HETATM   57  C   UNL N   1      -5.253  12.217  69.181  0.00  0.00     0.009 A 
ENDBRANCH  51  52
ENDBRANCH  50  51
ENDBRANCH   8  50
TORSDOF 16
ENDMDL
MODEL 7
REMARK VINA RESULT:      -8.1      2.110     10.244
REMARK  16 active torsions:
REMARK  status: ('A' for Active; 'I' for Inactive)
REMARK    1  A    between atoms: C_6  and  O_7 
REMARK    2  A    between atoms: O_7  and  C_8 
REMARK    3  A    between atoms: C_8  and  C_9 
REMARK    4  A    between atoms: C_15  and  C_16 
REMARK    5  A    between atoms: C_18  and  O_19 
REMARK    6  A    between atoms: O_19  and  C_20 
REMARK    7  A    between atoms: C_20  and  C_21 
REMARK    8  A    between atoms: C_27  and  O_28 
REMARK    9  A    between atoms: O_28  and  C_29 
REMARK   10  A    between atoms: C_29  and  C_30 
REMARK   11  A    between atoms: C_38  and  O_39 
REMARK   12  A    between atoms: O_39  and  C_40 
REMARK   13  A    between atoms: C_40  and  C_41 
REMARK   14  A    between atoms: C_48  and  O_49 
REMARK   15  A    between atoms: O_49  and  C_50 
REMARK   16  A    between atoms: C_50  and  C_51 
ROOT
HETATM    1  O   UNL N   1      -7.604  11.983  68.016  0.00  0.00    -0.337 OA
HETATM    2  C   UNL N   1      -8.014  13.249  68.341  0.00  0.00     0.089 A 
HETATM    3  C   UNL N   1      -9.356  13.631  68.133  0.00  0.00     0.079 A 
HETATM    4  C   UNL N   1     -10.241  12.688  67.418  0.00  0.00     0.196 C 
HETATM    5  O   UNL N   1     -11.448  12.867  67.382  0.00  0.00    -0.289 OA
HETATM    6  C   UNL N   1      -9.591  11.488  66.751  0.00  0.00     0.230 C 
HETATM    7  C   UNL N   1      -8.500  10.951  67.712  0.00  0.00     0.198 C 
HETATM    8  C   UNL N   1      -9.813  14.868  68.613  0.00  0.00     0.088 A 
HETATM    9  C   UNL N   1      -8.911  15.763  69.187  0.00  0.00     0.074 A 
HETATM   10  C   UNL N   1      -7.540  15.452  69.285  0.00  0.00     0.074 A 
HETATM   11  C   UNL N   1      -7.105  14.174  68.888  0.00  0.00     0.074 A 
ENDROOT
BRANCH   7  12
HETATM   12  C   UNL N   1      -9.018  10.226  68.981  0.00  0.00    -0.023 A 
HETATM   13  C   UNL N   1     -10.306  10.446  69.502  0.00  0.00     0.013 A 
HETATM   14  C   UNL N   1     -10.780   9.724  70.581  0.00  0.00     0.040 A 
HETATM   15  C   UNL N   1     -10.023   8.728  71.190  0.00  0.00     0.102 A 
HETATM   16  C   UNL N   1      -8.669   8.507  70.728  0.00  0.00     0.103 A 
HETATM   17  C   UNL N   1      -8.206   9.265  69.621  0.00  0.00     0.049 A 
BRANCH  15  18
HETATM   18  O   UNL N   1     -10.669   8.044  72.179  0.00  0.00    -0.344 OA
BRANCH  18  19
HETATM   19  C   UNL N   1     -11.615   7.045  72.033  0.00  0.00     0.214 C 
BRANCH  19  20
HETATM   20  C   UNL N   1     -11.031   5.673  72.208  0.00  0.00    -0.034 A 
HETATM   21  C   UNL N   1     -11.384   4.888  73.316  0.00  0.00     0.009 A 
HETATM   22  C   UNL N   1     -10.902   3.579  73.430  0.00  0.00     0.001 A 
HETATM   23  C   UNL N   1     -10.053   3.055  72.449  0.00  0.00     0.000 A 
HETATM   24  C   UNL N   1      -9.684   3.838  71.353  0.00  0.00     0.001 A 
HETATM   25  C   UNL N   1     -10.175   5.138  71.226  0.00  0.00     0.009 A 
ENDBRANCH  19  20
ENDBRANCH  18  19
ENDBRANCH  15  18
BRANCH  16  26
HETATM   26  O   UNL N   1      -7.773   7.622  71.275  0.00  0.00    -0.344 OA
BRANCH  26  27
HETATM   27  C   UNL N   1      -7.113   7.728  72.485  0.00  0.00     0.214 C 
BRANCH  27  28
HETATM   28  C   UNL N   1      -7.578   6.752  73.523  0.00  0.00    -0.034 A 
HETATM   29  C   UNL N   1      -7.068   5.441  73.524  0.00  0.00     0.009 A 
HETATM   30  C   UNL N   1      -7.418   4.552  74.541  0.00  0.00     0.001 A 
HETATM   31  C   UNL N   1      -8.282   4.959  75.560  0.00  0.00     0.000 A 
HETATM   32  C   UNL N   1      -8.801   6.259  75.561  0.00  0.00     0.001 A 
HETATM   33  C   UNL N   1      -8.450   7.156  74.547  0.00  0.00     0.009 A 
ENDBRANCH  27  28
ENDBRANCH  26  27
ENDBRANCH  16  26
ENDBRANCH   7  12
BRANCH   6  34
HETATM   34  O   UNL N   1     -10.464  10.420  66.387  0.00  0.00    -0.371 OA
BRANCH  34  35
HETATM   35  C   UNL N   1      -9.857   9.387  65.622  0.00  0.00     0.207 C 
BRANCH  35  36
HETATM   36  C   UNL N   1      -9.724   8.062  66.333  0.00  0.00    -0.035 A 
HETATM   37  C   UNL N   1      -8.520   7.341  66.284  0.00  0.00     0.009 A 
HETATM   38  C   UNL N   1      -8.400   6.128  66.972  0.00  0.00     0.001 A 
HETATM   39  C   UNL N   1      -9.481   5.627  67.705  0.00  0.00     0.000 A 
HETATM   40  C   UNL N   1     -10.683   6.338  67.753  0.00  0.00     0.001 A 
HETATM   41  C   UNL N   1     -10.805   7.552  67.073  0.00  0.00     0.009 A 
ENDBRANCH  35  36
ENDBRANCH  34  35
ENDBRANCH   6  34
BRANCH  10  42
HETATM   42  O   UNL N   1      -6.630  16.368  69.734  0.00  0.00    -0.346 OA
BRANCH  42  43
HETATM   43  C   UNL N   1      -5.634  16.935  68.947  0.00  0.00     0.214 C 
BRANCH  43  44
HETATM   44  C   UNL N   1      -6.035  18.290  68.432  0.00  0.00    -0.034 A 
HETATM   45  C   UNL N   1      -5.555  19.451  69.070  0.00  0.00     0.009 A 
HETATM   46  C   UNL N   1      -5.901  20.715  68.590  0.00  0.00     0.001 A 
HETATM   47  C   UNL N   1      -6.731  20.834  67.473  0.00  0.00     0.000 A 
HETATM   48  C   UNL N   1      -7.214  19.687  66.835  0.00  0.00     0.001 A 
HETATM   49  C   UNL N   1      -6.868  18.416  67.310  0.00  0.00     0.009 A 
ENDBRANCH  43  44
ENDBRANCH  42  43
ENDBRANCH  10  42
BRANCH   8  50
HETATM   50  O   UNL N   1     -11.114  15.220  68.502  0.00  0.00    -0.345 OA
BRANCH  50  51
HETATM   51  C   UNL N   1     -11.683  16.179  69.321  0.00  0.00     0.214 C 
BRANCH  51  52
HETATM   52  C   UNL N   1     -12.154  15.542  70.593  0.00  0.00    -0.034 A 
HETATM   53  C   UNL N   1     -11.923  16.170  71.826  0.00  0.00     0.009 A 
HETATM   54  C   UNL N   1     -12.350  15.565  73.012  0.00  0.00     0.001 A 
HETATM   55  C   UNL N   1     -13.019  14.338  72.972  0.00  0.00     0.000 A 
HETATM   56  C   UNL N   1     -13.260  13.711  71.747  0.00  0.00     0.001 A 
HETATM   57  C   UNL N   1     -12.827  14.307  70.560  0.00  0.00     0.009 A 
ENDBRANCH  51  52
ENDBRANCH  50  51
ENDBRANCH   8  50
TORSDOF 16
ENDMDL
MODEL 8
REMARK VINA RESULT:      -8.1      2.692      7.406
REMARK  16 active torsions:
REMARK  status: ('A' for Active; 'I' for Inactive)
REMARK    1  A    between atoms: C_6  and  O_7 
REMARK    2  A    between atoms: O_7  and  C_8 
REMARK    3  A    between atoms: C_8  and  C_9 
REMARK    4  A    between atoms: C_15  and  C_16 
REMARK    5  A    between atoms: C_18  and  O_19 
REMARK    6  A    between atoms: O_19  and  C_20 
REMARK    7  A    between atoms: C_20  and  C_21 
REMARK    8  A    between atoms: C_27  and  O_28 
REMARK    9  A    between atoms: O_28  and  C_29 
REMARK   10  A    between atoms: C_29  and  C_30 
REMARK   11  A    between atoms: C_38  and  O_39 
REMARK   12  A    between atoms: O_39  and  C_40 
REMARK   13  A    between atoms: C_40  and  C_41 
REMARK   14  A    between atoms: C_48  and  O_49 
REMARK   15  A    between atoms: O_49  and  C_50 
REMARK   16  A    between atoms: C_50  and  C_51 
ROOT
HETATM    1  O   UNL N   1      -9.916  17.601  69.017  0.00  0.00    -0.337 OA
HETATM    2  C   UNL N   1     -10.698  16.526  68.683  0.00  0.00     0.089 A 
HETATM    3  C   UNL N   1     -10.731  16.066  67.350  0.00  0.00     0.079 A 
HETATM    4  C   UNL N   1     -10.035  16.869  66.322  0.00  0.00     0.196 C 
HETATM    5  O   UNL N   1      -9.857  16.427  65.198  0.00  0.00    -0.289 OA
HETATM    6  C   UNL N   1      -9.541  18.246  66.727  0.00  0.00     0.230 C 
HETATM    7  C   UNL N   1      -8.947  18.130  68.155  0.00  0.00     0.198 C 
HETATM    8  C   UNL N   1     -11.401  14.872  67.039  0.00  0.00     0.088 A 
HETATM    9  C   UNL N   1     -12.129  14.210  68.027  0.00  0.00     0.074 A 
HETATM   10  C   UNL N   1     -12.214  14.726  69.336  0.00  0.00     0.074 A 
HETATM   11  C   UNL N   1     -11.465  15.871  69.664  0.00  0.00     0.074 A 
ENDROOT
BRANCH   7  12
HETATM   12  C   UNL N   1      -7.592  17.385  68.262  0.00  0.00    -0.023 A 
HETATM   13  C   UNL N   1      -6.436  17.995  68.782  0.00  0.00     0.013 A 
HETATM   14  C   UNL N   1      -5.262  17.286  68.952  0.00  0.00     0.040 A 
HETATM   15  C   UNL N   1      -5.168  15.933  68.644  0.00  0.00     0.102 A 
HETATM   16  C   UNL N   1      -6.313  15.276  68.050  0.00  0.00     0.103 A 
HETATM   17  C   UNL N   1      -7.504  16.028  67.883  0.00  0.00     0.049 A 
BRANCH  15  18
HETATM   18  O   UNL N   1      -3.970  15.357  68.958  0.00  0.00    -0.344 OA
BRANCH  18  19
HETATM   19  C   UNL N   1      -3.634  14.696  70.126  0.00  0.00     0.214 C 
BRANCH  19  20
HETATM   20  C   UNL N   1      -3.996  13.240  70.084  0.00  0.00    -0.034 A 
HETATM   21  C   UNL N   1      -3.242  12.343  69.310  0.00  0.00     0.009 A 
HETATM   22  C   UNL N   1      -3.532  10.975  69.341  0.00  0.00     0.001 A 
HETATM   23  C   UNL N   1      -4.585  10.497  70.130  0.00  0.00     0.000 A 
HETATM   24  C   UNL N   1      -5.349  11.386  70.888  0.00  0.00     0.001 A 
HETATM   25  C   UNL N   1      -5.054  12.751  70.873  0.00  0.00     0.009 A 
ENDBRANCH  19  20
ENDBRANCH  18  19
ENDBRANCH  15  18
BRANCH  16  26
HETATM   26  O   UNL N   1      -6.352  13.973  67.619  0.00  0.00    -0.344 OA
BRANCH  26  27
HETATM   27  C   UNL N   1      -7.446  13.273  67.143  0.00  0.00     0.214 C 
BRANCH  27  28
HETATM   28  C   UNL N   1      -7.404  11.803  67.433  0.00  0.00    -0.034 A 
HETATM   29  C   UNL N   1      -6.569  10.966  66.670  0.00  0.00     0.009 A 
HETATM   30  C   UNL N   1      -6.447   9.614  66.991  0.00  0.00     0.001 A 
HETATM   31  C   UNL N   1      -7.158   9.084  68.070  0.00  0.00     0.000 A 
HETATM   32  C   UNL N   1      -7.997   9.908  68.829  0.00  0.00     0.001 A 
HETATM   33  C   UNL N   1      -8.120  11.265  68.515  0.00  0.00     0.009 A 
ENDBRANCH  27  28
ENDBRANCH  26  27
ENDBRANCH  16  26
ENDBRANCH   7  12
BRANCH   6  34
HETATM   34  O   UNL N   1      -8.578  18.849  65.866  0.00  0.00    -0.371 OA
BRANCH  34  35
HETATM   35  C   UNL N   1      -8.150  20.145  66.262  0.00  0.00     0.207 C 
BRANCH  35  36
HETATM   36  C   UNL N   1      -6.676  20.414  66.077  0.00  0.00    -0.035 A 
HETATM   37  C   UNL N   1      -6.004  19.964  64.929  0.00  0.00     0.009 A 
HETATM   38  C   UNL N   1      -4.644  20.247  64.756  0.00  0.00     0.001 A 
HETATM   39  C   UNL N   1      -3.948  20.971  65.729  0.00  0.00     0.000 A 
HETATM   40  C   UNL N   1      -4.611  21.416  66.876  0.00  0.00     0.001 A 
HETATM   41  C   UNL N   1      -5.970  21.142  67.050  0.00  0.00     0.009 A 
ENDBRANCH  35  36
ENDBRANCH  34  35
ENDBRANCH   6  34
BRANCH  10  42
HETATM   42  O   UNL N   1     -13.021  14.152  70.278  0.00  0.00    -0.346 OA
BRANCH  42  43
HETATM   43  C   UNL N   1     -12.558  13.477  71.402  0.00  0.00     0.214 C 
BRANCH  43  44
HETATM   44  C   UNL N   1     -12.454  11.996  71.158  0.00  0.00    -0.034 A 
HETATM   45  C   UNL N   1     -13.231  11.104  71.925  0.00  0.00     0.009 A 
HETATM   46  C   UNL N   1     -13.160   9.730  71.695  0.00  0.00     0.001 A 
HETATM   47  C   UNL N   1     -12.313   9.230  70.703  0.00  0.00     0.000 A 
HETATM   48  C   UNL N   1     -11.536  10.108  69.940  0.00  0.00     0.001 A 
HETATM   49  C   UNL N   1     -11.605  11.488  70.163  0.00  0.00     0.009 A 
ENDBRANCH  43  44
ENDBRANCH  42  43
ENDBRANCH  10  42
BRANCH   8  50
HETATM   50  O   UNL N   1     -11.376  14.366  65.786  0.00  0.00    -0.345 OA
BRANCH  50  51
HETATM   51  C   UNL N   1     -12.153  13.281  65.421  0.00  0.00     0.214 C 
BRANCH  51  52
HETATM   52  C   UNL N   1     -11.269  12.115  65.091  0.00  0.00    -0.034 A 
HETATM   53  C   UNL N   1     -10.962  11.161  66.073  0.00  0.00     0.009 A 
HETATM   54  C   UNL N   1     -10.126  10.084  65.767  0.00  0.00     0.001 A 
HETATM   55  C   UNL N   1      -9.601   9.948  64.478  0.00  0.00     0.000 A 
HETATM   56  C   UNL N   1      -9.910  10.890  63.493  0.00  0.00     0.001 A 
HETATM   57  C   UNL N   1     -10.738  11.973  63.797  0.00  0.00     0.009 A 
ENDBRANCH  51  52
ENDBRANCH  50  51
ENDBRANCH   8  50
TORSDOF 16
ENDMDL
MODEL 9
REMARK VINA RESULT:      -8.1      3.172      9.296
REMARK  16 active torsions:
REMARK  status: ('A' for Active; 'I' for Inactive)
REMARK    1  A    between atoms: C_6  and  O_7 
REMARK    2  A    between atoms: O_7  and  C_8 
REMARK    3  A    between atoms: C_8  and  C_9 
REMARK    4  A    between atoms: C_15  and  C_16 
REMARK    5  A    between atoms: C_18  and  O_19 
REMARK    6  A    between atoms: O_19  and  C_20 
REMARK    7  A    between atoms: C_20  and  C_21 
REMARK    8  A    between atoms: C_27  and  O_28 
REMARK    9  A    between atoms: O_28  and  C_29 
REMARK   10  A    between atoms: C_29  and  C_30 
REMARK   11  A    between atoms: C_38  and  O_39 
REMARK   12  A    between atoms: O_39  and  C_40 
REMARK   13  A    between atoms: C_40  and  C_41 
REMARK   14  A    between atoms: C_48  and  O_49 
REMARK   15  A    between atoms: O_49  and  C_50 
REMARK   16  A    between atoms: C_50  and  C_51 
ROOT
HETATM    1  O   UNL N   1     -11.426  11.305  66.870  0.00  0.00    -0.337 OA
HETATM    2  C   UNL N   1     -10.197  11.013  66.341  0.00  0.00     0.089 A 
HETATM    3  C   UNL N   1      -9.045  11.661  66.835  0.00  0.00     0.079 A 
HETATM    4  C   UNL N   1      -9.231  12.758  67.809  0.00  0.00     0.196 C 
HETATM    5  O   UNL N   1      -8.281  13.219  68.420  0.00  0.00    -0.289 OA
HETATM    6  C   UNL N   1     -10.645  13.268  68.025  0.00  0.00     0.230 C 
HETATM    7  C   UNL N   1     -11.588  12.038  68.053  0.00  0.00     0.198 C 
HETATM    8  C   UNL N   1      -7.773  11.247  66.408  0.00  0.00     0.088 A 
HETATM    9  C   UNL N   1      -7.659  10.279  65.411  0.00  0.00     0.074 A 
HETATM   10  C   UNL N   1      -8.803   9.714  64.813  0.00  0.00     0.074 A 
HETATM   11  C   UNL N   1     -10.072  10.065  65.309  0.00  0.00     0.074 A 
ENDROOT
BRANCH   7  12
HETATM   12  C   UNL N   1     -11.495  11.145  69.317  0.00  0.00    -0.023 A 
HETATM   13  C   UNL N   1     -12.502  11.121  70.298  0.00  0.00     0.013 A 
HETATM   14  C   UNL N   1     -12.442  10.253  71.372  0.00  0.00     0.040 A 
HETATM   15  C   UNL N   1     -11.400   9.344  71.526  0.00  0.00     0.102 A 
HETATM   16  C   UNL N   1     -10.309   9.373  70.574  0.00  0.00     0.103 A 
HETATM   17  C   UNL N   1     -10.395  10.276  69.484  0.00  0.00     0.049 A 
BRANCH  15  18
HETATM   18  O   UNL N   1     -11.536   8.493  72.585  0.00  0.00    -0.344 OA
BRANCH  18  19
HETATM   19  C   UNL N   1     -11.929   7.167  72.554  0.00  0.00     0.214 C 
BRANCH  19  20
HETATM   20  C   UNL N   1     -10.843   6.237  73.016  0.00  0.00    -0.034 A 
HETATM   21  C   UNL N   1      -9.617   6.748  73.469  0.00  0.00     0.009 A 
HETATM   22  C   UNL N   1      -8.641   5.883  73.975  0.00  0.00     0.001 A 
HETATM   23  C   UNL N   1      -8.878   4.504  74.016  0.00  0.00     0.000 A 
HETATM   24  C   UNL N   1     -10.089   3.989  73.550  0.00  0.00     0.001 A 
HETATM   25  C   UNL N   1     -11.072   4.849  73.059  0.00  0.00     0.009 A 
ENDBRANCH  19  20
ENDBRANCH  18  19
ENDBRANCH  15  18
BRANCH  16  26
HETATM   26  O   UNL N   1      -9.177   8.599  70.634  0.00  0.00    -0.344 OA
BRANCH  26  27
HETATM   27  C   UNL N   1      -8.620   7.837  69.624  0.00  0.00     0.214 C 
BRANCH  27  28
HETATM   28  C   UNL N   1      -8.652   6.361  69.882  0.00  0.00    -0.034 A 
HETATM   29  C   UNL N   1      -9.788   5.616  69.520  0.00  0.00     0.009 A 
HETATM   30  C   UNL N   1      -9.793   4.228  69.665  0.00  0.00     0.001 A 
HETATM   31  C   UNL N   1      -8.670   3.573  70.176  0.00  0.00     0.000 A 
HETATM   32  C   UNL N   1      -7.539   4.309  70.547  0.00  0.00     0.001 A 
HETATM   33  C   UNL N   1      -7.525   5.700  70.399  0.00  0.00     0.009 A 
ENDBRANCH  27  28
ENDBRANCH  26  27
ENDBRANCH  16  26
ENDBRANCH   7  12
BRANCH   6  34
HETATM   34  O   UNL N   1     -10.859  14.050  69.198  0.00  0.00    -0.371 OA
BRANCH  34  35
HETATM   35  C   UNL N   1     -12.101  14.740  69.237  0.00  0.00     0.207 C 
BRANCH  35  36
HETATM   36  C   UNL N   1     -12.551  15.166  70.614  0.00  0.00    -0.035 A 
HETATM   37  C   UNL N   1     -13.871  14.943  71.037  0.00  0.00     0.009 A 
HETATM   38  C   UNL N   1     -14.267  15.316  72.327  0.00  0.00     0.001 A 
HETATM   39  C   UNL N   1     -13.351  15.919  73.195  0.00  0.00     0.000 A 
HETATM   40  C   UNL N   1     -12.038  16.148  72.777  0.00  0.00     0.001 A 
HETATM   41  C   UNL N   1     -11.637  15.771  71.493  0.00  0.00     0.009 A 
ENDBRANCH  35  36
ENDBRANCH  34  35
ENDBRANCH   6  34
BRANCH  10  42
HETATM   42  O   UNL N   1      -8.704   8.856  63.753  0.00  0.00    -0.346 OA
BRANCH  42  43
HETATM   43  C   UNL N   1      -7.648   7.973  63.554  0.00  0.00     0.214 C 
BRANCH  43  44
HETATM   44  C   UNL N   1      -7.576   6.938  64.644  0.00  0.00    -0.034 A 
HETATM   45  C   UNL N   1      -6.469   6.917  65.516  0.00  0.00     0.009 A 
HETATM   46  C   UNL N   1      -6.399   5.976  66.545  0.00  0.00     0.001 A 
HETATM   47  C   UNL N   1      -7.428   5.047  66.712  0.00  0.00     0.000 A 
HETATM   48  C   UNL N   1      -8.529   5.059  65.849  0.00  0.00     0.001 A 
HETATM   49  C   UNL N   1      -8.607   6.002  64.817  0.00  0.00     0.009 A 
ENDBRANCH  43  44
ENDBRANCH  42  43
ENDBRANCH  10  42
BRANCH   8  50
HETATM   50  O   UNL N   1      -6.652  11.793  66.931  0.00  0.00    -0.345 OA
BRANCH  50  51
HETATM   51  C   UNL N   1      -5.460  11.094  66.993  0.00  0.00     0.214 C 
BRANCH  51  52
HETATM   52  C   UNL N   1      -5.406  10.301  68.265  0.00  0.00    -0.034 A 
HETATM   53  C   UNL N   1      -4.946   8.975  68.251  0.00  0.00     0.009 A 
HETATM   54  C   UNL N   1      -4.910   8.233  69.435  0.00  0.00     0.001 A 
HETATM   55  C   UNL N   1      -5.324   8.813  70.638  0.00  0.00     0.000 A 
HETATM   56  C   UNL N   1      -5.776  10.135  70.660  0.00  0.00     0.001 A 
HETATM   57  C   UNL N   1      -5.821  10.878  69.477  0.00  0.00     0.009 A 
ENDBRANCH  51  52
ENDBRANCH  50  51
ENDBRANCH   8  50
TORSDOF 16
ENDMDL
