# Supplementary material for: Structure-based computational screening of 470 natural quercetin derivatives for identification of SARS-CoV-2 Mpro inhibitor
Source: PeerJ. 2023 Mar 14;11:e14915. doi: 10.7717/peerj.14915 (PMC10022500; doi:10.7717/peerj.14915)
Supplement: Supplemental Information 1 [file peerj-11-14915-s001.zip › Screening 470 Quercetin Derivates as Anticovid/Docking results/13_uff_E=1473.98_out.pdbqt]

MODEL 1
REMARK VINA RESULT:      -9.0      0.000      0.000
REMARK  20 active torsions:
REMARK  status: ('A' for Active; 'I' for Inactive)
REMARK    1  A    between atoms: C_6  and  C_7 
REMARK    2  A    between atoms: C_9  and  O_10 
REMARK    3  A    between atoms: C_11  and  O_12 
REMARK    4  A    between atoms: C_16  and  O_17 
REMARK    5  A    between atoms: O_17  and  C_18 
REMARK    6  A    between atoms: C_20  and  C_27 
REMARK    7  A    between atoms: C_21  and  O_22 
REMARK    8  A    between atoms: C_23  and  O_24 
REMARK    9  A    between atoms: C_25  and  O_26 
REMARK   10  A    between atoms: C_27  and  O_28 
REMARK   11  A    between atoms: O_28  and  C_29 
REMARK   12  A    between atoms: C_32  and  O_33 
REMARK   13  A    between atoms: C_34  and  O_35 
REMARK   14  A    between atoms: C_36  and  O_37 
REMARK   15  A    between atoms: C_40  and  O_41 
REMARK   16  A    between atoms: O_41  and  C_42 
REMARK   17  A    between atoms: C_45  and  O_46 
REMARK   18  A    between atoms: C_47  and  O_48 
REMARK   19  A    between atoms: C_49  and  O_50 
REMARK   20  A    between atoms: C_53  and  O_54 
ROOT
HETATM    1  O   UNL N   1      -8.585  14.158  68.325  0.00  0.00    -0.289 OA
HETATM    2  C   UNL N   1      -8.776  15.342  68.540  0.00  0.00     0.196 C 
HETATM    3  C   UNL N   1      -8.074  16.364  67.782  0.00  0.00     0.079 C 
HETATM    4  C   UNL N   1      -8.803  17.517  67.463  0.00  0.00     0.089 C 
HETATM    5  O   UNL N   1     -10.102  17.650  67.916  0.00  0.00    -0.337 OA
HETATM    6  C   UNL N   1     -10.852  16.531  68.317  0.00  0.00     0.199 C 
HETATM    7  C   UNL N   1      -9.946  15.804  69.357  0.00  0.00     0.233 C 
HETATM    8  C   UNL N   1      -8.269  18.457  66.588  0.00  0.00     0.074 C 
HETATM    9  C   UNL N   1      -7.014  18.200  66.012  0.00  0.00     0.077 C 
HETATM   10  C   UNL N   1      -6.244  17.111  66.427  0.00  0.00     0.074 C 
HETATM   11  C   UNL N   1      -6.759  16.173  67.294  0.00  0.00     0.085 C 
ENDROOT
BRANCH   7  12
HETATM   12  O   UNL N   1     -10.506  14.740  70.110  0.00  0.00    -0.343 OA
BRANCH  12  13
HETATM   13  C   UNL N   1     -11.951  14.775  70.304  0.00  0.00     0.292 C 
HETATM   14  C   UNL N   1     -12.648  15.631  71.416  0.00  0.00     0.204 C 
HETATM   15  C   UNL N   1     -12.664  14.876  72.789  0.00  0.00     0.183 C 
HETATM   16  C   UNL N   1     -13.264  13.459  72.615  0.00  0.00     0.180 C 
HETATM   17  C   UNL N   1     -12.517  12.763  71.454  0.00  0.00     0.180 C 
HETATM   18  O   UNL N   1     -12.569  13.493  70.228  0.00  0.00    -0.348 OA
BRANCH  14  19
HETATM   19  O   UNL N   1     -13.974  15.844  70.980  0.00  0.00    -0.388 OA
HETATM   20  H   UNL N   1     -14.313  15.013  70.561  0.00  0.00     0.210 HD
ENDBRANCH  14  19
BRANCH  15  21
HETATM   21  O   UNL N   1     -13.378  15.601  73.758  0.00  0.00    -0.390 OA
HETATM   22  H   UNL N   1     -12.936  16.489  73.832  0.00  0.00     0.210 HD
ENDBRANCH  15  21
BRANCH  16  23
HETATM   23  O   UNL N   1     -14.637  13.519  72.341  0.00  0.00    -0.390 OA
HETATM   24  H   UNL N   1     -15.097  13.173  73.153  0.00  0.00     0.210 HD
ENDBRANCH  16  23
BRANCH  17  25
HETATM   25  C   UNL N   1     -12.852  11.285  71.169  0.00  0.00     0.205 C 
BRANCH  25  26
HETATM   26  O   UNL N   1     -11.691  10.515  70.830  0.00  0.00    -0.356 OA
BRANCH  26  27
HETATM   27  C   UNL N   1     -11.501   9.441  71.763  0.00  0.00     0.291 C 
HETATM   28  C   UNL N   1     -12.738   8.474  71.821  0.00  0.00     0.204 C 
HETATM   29  C   UNL N   1     -12.371   6.989  71.592  0.00  0.00     0.183 C 
HETATM   30  C   UNL N   1     -11.462   6.982  70.374  0.00  0.00     0.178 C 
HETATM   31  C   UNL N   1     -10.126   7.664  70.762  0.00  0.00     0.152 C 
HETATM   32  O   UNL N   1     -10.226   8.840  71.555  0.00  0.00    -0.351 OA
HETATM   33  C   UNL N   1      -9.280   7.947  69.526  0.00  0.00     0.042 C 
BRANCH  28  34
HETATM   34  O   UNL N   1     -13.452   8.632  73.026  0.00  0.00    -0.388 OA
HETATM   35  H   UNL N   1     -12.787   8.754  73.754  0.00  0.00     0.210 HD
ENDBRANCH  28  34
BRANCH  29  36
HETATM   36  O   UNL N   1     -11.740   6.364  72.693  0.00  0.00    -0.390 OA
HETATM   37  H   UNL N   1     -12.201   6.616  73.534  0.00  0.00     0.210 HD
ENDBRANCH  29  36
BRANCH  30  38
HETATM   38  O   UNL N   1     -11.269   5.678  69.877  0.00  0.00    -0.390 OA
HETATM   39  H   UNL N   1     -12.155   5.252  69.740  0.00  0.00     0.210 HD
ENDBRANCH  30  38
ENDBRANCH  26  27
ENDBRANCH  25  26
ENDBRANCH  17  25
ENDBRANCH  12  13
ENDBRANCH   7  12
BRANCH   6  40
HETATM   40  C   UNL N   1     -11.179  15.729  67.034  0.00  0.00    -0.023 A 
HETATM   41  C   UNL N   1     -11.619  14.393  67.157  0.00  0.00     0.013 A 
HETATM   42  C   UNL N   1     -12.057  13.675  66.047  0.00  0.00     0.040 A 
HETATM   43  C   UNL N   1     -12.071  14.271  64.774  0.00  0.00     0.101 A 
HETATM   44  C   UNL N   1     -11.617  15.591  64.631  0.00  0.00     0.099 A 
HETATM   45  C   UNL N   1     -11.166  16.313  65.752  0.00  0.00     0.049 A 
BRANCH  43  46
HETATM   46  O   UNL N   1     -12.528  13.612  63.675  0.00  0.00    -0.353 OA
HETATM   47  C   UNL N   1     -12.489  12.243  63.492  0.00  0.00     0.210 C 
ENDBRANCH  43  46
BRANCH  44  48
HETATM   48  O   UNL N   1     -11.637  16.169  63.413  0.00  0.00    -0.358 OA
HETATM   49  H   UNL N   1     -10.857  16.604  63.041  0.00  0.00     0.218 HD
ENDBRANCH  44  48
ENDBRANCH   6  40
BRANCH  11  50
HETATM   50  O   UNL N   1      -6.011  15.103  67.602  0.00  0.00    -0.360 OA
HETATM   51  H   UNL N   1      -5.146  15.160  68.018  0.00  0.00     0.217 HD
ENDBRANCH  11  50
BRANCH   9  52
HETATM   52  O   UNL N   1      -6.660  18.855  64.888  0.00  0.00    -0.318 OA
BRANCH  52  53
HETATM   53  C   UNL N   1      -5.285  19.077  64.763  0.00  0.00     0.298 C 
HETATM   54  C   UNL N   1      -4.833  18.907  63.307  0.00  0.00     0.205 C 
HETATM   55  C   UNL N   1      -3.290  18.910  63.334  0.00  0.00     0.183 C 
HETATM   56  C   UNL N   1      -2.776  20.184  64.037  0.00  0.00     0.178 C 
HETATM   57  C   UNL N   1      -3.464  20.321  65.426  0.00  0.00     0.152 C 
HETATM   58  O   UNL N   1      -4.885  20.329  65.288  0.00  0.00    -0.351 OA
HETATM   59  C   UNL N   1      -3.021  21.581  66.161  0.00  0.00     0.042 C 
BRANCH  54  60
HETATM   60  O   UNL N   1      -5.360  19.945  62.525  0.00  0.00    -0.388 OA
HETATM   61  H   UNL N   1      -4.634  20.241  61.917  0.00  0.00     0.210 HD
ENDBRANCH  54  60
BRANCH  55  62
HETATM   62  O   UNL N   1      -2.772  18.791  62.036  0.00  0.00    -0.390 OA
HETATM   63  H   UNL N   1      -2.157  19.559  61.904  0.00  0.00     0.210 HD
ENDBRANCH  55  62
BRANCH  56  64
HETATM   64  O   UNL N   1      -3.067  21.300  63.236  0.00  0.00    -0.390 OA
HETATM   65  H   UNL N   1      -2.474  21.247  62.442  0.00  0.00     0.210 HD
ENDBRANCH  56  64
ENDBRANCH  52  53
ENDBRANCH   9  52
TORSDOF 20
ENDMDL
MODEL 2
REMARK VINA RESULT:      -8.9      2.498      5.846
REMARK  20 active torsions:
REMARK  status: ('A' for Active; 'I' for Inactive)
REMARK    1  A    between atoms: C_6  and  C_7 
REMARK    2  A    between atoms: C_9  and  O_10 
REMARK    3  A    between atoms: C_11  and  O_12 
REMARK    4  A    between atoms: C_16  and  O_17 
REMARK    5  A    between atoms: O_17  and  C_18 
REMARK    6  A    between atoms: C_20  and  C_27 
REMARK    7  A    between atoms: C_21  and  O_22 
REMARK    8  A    between atoms: C_23  and  O_24 
REMARK    9  A    between atoms: C_25  and  O_26 
REMARK   10  A    between atoms: C_27  and  O_28 
REMARK   11  A    between atoms: O_28  and  C_29 
REMARK   12  A    between atoms: C_32  and  O_33 
REMARK   13  A    between atoms: C_34  and  O_35 
REMARK   14  A    between atoms: C_36  and  O_37 
REMARK   15  A    between atoms: C_40  and  O_41 
REMARK   16  A    between atoms: O_41  and  C_42 
REMARK   17  A    between atoms: C_45  and  O_46 
REMARK   18  A    between atoms: C_47  and  O_48 
REMARK   19  A    between atoms: C_49  and  O_50 
REMARK   20  A    between atoms: C_53  and  O_54 
ROOT
HETATM    1  O   UNL N   1      -7.833  10.549  67.439  0.00  0.00    -0.289 OA
HETATM    2  C   UNL N   1      -8.743  11.291  67.766  0.00  0.00     0.196 C 
HETATM    3  C   UNL N   1      -8.665  12.722  67.529  0.00  0.00     0.079 C 
HETATM    4  C   UNL N   1      -9.856  13.361  67.160  0.00  0.00     0.089 C 
HETATM    5  O   UNL N   1     -11.028  12.633  67.091  0.00  0.00    -0.337 OA
HETATM    6  C   UNL N   1     -11.009  11.232  66.969  0.00  0.00     0.199 C 
HETATM    7  C   UNL N   1     -10.092  10.749  68.135  0.00  0.00     0.233 C 
HETATM    8  C   UNL N   1      -9.832  14.686  66.737  0.00  0.00     0.074 C 
HETATM    9  C   UNL N   1      -8.592  15.342  66.656  0.00  0.00     0.077 C 
HETATM   10  C   UNL N   1      -7.429  14.739  67.139  0.00  0.00     0.074 C 
HETATM   11  C   UNL N   1      -7.438  13.428  67.563  0.00  0.00     0.085 C 
ENDROOT
BRANCH   7  12
HETATM   12  O   UNL N   1     -10.036   9.360  68.415  0.00  0.00    -0.343 OA
BRANCH  12  13
HETATM   13  C   UNL N   1      -9.936   8.985  69.820  0.00  0.00     0.292 C 
HETATM   14  C   UNL N   1     -10.154   7.522  70.336  0.00  0.00     0.204 C 
HETATM   15  C   UNL N   1     -11.675   7.214  70.550  0.00  0.00     0.183 C 
HETATM   16  C   UNL N   1     -12.322   8.301  71.443  0.00  0.00     0.180 C 
HETATM   17  C   UNL N   1     -11.976   9.683  70.842  0.00  0.00     0.180 C 
HETATM   18  O   UNL N   1     -10.572   9.905  70.703  0.00  0.00    -0.348 OA
BRANCH  14  19
HETATM   19  O   UNL N   1      -9.477   7.433  71.572  0.00  0.00    -0.388 OA
HETATM   20  H   UNL N   1      -9.108   6.518  71.673  0.00  0.00     0.210 HD
ENDBRANCH  14  19
BRANCH  15  21
HETATM   21  O   UNL N   1     -11.861   5.938  71.108  0.00  0.00    -0.390 OA
HETATM   22  H   UNL N   1     -12.495   6.049  71.867  0.00  0.00     0.210 HD
ENDBRANCH  15  21
BRANCH  16  23
HETATM   23  O   UNL N   1     -11.858   8.217  72.763  0.00  0.00    -0.390 OA
HETATM   24  H   UNL N   1     -12.622   8.478  73.343  0.00  0.00     0.210 HD
ENDBRANCH  16  23
BRANCH  17  25
HETATM   25  C   UNL N   1     -12.618  10.927  71.487  0.00  0.00     0.205 C 
BRANCH  25  26
HETATM   26  O   UNL N   1     -12.119  12.151  70.932  0.00  0.00    -0.356 OA
BRANCH  26  27
HETATM   27  C   UNL N   1     -13.130  13.170  70.957  0.00  0.00     0.291 C 
HETATM   28  C   UNL N   1     -13.592  13.519  72.418  0.00  0.00     0.204 C 
HETATM   29  C   UNL N   1     -13.499  15.026  72.750  0.00  0.00     0.183 C 
HETATM   30  C   UNL N   1     -12.126  15.462  72.268  0.00  0.00     0.178 C 
HETATM   31  C   UNL N   1     -12.112  15.398  70.721  0.00  0.00     0.152 C 
HETATM   32  O   UNL N   1     -12.735  14.263  70.132  0.00  0.00    -0.351 OA
HETATM   33  C   UNL N   1     -10.694  15.544  70.182  0.00  0.00     0.042 C 
BRANCH  28  34
HETATM   34  O   UNL N   1     -14.889  13.029  72.671  0.00  0.00    -0.388 OA
HETATM   35  H   UNL N   1     -14.871  12.046  72.531  0.00  0.00     0.210 HD
ENDBRANCH  28  34
BRANCH  29  36
HETATM   36  O   UNL N   1     -14.512  15.820  72.164  0.00  0.00    -0.390 OA
HETATM   37  H   UNL N   1     -15.294  15.255  71.934  0.00  0.00     0.210 HD
ENDBRANCH  29  36
BRANCH  30  38
HETATM   38  O   UNL N   1     -11.787  16.741  72.751  0.00  0.00    -0.390 OA
HETATM   39  H   UNL N   1     -10.972  17.056  72.282  0.00  0.00     0.210 HD
ENDBRANCH  30  38
ENDBRANCH  26  27
ENDBRANCH  25  26
ENDBRANCH  17  25
ENDBRANCH  12  13
ENDBRANCH   7  12
BRANCH   6  40
HETATM   40  C   UNL N   1     -10.503  10.915  65.541  0.00  0.00    -0.023 A 
HETATM   41  C   UNL N   1     -10.593  11.912  64.546  0.00  0.00     0.013 A 
HETATM   42  C   UNL N   1     -10.029  11.726  63.287  0.00  0.00     0.040 A 
HETATM   43  C   UNL N   1      -9.351  10.533  62.980  0.00  0.00     0.101 A 
HETATM   44  C   UNL N   1      -9.271   9.523  63.951  0.00  0.00     0.099 A 
HETATM   45  C   UNL N   1      -9.850   9.708  65.220  0.00  0.00     0.049 A 
BRANCH  43  46
HETATM   46  O   UNL N   1      -8.755  10.332  61.773  0.00  0.00    -0.353 OA
HETATM   47  C   UNL N   1      -7.544  10.870  61.383  0.00  0.00     0.210 C 
ENDBRANCH  43  46
BRANCH  44  48
HETATM   48  O   UNL N   1      -8.614   8.380  63.664  0.00  0.00    -0.358 OA
HETATM   49  H   UNL N   1      -7.777   8.379  63.180  0.00  0.00     0.218 HD
ENDBRANCH  44  48
ENDBRANCH   6  40
BRANCH  11  50
HETATM   50  O   UNL N   1      -6.281  12.868  67.944  0.00  0.00    -0.360 OA
HETATM   51  H   UNL N   1      -5.491  12.851  67.395  0.00  0.00     0.217 HD
ENDBRANCH  11  50
BRANCH   9  52
HETATM   52  O   UNL N   1      -8.481  16.445  65.889  0.00  0.00    -0.318 OA
BRANCH  52  53
HETATM   53  C   UNL N   1      -8.096  17.593  66.588  0.00  0.00     0.298 C 
HETATM   54  C   UNL N   1      -6.676  18.022  66.198  0.00  0.00     0.205 C 
HETATM   55  C   UNL N   1      -6.265  19.115  67.206  0.00  0.00     0.183 C 
HETATM   56  C   UNL N   1      -7.314  20.247  67.215  0.00  0.00     0.178 C 
HETATM   57  C   UNL N   1      -8.729  19.638  67.436  0.00  0.00     0.152 C 
HETATM   58  O   UNL N   1      -9.018  18.656  66.441  0.00  0.00    -0.351 OA
HETATM   59  C   UNL N   1      -9.818  20.705  67.425  0.00  0.00     0.042 C 
BRANCH  54  60
HETATM   60  O   UNL N   1      -6.670  18.482  64.872  0.00  0.00    -0.388 OA
HETATM   61  H   UNL N   1      -6.974  19.426  64.897  0.00  0.00     0.210 HD
ENDBRANCH  54  60
BRANCH  55  62
HETATM   62  O   UNL N   1      -4.983  19.601  66.914  0.00  0.00    -0.390 OA
HETATM   63  H   UNL N   1      -4.481  18.849  66.503  0.00  0.00     0.210 HD
ENDBRANCH  55  62
BRANCH  56  64
HETATM   64  O   UNL N   1      -7.263  20.931  65.990  0.00  0.00    -0.390 OA
HETATM   65  H   UNL N   1      -7.018  21.870  66.196  0.00  0.00     0.210 HD
ENDBRANCH  56  64
ENDBRANCH  52  53
ENDBRANCH   9  52
TORSDOF 20
ENDMDL
MODEL 3
REMARK VINA RESULT:      -8.8      2.575     10.051
REMARK  20 active torsions:
REMARK  status: ('A' for Active; 'I' for Inactive)
REMARK    1  A    between atoms: C_6  and  C_7 
REMARK    2  A    between atoms: C_9  and  O_10 
REMARK    3  A    between atoms: C_11  and  O_12 
REMARK    4  A    between atoms: C_16  and  O_17 
REMARK    5  A    between atoms: O_17  and  C_18 
REMARK    6  A    between atoms: C_20  and  C_27 
REMARK    7  A    between atoms: C_21  and  O_22 
REMARK    8  A    between atoms: C_23  and  O_24 
REMARK    9  A    between atoms: C_25  and  O_26 
REMARK   10  A    between atoms: C_27  and  O_28 
REMARK   11  A    between atoms: O_28  and  C_29 
REMARK   12  A    between atoms: C_32  and  O_33 
REMARK   13  A    between atoms: C_34  and  O_35 
REMARK   14  A    between atoms: C_36  and  O_37 
REMARK   15  A    between atoms: C_40  and  O_41 
REMARK   16  A    between atoms: O_41  and  C_42 
REMARK   17  A    between atoms: C_45  and  O_46 
REMARK   18  A    between atoms: C_47  and  O_48 
REMARK   19  A    between atoms: C_49  and  O_50 
REMARK   20  A    between atoms: C_53  and  O_54 
ROOT
HETATM    1  O   UNL N   1      -8.152  15.637  69.294  0.00  0.00    -0.289 OA
HETATM    2  C   UNL N   1      -8.834  15.593  68.284  0.00  0.00     0.196 C 
HETATM    3  C   UNL N   1      -9.125  14.328  67.632  0.00  0.00     0.079 C 
HETATM    4  C   UNL N   1     -10.404  14.190  67.078  0.00  0.00     0.089 C 
HETATM    5  O   UNL N   1     -11.287  15.251  67.128  0.00  0.00    -0.337 OA
HETATM    6  C   UNL N   1     -11.119  16.295  68.054  0.00  0.00     0.199 C 
HETATM    7  C   UNL N   1      -9.649  16.772  67.845  0.00  0.00     0.233 C 
HETATM    8  C   UNL N   1     -10.826  12.952  66.602  0.00  0.00     0.074 C 
HETATM    9  C   UNL N   1      -9.959  11.854  66.728  0.00  0.00     0.077 C 
HETATM   10  C   UNL N   1      -8.645  12.026  67.168  0.00  0.00     0.074 C 
HETATM   11  C   UNL N   1      -8.213  13.245  67.641  0.00  0.00     0.085 C 
ENDROOT
BRANCH   7  12
HETATM   12  O   UNL N   1      -9.231  17.964  68.491  0.00  0.00    -0.343 OA
BRANCH  12  13
HETATM   13  C   UNL N   1      -8.855  19.074  67.624  0.00  0.00     0.292 C 
HETATM   14  C   UNL N   1      -8.440  18.889  66.124  0.00  0.00     0.204 C 
HETATM   15  C   UNL N   1      -6.924  18.514  65.995  0.00  0.00     0.183 C 
HETATM   16  C   UNL N   1      -6.052  19.531  66.771  0.00  0.00     0.180 C 
HETATM   17  C   UNL N   1      -6.614  19.646  68.206  0.00  0.00     0.180 C 
HETATM   18  O   UNL N   1      -7.992  20.020  68.247  0.00  0.00    -0.348 OA
BRANCH  14  19
HETATM   19  O   UNL N   1      -8.673  20.130  65.492  0.00  0.00    -0.388 OA
HETATM   20  H   UNL N   1      -8.185  20.149  64.629  0.00  0.00     0.210 HD
ENDBRANCH  14  19
BRANCH  15  21
HETATM   21  O   UNL N   1      -6.530  18.448  64.648  0.00  0.00    -0.390 OA
HETATM   22  H   UNL N   1      -7.241  18.903  64.120  0.00  0.00     0.210 HD
ENDBRANCH  15  21
BRANCH  16  23
HETATM   23  O   UNL N   1      -6.057  20.785  66.145  0.00  0.00    -0.390 OA
HETATM   24  H   UNL N   1      -5.222  21.242  66.434  0.00  0.00     0.210 HD
ENDBRANCH  16  23
BRANCH  17  25
HETATM   25  C   UNL N   1      -5.832  20.510  69.215  0.00  0.00     0.205 C 
BRANCH  25  26
HETATM   26  O   UNL N   1      -4.414  20.318  69.119  0.00  0.00    -0.356 OA
BRANCH  26  27
HETATM   27  C   UNL N   1      -3.984  19.258  69.985  0.00  0.00     0.291 C 
HETATM   28  C   UNL N   1      -5.189  18.535  70.690  0.00  0.00     0.204 C 
HETATM   29  C   UNL N   1      -5.191  17.002  70.489  0.00  0.00     0.183 C 
HETATM   30  C   UNL N   1      -4.948  16.790  69.004  0.00  0.00     0.178 C 
HETATM   31  C   UNL N   1      -3.497  17.227  68.683  0.00  0.00     0.152 C 
HETATM   32  O   UNL N   1      -3.049  18.426  69.303  0.00  0.00    -0.351 OA
HETATM   33  C   UNL N   1      -3.274  17.312  67.177  0.00  0.00     0.042 C 
BRANCH  28  34
HETATM   34  O   UNL N   1      -5.243  18.860  72.061  0.00  0.00    -0.388 OA
HETATM   35  H   UNL N   1      -5.284  18.007  72.569  0.00  0.00     0.210 HD
ENDBRANCH  28  34
BRANCH  29  36
HETATM   36  O   UNL N   1      -4.231  16.307  71.259  0.00  0.00    -0.390 OA
HETATM   37  H   UNL N   1      -4.194  16.685  72.175  0.00  0.00     0.210 HD
ENDBRANCH  29  36
BRANCH  30  38
HETATM   38  O   UNL N   1      -5.200  15.458  68.621  0.00  0.00    -0.390 OA
HETATM   39  H   UNL N   1      -4.930  14.854  69.360  0.00  0.00     0.210 HD
ENDBRANCH  30  38
ENDBRANCH  26  27
ENDBRANCH  25  26
ENDBRANCH  17  25
ENDBRANCH  12  13
ENDBRANCH   7  12
BRANCH   6  40
HETATM   40  C   UNL N   1     -11.444  15.712  69.450  0.00  0.00    -0.023 A 
HETATM   41  C   UNL N   1     -11.346  16.551  70.582  0.00  0.00     0.013 A 
HETATM   42  C   UNL N   1     -11.759  16.115  71.839  0.00  0.00     0.040 A 
HETATM   43  C   UNL N   1     -12.287  14.823  72.006  0.00  0.00     0.101 A 
HETATM   44  C   UNL N   1     -12.372  13.970  70.896  0.00  0.00     0.099 A 
HETATM   45  C   UNL N   1     -11.945  14.407  69.628  0.00  0.00     0.049 A 
BRANCH  43  46
HETATM   46  O   UNL N   1     -12.734  14.379  73.212  0.00  0.00    -0.353 OA
HETATM   47  C   UNL N   1     -12.555  15.028  74.417  0.00  0.00     0.210 C 
ENDBRANCH  43  46
BRANCH  44  48
HETATM   48  O   UNL N   1     -12.885  12.732  71.050  0.00  0.00    -0.358 OA
HETATM   49  H   UNL N   1     -13.814  12.537  70.865  0.00  0.00     0.218 HD
ENDBRANCH  44  48
ENDBRANCH   6  40
BRANCH  11  50
HETATM   50  O   UNL N   1      -6.966  13.341  68.128  0.00  0.00    -0.360 OA
HETATM   51  H   UNL N   1      -6.176  13.269  67.585  0.00  0.00     0.217 HD
ENDBRANCH  11  50
BRANCH   9  52
HETATM   52  O   UNL N   1     -10.465  10.607  66.662  0.00  0.00    -0.318 OA
BRANCH  52  53
HETATM   53  C   UNL N   1     -10.280   9.851  67.824  0.00  0.00     0.298 C 
HETATM   54  C   UNL N   1     -10.997  10.495  69.016  0.00  0.00     0.205 C 
HETATM   55  C   UNL N   1     -10.511   9.738  70.270  0.00  0.00     0.183 C 
HETATM   56  C   UNL N   1     -10.751   8.223  70.099  0.00  0.00     0.178 C 
HETATM   57  C   UNL N   1     -10.127   7.750  68.754  0.00  0.00     0.152 C 
HETATM   58  O   UNL N   1     -10.658   8.497  67.660  0.00  0.00    -0.351 OA
HETATM   59  C   UNL N   1     -10.357   6.263  68.510  0.00  0.00     0.042 C 
BRANCH  54  60
HETATM   60  O   UNL N   1     -12.386  10.403  68.837  0.00  0.00    -0.388 OA
HETATM   61  H   UNL N   1     -12.794  11.107  69.405  0.00  0.00     0.210 HD
ENDBRANCH  54  60
BRANCH  55  62
HETATM   62  O   UNL N   1     -11.138  10.234  71.422  0.00  0.00    -0.390 OA
HETATM   63  H   UNL N   1     -12.100  10.001  71.345  0.00  0.00     0.210 HD
ENDBRANCH  55  62
BRANCH  56  64
HETATM   64  O   UNL N   1     -12.132   7.972  70.111  0.00  0.00    -0.390 OA
HETATM   65  H   UNL N   1     -12.547   8.672  70.679  0.00  0.00     0.210 HD
ENDBRANCH  56  64
ENDBRANCH  52  53
ENDBRANCH   9  52
TORSDOF 20
ENDMDL
MODEL 4
REMARK VINA RESULT:      -8.6      2.485      5.743
REMARK  20 active torsions:
REMARK  status: ('A' for Active; 'I' for Inactive)
REMARK    1  A    between atoms: C_6  and  C_7 
REMARK    2  A    between atoms: C_9  and  O_10 
REMARK    3  A    between atoms: C_11  and  O_12 
REMARK    4  A    between atoms: C_16  and  O_17 
REMARK    5  A    between atoms: O_17  and  C_18 
REMARK    6  A    between atoms: C_20  and  C_27 
REMARK    7  A    between atoms: C_21  and  O_22 
REMARK    8  A    between atoms: C_23  and  O_24 
REMARK    9  A    between atoms: C_25  and  O_26 
REMARK   10  A    between atoms: C_27  and  O_28 
REMARK   11  A    between atoms: O_28  and  C_29 
REMARK   12  A    between atoms: C_32  and  O_33 
REMARK   13  A    between atoms: C_34  and  O_35 
REMARK   14  A    between atoms: C_36  and  O_37 
REMARK   15  A    between atoms: C_40  and  O_41 
REMARK   16  A    between atoms: O_41  and  C_42 
REMARK   17  A    between atoms: C_45  and  O_46 
REMARK   18  A    between atoms: C_47  and  O_48 
REMARK   19  A    between atoms: C_49  and  O_50 
REMARK   20  A    between atoms: C_53  and  O_54 
ROOT
HETATM    1  O   UNL N   1     -12.390  12.396  65.996  0.00  0.00    -0.289 OA
HETATM    2  C   UNL N   1     -11.195  12.636  65.974  0.00  0.00     0.196 C 
HETATM    3  C   UNL N   1     -10.705  13.979  65.720  0.00  0.00     0.079 C 
HETATM    4  C   UNL N   1      -9.569  14.376  66.437  0.00  0.00     0.089 C 
HETATM    5  O   UNL N   1      -8.952  13.480  67.289  0.00  0.00    -0.337 OA
HETATM    6  C   UNL N   1      -9.634  12.352  67.778  0.00  0.00     0.199 C 
HETATM    7  C   UNL N   1     -10.196  11.650  66.504  0.00  0.00     0.233 C 
HETATM    8  C   UNL N   1      -9.146  15.701  66.393  0.00  0.00     0.074 C 
HETATM    9  C   UNL N   1      -9.903  16.622  65.651  0.00  0.00     0.077 C 
HETATM   10  C   UNL N   1     -10.960  16.196  64.844  0.00  0.00     0.074 C 
HETATM   11  C   UNL N   1     -11.389  14.887  64.876  0.00  0.00     0.085 C 
ENDROOT
BRANCH   7  12
HETATM   12  O   UNL N   1     -10.764  10.358  66.643  0.00  0.00    -0.343 OA
BRANCH  12  13
HETATM   13  C   UNL N   1      -9.837   9.272  66.939  0.00  0.00     0.292 C 
HETATM   14  C   UNL N   1      -9.920   7.863  66.257  0.00  0.00     0.204 C 
HETATM   15  C   UNL N   1     -10.952   6.938  66.986  0.00  0.00     0.183 C 
HETATM   16  C   UNL N   1     -10.650   6.887  68.504  0.00  0.00     0.180 C 
HETATM   17  C   UNL N   1     -10.543   8.341  69.019  0.00  0.00     0.180 C 
HETATM   18  O   UNL N   1      -9.563   9.117  68.328  0.00  0.00    -0.348 OA
BRANCH  14  19
HETATM   19  O   UNL N   1      -8.630   7.298  66.356  0.00  0.00    -0.388 OA
HETATM   20  H   UNL N   1      -8.649   6.563  67.021  0.00  0.00     0.210 HD
ENDBRANCH  14  19
BRANCH  15  21
HETATM   21  O   UNL N   1     -10.951   5.645  66.437  0.00  0.00    -0.390 OA
HETATM   22  H   UNL N   1     -10.044   5.267  66.597  0.00  0.00     0.210 HD
ENDBRANCH  15  21
BRANCH  16  23
HETATM   23  O   UNL N   1      -9.460   6.193  68.762  0.00  0.00    -0.390 OA
HETATM   24  H   UNL N   1      -9.059   6.620  69.566  0.00  0.00     0.210 HD
ENDBRANCH  16  23
BRANCH  17  25
HETATM   25  C   UNL N   1     -10.371   8.554  70.536  0.00  0.00     0.205 C 
BRANCH  25  26
HETATM   26  O   UNL N   1      -9.184   7.931  71.045  0.00  0.00    -0.356 OA
BRANCH  26  27
HETATM   27  C   UNL N   1      -9.441   7.307  72.312  0.00  0.00     0.291 C 
HETATM   28  C   UNL N   1     -10.916   6.775  72.429  0.00  0.00     0.204 C 
HETATM   29  C   UNL N   1     -11.004   5.282  72.820  0.00  0.00     0.183 C 
HETATM   30  C   UNL N   1     -10.014   4.569  71.914  0.00  0.00     0.178 C 
HETATM   31  C   UNL N   1      -8.583   5.000  72.324  0.00  0.00     0.152 C 
HETATM   32  O   UNL N   1      -8.401   6.381  72.614  0.00  0.00    -0.351 OA
HETATM   33  C   UNL N   1      -7.561   4.553  71.287  0.00  0.00     0.042 C 
BRANCH  28  34
HETATM   34  O   UNL N   1     -11.673   7.570  73.314  0.00  0.00    -0.388 OA
HETATM   35  H   UNL N   1     -11.859   7.024  74.123  0.00  0.00     0.210 HD
ENDBRANCH  28  34
BRANCH  29  36
HETATM   36  O   UNL N   1     -10.724   5.014  74.180  0.00  0.00    -0.390 OA
HETATM   37  H   UNL N   1      -9.835   4.582  74.263  0.00  0.00     0.210 HD
ENDBRANCH  29  36
BRANCH  30  38
HETATM   38  O   UNL N   1     -10.182   3.171  71.959  0.00  0.00    -0.390 OA
HETATM   39  H   UNL N   1     -10.994   2.928  71.444  0.00  0.00     0.210 HD
ENDBRANCH  30  38
ENDBRANCH  26  27
ENDBRANCH  25  26
ENDBRANCH  17  25
ENDBRANCH  12  13
ENDBRANCH   7  12
BRANCH   6  40
HETATM   40  C   UNL N   1     -10.693  12.871  68.781  0.00  0.00    -0.023 A 
HETATM   41  C   UNL N   1     -11.520  11.938  69.445  0.00  0.00     0.013 A 
HETATM   42  C   UNL N   1     -12.390  12.339  70.456  0.00  0.00     0.040 A 
HETATM   43  C   UNL N   1     -12.461  13.690  70.838  0.00  0.00     0.101 A 
HETATM   44  C   UNL N   1     -11.661  14.633  70.174  0.00  0.00     0.099 A 
HETATM   45  C   UNL N   1     -10.789  14.228  69.147  0.00  0.00     0.049 A 
BRANCH  43  46
HETATM   46  O   UNL N   1     -13.272  14.112  71.847  0.00  0.00    -0.353 OA
HETATM   47  C   UNL N   1     -14.564  14.574  71.691  0.00  0.00     0.210 C 
ENDBRANCH  43  46
BRANCH  44  48
HETATM   48  O   UNL N   1     -11.721  15.929  70.544  0.00  0.00    -0.358 OA
HETATM   49  H   UNL N   1     -11.478  16.644  69.940  0.00  0.00     0.218 HD
ENDBRANCH  44  48
ENDBRANCH   6  40
BRANCH  11  50
HETATM   50  O   UNL N   1     -12.459  14.542  64.144  0.00  0.00    -0.360 OA
HETATM   51  H   UNL N   1     -12.403  14.051  63.319  0.00  0.00     0.217 HD
ENDBRANCH  11  50
BRANCH   9  52
HETATM   52  O   UNL N   1      -9.772  17.939  65.907  0.00  0.00    -0.318 OA
BRANCH  52  53
HETATM   53  C   UNL N   1      -8.494  18.315  66.333  0.00  0.00     0.298 C 
HETATM   54  C   UNL N   1      -8.273  19.820  66.142  0.00  0.00     0.205 C 
HETATM   55  C   UNL N   1      -6.770  20.068  66.388  0.00  0.00     0.183 C 
HETATM   56  C   UNL N   1      -6.362  19.515  67.769  0.00  0.00     0.178 C 
HETATM   57  C   UNL N   1      -6.817  18.031  67.887  0.00  0.00     0.152 C 
HETATM   58  O   UNL N   1      -8.223  17.915  67.663  0.00  0.00    -0.351 OA
HETATM   59  C   UNL N   1      -6.470  17.433  69.245  0.00  0.00     0.042 C 
BRANCH  54  60
HETATM   60  O   UNL N   1      -9.089  20.533  67.032  0.00  0.00    -0.388 OA
HETATM   61  H   UNL N   1      -8.583  21.345  67.296  0.00  0.00     0.210 HD
ENDBRANCH  54  60
BRANCH  55  62
HETATM   62  O   UNL N   1      -6.467  21.432  66.267  0.00  0.00    -0.390 OA
HETATM   63  H   UNL N   1      -7.197  21.839  65.730  0.00  0.00     0.210 HD
ENDBRANCH  55  62
BRANCH  56  64
HETATM   64  O   UNL N   1      -6.965  20.291  68.772  0.00  0.00    -0.390 OA
HETATM   65  H   UNL N   1      -7.909  19.995  68.836  0.00  0.00     0.210 HD
ENDBRANCH  56  64
ENDBRANCH  52  53
ENDBRANCH   9  52
TORSDOF 20
ENDMDL
MODEL 5
REMARK VINA RESULT:      -8.6      4.795     13.216
REMARK  20 active torsions:
REMARK  status: ('A' for Active; 'I' for Inactive)
REMARK    1  A    between atoms: C_6  and  C_7 
REMARK    2  A    between atoms: C_9  and  O_10 
REMARK    3  A    between atoms: C_11  and  O_12 
REMARK    4  A    between atoms: C_16  and  O_17 
REMARK    5  A    between atoms: O_17  and  C_18 
REMARK    6  A    between atoms: C_20  and  C_27 
REMARK    7  A    between atoms: C_21  and  O_22 
REMARK    8  A    between atoms: C_23  and  O_24 
REMARK    9  A    between atoms: C_25  and  O_26 
REMARK   10  A    between atoms: C_27  and  O_28 
REMARK   11  A    between atoms: O_28  and  C_29 
REMARK   12  A    between atoms: C_32  and  O_33 
REMARK   13  A    between atoms: C_34  and  O_35 
REMARK   14  A    between atoms: C_36  and  O_37 
REMARK   15  A    between atoms: C_40  and  O_41 
REMARK   16  A    between atoms: O_41  and  C_42 
REMARK   17  A    between atoms: C_45  and  O_46 
REMARK   18  A    between atoms: C_47  and  O_48 
REMARK   19  A    between atoms: C_49  and  O_50 
REMARK   20  A    between atoms: C_53  and  O_54 
ROOT
HETATM    1  O   UNL N   1      -8.062   9.078  71.637  0.00  0.00    -0.289 OA
HETATM    2  C   UNL N   1      -8.403   7.912  71.539  0.00  0.00     0.196 C 
HETATM    3  C   UNL N   1      -8.691   7.114  72.719  0.00  0.00     0.079 C 
HETATM    4  C   UNL N   1      -9.747   6.199  72.612  0.00  0.00     0.089 C 
HETATM    5  O   UNL N   1     -10.413   6.062  71.410  0.00  0.00    -0.337 OA
HETATM    6  C   UNL N   1     -10.360   7.068  70.429  0.00  0.00     0.199 C 
HETATM    7  C   UNL N   1      -8.838   7.337  70.223  0.00  0.00     0.233 C 
HETATM    8  C   UNL N   1     -10.206   5.533  73.744  0.00  0.00     0.074 C 
HETATM    9  C   UNL N   1      -9.615   5.830  74.983  0.00  0.00     0.077 C 
HETATM   10  C   UNL N   1      -8.487   6.649  75.061  0.00  0.00     0.074 C 
HETATM   11  C   UNL N   1      -8.020   7.314  73.949  0.00  0.00     0.085 C 
ENDROOT
BRANCH   7  12
HETATM   12  O   UNL N   1      -8.440   8.161  69.139  0.00  0.00    -0.343 OA
BRANCH  12  13
HETATM   13  C   UNL N   1      -9.276   8.109  67.946  0.00  0.00     0.292 C 
HETATM   14  C   UNL N   1      -9.217   6.938  66.907  0.00  0.00     0.204 C 
HETATM   15  C   UNL N   1      -8.064   7.156  65.869  0.00  0.00     0.183 C 
HETATM   16  C   UNL N   1      -8.176   8.562  65.229  0.00  0.00     0.180 C 
HETATM   17  C   UNL N   1      -8.281   9.599  66.371  0.00  0.00     0.180 C 
HETATM   18  O   UNL N   1      -9.372   9.355  67.260  0.00  0.00    -0.348 OA
BRANCH  14  19
HETATM   19  O   UNL N   1     -10.460   6.939  66.237  0.00  0.00    -0.388 OA
HETATM   20  H   UNL N   1     -10.467   7.674  65.572  0.00  0.00     0.210 HD
ENDBRANCH  14  19
BRANCH  15  21
HETATM   21  O   UNL N   1      -8.076   6.159  64.879  0.00  0.00    -0.390 OA
HETATM   22  H   UNL N   1      -7.325   6.363  64.258  0.00  0.00     0.210 HD
ENDBRANCH  15  21
BRANCH  16  23
HETATM   23  O   UNL N   1      -9.294   8.650  64.389  0.00  0.00    -0.390 OA
HETATM   24  H   UNL N   1      -9.538   9.614  64.353  0.00  0.00     0.210 HD
ENDBRANCH  16  23
BRANCH  17  25
HETATM   25  C   UNL N   1      -8.276  11.092  65.986  0.00  0.00     0.205 C 
BRANCH  25  26
HETATM   26  O   UNL N   1      -9.550  11.716  66.192  0.00  0.00    -0.356 OA
BRANCH  26  27
HETATM   27  C   UNL N   1      -9.995  12.372  64.996  0.00  0.00     0.291 C 
HETATM   28  C   UNL N   1     -11.275  11.697  64.383  0.00  0.00     0.204 C 
HETATM   29  C   UNL N   1     -12.440  12.686  64.147  0.00  0.00     0.183 C 
HETATM   30  C   UNL N   1     -12.551  13.492  65.430  0.00  0.00     0.178 C 
HETATM   31  C   UNL N   1     -11.293  14.387  65.552  0.00  0.00     0.152 C 
HETATM   32  O   UNL N   1     -10.053  13.780  65.210  0.00  0.00    -0.351 OA
HETATM   33  C   UNL N   1     -11.198  15.007  66.940  0.00  0.00     0.042 C 
BRANCH  28  34
HETATM   34  O   UNL N   1     -10.964  10.998  63.200  0.00  0.00    -0.388 OA
HETATM   35  H   UNL N   1     -10.193  11.459  62.774  0.00  0.00     0.210 HD
ENDBRANCH  28  34
BRANCH  29  36
HETATM   36  O   UNL N   1     -12.269  13.539  63.031  0.00  0.00    -0.390 OA
HETATM   37  H   UNL N   1     -12.790  13.196  62.261  0.00  0.00     0.210 HD
ENDBRANCH  29  36
BRANCH  30  38
HETATM   38  O   UNL N   1     -13.744  14.242  65.471  0.00  0.00    -0.390 OA
HETATM   39  H   UNL N   1     -14.195  14.177  64.590  0.00  0.00     0.210 HD
ENDBRANCH  30  38
ENDBRANCH  26  27
ENDBRANCH  25  26
ENDBRANCH  17  25
ENDBRANCH  12  13
ENDBRANCH   7  12
BRANCH   6  40
HETATM   40  C   UNL N   1     -11.185   8.262  70.969  0.00  0.00    -0.023 A 
HETATM   41  C   UNL N   1     -11.018   9.533  70.376  0.00  0.00     0.013 A 
HETATM   42  C   UNL N   1     -11.833  10.605  70.730  0.00  0.00     0.040 A 
HETATM   43  C   UNL N   1     -12.847  10.441  71.690  0.00  0.00     0.101 A 
HETATM   44  C   UNL N   1     -13.014   9.190  72.303  0.00  0.00     0.099 A 
HETATM   45  C   UNL N   1     -12.183   8.109  71.952  0.00  0.00     0.049 A 
BRANCH  43  46
HETATM   46  O   UNL N   1     -13.687  11.456  72.031  0.00  0.00    -0.353 OA
HETATM   47  C   UNL N   1     -13.361  12.798  72.018  0.00  0.00     0.210 C 
ENDBRANCH  43  46
BRANCH  44  48
HETATM   48  O   UNL N   1     -13.991   9.026  73.218  0.00  0.00    -0.358 OA
HETATM   49  H   UNL N   1     -14.426   9.779  73.641  0.00  0.00     0.218 HD
ENDBRANCH  44  48
ENDBRANCH   6  40
BRANCH  11  50
HETATM   50  O   UNL N   1      -6.982   8.152  74.089  0.00  0.00    -0.360 OA
HETATM   51  H   UNL N   1      -6.983   8.905  74.687  0.00  0.00     0.217 HD
ENDBRANCH  11  50
BRANCH   9  52
HETATM   52  O   UNL N   1     -10.279   5.528  76.117  0.00  0.00    -0.318 OA
BRANCH  52  53
HETATM   53  C   UNL N   1      -9.453   5.170  77.187  0.00  0.00     0.298 C 
HETATM   54  C   UNL N   1      -9.984   5.744  78.506  0.00  0.00     0.205 C 
HETATM   55  C   UNL N   1      -8.873   5.516  79.552  0.00  0.00     0.183 C 
HETATM   56  C   UNL N   1      -8.485   4.023  79.594  0.00  0.00     0.178 C 
HETATM   57  C   UNL N   1      -8.151   3.535  78.155  0.00  0.00     0.152 C 
HETATM   58  O   UNL N   1      -9.249   3.772  77.274  0.00  0.00    -0.351 OA
HETATM   59  C   UNL N   1      -7.788   2.055  78.123  0.00  0.00     0.042 C 
BRANCH  54  60
HETATM   60  O   UNL N   1     -11.185   5.104  78.849  0.00  0.00    -0.388 OA
HETATM   61  H   UNL N   1     -11.462   4.574  78.057  0.00  0.00     0.210 HD
ENDBRANCH  54  60
BRANCH  55  62
HETATM   62  O   UNL N   1      -9.276   5.981  80.812  0.00  0.00    -0.390 OA
HETATM   63  H   UNL N   1     -10.217   6.284  80.715  0.00  0.00     0.210 HD
ENDBRANCH  55  62
BRANCH  56  64
HETATM   64  O   UNL N   1      -9.555   3.284  80.125  0.00  0.00    -0.390 OA
HETATM   65  H   UNL N   1      -9.391   2.334  79.892  0.00  0.00     0.210 HD
ENDBRANCH  56  64
ENDBRANCH  52  53
ENDBRANCH   9  52
TORSDOF 20
ENDMDL
MODEL 6
REMARK VINA RESULT:      -8.6      3.659      6.660
REMARK  20 active torsions:
REMARK  status: ('A' for Active; 'I' for Inactive)
REMARK    1  A    between atoms: C_6  and  C_7 
REMARK    2  A    between atoms: C_9  and  O_10 
REMARK    3  A    between atoms: C_11  and  O_12 
REMARK    4  A    between atoms: C_16  and  O_17 
REMARK    5  A    between atoms: O_17  and  C_18 
REMARK    6  A    between atoms: C_20  and  C_27 
REMARK    7  A    between atoms: C_21  and  O_22 
REMARK    8  A    between atoms: C_23  and  O_24 
REMARK    9  A    between atoms: C_25  and  O_26 
REMARK   10  A    between atoms: C_27  and  O_28 
REMARK   11  A    between atoms: O_28  and  C_29 
REMARK   12  A    between atoms: C_32  and  O_33 
REMARK   13  A    between atoms: C_34  and  O_35 
REMARK   14  A    between atoms: C_36  and  O_37 
REMARK   15  A    between atoms: C_40  and  O_41 
REMARK   16  A    between atoms: O_41  and  C_42 
REMARK   17  A    between atoms: C_45  and  O_46 
REMARK   18  A    between atoms: C_47  and  O_48 
REMARK   19  A    between atoms: C_49  and  O_50 
REMARK   20  A    between atoms: C_53  and  O_54 
ROOT
HETATM    1  O   UNL N   1      -6.978  16.788  67.507  0.00  0.00    -0.289 OA
HETATM    2  C   UNL N   1      -7.456  17.524  68.352  0.00  0.00     0.196 C 
HETATM    3  C   UNL N   1      -6.661  17.994  69.473  0.00  0.00     0.079 C 
HETATM    4  C   UNL N   1      -6.893  19.309  69.896  0.00  0.00     0.089 C 
HETATM    5  O   UNL N   1      -7.875  20.061  69.282  0.00  0.00    -0.337 OA
HETATM    6  C   UNL N   1      -8.359  19.724  68.006  0.00  0.00     0.199 C 
HETATM    7  C   UNL N   1      -8.765  18.222  68.124  0.00  0.00     0.233 C 
HETATM    8  C   UNL N   1      -6.050  19.896  70.836  0.00  0.00     0.074 C 
HETATM    9  C   UNL N   1      -4.955  19.155  71.310  0.00  0.00     0.077 C 
HETATM   10  C   UNL N   1      -4.803  17.808  70.975  0.00  0.00     0.074 C 
HETATM   11  C   UNL N   1      -5.630  17.213  70.048  0.00  0.00     0.085 C 
ENDROOT
BRANCH   7  12
HETATM   12  O   UNL N   1      -9.488  17.635  67.054  0.00  0.00    -0.343 OA
BRANCH  12  13
HETATM   13  C   UNL N   1     -10.601  16.769  67.424  0.00  0.00     0.292 C 
HETATM   14  C   UNL N   1     -11.072  16.559  68.903  0.00  0.00     0.204 C 
HETATM   15  C   UNL N   1     -10.216  15.460  69.621  0.00  0.00     0.183 C 
HETATM   16  C   UNL N   1     -10.192  14.163  68.777  0.00  0.00     0.180 C 
HETATM   17  C   UNL N   1      -9.766  14.536  67.339  0.00  0.00     0.180 C 
HETATM   18  O   UNL N   1     -10.608  15.521  66.737  0.00  0.00    -0.348 OA
BRANCH  14  19
HETATM   19  O   UNL N   1     -12.418  16.139  68.836  0.00  0.00    -0.388 OA
HETATM   20  H   UNL N   1     -12.928  16.778  68.275  0.00  0.00     0.210 HD
ENDBRANCH  14  19
BRANCH  15  21
HETATM   21  O   UNL N   1     -10.704  15.202  70.914  0.00  0.00    -0.390 OA
HETATM   22  H   UNL N   1     -10.851  14.219  70.972  0.00  0.00     0.210 HD
ENDBRANCH  15  21
BRANCH  16  23
HETATM   23  O   UNL N   1     -11.447  13.540  68.766  0.00  0.00    -0.390 OA
HETATM   24  H   UNL N   1     -12.089  14.218  68.420  0.00  0.00     0.210 HD
ENDBRANCH  16  23
BRANCH  17  25
HETATM   25  C   UNL N   1      -9.545  13.388  66.335  0.00  0.00     0.205 C 
BRANCH  25  26
HETATM   26  O   UNL N   1     -10.087  12.143  66.797  0.00  0.00    -0.356 OA
BRANCH  26  27
HETATM   27  C   UNL N   1     -11.045  11.626  65.862  0.00  0.00     0.291 C 
HETATM   28  C   UNL N   1     -11.424  12.673  64.753  0.00  0.00     0.204 C 
HETATM   29  C   UNL N   1     -11.244  12.139  63.314  0.00  0.00     0.183 C 
HETATM   30  C   UNL N   1      -9.874  11.482  63.296  0.00  0.00     0.178 C 
HETATM   31  C   UNL N   1      -9.932  10.214  64.182  0.00  0.00     0.152 C 
HETATM   32  O   UNL N   1     -10.635  10.337  65.413  0.00  0.00    -0.351 OA
HETATM   33  C   UNL N   1      -8.534   9.664  64.441  0.00  0.00     0.042 C 
BRANCH  28  34
HETATM   34  O   UNL N   1     -12.731  13.165  64.945  0.00  0.00    -0.388 OA
HETATM   35  H   UNL N   1     -13.354  12.555  64.468  0.00  0.00     0.210 HD
ENDBRANCH  28  34
BRANCH  29  36
HETATM   36  O   UNL N   1     -12.243  11.229  62.896  0.00  0.00    -0.390 OA
HETATM   37  H   UNL N   1     -12.877  11.058  63.639  0.00  0.00     0.210 HD
ENDBRANCH  29  36
BRANCH  30  38
HETATM   38  O   UNL N   1      -9.453  11.195  61.982  0.00  0.00    -0.390 OA
HETATM   39  H   UNL N   1      -9.707  10.262  61.760  0.00  0.00     0.210 HD
ENDBRANCH  30  38
ENDBRANCH  26  27
ENDBRANCH  25  26
ENDBRANCH  17  25
ENDBRANCH  12  13
ENDBRANCH   7  12
BRANCH   6  40
HETATM   40  C   UNL N   1      -7.225  20.036  67.001  0.00  0.00    -0.023 A 
HETATM   41  C   UNL N   1      -7.349  19.587  65.668  0.00  0.00     0.013 A 
HETATM   42  C   UNL N   1      -6.426  19.958  64.694  0.00  0.00     0.040 A 
HETATM   43  C   UNL N   1      -5.345  20.796  65.021  0.00  0.00     0.101 A 
HETATM   44  C   UNL N   1      -5.195  21.235  66.345  0.00  0.00     0.099 A 
HETATM   45  C   UNL N   1      -6.123  20.851  67.331  0.00  0.00     0.049 A 
BRANCH  43  46
HETATM   46  O   UNL N   1      -4.446  21.210  64.086  0.00  0.00    -0.353 OA
HETATM   47  C   UNL N   1      -4.737  21.479  62.763  0.00  0.00     0.210 C 
ENDBRANCH  43  46
BRANCH  44  48
HETATM   48  O   UNL N   1      -4.164  22.045  66.661  0.00  0.00    -0.358 OA
HETATM   49  H   UNL N   1      -3.291  21.697  66.886  0.00  0.00     0.218 HD
ENDBRANCH  44  48
ENDBRANCH   6  40
BRANCH  11  50
HETATM   50  O   UNL N   1      -5.395  15.939  69.700  0.00  0.00    -0.360 OA
HETATM   51  H   UNL N   1      -4.925  15.684  68.900  0.00  0.00     0.217 HD
ENDBRANCH  11  50
BRANCH   9  52
HETATM   52  O   UNL N   1      -3.921  19.803  71.882  0.00  0.00    -0.318 OA
BRANCH  52  53
HETATM   53  C   UNL N   1      -2.743  19.779  71.130  0.00  0.00     0.298 C 
HETATM   54  C   UNL N   1      -2.862  20.683  69.896  0.00  0.00     0.205 C 
HETATM   55  C   UNL N   1      -1.630  20.375  69.019  0.00  0.00     0.183 C 
HETATM   56  C   UNL N   1      -0.337  20.553  69.841  0.00  0.00     0.178 C 
HETATM   57  C   UNL N   1      -0.441  19.723  71.154  0.00  0.00     0.152 C 
HETATM   58  O   UNL N   1      -1.598  20.099  71.899  0.00  0.00    -0.351 OA
HETATM   59  C   UNL N   1       0.797  19.882  72.029  0.00  0.00     0.042 C 
BRANCH  54  60
HETATM   60  O   UNL N   1      -2.914  22.026  70.298  0.00  0.00    -0.388 OA
HETATM   61  H   UNL N   1      -3.832  22.186  70.637  0.00  0.00     0.210 HD
ENDBRANCH  54  60
BRANCH  55  62
HETATM   62  O   UNL N   1      -1.627  21.179  67.870  0.00  0.00    -0.390 OA
HETATM   63  H   UNL N   1      -1.225  20.635  67.143  0.00  0.00     0.210 HD
ENDBRANCH  55  62
BRANCH  56  64
HETATM   64  O   UNL N   1      -0.164  21.915  70.137  0.00  0.00    -0.390 OA
HETATM   65  H   UNL N   1      -0.739  22.421  69.507  0.00  0.00     0.210 HD
ENDBRANCH  56  64
ENDBRANCH  52  53
ENDBRANCH   9  52
TORSDOF 20
ENDMDL
MODEL 7
REMARK VINA RESULT:      -8.3      3.932      9.504
REMARK  20 active torsions:
REMARK  status: ('A' for Active; 'I' for Inactive)
REMARK    1  A    between atoms: C_6  and  C_7 
REMARK    2  A    between atoms: C_9  and  O_10 
REMARK    3  A    between atoms: C_11  and  O_12 
REMARK    4  A    between atoms: C_16  and  O_17 
REMARK    5  A    between atoms: O_17  and  C_18 
REMARK    6  A    between atoms: C_20  and  C_27 
REMARK    7  A    between atoms: C_21  and  O_22 
REMARK    8  A    between atoms: C_23  and  O_24 
REMARK    9  A    between atoms: C_25  and  O_26 
REMARK   10  A    between atoms: C_27  and  O_28 
REMARK   11  A    between atoms: O_28  and  C_29 
REMARK   12  A    between atoms: C_32  and  O_33 
REMARK   13  A    between atoms: C_34  and  O_35 
REMARK   14  A    between atoms: C_36  and  O_37 
REMARK   15  A    between atoms: C_40  and  O_41 
REMARK   16  A    between atoms: O_41  and  C_42 
REMARK   17  A    between atoms: C_45  and  O_46 
REMARK   18  A    between atoms: C_47  and  O_48 
REMARK   19  A    between atoms: C_49  and  O_50 
REMARK   20  A    between atoms: C_53  and  O_54 
ROOT
HETATM    1  O   UNL N   1      -6.929  21.122  67.760  0.00  0.00    -0.289 OA
HETATM    2  C   UNL N   1      -6.720  19.935  67.943  0.00  0.00     0.196 C 
HETATM    3  C   UNL N   1      -7.654  18.928  67.473  0.00  0.00     0.079 C 
HETATM    4  C   UNL N   1      -7.098  17.739  66.983  0.00  0.00     0.089 C 
HETATM    5  O   UNL N   1      -5.729  17.561  67.018  0.00  0.00    -0.337 OA
HETATM    6  C   UNL N   1      -4.855  18.656  67.132  0.00  0.00     0.199 C 
HETATM    7  C   UNL N   1      -5.371  19.443  68.376  0.00  0.00     0.233 C 
HETATM    8  C   UNL N   1      -7.907  16.803  66.346  0.00  0.00     0.074 C 
HETATM    9  C   UNL N   1      -9.270  17.100  66.176  0.00  0.00     0.077 C 
HETATM   10  C   UNL N   1      -9.837  18.228  66.772  0.00  0.00     0.074 C 
HETATM   11  C   UNL N   1      -9.049  19.162  67.407  0.00  0.00     0.085 C 
ENDROOT
BRANCH   7  12
HETATM   12  O   UNL N   1      -4.570  20.498  68.885  0.00  0.00    -0.343 OA
BRANCH  12  13
HETATM   13  C   UNL N   1      -3.982  20.288  70.202  0.00  0.00     0.292 C 
HETATM   14  C   UNL N   1      -3.063  21.341  70.910  0.00  0.00     0.204 C 
HETATM   15  C   UNL N   1      -1.578  21.215  70.427  0.00  0.00     0.183 C 
HETATM   16  C   UNL N   1      -1.089  19.753  70.571  0.00  0.00     0.180 C 
HETATM   17  C   UNL N   1      -2.119  18.834  69.877  0.00  0.00     0.180 C 
HETATM   18  O   UNL N   1      -3.445  18.981  70.387  0.00  0.00    -0.348 OA
BRANCH  14  19
HETATM   19  O   UNL N   1      -3.134  21.065  72.292  0.00  0.00    -0.388 OA
HETATM   20  H   UNL N   1      -3.042  20.087  72.431  0.00  0.00     0.210 HD
ENDBRANCH  14  19
BRANCH  15  21
HETATM   21  O   UNL N   1      -0.738  22.091  71.136  0.00  0.00    -0.390 OA
HETATM   22  H   UNL N   1      -0.723  22.946  70.626  0.00  0.00     0.210 HD
ENDBRANCH  15  21
BRANCH  16  23
HETATM   23  O   UNL N   1      -0.950  19.395  71.919  0.00  0.00    -0.390 OA
HETATM   24  H   UNL N   1      -0.772  18.416  71.928  0.00  0.00     0.210 HD
ENDBRANCH  16  23
BRANCH  17  25
HETATM   25  C   UNL N   1      -1.787  17.332  69.776  0.00  0.00     0.205 C 
BRANCH  25  26
HETATM   26  O   UNL N   1      -2.812  16.588  69.103  0.00  0.00    -0.356 OA
BRANCH  26  27
HETATM   27  C   UNL N   1      -3.512  15.738  70.025  0.00  0.00     0.291 C 
HETATM   28  C   UNL N   1      -4.995  16.202  70.259  0.00  0.00     0.204 C 
HETATM   29  C   UNL N   1      -6.036  15.086  70.013  0.00  0.00     0.183 C 
HETATM   30  C   UNL N   1      -5.643  14.452  68.690  0.00  0.00     0.178 C 
HETATM   31  C   UNL N   1      -4.302  13.703  68.890  0.00  0.00     0.152 C 
HETATM   32  O   UNL N   1      -3.317  14.373  69.667  0.00  0.00    -0.351 OA
HETATM   33  C   UNL N   1      -3.705  13.286  67.551  0.00  0.00     0.042 C 
BRANCH  28  34
HETATM   34  O   UNL N   1      -5.155  16.763  71.542  0.00  0.00    -0.388 OA
HETATM   35  H   UNL N   1      -4.534  17.535  71.612  0.00  0.00     0.210 HD
ENDBRANCH  28  34
BRANCH  29  36
HETATM   36  O   UNL N   1      -6.105  14.111  71.036  0.00  0.00    -0.390 OA
HETATM   37  H   UNL N   1      -6.793  14.368  71.702  0.00  0.00     0.210 HD
ENDBRANCH  29  36
BRANCH  30  38
HETATM   38  O   UNL N   1      -6.656  13.607  68.197  0.00  0.00    -0.390 OA
HETATM   39  H   UNL N   1      -6.652  12.762  68.717  0.00  0.00     0.210 HD
ENDBRANCH  30  38
ENDBRANCH  26  27
ENDBRANCH  25  26
ENDBRANCH  17  25
ENDBRANCH  12  13
ENDBRANCH   7  12
BRANCH   6  40
HETATM   40  C   UNL N   1      -4.914  19.417  65.785  0.00  0.00    -0.023 A 
HETATM   41  C   UNL N   1      -4.351  20.710  65.705  0.00  0.00     0.013 A 
HETATM   42  C   UNL N   1      -4.254  21.378  64.487  0.00  0.00     0.040 A 
HETATM   43  C   UNL N   1      -4.716  20.774  63.305  0.00  0.00     0.101 A 
HETATM   44  C   UNL N   1      -5.297  19.498  63.371  0.00  0.00     0.099 A 
HETATM   45  C   UNL N   1      -5.404  18.827  64.603  0.00  0.00     0.049 A 
BRANCH  43  46
HETATM   46  O   UNL N   1      -4.603  21.382  62.093  0.00  0.00    -0.353 OA
HETATM   47  C   UNL N   1      -3.590  22.245  61.726  0.00  0.00     0.210 C 
ENDBRANCH  43  46
BRANCH  44  48
HETATM   48  O   UNL N   1      -5.735  18.911  62.238  0.00  0.00    -0.358 OA
HETATM   49  H   UNL N   1      -5.532  19.273  61.364  0.00  0.00     0.218 HD
ENDBRANCH  44  48
ENDBRANCH   6  40
BRANCH  11  50
HETATM   50  O   UNL N   1      -9.630  20.269  67.895  0.00  0.00    -0.360 OA
HETATM   51  H   UNL N   1     -10.556  20.488  67.758  0.00  0.00     0.217 HD
ENDBRANCH  11  50
BRANCH   9  52
HETATM   52  O   UNL N   1      -9.974  16.437  65.238  0.00  0.00    -0.318 OA
BRANCH  52  53
HETATM   53  C   UNL N   1     -10.894  15.518  65.754  0.00  0.00     0.298 C 
HETATM   54  C   UNL N   1     -11.299  14.491  64.690  0.00  0.00     0.205 C 
HETATM   55  C   UNL N   1     -12.492  13.710  65.281  0.00  0.00     0.183 C 
HETATM   56  C   UNL N   1     -12.110  13.118  66.653  0.00  0.00     0.178 C 
HETATM   57  C   UNL N   1     -11.540  14.246  67.562  0.00  0.00     0.152 C 
HETATM   58  O   UNL N   1     -10.430  14.888  66.934  0.00  0.00    -0.351 OA
HETATM   59  C   UNL N   1     -11.113  13.718  68.926  0.00  0.00     0.042 C 
BRANCH  54  60
HETATM   60  O   UNL N   1     -10.207  13.662  64.394  0.00  0.00    -0.388 OA
HETATM   61  H   UNL N   1      -9.546  13.791  65.123  0.00  0.00     0.210 HD
ENDBRANCH  54  60
BRANCH  55  62
HETATM   62  O   UNL N   1     -12.922  12.716  64.390  0.00  0.00    -0.390 OA
HETATM   63  H   UNL N   1     -13.914  12.770  64.361  0.00  0.00     0.210 HD
ENDBRANCH  55  62
BRANCH  56  64
HETATM   64  O   UNL N   1     -11.150  12.109  66.467  0.00  0.00    -0.390 OA
HETATM   65  H   UNL N   1     -10.682  11.995  67.334  0.00  0.00     0.210 HD
ENDBRANCH  56  64
ENDBRANCH  52  53
ENDBRANCH   9  52
TORSDOF 20
ENDMDL
MODEL 8
REMARK VINA RESULT:      -8.3      2.609     11.952
REMARK  20 active torsions:
REMARK  status: ('A' for Active; 'I' for Inactive)
REMARK    1  A    between atoms: C_6  and  C_7 
REMARK    2  A    between atoms: C_9  and  O_10 
REMARK    3  A    between atoms: C_11  and  O_12 
REMARK    4  A    between atoms: C_16  and  O_17 
REMARK    5  A    between atoms: O_17  and  C_18 
REMARK    6  A    between atoms: C_20  and  C_27 
REMARK    7  A    between atoms: C_21  and  O_22 
REMARK    8  A    between atoms: C_23  and  O_24 
REMARK    9  A    between atoms: C_25  and  O_26 
REMARK   10  A    between atoms: C_27  and  O_28 
REMARK   11  A    between atoms: O_28  and  C_29 
REMARK   12  A    between atoms: C_32  and  O_33 
REMARK   13  A    between atoms: C_34  and  O_35 
REMARK   14  A    between atoms: C_36  and  O_37 
REMARK   15  A    between atoms: C_40  and  O_41 
REMARK   16  A    between atoms: O_41  and  C_42 
REMARK   17  A    between atoms: C_45  and  O_46 
REMARK   18  A    between atoms: C_47  and  O_48 
REMARK   19  A    between atoms: C_49  and  O_50 
REMARK   20  A    between atoms: C_53  and  O_54 
ROOT
HETATM    1  O   UNL N   1      -8.827  11.764  69.273  0.00  0.00    -0.289 OA
HETATM    2  C   UNL N   1      -9.541  10.802  69.052  0.00  0.00     0.196 C 
HETATM    3  C   UNL N   1      -9.679   9.731  70.023  0.00  0.00     0.079 C 
HETATM    4  C   UNL N   1     -10.950   9.154  70.142  0.00  0.00     0.089 C 
HETATM    5  O   UNL N   1     -11.973   9.580  69.317  0.00  0.00    -0.337 OA
HETATM    6  C   UNL N   1     -11.912  10.824  68.666  0.00  0.00     0.199 C 
HETATM    7  C   UNL N   1     -10.538  10.817  67.930  0.00  0.00     0.233 C 
HETATM    8  C   UNL N   1     -11.212   8.256  71.172  0.00  0.00     0.074 C 
HETATM    9  C   UNL N   1     -10.191   7.979  72.096  0.00  0.00     0.077 C 
HETATM   10  C   UNL N   1      -8.896   8.463  71.901  0.00  0.00     0.074 C 
HETATM   11  C   UNL N   1      -8.622   9.352  70.885  0.00  0.00     0.085 C 
ENDROOT
BRANCH   7  12
HETATM   12  O   UNL N   1     -10.264  11.857  67.005  0.00  0.00    -0.343 OA
BRANCH  12  13
HETATM   13  C   UNL N   1     -11.419  12.497  66.390  0.00  0.00     0.292 C 
HETATM   14  C   UNL N   1     -11.943  12.133  64.959  0.00  0.00     0.204 C 
HETATM   15  C   UNL N   1     -11.152  12.907  63.850  0.00  0.00     0.183 C 
HETATM   16  C   UNL N   1     -11.150  14.425  64.152  0.00  0.00     0.180 C 
HETATM   17  C   UNL N   1     -10.666  14.622  65.608  0.00  0.00     0.180 C 
HETATM   18  O   UNL N   1     -11.451  13.911  66.566  0.00  0.00    -0.348 OA
BRANCH  14  19
HETATM   19  O   UNL N   1     -13.301  12.517  64.923  0.00  0.00    -0.388 OA
HETATM   20  H   UNL N   1     -13.507  13.050  65.733  0.00  0.00     0.210 HD
ENDBRANCH  14  19
BRANCH  15  21
HETATM   21  O   UNL N   1     -11.688  12.656  62.575  0.00  0.00    -0.390 OA
HETATM   22  H   UNL N   1     -12.678  12.672  62.674  0.00  0.00     0.210 HD
ENDBRANCH  15  21
BRANCH  16  23
HETATM   23  O   UNL N   1     -12.427  14.978  63.986  0.00  0.00    -0.390 OA
HETATM   24  H   UNL N   1     -12.792  14.584  63.149  0.00  0.00     0.210 HD
ENDBRANCH  16  23
BRANCH  17  25
HETATM   25  C   UNL N   1     -10.457  16.066  66.105  0.00  0.00     0.205 C 
BRANCH  25  26
HETATM   26  O   UNL N   1      -9.247  16.649  65.604  0.00  0.00    -0.356 OA
BRANCH  26  27
HETATM   27  C   UNL N   1      -8.363  16.991  66.681  0.00  0.00     0.291 C 
HETATM   28  C   UNL N   1      -7.021  17.634  66.173  0.00  0.00     0.204 C 
HETATM   29  C   UNL N   1      -6.706  18.999  66.827  0.00  0.00     0.183 C 
HETATM   30  C   UNL N   1      -8.000  19.791  66.750  0.00  0.00     0.178 C 
HETATM   31  C   UNL N   1      -9.031  19.129  67.697  0.00  0.00     0.152 C 
HETATM   32  O   UNL N   1      -9.077  17.708  67.684  0.00  0.00    -0.351 OA
HETATM   33  C   UNL N   1     -10.428  19.692  67.461  0.00  0.00     0.042 C 
BRANCH  28  34
HETATM   34  O   UNL N   1      -5.941  16.742  66.328  0.00  0.00    -0.388 OA
HETATM   35  H   UNL N   1      -6.143  15.930  65.794  0.00  0.00     0.210 HD
ENDBRANCH  28  34
BRANCH  29  36
HETATM   36  O   UNL N   1      -6.245  18.918  68.161  0.00  0.00    -0.390 OA
HETATM   37  H   UNL N   1      -5.496  18.272  68.222  0.00  0.00     0.210 HD
ENDBRANCH  29  36
BRANCH  30  38
HETATM   38  O   UNL N   1      -7.795  21.152  67.053  0.00  0.00    -0.390 OA
HETATM   39  H   UNL N   1      -6.899  21.258  67.464  0.00  0.00     0.210 HD
ENDBRANCH  30  38
ENDBRANCH  26  27
ENDBRANCH  25  26
ENDBRANCH  17  25
ENDBRANCH  12  13
ENDBRANCH   7  12
BRANCH   6  40
HETATM   40  C   UNL N   1     -12.084  11.909  69.757  0.00  0.00    -0.023 A 
HETATM   41  C   UNL N   1     -11.575  13.204  69.520  0.00  0.00     0.013 A 
HETATM   42  C   UNL N   1     -11.823  14.249  70.407  0.00  0.00     0.040 A 
HETATM   43  C   UNL N   1     -12.593  14.032  71.563  0.00  0.00     0.101 A 
HETATM   44  C   UNL N   1     -13.089  12.746  71.825  0.00  0.00     0.099 A 
HETATM   45  C   UNL N   1     -12.829  11.689  70.933  0.00  0.00     0.049 A 
BRANCH  43  46
HETATM   46  O   UNL N   1     -12.887  15.038  72.432  0.00  0.00    -0.353 OA
HETATM   47  C   UNL N   1     -12.120  15.400  73.522  0.00  0.00     0.210 C 
ENDBRANCH  43  46
BRANCH  44  48
HETATM   48  O   UNL N   1     -13.835  12.536  72.929  0.00  0.00    -0.358 OA
HETATM   49  H   UNL N   1     -13.651  12.989  73.763  0.00  0.00     0.218 HD
ENDBRANCH  44  48
ENDBRANCH   6  40
BRANCH  11  50
HETATM   50  O   UNL N   1      -7.380   9.851  70.785  0.00  0.00    -0.360 OA
HETATM   51  H   UNL N   1      -7.189  10.789  70.700  0.00  0.00     0.217 HD
ENDBRANCH  11  50
BRANCH   9  52
HETATM   52  O   UNL N   1     -10.516   7.458  73.296  0.00  0.00    -0.318 OA
BRANCH  52  53
HETATM   53  C   UNL N   1      -9.951   6.204  73.548  0.00  0.00     0.298 C 
HETATM   54  C   UNL N   1      -9.019   6.257  74.765  0.00  0.00     0.205 C 
HETATM   55  C   UNL N   1      -8.262   4.912  74.784  0.00  0.00     0.183 C 
HETATM   56  C   UNL N   1      -9.265   3.740  74.777  0.00  0.00     0.178 C 
HETATM   57  C   UNL N   1     -10.263   3.922  73.596  0.00  0.00     0.152 C 
HETATM   58  O   UNL N   1     -10.924   5.185  73.684  0.00  0.00    -0.351 OA
HETATM   59  C   UNL N   1     -11.303   2.809  73.551  0.00  0.00     0.042 C 
BRANCH  54  60
HETATM   60  O   UNL N   1      -9.774   6.466  75.929  0.00  0.00    -0.388 OA
HETATM   61  H   UNL N   1      -9.204   6.188  76.692  0.00  0.00     0.210 HD
ENDBRANCH  54  60
BRANCH  55  62
HETATM   62  O   UNL N   1      -7.399   4.846  75.888  0.00  0.00    -0.390 OA
HETATM   63  H   UNL N   1      -7.620   5.620  76.469  0.00  0.00     0.210 HD
ENDBRANCH  55  62
BRANCH  56  64
HETATM   64  O   UNL N   1      -9.955   3.716  75.999  0.00  0.00    -0.390 OA
HETATM   65  H   UNL N   1      -9.316   3.384  76.683  0.00  0.00     0.210 HD
ENDBRANCH  56  64
ENDBRANCH  52  53
ENDBRANCH   9  52
TORSDOF 20
ENDMDL
MODEL 9
REMARK VINA RESULT:      -8.3      3.119      9.814
REMARK  20 active torsions:
REMARK  status: ('A' for Active; 'I' for Inactive)
REMARK    1  A    between atoms: C_6  and  C_7 
REMARK    2  A    between atoms: C_9  and  O_10 
REMARK    3  A    between atoms: C_11  and  O_12 
REMARK    4  A    between atoms: C_16  and  O_17 
REMARK    5  A    between atoms: O_17  and  C_18 
REMARK    6  A    between atoms: C_20  and  C_27 
REMARK    7  A    between atoms: C_21  and  O_22 
REMARK    8  A    between atoms: C_23  and  O_24 
REMARK    9  A    between atoms: C_25  and  O_26 
REMARK   10  A    between atoms: C_27  and  O_28 
REMARK   11  A    between atoms: O_28  and  C_29 
REMARK   12  A    between atoms: C_32  and  O_33 
REMARK   13  A    between atoms: C_34  and  O_35 
REMARK   14  A    between atoms: C_36  and  O_37 
REMARK   15  A    between atoms: C_40  and  O_41 
REMARK   16  A    between atoms: O_41  and  C_42 
REMARK   17  A    between atoms: C_45  and  O_46 
REMARK   18  A    between atoms: C_47  and  O_48 
REMARK   19  A    between atoms: C_49  and  O_50 
REMARK   20  A    between atoms: C_53  and  O_54 
ROOT
HETATM    1  O   UNL N   1      -8.115  15.216  69.510  0.00  0.00    -0.289 OA
HETATM    2  C   UNL N   1      -8.510  15.259  68.358  0.00  0.00     0.196 C 
HETATM    3  C   UNL N   1      -8.755  14.041  67.605  0.00  0.00     0.079 C 
HETATM    4  C   UNL N   1      -9.852  14.056  66.733  0.00  0.00     0.089 C 
HETATM    5  O   UNL N   1     -10.598  15.210  66.594  0.00  0.00    -0.337 OA
HETATM    6  C   UNL N   1     -10.566  16.220  67.571  0.00  0.00     0.199 C 
HETATM    7  C   UNL N   1      -9.050  16.528  67.768  0.00  0.00     0.233 C 
HETATM    8  C   UNL N   1     -10.266  12.879  66.117  0.00  0.00     0.074 C 
HETATM    9  C   UNL N   1      -9.585  11.688  66.420  0.00  0.00     0.077 C 
HETATM   10  C   UNL N   1      -8.422  11.704  67.192  0.00  0.00     0.074 C 
HETATM   11  C   UNL N   1      -7.999  12.862  67.807  0.00  0.00     0.085 C 
ENDROOT
BRANCH   7  12
HETATM   12  O   UNL N   1      -8.689  17.658  68.546  0.00  0.00    -0.343 OA
BRANCH  12  13
HETATM   13  C   UNL N   1      -8.647  18.938  67.849  0.00  0.00     0.292 C 
HETATM   14  C   UNL N   1      -8.444  19.066  66.301  0.00  0.00     0.204 C 
HETATM   15  C   UNL N   1      -6.925  19.016  65.921  0.00  0.00     0.183 C 
HETATM   16  C   UNL N   1      -6.129  20.054  66.750  0.00  0.00     0.180 C 
HETATM   17  C   UNL N   1      -6.474  19.840  68.242  0.00  0.00     0.180 C 
HETATM   18  O   UNL N   1      -7.872  19.929  68.519  0.00  0.00    -0.348 OA
BRANCH  14  19
HETATM   19  O   UNL N   1      -8.980  20.319  65.933  0.00  0.00    -0.388 OA
HETATM   20  H   UNL N   1      -9.544  20.659  66.674  0.00  0.00     0.210 HD
ENDBRANCH  14  19
BRANCH  15  21
HETATM   21  O   UNL N   1      -6.739  19.233  64.545  0.00  0.00    -0.390 OA
HETATM   22  H   UNL N   1      -6.004  19.899  64.458  0.00  0.00     0.210 HD
ENDBRANCH  15  21
BRANCH  16  23
HETATM   23  O   UNL N   1      -6.446  21.364  66.362  0.00  0.00    -0.390 OA
HETATM   24  H   UNL N   1      -5.695  21.671  65.786  0.00  0.00     0.210 HD
ENDBRANCH  16  23
BRANCH  17  25
HETATM   25  C   UNL N   1      -5.704  20.677  69.283  0.00  0.00     0.205 C 
BRANCH  25  26
HETATM   26  O   UNL N   1      -4.288  20.458  69.224  0.00  0.00    -0.356 OA
BRANCH  26  27
HETATM   27  C   UNL N   1      -3.909  19.353  70.057  0.00  0.00     0.291 C 
HETATM   28  C   UNL N   1      -5.145  18.674  70.751  0.00  0.00     0.204 C 
HETATM   29  C   UNL N   1      -5.227  17.150  70.507  0.00  0.00     0.183 C 
HETATM   30  C   UNL N   1      -5.003  16.967  69.016  0.00  0.00     0.178 C 
HETATM   31  C   UNL N   1      -3.534  17.338  68.697  0.00  0.00     0.152 C 
HETATM   32  O   UNL N   1      -3.021  18.494  69.346  0.00  0.00    -0.351 OA
HETATM   33  C   UNL N   1      -3.315  17.452  67.193  0.00  0.00     0.042 C 
BRANCH  28  34
HETATM   34  O   UNL N   1      -5.175  18.963  72.130  0.00  0.00    -0.388 OA
HETATM   35  H   UNL N   1      -5.538  19.882  72.236  0.00  0.00     0.210 HD
ENDBRANCH  28  34
BRANCH  29  36
HETATM   36  O   UNL N   1      -4.299  16.385  71.252  0.00  0.00    -0.390 OA
HETATM   37  H   UNL N   1      -4.485  16.478  72.221  0.00  0.00     0.210 HD
ENDBRANCH  29  36
BRANCH  30  38
HETATM   38  O   UNL N   1      -5.325  15.661  68.598  0.00  0.00    -0.390 OA
HETATM   39  H   UNL N   1      -5.067  15.554  67.646  0.00  0.00     0.210 HD
ENDBRANCH  30  38
ENDBRANCH  26  27
ENDBRANCH  25  26
ENDBRANCH  17  25
ENDBRANCH  12  13
ENDBRANCH   7  12
BRANCH   6  40
HETATM   40  C   UNL N   1     -11.306  15.665  68.812  0.00  0.00    -0.023 A 
HETATM   41  C   UNL N   1     -11.908  14.389  68.735  0.00  0.00     0.013 A 
HETATM   42  C   UNL N   1     -12.464  13.787  69.861  0.00  0.00     0.040 A 
HETATM   43  C   UNL N   1     -12.434  14.441  71.105  0.00  0.00     0.101 A 
HETATM   44  C   UNL N   1     -11.859  15.718  71.194  0.00  0.00     0.099 A 
HETATM   45  C   UNL N   1     -11.306  16.330  70.054  0.00  0.00     0.049 A 
BRANCH  43  46
HETATM   46  O   UNL N   1     -12.934  13.866  72.233  0.00  0.00    -0.353 OA
HETATM   47  C   UNL N   1     -13.596  12.655  72.285  0.00  0.00     0.210 C 
ENDBRANCH  43  46
BRANCH  44  48
HETATM   48  O   UNL N   1     -11.822  16.345  72.388  0.00  0.00    -0.358 OA
HETATM   49  H   UNL N   1     -10.994  16.474  72.872  0.00  0.00     0.218 HD
ENDBRANCH  44  48
ENDBRANCH   6  40
BRANCH  11  50
HETATM   50  O   UNL N   1      -6.921  12.810  68.604  0.00  0.00    -0.360 OA
HETATM   51  H   UNL N   1      -6.017  12.833  68.277  0.00  0.00     0.217 HD
ENDBRANCH  11  50
BRANCH   9  52
HETATM   52  O   UNL N   1     -10.188  10.507  66.177  0.00  0.00    -0.318 OA
BRANCH  52  53
HETATM   53  C   UNL N   1      -9.317   9.413  66.154  0.00  0.00     0.298 C 
HETATM   54  C   UNL N   1      -9.768   8.332  67.143  0.00  0.00     0.205 C 
HETATM   55  C   UNL N   1      -8.610   7.315  67.224  0.00  0.00     0.183 C 
HETATM   56  C   UNL N   1      -8.254   6.805  65.812  0.00  0.00     0.178 C 
HETATM   57  C   UNL N   1      -8.005   8.020  64.872  0.00  0.00     0.152 C 
HETATM   58  O   UNL N   1      -9.141   8.885  64.852  0.00  0.00    -0.351 OA
HETATM   59  C   UNL N   1      -7.678   7.583  63.449  0.00  0.00     0.042 C 
BRANCH  54  60
HETATM   60  O   UNL N   1     -10.964   7.751  66.695  0.00  0.00    -0.388 OA
HETATM   61  H   UNL N   1     -11.160   6.994  67.306  0.00  0.00     0.210 HD
ENDBRANCH  54  60
BRANCH  55  62
HETATM   62  O   UNL N   1      -8.938   6.259  68.087  0.00  0.00    -0.390 OA
HETATM   63  H   UNL N   1      -9.853   6.443  68.426  0.00  0.00     0.210 HD
ENDBRANCH  55  62
BRANCH  56  64
HETATM   64  O   UNL N   1      -9.312   6.020  65.326  0.00  0.00    -0.390 OA
HETATM   65  H   UNL N   1     -10.111   6.608  65.286  0.00  0.00     0.210 HD
ENDBRANCH  56  64
ENDBRANCH  52  53
ENDBRANCH   9  52
TORSDOF 20
ENDMDL
