# Supplementary material for: Structure-based computational screening of 470 natural quercetin derivatives for identification of SARS-CoV-2 Mpro inhibitor
Source: PeerJ. 2023 Mar 14;11:e14915. doi: 10.7717/peerj.14915 (PMC10022500; doi:10.7717/peerj.14915)
Supplement: Supplemental Information 1 [file peerj-11-14915-s001.zip › Screening 470 Quercetin Derivates as Anticovid/Docking results/31_uff_E=1257.65_out.pdbqt]

MODEL 1
REMARK VINA RESULT:      -9.1      0.000      0.000
REMARK  28 active torsions:
REMARK  status: ('A' for Active; 'I' for Inactive)
REMARK    1  A    between atoms: C_2  and  C_54 
REMARK    2  A    between atoms: C_3  and  O_4 
REMARK    3  A    between atoms: C_5  and  O_6 
REMARK    4  A    between atoms: C_7  and  O_8 
REMARK    5  A    between atoms: C_9  and  O_10 
REMARK    6  A    between atoms: O_10  and  C_11 
REMARK    7  A    between atoms: C_12  and  C_35 
REMARK    8  A    between atoms: C_18  and  O_19 
REMARK    9  A    between atoms: C_21  and  O_22 
REMARK   10  A    between atoms: O_22  and  C_23 
REMARK   11  A    between atoms: C_25  and  C_32 
REMARK   12  A    between atoms: C_26  and  O_27 
REMARK   13  A    between atoms: C_28  and  O_29 
REMARK   14  A    between atoms: C_30  and  O_31 
REMARK   15  A    between atoms: C_32  and  O_33 
REMARK   16  A    between atoms: C_37  and  O_38 
REMARK   17  A    between atoms: O_38  and  C_39 
REMARK   18  A    between atoms: C_41  and  C_48 
REMARK   19  A    between atoms: C_42  and  O_43 
REMARK   20  A    between atoms: C_44  and  O_45 
REMARK   21  A    between atoms: C_46  and  O_47 
REMARK   22  A    between atoms: C_48  and  O_49 
REMARK   23  A    between atoms: C_50  and  O_51 
REMARK   24  A    between atoms: C_54  and  O_55 
REMARK   25  A    between atoms: O_55  and  C_56 
REMARK   26  A    between atoms: C_59  and  O_60 
REMARK   27  A    between atoms: C_61  and  O_62 
REMARK   28  A    between atoms: C_63  and  O_64 
ROOT
HETATM    1  C   UNL N   1     -10.089  15.988  67.493  0.00  0.00     0.157 A 
HETATM    2  C   UNL N   1      -9.842  15.635  68.831  0.00  0.00     0.124 A 
HETATM    3  O   UNL N   1      -8.669  15.934  69.400  0.00  0.00    -0.306 OA
HETATM    4  C   UNL N   1      -7.693  16.587  68.756  0.00  0.00     0.096 A 
HETATM    5  C   UNL N   1      -7.892  17.049  67.430  0.00  0.00     0.084 A 
HETATM    6  C   UNL N   1      -9.111  16.738  66.807  0.00  0.00     0.223 A 
HETATM    7  O   UNL N   1      -9.329  17.114  65.679  0.00  0.00    -0.284 OA
HETATM    8  C   UNL N   1      -6.852  17.782  66.779  0.00  0.00     0.085 A 
HETATM    9  C   UNL N   1      -5.660  17.992  67.440  0.00  0.00     0.074 A 
HETATM   10  C   UNL N   1      -5.418  17.492  68.730  0.00  0.00     0.077 A 
HETATM   11  C   UNL N   1      -6.454  16.809  69.395  0.00  0.00     0.075 A 
ENDROOT
BRANCH   1  12
HETATM   12  O   UNL N   1     -11.240  15.566  66.875  0.00  0.00    -0.311 OA
BRANCH  12  13
HETATM   13  C   UNL N   1     -11.245  14.505  65.970  0.00  0.00     0.298 C 
HETATM   14  O   UNL N   1     -11.892  13.406  66.613  0.00  0.00    -0.348 OA
HETATM   15  C   UNL N   1     -11.891  12.211  65.851  0.00  0.00     0.180 C 
HETATM   16  C   UNL N   1     -12.559  12.451  64.475  0.00  0.00     0.180 C 
HETATM   17  C   UNL N   1     -11.917  13.632  63.726  0.00  0.00     0.183 C 
HETATM   18  C   UNL N   1     -11.947  14.875  64.655  0.00  0.00     0.205 C 
BRANCH  15  19
HETATM   19  C   UNL N   1     -10.501  11.509  65.845  0.00  0.00     0.205 C 
BRANCH  19  20
HETATM   20  O   UNL N   1     -10.580  10.138  65.472  0.00  0.00    -0.356 OA
BRANCH  20  21
HETATM   21  C   UNL N   1      -9.378   9.646  64.899  0.00  0.00     0.291 C 
HETATM   22  C   UNL N   1      -9.075  10.480  63.625  0.00  0.00     0.204 C 
HETATM   23  C   UNL N   1      -7.697  10.113  63.019  0.00  0.00     0.183 C 
HETATM   24  C   UNL N   1      -6.635  10.181  64.137  0.00  0.00     0.178 C 
HETATM   25  C   UNL N   1      -7.092   9.333  65.353  0.00  0.00     0.152 C 
HETATM   26  O   UNL N   1      -8.328   9.827  65.837  0.00  0.00    -0.351 OA
HETATM   27  C   UNL N   1      -6.081   9.413  66.494  0.00  0.00     0.042 C 
BRANCH  22  28
HETATM   28  O   UNL N   1     -10.101  10.382  62.669  0.00  0.00    -0.388 OA
HETATM   29  H   UNL N   1     -10.651   9.587  62.897  0.00  0.00     0.210 HD
ENDBRANCH  22  28
BRANCH  23  30
HETATM   30  O   UNL N   1      -7.707   8.857  62.377  0.00  0.00    -0.390 OA
HETATM   31  H   UNL N   1      -7.412   8.960  61.440  0.00  0.00     0.210 HD
ENDBRANCH  23  30
BRANCH  24  32
HETATM   32  O   UNL N   1      -5.367   9.804  63.659  0.00  0.00    -0.390 OA
HETATM   33  H   UNL N   1      -4.919   9.276  64.369  0.00  0.00     0.210 HD
ENDBRANCH  24  32
ENDBRANCH  20  21
ENDBRANCH  19  20
ENDBRANCH  15  19
BRANCH  16  34
HETATM   34  O   UNL N   1     -12.542  11.289  63.688  0.00  0.00    -0.390 OA
HETATM   35  H   UNL N   1     -11.754  11.365  63.088  0.00  0.00     0.210 HD
ENDBRANCH  16  34
BRANCH  17  36
HETATM   36  O   UNL N   1     -10.592  13.343  63.356  0.00  0.00    -0.390 OA
HETATM   37  H   UNL N   1     -10.328  14.011  62.672  0.00  0.00     0.210 HD
ENDBRANCH  17  36
BRANCH  18  38
HETATM   38  O   UNL N   1     -11.280  15.960  64.061  0.00  0.00    -0.388 OA
HETATM   39  H   UNL N   1     -10.503  15.594  63.564  0.00  0.00     0.210 HD
ENDBRANCH  18  38
ENDBRANCH  12  13
ENDBRANCH   1  12
BRANCH   2  40
HETATM   40  C   UNL N   1     -10.918  14.999  69.628  0.00  0.00     0.004 A 
HETATM   41  C   UNL N   1     -11.738  15.834  70.399  0.00  0.00     0.017 A 
HETATM   42  C   UNL N   1     -12.795  15.308  71.135  0.00  0.00     0.040 A 
HETATM   43  C   UNL N   1     -13.060  13.941  71.112  0.00  0.00     0.099 A 
HETATM   44  C   UNL N   1     -12.250  13.072  70.352  0.00  0.00     0.106 A 
HETATM   45  C   UNL N   1     -11.165  13.609  69.608  0.00  0.00     0.054 A 
BRANCH  43  46
HETATM   46  O   UNL N   1     -14.103  13.468  71.832  0.00  0.00    -0.358 OA
HETATM   47  H   UNL N   1     -14.087  12.606  72.270  0.00  0.00     0.218 HD
ENDBRANCH  43  46
BRANCH  44  48
HETATM   48  O   UNL N   1     -12.556  11.747  70.375  0.00  0.00    -0.315 OA
BRANCH  48  49
HETATM   49  C   UNL N   1     -11.736  10.674  70.668  0.00  0.00     0.298 C 
HETATM   50  C   UNL N   1     -12.494   9.763  71.671  0.00  0.00     0.205 C 
HETATM   51  C   UNL N   1     -11.615   8.548  72.013  0.00  0.00     0.183 C 
HETATM   52  C   UNL N   1     -11.144   7.844  70.725  0.00  0.00     0.180 C 
HETATM   53  C   UNL N   1     -10.496   8.906  69.799  0.00  0.00     0.179 C 
HETATM   54  O   UNL N   1     -11.424   9.941  69.491  0.00  0.00    -0.348 OA
BRANCH  50  55
HETATM   55  O   UNL N   1     -13.756   9.361  71.182  0.00  0.00    -0.388 OA
HETATM   56  H   UNL N   1     -14.258   8.897  71.898  0.00  0.00     0.210 HD
ENDBRANCH  50  55
BRANCH  51  57
HETATM   57  O   UNL N   1     -12.314   7.667  72.855  0.00  0.00    -0.390 OA
HETATM   58  H   UNL N   1     -11.670   7.350  73.540  0.00  0.00     0.210 HD
ENDBRANCH  51  57
BRANCH  52  59
HETATM   59  O   UNL N   1     -12.234   7.223  70.087  0.00  0.00    -0.390 OA
HETATM   60  H   UNL N   1     -12.418   7.734  69.256  0.00  0.00     0.210 HD
ENDBRANCH  52  59
BRANCH  53  61
HETATM   61  C   UNL N   1      -9.989   8.276  68.497  0.00  0.00     0.198 C 
BRANCH  61  62
HETATM   62  O   UNL N   1     -11.027   8.198  67.558  0.00  0.00    -0.398 OA
HETATM   63  H   UNL N   1     -10.749   8.743  66.776  0.00  0.00     0.209 HD
ENDBRANCH  61  62
ENDBRANCH  53  61
ENDBRANCH  48  49
ENDBRANCH  44  48
ENDBRANCH   2  40
BRANCH   8  64
HETATM   64  O   UNL N   1      -6.925  18.293  65.524  0.00  0.00    -0.360 OA
HETATM   65  H   UNL N   1      -7.699  18.571  65.030  0.00  0.00     0.217 HD
ENDBRANCH   8  64
BRANCH  10  66
HETATM   66  O   UNL N   1      -4.194  17.643  69.333  0.00  0.00    -0.318 OA
BRANCH  66  67
HETATM   67  C   UNL N   1      -3.673  18.875  69.732  0.00  0.00     0.298 C 
HETATM   68  C   UNL N   1      -4.666  19.589  70.688  0.00  0.00     0.205 C 
HETATM   69  C   UNL N   1      -4.084  20.966  71.066  0.00  0.00     0.183 C 
HETATM   70  C   UNL N   1      -2.634  20.830  71.582  0.00  0.00     0.180 C 
HETATM   71  C   UNL N   1      -1.822  20.011  70.547  0.00  0.00     0.179 C 
HETATM   72  O   UNL N   1      -2.411  18.719  70.366  0.00  0.00    -0.348 OA
BRANCH  68  73
HETATM   73  O   UNL N   1      -4.953  18.813  71.830  0.00  0.00    -0.388 OA
HETATM   74  H   UNL N   1      -5.113  17.875  71.558  0.00  0.00     0.210 HD
ENDBRANCH  68  73
BRANCH  69  75
HETATM   75  O   UNL N   1      -4.912  21.598  72.007  0.00  0.00    -0.390 OA
HETATM   76  H   UNL N   1      -4.318  21.946  72.723  0.00  0.00     0.210 HD
ENDBRANCH  69  75
BRANCH  70  77
HETATM   77  O   UNL N   1      -2.621  20.200  72.838  0.00  0.00    -0.390 OA
HETATM   78  H   UNL N   1      -1.669  20.094  73.098  0.00  0.00     0.210 HD
ENDBRANCH  70  77
BRANCH  71  79
HETATM   79  C   UNL N   1      -0.350  19.871  70.951  0.00  0.00     0.198 C 
BRANCH  79  80
HETATM   80  O   UNL N   1      -0.201  18.873  71.925  0.00  0.00    -0.398 OA
HETATM   81  H   UNL N   1      -0.681  18.072  71.592  0.00  0.00     0.209 HD
ENDBRANCH  79  80
ENDBRANCH  71  79
ENDBRANCH  66  67
ENDBRANCH  10  66
TORSDOF 28
ENDMDL
MODEL 2
REMARK VINA RESULT:      -8.6      1.066      1.671
REMARK  28 active torsions:
REMARK  status: ('A' for Active; 'I' for Inactive)
REMARK    1  A    between atoms: C_2  and  C_54 
REMARK    2  A    between atoms: C_3  and  O_4 
REMARK    3  A    between atoms: C_5  and  O_6 
REMARK    4  A    between atoms: C_7  and  O_8 
REMARK    5  A    between atoms: C_9  and  O_10 
REMARK    6  A    between atoms: O_10  and  C_11 
REMARK    7  A    between atoms: C_12  and  C_35 
REMARK    8  A    between atoms: C_18  and  O_19 
REMARK    9  A    between atoms: C_21  and  O_22 
REMARK   10  A    between atoms: O_22  and  C_23 
REMARK   11  A    between atoms: C_25  and  C_32 
REMARK   12  A    between atoms: C_26  and  O_27 
REMARK   13  A    between atoms: C_28  and  O_29 
REMARK   14  A    between atoms: C_30  and  O_31 
REMARK   15  A    between atoms: C_32  and  O_33 
REMARK   16  A    between atoms: C_37  and  O_38 
REMARK   17  A    between atoms: O_38  and  C_39 
REMARK   18  A    between atoms: C_41  and  C_48 
REMARK   19  A    between atoms: C_42  and  O_43 
REMARK   20  A    between atoms: C_44  and  O_45 
REMARK   21  A    between atoms: C_46  and  O_47 
REMARK   22  A    between atoms: C_48  and  O_49 
REMARK   23  A    between atoms: C_50  and  O_51 
REMARK   24  A    between atoms: C_54  and  O_55 
REMARK   25  A    between atoms: O_55  and  C_56 
REMARK   26  A    between atoms: C_59  and  O_60 
REMARK   27  A    between atoms: C_61  and  O_62 
REMARK   28  A    between atoms: C_63  and  O_64 
ROOT
HETATM    1  C   UNL N   1      -9.944  16.245  67.628  0.00  0.00     0.157 A 
HETATM    2  C   UNL N   1      -9.695  15.810  68.941  0.00  0.00     0.124 A 
HETATM    3  O   UNL N   1      -8.512  16.052  69.517  0.00  0.00    -0.306 OA
HETATM    4  C   UNL N   1      -7.527  16.722  68.903  0.00  0.00     0.096 A 
HETATM    5  C   UNL N   1      -7.727  17.264  67.608  0.00  0.00     0.084 A 
HETATM    6  C   UNL N   1      -8.956  17.014  66.978  0.00  0.00     0.223 A 
HETATM    7  O   UNL N   1      -9.174  17.458  65.876  0.00  0.00    -0.284 OA
HETATM    8  C   UNL N   1      -6.677  18.013  66.992  0.00  0.00     0.085 A 
HETATM    9  C   UNL N   1      -5.476  18.161  67.653  0.00  0.00     0.074 A 
HETATM   10  C   UNL N   1      -5.235  17.582  68.911  0.00  0.00     0.077 A 
HETATM   11  C   UNL N   1      -6.279  16.883  69.544  0.00  0.00     0.075 A 
ENDROOT
BRANCH   1  12
HETATM   12  O   UNL N   1     -11.108  15.881  66.997  0.00  0.00    -0.311 OA
BRANCH  12  13
HETATM   13  C   UNL N   1     -11.170  14.786  66.137  0.00  0.00     0.298 C 
HETATM   14  O   UNL N   1     -11.959  13.786  66.784  0.00  0.00    -0.348 OA
HETATM   15  C   UNL N   1     -12.036  12.564  66.072  0.00  0.00     0.180 C 
HETATM   16  C   UNL N   1     -12.599  12.803  64.651  0.00  0.00     0.180 C 
HETATM   17  C   UNL N   1     -11.801  13.880  63.894  0.00  0.00     0.183 C 
HETATM   18  C   UNL N   1     -11.757  15.161  64.768  0.00  0.00     0.205 C 
BRANCH  15  19
HETATM   19  C   UNL N   1     -10.726  11.728  66.178  0.00  0.00     0.205 C 
BRANCH  19  20
HETATM   20  O   UNL N   1     -10.507  10.902  65.040  0.00  0.00    -0.356 OA
BRANCH  20  21
HETATM   21  C   UNL N   1      -9.757   9.734  65.335  0.00  0.00     0.291 C 
HETATM   22  C   UNL N   1      -8.386  10.175  65.916  0.00  0.00     0.204 C 
HETATM   23  C   UNL N   1      -7.559   8.962  66.411  0.00  0.00     0.183 C 
HETATM   24  C   UNL N   1      -8.446   8.113  67.347  0.00  0.00     0.178 C 
HETATM   25  C   UNL N   1      -9.790   7.783  66.647  0.00  0.00     0.152 C 
HETATM   26  O   UNL N   1     -10.460   8.986  66.315  0.00  0.00    -0.351 OA
HETATM   27  C   UNL N   1     -10.708   6.978  67.564  0.00  0.00     0.042 C 
BRANCH  22  28
HETATM   28  O   UNL N   1      -7.654  10.963  65.010  0.00  0.00    -0.388 OA
HETATM   29  H   UNL N   1      -8.197  11.767  64.801  0.00  0.00     0.210 HD
ENDBRANCH  22  28
BRANCH  23  30
HETATM   30  O   UNL N   1      -7.034   8.198  65.348  0.00  0.00    -0.390 OA
HETATM   31  H   UNL N   1      -6.359   8.730  64.859  0.00  0.00     0.210 HD
ENDBRANCH  23  30
BRANCH  24  32
HETATM   32  O   UNL N   1      -7.767   6.963  67.787  0.00  0.00    -0.390 OA
HETATM   33  H   UNL N   1      -7.675   7.023  68.772  0.00  0.00     0.210 HD
ENDBRANCH  24  32
ENDBRANCH  20  21
ENDBRANCH  19  20
ENDBRANCH  15  19
BRANCH  16  34
HETATM   34  O   UNL N   1     -12.656  11.610  63.914  0.00  0.00    -0.390 OA
HETATM   35  H   UNL N   1     -11.829  11.577  63.364  0.00  0.00     0.210 HD
ENDBRANCH  16  34
BRANCH  17  36
HETATM   36  O   UNL N   1     -10.493  13.444  63.616  0.00  0.00    -0.390 OA
HETATM   37  H   UNL N   1     -10.361  13.525  62.636  0.00  0.00     0.210 HD
ENDBRANCH  17  36
BRANCH  18  38
HETATM   38  O   UNL N   1     -10.951  16.147  64.172  0.00  0.00    -0.388 OA
HETATM   39  H   UNL N   1     -10.015  15.973  64.451  0.00  0.00     0.210 HD
ENDBRANCH  18  38
ENDBRANCH  12  13
ENDBRANCH   1  12
BRANCH   2  40
HETATM   40  C   UNL N   1     -10.777  15.150  69.710  0.00  0.00     0.004 A 
HETATM   41  C   UNL N   1     -11.581  15.957  70.527  0.00  0.00     0.017 A 
HETATM   42  C   UNL N   1     -12.642  15.410  71.241  0.00  0.00     0.040 A 
HETATM   43  C   UNL N   1     -12.931  14.051  71.147  0.00  0.00     0.099 A 
HETATM   44  C   UNL N   1     -12.138  13.210  70.338  0.00  0.00     0.106 A 
HETATM   45  C   UNL N   1     -11.048  13.767  69.617  0.00  0.00     0.054 A 
BRANCH  43  46
HETATM   46  O   UNL N   1     -13.978  13.557  71.846  0.00  0.00    -0.358 OA
HETATM   47  H   UNL N   1     -13.970  13.474  72.810  0.00  0.00     0.218 HD
ENDBRANCH  43  46
BRANCH  44  48
HETATM   48  O   UNL N   1     -12.466  11.891  70.293  0.00  0.00    -0.315 OA
BRANCH  48  49
HETATM   49  C   UNL N   1     -12.123  10.882  71.172  0.00  0.00     0.298 C 
HETATM   50  C   UNL N   1     -13.424  10.127  71.553  0.00  0.00     0.205 C 
HETATM   51  C   UNL N   1     -13.079   8.986  72.526  0.00  0.00     0.183 C 
HETATM   52  C   UNL N   1     -11.962   8.100  71.942  0.00  0.00     0.180 C 
HETATM   53  C   UNL N   1     -10.779   9.015  71.531  0.00  0.00     0.179 C 
HETATM   54  O   UNL N   1     -11.199   9.983  70.574  0.00  0.00    -0.348 OA
BRANCH  50  55
HETATM   55  O   UNL N   1     -14.114   9.643  70.420  0.00  0.00    -0.388 OA
HETATM   56  H   UNL N   1     -14.394  10.403  69.851  0.00  0.00     0.210 HD
ENDBRANCH  50  55
BRANCH  51  57
HETATM   57  O   UNL N   1     -14.231   8.236  72.819  0.00  0.00    -0.390 OA
HETATM   58  H   UNL N   1     -14.954   8.885  73.022  0.00  0.00     0.210 HD
ENDBRANCH  51  57
BRANCH  52  59
HETATM   59  O   UNL N   1     -12.444   7.379  70.835  0.00  0.00    -0.390 OA
HETATM   60  H   UNL N   1     -12.759   8.041  70.166  0.00  0.00     0.210 HD
ENDBRANCH  52  59
BRANCH  53  61
HETATM   61  C   UNL N   1      -9.619   8.200  70.951  0.00  0.00     0.198 C 
BRANCH  61  62
HETATM   62  O   UNL N   1      -9.596   6.916  71.513  0.00  0.00    -0.398 OA
HETATM   63  H   UNL N   1      -8.666   6.752  71.819  0.00  0.00     0.209 HD
ENDBRANCH  61  62
ENDBRANCH  53  61
ENDBRANCH  48  49
ENDBRANCH  44  48
ENDBRANCH   2  40
BRANCH   8  64
HETATM   64  O   UNL N   1      -6.749  18.596  65.769  0.00  0.00    -0.360 OA
HETATM   65  H   UNL N   1      -6.909  18.190  64.915  0.00  0.00     0.217 HD
ENDBRANCH   8  64
BRANCH  10  66
HETATM   66  O   UNL N   1      -4.004  17.674  69.511  0.00  0.00    -0.318 OA
BRANCH  66  67
HETATM   67  C   UNL N   1      -3.410  18.881  69.882  0.00  0.00     0.298 C 
HETATM   68  C   UNL N   1      -4.373  19.693  70.790  0.00  0.00     0.205 C 
HETATM   69  C   UNL N   1      -3.708  21.040  71.135  0.00  0.00     0.183 C 
HETATM   70  C   UNL N   1      -2.282  20.826  71.690  0.00  0.00     0.180 C 
HETATM   71  C   UNL N   1      -1.504  19.919  70.703  0.00  0.00     0.179 C 
HETATM   72  O   UNL N   1      -2.176  18.664  70.550  0.00  0.00    -0.348 OA
BRANCH  68  73
HETATM   73  O   UNL N   1      -4.736  18.977  71.950  0.00  0.00    -0.388 OA
HETATM   74  H   UNL N   1      -4.418  18.043  71.872  0.00  0.00     0.210 HD
ENDBRANCH  68  73
BRANCH  69  75
HETATM   75  O   UNL N   1      -4.511  21.757  72.035  0.00  0.00    -0.390 OA
HETATM   76  H   UNL N   1      -3.979  21.873  72.866  0.00  0.00     0.210 HD
ENDBRANCH  69  75
BRANCH  70  77
HETATM   77  O   UNL N   1      -2.338  20.240  72.966  0.00  0.00    -0.390 OA
HETATM   78  H   UNL N   1      -1.426  20.300  73.352  0.00  0.00     0.210 HD
ENDBRANCH  70  77
BRANCH  71  79
HETATM   79  C   UNL N   1      -0.055  19.695  71.145  0.00  0.00     0.198 C 
BRANCH  79  80
HETATM   80  O   UNL N   1       0.003  18.745  72.175  0.00  0.00    -0.398 OA
HETATM   81  H   UNL N   1      -0.618  19.051  72.885  0.00  0.00     0.209 HD
ENDBRANCH  79  80
ENDBRANCH  71  79
ENDBRANCH  66  67
ENDBRANCH  10  66
TORSDOF 28
ENDMDL
MODEL 3
REMARK VINA RESULT:      -8.2      2.017      3.326
REMARK  28 active torsions:
REMARK  status: ('A' for Active; 'I' for Inactive)
REMARK    1  A    between atoms: C_2  and  C_54 
REMARK    2  A    between atoms: C_3  and  O_4 
REMARK    3  A    between atoms: C_5  and  O_6 
REMARK    4  A    between atoms: C_7  and  O_8 
REMARK    5  A    between atoms: C_9  and  O_10 
REMARK    6  A    between atoms: O_10  and  C_11 
REMARK    7  A    between atoms: C_12  and  C_35 
REMARK    8  A    between atoms: C_18  and  O_19 
REMARK    9  A    between atoms: C_21  and  O_22 
REMARK   10  A    between atoms: O_22  and  C_23 
REMARK   11  A    between atoms: C_25  and  C_32 
REMARK   12  A    between atoms: C_26  and  O_27 
REMARK   13  A    between atoms: C_28  and  O_29 
REMARK   14  A    between atoms: C_30  and  O_31 
REMARK   15  A    between atoms: C_32  and  O_33 
REMARK   16  A    between atoms: C_37  and  O_38 
REMARK   17  A    between atoms: O_38  and  C_39 
REMARK   18  A    between atoms: C_41  and  C_48 
REMARK   19  A    between atoms: C_42  and  O_43 
REMARK   20  A    between atoms: C_44  and  O_45 
REMARK   21  A    between atoms: C_46  and  O_47 
REMARK   22  A    between atoms: C_48  and  O_49 
REMARK   23  A    between atoms: C_50  and  O_51 
REMARK   24  A    between atoms: C_54  and  O_55 
REMARK   25  A    between atoms: O_55  and  C_56 
REMARK   26  A    between atoms: C_59  and  O_60 
REMARK   27  A    between atoms: C_61  and  O_62 
REMARK   28  A    between atoms: C_63  and  O_64 
ROOT
HETATM    1  C   UNL N   1     -10.884  16.326  67.439  0.00  0.00     0.157 A 
HETATM    2  C   UNL N   1     -10.592  16.282  68.813  0.00  0.00     0.124 A 
HETATM    3  O   UNL N   1      -9.708  17.137  69.340  0.00  0.00    -0.306 OA
HETATM    4  C   UNL N   1      -9.080  18.073  68.616  0.00  0.00     0.096 A 
HETATM    5  C   UNL N   1      -9.378  18.235  67.239  0.00  0.00     0.084 A 
HETATM    6  C   UNL N   1     -10.294  17.344  66.661  0.00  0.00     0.223 A 
HETATM    7  O   UNL N   1     -10.583  17.445  65.492  0.00  0.00    -0.284 OA
HETATM    8  C   UNL N   1      -8.728  19.270  66.499  0.00  0.00     0.085 A 
HETATM    9  C   UNL N   1      -7.793  20.066  67.129  0.00  0.00     0.074 A 
HETATM   10  C   UNL N   1      -7.438  19.884  68.476  0.00  0.00     0.077 A 
HETATM   11  C   UNL N   1      -8.108  18.897  69.224  0.00  0.00     0.075 A 
ENDROOT
BRANCH   1  12
HETATM   12  O   UNL N   1     -11.691  15.365  66.881  0.00  0.00    -0.311 OA
BRANCH  12  13
HETATM   13  C   UNL N   1     -11.174  14.322  66.114  0.00  0.00     0.298 C 
HETATM   14  O   UNL N   1     -11.334  13.122  66.872  0.00  0.00    -0.348 OA
HETATM   15  C   UNL N   1     -10.766  11.976  66.263  0.00  0.00     0.180 C 
HETATM   16  C   UNL N   1     -11.366  11.762  64.853  0.00  0.00     0.180 C 
HETATM   17  C   UNL N   1     -11.237  13.022  63.979  0.00  0.00     0.183 C 
HETATM   18  C   UNL N   1     -11.865  14.215  64.746  0.00  0.00     0.205 C 
BRANCH  15  19
HETATM   19  C   UNL N   1      -9.213  11.949  66.378  0.00  0.00     0.205 C 
BRANCH  19  20
HETATM   20  O   UNL N   1      -8.763  11.529  67.662  0.00  0.00    -0.356 OA
BRANCH  20  21
HETATM   21  C   UNL N   1      -8.102  12.556  68.384  0.00  0.00     0.291 C 
HETATM   22  C   UNL N   1      -6.831  11.945  69.035  0.00  0.00     0.204 C 
HETATM   23  C   UNL N   1      -5.963  13.032  69.718  0.00  0.00     0.183 C 
HETATM   24  C   UNL N   1      -5.720  14.173  68.708  0.00  0.00     0.178 C 
HETATM   25  C   UNL N   1      -7.072  14.653  68.117  0.00  0.00     0.152 C 
HETATM   26  O   UNL N   1      -7.717  13.570  67.469  0.00  0.00    -0.351 OA
HETATM   27  C   UNL N   1      -6.863  15.755  67.081  0.00  0.00     0.042 C 
BRANCH  22  28
HETATM   28  O   UNL N   1      -7.139  10.899  69.922  0.00  0.00    -0.388 OA
HETATM   29  H   UNL N   1      -7.133  11.270  70.842  0.00  0.00     0.210 HD
ENDBRANCH  22  28
BRANCH  23  30
HETATM   30  O   UNL N   1      -6.535  13.503  70.918  0.00  0.00    -0.390 OA
HETATM   31  H   UNL N   1      -6.692  12.745  71.532  0.00  0.00     0.210 HD
ENDBRANCH  23  30
BRANCH  24  32
HETATM   32  O   UNL N   1      -4.981  15.220  69.288  0.00  0.00    -0.390 OA
HETATM   33  H   UNL N   1      -4.187  14.822  69.729  0.00  0.00     0.210 HD
ENDBRANCH  24  32
ENDBRANCH  20  21
ENDBRANCH  19  20
ENDBRANCH  15  19
BRANCH  16  34
HETATM   34  O   UNL N   1     -10.794  10.649  64.217  0.00  0.00    -0.390 OA
HETATM   35  H   UNL N   1     -10.464  10.966  63.335  0.00  0.00     0.210 HD
ENDBRANCH  16  34
BRANCH  17  36
HETATM   36  O   UNL N   1      -9.891  13.300  63.680  0.00  0.00    -0.390 OA
HETATM   37  H   UNL N   1      -9.431  12.428  63.569  0.00  0.00     0.210 HD
ENDBRANCH  17  36
BRANCH  18  38
HETATM   38  O   UNL N   1     -11.683  15.417  64.039  0.00  0.00    -0.388 OA
HETATM   39  H   UNL N   1     -10.764  15.736  64.230  0.00  0.00     0.210 HD
ENDBRANCH  18  38
ENDBRANCH  12  13
ENDBRANCH   1  12
BRANCH   2  40
HETATM   40  C   UNL N   1     -11.326  15.335  69.686  0.00  0.00     0.004 A 
HETATM   41  C   UNL N   1     -11.983  15.860  70.808  0.00  0.00     0.017 A 
HETATM   42  C   UNL N   1     -12.728  15.034  71.644  0.00  0.00     0.040 A 
HETATM   43  C   UNL N   1     -12.841  13.672  71.374  0.00  0.00     0.099 A 
HETATM   44  C   UNL N   1     -12.188  13.112  70.257  0.00  0.00     0.106 A 
HETATM   45  C   UNL N   1     -11.419  13.954  69.409  0.00  0.00     0.054 A 
BRANCH  43  46
HETATM   46  O   UNL N   1     -13.583  12.904  72.203  0.00  0.00    -0.358 OA
HETATM   47  H   UNL N   1     -14.016  12.089  71.913  0.00  0.00     0.218 HD
ENDBRANCH  43  46
BRANCH  44  48
HETATM   48  O   UNL N   1     -12.331  11.775  70.050  0.00  0.00    -0.315 OA
BRANCH  48  49
HETATM   49  C   UNL N   1     -11.501  10.744  70.445  0.00  0.00     0.298 C 
HETATM   50  C   UNL N   1     -12.289   9.866  71.453  0.00  0.00     0.205 C 
HETATM   51  C   UNL N   1     -11.397   8.697  71.908  0.00  0.00     0.183 C 
HETATM   52  C   UNL N   1     -10.837   7.940  70.688  0.00  0.00     0.180 C 
HETATM   53  C   UNL N   1     -10.167   8.971  69.742  0.00  0.00     0.179 C 
HETATM   54  O   UNL N   1     -11.103   9.960  69.328  0.00  0.00    -0.348 OA
BRANCH  50  55
HETATM   55  O   UNL N   1     -13.510   9.401  70.919  0.00  0.00    -0.388 OA
HETATM   56  H   UNL N   1     -14.089  10.171  70.693  0.00  0.00     0.210 HD
ENDBRANCH  50  55
BRANCH  51  57
HETATM   57  O   UNL N   1     -12.119   7.841  72.757  0.00  0.00    -0.390 OA
HETATM   58  H   UNL N   1     -11.715   6.939  72.669  0.00  0.00     0.210 HD
ENDBRANCH  51  57
BRANCH  52  59
HETATM   59  O   UNL N   1     -11.872   7.254  70.026  0.00  0.00    -0.390 OA
HETATM   60  H   UNL N   1     -12.506   7.937  69.683  0.00  0.00     0.210 HD
ENDBRANCH  52  59
BRANCH  53  61
HETATM   61  C   UNL N   1      -9.571   8.288  68.506  0.00  0.00     0.198 C 
BRANCH  61  62
HETATM   62  O   UNL N   1      -8.259   8.731  68.291  0.00  0.00    -0.398 OA
HETATM   63  H   UNL N   1      -8.164   8.887  67.315  0.00  0.00     0.209 HD
ENDBRANCH  61  62
ENDBRANCH  53  61
ENDBRANCH  48  49
ENDBRANCH  44  48
ENDBRANCH   2  40
BRANCH   8  64
HETATM   64  O   UNL N   1      -8.939  19.541  65.186  0.00  0.00    -0.360 OA
HETATM   65  H   UNL N   1      -9.741  19.837  64.752  0.00  0.00     0.217 HD
ENDBRANCH   8  64
BRANCH  10  66
HETATM   66  O   UNL N   1      -6.446  20.634  69.057  0.00  0.00    -0.318 OA
BRANCH  66  67
HETATM   67  C   UNL N   1      -5.110  20.237  69.120  0.00  0.00     0.298 C 
HETATM   68  C   UNL N   1      -4.406  20.514  67.764  0.00  0.00     0.205 C 
HETATM   69  C   UNL N   1      -2.950  20.017  67.851  0.00  0.00     0.183 C 
HETATM   70  C   UNL N   1      -2.246  20.587  69.103  0.00  0.00     0.180 C 
HETATM   71  C   UNL N   1      -3.136  20.300  70.338  0.00  0.00     0.179 C 
HETATM   72  O   UNL N   1      -4.424  20.903  70.171  0.00  0.00    -0.348 OA
BRANCH  68  73
HETATM   73  O   UNL N   1      -4.471  21.876  67.403  0.00  0.00    -0.388 OA
HETATM   74  H   UNL N   1      -3.618  22.320  67.641  0.00  0.00     0.210 HD
ENDBRANCH  68  73
BRANCH  69  75
HETATM   75  O   UNL N   1      -2.258  20.341  66.675  0.00  0.00    -0.390 OA
HETATM   76  H   UNL N   1      -1.518  19.684  66.586  0.00  0.00     0.210 HD
ENDBRANCH  69  75
BRANCH  70  77
HETATM   77  O   UNL N   1      -2.030  21.967  68.954  0.00  0.00    -0.390 OA
HETATM   78  H   UNL N   1      -1.500  22.263  69.739  0.00  0.00     0.210 HD
ENDBRANCH  70  77
BRANCH  71  79
HETATM   79  C   UNL N   1      -2.489  20.784  71.640  0.00  0.00     0.198 C 
BRANCH  79  80
HETATM   80  O   UNL N   1      -3.375  21.604  72.353  0.00  0.00    -0.398 OA
HETATM   81  H   UNL N   1      -2.864  21.991  73.110  0.00  0.00     0.209 HD
ENDBRANCH  79  80
ENDBRANCH  71  79
ENDBRANCH  66  67
ENDBRANCH  10  66
TORSDOF 28
ENDMDL
MODEL 4
REMARK VINA RESULT:      -8.1      1.888      2.826
REMARK  28 active torsions:
REMARK  status: ('A' for Active; 'I' for Inactive)
REMARK    1  A    between atoms: C_2  and  C_54 
REMARK    2  A    between atoms: C_3  and  O_4 
REMARK    3  A    between atoms: C_5  and  O_6 
REMARK    4  A    between atoms: C_7  and  O_8 
REMARK    5  A    between atoms: C_9  and  O_10 
REMARK    6  A    between atoms: O_10  and  C_11 
REMARK    7  A    between atoms: C_12  and  C_35 
REMARK    8  A    between atoms: C_18  and  O_19 
REMARK    9  A    between atoms: C_21  and  O_22 
REMARK   10  A    between atoms: O_22  and  C_23 
REMARK   11  A    between atoms: C_25  and  C_32 
REMARK   12  A    between atoms: C_26  and  O_27 
REMARK   13  A    between atoms: C_28  and  O_29 
REMARK   14  A    between atoms: C_30  and  O_31 
REMARK   15  A    between atoms: C_32  and  O_33 
REMARK   16  A    between atoms: C_37  and  O_38 
REMARK   17  A    between atoms: O_38  and  C_39 
REMARK   18  A    between atoms: C_41  and  C_48 
REMARK   19  A    between atoms: C_42  and  O_43 
REMARK   20  A    between atoms: C_44  and  O_45 
REMARK   21  A    between atoms: C_46  and  O_47 
REMARK   22  A    between atoms: C_48  and  O_49 
REMARK   23  A    between atoms: C_50  and  O_51 
REMARK   24  A    between atoms: C_54  and  O_55 
REMARK   25  A    between atoms: O_55  and  C_56 
REMARK   26  A    between atoms: C_59  and  O_60 
REMARK   27  A    between atoms: C_61  and  O_62 
REMARK   28  A    between atoms: C_63  and  O_64 
ROOT
HETATM    1  C   UNL N   1     -10.757  16.534  67.420  0.00  0.00     0.157 A 
HETATM    2  C   UNL N   1     -10.375  16.311  68.754  0.00  0.00     0.124 A 
HETATM    3  O   UNL N   1      -9.342  16.980  69.278  0.00  0.00    -0.306 OA
HETATM    4  C   UNL N   1      -8.640  17.891  68.591  0.00  0.00     0.096 A 
HETATM    5  C   UNL N   1      -9.011  18.231  67.265  0.00  0.00     0.084 A 
HETATM    6  C   UNL N   1     -10.086  17.536  66.689  0.00  0.00     0.223 A 
HETATM    7  O   UNL N   1     -10.442  17.794  65.564  0.00  0.00    -0.284 OA
HETATM    8  C   UNL N   1      -8.275  19.238  66.568  0.00  0.00     0.085 A 
HETATM    9  C   UNL N   1      -7.192  19.831  67.184  0.00  0.00     0.074 A 
HETATM   10  C   UNL N   1      -6.770  19.466  68.473  0.00  0.00     0.077 A 
HETATM   11  C   UNL N   1      -7.518  18.509  69.184  0.00  0.00     0.075 A 
ENDROOT
BRANCH   1  12
HETATM   12  O   UNL N   1     -11.733  15.754  66.849  0.00  0.00    -0.311 OA
BRANCH  12  13
HETATM   13  C   UNL N   1     -11.423  14.647  66.059  0.00  0.00     0.298 C 
HETATM   14  O   UNL N   1     -11.966  13.499  66.711  0.00  0.00    -0.348 OA
HETATM   15  C   UNL N   1     -11.650  12.272  66.075  0.00  0.00     0.180 C 
HETATM   16  C   UNL N   1     -12.133  12.289  64.605  0.00  0.00     0.180 C 
HETATM   17  C   UNL N   1     -11.592  13.510  63.839  0.00  0.00     0.183 C 
HETATM   18  C   UNL N   1     -11.970  14.790  64.630  0.00  0.00     0.205 C 
BRANCH  15  19
HETATM   19  C   UNL N   1     -10.177  11.832  66.327  0.00  0.00     0.205 C 
BRANCH  19  20
HETATM   20  O   UNL N   1      -9.682  12.265  67.588  0.00  0.00    -0.356 OA
BRANCH  20  21
HETATM   21  C   UNL N   1      -8.273  12.146  67.704  0.00  0.00     0.291 C 
HETATM   22  C   UNL N   1      -7.686  13.566  67.929  0.00  0.00     0.204 C 
HETATM   23  C   UNL N   1      -6.165  13.514  68.221  0.00  0.00     0.183 C 
HETATM   24  C   UNL N   1      -5.917  12.496  69.353  0.00  0.00     0.178 C 
HETATM   25  C   UNL N   1      -6.590  11.143  69.005  0.00  0.00     0.152 C 
HETATM   26  O   UNL N   1      -7.984  11.337  68.834  0.00  0.00    -0.351 OA
HETATM   27  C   UNL N   1      -6.399  10.125  70.127  0.00  0.00     0.042 C 
BRANCH  22  28
HETATM   28  O   UNL N   1      -7.977  14.436  66.864  0.00  0.00    -0.388 OA
HETATM   29  H   UNL N   1      -7.151  14.543  66.326  0.00  0.00     0.210 HD
ENDBRANCH  22  28
BRANCH  23  30
HETATM   30  O   UNL N   1      -5.405  13.218  67.070  0.00  0.00    -0.390 OA
HETATM   31  H   UNL N   1      -5.386  12.240  66.927  0.00  0.00     0.210 HD
ENDBRANCH  23  30
BRANCH  24  32
HETATM   32  O   UNL N   1      -4.544  12.363  69.627  0.00  0.00    -0.390 OA
HETATM   33  H   UNL N   1      -4.070  13.105  69.171  0.00  0.00     0.210 HD
ENDBRANCH  24  32
ENDBRANCH  20  21
ENDBRANCH  19  20
ENDBRANCH  15  19
BRANCH  16  34
HETATM   34  O   UNL N   1     -11.803  11.096  63.944  0.00  0.00    -0.390 OA
HETATM   35  H   UNL N   1     -10.856  11.183  63.656  0.00  0.00     0.210 HD
ENDBRANCH  16  34
BRANCH  17  36
HETATM   36  O   UNL N   1     -10.197  13.437  63.683  0.00  0.00    -0.390 OA
HETATM   37  H   UNL N   1      -9.844  14.358  63.786  0.00  0.00     0.210 HD
ENDBRANCH  17  36
BRANCH  18  38
HETATM   38  O   UNL N   1     -11.412  15.932  64.031  0.00  0.00    -0.388 OA
HETATM   39  H   UNL N   1     -10.427  15.862  64.120  0.00  0.00     0.210 HD
ENDBRANCH  18  38
ENDBRANCH  12  13
ENDBRANCH   1  12
BRANCH   2  40
HETATM   40  C   UNL N   1     -11.173  15.389  69.598  0.00  0.00     0.004 A 
HETATM   41  C   UNL N   1     -11.851  15.934  70.697  0.00  0.00     0.017 A 
HETATM   42  C   UNL N   1     -12.653  15.134  71.504  0.00  0.00     0.040 A 
HETATM   43  C   UNL N   1     -12.803  13.777  71.227  0.00  0.00     0.099 A 
HETATM   44  C   UNL N   1     -12.130  13.197  70.132  0.00  0.00     0.106 A 
HETATM   45  C   UNL N   1     -11.303  14.012  69.314  0.00  0.00     0.054 A 
BRANCH  43  46
HETATM   46  O   UNL N   1     -13.601  13.034  72.027  0.00  0.00    -0.358 OA
HETATM   47  H   UNL N   1     -13.298  12.665  72.868  0.00  0.00     0.218 HD
ENDBRANCH  43  46
BRANCH  44  48
HETATM   48  O   UNL N   1     -12.312  11.866  69.917  0.00  0.00    -0.315 OA
BRANCH  48  49
HETATM   49  C   UNL N   1     -11.503  10.810  70.290  0.00  0.00     0.298 C 
HETATM   50  C   UNL N   1     -12.255  10.004  71.382  0.00  0.00     0.205 C 
HETATM   51  C   UNL N   1     -11.387   8.809  71.816  0.00  0.00     0.183 C 
HETATM   52  C   UNL N   1     -10.950   7.987  70.587  0.00  0.00     0.180 C 
HETATM   53  C   UNL N   1     -10.304   8.953  69.560  0.00  0.00     0.179 C 
HETATM   54  O   UNL N   1     -11.222   9.971  69.177  0.00  0.00    -0.348 OA
BRANCH  50  55
HETATM   55  O   UNL N   1     -13.531   9.579  70.952  0.00  0.00    -0.388 OA
HETATM   56  H   UNL N   1     -13.592   8.593  71.015  0.00  0.00     0.210 HD
ENDBRANCH  50  55
BRANCH  51  57
HETATM   57  O   UNL N   1     -12.083   8.017  72.744  0.00  0.00    -0.390 OA
HETATM   58  H   UNL N   1     -12.115   8.529  73.594  0.00  0.00     0.210 HD
ENDBRANCH  51  57
BRANCH  52  59
HETATM   59  O   UNL N   1     -12.060   7.329  70.026  0.00  0.00    -0.390 OA
HETATM   60  H   UNL N   1     -12.860   7.610  70.541  0.00  0.00     0.210 HD
ENDBRANCH  52  59
BRANCH  53  61
HETATM   61  C   UNL N   1      -9.830   8.202  68.311  0.00  0.00     0.198 C 
BRANCH  61  62
HETATM   62  O   UNL N   1     -10.899   8.010  67.424  0.00  0.00    -0.398 OA
HETATM   63  H   UNL N   1     -11.391   8.871  67.376  0.00  0.00     0.209 HD
ENDBRANCH  61  62
ENDBRANCH  53  61
ENDBRANCH  48  49
ENDBRANCH  44  48
ENDBRANCH   2  40
BRANCH   8  64
HETATM   64  O   UNL N   1      -8.540  19.666  65.308  0.00  0.00    -0.360 OA
HETATM   65  H   UNL N   1      -9.376  19.682  64.839  0.00  0.00     0.217 HD
ENDBRANCH   8  64
BRANCH  10  66
HETATM   66  O   UNL N   1      -5.641  20.011  69.032  0.00  0.00    -0.318 OA
BRANCH  66  67
HETATM   67  C   UNL N   1      -4.363  19.472  68.882  0.00  0.00     0.298 C 
HETATM   68  C   UNL N   1      -3.569  19.602  70.209  0.00  0.00     0.205 C 
HETATM   69  C   UNL N   1      -2.148  19.046  69.992  0.00  0.00     0.183 C 
HETATM   70  C   UNL N   1      -2.197  17.630  69.375  0.00  0.00     0.180 C 
HETATM   71  C   UNL N   1      -3.107  17.675  68.121  0.00  0.00     0.179 C 
HETATM   72  O   UNL N   1      -4.423  18.111  68.480  0.00  0.00    -0.348 OA
BRANCH  68  73
HETATM   73  O   UNL N   1      -4.222  18.960  71.282  0.00  0.00    -0.388 OA
HETATM   74  H   UNL N   1      -4.192  17.979  71.144  0.00  0.00     0.210 HD
ENDBRANCH  68  73
BRANCH  69  75
HETATM   75  O   UNL N   1      -1.435  19.059  71.201  0.00  0.00    -0.390 OA
HETATM   76  H   UNL N   1      -1.850  18.373  71.786  0.00  0.00     0.210 HD
ENDBRANCH  69  75
BRANCH  70  77
HETATM   77  O   UNL N   1      -2.687  16.706  70.313  0.00  0.00    -0.390 OA
HETATM   78  H   UNL N   1      -2.776  17.189  71.175  0.00  0.00     0.210 HD
ENDBRANCH  70  77
BRANCH  71  79
HETATM   79  C   UNL N   1      -3.172  16.321  67.408  0.00  0.00     0.198 C 
BRANCH  79  80
HETATM   80  O   UNL N   1      -4.431  16.137  66.818  0.00  0.00    -0.398 OA
HETATM   81  H   UNL N   1      -4.643  16.971  66.325  0.00  0.00     0.209 HD
ENDBRANCH  79  80
ENDBRANCH  71  79
ENDBRANCH  66  67
ENDBRANCH  10  66
TORSDOF 28
ENDMDL
MODEL 5
REMARK VINA RESULT:      -7.7      2.924     10.183
REMARK  28 active torsions:
REMARK  status: ('A' for Active; 'I' for Inactive)
REMARK    1  A    between atoms: C_2  and  C_54 
REMARK    2  A    between atoms: C_3  and  O_4 
REMARK    3  A    between atoms: C_5  and  O_6 
REMARK    4  A    between atoms: C_7  and  O_8 
REMARK    5  A    between atoms: C_9  and  O_10 
REMARK    6  A    between atoms: O_10  and  C_11 
REMARK    7  A    between atoms: C_12  and  C_35 
REMARK    8  A    between atoms: C_18  and  O_19 
REMARK    9  A    between atoms: C_21  and  O_22 
REMARK   10  A    between atoms: O_22  and  C_23 
REMARK   11  A    between atoms: C_25  and  C_32 
REMARK   12  A    between atoms: C_26  and  O_27 
REMARK   13  A    between atoms: C_28  and  O_29 
REMARK   14  A    between atoms: C_30  and  O_31 
REMARK   15  A    between atoms: C_32  and  O_33 
REMARK   16  A    between atoms: C_37  and  O_38 
REMARK   17  A    between atoms: O_38  and  C_39 
REMARK   18  A    between atoms: C_41  and  C_48 
REMARK   19  A    between atoms: C_42  and  O_43 
REMARK   20  A    between atoms: C_44  and  O_45 
REMARK   21  A    between atoms: C_46  and  O_47 
REMARK   22  A    between atoms: C_48  and  O_49 
REMARK   23  A    between atoms: C_50  and  O_51 
REMARK   24  A    between atoms: C_54  and  O_55 
REMARK   25  A    between atoms: O_55  and  C_56 
REMARK   26  A    between atoms: C_59  and  O_60 
REMARK   27  A    between atoms: C_61  and  O_62 
REMARK   28  A    between atoms: C_63  and  O_64 
ROOT
HETATM    1  C   UNL N   1      -8.929  10.430  67.582  0.00  0.00     0.157 A 
HETATM    2  C   UNL N   1      -8.153  10.935  68.640  0.00  0.00     0.124 A 
HETATM    3  O   UNL N   1      -8.257  10.403  69.863  0.00  0.00    -0.306 OA
HETATM    4  C   UNL N   1      -9.068   9.374  70.143  0.00  0.00     0.096 A 
HETATM    5  C   UNL N   1      -9.825   8.756  69.115  0.00  0.00     0.084 A 
HETATM    6  C   UNL N   1      -9.741   9.303  67.825  0.00  0.00     0.223 A 
HETATM    7  O   UNL N   1     -10.364   8.809  66.915  0.00  0.00    -0.284 OA
HETATM    8  C   UNL N   1     -10.649   7.632  69.430  0.00  0.00     0.085 A 
HETATM    9  C   UNL N   1     -10.723   7.194  70.736  0.00  0.00     0.074 A 
HETATM   10  C   UNL N   1     -10.030   7.828  71.781  0.00  0.00     0.077 A 
HETATM   11  C   UNL N   1      -9.180   8.907  71.471  0.00  0.00     0.075 A 
ENDROOT
BRANCH   1  12
HETATM   12  O   UNL N   1      -8.915  11.062  66.363  0.00  0.00    -0.311 OA
BRANCH  12  13
HETATM   13  C   UNL N   1     -10.004  11.801  65.903  0.00  0.00     0.298 C 
HETATM   14  O   UNL N   1      -9.679  13.181  66.073  0.00  0.00    -0.348 OA
HETATM   15  C   UNL N   1     -10.734  14.066  65.737  0.00  0.00     0.180 C 
HETATM   16  C   UNL N   1     -11.186  13.835  64.275  0.00  0.00     0.180 C 
HETATM   17  C   UNL N   1     -11.545  12.360  64.015  0.00  0.00     0.183 C 
HETATM   18  C   UNL N   1     -10.338  11.481  64.438  0.00  0.00     0.205 C 
BRANCH  15  19
HETATM   19  C   UNL N   1     -11.851  14.102  66.821  0.00  0.00     0.205 C 
BRANCH  19  20
HETATM   20  O   UNL N   1     -11.570  15.021  67.871  0.00  0.00    -0.356 OA
BRANCH  20  21
HETATM   21  C   UNL N   1     -11.544  14.412  69.153  0.00  0.00     0.291 C 
HETATM   22  C   UNL N   1     -12.405  15.276  70.114  0.00  0.00     0.204 C 
HETATM   23  C   UNL N   1     -12.560  14.603  71.501  0.00  0.00     0.183 C 
HETATM   24  C   UNL N   1     -13.037  13.150  71.291  0.00  0.00     0.178 C 
HETATM   25  C   UNL N   1     -12.106  12.427  70.282  0.00  0.00     0.152 C 
HETATM   26  O   UNL N   1     -12.119  13.119  69.045  0.00  0.00    -0.351 OA
HETATM   27  C   UNL N   1     -12.577  10.999  70.020  0.00  0.00     0.042 C 
BRANCH  22  28
HETATM   28  O   UNL N   1     -11.915  16.589  70.230  0.00  0.00    -0.388 OA
HETATM   29  H   UNL N   1     -11.909  16.825  71.193  0.00  0.00     0.210 HD
ENDBRANCH  22  28
BRANCH  23  30
HETATM   30  O   UNL N   1     -11.376  14.662  72.265  0.00  0.00    -0.390 OA
HETATM   31  H   UNL N   1     -10.602  14.808  71.667  0.00  0.00     0.210 HD
ENDBRANCH  23  30
BRANCH  24  32
HETATM   32  O   UNL N   1     -13.145  12.466  72.515  0.00  0.00    -0.390 OA
HETATM   33  H   UNL N   1     -13.111  11.494  72.324  0.00  0.00     0.210 HD
ENDBRANCH  24  32
ENDBRANCH  20  21
ENDBRANCH  19  20
ENDBRANCH  15  19
BRANCH  16  34
HETATM   34  O   UNL N   1     -12.252  14.679  63.928  0.00  0.00    -0.390 OA
HETATM   35  H   UNL N   1     -13.016  14.424  64.509  0.00  0.00     0.210 HD
ENDBRANCH  16  34
BRANCH  17  36
HETATM   36  O   UNL N   1     -12.691  11.979  64.734  0.00  0.00    -0.390 OA
HETATM   37  H   UNL N   1     -13.036  12.793  65.185  0.00  0.00     0.210 HD
ENDBRANCH  17  36
BRANCH  18  38
HETATM   38  O   UNL N   1     -10.647  10.115  64.319  0.00  0.00    -0.388 OA
HETATM   39  H   UNL N   1      -9.789   9.618  64.302  0.00  0.00     0.210 HD
ENDBRANCH  18  38
ENDBRANCH  12  13
ENDBRANCH   1  12
BRANCH   2  40
HETATM   40  C   UNL N   1      -7.164  12.007  68.375  0.00  0.00     0.004 A 
HETATM   41  C   UNL N   1      -5.939  11.635  67.805  0.00  0.00     0.017 A 
HETATM   42  C   UNL N   1      -4.983  12.596  67.488  0.00  0.00     0.040 A 
HETATM   43  C   UNL N   1      -5.233  13.946  67.724  0.00  0.00     0.099 A 
HETATM   44  C   UNL N   1      -6.454  14.352  68.301  0.00  0.00     0.106 A 
HETATM   45  C   UNL N   1      -7.426  13.370  68.634  0.00  0.00     0.054 A 
BRANCH  43  46
HETATM   46  O   UNL N   1      -4.285  14.851  67.392  0.00  0.00    -0.358 OA
HETATM   47  H   UNL N   1      -4.035  15.033  66.476  0.00  0.00     0.218 HD
ENDBRANCH  43  46
BRANCH  44  48
HETATM   48  O   UNL N   1      -6.637  15.683  68.513  0.00  0.00    -0.315 OA
BRANCH  48  49
HETATM   49  C   UNL N   1      -7.103  16.644  67.637  0.00  0.00     0.298 C 
HETATM   50  C   UNL N   1      -8.653  16.570  67.639  0.00  0.00     0.205 C 
HETATM   51  C   UNL N   1      -9.211  17.636  66.680  0.00  0.00     0.183 C 
HETATM   52  C   UNL N   1      -8.627  19.021  67.017  0.00  0.00     0.180 C 
HETATM   53  C   UNL N   1      -7.082  18.900  67.065  0.00  0.00     0.179 C 
HETATM   54  O   UNL N   1      -6.680  17.940  68.037  0.00  0.00    -0.348 OA
BRANCH  50  55
HETATM   55  O   UNL N   1      -9.195  16.714  68.935  0.00  0.00    -0.388 OA
HETATM   56  H   UNL N   1      -9.909  16.042  69.074  0.00  0.00     0.210 HD
ENDBRANCH  50  55
BRANCH  51  57
HETATM   57  O   UNL N   1     -10.615  17.643  66.730  0.00  0.00    -0.390 OA
HETATM   58  H   UNL N   1     -10.870  17.718  67.686  0.00  0.00     0.210 HD
ENDBRANCH  51  57
BRANCH  52  59
HETATM   59  O   UNL N   1      -9.132  19.473  68.251  0.00  0.00    -0.390 OA
HETATM   60  H   UNL N   1      -8.454  20.086  68.639  0.00  0.00     0.210 HD
ENDBRANCH  52  59
BRANCH  53  61
HETATM   61  C   UNL N   1      -6.426  20.248  67.383  0.00  0.00     0.198 C 
BRANCH  61  62
HETATM   62  O   UNL N   1      -7.273  21.301  67.013  0.00  0.00    -0.398 OA
HETATM   63  H   UNL N   1      -7.728  21.024  66.175  0.00  0.00     0.209 HD
ENDBRANCH  61  62
ENDBRANCH  53  61
ENDBRANCH  48  49
ENDBRANCH  44  48
ENDBRANCH   2  40
BRANCH   8  64
HETATM   64  O   UNL N   1     -11.404   6.944  68.537  0.00  0.00    -0.360 OA
HETATM   65  H   UNL N   1     -11.740   7.228  67.685  0.00  0.00     0.217 HD
ENDBRANCH   8  64
BRANCH  10  66
HETATM   66  O   UNL N   1     -10.184   7.425  73.084  0.00  0.00    -0.318 OA
BRANCH  66  67
HETATM   67  C   UNL N   1      -9.351   6.500  73.713  0.00  0.00     0.298 C 
HETATM   68  C   UNL N   1      -8.008   7.172  74.107  0.00  0.00     0.205 C 
HETATM   69  C   UNL N   1      -7.094   6.112  74.751  0.00  0.00     0.183 C 
HETATM   70  C   UNL N   1      -7.829   5.363  75.885  0.00  0.00     0.180 C 
HETATM   71  C   UNL N   1      -9.183   4.848  75.334  0.00  0.00     0.179 C 
HETATM   72  O   UNL N   1      -9.974   5.944  74.862  0.00  0.00    -0.348 OA
BRANCH  68  73
HETATM   73  O   UNL N   1      -8.202   8.280  74.959  0.00  0.00    -0.388 OA
HETATM   74  H   UNL N   1      -9.166   8.370  75.167  0.00  0.00     0.210 HD
ENDBRANCH  68  73
BRANCH  69  75
HETATM   75  O   UNL N   1      -5.909   6.709  75.207  0.00  0.00    -0.390 OA
HETATM   76  H   UNL N   1      -5.290   6.748  74.432  0.00  0.00     0.210 HD
ENDBRANCH  69  75
BRANCH  70  77
HETATM   77  O   UNL N   1      -8.031   6.218  76.982  0.00  0.00    -0.390 OA
HETATM   78  H   UNL N   1      -7.268   6.079  77.601  0.00  0.00     0.210 HD
ENDBRANCH  70  77
BRANCH  71  79
HETATM   79  C   UNL N   1      -9.961   4.042  76.379  0.00  0.00     0.198 C 
BRANCH  79  80
HETATM   80  O   UNL N   1     -10.429   4.883  77.399  0.00  0.00    -0.398 OA
HETATM   81  H   UNL N   1     -11.418   4.899  77.327  0.00  0.00     0.209 HD
ENDBRANCH  79  80
ENDBRANCH  71  79
ENDBRANCH  66  67
ENDBRANCH  10  66
TORSDOF 28
ENDMDL
MODEL 6
REMARK VINA RESULT:      -7.6      2.572      4.998
REMARK  28 active torsions:
REMARK  status: ('A' for Active; 'I' for Inactive)
REMARK    1  A    between atoms: C_2  and  C_54 
REMARK    2  A    between atoms: C_3  and  O_4 
REMARK    3  A    between atoms: C_5  and  O_6 
REMARK    4  A    between atoms: C_7  and  O_8 
REMARK    5  A    between atoms: C_9  and  O_10 
REMARK    6  A    between atoms: O_10  and  C_11 
REMARK    7  A    between atoms: C_12  and  C_35 
REMARK    8  A    between atoms: C_18  and  O_19 
REMARK    9  A    between atoms: C_21  and  O_22 
REMARK   10  A    between atoms: O_22  and  C_23 
REMARK   11  A    between atoms: C_25  and  C_32 
REMARK   12  A    between atoms: C_26  and  O_27 
REMARK   13  A    between atoms: C_28  and  O_29 
REMARK   14  A    between atoms: C_30  and  O_31 
REMARK   15  A    between atoms: C_32  and  O_33 
REMARK   16  A    between atoms: C_37  and  O_38 
REMARK   17  A    between atoms: O_38  and  C_39 
REMARK   18  A    between atoms: C_41  and  C_48 
REMARK   19  A    between atoms: C_42  and  O_43 
REMARK   20  A    between atoms: C_44  and  O_45 
REMARK   21  A    between atoms: C_46  and  O_47 
REMARK   22  A    between atoms: C_48  and  O_49 
REMARK   23  A    between atoms: C_50  and  O_51 
REMARK   24  A    between atoms: C_54  and  O_55 
REMARK   25  A    between atoms: O_55  and  C_56 
REMARK   26  A    between atoms: C_59  and  O_60 
REMARK   27  A    between atoms: C_61  and  O_62 
REMARK   28  A    between atoms: C_63  and  O_64 
ROOT
HETATM    1  C   UNL N   1     -10.925  13.041  66.474  0.00  0.00     0.157 A 
HETATM    2  C   UNL N   1     -10.703  13.178  67.855  0.00  0.00     0.124 A 
HETATM    3  O   UNL N   1     -10.479  14.387  68.383  0.00  0.00    -0.306 OA
HETATM    4  C   UNL N   1     -10.473  15.510  67.654  0.00  0.00     0.096 A 
HETATM    5  C   UNL N   1     -10.768  15.467  66.267  0.00  0.00     0.084 A 
HETATM    6  C   UNL N   1     -10.996  14.209  65.687  0.00  0.00     0.223 A 
HETATM    7  O   UNL N   1     -11.255  14.123  64.510  0.00  0.00    -0.284 OA
HETATM    8  C   UNL N   1     -10.799  16.684  65.519  0.00  0.00     0.085 A 
HETATM    9  C   UNL N   1     -10.503  17.874  66.152  0.00  0.00     0.074 A 
HETATM   10  C   UNL N   1     -10.149  17.933  67.511  0.00  0.00     0.077 A 
HETATM   11  C   UNL N   1     -10.161  16.744  68.265  0.00  0.00     0.075 A 
ENDROOT
BRANCH   1  12
HETATM   12  O   UNL N   1     -11.025  11.789  65.919  0.00  0.00    -0.311 OA
BRANCH  12  13
HETATM   13  C   UNL N   1     -10.000  11.239  65.150  0.00  0.00     0.298 C 
HETATM   14  O   UNL N   1      -9.424  10.178  65.914  0.00  0.00    -0.348 OA
HETATM   15  C   UNL N   1      -8.296   9.577  65.303  0.00  0.00     0.180 C 
HETATM   16  C   UNL N   1      -8.666   9.040  63.899  0.00  0.00     0.180 C 
HETATM   17  C   UNL N   1      -9.303  10.131  63.020  0.00  0.00     0.183 C 
HETATM   18  C   UNL N   1     -10.506  10.738  63.789  0.00  0.00     0.205 C 
BRANCH  15  19
HETATM   19  C   UNL N   1      -7.019  10.464  65.403  0.00  0.00     0.205 C 
BRANCH  19  20
HETATM   20  O   UNL N   1      -6.177  10.095  66.488  0.00  0.00    -0.356 OA
BRANCH  20  21
HETATM   21  C   UNL N   1      -6.507  10.755  67.700  0.00  0.00     0.291 C 
HETATM   22  C   UNL N   1      -5.410  10.419  68.747  0.00  0.00     0.204 C 
HETATM   23  C   UNL N   1      -5.607  11.222  70.057  0.00  0.00     0.183 C 
HETATM   24  C   UNL N   1      -5.761  12.716  69.698  0.00  0.00     0.178 C 
HETATM   25  C   UNL N   1      -6.861  12.890  68.620  0.00  0.00     0.152 C 
HETATM   26  O   UNL N   1      -6.510  12.154  67.461  0.00  0.00    -0.351 OA
HETATM   27  C   UNL N   1      -7.009  14.354  68.212  0.00  0.00     0.042 C 
BRANCH  22  28
HETATM   28  O   UNL N   1      -5.321   9.038  68.997  0.00  0.00    -0.388 OA
HETATM   29  H   UNL N   1      -5.934   8.826  69.748  0.00  0.00     0.210 HD
ENDBRANCH  22  28
BRANCH  23  30
HETATM   30  O   UNL N   1      -6.694  10.750  70.821  0.00  0.00    -0.390 OA
HETATM   31  H   UNL N   1      -7.368  11.466  70.918  0.00  0.00     0.210 HD
ENDBRANCH  23  30
BRANCH  24  32
HETATM   32  O   UNL N   1      -5.998  13.493  70.846  0.00  0.00    -0.390 OA
HETATM   33  H   UNL N   1      -6.319  12.888  71.562  0.00  0.00     0.210 HD
ENDBRANCH  24  32
ENDBRANCH  20  21
ENDBRANCH  19  20
ENDBRANCH  15  19
BRANCH  16  34
HETATM   34  O   UNL N   1      -7.555   8.467  63.261  0.00  0.00    -0.390 OA
HETATM   35  H   UNL N   1      -7.771   7.508  63.122  0.00  0.00     0.210 HD
ENDBRANCH  16  34
BRANCH  17  36
HETATM   36  O   UNL N   1      -8.376  11.141  62.707  0.00  0.00    -0.390 OA
HETATM   37  H   UNL N   1      -8.660  11.958  63.193  0.00  0.00     0.210 HD
ENDBRANCH  17  36
BRANCH  18  38
HETATM   38  O   UNL N   1     -11.066  11.812  63.077  0.00  0.00    -0.388 OA
HETATM   39  H   UNL N   1     -10.757  11.738  62.138  0.00  0.00     0.210 HD
ENDBRANCH  18  38
ENDBRANCH  12  13
ENDBRANCH   1  12
BRANCH   2  40
HETATM   40  C   UNL N   1     -10.795  11.986  68.731  0.00  0.00     0.004 A 
HETATM   41  C   UNL N   1     -12.024  11.729  69.354  0.00  0.00     0.017 A 
HETATM   42  C   UNL N   1     -12.193  10.603  70.153  0.00  0.00     0.040 A 
HETATM   43  C   UNL N   1     -11.143   9.706  70.341  0.00  0.00     0.099 A 
HETATM   44  C   UNL N   1      -9.892   9.939  69.734  0.00  0.00     0.106 A 
HETATM   45  C   UNL N   1      -9.717  11.094  68.925  0.00  0.00     0.054 A 
BRANCH  43  46
HETATM   46  O   UNL N   1     -11.348   8.617  71.116  0.00  0.00    -0.358 OA
HETATM   47  H   UNL N   1     -10.653   8.225  71.661  0.00  0.00     0.218 HD
ENDBRANCH  43  46
BRANCH  44  48
HETATM   48  O   UNL N   1      -8.905   9.031  69.960  0.00  0.00    -0.315 OA
BRANCH  48  49
HETATM   49  C   UNL N   1      -8.542   7.937  69.198  0.00  0.00     0.298 C 
HETATM   50  C   UNL N   1      -8.244   6.765  70.169  0.00  0.00     0.205 C 
HETATM   51  C   UNL N   1      -7.845   5.522  69.354  0.00  0.00     0.183 C 
HETATM   52  C   UNL N   1      -8.908   5.221  68.279  0.00  0.00     0.180 C 
HETATM   53  C   UNL N   1      -9.153   6.515  67.460  0.00  0.00     0.179 C 
HETATM   54  O   UNL N   1      -9.588   7.574  68.307  0.00  0.00    -0.348 OA
BRANCH  50  55
HETATM   55  O   UNL N   1      -9.332   6.488  71.025  0.00  0.00    -0.388 OA
HETATM   56  H   UNL N   1      -9.016   5.972  71.809  0.00  0.00     0.210 HD
ENDBRANCH  50  55
BRANCH  51  57
HETATM   57  O   UNL N   1      -7.652   4.424  70.208  0.00  0.00    -0.390 OA
HETATM   58  H   UNL N   1      -7.313   3.678  69.648  0.00  0.00     0.210 HD
ENDBRANCH  51  57
BRANCH  52  59
HETATM   59  O   UNL N   1     -10.099   4.780  68.885  0.00  0.00    -0.390 OA
HETATM   60  H   UNL N   1     -10.784   4.708  68.170  0.00  0.00     0.210 HD
ENDBRANCH  52  59
BRANCH  53  61
HETATM   61  C   UNL N   1     -10.193   6.289  66.357  0.00  0.00     0.198 C 
BRANCH  61  62
HETATM   62  O   UNL N   1     -11.480   6.560  66.840  0.00  0.00    -0.398 OA
HETATM   63  H   UNL N   1     -11.374   6.903  67.765  0.00  0.00     0.209 HD
ENDBRANCH  61  62
ENDBRANCH  53  61
ENDBRANCH  48  49
ENDBRANCH  44  48
ENDBRANCH   2  40
BRANCH   8  64
HETATM   64  O   UNL N   1     -11.086  16.780  64.196  0.00  0.00    -0.360 OA
HETATM   65  H   UNL N   1     -11.891  16.538  63.734  0.00  0.00     0.217 HD
ENDBRANCH   8  64
BRANCH  10  66
HETATM   66  O   UNL N   1      -9.778  19.117  68.098  0.00  0.00    -0.318 OA
BRANCH  66  67
HETATM   67  C   UNL N   1      -8.581  19.779  67.820  0.00  0.00     0.298 C 
HETATM   68  C   UNL N   1      -7.562  19.543  68.967  0.00  0.00     0.205 C 
HETATM   69  C   UNL N   1      -6.274  20.329  68.654  0.00  0.00     0.183 C 
HETATM   70  C   UNL N   1      -5.767  20.014  67.229  0.00  0.00     0.180 C 
HETATM   71  C   UNL N   1      -6.941  20.212  66.236  0.00  0.00     0.179 C 
HETATM   72  O   UNL N   1      -8.032  19.350  66.582  0.00  0.00    -0.348 OA
BRANCH  68  73
HETATM   73  O   UNL N   1      -7.300  18.172  69.168  0.00  0.00    -0.388 OA
HETATM   74  H   UNL N   1      -7.190  17.997  70.136  0.00  0.00     0.210 HD
ENDBRANCH  68  73
BRANCH  69  75
HETATM   75  O   UNL N   1      -5.296  20.059  69.623  0.00  0.00    -0.390 OA
HETATM   76  H   UNL N   1      -5.744  19.552  70.350  0.00  0.00     0.210 HD
ENDBRANCH  69  75
BRANCH  70  77
HETATM   77  O   UNL N   1      -5.278  18.698  67.166  0.00  0.00    -0.390 OA
HETATM   78  H   UNL N   1      -6.039  18.096  67.373  0.00  0.00     0.210 HD
ENDBRANCH  70  77
BRANCH  71  79
HETATM   79  C   UNL N   1      -6.516  19.973  64.784  0.00  0.00     0.198 C 
BRANCH  79  80
HETATM   80  O   UNL N   1      -6.389  18.599  64.530  0.00  0.00    -0.398 OA
HETATM   81  H   UNL N   1      -5.695  18.500  63.828  0.00  0.00     0.209 HD
ENDBRANCH  79  80
ENDBRANCH  71  79
ENDBRANCH  66  67
ENDBRANCH  10  66
TORSDOF 28
ENDMDL
MODEL 7
REMARK VINA RESULT:      -7.6      2.473      5.301
REMARK  28 active torsions:
REMARK  status: ('A' for Active; 'I' for Inactive)
REMARK    1  A    between atoms: C_2  and  C_54 
REMARK    2  A    between atoms: C_3  and  O_4 
REMARK    3  A    between atoms: C_5  and  O_6 
REMARK    4  A    between atoms: C_7  and  O_8 
REMARK    5  A    between atoms: C_9  and  O_10 
REMARK    6  A    between atoms: O_10  and  C_11 
REMARK    7  A    between atoms: C_12  and  C_35 
REMARK    8  A    between atoms: C_18  and  O_19 
REMARK    9  A    between atoms: C_21  and  O_22 
REMARK   10  A    between atoms: O_22  and  C_23 
REMARK   11  A    between atoms: C_25  and  C_32 
REMARK   12  A    between atoms: C_26  and  O_27 
REMARK   13  A    between atoms: C_28  and  O_29 
REMARK   14  A    between atoms: C_30  and  O_31 
REMARK   15  A    between atoms: C_32  and  O_33 
REMARK   16  A    between atoms: C_37  and  O_38 
REMARK   17  A    between atoms: O_38  and  C_39 
REMARK   18  A    between atoms: C_41  and  C_48 
REMARK   19  A    between atoms: C_42  and  O_43 
REMARK   20  A    between atoms: C_44  and  O_45 
REMARK   21  A    between atoms: C_46  and  O_47 
REMARK   22  A    between atoms: C_48  and  O_49 
REMARK   23  A    between atoms: C_50  and  O_51 
REMARK   24  A    between atoms: C_54  and  O_55 
REMARK   25  A    between atoms: O_55  and  C_56 
REMARK   26  A    between atoms: C_59  and  O_60 
REMARK   27  A    between atoms: C_61  and  O_62 
REMARK   28  A    between atoms: C_63  and  O_64 
ROOT
HETATM    1  C   UNL N   1     -11.199  11.300  67.513  0.00  0.00     0.157 A 
HETATM    2  C   UNL N   1     -11.312  11.844  68.803  0.00  0.00     0.124 A 
HETATM    3  O   UNL N   1     -11.129  13.155  68.999  0.00  0.00    -0.306 OA
HETATM    4  C   UNL N   1     -10.855  14.008  68.003  0.00  0.00     0.096 A 
HETATM    5  C   UNL N   1     -10.803  13.552  66.661  0.00  0.00     0.084 A 
HETATM    6  C   UNL N   1     -10.981  12.179  66.432  0.00  0.00     0.223 A 
HETATM    7  O   UNL N   1     -10.949  11.744  65.305  0.00  0.00    -0.284 OA
HETATM    8  C   UNL N   1     -10.552  14.489  65.612  0.00  0.00     0.085 A 
HETATM    9  C   UNL N   1     -10.327  15.813  65.929  0.00  0.00     0.074 A 
HETATM   10  C   UNL N   1     -10.314  16.275  67.255  0.00  0.00     0.077 A 
HETATM   11  C   UNL N   1     -10.606  15.368  68.291  0.00  0.00     0.075 A 
ENDROOT
BRANCH   1  12
HETATM   12  O   UNL N   1     -11.259   9.939  67.337  0.00  0.00    -0.311 OA
BRANCH  12  13
HETATM   13  C   UNL N   1     -10.151   9.199  66.925  0.00  0.00     0.298 C 
HETATM   14  O   UNL N   1      -8.992   9.849  67.449  0.00  0.00    -0.348 OA
HETATM   15  C   UNL N   1      -7.769   9.266  67.035  0.00  0.00     0.180 C 
HETATM   16  C   UNL N   1      -7.725   7.770  67.427  0.00  0.00     0.180 C 
HETATM   17  C   UNL N   1      -8.954   7.005  66.902  0.00  0.00     0.183 C 
HETATM   18  C   UNL N   1     -10.231   7.737  67.390  0.00  0.00     0.205 C 
BRANCH  15  19
HETATM   19  C   UNL N   1      -7.411   9.617  65.560  0.00  0.00     0.205 C 
BRANCH  19  20
HETATM   20  O   UNL N   1      -8.518  10.141  64.835  0.00  0.00    -0.356 OA
BRANCH  20  21
HETATM   21  C   UNL N   1      -8.746   9.470  63.605  0.00  0.00     0.291 C 
HETATM   22  C   UNL N   1      -8.777  10.534  62.474  0.00  0.00     0.204 C 
HETATM   23  C   UNL N   1      -8.868   9.875  61.075  0.00  0.00     0.183 C 
HETATM   24  C   UNL N   1      -7.761   8.805  60.963  0.00  0.00     0.178 C 
HETATM   25  C   UNL N   1      -7.832   7.841  62.176  0.00  0.00     0.152 C 
HETATM   26  O   UNL N   1      -7.667   8.576  63.376  0.00  0.00    -0.351 OA
HETATM   27  C   UNL N   1      -6.722   6.795  62.117  0.00  0.00     0.042 C 
BRANCH  22  28
HETATM   28  O   UNL N   1      -9.798  11.482  62.665  0.00  0.00    -0.388 OA
HETATM   29  H   UNL N   1     -10.094  11.792  61.771  0.00  0.00     0.210 HD
ENDBRANCH  22  28
BRANCH  23  30
HETATM   30  O   UNL N   1     -10.146   9.340  60.813  0.00  0.00    -0.390 OA
HETATM   31  H   UNL N   1     -10.056   8.418  60.468  0.00  0.00     0.210 HD
ENDBRANCH  23  30
BRANCH  24  32
HETATM   32  O   UNL N   1      -7.826   8.131  59.730  0.00  0.00    -0.390 OA
HETATM   33  H   UNL N   1      -8.776   8.112  59.445  0.00  0.00     0.210 HD
ENDBRANCH  24  32
ENDBRANCH  20  21
ENDBRANCH  19  20
ENDBRANCH  15  19
BRANCH  16  34
HETATM   34  O   UNL N   1      -6.535   7.162  66.998  0.00  0.00    -0.390 OA
HETATM   35  H   UNL N   1      -6.798   6.352  66.487  0.00  0.00     0.210 HD
ENDBRANCH  16  34
BRANCH  17  36
HETATM   36  O   UNL N   1      -8.949   6.934  65.498  0.00  0.00    -0.390 OA
HETATM   37  H   UNL N   1      -9.617   6.249  65.238  0.00  0.00     0.210 HD
ENDBRANCH  17  36
BRANCH  18  38
HETATM   38  O   UNL N   1     -11.386   7.141  66.854  0.00  0.00    -0.388 OA
HETATM   39  H   UNL N   1     -11.125   6.705  66.002  0.00  0.00     0.210 HD
ENDBRANCH  18  38
ENDBRANCH  12  13
ENDBRANCH   1  12
BRANCH   2  40
HETATM   40  C   UNL N   1     -11.711  10.970  69.932  0.00  0.00     0.004 A 
HETATM   41  C   UNL N   1     -12.730  11.426  70.781  0.00  0.00     0.017 A 
HETATM   42  C   UNL N   1     -13.184  10.636  71.832  0.00  0.00     0.040 A 
HETATM   43  C   UNL N   1     -12.639   9.373  72.054  0.00  0.00     0.099 A 
HETATM   44  C   UNL N   1     -11.609   8.888  71.222  0.00  0.00     0.106 A 
HETATM   45  C   UNL N   1     -11.139   9.698  70.155  0.00  0.00     0.054 A 
BRANCH  43  46
HETATM   46  O   UNL N   1     -13.115   8.630  73.079  0.00  0.00    -0.358 OA
HETATM   47  H   UNL N   1     -13.085   7.664  73.081  0.00  0.00     0.218 HD
ENDBRANCH  43  46
BRANCH  44  48
HETATM   48  O   UNL N   1     -11.113   7.650  71.494  0.00  0.00    -0.315 OA
BRANCH  48  49
HETATM   49  C   UNL N   1      -9.848   7.298  71.921  0.00  0.00     0.298 C 
HETATM   50  C   UNL N   1      -9.721   7.718  73.410  0.00  0.00     0.205 C 
HETATM   51  C   UNL N   1      -8.323   7.332  73.926  0.00  0.00     0.183 C 
HETATM   52  C   UNL N   1      -8.039   5.844  73.645  0.00  0.00     0.180 C 
HETATM   53  C   UNL N   1      -8.300   5.574  72.140  0.00  0.00     0.179 C 
HETATM   54  O   UNL N   1      -9.643   5.898  71.795  0.00  0.00    -0.348 OA
BRANCH  50  55
HETATM   55  O   UNL N   1     -10.736   7.157  74.214  0.00  0.00    -0.388 OA
HETATM   56  H   UNL N   1     -10.430   7.113  75.154  0.00  0.00     0.210 HD
ENDBRANCH  50  55
BRANCH  51  57
HETATM   57  O   UNL N   1      -8.215   7.627  75.295  0.00  0.00    -0.390 OA
HETATM   58  H   UNL N   1      -7.909   6.797  75.745  0.00  0.00     0.210 HD
ENDBRANCH  51  57
BRANCH  52  59
HETATM   59  O   UNL N   1      -8.861   5.033  74.448  0.00  0.00    -0.390 OA
HETATM   60  H   UNL N   1      -9.341   4.409  73.843  0.00  0.00     0.210 HD
ENDBRANCH  52  59
BRANCH  53  61
HETATM   61  C   UNL N   1      -8.024   4.110  71.779  0.00  0.00     0.198 C 
BRANCH  61  62
HETATM   62  O   UNL N   1      -9.155   3.323  72.038  0.00  0.00    -0.398 OA
HETATM   63  H   UNL N   1      -9.495   3.593  72.931  0.00  0.00     0.209 HD
ENDBRANCH  61  62
ENDBRANCH  53  61
ENDBRANCH  48  49
ENDBRANCH  44  48
ENDBRANCH   2  40
BRANCH   8  64
HETATM   64  O   UNL N   1     -10.497  14.184  64.291  0.00  0.00    -0.360 OA
HETATM   65  H   UNL N   1     -11.217  14.072  63.667  0.00  0.00     0.217 HD
ENDBRANCH   8  64
BRANCH  10  66
HETATM   66  O   UNL N   1     -10.005  17.580  67.550  0.00  0.00    -0.318 OA
BRANCH  66  67
HETATM   67  C   UNL N   1      -8.733  18.131  67.391  0.00  0.00     0.298 C 
HETATM   68  C   UNL N   1      -8.684  19.001  66.107  0.00  0.00     0.205 C 
HETATM   69  C   UNL N   1      -7.254  19.550  65.934  0.00  0.00     0.183 C 
HETATM   70  C   UNL N   1      -6.766  20.236  67.230  0.00  0.00     0.180 C 
HETATM   71  C   UNL N   1      -6.980  19.257  68.412  0.00  0.00     0.179 C 
HETATM   72  O   UNL N   1      -8.364  18.908  68.522  0.00  0.00    -0.348 OA
BRANCH  68  73
HETATM   73  O   UNL N   1      -9.640  20.038  66.133  0.00  0.00    -0.388 OA
HETATM   74  H   UNL N   1      -9.261  20.846  65.704  0.00  0.00     0.210 HD
ENDBRANCH  68  73
BRANCH  69  75
HETATM   75  O   UNL N   1      -7.200  20.420  64.835  0.00  0.00    -0.390 OA
HETATM   76  H   UNL N   1      -7.320  21.340  65.191  0.00  0.00     0.210 HD
ENDBRANCH  69  75
BRANCH  70  77
HETATM   77  O   UNL N   1      -7.469  21.434  67.441  0.00  0.00    -0.390 OA
HETATM   78  H   UNL N   1      -8.345  21.340  66.984  0.00  0.00     0.210 HD
ENDBRANCH  70  77
BRANCH  71  79
HETATM   79  C   UNL N   1      -6.471  19.834  69.737  0.00  0.00     0.198 C 
BRANCH  79  80
HETATM   80  O   UNL N   1      -5.576  20.888  69.502  0.00  0.00    -0.398 OA
HETATM   81  H   UNL N   1      -6.101  21.626  69.098  0.00  0.00     0.209 HD
ENDBRANCH  79  80
ENDBRANCH  71  79
ENDBRANCH  66  67
ENDBRANCH  10  66
TORSDOF 28
ENDMDL
MODEL 8
REMARK VINA RESULT:      -7.4      2.998      5.786
REMARK  28 active torsions:
REMARK  status: ('A' for Active; 'I' for Inactive)
REMARK    1  A    between atoms: C_2  and  C_54 
REMARK    2  A    between atoms: C_3  and  O_4 
REMARK    3  A    between atoms: C_5  and  O_6 
REMARK    4  A    between atoms: C_7  and  O_8 
REMARK    5  A    between atoms: C_9  and  O_10 
REMARK    6  A    between atoms: O_10  and  C_11 
REMARK    7  A    between atoms: C_12  and  C_35 
REMARK    8  A    between atoms: C_18  and  O_19 
REMARK    9  A    between atoms: C_21  and  O_22 
REMARK   10  A    between atoms: O_22  and  C_23 
REMARK   11  A    between atoms: C_25  and  C_32 
REMARK   12  A    between atoms: C_26  and  O_27 
REMARK   13  A    between atoms: C_28  and  O_29 
REMARK   14  A    between atoms: C_30  and  O_31 
REMARK   15  A    between atoms: C_32  and  O_33 
REMARK   16  A    between atoms: C_37  and  O_38 
REMARK   17  A    between atoms: O_38  and  C_39 
REMARK   18  A    between atoms: C_41  and  C_48 
REMARK   19  A    between atoms: C_42  and  O_43 
REMARK   20  A    between atoms: C_44  and  O_45 
REMARK   21  A    between atoms: C_46  and  O_47 
REMARK   22  A    between atoms: C_48  and  O_49 
REMARK   23  A    between atoms: C_50  and  O_51 
REMARK   24  A    between atoms: C_54  and  O_55 
REMARK   25  A    between atoms: O_55  and  C_56 
REMARK   26  A    between atoms: C_59  and  O_60 
REMARK   27  A    between atoms: C_61  and  O_62 
REMARK   28  A    between atoms: C_63  and  O_64 
ROOT
HETATM    1  C   UNL N   1     -10.847  11.442  67.650  0.00  0.00     0.157 A 
HETATM    2  C   UNL N   1     -11.053  12.004  68.921  0.00  0.00     0.124 A 
HETATM    3  O   UNL N   1     -10.867  13.315  69.115  0.00  0.00    -0.306 OA
HETATM    4  C   UNL N   1     -10.504  14.152  68.133  0.00  0.00     0.096 A 
HETATM    5  C   UNL N   1     -10.354  13.678  66.805  0.00  0.00     0.084 A 
HETATM    6  C   UNL N   1     -10.533  12.304  66.579  0.00  0.00     0.223 A 
HETATM    7  O   UNL N   1     -10.419  11.854  65.463  0.00  0.00    -0.284 OA
HETATM    8  C   UNL N   1     -10.009  14.598  65.768  0.00  0.00     0.085 A 
HETATM    9  C   UNL N   1      -9.791  15.922  66.085  0.00  0.00     0.074 A 
HETATM   10  C   UNL N   1      -9.874  16.402  67.403  0.00  0.00     0.077 A 
HETATM   11  C   UNL N   1     -10.259  15.512  68.423  0.00  0.00     0.075 A 
ENDROOT
BRANCH   1  12
HETATM   12  O   UNL N   1     -10.912  10.080  67.486  0.00  0.00    -0.311 OA
BRANCH  12  13
HETATM   13  C   UNL N   1      -9.768   9.302  67.314  0.00  0.00     0.298 C 
HETATM   14  O   UNL N   1      -9.613   8.513  68.493  0.00  0.00    -0.348 OA
HETATM   15  C   UNL N   1      -8.431   7.732  68.513  0.00  0.00     0.180 C 
HETATM   16  C   UNL N   1      -8.380   6.801  67.277  0.00  0.00     0.180 C 
HETATM   17  C   UNL N   1      -8.550   7.586  65.963  0.00  0.00     0.183 C 
HETATM   18  C   UNL N   1      -9.854   8.421  66.058  0.00  0.00     0.205 C 
BRANCH  15  19
HETATM   19  C   UNL N   1      -7.159   8.582  68.806  0.00  0.00     0.205 C 
BRANCH  19  20
HETATM   20  O   UNL N   1      -7.159   9.137  70.116  0.00  0.00    -0.356 OA
BRANCH  20  21
HETATM   21  C   UNL N   1      -6.950  10.541  70.127  0.00  0.00     0.291 C 
HETATM   22  C   UNL N   1      -5.559  10.816  70.761  0.00  0.00     0.204 C 
HETATM   23  C   UNL N   1      -5.179  12.315  70.674  0.00  0.00     0.183 C 
HETATM   24  C   UNL N   1      -5.358  12.782  69.214  0.00  0.00     0.178 C 
HETATM   25  C   UNL N   1      -6.776  12.407  68.708  0.00  0.00     0.152 C 
HETATM   26  O   UNL N   1      -6.951  11.003  68.785  0.00  0.00    -0.351 OA
HETATM   27  C   UNL N   1      -6.970  12.819  67.251  0.00  0.00     0.042 C 
BRANCH  22  28
HETATM   28  O   UNL N   1      -5.473  10.338  72.081  0.00  0.00    -0.388 OA
HETATM   29  H   UNL N   1      -5.399  11.123  72.683  0.00  0.00     0.210 HD
ENDBRANCH  22  28
BRANCH  23  30
HETATM   30  O   UNL N   1      -5.916  13.111  71.575  0.00  0.00    -0.390 OA
HETATM   31  H   UNL N   1      -6.706  13.488  71.117  0.00  0.00     0.210 HD
ENDBRANCH  23  30
BRANCH  24  32
HETATM   32  O   UNL N   1      -5.081  14.155  69.080  0.00  0.00    -0.390 OA
HETATM   33  H   UNL N   1      -5.944  14.642  69.092  0.00  0.00     0.210 HD
ENDBRANCH  24  32
ENDBRANCH  20  21
ENDBRANCH  19  20
ENDBRANCH  15  19
BRANCH  16  34
HETATM   34  O   UNL N   1      -7.202   6.040  67.257  0.00  0.00    -0.390 OA
HETATM   35  H   UNL N   1      -6.507   6.580  67.718  0.00  0.00     0.210 HD
ENDBRANCH  16  34
BRANCH  17  36
HETATM   36  O   UNL N   1      -7.454   8.435  65.730  0.00  0.00    -0.390 OA
HETATM   37  H   UNL N   1      -6.882   7.992  65.051  0.00  0.00     0.210 HD
ENDBRANCH  17  36
BRANCH  18  38
HETATM   38  O   UNL N   1     -10.008   9.240  64.926  0.00  0.00    -0.388 OA
HETATM   39  H   UNL N   1      -9.621   8.753  64.154  0.00  0.00     0.210 HD
ENDBRANCH  18  38
ENDBRANCH  12  13
ENDBRANCH   1  12
BRANCH   2  40
HETATM   40  C   UNL N   1     -11.551  11.150  70.025  0.00  0.00     0.004 A 
HETATM   41  C   UNL N   1     -12.748  11.526  70.650  0.00  0.00     0.017 A 
HETATM   42  C   UNL N   1     -13.296  10.745  71.663  0.00  0.00     0.040 A 
HETATM   43  C   UNL N   1     -12.666   9.570  72.067  0.00  0.00     0.099 A 
HETATM   44  C   UNL N   1     -11.457   9.167  71.463  0.00  0.00     0.106 A 
HETATM   45  C   UNL N   1     -10.894   9.970  70.436  0.00  0.00     0.054 A 
BRANCH  43  46
HETATM   46  O   UNL N   1     -13.234   8.830  73.047  0.00  0.00    -0.358 OA
HETATM   47  H   UNL N   1     -12.999   7.906  73.207  0.00  0.00     0.218 HD
ENDBRANCH  43  46
BRANCH  44  48
HETATM   48  O   UNL N   1     -10.888   8.013  71.906  0.00  0.00    -0.315 OA
BRANCH  48  49
HETATM   49  C   UNL N   1     -10.214   7.778  73.089  0.00  0.00     0.298 C 
HETATM   50  C   UNL N   1     -10.679   6.399  73.629  0.00  0.00     0.205 C 
HETATM   51  C   UNL N   1      -9.939   6.097  74.944  0.00  0.00     0.183 C 
HETATM   52  C   UNL N   1      -8.417   6.238  74.750  0.00  0.00     0.180 C 
HETATM   53  C   UNL N   1      -8.133   7.628  74.122  0.00  0.00     0.179 C 
HETATM   54  O   UNL N   1      -8.809   7.765  72.875  0.00  0.00    -0.348 OA
BRANCH  50  55
HETATM   55  O   UNL N   1     -10.492   5.364  72.687  0.00  0.00    -0.388 OA
HETATM   56  H   UNL N   1     -10.423   4.495  73.157  0.00  0.00     0.210 HD
ENDBRANCH  50  55
BRANCH  51  57
HETATM   57  O   UNL N   1     -10.282   4.816  75.407  0.00  0.00    -0.390 OA
HETATM   58  H   UNL N   1     -11.203   4.878  75.772  0.00  0.00     0.210 HD
ENDBRANCH  51  57
BRANCH  52  59
HETATM   59  O   UNL N   1      -7.936   5.207  73.923  0.00  0.00    -0.390 OA
HETATM   60  H   UNL N   1      -7.086   5.525  73.520  0.00  0.00     0.210 HD
ENDBRANCH  52  59
BRANCH  53  61
HETATM   61  C   UNL N   1      -6.631   7.848  73.910  0.00  0.00     0.198 C 
BRANCH  61  62
HETATM   62  O   UNL N   1      -6.270   7.513  72.598  0.00  0.00    -0.398 OA
HETATM   63  H   UNL N   1      -6.653   8.212  72.006  0.00  0.00     0.209 HD
ENDBRANCH  61  62
ENDBRANCH  53  61
ENDBRANCH  48  49
ENDBRANCH  44  48
ENDBRANCH   2  40
BRANCH   8  64
HETATM   64  O   UNL N   1      -9.855  14.275  64.459  0.00  0.00    -0.360 OA
HETATM   65  H   UNL N   1     -10.462  14.411  63.728  0.00  0.00     0.217 HD
ENDBRANCH   8  64
BRANCH  10  66
HETATM   66  O   UNL N   1      -9.571  17.706  67.705  0.00  0.00    -0.318 OA
BRANCH  66  67
HETATM   67  C   UNL N   1      -8.325  18.288  67.469  0.00  0.00     0.298 C 
HETATM   68  C   UNL N   1      -8.355  19.093  66.143  0.00  0.00     0.205 C 
HETATM   69  C   UNL N   1      -6.951  19.676  65.887  0.00  0.00     0.183 C 
HETATM   70  C   UNL N   1      -6.437  20.442  67.126  0.00  0.00     0.180 C 
HETATM   71  C   UNL N   1      -6.572  19.518  68.363  0.00  0.00     0.179 C 
HETATM   72  O   UNL N   1      -7.939  19.132  68.545  0.00  0.00    -0.348 OA
BRANCH  68  73
HETATM   73  O   UNL N   1      -9.343  20.100  66.156  0.00  0.00    -0.388 OA
HETATM   74  H   UNL N   1     -10.099  19.825  65.579  0.00  0.00     0.210 HD
ENDBRANCH  68  73
BRANCH  69  75
HETATM   75  O   UNL N   1      -6.968  20.492  64.745  0.00  0.00    -0.390 OA
HETATM   76  H   UNL N   1      -6.285  21.198  64.886  0.00  0.00     0.210 HD
ENDBRANCH  69  75
BRANCH  70  77
HETATM   77  O   UNL N   1      -7.170  21.626  67.306  0.00  0.00    -0.390 OA
HETATM   78  H   UNL N   1      -7.942  21.586  66.684  0.00  0.00     0.210 HD
ENDBRANCH  70  77
BRANCH  71  79
HETATM   79  C   UNL N   1      -6.033  20.176  69.636  0.00  0.00     0.198 C 
BRANCH  79  80
HETATM   80  O   UNL N   1      -5.190  21.250  69.315  0.00  0.00    -0.398 OA
HETATM   81  H   UNL N   1      -5.728  21.888  68.779  0.00  0.00     0.209 HD
ENDBRANCH  79  80
ENDBRANCH  71  79
ENDBRANCH  66  67
ENDBRANCH  10  66
TORSDOF 28
ENDMDL
MODEL 9
REMARK VINA RESULT:      -7.4      2.444      4.257
REMARK  28 active torsions:
REMARK  status: ('A' for Active; 'I' for Inactive)
REMARK    1  A    between atoms: C_2  and  C_54 
REMARK    2  A    between atoms: C_3  and  O_4 
REMARK    3  A    between atoms: C_5  and  O_6 
REMARK    4  A    between atoms: C_7  and  O_8 
REMARK    5  A    between atoms: C_9  and  O_10 
REMARK    6  A    between atoms: O_10  and  C_11 
REMARK    7  A    between atoms: C_12  and  C_35 
REMARK    8  A    between atoms: C_18  and  O_19 
REMARK    9  A    between atoms: C_21  and  O_22 
REMARK   10  A    between atoms: O_22  and  C_23 
REMARK   11  A    between atoms: C_25  and  C_32 
REMARK   12  A    between atoms: C_26  and  O_27 
REMARK   13  A    between atoms: C_28  and  O_29 
REMARK   14  A    between atoms: C_30  and  O_31 
REMARK   15  A    between atoms: C_32  and  O_33 
REMARK   16  A    between atoms: C_37  and  O_38 
REMARK   17  A    between atoms: O_38  and  C_39 
REMARK   18  A    between atoms: C_41  and  C_48 
REMARK   19  A    between atoms: C_42  and  O_43 
REMARK   20  A    between atoms: C_44  and  O_45 
REMARK   21  A    between atoms: C_46  and  O_47 
REMARK   22  A    between atoms: C_48  and  O_49 
REMARK   23  A    between atoms: C_50  and  O_51 
REMARK   24  A    between atoms: C_54  and  O_55 
REMARK   25  A    between atoms: O_55  and  C_56 
REMARK   26  A    between atoms: C_59  and  O_60 
REMARK   27  A    between atoms: C_61  and  O_62 
REMARK   28  A    between atoms: C_63  and  O_64 
ROOT
HETATM    1  C   UNL N   1     -10.899  13.483  66.610  0.00  0.00     0.157 A 
HETATM    2  C   UNL N   1     -10.429  13.432  67.934  0.00  0.00     0.124 A 
HETATM    3  O   UNL N   1      -9.953  14.536  68.521  0.00  0.00    -0.306 OA
HETATM    4  C   UNL N   1      -9.915  15.727  67.909  0.00  0.00     0.096 A 
HETATM    5  C   UNL N   1     -10.444  15.880  66.602  0.00  0.00     0.084 A 
HETATM    6  C   UNL N   1     -10.939  14.734  65.960  0.00  0.00     0.223 A 
HETATM    7  O   UNL N   1     -11.403  14.815  64.848  0.00  0.00    -0.284 OA
HETATM    8  C   UNL N   1     -10.432  17.170  65.987  0.00  0.00     0.085 A 
HETATM    9  C   UNL N   1      -9.871  18.234  66.662  0.00  0.00     0.074 A 
HETATM   10  C   UNL N   1      -9.287  18.093  67.933  0.00  0.00     0.077 A 
HETATM   11  C   UNL N   1      -9.336  16.836  68.564  0.00  0.00     0.075 A 
ENDROOT
BRANCH   1  12
HETATM   12  O   UNL N   1     -11.264  12.324  65.970  0.00  0.00    -0.311 OA
BRANCH  12  13
HETATM   13  C   UNL N   1     -10.351  11.568  65.236  0.00  0.00     0.298 C 
HETATM   14  O   UNL N   1     -10.193  10.322  65.916  0.00  0.00    -0.348 OA
HETATM   15  C   UNL N   1      -9.215   9.473  65.341  0.00  0.00     0.180 C 
HETATM   16  C   UNL N   1      -9.551   9.193  63.856  0.00  0.00     0.180 C 
HETATM   17  C   UNL N   1      -9.746  10.496  63.060  0.00  0.00     0.183 C 
HETATM   18  C   UNL N   1     -10.812  11.358  63.785  0.00  0.00     0.205 C 
BRANCH  15  19
HETATM   19  C   UNL N   1      -7.762   9.935  65.659  0.00  0.00     0.205 C 
BRANCH  19  20
HETATM   20  O   UNL N   1      -7.687  11.313  66.007  0.00  0.00    -0.356 OA
BRANCH  20  21
HETATM   21  C   UNL N   1      -6.453  11.669  66.611  0.00  0.00     0.291 C 
HETATM   22  C   UNL N   1      -6.706  12.886  67.543  0.00  0.00     0.204 C 
HETATM   23  C   UNL N   1      -5.442  13.247  68.363  0.00  0.00     0.183 C 
HETATM   24  C   UNL N   1      -4.922  11.967  69.053  0.00  0.00     0.178 C 
HETATM   25  C   UNL N   1      -4.755  10.834  68.008  0.00  0.00     0.152 C 
HETATM   26  O   UNL N   1      -6.003  10.570  67.390  0.00  0.00    -0.351 OA
HETATM   27  C   UNL N   1      -4.282   9.540  68.666  0.00  0.00     0.042 C 
BRANCH  22  28
HETATM   28  O   UNL N   1      -7.199  13.999  66.839  0.00  0.00    -0.388 OA
HETATM   29  H   UNL N   1      -8.031  14.297  67.291  0.00  0.00     0.210 HD
ENDBRANCH  22  28
BRANCH  23  30
HETATM   30  O   UNL N   1      -4.446  13.863  67.577  0.00  0.00    -0.390 OA
HETATM   31  H   UNL N   1      -4.317  14.796  67.875  0.00  0.00     0.210 HD
ENDBRANCH  23  30
BRANCH  24  32
HETATM   32  O   UNL N   1      -3.740  12.220  69.772  0.00  0.00    -0.390 OA
HETATM   33  H   UNL N   1      -3.676  11.546  70.496  0.00  0.00     0.210 HD
ENDBRANCH  24  32
ENDBRANCH  20  21
ENDBRANCH  19  20
ENDBRANCH  15  19
BRANCH  16  34
HETATM   34  O   UNL N   1      -8.579   8.379  63.255  0.00  0.00    -0.390 OA
HETATM   35  H   UNL N   1      -8.346   7.679  63.919  0.00  0.00     0.210 HD
ENDBRANCH  16  34
BRANCH  17  36
HETATM   36  O   UNL N   1      -8.542  11.214  62.952  0.00  0.00    -0.390 OA
HETATM   37  H   UNL N   1      -7.813  10.548  62.854  0.00  0.00     0.210 HD
ENDBRANCH  17  36
BRANCH  18  38
HETATM   38  O   UNL N   1     -10.957  12.608  63.159  0.00  0.00    -0.388 OA
HETATM   39  H   UNL N   1     -11.778  12.567  62.604  0.00  0.00     0.210 HD
ENDBRANCH  18  38
ENDBRANCH  12  13
ENDBRANCH   1  12
BRANCH   2  40
HETATM   40  C   UNL N   1     -10.536  12.167  68.699  0.00  0.00     0.004 A 
HETATM   41  C   UNL N   1     -11.789  11.830  69.228  0.00  0.00     0.017 A 
HETATM   42  C   UNL N   1     -11.970  10.635  69.919  0.00  0.00     0.040 A 
HETATM   43  C   UNL N   1     -10.909   9.749  70.087  0.00  0.00     0.099 A 
HETATM   44  C   UNL N   1      -9.634  10.061  69.572  0.00  0.00     0.106 A 
HETATM   45  C   UNL N   1      -9.447  11.286  68.875  0.00  0.00     0.054 A 
BRANCH  43  46
HETATM   46  O   UNL N   1     -11.126   8.592  70.753  0.00  0.00    -0.358 OA
HETATM   47  H   UNL N   1     -10.462   7.892  70.813  0.00  0.00     0.218 HD
ENDBRANCH  43  46
BRANCH  44  48
HETATM   48  O   UNL N   1      -8.636   9.159  69.774  0.00  0.00    -0.315 OA
BRANCH  48  49
HETATM   49  C   UNL N   1      -8.372   7.990  69.086  0.00  0.00     0.298 C 
HETATM   50  C   UNL N   1      -7.983   6.908  70.128  0.00  0.00     0.205 C 
HETATM   51  C   UNL N   1      -7.691   5.586  69.397  0.00  0.00     0.183 C 
HETATM   52  C   UNL N   1      -8.868   5.208  68.477  0.00  0.00     0.180 C 
HETATM   53  C   UNL N   1      -9.186   6.424  67.568  0.00  0.00     0.179 C 
HETATM   54  O   UNL N   1      -9.513   7.568  68.352  0.00  0.00    -0.348 OA
BRANCH  50  55
HETATM   55  O   UNL N   1      -8.974   6.737  71.118  0.00  0.00    -0.388 OA
HETATM   56  H   UNL N   1      -9.130   5.771  71.270  0.00  0.00     0.210 HD
ENDBRANCH  50  55
BRANCH  51  57
HETATM   57  O   UNL N   1      -7.419   4.569  70.328  0.00  0.00    -0.390 OA
HETATM   58  H   UNL N   1      -6.484   4.702  70.635  0.00  0.00     0.210 HD
ENDBRANCH  51  57
BRANCH  52  59
HETATM   59  O   UNL N   1      -9.991   4.853  69.247  0.00  0.00    -0.390 OA
HETATM   60  H   UNL N   1     -10.629   4.393  68.642  0.00  0.00     0.210 HD
ENDBRANCH  52  59
BRANCH  53  61
HETATM   61  C   UNL N   1     -10.343   6.119  66.611  0.00  0.00     0.198 C 
BRANCH  61  62
HETATM   62  O   UNL N   1     -11.554   6.574  67.151  0.00  0.00    -0.398 OA
HETATM   63  H   UNL N   1     -11.442   7.543  67.333  0.00  0.00     0.209 HD
ENDBRANCH  61  62
ENDBRANCH  53  61
ENDBRANCH  48  49
ENDBRANCH  44  48
ENDBRANCH   2  40
BRANCH   8  64
HETATM   64  O   UNL N   1     -10.922  17.451  64.754  0.00  0.00    -0.360 OA
HETATM   65  H   UNL N   1     -11.628  17.015  64.271  0.00  0.00     0.217 HD
ENDBRANCH   8  64
BRANCH  10  66
HETATM   66  O   UNL N   1      -8.661  19.149  68.548  0.00  0.00    -0.318 OA
BRANCH  66  67
HETATM   67  C   UNL N   1      -7.296  19.182  68.834  0.00  0.00     0.298 C 
HETATM   68  C   UNL N   1      -6.538  19.966  67.729  0.00  0.00     0.205 C 
HETATM   69  C   UNL N   1      -5.031  19.937  68.048  0.00  0.00     0.183 C 
HETATM   70  C   UNL N   1      -4.764  20.395  69.499  0.00  0.00     0.180 C 
HETATM   71  C   UNL N   1      -5.674  19.572  70.446  0.00  0.00     0.179 C 
HETATM   72  O   UNL N   1      -7.050  19.768  70.104  0.00  0.00    -0.348 OA
BRANCH  68  73
HETATM   73  O   UNL N   1      -7.017  21.286  67.593  0.00  0.00    -0.388 OA
HETATM   74  H   UNL N   1      -7.099  21.508  66.631  0.00  0.00     0.210 HD
ENDBRANCH  68  73
BRANCH  69  75
HETATM   75  O   UNL N   1      -4.326  20.720  67.120  0.00  0.00    -0.390 OA
HETATM   76  H   UNL N   1      -4.108  21.576  67.574  0.00  0.00     0.210 HD
ENDBRANCH  69  75
BRANCH  70  77
HETATM   77  O   UNL N   1      -5.021  21.770  69.631  0.00  0.00    -0.390 OA
HETATM   78  H   UNL N   1      -4.820  22.012  70.572  0.00  0.00     0.210 HD
ENDBRANCH  70  77
BRANCH  71  79
HETATM   79  C   UNL N   1      -5.438  19.921  71.919  0.00  0.00     0.198 C 
BRANCH  79  80
HETATM   80  O   UNL N   1      -4.065  20.012  72.188  0.00  0.00    -0.398 OA
HETATM   81  H   UNL N   1      -3.890  20.943  72.482  0.00  0.00     0.209 HD
ENDBRANCH  79  80
ENDBRANCH  71  79
ENDBRANCH  66  67
ENDBRANCH  10  66
TORSDOF 28
ENDMDL
