# Supplementary material for: Structure-based computational screening of 470 natural quercetin derivatives for identification of SARS-CoV-2 Mpro inhibitor
Source: PeerJ. 2023 Mar 14;11:e14915. doi: 10.7717/peerj.14915 (PMC10022500; doi:10.7717/peerj.14915)
Supplement: Supplemental Information 1 [file peerj-11-14915-s001.zip › Screening 470 Quercetin Derivates as Anticovid/Docking results/22_uff_E=1347.70_out.pdbqt]

MODEL 1
REMARK VINA RESULT:      -7.3      0.000      0.000
REMARK  26 active torsions:
REMARK  status: ('A' for Active; 'I' for Inactive)
REMARK    1  A    between atoms: O_1  and  C_2 
REMARK    2  A    between atoms: O_1  and  C_54 
REMARK    3  A    between atoms: C_3  and  O_4 
REMARK    4  A    between atoms: C_5  and  O_6 
REMARK    5  A    between atoms: C_7  and  O_11 
REMARK    6  A    between atoms: O_11  and  C_12 
REMARK    7  A    between atoms: C_18  and  C_19 
REMARK    8  A    between atoms: C_21  and  O_22 
REMARK    9  A    between atoms: C_23  and  O_24 
REMARK   10  A    between atoms: C_28  and  O_29 
REMARK   11  A    between atoms: O_29  and  C_30 
REMARK   12  A    between atoms: C_32  and  C_39 
REMARK   13  A    between atoms: C_33  and  O_34 
REMARK   14  A    between atoms: C_35  and  O_36 
REMARK   15  A    between atoms: C_37  and  O_38 
REMARK   16  A    between atoms: C_39  and  O_40 
REMARK   17  A    between atoms: O_40  and  C_41 
REMARK   18  A    between atoms: C_44  and  O_45 
REMARK   19  A    between atoms: C_46  and  O_47 
REMARK   20  A    between atoms: C_48  and  O_49 
REMARK   21  A    between atoms: C_52  and  O_53 
REMARK   22  A    between atoms: C_56  and  C_63 
REMARK   23  A    between atoms: C_57  and  O_58 
REMARK   24  A    between atoms: C_59  and  O_60 
REMARK   25  A    between atoms: C_61  and  O_62 
REMARK   26  A    between atoms: C_63  and  O_64 
ROOT
HETATM    1  C   UNL N   1      -9.319  10.871  64.921  0.00  0.00     0.157 A 
HETATM    2  C   UNL N   1     -10.515  11.614  64.760  0.00  0.00     0.223 A 
HETATM    3  O   UNL N   1     -11.246  11.358  63.824  0.00  0.00    -0.284 OA
HETATM    4  C   UNL N   1     -10.866  12.602  65.737  0.00  0.00     0.084 A 
HETATM    5  C   UNL N   1      -9.956  12.793  66.792  0.00  0.00     0.096 A 
HETATM    6  O   UNL N   1      -8.832  12.120  66.856  0.00  0.00    -0.306 OA
HETATM    7  C   UNL N   1      -8.480  11.183  66.005  0.00  0.00     0.124 A 
HETATM    8  C   UNL N   1     -10.228  13.636  67.851  0.00  0.00     0.075 A 
HETATM    9  C   UNL N   1     -11.442  14.321  67.940  0.00  0.00     0.077 A 
HETATM   10  C   UNL N   1     -12.345  14.213  66.870  0.00  0.00     0.074 A 
HETATM   11  C   UNL N   1     -12.077  13.377  65.759  0.00  0.00     0.085 A 
ENDROOT
BRANCH   1  12
HETATM   12  O   UNL N   1      -9.028   9.853  64.065  0.00  0.00    -0.311 OA
BRANCH  12  13
HETATM   13  C   UNL N   1      -8.278   9.992  62.901  0.00  0.00     0.298 C 
HETATM   14  C   UNL N   1      -8.924   9.185  61.762  0.00  0.00     0.205 C 
HETATM   15  C   UNL N   1      -8.915   7.680  62.127  0.00  0.00     0.183 C 
HETATM   16  C   UNL N   1      -7.469   7.197  62.473  0.00  0.00     0.184 C 
HETATM   17  C   UNL N   1      -6.854   8.206  63.499  0.00  0.00     0.152 C 
HETATM   18  O   UNL N   1      -6.938   9.563  63.083  0.00  0.00    -0.351 OA
HETATM   19  C   UNL N   1      -5.368   7.899  63.719  0.00  0.00     0.042 C 
BRANCH  14  20
HETATM   20  O   UNL N   1      -8.274   9.432  60.534  0.00  0.00    -0.388 OA
HETATM   21  H   UNL N   1      -8.043   8.568  60.108  0.00  0.00     0.210 HD
ENDBRANCH  14  20
BRANCH  15  22
HETATM   22  O   UNL N   1      -9.512   6.946  61.087  0.00  0.00    -0.390 OA
HETATM   23  H   UNL N   1     -10.435   6.716  61.370  0.00  0.00     0.210 HD
ENDBRANCH  15  22
BRANCH  16  24
HETATM   24  O   UNL N   1      -7.390   5.917  63.107  0.00  0.00    -0.348 OA
BRANCH  24  25
HETATM   25  C   UNL N   1      -8.313   5.593  64.138  0.00  0.00     0.292 C 
HETATM   26  C   UNL N   1      -9.163   4.335  63.781  0.00  0.00     0.204 C 
HETATM   27  C   UNL N   1     -10.042   3.905  64.981  0.00  0.00     0.183 C 
HETATM   28  C   UNL N   1      -9.144   3.740  66.218  0.00  0.00     0.180 C 
HETATM   29  C   UNL N   1      -8.299   5.020  66.443  0.00  0.00     0.179 C 
HETATM   30  O   UNL N   1      -7.521   5.300  65.285  0.00  0.00    -0.348 OA
BRANCH  26  31
HETATM   31  O   UNL N   1      -9.943   4.502  62.625  0.00  0.00    -0.388 OA
HETATM   32  H   UNL N   1     -10.702   5.098  62.848  0.00  0.00     0.210 HD
ENDBRANCH  26  31
BRANCH  27  33
HETATM   33  O   UNL N   1     -11.105   4.803  65.222  0.00  0.00    -0.390 OA
HETATM   34  H   UNL N   1     -11.199   4.957  66.194  0.00  0.00     0.210 HD
ENDBRANCH  27  33
BRANCH  28  35
HETATM   35  O   UNL N   1      -9.900   3.388  67.350  0.00  0.00    -0.390 OA
HETATM   36  H   UNL N   1      -9.984   4.195  67.923  0.00  0.00     0.210 HD
ENDBRANCH  28  35
BRANCH  29  37
HETATM   37  C   UNL N   1      -7.346   4.821  67.634  0.00  0.00     0.198 C 
BRANCH  37  38
HETATM   38  O   UNL N   1      -7.944   5.250  68.827  0.00  0.00    -0.398 OA
HETATM   39  H   UNL N   1      -8.615   5.939  68.581  0.00  0.00     0.209 HD
ENDBRANCH  37  38
ENDBRANCH  29  37
ENDBRANCH  24  25
ENDBRANCH  16  24
ENDBRANCH  12  13
ENDBRANCH   1  12
BRANCH   7  40
HETATM   40  C   UNL N   1      -7.329  10.411  66.455  0.00  0.00     0.004 A 
HETATM   41  C   UNL N   1      -6.037  10.880  66.193  0.00  0.00     0.017 A 
HETATM   42  C   UNL N   1      -4.942  10.327  66.858  0.00  0.00     0.040 A 
HETATM   43  C   UNL N   1      -5.135   9.336  67.829  0.00  0.00     0.098 A 
HETATM   44  C   UNL N   1      -6.434   8.863  68.099  0.00  0.00     0.099 A 
HETATM   45  C   UNL N   1      -7.527   9.394  67.397  0.00  0.00     0.053 A 
BRANCH  43  46
HETATM   46  O   UNL N   1      -4.070   8.883  68.523  0.00  0.00    -0.358 OA
HETATM   47  H   UNL N   1      -3.164   8.976  68.196  0.00  0.00     0.218 HD
ENDBRANCH  43  46
BRANCH  44  48
HETATM   48  O   UNL N   1      -6.632   7.943  69.065  0.00  0.00    -0.358 OA
HETATM   49  H   UNL N   1      -7.515   7.751  69.413  0.00  0.00     0.218 HD
ENDBRANCH  44  48
ENDBRANCH   7  40
BRANCH  11  50
HETATM   50  O   UNL N   1     -13.008  13.334  64.779  0.00  0.00    -0.360 OA
HETATM   51  H   UNL N   1     -13.294  14.083  64.247  0.00  0.00     0.217 HD
ENDBRANCH  11  50
BRANCH   9  52
HETATM   52  O   UNL N   1     -11.760  15.076  69.041  0.00  0.00    -0.318 OA
BRANCH  52  53
HETATM   53  C   UNL N   1     -11.875  14.586  70.346  0.00  0.00     0.298 C 
HETATM   54  C   UNL N   1     -12.660  15.615  71.196  0.00  0.00     0.205 C 
HETATM   55  C   UNL N   1     -12.772  15.092  72.638  0.00  0.00     0.183 C 
HETATM   56  C   UNL N   1     -13.351  13.664  72.647  0.00  0.00     0.180 C 
HETATM   57  C   UNL N   1     -12.510  12.780  71.689  0.00  0.00     0.180 C 
HETATM   58  O   UNL N   1     -12.527  13.316  70.360  0.00  0.00    -0.348 OA
BRANCH  54  59
HETATM   59  O   UNL N   1     -13.929  15.901  70.649  0.00  0.00    -0.388 OA
HETATM   60  H   UNL N   1     -14.200  15.164  70.045  0.00  0.00     0.210 HD
ENDBRANCH  54  59
BRANCH  55  61
HETATM   61  O   UNL N   1     -13.552  15.969  73.408  0.00  0.00    -0.390 OA
HETATM   62  H   UNL N   1     -14.490  15.867  73.100  0.00  0.00     0.210 HD
ENDBRANCH  55  61
BRANCH  56  63
HETATM   63  O   UNL N   1     -14.700  13.685  72.251  0.00  0.00    -0.390 OA
HETATM   64  H   UNL N   1     -14.912  14.618  71.988  0.00  0.00     0.210 HD
ENDBRANCH  56  63
BRANCH  57  65
HETATM   65  C   UNL N   1     -13.026  11.333  71.704  0.00  0.00     0.205 C 
BRANCH  65  66
HETATM   66  O   UNL N   1     -13.035  10.806  70.390  0.00  0.00    -0.356 OA
BRANCH  66  67
HETATM   67  C   UNL N   1     -12.290   9.598  70.340  0.00  0.00     0.291 C 
HETATM   68  C   UNL N   1     -11.178   9.765  69.276  0.00  0.00     0.204 C 
HETATM   69  C   UNL N   1     -10.297   8.499  69.198  0.00  0.00     0.183 C 
HETATM   70  C   UNL N   1      -9.803   8.156  70.620  0.00  0.00     0.178 C 
HETATM   71  C   UNL N   1     -10.993   8.105  71.617  0.00  0.00     0.152 C 
HETATM   72  O   UNL N   1     -11.690   9.345  71.608  0.00  0.00    -0.351 OA
HETATM   73  C   UNL N   1     -10.488   7.846  73.038  0.00  0.00     0.042 C 
BRANCH  68  74
HETATM   74  O   UNL N   1     -11.700  10.101  68.015  0.00  0.00    -0.388 OA
HETATM   75  H   UNL N   1     -11.371  11.009  67.784  0.00  0.00     0.210 HD
ENDBRANCH  68  74
BRANCH  69  76
HETATM   76  O   UNL N   1     -10.973   7.421  68.590  0.00  0.00    -0.390 OA
HETATM   77  H   UNL N   1     -11.777   7.191  69.120  0.00  0.00     0.210 HD
ENDBRANCH  69  76
BRANCH  70  78
HETATM   78  O   UNL N   1      -9.046   6.970  70.622  0.00  0.00    -0.390 OA
HETATM   79  H   UNL N   1      -9.649   6.226  70.360  0.00  0.00     0.210 HD
ENDBRANCH  70  78
ENDBRANCH  66  67
ENDBRANCH  65  66
ENDBRANCH  57  65
ENDBRANCH  52  53
ENDBRANCH   9  52
TORSDOF 26
ENDMDL
MODEL 2
REMARK VINA RESULT:      -7.0      5.151     10.377
REMARK  26 active torsions:
REMARK  status: ('A' for Active; 'I' for Inactive)
REMARK    1  A    between atoms: O_1  and  C_2 
REMARK    2  A    between atoms: O_1  and  C_54 
REMARK    3  A    between atoms: C_3  and  O_4 
REMARK    4  A    between atoms: C_5  and  O_6 
REMARK    5  A    between atoms: C_7  and  O_11 
REMARK    6  A    between atoms: O_11  and  C_12 
REMARK    7  A    between atoms: C_18  and  C_19 
REMARK    8  A    between atoms: C_21  and  O_22 
REMARK    9  A    between atoms: C_23  and  O_24 
REMARK   10  A    between atoms: C_28  and  O_29 
REMARK   11  A    between atoms: O_29  and  C_30 
REMARK   12  A    between atoms: C_32  and  C_39 
REMARK   13  A    between atoms: C_33  and  O_34 
REMARK   14  A    between atoms: C_35  and  O_36 
REMARK   15  A    between atoms: C_37  and  O_38 
REMARK   16  A    between atoms: C_39  and  O_40 
REMARK   17  A    between atoms: O_40  and  C_41 
REMARK   18  A    between atoms: C_44  and  O_45 
REMARK   19  A    between atoms: C_46  and  O_47 
REMARK   20  A    between atoms: C_48  and  O_49 
REMARK   21  A    between atoms: C_52  and  O_53 
REMARK   22  A    between atoms: C_56  and  C_63 
REMARK   23  A    between atoms: C_57  and  O_58 
REMARK   24  A    between atoms: C_59  and  O_60 
REMARK   25  A    between atoms: C_61  and  O_62 
REMARK   26  A    between atoms: C_63  and  O_64 
ROOT
HETATM    1  C   UNL N   1      -7.570  14.072  67.948  0.00  0.00     0.157 A 
HETATM    2  C   UNL N   1      -6.790  13.256  68.805  0.00  0.00     0.223 A 
HETATM    3  O   UNL N   1      -5.866  13.757  69.414  0.00  0.00    -0.284 OA
HETATM    4  C   UNL N   1      -7.147  11.880  68.983  0.00  0.00     0.084 A 
HETATM    5  C   UNL N   1      -8.252  11.417  68.246  0.00  0.00     0.096 A 
HETATM    6  O   UNL N   1      -8.899  12.202  67.418  0.00  0.00    -0.306 OA
HETATM    7  C   UNL N   1      -8.632  13.476  67.244  0.00  0.00     0.124 A 
HETATM    8  C   UNL N   1      -8.761  10.144  68.410  0.00  0.00     0.075 A 
HETATM    9  C   UNL N   1      -8.216   9.259  69.343  0.00  0.00     0.077 A 
HETATM   10  C   UNL N   1      -7.068   9.658  70.045  0.00  0.00     0.074 A 
HETATM   11  C   UNL N   1      -6.510  10.949  69.875  0.00  0.00     0.085 A 
ENDROOT
BRANCH   1  12
HETATM   12  O   UNL N   1      -7.313  15.405  67.855  0.00  0.00    -0.311 OA
BRANCH  12  13
HETATM   13  C   UNL N   1      -6.471  15.982  66.909  0.00  0.00     0.298 C 
HETATM   14  C   UNL N   1      -5.081  16.223  67.522  0.00  0.00     0.205 C 
HETATM   15  C   UNL N   1      -5.202  17.231  68.693  0.00  0.00     0.183 C 
HETATM   16  C   UNL N   1      -5.899  18.548  68.226  0.00  0.00     0.184 C 
HETATM   17  C   UNL N   1      -7.204  18.160  67.454  0.00  0.00     0.152 C 
HETATM   18  O   UNL N   1      -6.991  17.208  66.420  0.00  0.00    -0.351 OA
HETATM   19  C   UNL N   1      -7.822  19.400  66.799  0.00  0.00     0.042 C 
BRANCH  14  20
HETATM   20  O   UNL N   1      -4.165  16.662  66.543  0.00  0.00    -0.388 OA
HETATM   21  H   UNL N   1      -4.632  17.259  65.904  0.00  0.00     0.210 HD
ENDBRANCH  14  20
BRANCH  15  22
HETATM   22  O   UNL N   1      -3.931  17.442  69.255  0.00  0.00    -0.390 OA
HETATM   23  H   UNL N   1      -3.636  18.355  69.003  0.00  0.00     0.210 HD
ENDBRANCH  15  22
BRANCH  16  24
HETATM   24  O   UNL N   1      -6.328  19.417  69.280  0.00  0.00    -0.348 OA
BRANCH  24  25
HETATM   25  C   UNL N   1      -5.412  20.361  69.819  0.00  0.00     0.292 C 
HETATM   26  C   UNL N   1      -5.214  20.166  71.353  0.00  0.00     0.204 C 
HETATM   27  C   UNL N   1      -4.093  21.093  71.886  0.00  0.00     0.183 C 
HETATM   28  C   UNL N   1      -2.826  20.873  71.044  0.00  0.00     0.180 C 
HETATM   29  C   UNL N   1      -3.150  21.028  69.535  0.00  0.00     0.179 C 
HETATM   30  O   UNL N   1      -4.173  20.113  69.161  0.00  0.00    -0.348 OA
BRANCH  26  31
HETATM   31  O   UNL N   1      -6.396  20.334  72.092  0.00  0.00    -0.388 OA
HETATM   32  H   UNL N   1      -6.165  20.779  72.946  0.00  0.00     0.210 HD
ENDBRANCH  26  31
BRANCH  27  33
HETATM   33  O   UNL N   1      -4.480  22.451  71.905  0.00  0.00    -0.390 OA
HETATM   34  H   UNL N   1      -4.253  22.852  72.780  0.00  0.00     0.210 HD
ENDBRANCH  27  33
BRANCH  28  35
HETATM   35  O   UNL N   1      -1.787  21.724  71.461  0.00  0.00    -0.390 OA
HETATM   36  H   UNL N   1      -2.194  22.580  71.755  0.00  0.00     0.210 HD
ENDBRANCH  28  35
BRANCH  29  37
HETATM   37  C   UNL N   1      -1.897  20.730  68.694  0.00  0.00     0.198 C 
BRANCH  37  38
HETATM   38  O   UNL N   1      -1.910  19.404  68.237  0.00  0.00    -0.398 OA
HETATM   39  H   UNL N   1      -2.501  18.894  68.848  0.00  0.00     0.209 HD
ENDBRANCH  37  38
ENDBRANCH  29  37
ENDBRANCH  24  25
ENDBRANCH  16  24
ENDBRANCH  12  13
ENDBRANCH   1  12
BRANCH   7  40
HETATM   40  C   UNL N   1      -9.662  14.175  66.485  0.00  0.00     0.004 A 
HETATM   41  C   UNL N   1      -9.757  15.568  66.568  0.00  0.00     0.017 A 
HETATM   42  C   UNL N   1     -10.523  16.274  65.641  0.00  0.00     0.040 A 
HETATM   43  C   UNL N   1     -11.159  15.599  64.592  0.00  0.00     0.098 A 
HETATM   44  C   UNL N   1     -11.063  14.197  64.502  0.00  0.00     0.099 A 
HETATM   45  C   UNL N   1     -10.325  13.488  65.460  0.00  0.00     0.053 A 
BRANCH  43  46
HETATM   46  O   UNL N   1     -11.818  16.314  63.656  0.00  0.00    -0.358 OA
HETATM   47  H   UNL N   1     -12.778  16.434  63.680  0.00  0.00     0.218 HD
ENDBRANCH  43  46
BRANCH  44  48
HETATM   48  O   UNL N   1     -11.634  13.545  63.468  0.00  0.00    -0.358 OA
HETATM   49  H   UNL N   1     -12.258  12.817  63.606  0.00  0.00     0.218 HD
ENDBRANCH  44  48
ENDBRANCH   7  40
BRANCH  11  50
HETATM   50  O   UNL N   1      -5.405  11.245  70.597  0.00  0.00    -0.360 OA
HETATM   51  H   UNL N   1      -4.510  10.953  70.394  0.00  0.00     0.217 HD
ENDBRANCH  11  50
BRANCH   9  52
HETATM   52  O   UNL N   1      -8.784   8.033  69.583  0.00  0.00    -0.318 OA
BRANCH  52  53
HETATM   53  C   UNL N   1     -10.085   7.827  70.052  0.00  0.00     0.298 C 
HETATM   54  C   UNL N   1     -10.102   6.551  70.930  0.00  0.00     0.205 C 
HETATM   55  C   UNL N   1     -11.535   6.308  71.432  0.00  0.00     0.183 C 
HETATM   56  C   UNL N   1     -12.086   7.573  72.114  0.00  0.00     0.180 C 
HETATM   57  C   UNL N   1     -11.924   8.773  71.145  0.00  0.00     0.180 C 
HETATM   58  O   UNL N   1     -10.546   8.957  70.794  0.00  0.00    -0.348 OA
BRANCH  54  59
HETATM   59  O   UNL N   1      -9.184   6.627  71.999  0.00  0.00    -0.388 OA
HETATM   60  H   UNL N   1      -8.289   6.343  71.684  0.00  0.00     0.210 HD
ENDBRANCH  54  59
BRANCH  55  61
HETATM   61  O   UNL N   1     -11.560   5.202  72.298  0.00  0.00    -0.390 OA
HETATM   62  H   UNL N   1     -11.387   4.399  71.743  0.00  0.00     0.210 HD
ENDBRANCH  55  61
BRANCH  56  63
HETATM   63  O   UNL N   1     -11.404   7.810  73.321  0.00  0.00    -0.390 OA
HETATM   64  H   UNL N   1     -12.064   8.181  73.962  0.00  0.00     0.210 HD
ENDBRANCH  56  63
BRANCH  57  65
HETATM   65  C   UNL N   1     -12.506  10.051  71.771  0.00  0.00     0.205 C 
BRANCH  65  66
HETATM   66  O   UNL N   1     -12.989  10.913  70.758  0.00  0.00    -0.356 OA
BRANCH  66  67
HETATM   67  C   UNL N   1     -12.417  12.205  70.899  0.00  0.00     0.291 C 
HETATM   68  C   UNL N   1     -12.323  12.845  69.492  0.00  0.00     0.204 C 
HETATM   69  C   UNL N   1     -11.748  14.275  69.575  0.00  0.00     0.183 C 
HETATM   70  C   UNL N   1     -12.566  15.075  70.611  0.00  0.00     0.178 C 
HETATM   71  C   UNL N   1     -12.668  14.296  71.951  0.00  0.00     0.152 C 
HETATM   72  O   UNL N   1     -13.247  13.016  71.728  0.00  0.00    -0.351 OA
HETATM   73  C   UNL N   1     -13.549  15.056  72.945  0.00  0.00     0.042 C 
BRANCH  68  74
HETATM   74  O   UNL N   1     -11.586  12.050  68.598  0.00  0.00    -0.388 OA
HETATM   75  H   UNL N   1     -11.777  11.099  68.811  0.00  0.00     0.210 HD
ENDBRANCH  68  74
BRANCH  69  76
HETATM   76  O   UNL N   1     -10.368  14.273  69.868  0.00  0.00    -0.390 OA
HETATM   77  H   UNL N   1     -10.100  13.381  70.203  0.00  0.00     0.210 HD
ENDBRANCH  69  76
BRANCH  70  78
HETATM   78  O   UNL N   1     -12.045  16.371  70.779  0.00  0.00    -0.390 OA
HETATM   79  H   UNL N   1     -11.093  16.353  70.499  0.00  0.00     0.210 HD
ENDBRANCH  70  78
ENDBRANCH  66  67
ENDBRANCH  65  66
ENDBRANCH  57  65
ENDBRANCH  52  53
ENDBRANCH   9  52
TORSDOF 26
ENDMDL
MODEL 3
REMARK VINA RESULT:      -7.0      3.688      6.969
REMARK  26 active torsions:
REMARK  status: ('A' for Active; 'I' for Inactive)
REMARK    1  A    between atoms: O_1  and  C_2 
REMARK    2  A    between atoms: O_1  and  C_54 
REMARK    3  A    between atoms: C_3  and  O_4 
REMARK    4  A    between atoms: C_5  and  O_6 
REMARK    5  A    between atoms: C_7  and  O_11 
REMARK    6  A    between atoms: O_11  and  C_12 
REMARK    7  A    between atoms: C_18  and  C_19 
REMARK    8  A    between atoms: C_21  and  O_22 
REMARK    9  A    between atoms: C_23  and  O_24 
REMARK   10  A    between atoms: C_28  and  O_29 
REMARK   11  A    between atoms: O_29  and  C_30 
REMARK   12  A    between atoms: C_32  and  C_39 
REMARK   13  A    between atoms: C_33  and  O_34 
REMARK   14  A    between atoms: C_35  and  O_36 
REMARK   15  A    between atoms: C_37  and  O_38 
REMARK   16  A    between atoms: C_39  and  O_40 
REMARK   17  A    between atoms: O_40  and  C_41 
REMARK   18  A    between atoms: C_44  and  O_45 
REMARK   19  A    between atoms: C_46  and  O_47 
REMARK   20  A    between atoms: C_48  and  O_49 
REMARK   21  A    between atoms: C_52  and  O_53 
REMARK   22  A    between atoms: C_56  and  C_63 
REMARK   23  A    between atoms: C_57  and  O_58 
REMARK   24  A    between atoms: C_59  and  O_60 
REMARK   25  A    between atoms: C_61  and  O_62 
REMARK   26  A    between atoms: C_63  and  O_64 
ROOT
HETATM    1  C   UNL N   1      -6.768  10.949  69.148  0.00  0.00     0.157 A 
HETATM    2  C   UNL N   1      -6.163  11.859  70.051  0.00  0.00     0.223 A 
HETATM    3  O   UNL N   1      -5.641  11.428  71.059  0.00  0.00    -0.284 OA
HETATM    4  C   UNL N   1      -6.126  13.254  69.725  0.00  0.00     0.084 A 
HETATM    5  C   UNL N   1      -6.740  13.633  68.518  0.00  0.00     0.096 A 
HETATM    6  O   UNL N   1      -7.340  12.756  67.751  0.00  0.00    -0.306 OA
HETATM    7  C   UNL N   1      -7.375  11.465  67.988  0.00  0.00     0.124 A 
HETATM    8  C   UNL N   1      -6.678  14.927  68.040  0.00  0.00     0.075 A 
HETATM    9  C   UNL N   1      -5.973  15.920  68.723  0.00  0.00     0.077 A 
HETATM   10  C   UNL N   1      -5.409  15.598  69.967  0.00  0.00     0.074 A 
HETATM   11  C   UNL N   1      -5.482  14.285  70.493  0.00  0.00     0.085 A 
ENDROOT
BRANCH   1  12
HETATM   12  O   UNL N   1      -6.713   9.611  69.388  0.00  0.00    -0.311 OA
BRANCH  12  13
HETATM   13  C   UNL N   1      -5.617   8.803  69.106  0.00  0.00     0.298 C 
HETATM   14  C   UNL N   1      -5.932   7.890  67.909  0.00  0.00     0.205 C 
HETATM   15  C   UNL N   1      -7.104   6.946  68.275  0.00  0.00     0.183 C 
HETATM   16  C   UNL N   1      -6.794   6.151  69.584  0.00  0.00     0.184 C 
HETATM   17  C   UNL N   1      -6.305   7.170  70.667  0.00  0.00     0.152 C 
HETATM   18  O   UNL N   1      -5.246   8.008  70.222  0.00  0.00    -0.351 OA
HETATM   19  C   UNL N   1      -5.793   6.424  71.904  0.00  0.00     0.042 C 
BRANCH  14  20
HETATM   20  O   UNL N   1      -4.786   7.173  67.504  0.00  0.00    -0.388 OA
HETATM   21  H   UNL N   1      -3.975   7.657  67.804  0.00  0.00     0.210 HD
ENDBRANCH  14  20
BRANCH  15  22
HETATM   22  O   UNL N   1      -7.394   6.119  67.177  0.00  0.00    -0.390 OA
HETATM   23  H   UNL N   1      -6.595   6.103  66.590  0.00  0.00     0.210 HD
ENDBRANCH  15  22
BRANCH  16  24
HETATM   24  O   UNL N   1      -7.915   5.483  70.172  0.00  0.00    -0.348 OA
BRANCH  24  25
HETATM   25  C   UNL N   1      -9.083   6.230  70.484  0.00  0.00     0.292 C 
HETATM   26  C   UNL N   1     -10.333   5.699  69.719  0.00  0.00     0.204 C 
HETATM   27  C   UNL N   1     -11.619   6.417  70.198  0.00  0.00     0.183 C 
HETATM   28  C   UNL N   1     -11.710   6.302  71.729  0.00  0.00     0.180 C 
HETATM   29  C   UNL N   1     -10.394   6.796  72.383  0.00  0.00     0.179 C 
HETATM   30  O   UNL N   1      -9.290   6.050  71.883  0.00  0.00    -0.348 OA
BRANCH  26  31
HETATM   31  O   UNL N   1     -10.206   5.780  68.323  0.00  0.00    -0.388 OA
HETATM   32  H   UNL N   1      -9.317   6.166  68.116  0.00  0.00     0.210 HD
ENDBRANCH  26  31
BRANCH  27  33
HETATM   33  O   UNL N   1     -11.678   7.761  69.770  0.00  0.00    -0.390 OA
HETATM   34  H   UNL N   1     -12.588   7.969  69.444  0.00  0.00     0.210 HD
ENDBRANCH  27  33
BRANCH  28  35
HETATM   35  O   UNL N   1     -12.842   6.976  72.221  0.00  0.00    -0.390 OA
HETATM   36  H   UNL N   1     -13.551   6.924  71.529  0.00  0.00     0.210 HD
ENDBRANCH  28  35
BRANCH  29  37
HETATM   37  C   UNL N   1     -10.459   6.607  73.908  0.00  0.00     0.198 C 
BRANCH  37  38
HETATM   38  O   UNL N   1     -11.007   5.357  74.230  0.00  0.00    -0.398 OA
HETATM   39  H   UNL N   1     -10.494   4.678  73.722  0.00  0.00     0.209 HD
ENDBRANCH  37  38
ENDBRANCH  29  37
ENDBRANCH  24  25
ENDBRANCH  16  24
ENDBRANCH  12  13
ENDBRANCH   1  12
BRANCH   7  40
HETATM   40  C   UNL N   1      -7.860  10.690  66.853  0.00  0.00     0.004 A 
HETATM   41  C   UNL N   1      -7.029  10.494  65.744  0.00  0.00     0.017 A 
HETATM   42  C   UNL N   1      -7.349   9.526  64.791  0.00  0.00     0.040 A 
HETATM   43  C   UNL N   1      -8.475   8.711  64.965  0.00  0.00     0.098 A 
HETATM   44  C   UNL N   1      -9.311   8.902  66.082  0.00  0.00     0.099 A 
HETATM   45  C   UNL N   1      -9.007   9.904  67.015  0.00  0.00     0.053 A 
BRANCH  43  46
HETATM   46  O   UNL N   1      -8.711   7.723  64.078  0.00  0.00    -0.358 OA
HETATM   47  H   UNL N   1      -9.280   7.849  63.305  0.00  0.00     0.218 HD
ENDBRANCH  43  46
BRANCH  44  48
HETATM   48  O   UNL N   1     -10.370   8.090  66.280  0.00  0.00    -0.358 OA
HETATM   49  H   UNL N   1     -11.249   8.304  65.933  0.00  0.00     0.218 HD
ENDBRANCH  44  48
ENDBRANCH   7  40
BRANCH  11  50
HETATM   50  O   UNL N   1      -4.906  14.068  71.698  0.00  0.00    -0.360 OA
HETATM   51  H   UNL N   1      -4.447  14.730  72.225  0.00  0.00     0.217 HD
ENDBRANCH  11  50
BRANCH   9  52
HETATM   52  O   UNL N   1      -5.821  17.180  68.199  0.00  0.00    -0.318 OA
BRANCH  52  53
HETATM   53  C   UNL N   1      -6.801  18.178  68.207  0.00  0.00     0.298 C 
HETATM   54  C   UNL N   1      -6.226  19.446  67.530  0.00  0.00     0.205 C 
HETATM   55  C   UNL N   1      -7.292  20.554  67.554  0.00  0.00     0.183 C 
HETATM   56  C   UNL N   1      -8.614  20.039  66.955  0.00  0.00     0.180 C 
HETATM   57  C   UNL N   1      -9.013  18.727  67.680  0.00  0.00     0.180 C 
HETATM   58  O   UNL N   1      -7.983  17.739  67.538  0.00  0.00    -0.348 OA
BRANCH  54  59
HETATM   59  O   UNL N   1      -5.774  19.190  66.218  0.00  0.00    -0.388 OA
HETATM   60  H   UNL N   1      -5.479  18.247  66.150  0.00  0.00     0.210 HD
ENDBRANCH  54  59
BRANCH  55  61
HETATM   61  O   UNL N   1      -6.823  21.688  66.871  0.00  0.00    -0.390 OA
HETATM   62  H   UNL N   1      -6.384  21.363  66.043  0.00  0.00     0.210 HD
ENDBRANCH  55  61
BRANCH  56  63
HETATM   63  O   UNL N   1      -8.469  19.822  65.573  0.00  0.00    -0.390 OA
HETATM   64  H   UNL N   1      -8.963  18.990  65.355  0.00  0.00     0.210 HD
ENDBRANCH  56  63
BRANCH  57  65
HETATM   65  C   UNL N   1     -10.354  18.203  67.142  0.00  0.00     0.205 C 
BRANCH  65  66
HETATM   66  O   UNL N   1     -10.132  17.324  66.055  0.00  0.00    -0.356 OA
BRANCH  66  67
HETATM   67  C   UNL N   1     -10.931  16.158  66.196  0.00  0.00     0.291 C 
HETATM   68  C   UNL N   1     -10.982  15.443  64.824  0.00  0.00     0.204 C 
HETATM   69  C   UNL N   1     -11.802  14.138  64.914  0.00  0.00     0.183 C 
HETATM   70  C   UNL N   1     -11.251  13.290  66.081  0.00  0.00     0.178 C 
HETATM   71  C   UNL N   1     -11.161  14.137  67.380  0.00  0.00     0.152 C 
HETATM   72  O   UNL N   1     -10.349  15.284  67.159  0.00  0.00    -0.351 OA
HETATM   73  C   UNL N   1     -10.538  13.315  68.511  0.00  0.00     0.042 C 
BRANCH  68  74
HETATM   74  O   UNL N   1     -11.469  16.282  63.807  0.00  0.00    -0.388 OA
HETATM   75  H   UNL N   1     -11.881  15.707  63.112  0.00  0.00     0.210 HD
ENDBRANCH  68  74
BRANCH  69  76
HETATM   76  O   UNL N   1     -13.184  14.390  65.041  0.00  0.00    -0.390 OA
HETATM   77  H   UNL N   1     -13.430  14.427  65.998  0.00  0.00     0.210 HD
ENDBRANCH  69  76
BRANCH  70  78
HETATM   78  O   UNL N   1     -12.004  12.114  66.254  0.00  0.00    -0.390 OA
HETATM   79  H   UNL N   1     -11.533  11.549  66.921  0.00  0.00     0.210 HD
ENDBRANCH  70  78
ENDBRANCH  66  67
ENDBRANCH  65  66
ENDBRANCH  57  65
ENDBRANCH  52  53
ENDBRANCH   9  52
TORSDOF 26
ENDMDL
MODEL 4
REMARK VINA RESULT:      -7.0      3.326      9.041
REMARK  26 active torsions:
REMARK  status: ('A' for Active; 'I' for Inactive)
REMARK    1  A    between atoms: O_1  and  C_2 
REMARK    2  A    between atoms: O_1  and  C_54 
REMARK    3  A    between atoms: C_3  and  O_4 
REMARK    4  A    between atoms: C_5  and  O_6 
REMARK    5  A    between atoms: C_7  and  O_11 
REMARK    6  A    between atoms: O_11  and  C_12 
REMARK    7  A    between atoms: C_18  and  C_19 
REMARK    8  A    between atoms: C_21  and  O_22 
REMARK    9  A    between atoms: C_23  and  O_24 
REMARK   10  A    between atoms: C_28  and  O_29 
REMARK   11  A    between atoms: O_29  and  C_30 
REMARK   12  A    between atoms: C_32  and  C_39 
REMARK   13  A    between atoms: C_33  and  O_34 
REMARK   14  A    between atoms: C_35  and  O_36 
REMARK   15  A    between atoms: C_37  and  O_38 
REMARK   16  A    between atoms: C_39  and  O_40 
REMARK   17  A    between atoms: O_40  and  C_41 
REMARK   18  A    between atoms: C_44  and  O_45 
REMARK   19  A    between atoms: C_46  and  O_47 
REMARK   20  A    between atoms: C_48  and  O_49 
REMARK   21  A    between atoms: C_52  and  O_53 
REMARK   22  A    between atoms: C_56  and  C_63 
REMARK   23  A    between atoms: C_57  and  O_58 
REMARK   24  A    between atoms: C_59  and  O_60 
REMARK   25  A    between atoms: C_61  and  O_62 
REMARK   26  A    between atoms: C_63  and  O_64 
ROOT
HETATM    1  C   UNL N   1     -10.539  10.926  68.642  0.00  0.00     0.157 A 
HETATM    2  C   UNL N   1     -11.647  10.484  69.407  0.00  0.00     0.223 A 
HETATM    3  O   UNL N   1     -12.768  10.775  69.041  0.00  0.00    -0.284 OA
HETATM    4  C   UNL N   1     -11.424   9.654  70.553  0.00  0.00     0.084 A 
HETATM    5  C   UNL N   1     -10.084   9.361  70.865  0.00  0.00     0.096 A 
HETATM    6  O   UNL N   1      -9.095   9.850  70.157  0.00  0.00    -0.306 OA
HETATM    7  C   UNL N   1      -9.247  10.588  69.081  0.00  0.00     0.124 A 
HETATM    8  C   UNL N   1      -9.742   8.487  71.878  0.00  0.00     0.075 A 
HETATM    9  C   UNL N   1     -10.718   7.826  72.626  0.00  0.00     0.077 A 
HETATM   10  C   UNL N   1     -12.064   8.147  72.394  0.00  0.00     0.074 A 
HETATM   11  C   UNL N   1     -12.440   9.061  71.380  0.00  0.00     0.085 A 
ENDROOT
BRANCH   1  12
HETATM   12  O   UNL N   1     -10.740  11.621  67.488  0.00  0.00    -0.311 OA
BRANCH  12  13
HETATM   13  C   UNL N   1     -11.646  12.666  67.344  0.00  0.00     0.298 C 
HETATM   14  C   UNL N   1     -11.547  13.255  65.927  0.00  0.00     0.205 C 
HETATM   15  C   UNL N   1     -10.134  13.853  65.716  0.00  0.00     0.183 C 
HETATM   16  C   UNL N   1      -9.793  14.890  66.833  0.00  0.00     0.184 C 
HETATM   17  C   UNL N   1     -10.114  14.235  68.218  0.00  0.00     0.152 C 
HETATM   18  O   UNL N   1     -11.425  13.691  68.299  0.00  0.00    -0.351 OA
HETATM   19  C   UNL N   1      -9.992  15.275  69.337  0.00  0.00     0.042 C 
BRANCH  14  20
HETATM   20  O   UNL N   1     -12.561  14.211  65.704  0.00  0.00    -0.388 OA
HETATM   21  H   UNL N   1     -12.875  14.140  64.767  0.00  0.00     0.210 HD
ENDBRANCH  14  20
BRANCH  15  22
HETATM   22  O   UNL N   1     -10.044  14.384  64.417  0.00  0.00    -0.390 OA
HETATM   23  H   UNL N   1     -10.872  14.902  64.244  0.00  0.00     0.210 HD
ENDBRANCH  15  22
BRANCH  16  24
HETATM   24  O   UNL N   1      -8.416  15.276  66.907  0.00  0.00    -0.348 OA
BRANCH  24  25
HETATM   25  C   UNL N   1      -8.087  16.624  67.212  0.00  0.00     0.292 C 
HETATM   26  C   UNL N   1      -6.857  17.121  66.392  0.00  0.00     0.204 C 
HETATM   27  C   UNL N   1      -6.620  18.635  66.617  0.00  0.00     0.183 C 
HETATM   28  C   UNL N   1      -7.928  19.389  66.328  0.00  0.00     0.180 C 
HETATM   29  C   UNL N   1      -9.094  18.775  67.145  0.00  0.00     0.179 C 
HETATM   30  O   UNL N   1      -9.228  17.392  66.838  0.00  0.00    -0.348 OA
BRANCH  26  31
HETATM   31  O   UNL N   1      -5.687  16.388  66.647  0.00  0.00    -0.388 OA
HETATM   32  H   UNL N   1      -5.420  15.932  65.809  0.00  0.00     0.210 HD
ENDBRANCH  26  31
BRANCH  27  33
HETATM   33  O   UNL N   1      -6.127  18.918  67.909  0.00  0.00    -0.390 OA
HETATM   34  H   UNL N   1      -5.240  19.348  67.842  0.00  0.00     0.210 HD
ENDBRANCH  27  33
BRANCH  28  35
HETATM   35  O   UNL N   1      -7.778  20.768  66.557  0.00  0.00    -0.390 OA
HETATM   36  H   UNL N   1      -8.672  21.191  66.464  0.00  0.00     0.210 HD
ENDBRANCH  28  35
BRANCH  29  37
HETATM   37  C   UNL N   1     -10.414  19.482  66.793  0.00  0.00     0.198 C 
BRANCH  37  38
HETATM   38  O   UNL N   1     -10.291  20.195  65.593  0.00  0.00    -0.398 OA
HETATM   39  H   UNL N   1     -10.118  21.141  65.836  0.00  0.00     0.209 HD
ENDBRANCH  37  38
ENDBRANCH  29  37
ENDBRANCH  24  25
ENDBRANCH  16  24
ENDBRANCH  12  13
ENDBRANCH   1  12
BRANCH   7  40
HETATM   40  C   UNL N   1      -8.008  10.768  68.335  0.00  0.00     0.004 A 
HETATM   41  C   UNL N   1      -7.553   9.746  67.494  0.00  0.00     0.017 A 
HETATM   42  C   UNL N   1      -6.550  10.003  66.558  0.00  0.00     0.040 A 
HETATM   43  C   UNL N   1      -6.031  11.296  66.419  0.00  0.00     0.098 A 
HETATM   44  C   UNL N   1      -6.489  12.328  67.260  0.00  0.00     0.099 A 
HETATM   45  C   UNL N   1      -7.468  12.055  68.228  0.00  0.00     0.053 A 
BRANCH  43  46
HETATM   46  O   UNL N   1      -5.129  11.539  65.446  0.00  0.00    -0.358 OA
HETATM   47  H   UNL N   1      -4.564  12.324  65.450  0.00  0.00     0.218 HD
ENDBRANCH  43  46
BRANCH  44  48
HETATM   48  O   UNL N   1      -6.027  13.586  67.101  0.00  0.00    -0.358 OA
HETATM   49  H   UNL N   1      -5.152  13.852  67.419  0.00  0.00     0.218 HD
ENDBRANCH  44  48
ENDBRANCH   7  40
BRANCH  11  50
HETATM   50  O   UNL N   1     -13.762   9.306  71.227  0.00  0.00    -0.360 OA
HETATM   51  H   UNL N   1     -14.433   9.195  71.908  0.00  0.00     0.217 HD
ENDBRANCH  11  50
BRANCH   9  52
HETATM   52  O   UNL N   1     -10.384   6.878  73.562  0.00  0.00    -0.318 OA
BRANCH  52  53
HETATM   53  C   UNL N   1      -9.536   5.789  73.335  0.00  0.00     0.298 C 
HETATM   54  C   UNL N   1      -9.942   4.636  74.286  0.00  0.00     0.205 C 
HETATM   55  C   UNL N   1      -9.002   3.442  74.056  0.00  0.00     0.183 C 
HETATM   56  C   UNL N   1      -8.963   3.069  72.563  0.00  0.00     0.180 C 
HETATM   57  C   UNL N   1      -8.625   4.340  71.740  0.00  0.00     0.180 C 
HETATM   58  O   UNL N   1      -9.600   5.366  71.973  0.00  0.00    -0.348 OA
BRANCH  54  59
HETATM   59  O   UNL N   1     -11.295   4.267  74.129  0.00  0.00    -0.388 OA
HETATM   60  H   UNL N   1     -11.870   5.063  74.264  0.00  0.00     0.210 HD
ENDBRANCH  54  59
BRANCH  55  61
HETATM   61  O   UNL N   1      -9.402   2.354  74.849  0.00  0.00    -0.390 OA
HETATM   62  H   UNL N   1      -8.676   1.680  74.800  0.00  0.00     0.210 HD
ENDBRANCH  55  61
BRANCH  56  63
HETATM   63  O   UNL N   1     -10.199   2.531  72.165  0.00  0.00    -0.390 OA
HETATM   64  H   UNL N   1     -10.300   2.715  71.195  0.00  0.00     0.210 HD
ENDBRANCH  56  63
BRANCH  57  65
HETATM   65  C   UNL N   1      -8.532   4.001  70.244  0.00  0.00     0.205 C 
BRANCH  65  66
HETATM   66  O   UNL N   1      -9.827   3.828  69.702  0.00  0.00    -0.356 OA
BRANCH  66  67
HETATM   67  C   UNL N   1      -9.947   4.539  68.478  0.00  0.00     0.291 C 
HETATM   68  C   UNL N   1     -10.292   6.011  68.810  0.00  0.00     0.204 C 
HETATM   69  C   UNL N   1     -10.394   6.856  67.522  0.00  0.00     0.183 C 
HETATM   70  C   UNL N   1      -9.107   6.650  66.694  0.00  0.00     0.178 C 
HETATM   71  C   UNL N   1      -8.814   5.136  66.503  0.00  0.00     0.152 C 
HETATM   72  O   UNL N   1      -8.711   4.495  67.769  0.00  0.00    -0.351 OA
HETATM   73  C   UNL N   1      -7.495   4.938  65.754  0.00  0.00     0.042 C 
BRANCH  68  74
HETATM   74  O   UNL N   1     -11.459   6.119  69.585  0.00  0.00    -0.388 OA
HETATM   75  H   UNL N   1     -12.230   6.191  68.964  0.00  0.00     0.210 HD
ENDBRANCH  68  74
BRANCH  69  76
HETATM   76  O   UNL N   1     -11.559   6.556  66.785  0.00  0.00    -0.390 OA
HETATM   77  H   UNL N   1     -11.333   5.951  66.036  0.00  0.00     0.210 HD
ENDBRANCH  69  76
BRANCH  70  78
HETATM   78  O   UNL N   1      -9.172   7.346  65.474  0.00  0.00    -0.390 OA
HETATM   79  H   UNL N   1      -9.971   7.022  64.983  0.00  0.00     0.210 HD
ENDBRANCH  70  78
ENDBRANCH  66  67
ENDBRANCH  65  66
ENDBRANCH  57  65
ENDBRANCH  52  53
ENDBRANCH   9  52
TORSDOF 26
ENDMDL
MODEL 5
REMARK VINA RESULT:      -6.9      6.058     10.910
REMARK  26 active torsions:
REMARK  status: ('A' for Active; 'I' for Inactive)
REMARK    1  A    between atoms: O_1  and  C_2 
REMARK    2  A    between atoms: O_1  and  C_54 
REMARK    3  A    between atoms: C_3  and  O_4 
REMARK    4  A    between atoms: C_5  and  O_6 
REMARK    5  A    between atoms: C_7  and  O_11 
REMARK    6  A    between atoms: O_11  and  C_12 
REMARK    7  A    between atoms: C_18  and  C_19 
REMARK    8  A    between atoms: C_21  and  O_22 
REMARK    9  A    between atoms: C_23  and  O_24 
REMARK   10  A    between atoms: C_28  and  O_29 
REMARK   11  A    between atoms: O_29  and  C_30 
REMARK   12  A    between atoms: C_32  and  C_39 
REMARK   13  A    between atoms: C_33  and  O_34 
REMARK   14  A    between atoms: C_35  and  O_36 
REMARK   15  A    between atoms: C_37  and  O_38 
REMARK   16  A    between atoms: C_39  and  O_40 
REMARK   17  A    between atoms: O_40  and  C_41 
REMARK   18  A    between atoms: C_44  and  O_45 
REMARK   19  A    between atoms: C_46  and  O_47 
REMARK   20  A    between atoms: C_48  and  O_49 
REMARK   21  A    between atoms: C_52  and  O_53 
REMARK   22  A    between atoms: C_56  and  C_63 
REMARK   23  A    between atoms: C_57  and  O_58 
REMARK   24  A    between atoms: C_59  and  O_60 
REMARK   25  A    between atoms: C_61  and  O_62 
REMARK   26  A    between atoms: C_63  and  O_64 
ROOT
HETATM    1  C   UNL N   1      -6.037  15.945  67.424  0.00  0.00     0.157 A 
HETATM    2  C   UNL N   1      -5.094  14.928  67.718  0.00  0.00     0.223 A 
HETATM    3  O   UNL N   1      -3.910  15.202  67.699  0.00  0.00    -0.284 OA
HETATM    4  C   UNL N   1      -5.557  13.624  68.090  0.00  0.00     0.084 A 
HETATM    5  C   UNL N   1      -6.950  13.433  68.102  0.00  0.00     0.096 A 
HETATM    6  O   UNL N   1      -7.775  14.393  67.760  0.00  0.00    -0.306 OA
HETATM    7  C   UNL N   1      -7.403  15.611  67.442  0.00  0.00     0.124 A 
HETATM    8  C   UNL N   1      -7.524  12.258  68.545  0.00  0.00     0.075 A 
HETATM    9  C   UNL N   1      -6.743  11.208  69.033  0.00  0.00     0.077 A 
HETATM   10  C   UNL N   1      -5.346  11.333  68.969  0.00  0.00     0.074 A 
HETATM   11  C   UNL N   1      -4.733  12.517  68.493  0.00  0.00     0.085 A 
ENDROOT
BRANCH   1  12
HETATM   12  O   UNL N   1      -5.617  17.216  67.179  0.00  0.00    -0.311 OA
BRANCH  12  13
HETATM   13  C   UNL N   1      -5.619  17.819  65.925  0.00  0.00     0.298 C 
HETATM   14  C   UNL N   1      -4.186  17.880  65.370  0.00  0.00     0.205 C 
HETATM   15  C   UNL N   1      -3.313  18.765  66.294  0.00  0.00     0.183 C 
HETATM   16  C   UNL N   1      -3.954  20.177  66.485  0.00  0.00     0.184 C 
HETATM   17  C   UNL N   1      -5.459  19.979  66.865  0.00  0.00     0.152 C 
HETATM   18  O   UNL N   1      -6.165  19.128  65.972  0.00  0.00    -0.351 OA
HETATM   19  C   UNL N   1      -6.187  21.328  66.866  0.00  0.00     0.042 C 
BRANCH  14  20
HETATM   20  O   UNL N   1      -4.180  18.344  64.037  0.00  0.00    -0.388 OA
HETATM   21  H   UNL N   1      -4.977  17.992  63.565  0.00  0.00     0.210 HD
ENDBRANCH  14  20
BRANCH  15  22
HETATM   22  O   UNL N   1      -2.003  18.812  65.787  0.00  0.00    -0.390 OA
HETATM   23  H   UNL N   1      -1.890  18.047  65.167  0.00  0.00     0.210 HD
ENDBRANCH  15  22
BRANCH  16  24
HETATM   24  O   UNL N   1      -3.396  20.961  67.544  0.00  0.00    -0.348 OA
BRANCH  24  25
HETATM   25  C   UNL N   1      -3.104  20.341  68.789  0.00  0.00     0.292 C 
HETATM   26  C   UNL N   1      -1.625  20.576  69.223  0.00  0.00     0.204 C 
HETATM   27  C   UNL N   1      -1.377  20.035  70.653  0.00  0.00     0.183 C 
HETATM   28  C   UNL N   1      -2.425  20.641  71.600  0.00  0.00     0.180 C 
HETATM   29  C   UNL N   1      -3.853  20.406  71.043  0.00  0.00     0.179 C 
HETATM   30  O   UNL N   1      -3.965  20.963  69.739  0.00  0.00    -0.348 OA
BRANCH  26  31
HETATM   31  O   UNL N   1      -0.690  20.046  68.318  0.00  0.00    -0.388 OA
HETATM   32  H   UNL N   1      -1.039  20.180  67.401  0.00  0.00     0.210 HD
ENDBRANCH  26  31
BRANCH  27  33
HETATM   33  O   UNL N   1      -1.379  18.624  70.704  0.00  0.00    -0.390 OA
HETATM   34  H   UNL N   1      -2.187  18.307  71.176  0.00  0.00     0.210 HD
ENDBRANCH  27  33
BRANCH  28  35
HETATM   35  O   UNL N   1      -2.270  20.149  72.908  0.00  0.00    -0.390 OA
HETATM   36  H   UNL N   1      -2.393  19.164  72.879  0.00  0.00     0.210 HD
ENDBRANCH  28  35
BRANCH  29  37
HETATM   37  C   UNL N   1      -4.893  21.081  71.953  0.00  0.00     0.198 C 
BRANCH  37  38
HETATM   38  O   UNL N   1      -4.443  22.342  72.371  0.00  0.00    -0.398 OA
HETATM   39  H   UNL N   1      -4.056  22.224  73.277  0.00  0.00     0.209 HD
ENDBRANCH  37  38
ENDBRANCH  29  37
ENDBRANCH  24  25
ENDBRANCH  16  24
ENDBRANCH  12  13
ENDBRANCH   1  12
BRANCH   7  40
HETATM   40  C   UNL N   1      -8.520  16.547  67.373  0.00  0.00     0.004 A 
HETATM   41  C   UNL N   1      -8.562  17.639  68.246  0.00  0.00     0.017 A 
HETATM   42  C   UNL N   1      -9.443  18.693  68.007  0.00  0.00     0.040 A 
HETATM   43  C   UNL N   1     -10.253  18.689  66.865  0.00  0.00     0.098 A 
HETATM   44  C   UNL N   1     -10.211  17.594  65.980  0.00  0.00     0.099 A 
HETATM   45  C   UNL N   1      -9.352  16.518  66.247  0.00  0.00     0.053 A 
BRANCH  43  46
HETATM   46  O   UNL N   1     -11.030  19.763  66.608  0.00  0.00    -0.358 OA
HETATM   47  H   UNL N   1     -11.993  19.736  66.699  0.00  0.00     0.218 HD
ENDBRANCH  43  46
BRANCH  44  48
HETATM   48  O   UNL N   1     -10.953  17.605  64.854  0.00  0.00    -0.358 OA
HETATM   49  H   UNL N   1     -11.783  17.110  64.785  0.00  0.00     0.218 HD
ENDBRANCH  44  48
ENDBRANCH   7  40
BRANCH  11  50
HETATM   50  O   UNL N   1      -3.380  12.547  68.472  0.00  0.00    -0.360 OA
HETATM   51  H   UNL N   1      -2.813  12.697  69.234  0.00  0.00     0.217 HD
ENDBRANCH  11  50
BRANCH   9  52
HETATM   52  O   UNL N   1      -7.313  10.081  69.572  0.00  0.00    -0.318 OA
BRANCH  52  53
HETATM   53  C   UNL N   1      -8.235   9.256  68.919  0.00  0.00     0.298 C 
HETATM   54  C   UNL N   1      -9.475   9.078  69.829  0.00  0.00     0.205 C 
HETATM   55  C   UNL N   1     -10.484   8.155  69.126  0.00  0.00     0.183 C 
HETATM   56  C   UNL N   1     -10.788   8.674  67.708  0.00  0.00     0.180 C 
HETATM   57  C   UNL N   1      -9.447   8.879  66.955  0.00  0.00     0.180 C 
HETATM   58  O   UNL N   1      -8.610   9.807  67.656  0.00  0.00    -0.348 OA
BRANCH  54  59
HETATM   59  O   UNL N   1     -10.060  10.313  70.180  0.00  0.00    -0.388 OA
HETATM   60  H   UNL N   1     -10.413  10.753  69.366  0.00  0.00     0.210 HD
ENDBRANCH  54  59
BRANCH  55  61
HETATM   61  O   UNL N   1     -11.653   8.045  69.896  0.00  0.00    -0.390 OA
HETATM   62  H   UNL N   1     -12.326   8.649  69.485  0.00  0.00     0.210 HD
ENDBRANCH  55  61
BRANCH  56  63
HETATM   63  O   UNL N   1     -11.511   9.878  67.776  0.00  0.00    -0.390 OA
HETATM   64  H   UNL N   1     -10.894  10.605  67.501  0.00  0.00     0.210 HD
ENDBRANCH  56  63
BRANCH  57  65
HETATM   65  C   UNL N   1      -9.707   9.353  65.516  0.00  0.00     0.205 C 
BRANCH  65  66
HETATM   66  O   UNL N   1      -8.966  10.529  65.250  0.00  0.00    -0.356 OA
BRANCH  66  67
HETATM   67  C   UNL N   1      -9.842  11.634  65.078  0.00  0.00     0.291 C 
HETATM   68  C   UNL N   1     -11.031  11.171  64.202  0.00  0.00     0.204 C 
HETATM   69  C   UNL N   1     -12.051  12.315  64.010  0.00  0.00     0.183 C 
HETATM   70  C   UNL N   1     -12.431  12.874  65.398  0.00  0.00     0.178 C 
HETATM   71  C   UNL N   1     -11.158  13.218  66.219  0.00  0.00     0.152 C 
HETATM   72  O   UNL N   1     -10.333  12.066  66.345  0.00  0.00    -0.351 OA
HETATM   73  C   UNL N   1     -11.539  13.693  67.622  0.00  0.00     0.042 C 
BRANCH  68  74
HETATM   74  O   UNL N   1     -10.608  10.652  62.967  0.00  0.00    -0.388 OA
HETATM   75  H   UNL N   1      -9.688  10.299  63.086  0.00  0.00     0.210 HD
ENDBRANCH  68  74
BRANCH  69  76
HETATM   76  O   UNL N   1     -11.563  13.316  63.144  0.00  0.00    -0.390 OA
HETATM   77  H   UNL N   1     -11.958  14.190  63.389  0.00  0.00     0.210 HD
ENDBRANCH  69  76
BRANCH  70  78
HETATM   78  O   UNL N   1     -13.310  13.966  65.282  0.00  0.00    -0.390 OA
HETATM   79  H   UNL N   1     -14.061  13.818  65.914  0.00  0.00     0.210 HD
ENDBRANCH  70  78
ENDBRANCH  66  67
ENDBRANCH  65  66
ENDBRANCH  57  65
ENDBRANCH  52  53
ENDBRANCH   9  52
TORSDOF 26
ENDMDL
MODEL 6
REMARK VINA RESULT:      -6.9      4.645      8.204
REMARK  26 active torsions:
REMARK  status: ('A' for Active; 'I' for Inactive)
REMARK    1  A    between atoms: O_1  and  C_2 
REMARK    2  A    between atoms: O_1  and  C_54 
REMARK    3  A    between atoms: C_3  and  O_4 
REMARK    4  A    between atoms: C_5  and  O_6 
REMARK    5  A    between atoms: C_7  and  O_11 
REMARK    6  A    between atoms: O_11  and  C_12 
REMARK    7  A    between atoms: C_18  and  C_19 
REMARK    8  A    between atoms: C_21  and  O_22 
REMARK    9  A    between atoms: C_23  and  O_24 
REMARK   10  A    between atoms: C_28  and  O_29 
REMARK   11  A    between atoms: O_29  and  C_30 
REMARK   12  A    between atoms: C_32  and  C_39 
REMARK   13  A    between atoms: C_33  and  O_34 
REMARK   14  A    between atoms: C_35  and  O_36 
REMARK   15  A    between atoms: C_37  and  O_38 
REMARK   16  A    between atoms: C_39  and  O_40 
REMARK   17  A    between atoms: O_40  and  C_41 
REMARK   18  A    between atoms: C_44  and  O_45 
REMARK   19  A    between atoms: C_46  and  O_47 
REMARK   20  A    between atoms: C_48  and  O_49 
REMARK   21  A    between atoms: C_52  and  O_53 
REMARK   22  A    between atoms: C_56  and  C_63 
REMARK   23  A    between atoms: C_57  and  O_58 
REMARK   24  A    between atoms: C_59  and  O_60 
REMARK   25  A    between atoms: C_61  and  O_62 
REMARK   26  A    between atoms: C_63  and  O_64 
ROOT
HETATM    1  C   UNL N   1     -11.663  10.943  69.894  0.00  0.00     0.157 A 
HETATM    2  C   UNL N   1     -12.245  11.982  70.663  0.00  0.00     0.223 A 
HETATM    3  O   UNL N   1     -12.762  11.707  71.727  0.00  0.00    -0.284 OA
HETATM    4  C   UNL N   1     -12.155  13.335  70.200  0.00  0.00     0.084 A 
HETATM    5  C   UNL N   1     -11.510  13.535  68.966  0.00  0.00     0.096 A 
HETATM    6  O   UNL N   1     -11.046  12.527  68.266  0.00  0.00    -0.306 OA
HETATM    7  C   UNL N   1     -11.076  11.275  68.661  0.00  0.00     0.124 A 
HETATM    8  C   UNL N   1     -11.265  14.797  68.463  0.00  0.00     0.075 A 
HETATM    9  C   UNL N   1     -11.621  15.944  69.177  0.00  0.00     0.077 A 
HETATM   10  C   UNL N   1     -12.331  15.785  70.377  0.00  0.00     0.074 A 
HETATM   11  C   UNL N   1     -12.620  14.502  70.900  0.00  0.00     0.085 A 
ENDROOT
BRANCH   1  12
HETATM   12  O   UNL N   1     -11.642   9.669  70.373  0.00  0.00    -0.311 OA
BRANCH  12  13
HETATM   13  C   UNL N   1     -10.974   9.271  71.526  0.00  0.00     0.298 C 
HETATM   14  C   UNL N   1      -9.535   8.853  71.181  0.00  0.00     0.205 C 
HETATM   15  C   UNL N   1      -9.568   7.627  70.234  0.00  0.00     0.183 C 
HETATM   16  C   UNL N   1     -10.409   6.465  70.853  0.00  0.00     0.184 C 
HETATM   17  C   UNL N   1     -11.775   7.058  71.335  0.00  0.00     0.152 C 
HETATM   18  O   UNL N   1     -11.636   8.197  72.175  0.00  0.00    -0.351 OA
HETATM   19  C   UNL N   1     -12.557   6.008  72.132  0.00  0.00     0.042 C 
BRANCH  14  20
HETATM   20  O   UNL N   1      -8.789   8.594  72.350  0.00  0.00    -0.388 OA
HETATM   21  H   UNL N   1      -9.144   7.779  72.790  0.00  0.00     0.210 HD
ENDBRANCH  14  20
BRANCH  15  22
HETATM   22  O   UNL N   1      -8.252   7.252  69.915  0.00  0.00    -0.390 OA
HETATM   23  H   UNL N   1      -8.158   6.283  70.103  0.00  0.00     0.210 HD
ENDBRANCH  15  22
BRANCH  16  24
HETATM   24  O   UNL N   1     -10.753   5.412  69.946  0.00  0.00    -0.348 OA
BRANCH  24  25
HETATM   25  C   UNL N   1      -9.720   4.736  69.242  0.00  0.00     0.292 C 
HETATM   26  C   UNL N   1      -9.442   3.321  69.838  0.00  0.00     0.204 C 
HETATM   27  C   UNL N   1      -8.434   2.541  68.958  0.00  0.00     0.183 C 
HETATM   28  C   UNL N   1      -8.944   2.536  67.507  0.00  0.00     0.180 C 
HETATM   29  C   UNL N   1      -9.248   3.983  67.039  0.00  0.00     0.179 C 
HETATM   30  O   UNL N   1     -10.199   4.586  67.909  0.00  0.00    -0.348 OA
BRANCH  26  31
HETATM   31  O   UNL N   1      -9.017   3.356  71.175  0.00  0.00    -0.388 OA
HETATM   32  H   UNL N   1      -9.515   4.075  71.639  0.00  0.00     0.210 HD
ENDBRANCH  26  31
BRANCH  27  33
HETATM   33  O   UNL N   1      -7.124   3.059  69.051  0.00  0.00    -0.390 OA
HETATM   34  H   UNL N   1      -7.156   4.045  69.104  0.00  0.00     0.210 HD
ENDBRANCH  27  33
BRANCH  28  35
HETATM   35  O   UNL N   1      -8.041   1.874  66.656  0.00  0.00    -0.390 OA
HETATM   36  H   UNL N   1      -8.253   2.139  65.723  0.00  0.00     0.210 HD
ENDBRANCH  28  35
BRANCH  29  37
HETATM   37  C   UNL N   1      -9.830   3.966  65.616  0.00  0.00     0.198 C 
BRANCH  37  38
HETATM   38  O   UNL N   1     -11.121   4.512  65.601  0.00  0.00    -0.398 OA
HETATM   39  H   UNL N   1     -11.264   4.937  66.485  0.00  0.00     0.209 HD
ENDBRANCH  37  38
ENDBRANCH  29  37
ENDBRANCH  24  25
ENDBRANCH  16  24
ENDBRANCH  12  13
ENDBRANCH   1  12
BRANCH   7  40
HETATM   40  C   UNL N   1     -10.256  10.399  67.832  0.00  0.00     0.004 A 
HETATM   41  C   UNL N   1      -8.863  10.516  67.870  0.00  0.00     0.017 A 
HETATM   42  C   UNL N   1      -8.060   9.513  67.327  0.00  0.00     0.040 A 
HETATM   43  C   UNL N   1      -8.642   8.359  66.789  0.00  0.00     0.098 A 
HETATM   44  C   UNL N   1     -10.044   8.234  66.753  0.00  0.00     0.099 A 
HETATM   45  C   UNL N   1     -10.848   9.264  67.263  0.00  0.00     0.053 A 
BRANCH  43  46
HETATM   46  O   UNL N   1      -7.842   7.363  66.354  0.00  0.00    -0.358 OA
HETATM   47  H   UNL N   1      -7.471   6.700  66.954  0.00  0.00     0.218 HD
ENDBRANCH  43  46
BRANCH  44  48
HETATM   48  O   UNL N   1     -10.611   7.104  66.280  0.00  0.00    -0.358 OA
HETATM   49  H   UNL N   1     -10.623   6.898  65.333  0.00  0.00     0.218 HD
ENDBRANCH  44  48
ENDBRANCH   7  40
BRANCH  11  50
HETATM   50  O   UNL N   1     -13.306  14.448  72.065  0.00  0.00    -0.360 OA
HETATM   51  H   UNL N   1     -13.727  15.196  72.500  0.00  0.00     0.217 HD
ENDBRANCH  11  50
BRANCH   9  52
HETATM   52  O   UNL N   1     -11.285  17.198  68.731  0.00  0.00    -0.318 OA
BRANCH  52  53
HETATM   53  C   UNL N   1     -10.184  17.494  67.920  0.00  0.00     0.298 C 
HETATM   54  C   UNL N   1     -10.540  18.707  67.024  0.00  0.00     0.205 C 
HETATM   55  C   UNL N   1      -9.342  19.025  66.114  0.00  0.00     0.183 C 
HETATM   56  C   UNL N   1      -8.060  19.189  66.952  0.00  0.00     0.180 C 
HETATM   57  C   UNL N   1      -7.889  17.936  67.850  0.00  0.00     0.180 C 
HETATM   58  O   UNL N   1      -9.026  17.770  68.707  0.00  0.00    -0.348 OA
BRANCH  54  59
HETATM   59  O   UNL N   1     -10.929  19.832  67.781  0.00  0.00    -0.388 OA
HETATM   60  H   UNL N   1     -10.249  20.546  67.682  0.00  0.00     0.210 HD
ENDBRANCH  54  59
BRANCH  55  61
HETATM   61  O   UNL N   1      -9.609  20.173  65.351  0.00  0.00    -0.390 OA
HETATM   62  H   UNL N   1     -10.200  19.892  64.605  0.00  0.00     0.210 HD
ENDBRANCH  55  61
BRANCH  56  63
HETATM   63  O   UNL N   1      -8.136  20.356  67.732  0.00  0.00    -0.390 OA
HETATM   64  H   UNL N   1      -8.980  20.305  68.252  0.00  0.00     0.210 HD
ENDBRANCH  56  63
BRANCH  57  65
HETATM   65  C   UNL N   1      -6.594  18.038  68.672  0.00  0.00     0.205 C 
BRANCH  65  66
HETATM   66  O   UNL N   1      -6.775  18.928  69.757  0.00  0.00    -0.356 OA
BRANCH  66  67
HETATM   67  C   UNL N   1      -5.645  19.778  69.889  0.00  0.00     0.291 C 
HETATM   68  C   UNL N   1      -5.415  20.041  71.397  0.00  0.00     0.204 C 
HETATM   69  C   UNL N   1      -4.169  20.927  71.618  0.00  0.00     0.183 C 
HETATM   70  C   UNL N   1      -2.977  20.294  70.869  0.00  0.00     0.178 C 
HETATM   71  C   UNL N   1      -3.353  19.993  69.393  0.00  0.00     0.152 C 
HETATM   72  O   UNL N   1      -4.492  19.141  69.344  0.00  0.00    -0.351 OA
HETATM   73  C   UNL N   1      -2.196  19.291  68.679  0.00  0.00     0.042 C 
BRANCH  68  74
HETATM   74  O   UNL N   1      -6.550  20.592  72.017  0.00  0.00    -0.388 OA
HETATM   75  H   UNL N   1      -7.351  20.171  71.610  0.00  0.00     0.210 HD
ENDBRANCH  68  74
BRANCH  69  76
HETATM   76  O   UNL N   1      -4.398  22.264  71.231  0.00  0.00    -0.390 OA
HETATM   77  H   UNL N   1      -4.460  22.837  72.035  0.00  0.00     0.210 HD
ENDBRANCH  69  76
BRANCH  70  78
HETATM   78  O   UNL N   1      -1.825  21.095  70.980  0.00  0.00    -0.390 OA
HETATM   79  H   UNL N   1      -1.084  20.516  71.298  0.00  0.00     0.210 HD
ENDBRANCH  70  78
ENDBRANCH  66  67
ENDBRANCH  65  66
ENDBRANCH  57  65
ENDBRANCH  52  53
ENDBRANCH   9  52
TORSDOF 26
ENDMDL
MODEL 7
REMARK VINA RESULT:      -6.9      4.483      8.087
REMARK  26 active torsions:
REMARK  status: ('A' for Active; 'I' for Inactive)
REMARK    1  A    between atoms: O_1  and  C_2 
REMARK    2  A    between atoms: O_1  and  C_54 
REMARK    3  A    between atoms: C_3  and  O_4 
REMARK    4  A    between atoms: C_5  and  O_6 
REMARK    5  A    between atoms: C_7  and  O_11 
REMARK    6  A    between atoms: O_11  and  C_12 
REMARK    7  A    between atoms: C_18  and  C_19 
REMARK    8  A    between atoms: C_21  and  O_22 
REMARK    9  A    between atoms: C_23  and  O_24 
REMARK   10  A    between atoms: C_28  and  O_29 
REMARK   11  A    between atoms: O_29  and  C_30 
REMARK   12  A    between atoms: C_32  and  C_39 
REMARK   13  A    between atoms: C_33  and  O_34 
REMARK   14  A    between atoms: C_35  and  O_36 
REMARK   15  A    between atoms: C_37  and  O_38 
REMARK   16  A    between atoms: C_39  and  O_40 
REMARK   17  A    between atoms: O_40  and  C_41 
REMARK   18  A    between atoms: C_44  and  O_45 
REMARK   19  A    between atoms: C_46  and  O_47 
REMARK   20  A    between atoms: C_48  and  O_49 
REMARK   21  A    between atoms: C_52  and  O_53 
REMARK   22  A    between atoms: C_56  and  C_63 
REMARK   23  A    between atoms: C_57  and  O_58 
REMARK   24  A    between atoms: C_59  and  O_60 
REMARK   25  A    between atoms: C_61  and  O_62 
REMARK   26  A    between atoms: C_63  and  O_64 
ROOT
HETATM    1  C   UNL N   1      -8.079  11.341  68.573  0.00  0.00     0.157 A 
HETATM    2  C   UNL N   1      -6.817  11.466  69.207  0.00  0.00     0.223 A 
HETATM    3  O   UNL N   1      -6.224  10.459  69.539  0.00  0.00    -0.284 OA
HETATM    4  C   UNL N   1      -6.244  12.767  69.382  0.00  0.00     0.084 A 
HETATM    5  C   UNL N   1      -7.011  13.857  68.933  0.00  0.00     0.096 A 
HETATM    6  O   UNL N   1      -8.202  13.686  68.411  0.00  0.00    -0.306 OA
HETATM    7  C   UNL N   1      -8.757  12.515  68.200  0.00  0.00     0.124 A 
HETATM    8  C   UNL N   1      -6.526  15.150  68.947  0.00  0.00     0.075 A 
HETATM    9  C   UNL N   1      -5.230  15.434  69.382  0.00  0.00     0.077 A 
HETATM   10  C   UNL N   1      -4.460  14.383  69.906  0.00  0.00     0.074 A 
HETATM   11  C   UNL N   1      -4.945  13.053  69.929  0.00  0.00     0.085 A 
ENDROOT
BRANCH   1  12
HETATM   12  O   UNL N   1      -8.585  10.107  68.299  0.00  0.00    -0.311 OA
BRANCH  12  13
HETATM   13  C   UNL N   1      -8.334   9.393  67.132  0.00  0.00     0.298 C 
HETATM   14  C   UNL N   1      -9.640   8.776  66.603  0.00  0.00     0.205 C 
HETATM   15  C   UNL N   1     -10.190   7.766  67.640  0.00  0.00     0.183 C 
HETATM   16  C   UNL N   1      -9.112   6.694  68.002  0.00  0.00     0.184 C 
HETATM   17  C   UNL N   1      -7.779   7.441  68.339  0.00  0.00     0.152 C 
HETATM   18  O   UNL N   1      -7.377   8.367  67.338  0.00  0.00    -0.351 OA
HETATM   19  C   UNL N   1      -6.634   6.436  68.504  0.00  0.00     0.042 C 
BRANCH  14  20
HETATM   20  O   UNL N   1      -9.442   8.179  65.340  0.00  0.00    -0.388 OA
HETATM   21  H   UNL N   1      -9.019   8.836  64.731  0.00  0.00     0.210 HD
ENDBRANCH  14  20
BRANCH  15  22
HETATM   22  O   UNL N   1     -11.387   7.210  67.156  0.00  0.00    -0.390 OA
HETATM   23  H   UNL N   1     -11.155   6.570  66.435  0.00  0.00     0.210 HD
ENDBRANCH  15  22
BRANCH  16  24
HETATM   24  O   UNL N   1      -9.405   5.902  69.158  0.00  0.00    -0.348 OA
BRANCH  24  25
HETATM   25  C   UNL N   1      -9.748   6.549  70.376  0.00  0.00     0.292 C 
HETATM   26  C   UNL N   1     -11.188   6.177  70.845  0.00  0.00     0.204 C 
HETATM   27  C   UNL N   1     -11.478   6.759  72.251  0.00  0.00     0.183 C 
HETATM   28  C   UNL N   1     -10.359   6.319  73.209  0.00  0.00     0.180 C 
HETATM   29  C   UNL N   1      -8.971   6.680  72.617  0.00  0.00     0.179 C 
HETATM   30  O   UNL N   1      -8.814   6.072  71.340  0.00  0.00    -0.348 OA
BRANCH  26  31
HETATM   31  O   UNL N   1     -12.185   6.556  69.931  0.00  0.00    -0.388 OA
HETATM   32  H   UNL N   1     -13.007   6.769  70.443  0.00  0.00     0.210 HD
ENDBRANCH  26  31
BRANCH  27  33
HETATM   33  O   UNL N   1     -11.629   8.163  72.232  0.00  0.00    -0.390 OA
HETATM   34  H   UNL N   1     -10.747   8.597  72.338  0.00  0.00     0.210 HD
ENDBRANCH  27  33
BRANCH  28  35
HETATM   35  O   UNL N   1     -10.552   6.857  74.494  0.00  0.00    -0.390 OA
HETATM   36  H   UNL N   1     -10.067   6.281  75.141  0.00  0.00     0.210 HD
ENDBRANCH  28  35
BRANCH  29  37
HETATM   37  C   UNL N   1      -7.854   6.168  73.542  0.00  0.00     0.198 C 
BRANCH  37  38
HETATM   38  O   UNL N   1      -7.612   7.079  74.579  0.00  0.00    -0.398 OA
HETATM   39  H   UNL N   1      -6.688   7.419  74.455  0.00  0.00     0.209 HD
ENDBRANCH  37  38
ENDBRANCH  29  37
ENDBRANCH  24  25
ENDBRANCH  16  24
ENDBRANCH  12  13
ENDBRANCH   1  12
BRANCH   7  40
HETATM   40  C   UNL N   1      -9.950  12.593  67.365  0.00  0.00     0.004 A 
HETATM   41  C   UNL N   1     -11.147  13.064  67.914  0.00  0.00     0.017 A 
HETATM   42  C   UNL N   1     -12.206  13.425  67.080  0.00  0.00     0.040 A 
HETATM   43  C   UNL N   1     -12.058  13.367  65.689  0.00  0.00     0.098 A 
HETATM   44  C   UNL N   1     -10.853  12.898  65.132  0.00  0.00     0.099 A 
HETATM   45  C   UNL N   1      -9.806  12.497  65.976  0.00  0.00     0.053 A 
BRANCH  43  46
HETATM   46  O   UNL N   1     -13.063  13.808  64.904  0.00  0.00    -0.358 OA
HETATM   47  H   UNL N   1     -13.225  14.750  64.753  0.00  0.00     0.218 HD
ENDBRANCH  43  46
BRANCH  44  48
HETATM   48  O   UNL N   1     -10.686  12.884  63.793  0.00  0.00    -0.358 OA
HETATM   49  H   UNL N   1     -11.120  12.223  63.232  0.00  0.00     0.218 HD
ENDBRANCH  44  48
ENDBRANCH   7  40
BRANCH  11  50
HETATM   50  O   UNL N   1      -4.130  12.106  70.449  0.00  0.00    -0.360 OA
HETATM   51  H   UNL N   1      -4.419  11.309  70.904  0.00  0.00     0.217 HD
ENDBRANCH  11  50
BRANCH   9  52
HETATM   52  O   UNL N   1      -4.707  16.700  69.299  0.00  0.00    -0.318 OA
BRANCH  52  53
HETATM   53  C   UNL N   1      -5.457  17.881  69.318  0.00  0.00     0.298 C 
HETATM   54  C   UNL N   1      -5.081  18.688  70.586  0.00  0.00     0.205 C 
HETATM   55  C   UNL N   1      -5.917  19.978  70.624  0.00  0.00     0.183 C 
HETATM   56  C   UNL N   1      -5.776  20.748  69.298  0.00  0.00     0.180 C 
HETATM   57  C   UNL N   1      -6.104  19.787  68.126  0.00  0.00     0.180 C 
HETATM   58  O   UNL N   1      -5.225  18.654  68.141  0.00  0.00    -0.348 OA
BRANCH  54  59
HETATM   59  O   UNL N   1      -3.699  18.964  70.652  0.00  0.00    -0.388 OA
HETATM   60  H   UNL N   1      -3.254  18.607  69.841  0.00  0.00     0.210 HD
ENDBRANCH  54  59
BRANCH  55  61
HETATM   61  O   UNL N   1      -5.534  20.767  71.722  0.00  0.00    -0.390 OA
HETATM   62  H   UNL N   1      -4.925  21.468  71.373  0.00  0.00     0.210 HD
ENDBRANCH  55  61
BRANCH  56  63
HETATM   63  O   UNL N   1      -4.473  21.263  69.172  0.00  0.00    -0.390 OA
HETATM   64  H   UNL N   1      -4.090  21.314  70.086  0.00  0.00     0.210 HD
ENDBRANCH  56  63
BRANCH  57  65
HETATM   65  C   UNL N   1      -6.020  20.529  66.783  0.00  0.00     0.205 C 
BRANCH  65  66
HETATM   66  O   UNL N   1      -7.192  20.298  66.025  0.00  0.00    -0.356 OA
BRANCH  66  67
HETATM   67  C   UNL N   1      -8.046  19.391  66.705  0.00  0.00     0.291 C 
HETATM   68  C   UNL N   1      -9.474  19.987  66.710  0.00  0.00     0.204 C 
HETATM   69  C   UNL N   1     -10.469  19.028  67.399  0.00  0.00     0.183 C 
HETATM   70  C   UNL N   1     -10.338  17.634  66.749  0.00  0.00     0.178 C 
HETATM   71  C   UNL N   1      -8.853  17.179  66.720  0.00  0.00     0.152 C 
HETATM   72  O   UNL N   1      -8.064  18.137  66.025  0.00  0.00    -0.351 OA
HETATM   73  C   UNL N   1      -8.720  15.834  66.001  0.00  0.00     0.042 C 
BRANCH  68  74
HETATM   74  O   UNL N   1      -9.512  21.266  67.292  0.00  0.00    -0.388 OA
HETATM   75  H   UNL N   1      -9.359  21.931  66.571  0.00  0.00     0.210 HD
ENDBRANCH  68  74
BRANCH  69  76
HETATM   76  O   UNL N   1     -10.282  18.989  68.796  0.00  0.00    -0.390 OA
HETATM   77  H   UNL N   1      -9.440  18.514  69.006  0.00  0.00     0.210 HD
ENDBRANCH  69  76
BRANCH  70  78
HETATM   78  O   UNL N   1     -11.177  16.698  67.382  0.00  0.00    -0.390 OA
HETATM   79  H   UNL N   1     -12.114  16.998  67.256  0.00  0.00     0.210 HD
ENDBRANCH  70  78
ENDBRANCH  66  67
ENDBRANCH  65  66
ENDBRANCH  57  65
ENDBRANCH  52  53
ENDBRANCH   9  52
TORSDOF 26
ENDMDL
MODEL 8
REMARK VINA RESULT:      -6.8      3.244     11.018
REMARK  26 active torsions:
REMARK  status: ('A' for Active; 'I' for Inactive)
REMARK    1  A    between atoms: O_1  and  C_2 
REMARK    2  A    between atoms: O_1  and  C_54 
REMARK    3  A    between atoms: C_3  and  O_4 
REMARK    4  A    between atoms: C_5  and  O_6 
REMARK    5  A    between atoms: C_7  and  O_11 
REMARK    6  A    between atoms: O_11  and  C_12 
REMARK    7  A    between atoms: C_18  and  C_19 
REMARK    8  A    between atoms: C_21  and  O_22 
REMARK    9  A    between atoms: C_23  and  O_24 
REMARK   10  A    between atoms: C_28  and  O_29 
REMARK   11  A    between atoms: O_29  and  C_30 
REMARK   12  A    between atoms: C_32  and  C_39 
REMARK   13  A    between atoms: C_33  and  O_34 
REMARK   14  A    between atoms: C_35  and  O_36 
REMARK   15  A    between atoms: C_37  and  O_38 
REMARK   16  A    between atoms: C_39  and  O_40 
REMARK   17  A    between atoms: O_40  and  C_41 
REMARK   18  A    between atoms: C_44  and  O_45 
REMARK   19  A    between atoms: C_46  and  O_47 
REMARK   20  A    between atoms: C_48  and  O_49 
REMARK   21  A    between atoms: C_52  and  O_53 
REMARK   22  A    between atoms: C_56  and  C_63 
REMARK   23  A    between atoms: C_57  and  O_58 
REMARK   24  A    between atoms: C_59  and  O_60 
REMARK   25  A    between atoms: C_61  and  O_62 
REMARK   26  A    between atoms: C_63  and  O_64 
ROOT
HETATM    1  C   UNL N   1     -10.310  10.799  67.560  0.00  0.00     0.157 A 
HETATM    2  C   UNL N   1      -9.616  10.568  66.346  0.00  0.00     0.223 A 
HETATM    3  O   UNL N   1      -9.221  11.521  65.704  0.00  0.00    -0.284 OA
HETATM    4  C   UNL N   1      -9.340   9.223  65.937  0.00  0.00     0.084 A 
HETATM    5  C   UNL N   1      -9.823   8.201  66.775  0.00  0.00     0.096 A 
HETATM    6  O   UNL N   1     -10.515   8.473  67.855  0.00  0.00    -0.306 OA
HETATM    7  C   UNL N   1     -10.767   9.686  68.288  0.00  0.00     0.124 A 
HETATM    8  C   UNL N   1      -9.532   6.870  66.550  0.00  0.00     0.075 A 
HETATM    9  C   UNL N   1      -8.713   6.476  65.489  0.00  0.00     0.077 A 
HETATM   10  C   UNL N   1      -8.272   7.459  64.589  0.00  0.00     0.074 A 
HETATM   11  C   UNL N   1      -8.580   8.828  64.782  0.00  0.00     0.085 A 
ENDROOT
BRANCH   1  12
HETATM   12  O   UNL N   1     -10.482  12.069  68.017  0.00  0.00    -0.311 OA
BRANCH  12  13
HETATM   13  C   UNL N   1     -11.535  12.903  67.655  0.00  0.00     0.298 C 
HETATM   14  C   UNL N   1     -11.098  13.833  66.511  0.00  0.00     0.205 C 
HETATM   15  C   UNL N   1      -9.949  14.748  67.002  0.00  0.00     0.183 C 
HETATM   16  C   UNL N   1     -10.363  15.523  68.294  0.00  0.00     0.184 C 
HETATM   17  C   UNL N   1     -10.964  14.491  69.306  0.00  0.00     0.152 C 
HETATM   18  O   UNL N   1     -11.991  13.681  68.750  0.00  0.00    -0.351 OA
HETATM   19  C   UNL N   1     -11.573  15.221  70.508  0.00  0.00     0.042 C 
BRANCH  14  20
HETATM   20  O   UNL N   1     -12.191  14.579  66.021  0.00  0.00    -0.388 OA
HETATM   21  H   UNL N   1     -11.936  15.007  65.164  0.00  0.00     0.210 HD
ENDBRANCH  14  20
BRANCH  15  22
HETATM   22  O   UNL N   1      -9.547  15.592  65.952  0.00  0.00    -0.390 OA
HETATM   23  H   UNL N   1     -10.144  16.384  65.955  0.00  0.00     0.210 HD
ENDBRANCH  15  22
BRANCH  16  24
HETATM   24  O   UNL N   1      -9.288  16.158  68.994  0.00  0.00    -0.348 OA
BRANCH  24  25
HETATM   25  C   UNL N   1      -8.894  17.471  68.620  0.00  0.00     0.292 C 
HETATM   26  C   UNL N   1      -7.407  17.520  68.155  0.00  0.00     0.204 C 
HETATM   27  C   UNL N   1      -7.049  18.921  67.598  0.00  0.00     0.183 C 
HETATM   28  C   UNL N   1      -8.072  19.298  66.513  0.00  0.00     0.180 C 
HETATM   29  C   UNL N   1      -9.515  19.153  67.062  0.00  0.00     0.179 C 
HETATM   30  O   UNL N   1      -9.730  17.824  67.522  0.00  0.00    -0.348 OA
BRANCH  26  31
HETATM   31  O   UNL N   1      -6.499  17.132  69.154  0.00  0.00    -0.388 OA
HETATM   32  H   UNL N   1      -7.016  16.891  69.963  0.00  0.00     0.210 HD
ENDBRANCH  26  31
BRANCH  27  33
HETATM   33  O   UNL N   1      -6.975  19.901  68.611  0.00  0.00    -0.390 OA
HETATM   34  H   UNL N   1      -7.873  20.276  68.780  0.00  0.00     0.210 HD
ENDBRANCH  27  33
BRANCH  28  35
HETATM   35  O   UNL N   1      -7.816  20.583  66.002  0.00  0.00    -0.390 OA
HETATM   36  H   UNL N   1      -8.282  20.660  65.128  0.00  0.00     0.210 HD
ENDBRANCH  28  35
BRANCH  29  37
HETATM   37  C   UNL N   1     -10.534  19.456  65.950  0.00  0.00     0.198 C 
BRANCH  37  38
HETATM   38  O   UNL N   1     -10.843  18.294  65.229  0.00  0.00    -0.398 OA
HETATM   39  H   UNL N   1     -11.427  18.568  64.477  0.00  0.00     0.209 HD
ENDBRANCH  37  38
ENDBRANCH  29  37
ENDBRANCH  24  25
ENDBRANCH  16  24
ENDBRANCH  12  13
ENDBRANCH   1  12
BRANCH   7  40
HETATM   40  C   UNL N   1     -11.311   9.706  69.641  0.00  0.00     0.004 A 
HETATM   41  C   UNL N   1     -12.481  10.426  69.905  0.00  0.00     0.017 A 
HETATM   42  C   UNL N   1     -13.175  10.223  71.097  0.00  0.00     0.040 A 
HETATM   43  C   UNL N   1     -12.735   9.259  72.013  0.00  0.00     0.098 A 
HETATM   44  C   UNL N   1     -11.561   8.528  71.750  0.00  0.00     0.099 A 
HETATM   45  C   UNL N   1     -10.844   8.766  70.568  0.00  0.00     0.053 A 
BRANCH  43  46
HETATM   46  O   UNL N   1     -13.474   9.017  73.116  0.00  0.00    -0.358 OA
HETATM   47  H   UNL N   1     -13.131   9.160  74.009  0.00  0.00     0.218 HD
ENDBRANCH  43  46
BRANCH  44  48
HETATM   48  O   UNL N   1     -11.156   7.566  72.604  0.00  0.00    -0.358 OA
HETATM   49  H   UNL N   1     -11.771   7.139  73.219  0.00  0.00     0.218 HD
ENDBRANCH  44  48
ENDBRANCH   7  40
BRANCH  11  50
HETATM   50  O   UNL N   1      -8.108   9.704  63.865  0.00  0.00    -0.360 OA
HETATM   51  H   UNL N   1      -7.185   9.951  63.752  0.00  0.00     0.217 HD
ENDBRANCH  11  50
BRANCH   9  52
HETATM   52  O   UNL N   1      -8.336   5.167  65.323  0.00  0.00    -0.318 OA
BRANCH  52  53
HETATM   53  C   UNL N   1      -8.660   4.371  64.220  0.00  0.00     0.298 C 
HETATM   54  C   UNL N   1      -9.924   3.543  64.557  0.00  0.00     0.205 C 
HETATM   55  C   UNL N   1     -10.274   2.650  63.355  0.00  0.00     0.183 C 
HETATM   56  C   UNL N   1     -10.373   3.494  62.071  0.00  0.00     0.180 C 
HETATM   57  C   UNL N   1      -9.071   4.323  61.918  0.00  0.00     0.180 C 
HETATM   58  O   UNL N   1      -8.875   5.171  63.057  0.00  0.00    -0.348 OA
BRANCH  54  59
HETATM   59  O   UNL N   1     -11.012   4.361  64.929  0.00  0.00    -0.388 OA
HETATM   60  H   UNL N   1     -11.822   4.077  64.434  0.00  0.00     0.210 HD
ENDBRANCH  54  59
BRANCH  55  61
HETATM   61  O   UNL N   1     -11.466   1.951  63.606  0.00  0.00    -0.390 OA
HETATM   62  H   UNL N   1     -11.363   1.516  64.492  0.00  0.00     0.210 HD
ENDBRANCH  55  61
BRANCH  56  63
HETATM   63  O   UNL N   1     -11.497   4.337  62.130  0.00  0.00    -0.390 OA
HETATM   64  H   UNL N   1     -12.288   3.784  61.899  0.00  0.00     0.210 HD
ENDBRANCH  56  63
BRANCH  57  65
HETATM   65  C   UNL N   1      -9.109   5.147  60.621  0.00  0.00     0.205 C 
BRANCH  65  66
HETATM   66  O   UNL N   1      -9.472   6.485  60.905  0.00  0.00    -0.356 OA
BRANCH  66  67
HETATM   67  C   UNL N   1     -10.682   6.817  60.240  0.00  0.00     0.291 C 
HETATM   68  C   UNL N   1     -10.401   8.016  59.302  0.00  0.00     0.204 C 
HETATM   69  C   UNL N   1     -11.668   8.405  58.511  0.00  0.00     0.183 C 
HETATM   70  C   UNL N   1     -12.223   7.142  57.819  0.00  0.00     0.178 C 
HETATM   71  C   UNL N   1     -12.378   5.980  58.838  0.00  0.00     0.152 C 
HETATM   72  O   UNL N   1     -11.129   5.709  59.462  0.00  0.00    -0.351 OA
HETATM   73  C   UNL N   1     -12.850   4.708  58.131  0.00  0.00     0.042 C 
BRANCH  68  74
HETATM   74  O   UNL N   1      -9.874   9.119  59.997  0.00  0.00    -0.388 OA
HETATM   75  H   UNL N   1      -8.998   8.848  60.375  0.00  0.00     0.210 HD
ENDBRANCH  68  74
BRANCH  69  76
HETATM   76  O   UNL N   1     -12.629   9.034  59.330  0.00  0.00    -0.390 OA
HETATM   77  H   UNL N   1     -13.477   8.524  59.301  0.00  0.00     0.210 HD
ENDBRANCH  69  76
BRANCH  70  78
HETATM   78  O   UNL N   1     -13.419   7.422  57.133  0.00  0.00    -0.390 OA
HETATM   79  H   UNL N   1     -13.939   6.578  57.074  0.00  0.00     0.210 HD
ENDBRANCH  70  78
ENDBRANCH  66  67
ENDBRANCH  65  66
ENDBRANCH  57  65
ENDBRANCH  52  53
ENDBRANCH   9  52
TORSDOF 26
ENDMDL
MODEL 9
REMARK VINA RESULT:      -6.8      3.485      7.449
REMARK  26 active torsions:
REMARK  status: ('A' for Active; 'I' for Inactive)
REMARK    1  A    between atoms: O_1  and  C_2 
REMARK    2  A    between atoms: O_1  and  C_54 
REMARK    3  A    between atoms: C_3  and  O_4 
REMARK    4  A    between atoms: C_5  and  O_6 
REMARK    5  A    between atoms: C_7  and  O_11 
REMARK    6  A    between atoms: O_11  and  C_12 
REMARK    7  A    between atoms: C_18  and  C_19 
REMARK    8  A    between atoms: C_21  and  O_22 
REMARK    9  A    between atoms: C_23  and  O_24 
REMARK   10  A    between atoms: C_28  and  O_29 
REMARK   11  A    between atoms: O_29  and  C_30 
REMARK   12  A    between atoms: C_32  and  C_39 
REMARK   13  A    between atoms: C_33  and  O_34 
REMARK   14  A    between atoms: C_35  and  O_36 
REMARK   15  A    between atoms: C_37  and  O_38 
REMARK   16  A    between atoms: C_39  and  O_40 
REMARK   17  A    between atoms: O_40  and  C_41 
REMARK   18  A    between atoms: C_44  and  O_45 
REMARK   19  A    between atoms: C_46  and  O_47 
REMARK   20  A    between atoms: C_48  and  O_49 
REMARK   21  A    between atoms: C_52  and  O_53 
REMARK   22  A    between atoms: C_56  and  C_63 
REMARK   23  A    between atoms: C_57  and  O_58 
REMARK   24  A    between atoms: C_59  and  O_60 
REMARK   25  A    between atoms: C_61  and  O_62 
REMARK   26  A    between atoms: C_63  and  O_64 
ROOT
HETATM    1  C   UNL N   1     -10.730  10.425  69.056  0.00  0.00     0.157 A 
HETATM    2  C   UNL N   1     -11.423  11.586  69.479  0.00  0.00     0.223 A 
HETATM    3  O   UNL N   1     -11.952  11.590  70.572  0.00  0.00    -0.284 OA
HETATM    4  C   UNL N   1     -11.430  12.747  68.638  0.00  0.00     0.084 A 
HETATM    5  C   UNL N   1     -10.761  12.634  67.406  0.00  0.00     0.096 A 
HETATM    6  O   UNL N   1     -10.190  11.512  67.039  0.00  0.00    -0.306 OA
HETATM    7  C   UNL N   1     -10.129  10.433  67.784  0.00  0.00     0.124 A 
HETATM    8  C   UNL N   1     -10.604  13.710  66.556  0.00  0.00     0.075 A 
HETATM    9  C   UNL N   1     -11.079  14.979  66.897  0.00  0.00     0.077 A 
HETATM   10  C   UNL N   1     -11.816  15.116  68.084  0.00  0.00     0.074 A 
HETATM   11  C   UNL N   1     -12.015  14.021  68.960  0.00  0.00     0.085 A 
ENDROOT
BRANCH   1  12
HETATM   12  O   UNL N   1     -10.619   9.354  69.889  0.00  0.00    -0.311 OA
BRANCH  12  13
HETATM   13  C   UNL N   1     -11.482   8.263  69.891  0.00  0.00     0.298 C 
HETATM   14  C   UNL N   1     -12.039   8.037  71.306  0.00  0.00     0.205 C 
HETATM   15  C   UNL N   1     -10.875   7.692  72.269  0.00  0.00     0.183 C 
HETATM   16  C   UNL N   1     -10.051   6.476  71.736  0.00  0.00     0.184 C 
HETATM   17  C   UNL N   1      -9.707   6.745  70.233  0.00  0.00     0.152 C 
HETATM   18  O   UNL N   1     -10.839   7.082  69.441  0.00  0.00    -0.351 OA
HETATM   19  C   UNL N   1      -9.076   5.498  69.602  0.00  0.00     0.042 C 
BRANCH  14  20
HETATM   20  O   UNL N   1     -13.034   7.036  71.305  0.00  0.00    -0.388 OA
HETATM   21  H   UNL N   1     -13.757   7.294  71.933  0.00  0.00     0.210 HD
ENDBRANCH  14  20
BRANCH  15  22
HETATM   22  O   UNL N   1     -11.387   7.493  73.562  0.00  0.00    -0.390 OA
HETATM   23  H   UNL N   1     -10.897   8.096  74.179  0.00  0.00     0.210 HD
ENDBRANCH  15  22
BRANCH  16  24
HETATM   24  O   UNL N   1      -8.791   6.265  72.381  0.00  0.00    -0.348 OA
BRANCH  24  25
HETATM   25  C   UNL N   1      -8.147   7.357  73.024  0.00  0.00     0.292 C 
HETATM   26  C   UNL N   1      -7.878   7.066  74.531  0.00  0.00     0.204 C 
HETATM   27  C   UNL N   1      -7.032   8.196  75.169  0.00  0.00     0.183 C 
HETATM   28  C   UNL N   1      -5.766   8.404  74.322  0.00  0.00     0.180 C 
HETATM   29  C   UNL N   1      -6.145   8.621  72.834  0.00  0.00     0.179 C 
HETATM   30  O   UNL N   1      -6.898   7.513  72.356  0.00  0.00    -0.348 OA
BRANCH  26  31
HETATM   31  O   UNL N   1      -9.050   6.840  75.271  0.00  0.00    -0.388 OA
HETATM   32  H   UNL N   1      -9.372   5.926  75.067  0.00  0.00     0.210 HD
ENDBRANCH  26  31
BRANCH  27  33
HETATM   33  O   UNL N   1      -7.762   9.395  75.324  0.00  0.00    -0.390 OA
HETATM   34  H   UNL N   1      -8.269   9.587  74.497  0.00  0.00     0.210 HD
ENDBRANCH  27  33
BRANCH  28  35
HETATM   35  O   UNL N   1      -4.980   9.452  74.835  0.00  0.00    -0.390 OA
HETATM   36  H   UNL N   1      -5.591  10.111  75.257  0.00  0.00     0.210 HD
ENDBRANCH  28  35
BRANCH  29  37
HETATM   37  C   UNL N   1      -4.873   8.752  71.979  0.00  0.00     0.198 C 
BRANCH  37  38
HETATM   38  O   UNL N   1      -4.410  10.075  71.977  0.00  0.00    -0.398 OA
HETATM   39  H   UNL N   1      -4.179  10.298  71.038  0.00  0.00     0.209 HD
ENDBRANCH  37  38
ENDBRANCH  29  37
ENDBRANCH  24  25
ENDBRANCH  16  24
ENDBRANCH  12  13
ENDBRANCH   1  12
BRANCH   7  40
HETATM   40  C   UNL N   1      -9.211   9.430  67.259  0.00  0.00     0.004 A 
HETATM   41  C   UNL N   1      -7.913   9.343  67.774  0.00  0.00     0.017 A 
HETATM   42  C   UNL N   1      -7.126   8.223  67.507  0.00  0.00     0.040 A 
HETATM   43  C   UNL N   1      -7.649   7.156  66.766  0.00  0.00     0.098 A 
HETATM   44  C   UNL N   1      -8.956   7.236  66.249  0.00  0.00     0.099 A 
HETATM   45  C   UNL N   1      -9.728   8.383  66.486  0.00  0.00     0.053 A 
BRANCH  43  46
HETATM   46  O   UNL N   1      -6.900   6.045  66.599  0.00  0.00    -0.358 OA
HETATM   47  H   UNL N   1      -6.517   5.564  67.346  0.00  0.00     0.218 HD
ENDBRANCH  43  46
BRANCH  44  48
HETATM   48  O   UNL N   1      -9.482   6.192  65.575  0.00  0.00    -0.358 OA
HETATM   49  H   UNL N   1      -8.925   5.497  65.195  0.00  0.00     0.218 HD
ENDBRANCH  44  48
ENDBRANCH   7  40
BRANCH  11  50
HETATM   50  O   UNL N   1     -12.734  14.249  70.082  0.00  0.00    -0.360 OA
HETATM   51  H   UNL N   1     -12.546  13.880  70.951  0.00  0.00     0.217 HD
ENDBRANCH  11  50
BRANCH   9  52
HETATM   52  O   UNL N   1     -10.834  16.073  66.104  0.00  0.00    -0.318 OA
BRANCH  52  53
HETATM   53  C   UNL N   1      -9.692  16.878  66.178  0.00  0.00     0.298 C 
HETATM   54  C   UNL N   1     -10.132  18.343  66.418  0.00  0.00     0.205 C 
HETATM   55  C   UNL N   1      -8.882  19.237  66.479  0.00  0.00     0.183 C 
HETATM   56  C   UNL N   1      -7.877  18.684  67.506  0.00  0.00     0.180 C 
HETATM   57  C   UNL N   1      -7.603  17.192  67.181  0.00  0.00     0.180 C 
HETATM   58  O   UNL N   1      -8.820  16.436  67.218  0.00  0.00    -0.348 OA
BRANCH  54  59
HETATM   59  O   UNL N   1     -10.924  18.479  67.577  0.00  0.00    -0.388 OA
HETATM   60  H   UNL N   1     -11.862  18.242  67.365  0.00  0.00     0.210 HD
ENDBRANCH  54  59
BRANCH  55  61
HETATM   61  O   UNL N   1      -9.251  20.559  66.778  0.00  0.00    -0.390 OA
HETATM   62  H   UNL N   1      -8.879  21.131  66.058  0.00  0.00     0.210 HD
ENDBRANCH  55  61
BRANCH  56  63
HETATM   63  O   UNL N   1      -8.386  18.826  68.809  0.00  0.00    -0.390 OA
HETATM   64  H   UNL N   1      -8.867  19.694  68.841  0.00  0.00     0.210 HD
ENDBRANCH  56  63
BRANCH  57  65
HETATM   65  C   UNL N   1      -6.567  16.613  68.157  0.00  0.00     0.205 C 
BRANCH  65  66
HETATM   66  O   UNL N   1      -7.217  16.064  69.289  0.00  0.00    -0.356 OA
BRANCH  66  67
HETATM   67  C   UNL N   1      -6.399  15.074  69.893  0.00  0.00     0.291 C 
HETATM   68  C   UNL N   1      -6.571  13.758  69.097  0.00  0.00     0.204 C 
HETATM   69  C   UNL N   1      -5.672  12.643  69.675  0.00  0.00     0.183 C 
HETATM   70  C   UNL N   1      -4.226  13.174  69.766  0.00  0.00     0.178 C 
HETATM   71  C   UNL N   1      -4.189  14.540  70.505  0.00  0.00     0.152 C 
HETATM   72  O   UNL N   1      -5.032  15.476  69.843  0.00  0.00    -0.351 OA
HETATM   73  C   UNL N   1      -2.765  15.101  70.519  0.00  0.00     0.042 C 
BRANCH  68  74
HETATM   74  O   UNL N   1      -7.914  13.349  69.034  0.00  0.00    -0.388 OA
HETATM   75  H   UNL N   1      -8.097  13.051  68.105  0.00  0.00     0.210 HD
ENDBRANCH  68  74
BRANCH  69  76
HETATM   76  O   UNL N   1      -6.150  12.170  70.915  0.00  0.00    -0.390 OA
HETATM   77  H   UNL N   1      -5.787  12.730  71.646  0.00  0.00     0.210 HD
ENDBRANCH  69  76
BRANCH  70  78
HETATM   78  O   UNL N   1      -3.371  12.222  70.349  0.00  0.00    -0.390 OA
HETATM   79  H   UNL N   1      -3.416  12.338  71.334  0.00  0.00     0.210 HD
ENDBRANCH  70  78
ENDBRANCH  66  67
ENDBRANCH  65  66
ENDBRANCH  57  65
ENDBRANCH  52  53
ENDBRANCH   9  52
TORSDOF 26
ENDMDL
