# Supplementary material for: Structure-based computational screening of 470 natural quercetin derivatives for identification of SARS-CoV-2 Mpro inhibitor
Source: PeerJ. 2023 Mar 14;11:e14915. doi: 10.7717/peerj.14915 (PMC10022500; doi:10.7717/peerj.14915)
Supplement: Supplemental Information 1 [file peerj-11-14915-s001.zip › Screening 470 Quercetin Derivates as Anticovid/Docking results/Binding affinity results.csv]

Ligand	Binding Affinity	rmsd/ub	rmsd/lb
protein_10_uff_E=867.93	-8.7	0.0	0.0
protein_10_uff_E=867.93	-8.4	9.649	3.004
protein_10_uff_E=867.93	-8.3	2.636	1.595
protein_10_uff_E=867.93	-8.3	9.297	2.315
protein_10_uff_E=867.93	-8.1	9.669	3.001
protein_10_uff_E=867.93	-8.1	8.99	2.188
protein_10_uff_E=867.93	-8.1	10.244	2.11
protein_10_uff_E=867.93	-8.1	7.406	2.692
protein_10_uff_E=867.93	-8.1	9.296	3.172
protein_11_uff_E=1275.40	-8.2	0.0	0.0
protein_11_uff_E=1275.40	-8.0	2.096	1.511
protein_11_uff_E=1275.40	-7.9	6.436	1.498
protein_11_uff_E=1275.40	-7.6	3.454	2.123
protein_11_uff_E=1275.40	-7.6	3.426	2.163
protein_11_uff_E=1275.40	-7.5	3.279	2.053
protein_11_uff_E=1275.40	-7.5	4.228	1.987
protein_11_uff_E=1275.40	-7.5	5.7	2.572
protein_11_uff_E=1275.40	-7.4	4.297	2.077
protein_12_uff_E=877.19	-9.3	0.0	0.0
protein_12_uff_E=877.19	-8.8	4.295	1.901
protein_12_uff_E=877.19	-8.5	8.403	2.406
protein_12_uff_E=877.19	-8.4	7.432	2.146
protein_12_uff_E=877.19	-8.4	4.512	1.892
protein_12_uff_E=877.19	-8.3	5.364	2.789
protein_12_uff_E=877.19	-8.3	5.75	2.503
protein_12_uff_E=877.19	-8.3	8.996	2.002
protein_12_uff_E=877.19	-8.2	9.018	3.155
protein_13_uff_E=1473.98	-9.0	0.0	0.0
protein_13_uff_E=1473.98	-8.9	5.846	2.498
protein_13_uff_E=1473.98	-8.8	10.051	2.575
protein_13_uff_E=1473.98	-8.6	5.743	2.485
protein_13_uff_E=1473.98	-8.6	13.216	4.795
protein_13_uff_E=1473.98	-8.6	6.66	3.659
protein_13_uff_E=1473.98	-8.3	9.504	3.932
protein_13_uff_E=1473.98	-8.3	11.952	2.609
protein_13_uff_E=1473.98	-8.3	9.814	3.119
protein_14_uff_E=940.69	-8.7	0.0	0.0
protein_14_uff_E=940.69	-8.6	3.379	1.942
protein_14_uff_E=940.69	-8.5	2.105	1.498
protein_14_uff_E=940.69	-8.4	7.555	2.056
protein_14_uff_E=940.69	-8.4	4.04	1.413
protein_14_uff_E=940.69	-8.2	7.898	3.973
protein_14_uff_E=940.69	-8.2	7.122	3.486
protein_14_uff_E=940.69	-8.2	9.567	3.226
protein_14_uff_E=940.69	-8.1	7.39	3.362
protein_15_uff_E=1043.24	-7.9	0.0	0.0
protein_15_uff_E=1043.24	-7.8	9.518	3.055
protein_15_uff_E=1043.24	-7.8	8.593	3.828
protein_15_uff_E=1043.24	-7.6	8.474	3.391
protein_15_uff_E=1043.24	-7.2	9.425	3.564
protein_15_uff_E=1043.24	-7.2	4.348	1.762
protein_15_uff_E=1043.24	-7.1	8.947	3.528
protein_15_uff_E=1043.24	-7.1	10.148	3.295
protein_15_uff_E=1043.24	-7.1	8.128	3.148
protein_16_uff_E=754.16	-8.2	0.0	0.0
protein_16_uff_E=754.16	-7.9	1.29	1.008
protein_16_uff_E=754.16	-7.8	10.155	2.627
protein_16_uff_E=754.16	-7.8	4.555	2.365
protein_16_uff_E=754.16	-7.5	9.701	2.393
protein_16_uff_E=754.16	-7.4	2.274	1.56
protein_16_uff_E=754.16	-7.2	10.285	2.41
protein_16_uff_E=754.16	-7.1	10.124	3.073
protein_16_uff_E=754.16	-7.1	2.9	1.602
protein_17_uff_E=961.87	-8.3	0.0	0.0
protein_17_uff_E=961.87	-8.2	4.776	2.042
protein_17_uff_E=961.87	-8.2	8.523	3.264
protein_17_uff_E=961.87	-8.2	10.227	3.852
protein_17_uff_E=961.87	-8.0	7.507	2.05
protein_17_uff_E=961.87	-8.0	2.421	1.795
protein_17_uff_E=961.87	-8.0	8.531	2.179
protein_17_uff_E=961.87	-8.0	6.362	2.266
protein_17_uff_E=961.87	-8.0	8.388	2.432
protein_18_uff_E=709.36	-8.6	0.0	0.0
protein_18_uff_E=709.36	-8.3	7.066	3.818
protein_18_uff_E=709.36	-8.2	7.173	4.012
protein_18_uff_E=709.36	-8.0	9.208	4.934
protein_18_uff_E=709.36	-7.7	7.952	2.675
protein_18_uff_E=709.36	-7.7	6.635	3.566
protein_18_uff_E=709.36	-7.5	7.013	3.867
protein_18_uff_E=709.36	-7.4	10.951	5.285
protein_18_uff_E=709.36	-7.4	7.697	3.237
protein_19_uff_E=969.37	-8.0	0.0	0.0
protein_19_uff_E=969.37	-7.9	1.734	0.948
protein_19_uff_E=969.37	-7.8	11.337	2.741
protein_19_uff_E=969.37	-7.5	10.769	3.001
protein_19_uff_E=969.37	-7.5	5.286	2.318
protein_19_uff_E=969.37	-7.5	5.637	2.583
protein_19_uff_E=969.37	-7.4	10.255	4.086
protein_19_uff_E=969.37	-7.2	4.772	2.309
protein_19_uff_E=969.37	-7.2	10.452	3.238
protein_1_uff_E=975.49	-8.5	0.0	0.0
protein_1_uff_E=975.49	-8.2	10.35	3.72
protein_1_uff_E=975.49	-8.1	10.279	5.054
protein_1_uff_E=975.49	-8.0	6.655	3.404
protein_1_uff_E=975.49	-8.0	9.11	3.238
protein_1_uff_E=975.49	-8.0	6.42	3.666
protein_1_uff_E=975.49	-7.9	8.248	3.43
protein_1_uff_E=975.49	-7.8	7.93	4.049
protein_1_uff_E=975.49	-7.8	7.401	3.148
protein_20_uff_E=633.59	-7.7	0.0	0.0
protein_20_uff_E=633.59	-7.7	1.566	0.935
protein_20_uff_E=633.59	-7.2	2.281	1.338
protein_20_uff_E=633.59	-6.9	1.804	1.323
protein_20_uff_E=633.59	-6.8	2.734	1.522
protein_20_uff_E=633.59	-6.4	7.493	1.975
protein_20_uff_E=633.59	-6.4	3.781	1.942
protein_20_uff_E=633.59	-6.3	7.5	1.917
protein_20_uff_E=633.59	-6.2	3.797	2.478
protein_21_uff_E=1018.16	-7.9	0.0	0.0
protein_21_uff_E=1018.16	-7.7	8.767	3.683
protein_21_uff_E=1018.16	-7.7	3.233	1.931
protein_21_uff_E=1018.16	-7.6	9.906	3.886
protein_21_uff_E=1018.16	-7.5	9.129	3.263
protein_21_uff_E=1018.16	-7.5	8.751	3.302
protein_21_uff_E=1018.16	-7.4	9.795	2.52
protein_21_uff_E=1018.16	-7.4	7.413	3.051
protein_21_uff_E=1018.16	-7.4	4.77	2.612
protein_22_uff_E=1347.70	-7.3	0.0	0.0
protein_22_uff_E=1347.70	-7.0	10.377	5.151
protein_22_uff_E=1347.70	-7.0	6.969	3.688
protein_22_uff_E=1347.70	-7.0	9.041	3.326
protein_22_uff_E=1347.70	-6.9	10.91	6.058
protein_22_uff_E=1347.70	-6.9	8.204	4.645
protein_22_uff_E=1347.70	-6.9	8.087	4.483
protein_22_uff_E=1347.70	-6.8	11.018	3.244
protein_22_uff_E=1347.70	-6.8	7.449	3.485
protein_23_uff_E=943.90	-8.1	0.0	0.0
protein_23_uff_E=943.90	-7.9	8.39	4.164
protein_23_uff_E=943.90	-7.9	3.601	1.131
protein_23_uff_E=943.90	-7.6	8.978	1.873
protein_23_uff_E=943.90	-7.5	7.031	2.324
protein_23_uff_E=943.90	-7.5	4.637	1.768
protein_23_uff_E=943.90	-7.5	7.853	4.215
protein_23_uff_E=943.90	-7.4	7.403	3.248
protein_23_uff_E=943.90	-7.3	8.915	2.402
protein_24_uff_E=1018.48	-8.3	0.0	0.0
protein_24_uff_E=1018.48	-8.1	6.412	2.464
protein_24_uff_E=1018.48	-7.6	6.016	1.686
protein_24_uff_E=1018.48	-7.6	8.003	5.759
protein_24_uff_E=1018.48	-7.6	9.004	1.881
protein_24_uff_E=1018.48	-7.6	10.762	4.16
protein_24_uff_E=1018.48	-7.5	6.872	2.61
protein_24_uff_E=1018.48	-7.5	8.23	2.184
protein_24_uff_E=1018.48	-7.5	8.835	3.127
protein_25_uff_E=457.42	-9.7	0.0	0.0
protein_25_uff_E=457.42	-9.4	6.727	3.046
protein_25_uff_E=457.42	-8.8	8.369	5.39
protein_25_uff_E=457.42	-8.5	5.83	4.564
protein_25_uff_E=457.42	-8.4	8.219	4.152
protein_25_uff_E=457.42	-8.4	8.913	4.332
protein_25_uff_E=457.42	-8.3	8.74	4.429
protein_25_uff_E=457.42	-8.1	8.654	5.072
protein_25_uff_E=457.42	-8.1	5.255	3.773
protein_26_uff_E=929.70	-8.5	0.0	0.0
protein_26_uff_E=929.70	-8.3	9.2	2.366
protein_26_uff_E=929.70	-8.2	4.054	2.263
protein_26_uff_E=929.70	-8.2	4.166	2.372
protein_26_uff_E=929.70	-8.1	9.457	2.348
protein_26_uff_E=929.70	-8.0	3.79	2.491
protein_26_uff_E=929.70	-8.0	9.701	2.69
protein_26_uff_E=929.70	-8.0	5.424	2.556
protein_26_uff_E=929.70	-7.7	4.437	2.565
protein_27_uff_E=799.92	-8.8	0.0	0.0
protein_27_uff_E=799.92	-8.7	6.844	2.916
protein_27_uff_E=799.92	-8.6	8.143	2.999
protein_27_uff_E=799.92	-8.4	8.275	2.458
protein_27_uff_E=799.92	-8.3	7.905	4.675
protein_27_uff_E=799.92	-8.3	7.432	2.503
protein_27_uff_E=799.92	-8.2	7.422	2.347
protein_27_uff_E=799.92	-8.2	7.793	2.72
protein_27_uff_E=799.92	-8.2	10.884	6.1
protein_28_uff_E=912.09	-8.7	0.0	0.0
protein_28_uff_E=912.09	-8.7	4.254	2.468
protein_28_uff_E=912.09	-8.5	3.983	2.311
protein_28_uff_E=912.09	-8.4	1.894	1.501
protein_28_uff_E=912.09	-8.3	9.156	2.513
protein_28_uff_E=912.09	-8.3	9.297	2.528
protein_28_uff_E=912.09	-8.3	3.733	2.439
protein_28_uff_E=912.09	-8.2	5.484	2.597
protein_28_uff_E=912.09	-7.9	9.664	2.564
protein_29_uff_E=954.73	-8.5	0.0	0.0
protein_29_uff_E=954.73	-8.4	9.349	2.559
protein_29_uff_E=954.73	-7.9	4.193	2.375
protein_29_uff_E=954.73	-7.9	4.044	2.272
protein_29_uff_E=954.73	-7.9	9.653	2.569
protein_29_uff_E=954.73	-7.7	5.529	2.663
protein_29_uff_E=954.73	-7.7	4.03	2.827
protein_29_uff_E=954.73	-7.6	3.607	2.478
protein_29_uff_E=954.73	-7.6	9.477	2.723
protein_2_uff_E=1187.16	-8.9	0.0	0.0
protein_2_uff_E=1187.16	-8.8	8.173	3.342
protein_2_uff_E=1187.16	-8.5	8.493	3.43
protein_2_uff_E=1187.16	-8.4	3.348	2.541
protein_2_uff_E=1187.16	-8.3	9.824	3.442
protein_2_uff_E=1187.16	-8.2	9.296	3.069
protein_2_uff_E=1187.16	-8.0	8.507	2.692
protein_2_uff_E=1187.16	-7.9	8.883	3.161
protein_2_uff_E=1187.16	-7.9	8.516	3.074
protein_30_uff_E=1193.93	-9.2	0.0	0.0
protein_30_uff_E=1193.93	-9.0	4.699	1.483
protein_30_uff_E=1193.93	-8.6	4.433	2.215
protein_30_uff_E=1193.93	-8.6	6.233	2.37
protein_30_uff_E=1193.93	-8.5	6.213	1.89
protein_30_uff_E=1193.93	-8.2	5.837	3.696
protein_30_uff_E=1193.93	-8.2	7.282	1.761
protein_30_uff_E=1193.93	-8.1	6.351	2.736
protein_30_uff_E=1193.93	-8.1	6.376	2.638
protein_31_uff_E=1257.65	-9.1	0.0	0.0
protein_31_uff_E=1257.65	-8.6	1.671	1.066
protein_31_uff_E=1257.65	-8.2	3.326	2.017
protein_31_uff_E=1257.65	-8.1	2.826	1.888
protein_31_uff_E=1257.65	-7.7	10.183	2.924
protein_31_uff_E=1257.65	-7.6	4.998	2.572
protein_31_uff_E=1257.65	-7.6	5.301	2.473
protein_31_uff_E=1257.65	-7.4	5.786	2.998
protein_31_uff_E=1257.65	-7.4	4.257	2.444
protein_32_uff_E=1009.72	-9.4	0.0	0.0
protein_32_uff_E=1009.72	-9.3	2.101	1.449
protein_32_uff_E=1009.72	-9.1	8.534	4.39
protein_32_uff_E=1009.72	-9.0	6.404	2.715
protein_32_uff_E=1009.72	-8.5	10.37	2.675
protein_32_uff_E=1009.72	-8.5	8.31	3.665
protein_32_uff_E=1009.72	-8.5	8.461	4.275
protein_32_uff_E=1009.72	-8.4	2.828	1.676
protein_32_uff_E=1009.72	-8.4	10.611	2.694
protein_33_uff_E=1141.24	-7.5	0.0	0.0
protein_33_uff_E=1141.24	-7.5	8.444	3.102
protein_33_uff_E=1141.24	-7.4	8.497	3.126
protein_33_uff_E=1141.24	-7.2	9.135	3.42
protein_33_uff_E=1141.24	-7.2	4.031	2.032
protein_33_uff_E=1141.24	-7.1	8.208	3.119
protein_33_uff_E=1141.24	-7.1	8.383	2.805
protein_33_uff_E=1141.24	-7.0	10.022	2.457
protein_33_uff_E=1141.24	-7.0	9.712	2.422
protein_34_uff_E=590.68	-8.4	0.0	0.0
protein_34_uff_E=590.68	-8.3	7.594	1.81
protein_34_uff_E=590.68	-8.2	8.211	3.298
protein_34_uff_E=590.68	-8.2	7.491	1.857
protein_34_uff_E=590.68	-8.1	6.446	2.006
protein_34_uff_E=590.68	-8.1	7.637	2.987
protein_34_uff_E=590.68	-8.1	5.276	1.9
protein_34_uff_E=590.68	-7.9	9.258	4.64
protein_34_uff_E=590.68	-7.9	8.842	2.455
protein_35_uff_E=1040.07	-7.7	0.0	0.0
protein_35_uff_E=1040.07	-7.7	6.254	1.958
protein_35_uff_E=1040.07	-7.6	10.247	2.084
protein_35_uff_E=1040.07	-7.6	5.337	2.182
protein_35_uff_E=1040.07	-7.6	9.087	2.383
protein_35_uff_E=1040.07	-7.6	7.212	2.323
protein_35_uff_E=1040.07	-7.4	10.1	2.139
protein_35_uff_E=1040.07	-7.4	5.723	2.778
protein_35_uff_E=1040.07	-7.4	6.186	2.64
protein_36_uff_E=1131.95	-8.1	0.0	0.0
protein_36_uff_E=1131.95	-8.0	10.71	2.636
protein_36_uff_E=1131.95	-7.9	10.313	2.069
protein_36_uff_E=1131.95	-7.9	2.069	1.257
protein_36_uff_E=1131.95	-7.7	5.903	2.088
protein_36_uff_E=1131.95	-7.6	4.36	2.042
protein_36_uff_E=1131.95	-7.6	8.114	3.535
protein_36_uff_E=1131.95	-7.6	10.609	2.293
protein_36_uff_E=1131.95	-7.4	10.118	2.895
protein_37_uff_E=1257.50	-8.0	0.0	0.0
protein_37_uff_E=1257.50	-7.9	6.998	2.117
protein_37_uff_E=1257.50	-7.9	6.753	2.646
protein_37_uff_E=1257.50	-7.9	7.661	2.815
protein_37_uff_E=1257.50	-7.7	7.445	3.182
protein_37_uff_E=1257.50	-7.5	8.237	2.288
protein_37_uff_E=1257.50	-7.4	8.694	3.657
protein_37_uff_E=1257.50	-7.4	8.378	3.279
protein_37_uff_E=1257.50	-7.3	7.957	4.257
protein_38_uff_E=867.15	-9.0	0.0	0.0
protein_38_uff_E=867.15	-8.9	7.801	2.562
protein_38_uff_E=867.15	-8.7	6.306	2.525
protein_38_uff_E=867.15	-8.6	5.657	2.094
protein_38_uff_E=867.15	-8.5	9.489	2.526
protein_38_uff_E=867.15	-8.5	9.63	3.39
protein_38_uff_E=867.15	-8.4	5.869	2.108
protein_38_uff_E=867.15	-8.4	6.752	2.307
protein_38_uff_E=867.15	-8.3	9.08	3.496
protein_39_uff_E=984.14	-8.7	0.0	0.0
protein_39_uff_E=984.14	-8.4	3.598	1.951
protein_39_uff_E=984.14	-8.3	2.83	1.844
protein_39_uff_E=984.14	-8.1	9.589	2.828
protein_39_uff_E=984.14	-8.0	9.841	3.311
protein_39_uff_E=984.14	-7.9	7.271	3.28
protein_39_uff_E=984.14	-7.8	3.584	2.163
protein_39_uff_E=984.14	-7.8	9.734	3.263
protein_39_uff_E=984.14	-7.8	9.304	3.275
protein_3_uff_E=1004.66	-8.9	0.0	0.0
protein_3_uff_E=1004.66	-8.6	10.422	2.824
protein_3_uff_E=1004.66	-8.6	3.617	2.384
protein_3_uff_E=1004.66	-8.6	3.531	2.089
protein_3_uff_E=1004.66	-8.5	10.993	3.04
protein_3_uff_E=1004.66	-8.4	4.306	2.573
protein_3_uff_E=1004.66	-8.3	5.302	2.631
protein_3_uff_E=1004.66	-8.3	4.118	2.505
protein_3_uff_E=1004.66	-8.3	11.621	3.308
protein_4_uff_E=774.92	-8.8	0.0	0.0
protein_4_uff_E=774.92	-8.7	6.126	2.035
protein_4_uff_E=774.92	-8.6	9.315	2.682
protein_4_uff_E=774.92	-8.5	7.031	1.908
protein_4_uff_E=774.92	-8.4	3.509	1.167
protein_4_uff_E=774.92	-8.0	7.631	3.108
protein_4_uff_E=774.92	-8.0	8.841	2.542
protein_4_uff_E=774.92	-7.8	6.735	1.927
protein_4_uff_E=774.92	-7.6	8.518	2.195
protein_5_uff_E=481.95	-9.6	0.0	0.0
protein_5_uff_E=481.95	-9.5	7.795	3.17
protein_5_uff_E=481.95	-9.2	8.941	3.822
protein_5_uff_E=481.95	-9.1	8.124	4.542
protein_5_uff_E=481.95	-9.1	7.062	3.011
protein_5_uff_E=481.95	-8.9	8.317	5.667
protein_5_uff_E=481.95	-8.9	6.33	3.598
protein_5_uff_E=481.95	-8.9	6.69	3.036
protein_5_uff_E=481.95	-8.8	9.52	3.321
protein_6_uff_E=937.78	-8.7	0.0	0.0
protein_6_uff_E=937.78	-8.5	4.228	2.401
protein_6_uff_E=937.78	-8.5	9.278	2.549
protein_6_uff_E=937.78	-8.5	9.396	2.555
protein_6_uff_E=937.78	-8.4	4.037	2.331
protein_6_uff_E=937.78	-8.0	5.606	2.638
protein_6_uff_E=937.78	-7.8	9.292	2.608
protein_6_uff_E=937.78	-7.8	9.539	2.565
protein_6_uff_E=937.78	-7.5	6.667	2.93
protein_7_uff_E=738.41	-8.2	0.0	0.0
protein_7_uff_E=738.41	-7.9	9.91	2.427
protein_7_uff_E=738.41	-7.9	4.243	2.294
protein_7_uff_E=738.41	-7.7	4.254	1.803
protein_7_uff_E=738.41	-7.6	9.562	2.236
protein_7_uff_E=738.41	-7.4	2.098	1.406
protein_7_uff_E=738.41	-7.3	4.611	2.457
protein_7_uff_E=738.41	-7.1	4.025	2.018
protein_7_uff_E=738.41	-7.0	10.022	3.962
protein_8_uff_E=839.51	-9.0	0.0	0.0
protein_8_uff_E=839.51	-8.8	4.842	2.163
protein_8_uff_E=839.51	-8.7	11.935	2.221
protein_8_uff_E=839.51	-8.7	5.279	2.527
protein_8_uff_E=839.51	-8.6	3.035	2.415
protein_8_uff_E=839.51	-8.6	11.69	3.281
protein_8_uff_E=839.51	-8.3	8.194	3.579
protein_8_uff_E=839.51	-8.2	5.595	2.996
protein_8_uff_E=839.51	-8.0	10.921	5.384
protein_9_uff_E=1083.06	-9.2	0.0	0.0
protein_9_uff_E=1083.06	-9.0	4.04	1.944
protein_9_uff_E=1083.06	-8.7	2.179	1.57
protein_9_uff_E=1083.06	-8.6	11.359	4.606
protein_9_uff_E=1083.06	-8.5	5.774	3.18
protein_9_uff_E=1083.06	-8.5	6.698	3.488
protein_9_uff_E=1083.06	-8.3	4.137	2.806
protein_9_uff_E=1083.06	-8.3	2.912	1.944
protein_9_uff_E=1083.06	-8.3	11.692	3.869
