# Supplementary material for: Structure-based computational screening of 470 natural quercetin derivatives for identification of SARS-CoV-2 Mpro inhibitor
Source: PeerJ. 2023 Mar 14;11:e14915. doi: 10.7717/peerj.14915 (PMC10022500; doi:10.7717/peerj.14915)
Supplement: Supplemental Information 1 [file peerj-11-14915-s001.zip › Screening 470 Quercetin Derivates as Anticovid/Docking results/6_uff_E=937.78_out.pdbqt]

MODEL 1
REMARK VINA RESULT:      -8.7      0.000      0.000
REMARK  22 active torsions:
REMARK  status: ('A' for Active; 'I' for Inactive)
REMARK    1  A    between atoms: C_2  and  C_42 
REMARK    2  A    between atoms: C_3  and  O_4 
REMARK    3  A    between atoms: C_5  and  O_6 
REMARK    4  A    between atoms: C_7  and  O_8 
REMARK    5  A    between atoms: C_9  and  O_10 
REMARK    6  A    between atoms: O_10  and  C_11 
REMARK    7  A    between atoms: C_12  and  C_34 
REMARK    8  A    between atoms: C_18  and  O_19 
REMARK    9  A    between atoms: C_21  and  O_22 
REMARK   10  A    between atoms: O_22  and  C_23 
REMARK   11  A    between atoms: C_26  and  O_27 
REMARK   12  A    between atoms: C_28  and  O_29 
REMARK   13  A    between atoms: C_30  and  O_31 
REMARK   14  A    between atoms: C_36  and  O_37 
REMARK   15  A    between atoms: C_38  and  O_39 
REMARK   16  A    between atoms: C_42  and  O_43 
REMARK   17  A    between atoms: O_43  and  C_44 
REMARK   18  A    between atoms: C_46  and  C_53 
REMARK   19  A    between atoms: C_47  and  O_48 
REMARK   20  A    between atoms: C_49  and  O_50 
REMARK   21  A    between atoms: C_51  and  O_52 
REMARK   22  A    between atoms: C_53  and  O_54 
ROOT
HETATM    1  C   UNL N   1      -9.229  15.837  68.257  0.00  0.00     0.233 C 
HETATM    2  C   UNL N   1      -9.160  14.505  67.470  0.00  0.00     0.199 C 
HETATM    3  O   UNL N   1      -9.464  13.490  68.380  0.00  0.00    -0.337 OA
HETATM    4  C   UNL N   1     -10.562  13.531  69.191  0.00  0.00     0.089 A 
HETATM    5  C   UNL N   1     -11.241  14.753  69.410  0.00  0.00     0.079 A 
HETATM    6  C   UNL N   1     -10.657  15.955  68.754  0.00  0.00     0.196 C 
HETATM    7  O   UNL N   1     -11.314  16.963  68.559  0.00  0.00    -0.289 OA
HETATM    8  C   UNL N   1     -12.418  14.760  70.206  0.00  0.00     0.085 A 
HETATM    9  C   UNL N   1     -12.881  13.559  70.753  0.00  0.00     0.074 A 
HETATM   10  C   UNL N   1     -12.195  12.348  70.540  0.00  0.00     0.077 A 
HETATM   11  C   UNL N   1     -11.027  12.350  69.772  0.00  0.00     0.074 A 
ENDROOT
BRANCH   1  12
HETATM   12  O   UNL N   1      -8.757  16.938  67.491  0.00  0.00    -0.343 OA
BRANCH  12  13
HETATM   13  C   UNL N   1      -7.718  17.668  68.135  0.00  0.00     0.292 C 
HETATM   14  O   UNL N   1      -6.449  17.351  67.564  0.00  0.00    -0.348 OA
HETATM   15  C   UNL N   1      -5.372  18.040  68.188  0.00  0.00     0.180 C 
HETATM   16  C   UNL N   1      -5.568  19.571  68.067  0.00  0.00     0.180 C 
HETATM   17  C   UNL N   1      -6.923  20.012  68.644  0.00  0.00     0.183 C 
HETATM   18  C   UNL N   1      -8.026  19.172  67.971  0.00  0.00     0.204 C 
BRANCH  15  19
HETATM   19  C   UNL N   1      -5.065  17.511  69.620  0.00  0.00     0.205 C 
BRANCH  19  20
HETATM   20  O   UNL N   1      -4.331  16.297  69.601  0.00  0.00    -0.356 OA
BRANCH  20  21
HETATM   21  C   UNL N   1      -5.082  15.200  70.091  0.00  0.00     0.291 C 
HETATM   22  C   UNL N   1      -4.908  14.024  69.098  0.00  0.00     0.204 C 
HETATM   23  C   UNL N   1      -5.579  12.737  69.630  0.00  0.00     0.183 C 
HETATM   24  C   UNL N   1      -5.097  12.484  71.077  0.00  0.00     0.180 C 
HETATM   25  C   UNL N   1      -5.291  13.765  71.938  0.00  0.00     0.179 C 
HETATM   26  O   UNL N   1      -4.560  14.831  71.357  0.00  0.00    -0.348 OA
BRANCH  22  27
HETATM   27  O   UNL N   1      -5.366  14.348  67.810  0.00  0.00    -0.388 OA
HETATM   28  H   UNL N   1      -6.266  13.942  67.698  0.00  0.00     0.210 HD
ENDBRANCH  22  27
BRANCH  23  29
HETATM   29  O   UNL N   1      -6.986  12.795  69.546  0.00  0.00    -0.390 OA
HETATM   30  H   UNL N   1      -7.274  12.576  68.626  0.00  0.00     0.210 HD
ENDBRANCH  23  29
BRANCH  24  31
HETATM   31  O   UNL N   1      -5.724  11.352  71.622  0.00  0.00    -0.390 OA
HETATM   32  H   UNL N   1      -6.335  10.983  70.933  0.00  0.00     0.210 HD
ENDBRANCH  24  31
BRANCH  25  33
HETATM   33  C   UNL N   1      -4.773  13.593  73.372  0.00  0.00     0.198 C 
BRANCH  33  34
HETATM   34  O   UNL N   1      -5.790  13.822  74.311  0.00  0.00    -0.398 OA
HETATM   35  H   UNL N   1      -6.219  14.685  74.075  0.00  0.00     0.209 HD
ENDBRANCH  33  34
ENDBRANCH  25  33
ENDBRANCH  20  21
ENDBRANCH  19  20
ENDBRANCH  15  19
BRANCH  16  36
HETATM   36  O   UNL N   1      -4.518  20.276  68.675  0.00  0.00    -0.390 OA
HETATM   37  H   UNL N   1      -4.928  20.857  69.368  0.00  0.00     0.210 HD
ENDBRANCH  16  36
BRANCH  17  38
HETATM   38  O   UNL N   1      -6.974  19.838  70.037  0.00  0.00    -0.390 OA
HETATM   39  H   UNL N   1      -6.691  18.905  70.222  0.00  0.00     0.210 HD
ENDBRANCH  17  38
BRANCH  18  40
HETATM   40  O   UNL N   1      -9.279  19.460  68.538  0.00  0.00    -0.388 OA
HETATM   41  H   UNL N   1      -9.873  18.690  68.333  0.00  0.00     0.210 HD
ENDBRANCH  18  40
ENDBRANCH  12  13
ENDBRANCH   1  12
BRANCH   2  42
HETATM   42  C   UNL N   1     -10.087  14.390  66.242  0.00  0.00    -0.023 A 
HETATM   43  C   UNL N   1     -10.529  13.116  65.827  0.00  0.00     0.013 A 
HETATM   44  C   UNL N   1     -11.378  12.975  64.726  0.00  0.00     0.040 A 
HETATM   45  C   UNL N   1     -11.798  14.095  64.006  0.00  0.00     0.098 A 
HETATM   46  C   UNL N   1     -11.357  15.372  64.390  0.00  0.00     0.099 A 
HETATM   47  C   UNL N   1     -10.510  15.517  65.499  0.00  0.00     0.049 A 
BRANCH  45  48
HETATM   48  O   UNL N   1     -12.619  13.930  62.947  0.00  0.00    -0.358 OA
HETATM   49  H   UNL N   1     -13.581  13.886  63.040  0.00  0.00     0.218 HD
ENDBRANCH  45  48
BRANCH  46  50
HETATM   50  O   UNL N   1     -11.751  16.459  63.692  0.00  0.00    -0.358 OA
HETATM   51  H   UNL N   1     -11.155  17.204  63.527  0.00  0.00     0.218 HD
ENDBRANCH  46  50
ENDBRANCH   2  42
BRANCH   8  52
HETATM   52  O   UNL N   1     -13.119  15.884  70.475  0.00  0.00    -0.360 OA
HETATM   53  H   UNL N   1     -13.647  16.372  69.837  0.00  0.00     0.217 HD
ENDBRANCH   8  52
BRANCH  10  54
HETATM   54  O   UNL N   1     -12.654  11.159  71.017  0.00  0.00    -0.318 OA
BRANCH  54  55
HETATM   55  C   UNL N   1     -11.901  10.001  71.107  0.00  0.00     0.298 C 
HETATM   56  C   UNL N   1     -12.723   8.901  71.812  0.00  0.00     0.205 C 
HETATM   57  C   UNL N   1     -11.821   7.663  71.964  0.00  0.00     0.183 C 
HETATM   58  C   UNL N   1     -11.240   7.248  70.599  0.00  0.00     0.178 C 
HETATM   59  C   UNL N   1     -10.562   8.486  69.951  0.00  0.00     0.152 C 
HETATM   60  O   UNL N   1     -11.486   9.561  69.818  0.00  0.00    -0.351 OA
HETATM   61  C   UNL N   1      -9.983   8.142  68.577  0.00  0.00     0.042 C 
BRANCH  56  62
HETATM   62  O   UNL N   1     -13.924   8.597  71.136  0.00  0.00    -0.388 OA
HETATM   63  H   UNL N   1     -14.471   7.983  71.690  0.00  0.00     0.210 HD
ENDBRANCH  56  62
BRANCH  57  64
HETATM   64  O   UNL N   1     -12.533   6.610  72.559  0.00  0.00    -0.390 OA
HETATM   65  H   UNL N   1     -12.632   5.906  71.866  0.00  0.00     0.210 HD
ENDBRANCH  57  64
BRANCH  58  66
HETATM   66  O   UNL N   1     -12.264   6.751  69.774  0.00  0.00    -0.390 OA
HETATM   67  H   UNL N   1     -12.395   7.407  69.039  0.00  0.00     0.210 HD
ENDBRANCH  58  66
ENDBRANCH  54  55
ENDBRANCH  10  54
TORSDOF 22
ENDMDL
MODEL 2
REMARK VINA RESULT:      -8.5      2.401      4.228
REMARK  22 active torsions:
REMARK  status: ('A' for Active; 'I' for Inactive)
REMARK    1  A    between atoms: C_2  and  C_42 
REMARK    2  A    between atoms: C_3  and  O_4 
REMARK    3  A    between atoms: C_5  and  O_6 
REMARK    4  A    between atoms: C_7  and  O_8 
REMARK    5  A    between atoms: C_9  and  O_10 
REMARK    6  A    between atoms: O_10  and  C_11 
REMARK    7  A    between atoms: C_12  and  C_34 
REMARK    8  A    between atoms: C_18  and  O_19 
REMARK    9  A    between atoms: C_21  and  O_22 
REMARK   10  A    between atoms: O_22  and  C_23 
REMARK   11  A    between atoms: C_26  and  O_27 
REMARK   12  A    between atoms: C_28  and  O_29 
REMARK   13  A    between atoms: C_30  and  O_31 
REMARK   14  A    between atoms: C_36  and  O_37 
REMARK   15  A    between atoms: C_38  and  O_39 
REMARK   16  A    between atoms: C_42  and  O_43 
REMARK   17  A    between atoms: O_43  and  C_44 
REMARK   18  A    between atoms: C_46  and  C_53 
REMARK   19  A    between atoms: C_47  and  O_48 
REMARK   20  A    between atoms: C_49  and  O_50 
REMARK   21  A    between atoms: C_51  and  O_52 
REMARK   22  A    between atoms: C_53  and  O_54 
ROOT
HETATM    1  C   UNL N   1      -9.966  14.614  67.545  0.00  0.00     0.233 C 
HETATM    2  C   UNL N   1      -9.276  13.646  66.553  0.00  0.00     0.199 C 
HETATM    3  O   UNL N   1      -8.703  12.631  67.322  0.00  0.00    -0.337 OA
HETATM    4  C   UNL N   1      -9.399  11.949  68.278  0.00  0.00     0.089 A 
HETATM    5  C   UNL N   1     -10.612  12.470  68.786  0.00  0.00     0.079 A 
HETATM    6  C   UNL N   1     -11.029  13.797  68.255  0.00  0.00     0.196 C 
HETATM    7  O   UNL N   1     -12.184  14.181  68.320  0.00  0.00    -0.289 OA
HETATM    8  C   UNL N   1     -11.351  11.712  69.734  0.00  0.00     0.085 A 
HETATM    9  C   UNL N   1     -10.865  10.466  70.142  0.00  0.00     0.074 A 
HETATM   10  C   UNL N   1      -9.652   9.957  69.640  0.00  0.00     0.077 A 
HETATM   11  C   UNL N   1      -8.919  10.715  68.723  0.00  0.00     0.074 A 
ENDROOT
BRANCH   1  12
HETATM   12  O   UNL N   1     -10.431  15.796  66.906  0.00  0.00    -0.343 OA
BRANCH  12  13
HETATM   13  C   UNL N   1      -9.607  16.931  67.151  0.00  0.00     0.292 C 
HETATM   14  O   UNL N   1      -9.123  17.478  65.926  0.00  0.00    -0.348 OA
HETATM   15  C   UNL N   1      -8.274  18.603  66.116  0.00  0.00     0.180 C 
HETATM   16  C   UNL N   1      -9.031  19.729  66.863  0.00  0.00     0.180 C 
HETATM   17  C   UNL N   1      -9.608  19.231  68.198  0.00  0.00     0.183 C 
HETATM   18  C   UNL N   1     -10.452  17.973  67.914  0.00  0.00     0.204 C 
BRANCH  15  19
HETATM   19  C   UNL N   1      -6.885  18.219  66.706  0.00  0.00     0.205 C 
BRANCH  19  20
HETATM   20  O   UNL N   1      -5.966  19.299  66.670  0.00  0.00    -0.356 OA
BRANCH  20  21
HETATM   21  C   UNL N   1      -5.234  19.431  67.876  0.00  0.00     0.291 C 
HETATM   22  C   UNL N   1      -5.653  20.765  68.543  0.00  0.00     0.204 C 
HETATM   23  C   UNL N   1      -5.008  20.920  69.939  0.00  0.00     0.183 C 
HETATM   24  C   UNL N   1      -5.274  19.636  70.757  0.00  0.00     0.180 C 
HETATM   25  C   UNL N   1      -4.847  18.382  69.941  0.00  0.00     0.179 C 
HETATM   26  O   UNL N   1      -5.577  18.349  68.726  0.00  0.00    -0.348 OA
BRANCH  22  27
HETATM   27  O   UNL N   1      -5.379  21.874  67.724  0.00  0.00    -0.388 OA
HETATM   28  H   UNL N   1      -5.389  22.684  68.298  0.00  0.00     0.210 HD
ENDBRANCH  22  27
BRANCH  23  29
HETATM   29  O   UNL N   1      -3.631  21.220  69.861  0.00  0.00    -0.390 OA
HETATM   30  H   UNL N   1      -3.107  20.381  69.869  0.00  0.00     0.210 HD
ENDBRANCH  23  29
BRANCH  24  31
HETATM   31  O   UNL N   1      -4.658  19.710  72.018  0.00  0.00    -0.390 OA
HETATM   32  H   UNL N   1      -3.752  19.313  71.936  0.00  0.00     0.210 HD
ENDBRANCH  24  31
BRANCH  25  33
HETATM   33  C   UNL N   1      -5.145  17.072  70.681  0.00  0.00     0.198 C 
BRANCH  33  34
HETATM   34  O   UNL N   1      -3.979  16.310  70.855  0.00  0.00    -0.398 OA
HETATM   35  H   UNL N   1      -4.258  15.363  70.948  0.00  0.00     0.209 HD
ENDBRANCH  33  34
ENDBRANCH  25  33
ENDBRANCH  20  21
ENDBRANCH  19  20
ENDBRANCH  15  19
BRANCH  16  36
HETATM   36  O   UNL N   1      -8.215  20.854  67.065  0.00  0.00    -0.390 OA
HETATM   37  H   UNL N   1      -7.752  20.718  67.933  0.00  0.00     0.210 HD
ENDBRANCH  16  36
BRANCH  17  38
HETATM   38  O   UNL N   1      -8.592  18.926  69.119  0.00  0.00    -0.390 OA
HETATM   39  H   UNL N   1      -8.455  19.735  69.677  0.00  0.00     0.210 HD
ENDBRANCH  17  38
BRANCH  18  40
HETATM   40  O   UNL N   1     -10.918  17.412  69.115  0.00  0.00    -0.388 OA
HETATM   41  H   UNL N   1     -11.881  17.644  69.189  0.00  0.00     0.210 HD
ENDBRANCH  18  40
ENDBRANCH  12  13
ENDBRANCH   1  12
BRANCH   2  42
HETATM   42  C   UNL N   1     -10.180  13.023  65.469  0.00  0.00    -0.023 A 
HETATM   43  C   UNL N   1     -10.116  11.633  65.231  0.00  0.00     0.013 A 
HETATM   44  C   UNL N   1     -10.928  11.033  64.265  0.00  0.00     0.040 A 
HETATM   45  C   UNL N   1     -11.812  11.801  63.505  0.00  0.00     0.098 A 
HETATM   46  C   UNL N   1     -11.880  13.189  63.712  0.00  0.00     0.099 A 
HETATM   47  C   UNL N   1     -11.071  13.793  64.686  0.00  0.00     0.049 A 
BRANCH  45  48
HETATM   48  O   UNL N   1     -12.586  11.195  62.579  0.00  0.00    -0.358 OA
HETATM   49  H   UNL N   1     -12.876  11.644  61.773  0.00  0.00     0.218 HD
ENDBRANCH  45  48
BRANCH  46  50
HETATM   50  O   UNL N   1     -12.726  13.939  62.974  0.00  0.00    -0.358 OA
HETATM   51  H   UNL N   1     -13.539  13.572  62.597  0.00  0.00     0.218 HD
ENDBRANCH  46  50
ENDBRANCH   2  42
BRANCH   8  52
HETATM   52  O   UNL N   1     -12.511  12.142  70.278  0.00  0.00    -0.360 OA
HETATM   53  H   UNL N   1     -13.154  12.704  69.836  0.00  0.00     0.217 HD
ENDBRANCH   8  52
BRANCH  10  54
HETATM   54  O   UNL N   1      -9.186   8.724  69.981  0.00  0.00    -0.318 OA
BRANCH  54  55
HETATM   55  C   UNL N   1      -9.843   7.534  69.723  0.00  0.00     0.298 C 
HETATM   56  C   UNL N   1     -10.131   7.418  68.210  0.00  0.00     0.205 C 
HETATM   57  C   UNL N   1     -10.932   6.123  67.981  0.00  0.00     0.183 C 
HETATM   58  C   UNL N   1     -10.190   4.915  68.584  0.00  0.00     0.178 C 
HETATM   59  C   UNL N   1      -9.849   5.230  70.066  0.00  0.00     0.152 C 
HETATM   60  O   UNL N   1      -9.075   6.420  70.169  0.00  0.00    -0.351 OA
HETATM   61  C   UNL N   1      -9.089   4.072  70.714  0.00  0.00     0.042 C 
BRANCH  56  62
HETATM   62  O   UNL N   1      -8.959   7.456  67.425  0.00  0.00    -0.388 OA
HETATM   63  H   UNL N   1      -8.902   8.327  66.954  0.00  0.00     0.210 HD
ENDBRANCH  56  62
BRANCH  57  64
HETATM   64  O   UNL N   1     -11.183   5.940  66.613  0.00  0.00    -0.390 OA
HETATM   65  H   UNL N   1     -11.466   6.823  66.256  0.00  0.00     0.210 HD
ENDBRANCH  57  64
BRANCH  58  66
HETATM   66  O   UNL N   1      -9.021   4.657  67.847  0.00  0.00    -0.390 OA
HETATM   67  H   UNL N   1      -8.278   5.142  68.294  0.00  0.00     0.210 HD
ENDBRANCH  58  66
ENDBRANCH  54  55
ENDBRANCH  10  54
TORSDOF 22
ENDMDL
MODEL 3
REMARK VINA RESULT:      -8.5      2.549      9.278
REMARK  22 active torsions:
REMARK  status: ('A' for Active; 'I' for Inactive)
REMARK    1  A    between atoms: C_2  and  C_42 
REMARK    2  A    between atoms: C_3  and  O_4 
REMARK    3  A    between atoms: C_5  and  O_6 
REMARK    4  A    between atoms: C_7  and  O_8 
REMARK    5  A    between atoms: C_9  and  O_10 
REMARK    6  A    between atoms: O_10  and  C_11 
REMARK    7  A    between atoms: C_12  and  C_34 
REMARK    8  A    between atoms: C_18  and  O_19 
REMARK    9  A    between atoms: C_21  and  O_22 
REMARK   10  A    between atoms: O_22  and  C_23 
REMARK   11  A    between atoms: C_26  and  O_27 
REMARK   12  A    between atoms: C_28  and  O_29 
REMARK   13  A    between atoms: C_30  and  O_31 
REMARK   14  A    between atoms: C_36  and  O_37 
REMARK   15  A    between atoms: C_38  and  O_39 
REMARK   16  A    between atoms: C_42  and  O_43 
REMARK   17  A    between atoms: O_43  and  C_44 
REMARK   18  A    between atoms: C_46  and  C_53 
REMARK   19  A    between atoms: C_47  and  O_48 
REMARK   20  A    between atoms: C_49  and  O_50 
REMARK   21  A    between atoms: C_51  and  O_52 
REMARK   22  A    between atoms: C_53  and  O_54 
ROOT
HETATM    1  C   UNL N   1     -10.030  11.689  68.496  0.00  0.00     0.233 C 
HETATM    2  C   UNL N   1     -10.895  12.962  68.329  0.00  0.00     0.199 C 
HETATM    3  O   UNL N   1     -10.162  14.016  68.878  0.00  0.00    -0.337 OA
HETATM    4  C   UNL N   1      -8.858  14.255  68.550  0.00  0.00     0.089 A 
HETATM    5  C   UNL N   1      -8.083  13.250  67.925  0.00  0.00     0.079 A 
HETATM    6  C   UNL N   1      -8.759  11.941  67.708  0.00  0.00     0.196 C 
HETATM    7  O   UNL N   1      -8.355  11.138  66.885  0.00  0.00    -0.289 OA
HETATM    8  C   UNL N   1      -6.748  13.542  67.535  0.00  0.00     0.085 A 
HETATM    9  C   UNL N   1      -6.231  14.819  67.775  0.00  0.00     0.074 A 
HETATM   10  C   UNL N   1      -7.003  15.813  68.406  0.00  0.00     0.077 A 
HETATM   11  C   UNL N   1      -8.309  15.514  68.805  0.00  0.00     0.074 A 
ENDROOT
BRANCH   1  12
HETATM   12  O   UNL N   1     -10.740  10.507  68.148  0.00  0.00    -0.343 OA
BRANCH  12  13
HETATM   13  C   UNL N   1     -10.805   9.556  69.204  0.00  0.00     0.292 C 
HETATM   14  O   UNL N   1      -9.516   9.353  69.781  0.00  0.00    -0.348 OA
HETATM   15  C   UNL N   1      -9.521   8.392  70.830  0.00  0.00     0.180 C 
HETATM   16  C   UNL N   1     -10.475   8.839  71.965  0.00  0.00     0.180 C 
HETATM   17  C   UNL N   1     -11.895   9.100  71.438  0.00  0.00     0.183 C 
HETATM   18  C   UNL N   1     -11.794  10.091  70.263  0.00  0.00     0.204 C 
BRANCH  15  19
HETATM   19  C   UNL N   1      -9.723   6.936  70.315  0.00  0.00     0.205 C 
BRANCH  19  20
HETATM   20  O   UNL N   1      -8.702   6.535  69.415  0.00  0.00    -0.356 OA
BRANCH  20  21
HETATM   21  C   UNL N   1      -9.073   6.714  68.059  0.00  0.00     0.291 C 
HETATM   22  C   UNL N   1      -7.871   7.355  67.319  0.00  0.00     0.204 C 
HETATM   23  C   UNL N   1      -8.137   7.453  65.800  0.00  0.00     0.183 C 
HETATM   24  C   UNL N   1      -8.597   6.071  65.283  0.00  0.00     0.180 C 
HETATM   25  C   UNL N   1      -9.773   5.538  66.151  0.00  0.00     0.179 C 
HETATM   26  O   UNL N   1      -9.347   5.440  67.500  0.00  0.00    -0.348 OA
BRANCH  22  27
HETATM   27  O   UNL N   1      -7.522   8.603  67.862  0.00  0.00    -0.388 OA
HETATM   28  H   UNL N   1      -8.021   9.301  67.362  0.00  0.00     0.210 HD
ENDBRANCH  22  27
BRANCH  23  29
HETATM   29  O   UNL N   1      -9.065   8.469  65.484  0.00  0.00    -0.390 OA
HETATM   30  H   UNL N   1      -9.537   8.755  66.304  0.00  0.00     0.210 HD
ENDBRANCH  23  29
BRANCH  24  31
HETATM   31  O   UNL N   1      -8.903   6.125  63.913  0.00  0.00    -0.390 OA
HETATM   32  H   UNL N   1      -8.410   6.894  63.523  0.00  0.00     0.210 HD
ENDBRANCH  24  31
BRANCH  25  33
HETATM   33  C   UNL N   1     -10.233   4.139  65.722  0.00  0.00     0.198 C 
BRANCH  33  34
HETATM   34  O   UNL N   1     -11.367   4.207  64.898  0.00  0.00    -0.398 OA
HETATM   35  H   UNL N   1     -12.043   3.588  65.277  0.00  0.00     0.209 HD
ENDBRANCH  33  34
ENDBRANCH  25  33
ENDBRANCH  20  21
ENDBRANCH  19  20
ENDBRANCH  15  19
BRANCH  16  36
HETATM   36  O   UNL N   1     -10.500   7.907  73.015  0.00  0.00    -0.390 OA
HETATM   37  H   UNL N   1     -11.213   8.202  73.641  0.00  0.00     0.210 HD
ENDBRANCH  16  36
BRANCH  17  38
HETATM   38  O   UNL N   1     -12.514   7.914  71.011  0.00  0.00    -0.390 OA
HETATM   39  H   UNL N   1     -12.429   7.883  70.023  0.00  0.00     0.210 HD
ENDBRANCH  17  38
BRANCH  18  40
HETATM   40  O   UNL N   1     -13.054  10.284  69.672  0.00  0.00    -0.388 OA
HETATM   41  H   UNL N   1     -13.230   9.492  69.100  0.00  0.00     0.210 HD
ENDBRANCH  18  40
ENDBRANCH  12  13
ENDBRANCH   1  12
BRANCH   2  42
HETATM   42  C   UNL N   1     -11.311  13.319  66.887  0.00  0.00    -0.023 A 
HETATM   43  C   UNL N   1     -11.994  12.361  66.108  0.00  0.00     0.013 A 
HETATM   44  C   UNL N   1     -12.395  12.653  64.801  0.00  0.00     0.040 A 
HETATM   45  C   UNL N   1     -12.116  13.899  64.235  0.00  0.00     0.098 A 
HETATM   46  C   UNL N   1     -11.422  14.861  64.986  0.00  0.00     0.099 A 
HETATM   47  C   UNL N   1     -11.024  14.573  66.300  0.00  0.00     0.049 A 
BRANCH  45  48
HETATM   48  O   UNL N   1     -12.516  14.154  62.972  0.00  0.00    -0.358 OA
HETATM   49  H   UNL N   1     -13.450  14.212  62.726  0.00  0.00     0.218 HD
ENDBRANCH  45  48
BRANCH  46  50
HETATM   50  O   UNL N   1     -11.140  16.065  64.442  0.00  0.00    -0.358 OA
HETATM   51  H   UNL N   1     -10.611  16.151  63.636  0.00  0.00     0.218 HD
ENDBRANCH  46  50
ENDBRANCH   2  42
BRANCH   8  52
HETATM   52  O   UNL N   1      -5.937  12.637  66.945  0.00  0.00    -0.360 OA
HETATM   53  H   UNL N   1      -6.177  11.727  66.747  0.00  0.00     0.217 HD
ENDBRANCH   8  52
BRANCH  10  54
HETATM   54  O   UNL N   1      -6.540  17.078  68.602  0.00  0.00    -0.318 OA
BRANCH  54  55
HETATM   55  C   UNL N   1      -7.290  18.228  68.425  0.00  0.00     0.298 C 
HETATM   56  C   UNL N   1      -6.434  19.299  67.713  0.00  0.00     0.205 C 
HETATM   57  C   UNL N   1      -7.278  20.583  67.611  0.00  0.00     0.183 C 
HETATM   58  C   UNL N   1      -8.627  20.290  66.929  0.00  0.00     0.178 C 
HETATM   59  C   UNL N   1      -9.310  19.106  67.669  0.00  0.00     0.152 C 
HETATM   60  O   UNL N   1      -8.470  17.957  67.675  0.00  0.00    -0.351 OA
HETATM   61  C   UNL N   1     -10.650  18.752  67.022  0.00  0.00     0.042 C 
BRANCH  56  62
HETATM   62  O   UNL N   1      -5.965  18.876  66.451  0.00  0.00    -0.388 OA
HETATM   63  H   UNL N   1      -6.735  18.629  65.877  0.00  0.00     0.210 HD
ENDBRANCH  56  62
BRANCH  57  64
HETATM   64  O   UNL N   1      -6.565  21.582  66.929  0.00  0.00    -0.390 OA
HETATM   65  H   UNL N   1      -6.758  21.458  65.962  0.00  0.00     0.210 HD
ENDBRANCH  57  64
BRANCH  58  66
HETATM   66  O   UNL N   1      -8.421  19.979  65.574  0.00  0.00    -0.390 OA
HETATM   67  H   UNL N   1      -9.203  19.445  65.272  0.00  0.00     0.210 HD
ENDBRANCH  58  66
ENDBRANCH  54  55
ENDBRANCH  10  54
TORSDOF 22
ENDMDL
MODEL 4
REMARK VINA RESULT:      -8.5      2.555      9.396
REMARK  22 active torsions:
REMARK  status: ('A' for Active; 'I' for Inactive)
REMARK    1  A    between atoms: C_2  and  C_42 
REMARK    2  A    between atoms: C_3  and  O_4 
REMARK    3  A    between atoms: C_5  and  O_6 
REMARK    4  A    between atoms: C_7  and  O_8 
REMARK    5  A    between atoms: C_9  and  O_10 
REMARK    6  A    between atoms: O_10  and  C_11 
REMARK    7  A    between atoms: C_12  and  C_34 
REMARK    8  A    between atoms: C_18  and  O_19 
REMARK    9  A    between atoms: C_21  and  O_22 
REMARK   10  A    between atoms: O_22  and  C_23 
REMARK   11  A    between atoms: C_26  and  O_27 
REMARK   12  A    between atoms: C_28  and  O_29 
REMARK   13  A    between atoms: C_30  and  O_31 
REMARK   14  A    between atoms: C_36  and  O_37 
REMARK   15  A    between atoms: C_38  and  O_39 
REMARK   16  A    between atoms: C_42  and  O_43 
REMARK   17  A    between atoms: O_43  and  C_44 
REMARK   18  A    between atoms: C_46  and  C_53 
REMARK   19  A    between atoms: C_47  and  O_48 
REMARK   20  A    between atoms: C_49  and  O_50 
REMARK   21  A    between atoms: C_51  and  O_52 
REMARK   22  A    between atoms: C_53  and  O_54 
ROOT
HETATM    1  C   UNL N   1     -10.037  11.696  68.475  0.00  0.00     0.233 C 
HETATM    2  C   UNL N   1     -10.925  12.950  68.288  0.00  0.00     0.199 C 
HETATM    3  O   UNL N   1     -10.218  14.023  68.835  0.00  0.00    -0.337 OA
HETATM    4  C   UNL N   1      -8.916  14.285  68.519  0.00  0.00     0.089 A 
HETATM    5  C   UNL N   1      -8.115  13.289  67.911  0.00  0.00     0.079 A 
HETATM    6  C   UNL N   1      -8.763  11.966  67.698  0.00  0.00     0.196 C 
HETATM    7  O   UNL N   1      -8.335  11.165  66.886  0.00  0.00    -0.289 OA
HETATM    8  C   UNL N   1      -6.782  13.605  67.533  0.00  0.00     0.085 A 
HETATM    9  C   UNL N   1      -6.292  14.894  67.768  0.00  0.00     0.074 A 
HETATM   10  C   UNL N   1      -7.090  15.877  68.383  0.00  0.00     0.077 A 
HETATM   11  C   UNL N   1      -8.394  15.556  68.770  0.00  0.00     0.074 A 
ENDROOT
BRANCH   1  12
HETATM   12  O   UNL N   1     -10.721  10.498  68.128  0.00  0.00    -0.343 OA
BRANCH  12  13
HETATM   13  C   UNL N   1     -10.781   9.555  69.193  0.00  0.00     0.292 C 
HETATM   14  O   UNL N   1      -9.490   9.356  69.765  0.00  0.00    -0.348 OA
HETATM   15  C   UNL N   1      -9.491   8.404  70.822  0.00  0.00     0.180 C 
HETATM   16  C   UNL N   1     -10.438   8.861  71.959  0.00  0.00     0.180 C 
HETATM   17  C   UNL N   1     -11.861   9.119  71.436  0.00  0.00     0.183 C 
HETATM   18  C   UNL N   1     -11.765  10.100  70.252  0.00  0.00     0.204 C 
BRANCH  15  19
HETATM   19  C   UNL N   1      -9.696   6.944  70.321  0.00  0.00     0.205 C 
BRANCH  19  20
HETATM   20  O   UNL N   1      -8.660   6.523  69.448  0.00  0.00    -0.356 OA
BRANCH  20  21
HETATM   21  C   UNL N   1      -8.969   6.759  68.085  0.00  0.00     0.291 C 
HETATM   22  C   UNL N   1      -7.704   7.342  67.406  0.00  0.00     0.204 C 
HETATM   23  C   UNL N   1      -7.908   7.496  65.881  0.00  0.00     0.183 C 
HETATM   24  C   UNL N   1      -8.433   6.158  65.310  0.00  0.00     0.180 C 
HETATM   25  C   UNL N   1      -9.670   5.678  66.122  0.00  0.00     0.179 C 
HETATM   26  O   UNL N   1      -9.301   5.520  67.481  0.00  0.00    -0.348 OA
BRANCH  22  27
HETATM   27  O   UNL N   1      -7.298   8.552  67.994  0.00  0.00    -0.388 OA
HETATM   28  H   UNL N   1      -8.005   8.829  68.634  0.00  0.00     0.210 HD
ENDBRANCH  22  27
BRANCH  23  29
HETATM   29  O   UNL N   1      -8.758   8.575  65.562  0.00  0.00    -0.390 OA
HETATM   30  H   UNL N   1      -8.352   9.422  65.869  0.00  0.00     0.210 HD
ENDBRANCH  23  29
BRANCH  24  31
HETATM   31  O   UNL N   1      -8.684   6.267  63.932  0.00  0.00    -0.390 OA
HETATM   32  H   UNL N   1      -7.812   6.393  63.475  0.00  0.00     0.210 HD
ENDBRANCH  24  31
BRANCH  25  33
HETATM   33  C   UNL N   1     -10.199   4.322  65.638  0.00  0.00     0.198 C 
BRANCH  33  34
HETATM   34  O   UNL N   1     -11.520   4.427  65.175  0.00  0.00    -0.398 OA
HETATM   35  H   UNL N   1     -11.620   5.328  64.774  0.00  0.00     0.209 HD
ENDBRANCH  33  34
ENDBRANCH  25  33
ENDBRANCH  20  21
ENDBRANCH  19  20
ENDBRANCH  15  19
BRANCH  16  36
HETATM   36  O   UNL N   1     -10.459   7.938  73.016  0.00  0.00    -0.390 OA
HETATM   37  H   UNL N   1     -11.403   7.646  73.121  0.00  0.00     0.210 HD
ENDBRANCH  16  36
BRANCH  17  38
HETATM   38  O   UNL N   1     -12.483   7.930  71.022  0.00  0.00    -0.390 OA
HETATM   39  H   UNL N   1     -13.010   7.595  71.793  0.00  0.00     0.210 HD
ENDBRANCH  17  38
BRANCH  18  40
HETATM   40  O   UNL N   1     -13.028  10.289  69.666  0.00  0.00    -0.388 OA
HETATM   41  H   UNL N   1     -13.055   9.725  68.849  0.00  0.00     0.210 HD
ENDBRANCH  18  40
ENDBRANCH  12  13
ENDBRANCH   1  12
BRANCH   2  42
HETATM   42  C   UNL N   1     -11.332  13.287  66.838  0.00  0.00    -0.023 A 
HETATM   43  C   UNL N   1     -11.990  12.311  66.061  0.00  0.00     0.013 A 
HETATM   44  C   UNL N   1     -12.383  12.584  64.748  0.00  0.00     0.040 A 
HETATM   45  C   UNL N   1     -12.119  13.830  64.173  0.00  0.00     0.098 A 
HETATM   46  C   UNL N   1     -11.450  14.811  64.922  0.00  0.00     0.099 A 
HETATM   47  C   UNL N   1     -11.061  14.541  66.243  0.00  0.00     0.049 A 
BRANCH  45  48
HETATM   48  O   UNL N   1     -12.511  14.067  62.904  0.00  0.00    -0.358 OA
HETATM   49  H   UNL N   1     -12.806  14.939  62.608  0.00  0.00     0.218 HD
ENDBRANCH  45  48
BRANCH  46  50
HETATM   50  O   UNL N   1     -11.183  16.014  64.370  0.00  0.00    -0.358 OA
HETATM   51  H   UNL N   1     -10.965  16.110  63.432  0.00  0.00     0.218 HD
ENDBRANCH  46  50
ENDBRANCH   2  42
BRANCH   8  52
HETATM   52  O   UNL N   1      -5.947  12.710  66.960  0.00  0.00    -0.360 OA
HETATM   53  H   UNL N   1      -5.822  12.599  66.013  0.00  0.00     0.217 HD
ENDBRANCH   8  52
BRANCH  10  54
HETATM   54  O   UNL N   1      -6.654  17.152  68.573  0.00  0.00    -0.318 OA
BRANCH  54  55
HETATM   55  C   UNL N   1      -6.415  18.063  67.558  0.00  0.00     0.298 C 
HETATM   56  C   UNL N   1      -7.756  18.634  67.048  0.00  0.00     0.205 C 
HETATM   57  C   UNL N   1      -7.448  19.577  65.870  0.00  0.00     0.183 C 
HETATM   58  C   UNL N   1      -6.418  20.644  66.287  0.00  0.00     0.178 C 
HETATM   59  C   UNL N   1      -5.185  19.929  66.903  0.00  0.00     0.152 C 
HETATM   60  O   UNL N   1      -5.566  19.115  68.007  0.00  0.00    -0.351 OA
HETATM   61  C   UNL N   1      -4.132  20.941  67.359  0.00  0.00     0.042 C 
BRANCH  56  62
HETATM   62  O   UNL N   1      -8.495  19.282  68.061  0.00  0.00    -0.388 OA
HETATM   63  H   UNL N   1      -9.275  19.744  67.659  0.00  0.00     0.210 HD
ENDBRANCH  56  62
BRANCH  57  64
HETATM   64  O   UNL N   1      -8.630  20.164  65.394  0.00  0.00    -0.390 OA
HETATM   65  H   UNL N   1      -9.368  19.818  65.961  0.00  0.00     0.210 HD
ENDBRANCH  57  64
BRANCH  58  66
HETATM   66  O   UNL N   1      -6.996  21.529  67.214  0.00  0.00    -0.390 OA
HETATM   67  H   UNL N   1      -6.453  21.482  68.045  0.00  0.00     0.210 HD
ENDBRANCH  58  66
ENDBRANCH  54  55
ENDBRANCH  10  54
TORSDOF 22
ENDMDL
MODEL 5
REMARK VINA RESULT:      -8.4      2.331      4.037
REMARK  22 active torsions:
REMARK  status: ('A' for Active; 'I' for Inactive)
REMARK    1  A    between atoms: C_2  and  C_42 
REMARK    2  A    between atoms: C_3  and  O_4 
REMARK    3  A    between atoms: C_5  and  O_6 
REMARK    4  A    between atoms: C_7  and  O_8 
REMARK    5  A    between atoms: C_9  and  O_10 
REMARK    6  A    between atoms: O_10  and  C_11 
REMARK    7  A    between atoms: C_12  and  C_34 
REMARK    8  A    between atoms: C_18  and  O_19 
REMARK    9  A    between atoms: C_21  and  O_22 
REMARK   10  A    between atoms: O_22  and  C_23 
REMARK   11  A    between atoms: C_26  and  O_27 
REMARK   12  A    between atoms: C_28  and  O_29 
REMARK   13  A    between atoms: C_30  and  O_31 
REMARK   14  A    between atoms: C_36  and  O_37 
REMARK   15  A    between atoms: C_38  and  O_39 
REMARK   16  A    between atoms: C_42  and  O_43 
REMARK   17  A    between atoms: O_43  and  C_44 
REMARK   18  A    between atoms: C_46  and  C_53 
REMARK   19  A    between atoms: C_47  and  O_48 
REMARK   20  A    between atoms: C_49  and  O_50 
REMARK   21  A    between atoms: C_51  and  O_52 
REMARK   22  A    between atoms: C_53  and  O_54 
ROOT
HETATM    1  C   UNL N   1      -9.928  14.772  67.402  0.00  0.00     0.233 C 
HETATM    2  C   UNL N   1      -9.274  13.679  66.521  0.00  0.00     0.199 C 
HETATM    3  O   UNL N   1      -8.811  12.691  67.392  0.00  0.00    -0.337 OA
HETATM    4  C   UNL N   1      -9.595  12.141  68.366  0.00  0.00     0.089 A 
HETATM    5  C   UNL N   1     -10.785  12.789  68.774  0.00  0.00     0.079 A 
HETATM    6  C   UNL N   1     -11.078  14.095  68.123  0.00  0.00     0.196 C 
HETATM    7  O   UNL N   1     -12.202  14.566  68.104  0.00  0.00    -0.289 OA
HETATM    8  C   UNL N   1     -11.618  12.166  69.743  0.00  0.00     0.085 A 
HETATM    9  C   UNL N   1     -11.245  10.925  70.268  0.00  0.00     0.074 A 
HETATM   10  C   UNL N   1     -10.055  10.289  69.865  0.00  0.00     0.077 A 
HETATM   11  C   UNL N   1      -9.230  10.915  68.926  0.00  0.00     0.074 A 
ENDROOT
BRANCH   1  12
HETATM   12  O   UNL N   1     -10.275  15.929  66.652  0.00  0.00    -0.343 OA
BRANCH  12  13
HETATM   13  C   UNL N   1      -9.496  17.073  66.987  0.00  0.00     0.292 C 
HETATM   14  O   UNL N   1      -8.889  17.630  65.822  0.00  0.00    -0.348 OA
HETATM   15  C   UNL N   1      -8.080  18.765  66.106  0.00  0.00     0.180 C 
HETATM   16  C   UNL N   1      -8.927  19.879  66.768  0.00  0.00     0.180 C 
HETATM   17  C   UNL N   1      -9.639  19.369  68.032  0.00  0.00     0.183 C 
HETATM   18  C   UNL N   1     -10.432  18.103  67.656  0.00  0.00     0.204 C 
BRANCH  15  19
HETATM   19  C   UNL N   1      -6.758  18.396  66.842  0.00  0.00     0.205 C 
BRANCH  19  20
HETATM   20  O   UNL N   1      -5.760  19.392  66.691  0.00  0.00    -0.356 OA
BRANCH  20  21
HETATM   21  C   UNL N   1      -4.980  19.562  67.862  0.00  0.00     0.291 C 
HETATM   22  C   UNL N   1      -5.581  20.742  68.665  0.00  0.00     0.204 C 
HETATM   23  C   UNL N   1      -4.878  20.905  70.032  0.00  0.00     0.183 C 
HETATM   24  C   UNL N   1      -4.855  19.535  70.748  0.00  0.00     0.180 C 
HETATM   25  C   UNL N   1      -4.271  18.446  69.803  0.00  0.00     0.179 C 
HETATM   26  O   UNL N   1      -5.067  18.374  68.631  0.00  0.00    -0.348 OA
BRANCH  22  27
HETATM   27  O   UNL N   1      -5.566  21.942  67.933  0.00  0.00    -0.388 OA
HETATM   28  H   UNL N   1      -4.923  22.557  68.374  0.00  0.00     0.210 HD
ENDBRANCH  22  27
BRANCH  23  29
HETATM   29  O   UNL N   1      -3.584  21.455  69.905  0.00  0.00    -0.390 OA
HETATM   30  H   UNL N   1      -3.646  22.368  69.532  0.00  0.00     0.210 HD
ENDBRANCH  23  29
BRANCH  24  31
HETATM   31  O   UNL N   1      -4.175  19.623  71.975  0.00  0.00    -0.390 OA
HETATM   32  H   UNL N   1      -4.148  20.580  72.237  0.00  0.00     0.210 HD
ENDBRANCH  24  31
BRANCH  25  33
HETATM   33  C   UNL N   1      -4.280  17.051  70.440  0.00  0.00     0.198 C 
BRANCH  33  34
HETATM   34  O   UNL N   1      -5.046  17.033  71.616  0.00  0.00    -0.398 OA
HETATM   35  H   UNL N   1      -4.927  16.140  72.030  0.00  0.00     0.209 HD
ENDBRANCH  33  34
ENDBRANCH  25  33
ENDBRANCH  20  21
ENDBRANCH  19  20
ENDBRANCH  15  19
BRANCH  16  36
HETATM   36  O   UNL N   1      -8.152  21.013  67.060  0.00  0.00    -0.390 OA
HETATM   37  H   UNL N   1      -8.460  21.733  66.450  0.00  0.00     0.210 HD
ENDBRANCH  16  36
BRANCH  17  38
HETATM   38  O   UNL N   1      -8.725  19.073  69.057  0.00  0.00    -0.390 OA
HETATM   39  H   UNL N   1      -8.915  18.147  69.356  0.00  0.00     0.210 HD
ENDBRANCH  17  38
BRANCH  18  40
HETATM   40  O   UNL N   1     -11.018  17.532  68.798  0.00  0.00    -0.388 OA
HETATM   41  H   UNL N   1     -11.086  16.555  68.632  0.00  0.00     0.210 HD
ENDBRANCH  18  40
ENDBRANCH  12  13
ENDBRANCH   1  12
BRANCH   2  42
HETATM   42  C   UNL N   1     -10.178  13.038  65.448  0.00  0.00    -0.023 A 
HETATM   43  C   UNL N   1     -10.119  11.643  65.238  0.00  0.00     0.013 A 
HETATM   44  C   UNL N   1     -10.931  11.027  64.283  0.00  0.00     0.040 A 
HETATM   45  C   UNL N   1     -11.811  11.783  63.505  0.00  0.00     0.098 A 
HETATM   46  C   UNL N   1     -11.874  13.174  63.684  0.00  0.00     0.099 A 
HETATM   47  C   UNL N   1     -11.064  13.795  64.648  0.00  0.00     0.049 A 
BRANCH  45  48
HETATM   48  O   UNL N   1     -12.585  11.161  62.590  0.00  0.00    -0.358 OA
HETATM   49  H   UNL N   1     -12.710  11.508  61.696  0.00  0.00     0.218 HD
ENDBRANCH  45  48
BRANCH  46  50
HETATM   50  O   UNL N   1     -12.715  13.913  62.929  0.00  0.00    -0.358 OA
HETATM   51  H   UNL N   1     -12.528  14.113  62.000  0.00  0.00     0.218 HD
ENDBRANCH  46  50
ENDBRANCH   2  42
BRANCH   8  52
HETATM   52  O   UNL N   1     -12.763  12.722  70.198  0.00  0.00    -0.360 OA
HETATM   53  H   UNL N   1     -12.865  13.159  71.048  0.00  0.00     0.217 HD
ENDBRANCH   8  52
BRANCH  10  54
HETATM   54  O   UNL N   1      -9.698   9.058  70.322  0.00  0.00    -0.318 OA
BRANCH  54  55
HETATM   55  C   UNL N   1      -9.863   8.622  71.625  0.00  0.00     0.298 C 
HETATM   56  C   UNL N   1     -10.645   7.291  71.632  0.00  0.00     0.205 C 
HETATM   57  C   UNL N   1     -10.875   6.887  73.100  0.00  0.00     0.183 C 
HETATM   58  C   UNL N   1      -9.539   6.846  73.864  0.00  0.00     0.178 C 
HETATM   59  C   UNL N   1      -8.805   8.199  73.657  0.00  0.00     0.152 C 
HETATM   60  O   UNL N   1      -8.604   8.462  72.272  0.00  0.00    -0.351 OA
HETATM   61  C   UNL N   1      -7.456   8.211  74.376  0.00  0.00     0.042 C 
BRANCH  56  62
HETATM   62  O   UNL N   1      -9.996   6.271  70.902  0.00  0.00    -0.388 OA
HETATM   63  H   UNL N   1     -10.531   6.046  70.098  0.00  0.00     0.210 HD
ENDBRANCH  56  62
BRANCH  57  64
HETATM   64  O   UNL N   1     -11.544   5.656  73.168  0.00  0.00    -0.390 OA
HETATM   65  H   UNL N   1     -10.891   4.962  72.887  0.00  0.00     0.210 HD
ENDBRANCH  57  64
BRANCH  58  66
HETATM   66  O   UNL N   1      -8.754   5.776  73.398  0.00  0.00    -0.390 OA
HETATM   67  H   UNL N   1      -9.270   4.942  73.558  0.00  0.00     0.210 HD
ENDBRANCH  58  66
ENDBRANCH  54  55
ENDBRANCH  10  54
TORSDOF 22
ENDMDL
MODEL 6
REMARK VINA RESULT:      -8.0      2.638      5.606
REMARK  22 active torsions:
REMARK  status: ('A' for Active; 'I' for Inactive)
REMARK    1  A    between atoms: C_2  and  C_42 
REMARK    2  A    between atoms: C_3  and  O_4 
REMARK    3  A    between atoms: C_5  and  O_6 
REMARK    4  A    between atoms: C_7  and  O_8 
REMARK    5  A    between atoms: C_9  and  O_10 
REMARK    6  A    between atoms: O_10  and  C_11 
REMARK    7  A    between atoms: C_12  and  C_34 
REMARK    8  A    between atoms: C_18  and  O_19 
REMARK    9  A    between atoms: C_21  and  O_22 
REMARK   10  A    between atoms: O_22  and  C_23 
REMARK   11  A    between atoms: C_26  and  O_27 
REMARK   12  A    between atoms: C_28  and  O_29 
REMARK   13  A    between atoms: C_30  and  O_31 
REMARK   14  A    between atoms: C_36  and  O_37 
REMARK   15  A    between atoms: C_38  and  O_39 
REMARK   16  A    between atoms: C_42  and  O_43 
REMARK   17  A    between atoms: O_43  and  C_44 
REMARK   18  A    between atoms: C_46  and  C_53 
REMARK   19  A    between atoms: C_47  and  O_48 
REMARK   20  A    between atoms: C_49  and  O_50 
REMARK   21  A    between atoms: C_51  and  O_52 
REMARK   22  A    between atoms: C_53  and  O_54 
ROOT
HETATM    1  C   UNL N   1      -9.636  16.016  68.114  0.00  0.00     0.233 C 
HETATM    2  C   UNL N   1     -10.974  15.265  67.908  0.00  0.00     0.199 C 
HETATM    3  O   UNL N   1     -10.702  14.196  67.052  0.00  0.00    -0.337 OA
HETATM    4  C   UNL N   1      -9.671  13.325  67.264  0.00  0.00     0.089 A 
HETATM    5  C   UNL N   1      -8.619  13.667  68.146  0.00  0.00     0.079 A 
HETATM    6  C   UNL N   1      -8.693  15.021  68.762  0.00  0.00     0.196 C 
HETATM    7  O   UNL N   1      -8.083  15.298  69.779  0.00  0.00    -0.289 OA
HETATM    8  C   UNL N   1      -7.590  12.721  68.400  0.00  0.00     0.085 A 
HETATM    9  C   UNL N   1      -7.642  11.470  67.776  0.00  0.00     0.074 A 
HETATM   10  C   UNL N   1      -8.687  11.140  66.891  0.00  0.00     0.077 A 
HETATM   11  C   UNL N   1      -9.686  12.082  66.630  0.00  0.00     0.074 A 
ENDROOT
BRANCH   1  12
HETATM   12  O   UNL N   1      -9.810  17.240  68.817  0.00  0.00    -0.343 OA
BRANCH  12  13
HETATM   13  C   UNL N   1      -9.149  18.341  68.205  0.00  0.00     0.292 C 
HETATM   14  O   UNL N   1      -7.840  17.970  67.776  0.00  0.00    -0.348 OA
HETATM   15  C   UNL N   1      -7.126  19.044  67.175  0.00  0.00     0.180 C 
HETATM   16  C   UNL N   1      -7.890  19.573  65.936  0.00  0.00     0.180 C 
HETATM   17  C   UNL N   1      -9.327  19.986  66.295  0.00  0.00     0.183 C 
HETATM   18  C   UNL N   1     -10.004  18.797  67.003  0.00  0.00     0.204 C 
BRANCH  15  19
HETATM   19  C   UNL N   1      -6.682  20.125  68.205  0.00  0.00     0.205 C 
BRANCH  19  20
HETATM   20  O   UNL N   1      -6.032  19.562  69.332  0.00  0.00    -0.356 OA
BRANCH  20  21
HETATM   21  C   UNL N   1      -5.135  20.468  69.951  0.00  0.00     0.291 C 
HETATM   22  C   UNL N   1      -5.233  20.261  71.484  0.00  0.00     0.204 C 
HETATM   23  C   UNL N   1      -4.181  21.111  72.232  0.00  0.00     0.183 C 
HETATM   24  C   UNL N   1      -2.794  20.860  71.598  0.00  0.00     0.180 C 
HETATM   25  C   UNL N   1      -2.866  21.060  70.057  0.00  0.00     0.179 C 
HETATM   26  O   UNL N   1      -3.821  20.163  69.516  0.00  0.00    -0.348 OA
BRANCH  22  27
HETATM   27  O   UNL N   1      -6.530  20.504  71.968  0.00  0.00    -0.388 OA
HETATM   28  H   UNL N   1      -6.861  21.337  71.541  0.00  0.00     0.210 HD
ENDBRANCH  22  27
BRANCH  23  29
HETATM   29  O   UNL N   1      -4.514  22.482  72.247  0.00  0.00    -0.390 OA
HETATM   30  H   UNL N   1      -4.937  22.731  71.389  0.00  0.00     0.210 HD
ENDBRANCH  23  29
BRANCH  24  31
HETATM   31  O   UNL N   1      -1.812  21.655  72.213  0.00  0.00    -0.390 OA
HETATM   32  H   UNL N   1      -1.551  21.211  73.061  0.00  0.00     0.210 HD
ENDBRANCH  24  31
BRANCH  25  33
HETATM   33  C   UNL N   1      -1.529  20.765  69.364  0.00  0.00     0.198 C 
BRANCH  33  34
HETATM   34  O   UNL N   1      -0.608  21.804  69.572  0.00  0.00    -0.398 OA
HETATM   35  H   UNL N   1       0.219  21.565  69.080  0.00  0.00     0.209 HD
ENDBRANCH  33  34
ENDBRANCH  25  33
ENDBRANCH  20  21
ENDBRANCH  19  20
ENDBRANCH  15  19
BRANCH  16  36
HETATM   36  O   UNL N   1      -7.208  20.635  65.323  0.00  0.00    -0.390 OA
HETATM   37  H   UNL N   1      -6.592  21.011  66.006  0.00  0.00     0.210 HD
ENDBRANCH  16  36
BRANCH  17  38
HETATM   38  O   UNL N   1      -9.347  21.114  67.131  0.00  0.00    -0.390 OA
HETATM   39  H   UNL N   1      -9.823  20.851  67.961  0.00  0.00     0.210 HD
ENDBRANCH  17  38
BRANCH  18  40
HETATM   40  O   UNL N   1     -11.288  19.156  67.448  0.00  0.00    -0.388 OA
HETATM   41  H   UNL N   1     -11.271  20.134  67.621  0.00  0.00     0.210 HD
ENDBRANCH  18  40
ENDBRANCH  12  13
ENDBRANCH   1  12
BRANCH   2  42
HETATM   42  C   UNL N   1     -11.664  14.740  69.185  0.00  0.00    -0.023 A 
HETATM   43  C   UNL N   1     -12.188  15.662  70.116  0.00  0.00     0.013 A 
HETATM   44  C   UNL N   1     -12.828  15.223  71.277  0.00  0.00     0.040 A 
HETATM   45  C   UNL N   1     -12.952  13.858  71.547  0.00  0.00     0.098 A 
HETATM   46  C   UNL N   1     -12.422  12.923  70.643  0.00  0.00     0.099 A 
HETATM   47  C   UNL N   1     -11.785  13.361  69.473  0.00  0.00     0.049 A 
BRANCH  45  48
HETATM   48  O   UNL N   1     -13.577  13.462  72.676  0.00  0.00    -0.358 OA
HETATM   49  H   UNL N   1     -13.832  14.083  73.371  0.00  0.00     0.218 HD
ENDBRANCH  45  48
BRANCH  46  50
HETATM   50  O   UNL N   1     -12.530  11.602  70.902  0.00  0.00    -0.358 OA
HETATM   51  H   UNL N   1     -11.983  10.945  70.447  0.00  0.00     0.218 HD
ENDBRANCH  46  50
ENDBRANCH   2  42
BRANCH   8  52
HETATM   52  O   UNL N   1      -6.544  12.971  69.218  0.00  0.00    -0.360 OA
HETATM   53  H   UNL N   1      -6.423  12.591  70.093  0.00  0.00     0.217 HD
ENDBRANCH   8  52
BRANCH  10  54
HETATM   54  O   UNL N   1      -8.788   9.911  66.314  0.00  0.00    -0.318 OA
BRANCH  54  55
HETATM   55  C   UNL N   1      -8.964   8.726  67.007  0.00  0.00     0.298 C 
HETATM   56  C   UNL N   1     -10.129   8.880  68.009  0.00  0.00     0.205 C 
HETATM   57  C   UNL N   1     -10.235   7.570  68.812  0.00  0.00     0.183 C 
HETATM   58  C   UNL N   1     -10.364   6.364  67.863  0.00  0.00     0.178 C 
HETATM   59  C   UNL N   1      -9.205   6.416  66.831  0.00  0.00     0.152 C 
HETATM   60  O   UNL N   1      -9.216   7.646  66.114  0.00  0.00    -0.351 OA
HETATM   61  C   UNL N   1      -9.293   5.252  65.844  0.00  0.00     0.042 C 
BRANCH  56  62
HETATM   62  O   UNL N   1     -11.349   9.213  67.383  0.00  0.00    -0.388 OA
HETATM   63  H   UNL N   1     -11.800   9.931  67.896  0.00  0.00     0.210 HD
ENDBRANCH  56  62
BRANCH  57  64
HETATM   64  O   UNL N   1     -11.311   7.635  69.710  0.00  0.00    -0.390 OA
HETATM   65  H   UNL N   1     -11.667   8.560  69.661  0.00  0.00     0.210 HD
ENDBRANCH  57  64
BRANCH  58  66
HETATM   66  O   UNL N   1     -11.611   6.399  67.214  0.00  0.00    -0.390 OA
HETATM   67  H   UNL N   1     -11.733   7.319  66.859  0.00  0.00     0.210 HD
ENDBRANCH  58  66
ENDBRANCH  54  55
ENDBRANCH  10  54
TORSDOF 22
ENDMDL
MODEL 7
REMARK VINA RESULT:      -7.8      2.608      9.292
REMARK  22 active torsions:
REMARK  status: ('A' for Active; 'I' for Inactive)
REMARK    1  A    between atoms: C_2  and  C_42 
REMARK    2  A    between atoms: C_3  and  O_4 
REMARK    3  A    between atoms: C_5  and  O_6 
REMARK    4  A    between atoms: C_7  and  O_8 
REMARK    5  A    between atoms: C_9  and  O_10 
REMARK    6  A    between atoms: O_10  and  C_11 
REMARK    7  A    between atoms: C_12  and  C_34 
REMARK    8  A    between atoms: C_18  and  O_19 
REMARK    9  A    between atoms: C_21  and  O_22 
REMARK   10  A    between atoms: O_22  and  C_23 
REMARK   11  A    between atoms: C_26  and  O_27 
REMARK   12  A    between atoms: C_28  and  O_29 
REMARK   13  A    between atoms: C_30  and  O_31 
REMARK   14  A    between atoms: C_36  and  O_37 
REMARK   15  A    between atoms: C_38  and  O_39 
REMARK   16  A    between atoms: C_42  and  O_43 
REMARK   17  A    between atoms: O_43  and  C_44 
REMARK   18  A    between atoms: C_46  and  C_53 
REMARK   19  A    between atoms: C_47  and  O_48 
REMARK   20  A    between atoms: C_49  and  O_50 
REMARK   21  A    between atoms: C_51  and  O_52 
REMARK   22  A    between atoms: C_53  and  O_54 
ROOT
HETATM    1  C   UNL N   1     -10.043  11.744  68.520  0.00  0.00     0.233 C 
HETATM    2  C   UNL N   1     -10.911  13.014  68.345  0.00  0.00     0.199 C 
HETATM    3  O   UNL N   1     -10.181  14.072  68.891  0.00  0.00    -0.337 OA
HETATM    4  C   UNL N   1      -8.877  14.313  68.565  0.00  0.00     0.089 A 
HETATM    5  C   UNL N   1      -8.099  13.306  67.946  0.00  0.00     0.079 A 
HETATM    6  C   UNL N   1      -8.771  11.995  67.734  0.00  0.00     0.196 C 
HETATM    7  O   UNL N   1      -8.364  11.189  66.915  0.00  0.00    -0.289 OA
HETATM    8  C   UNL N   1      -6.764  13.600  67.558  0.00  0.00     0.085 A 
HETATM    9  C   UNL N   1      -6.249  14.879  67.793  0.00  0.00     0.074 A 
HETATM   10  C   UNL N   1      -7.025  15.874  68.418  0.00  0.00     0.077 A 
HETATM   11  C   UNL N   1      -8.331  15.573  68.815  0.00  0.00     0.074 A 
ENDROOT
BRANCH   1  12
HETATM   12  O   UNL N   1     -10.750  10.559  68.176  0.00  0.00    -0.343 OA
BRANCH  12  13
HETATM   13  C   UNL N   1     -10.763   9.587  69.216  0.00  0.00     0.292 C 
HETATM   14  O   UNL N   1      -9.459   9.427  69.773  0.00  0.00    -0.348 OA
HETATM   15  C   UNL N   1      -9.412   8.449  70.804  0.00  0.00     0.180 C 
HETATM   16  C   UNL N   1     -10.369   8.836  71.959  0.00  0.00     0.180 C 
HETATM   17  C   UNL N   1     -11.805   9.047  71.453  0.00  0.00     0.183 C 
HETATM   18  C   UNL N   1     -11.760  10.062  70.295  0.00  0.00     0.204 C 
BRANCH  15  19
HETATM   19  C   UNL N   1      -9.560   6.995  70.266  0.00  0.00     0.205 C 
BRANCH  19  20
HETATM   20  O   UNL N   1      -8.357   6.251  70.382  0.00  0.00    -0.356 OA
BRANCH  20  21
HETATM   21  C   UNL N   1      -8.396   5.320  71.450  0.00  0.00     0.291 C 
HETATM   22  C   UNL N   1      -7.374   5.781  72.519  0.00  0.00     0.204 C 
HETATM   23  C   UNL N   1      -7.453   4.900  73.787  0.00  0.00     0.183 C 
HETATM   24  C   UNL N   1      -8.928   4.817  74.244  0.00  0.00     0.180 C 
HETATM   25  C   UNL N   1      -9.835   4.390  73.055  0.00  0.00     0.179 C 
HETATM   26  O   UNL N   1      -9.700   5.334  72.006  0.00  0.00    -0.348 OA
BRANCH  22  27
HETATM   27  O   UNL N   1      -6.065   5.833  72.011  0.00  0.00    -0.388 OA
HETATM   28  H   UNL N   1      -5.532   6.423  72.606  0.00  0.00     0.210 HD
ENDBRANCH  22  27
BRANCH  23  29
HETATM   29  O   UNL N   1      -6.891   3.622  73.585  0.00  0.00    -0.390 OA
HETATM   30  H   UNL N   1      -7.525   3.054  73.083  0.00  0.00     0.210 HD
ENDBRANCH  23  29
BRANCH  24  31
HETATM   31  O   UNL N   1      -9.056   3.980  75.366  0.00  0.00    -0.390 OA
HETATM   32  H   UNL N   1      -8.427   3.221  75.251  0.00  0.00     0.210 HD
ENDBRANCH  24  31
BRANCH  25  33
HETATM   33  C   UNL N   1     -11.320   4.348  73.436  0.00  0.00     0.198 C 
BRANCH  33  34
HETATM   34  O   UNL N   1     -12.003   5.473  72.947  0.00  0.00    -0.398 OA
HETATM   35  H   UNL N   1     -11.389   5.941  72.325  0.00  0.00     0.209 HD
ENDBRANCH  33  34
ENDBRANCH  25  33
ENDBRANCH  20  21
ENDBRANCH  19  20
ENDBRANCH  15  19
BRANCH  16  36
HETATM   36  O   UNL N   1     -10.342   7.885  72.992  0.00  0.00    -0.390 OA
HETATM   37  H   UNL N   1      -9.460   7.974  73.439  0.00  0.00     0.210 HD
ENDBRANCH  16  36
BRANCH  17  38
HETATM   38  O   UNL N   1     -12.380   7.844  71.012  0.00  0.00    -0.390 OA
HETATM   39  H   UNL N   1     -12.946   7.505  71.753  0.00  0.00     0.210 HD
ENDBRANCH  17  38
BRANCH  18  40
HETATM   40  O   UNL N   1     -13.034  10.213  69.723  0.00  0.00    -0.388 OA
HETATM   41  H   UNL N   1     -13.585   9.449  70.039  0.00  0.00     0.210 HD
ENDBRANCH  18  40
ENDBRANCH  12  13
ENDBRANCH   1  12
BRANCH   2  42
HETATM   42  C   UNL N   1     -11.324  13.363  66.900  0.00  0.00    -0.023 A 
HETATM   43  C   UNL N   1     -12.016  12.405  66.129  0.00  0.00     0.013 A 
HETATM   44  C   UNL N   1     -12.415  12.690  64.821  0.00  0.00     0.040 A 
HETATM   45  C   UNL N   1     -12.126  13.929  64.245  0.00  0.00     0.098 A 
HETATM   46  C   UNL N   1     -11.423  14.892  64.988  0.00  0.00     0.099 A 
HETATM   47  C   UNL N   1     -11.027  14.610  66.304  0.00  0.00     0.049 A 
BRANCH  45  48
HETATM   48  O   UNL N   1     -12.525  14.179  62.980  0.00  0.00    -0.358 OA
HETATM   49  H   UNL N   1     -13.437  14.415  62.761  0.00  0.00     0.218 HD
ENDBRANCH  45  48
BRANCH  46  50
HETATM   50  O   UNL N   1     -11.132  16.089  64.434  0.00  0.00    -0.358 OA
HETATM   51  H   UNL N   1     -10.547  16.725  64.870  0.00  0.00     0.218 HD
ENDBRANCH  46  50
ENDBRANCH   2  42
BRANCH   8  52
HETATM   52  O   UNL N   1      -5.949  12.693  66.974  0.00  0.00    -0.360 OA
HETATM   53  H   UNL N   1      -5.570  12.777  66.094  0.00  0.00     0.217 HD
ENDBRANCH   8  52
BRANCH  10  54
HETATM   54  O   UNL N   1      -6.566  17.141  68.609  0.00  0.00    -0.318 OA
BRANCH  54  55
HETATM   55  C   UNL N   1      -7.308  18.289  68.397  0.00  0.00     0.298 C 
HETATM   56  C   UNL N   1      -6.423  19.363  67.729  0.00  0.00     0.205 C 
HETATM   57  C   UNL N   1      -7.264  20.646  67.588  0.00  0.00     0.183 C 
HETATM   58  C   UNL N   1      -8.579  20.350  66.843  0.00  0.00     0.178 C 
HETATM   59  C   UNL N   1      -9.293  19.164  67.548  0.00  0.00     0.152 C 
HETATM   60  O   UNL N   1      -8.451  18.017  67.592  0.00  0.00    -0.351 OA
HETATM   61  C   UNL N   1     -10.600  18.807  66.837  0.00  0.00     0.042 C 
BRANCH  56  62
HETATM   62  O   UNL N   1      -5.894  18.943  66.490  0.00  0.00    -0.388 OA
HETATM   63  H   UNL N   1      -6.573  18.411  66.002  0.00  0.00     0.210 HD
ENDBRANCH  56  62
BRANCH  57  64
HETATM   64  O   UNL N   1      -6.522  21.647  66.942  0.00  0.00    -0.390 OA
HETATM   65  H   UNL N   1      -5.804  21.919  67.571  0.00  0.00     0.210 HD
ENDBRANCH  57  64
BRANCH  58  66
HETATM   66  O   UNL N   1      -8.308  20.042  65.498  0.00  0.00    -0.390 OA
HETATM   67  H   UNL N   1      -7.683  19.269  65.494  0.00  0.00     0.210 HD
ENDBRANCH  58  66
ENDBRANCH  54  55
ENDBRANCH  10  54
TORSDOF 22
ENDMDL
MODEL 8
REMARK VINA RESULT:      -7.8      2.565      9.539
REMARK  22 active torsions:
REMARK  status: ('A' for Active; 'I' for Inactive)
REMARK    1  A    between atoms: C_2  and  C_42 
REMARK    2  A    between atoms: C_3  and  O_4 
REMARK    3  A    between atoms: C_5  and  O_6 
REMARK    4  A    between atoms: C_7  and  O_8 
REMARK    5  A    between atoms: C_9  and  O_10 
REMARK    6  A    between atoms: O_10  and  C_11 
REMARK    7  A    between atoms: C_12  and  C_34 
REMARK    8  A    between atoms: C_18  and  O_19 
REMARK    9  A    between atoms: C_21  and  O_22 
REMARK   10  A    between atoms: O_22  and  C_23 
REMARK   11  A    between atoms: C_26  and  O_27 
REMARK   12  A    between atoms: C_28  and  O_29 
REMARK   13  A    between atoms: C_30  and  O_31 
REMARK   14  A    between atoms: C_36  and  O_37 
REMARK   15  A    between atoms: C_38  and  O_39 
REMARK   16  A    between atoms: C_42  and  O_43 
REMARK   17  A    between atoms: O_43  and  C_44 
REMARK   18  A    between atoms: C_46  and  C_53 
REMARK   19  A    between atoms: C_47  and  O_48 
REMARK   20  A    between atoms: C_49  and  O_50 
REMARK   21  A    between atoms: C_51  and  O_52 
REMARK   22  A    between atoms: C_53  and  O_54 
ROOT
HETATM    1  C   UNL N   1     -10.044  11.453  68.428  0.00  0.00     0.233 C 
HETATM    2  C   UNL N   1     -10.977  12.668  68.203  0.00  0.00     0.199 C 
HETATM    3  O   UNL N   1     -10.316  13.780  68.729  0.00  0.00    -0.337 OA
HETATM    4  C   UNL N   1      -9.022  14.083  68.416  0.00  0.00     0.089 A 
HETATM    5  C   UNL N   1      -8.179  13.104  67.839  0.00  0.00     0.079 A 
HETATM    6  C   UNL N   1      -8.774  11.753  67.654  0.00  0.00     0.196 C 
HETATM    7  O   UNL N   1      -8.309  10.948  66.865  0.00  0.00    -0.289 OA
HETATM    8  C   UNL N   1      -6.855  13.461  67.463  0.00  0.00     0.085 A 
HETATM    9  C   UNL N   1      -6.416  14.773  67.669  0.00  0.00     0.074 A 
HETATM   10  C   UNL N   1      -7.257  15.740  68.253  0.00  0.00     0.077 A 
HETATM   11  C   UNL N   1      -8.551  15.379  68.638  0.00  0.00     0.074 A 
ENDROOT
BRANCH   1  12
HETATM   12  O   UNL N   1     -10.678  10.222  68.106  0.00  0.00    -0.343 OA
BRANCH  12  13
HETATM   13  C   UNL N   1     -10.777   9.332  69.213  0.00  0.00     0.292 C 
HETATM   14  O   UNL N   1      -9.491   9.091  69.783  0.00  0.00    -0.348 OA
HETATM   15  C   UNL N   1      -9.531   8.188  70.882  0.00  0.00     0.180 C 
HETATM   16  C   UNL N   1     -10.441   8.746  72.005  0.00  0.00     0.180 C 
HETATM   17  C   UNL N   1     -11.853   9.056  71.483  0.00  0.00     0.183 C 
HETATM   18  C   UNL N   1     -11.719   9.976  70.254  0.00  0.00     0.204 C 
BRANCH  15  19
HETATM   19  C   UNL N   1      -9.819   6.720  70.449  0.00  0.00     0.205 C 
BRANCH  19  20
HETATM   20  O   UNL N   1      -8.630   5.993  70.183  0.00  0.00    -0.356 OA
BRANCH  20  21
HETATM   21  C   UNL N   1      -8.543   5.570  68.834  0.00  0.00     0.291 C 
HETATM   22  C   UNL N   1      -9.699   4.571  68.574  0.00  0.00     0.204 C 
HETATM   23  C   UNL N   1      -9.766   4.168  67.083  0.00  0.00     0.183 C 
HETATM   24  C   UNL N   1      -9.765   5.449  66.219  0.00  0.00     0.180 C 
HETATM   25  C   UNL N   1      -8.579   6.370  66.627  0.00  0.00     0.179 C 
HETATM   26  O   UNL N   1      -8.702   6.705  67.999  0.00  0.00    -0.348 OA
BRANCH  22  27
HETATM   27  O   UNL N   1      -9.620   3.443  69.408  0.00  0.00    -0.388 OA
HETATM   28  H   UNL N   1     -10.152   3.633  70.225  0.00  0.00     0.210 HD
ENDBRANCH  22  27
BRANCH  23  29
HETATM   29  O   UNL N   1      -8.724   3.287  66.721  0.00  0.00    -0.390 OA
HETATM   30  H   UNL N   1      -8.213   3.027  67.526  0.00  0.00     0.210 HD
ENDBRANCH  23  29
BRANCH  24  31
HETATM   31  O   UNL N   1      -9.770   5.130  64.851  0.00  0.00    -0.390 OA
HETATM   32  H   UNL N   1     -10.376   5.769  64.393  0.00  0.00     0.210 HD
ENDBRANCH  24  31
BRANCH  25  33
HETATM   33  C   UNL N   1      -8.563   7.688  65.842  0.00  0.00     0.198 C 
BRANCH  33  34
HETATM   34  O   UNL N   1      -9.823   8.304  65.856  0.00  0.00    -0.398 OA
HETATM   35  H   UNL N   1     -10.346   7.889  66.589  0.00  0.00     0.209 HD
ENDBRANCH  33  34
ENDBRANCH  25  33
ENDBRANCH  20  21
ENDBRANCH  19  20
ENDBRANCH  15  19
BRANCH  16  36
HETATM   36  O   UNL N   1     -10.499   7.874  73.103  0.00  0.00    -0.390 OA
HETATM   37  H   UNL N   1     -10.169   8.383  73.889  0.00  0.00     0.210 HD
ENDBRANCH  16  36
BRANCH  17  38
HETATM   38  O   UNL N   1     -12.542   7.884  71.128  0.00  0.00    -0.390 OA
HETATM   39  H   UNL N   1     -12.181   7.590  70.252  0.00  0.00     0.210 HD
ENDBRANCH  17  38
BRANCH  18  40
HETATM   40  O   UNL N   1     -12.976  10.206  69.671  0.00  0.00    -0.388 OA
HETATM   41  H   UNL N   1     -13.285  11.094  69.991  0.00  0.00     0.210 HD
ENDBRANCH  18  40
ENDBRANCH  12  13
ENDBRANCH   1  12
BRANCH   2  42
HETATM   42  C   UNL N   1     -11.384  12.953  66.742  0.00  0.00    -0.023 A 
HETATM   43  C   UNL N   1     -11.832  14.244  66.389  0.00  0.00     0.013 A 
HETATM   44  C   UNL N   1     -12.198  14.541  65.074  0.00  0.00     0.040 A 
HETATM   45  C   UNL N   1     -12.138  13.561  64.082  0.00  0.00     0.098 A 
HETATM   46  C   UNL N   1     -11.712  12.265  64.413  0.00  0.00     0.099 A 
HETATM   47  C   UNL N   1     -11.337  11.965  65.732  0.00  0.00     0.049 A 
BRANCH  45  48
HETATM   48  O   UNL N   1     -12.496  13.876  62.819  0.00  0.00    -0.358 OA
HETATM   49  H   UNL N   1     -11.932  13.684  62.058  0.00  0.00     0.218 HD
ENDBRANCH  45  48
BRANCH  46  50
HETATM   50  O   UNL N   1     -11.660  11.309  63.461  0.00  0.00    -0.358 OA
HETATM   51  H   UNL N   1     -12.059  11.434  62.588  0.00  0.00     0.218 HD
ENDBRANCH  46  50
ENDBRANCH   2  42
BRANCH   8  52
HETATM   52  O   UNL N   1      -5.982  12.585  66.918  0.00  0.00    -0.360 OA
HETATM   53  H   UNL N   1      -6.032  12.240  66.022  0.00  0.00     0.217 HD
ENDBRANCH   8  52
BRANCH  10  54
HETATM   54  O   UNL N   1      -6.871  17.035  68.414  0.00  0.00    -0.318 OA
BRANCH  54  55
HETATM   55  C   UNL N   1      -6.780  17.964  67.392  0.00  0.00     0.298 C 
HETATM   56  C   UNL N   1      -8.144  18.664  67.205  0.00  0.00     0.205 C 
HETATM   57  C   UNL N   1      -8.019  19.626  66.009  0.00  0.00     0.183 C 
HETATM   58  C   UNL N   1      -6.832  20.586  66.209  0.00  0.00     0.178 C 
HETATM   59  C   UNL N   1      -5.562  19.747  66.520  0.00  0.00     0.152 C 
HETATM   60  O   UNL N   1      -5.763  18.923  67.663  0.00  0.00    -0.351 OA
HETATM   61  C   UNL N   1      -4.349  20.650  66.752  0.00  0.00     0.042 C 
BRANCH  56  62
HETATM   62  O   UNL N   1      -8.582  19.329  68.370  0.00  0.00    -0.388 OA
HETATM   63  H   UNL N   1      -7.804  19.530  68.951  0.00  0.00     0.210 HD
ENDBRANCH  56  62
BRANCH  57  64
HETATM   64  O   UNL N   1      -9.220  20.327  65.820  0.00  0.00    -0.390 OA
HETATM   65  H   UNL N   1      -9.820  20.069  66.568  0.00  0.00     0.210 HD
ENDBRANCH  57  64
BRANCH  58  66
HETATM   66  O   UNL N   1      -7.110  21.478  67.260  0.00  0.00    -0.390 OA
HETATM   67  H   UNL N   1      -7.782  21.040  67.847  0.00  0.00     0.210 HD
ENDBRANCH  58  66
ENDBRANCH  54  55
ENDBRANCH  10  54
TORSDOF 22
ENDMDL
MODEL 9
REMARK VINA RESULT:      -7.5      2.930      6.667
REMARK  22 active torsions:
REMARK  status: ('A' for Active; 'I' for Inactive)
REMARK    1  A    between atoms: C_2  and  C_42 
REMARK    2  A    between atoms: C_3  and  O_4 
REMARK    3  A    between atoms: C_5  and  O_6 
REMARK    4  A    between atoms: C_7  and  O_8 
REMARK    5  A    between atoms: C_9  and  O_10 
REMARK    6  A    between atoms: O_10  and  C_11 
REMARK    7  A    between atoms: C_12  and  C_34 
REMARK    8  A    between atoms: C_18  and  O_19 
REMARK    9  A    between atoms: C_21  and  O_22 
REMARK   10  A    between atoms: O_22  and  C_23 
REMARK   11  A    between atoms: C_26  and  O_27 
REMARK   12  A    between atoms: C_28  and  O_29 
REMARK   13  A    between atoms: C_30  and  O_31 
REMARK   14  A    between atoms: C_36  and  O_37 
REMARK   15  A    between atoms: C_38  and  O_39 
REMARK   16  A    between atoms: C_42  and  O_43 
REMARK   17  A    between atoms: O_43  and  C_44 
REMARK   18  A    between atoms: C_46  and  C_53 
REMARK   19  A    between atoms: C_47  and  O_48 
REMARK   20  A    between atoms: C_49  and  O_50 
REMARK   21  A    between atoms: C_51  and  O_52 
REMARK   22  A    between atoms: C_53  and  O_54 
ROOT
HETATM    1  C   UNL N   1      -9.546  11.024  68.460  0.00  0.00     0.233 C 
HETATM    2  C   UNL N   1      -8.471   9.925  68.643  0.00  0.00     0.199 C 
HETATM    3  O   UNL N   1      -8.465   9.598  70.001  0.00  0.00    -0.337 OA
HETATM    4  C   UNL N   1      -9.605   9.299  70.691  0.00  0.00     0.089 A 
HETATM    5  C   UNL N   1     -10.871   9.652  70.167  0.00  0.00     0.079 A 
HETATM    6  C   UNL N   1     -10.862  10.396  68.878  0.00  0.00     0.196 C 
HETATM    7  O   UNL N   1     -11.842  10.439  68.154  0.00  0.00    -0.289 OA
HETATM    8  C   UNL N   1     -12.045   9.274  70.872  0.00  0.00     0.085 A 
HETATM    9  C   UNL N   1     -11.924   8.557  72.067  0.00  0.00     0.074 A 
HETATM   10  C   UNL N   1     -10.661   8.216  72.588  0.00  0.00     0.077 A 
HETATM   11  C   UNL N   1      -9.509   8.608  71.901  0.00  0.00     0.074 A 
ENDROOT
BRANCH   1  12
HETATM   12  O   UNL N   1      -9.525  11.583  67.152  0.00  0.00    -0.343 OA
BRANCH  12  13
HETATM   13  C   UNL N   1      -9.829  12.974  67.128  0.00  0.00     0.292 C 
HETATM   14  O   UNL N   1      -8.660  13.742  66.849  0.00  0.00    -0.348 OA
HETATM   15  C   UNL N   1      -8.906  15.143  66.835  0.00  0.00     0.180 C 
HETATM   16  C   UNL N   1      -9.963  15.495  65.759  0.00  0.00     0.180 C 
HETATM   17  C   UNL N   1     -11.262  14.700  65.965  0.00  0.00     0.183 C 
HETATM   18  C   UNL N   1     -10.902  13.204  66.041  0.00  0.00     0.204 C 
BRANCH  15  19
HETATM   19  C   UNL N   1      -9.172  15.724  68.256  0.00  0.00     0.205 C 
BRANCH  19  20
HETATM   20  O   UNL N   1      -7.983  16.167  68.889  0.00  0.00    -0.356 OA
BRANCH  20  21
HETATM   21  C   UNL N   1      -7.827  17.574  68.827  0.00  0.00     0.291 C 
HETATM   22  C   UNL N   1      -6.484  17.872  68.113  0.00  0.00     0.204 C 
HETATM   23  C   UNL N   1      -6.301  19.388  67.874  0.00  0.00     0.183 C 
HETATM   24  C   UNL N   1      -7.573  19.943  67.192  0.00  0.00     0.180 C 
HETATM   25  C   UNL N   1      -8.838  19.523  67.995  0.00  0.00     0.179 C 
HETATM   26  O   UNL N   1      -8.896  18.109  68.064  0.00  0.00    -0.348 OA
BRANCH  22  27
HETATM   27  O   UNL N   1      -5.388  17.325  68.801  0.00  0.00    -0.388 OA
HETATM   28  H   UNL N   1      -4.879  16.761  68.160  0.00  0.00     0.210 HD
ENDBRANCH  22  27
BRANCH  23  29
HETATM   29  O   UNL N   1      -5.995  20.084  69.063  0.00  0.00    -0.390 OA
HETATM   30  H   UNL N   1      -6.310  21.018  68.993  0.00  0.00     0.210 HD
ENDBRANCH  23  29
BRANCH  24  31
HETATM   31  O   UNL N   1      -7.474  21.331  67.002  0.00  0.00    -0.390 OA
HETATM   32  H   UNL N   1      -8.350  21.654  66.664  0.00  0.00     0.210 HD
ENDBRANCH  24  31
BRANCH  25  33
HETATM   33  C   UNL N   1     -10.137  19.996  67.331  0.00  0.00     0.198 C 
BRANCH  33  34
HETATM   34  O   UNL N   1      -9.990  20.099  65.939  0.00  0.00    -0.398 OA
HETATM   35  H   UNL N   1     -10.195  19.208  65.555  0.00  0.00     0.209 HD
ENDBRANCH  33  34
ENDBRANCH  25  33
ENDBRANCH  20  21
ENDBRANCH  19  20
ENDBRANCH  15  19
BRANCH  16  36
HETATM   36  O   UNL N   1     -10.225  16.873  65.724  0.00  0.00    -0.390 OA
HETATM   37  H   UNL N   1      -9.511  17.313  66.255  0.00  0.00     0.210 HD
ENDBRANCH  16  36
BRANCH  17  38
HETATM   38  O   UNL N   1     -11.927  15.091  67.139  0.00  0.00    -0.390 OA
HETATM   39  H   UNL N   1     -12.300  14.267  67.548  0.00  0.00     0.210 HD
ENDBRANCH  17  38
BRANCH  18  40
HETATM   40  O   UNL N   1     -12.042  12.437  66.335  0.00  0.00    -0.388 OA
HETATM   41  H   UNL N   1     -11.877  11.525  65.979  0.00  0.00     0.210 HD
ENDBRANCH  18  40
ENDBRANCH  12  13
ENDBRANCH   1  12
BRANCH   2  42
HETATM   42  C   UNL N   1      -8.657   8.644  67.805  0.00  0.00    -0.023 A 
HETATM   43  C   UNL N   1      -8.867   7.413  68.462  0.00  0.00     0.013 A 
HETATM   44  C   UNL N   1      -9.050   6.234  67.735  0.00  0.00     0.040 A 
HETATM   45  C   UNL N   1      -9.017   6.249  66.339  0.00  0.00     0.098 A 
HETATM   46  C   UNL N   1      -8.793   7.459  65.664  0.00  0.00     0.099 A 
HETATM   47  C   UNL N   1      -8.615   8.646  66.392  0.00  0.00     0.049 A 
BRANCH  45  48
HETATM   48  O   UNL N   1      -9.199   5.095  65.662  0.00  0.00    -0.358 OA
HETATM   49  H   UNL N   1      -8.512   4.711  65.099  0.00  0.00     0.218 HD
ENDBRANCH  45  48
BRANCH  46  50
HETATM   50  O   UNL N   1      -8.751   7.480  64.314  0.00  0.00    -0.358 OA
HETATM   51  H   UNL N   1      -8.151   8.066  63.830  0.00  0.00     0.218 HD
ENDBRANCH  46  50
ENDBRANCH   2  42
BRANCH   8  52
HETATM   52  O   UNL N   1     -13.291   9.583  70.449  0.00  0.00    -0.360 OA
HETATM   53  H   UNL N   1     -13.735   9.179  69.698  0.00  0.00     0.217 HD
ENDBRANCH   8  52
BRANCH  10  54
HETATM   54  O   UNL N   1     -10.519   7.473  73.720  0.00  0.00    -0.318 OA
BRANCH  54  55
HETATM   55  C   UNL N   1      -9.896   6.239  73.780  0.00  0.00     0.298 C 
HETATM   56  C   UNL N   1      -8.980   6.181  75.021  0.00  0.00     0.205 C 
HETATM   57  C   UNL N   1      -8.247   4.826  75.003  0.00  0.00     0.183 C 
HETATM   58  C   UNL N   1      -9.257   3.668  74.900  0.00  0.00     0.178 C 
HETATM   59  C   UNL N   1     -10.194   3.931  73.690  0.00  0.00     0.152 C 
HETATM   60  O   UNL N   1     -10.854   5.186  73.820  0.00  0.00    -0.351 OA
HETATM   61  C   UNL N   1     -11.238   2.821  73.550  0.00  0.00     0.042 C 
BRANCH  56  62
HETATM   62  O   UNL N   1      -9.681   6.382  76.229  0.00  0.00    -0.388 OA
HETATM   63  H   UNL N   1     -10.629   6.594  76.032  0.00  0.00     0.210 HD
ENDBRANCH  56  62
BRANCH  57  64
HETATM   64  O   UNL N   1      -7.432   4.697  76.137  0.00  0.00    -0.390 OA
HETATM   65  H   UNL N   1      -8.034   4.486  76.898  0.00  0.00     0.210 HD
ENDBRANCH  57  64
BRANCH  58  66
HETATM   66  O   UNL N   1      -9.997   3.572  76.092  0.00  0.00    -0.390 OA
HETATM   67  H   UNL N   1      -9.800   2.683  76.490  0.00  0.00     0.210 HD
ENDBRANCH  58  66
ENDBRANCH  54  55
ENDBRANCH  10  54
TORSDOF 22
ENDMDL
