# Supplementary material for: Structure-based computational screening of 470 natural quercetin derivatives for identification of SARS-CoV-2 Mpro inhibitor
Source: PeerJ. 2023 Mar 14;11:e14915. doi: 10.7717/peerj.14915 (PMC10022500; doi:10.7717/peerj.14915)
Supplement: Supplemental Information 1 [file peerj-11-14915-s001.zip › Screening 470 Quercetin Derivates as Anticovid/Docking results/41_uff_E=1597.09_out.pdbqt]

MODEL 1
REMARK VINA RESULT:      -7.8      0.000      0.000
REMARK  20 active torsions:
REMARK  status: ('A' for Active; 'I' for Inactive)
REMARK    1  A    between atoms: O_5  and  C_36 
REMARK    2  A    between atoms: O_5  and  C_48 
REMARK       I    between atoms: N_8  and  C_26 
REMARK    3  A    between atoms: N_8  and  C_17 
REMARK    4  A    between atoms: N_9  and  C_24 
REMARK    5  A    between atoms: N_10  and  C_20 
REMARK       I    between atoms: N_10  and  C_36 
REMARK    6  A    between atoms: N_11  and  C_21 
REMARK       I    between atoms: N_11  and  C_35 
REMARK       I    between atoms: N_12  and  C_35 
REMARK    7  A    between atoms: N_12  and  C_44 
REMARK    8  A    between atoms: C_17  and  C_22 
REMARK    9  A    between atoms: C_17  and  C_18 
REMARK   10  A    between atoms: C_18  and  C_19 
REMARK   11  A    between atoms: C_19  and  C_20 
REMARK   12  A    between atoms: C_20  and  C_25 
REMARK   13  A    between atoms: C_21  and  C_23 
REMARK   14  A    between atoms: C_21  and  C_26 
REMARK   15  A    between atoms: C_22  and  C_29 
REMARK   16  A    between atoms: C_23  and  C_24 
REMARK   17  A    between atoms: C_25  and  C_32 
REMARK   18  A    between atoms: C_44  and  C_47 
REMARK   19  A    between atoms: C_48  and  C_52 
REMARK   20  A    between atoms: C_50  and  C_51 
ROOT
HETATM    1  C   UNL N   1     -10.880  15.263  68.487  0.00  0.00     0.088 C 
ENDROOT
BRANCH   1   2
HETATM    2  N   UNL N   1     -10.875  15.859  67.103  0.00  0.00    -0.354 N 
HETATM    3  C   UNL N   1      -9.947  16.541  66.304  0.00  0.00     0.240 C 
HETATM    4  O   UNL N   1     -10.318  16.897  65.193  0.00  0.00    -0.271 OA
HETATM    5  H   UNL N   1     -11.794  15.750  66.640  0.00  0.00     0.162 HD
BRANCH   3   6
HETATM    6  C   UNL N   1      -8.506  16.927  66.691  0.00  0.00     0.180 C 
BRANCH   6   7
HETATM    7  N   UNL N   1      -8.477  17.927  67.762  0.00  0.00    -0.330 N 
HETATM    8  C   UNL N   1      -7.811  19.143  67.890  0.00  0.00     0.319 C 
HETATM    9  O   UNL N   1      -7.918  19.691  68.979  0.00  0.00    -0.247 OA
HETATM   10  N   UNL N   1      -7.066  19.808  66.904  0.00  0.00    -0.333 N 
HETATM   11  C   UNL N   1      -6.945  19.414  65.502  0.00  0.00     0.155 C 
HETATM   12  H   UNL N   1      -9.039  17.667  68.590  0.00  0.00     0.165 HD
BRANCH  10  13
HETATM   13  C   UNL N   1      -6.434  21.107  67.241  0.00  0.00     0.184 C 
BRANCH  13  14
HETATM   14  C   UNL N   1      -5.035  20.947  67.784  0.00  0.00     0.034 A 
HETATM   15  N   UNL N   1      -4.827  20.625  69.105  0.00  0.00    -0.355 N 
HETATM   16  C   UNL N   1      -3.522  20.558  69.440  0.00  0.00     0.054 A 
ATOM     17  HN  UNL N   1      -5.585  20.452  69.767  1.00  0.00     0.166 HD
HETATM   18  S   UNL N   1      -2.609  20.852  68.087  0.00  0.00    -0.086 SA
HETATM   19  C   UNL N   1      -3.862  21.101  67.024  0.00  0.00     0.078 A 
BRANCH  16  20
HETATM   20  C   UNL N   1      -3.074  20.333  70.862  0.00  0.00     0.035 C 
HETATM   21  C   UNL N   1      -1.743  21.017  71.181  0.00  0.00     0.016 C 
HETATM   22  C   UNL N   1      -4.172  20.846  71.807  0.00  0.00     0.016 C 
ENDBRANCH  16  20
ENDBRANCH  13  14
ENDBRANCH  10  13
ENDBRANCH   6   7
BRANCH   6  23
HETATM   23  C   UNL N   1      -7.629  15.684  66.984  0.00  0.00     0.065 C 
BRANCH  23  24
HETATM   24  C   UNL N   1      -7.189  15.440  68.444  0.00  0.00     0.275 C 
BRANCH  24  25
HETATM   25  N   UNL N   1      -5.718  15.597  68.614  0.00  0.00     0.092 N 
HETATM   26  C   UNL N   1      -5.121  14.596  69.524  0.00  0.00     0.298 C 
HETATM   27  C   UNL N   1      -5.209  15.048  70.995  0.00  0.00     0.198 C 
HETATM   28  O   UNL N   1      -4.599  16.312  71.170  0.00  0.00    -0.388 OA
HETATM   29  C   UNL N   1      -5.296  17.275  70.407  0.00  0.00     0.198 C 
HETATM   30  C   UNL N   1      -5.186  16.946  68.915  0.00  0.00     0.298 C 
ENDBRANCH  24  25
ENDBRANCH  23  24
ENDBRANCH   6  23
ENDBRANCH   3   6
ENDBRANCH   1   2
BRANCH   1  31
HETATM   31  C   UNL N   1     -12.091  15.701  69.355  0.00  0.00     0.063 C 
BRANCH  31  32
HETATM   32  C   UNL N   1     -12.315  15.407  70.812  0.00  0.00    -0.056 A 
HETATM   33  C   UNL N   1     -11.920  16.280  71.841  0.00  0.00     0.007 A 
HETATM   34  C   UNL N   1     -12.213  15.963  73.175  0.00  0.00     0.001 A 
HETATM   35  C   UNL N   1     -12.929  14.801  73.485  0.00  0.00     0.000 A 
HETATM   36  C   UNL N   1     -13.356  13.951  72.465  0.00  0.00     0.001 A 
HETATM   37  C   UNL N   1     -13.054  14.251  71.140  0.00  0.00     0.007 A 
ENDBRANCH  31  32
ENDBRANCH   1  31
BRANCH   1  38
HETATM   38  C   UNL N   1     -10.680  13.696  68.308  0.00  0.00     0.027 C 
BRANCH  38  39
HETATM   39  C   UNL N   1     -11.771  12.564  68.151  0.00  0.00     0.027 C 
BRANCH  39  40
HETATM   40  C   UNL N   1     -11.533  11.024  68.343  0.00  0.00     0.091 C 
BRANCH  40  41
HETATM   41  N   UNL N   1     -11.214  10.432  67.024  0.00  0.00    -0.332 N 
HETATM   42  C   UNL N   1     -10.006  10.364  66.382  0.00  0.00     0.361 C 
HETATM   43  O   UNL N   1      -9.009  10.879  66.859  0.00  0.00    -0.238 OA
HETATM   44  H   UNL N   1     -12.019  10.048  66.504  0.00  0.00     0.165 HD
BRANCH  42  45
HETATM   45  O   UNL N   1      -9.945   9.760  65.157  0.00  0.00    -0.299 OA
BRANCH  45  46
HETATM   46  C   UNL N   1      -9.869  10.416  63.935  0.00  0.00     0.228 C 
BRANCH  46  47
HETATM   47  C   UNL N   1     -10.627  11.712  63.952  0.00  0.00     0.023 A 
HETATM   48  S   UNL N   1     -12.233  11.904  63.601  0.00  0.00    -0.086 SA
HETATM   49  C   UNL N   1     -12.327  13.532  63.871  0.00  0.00     0.138 A 
HETATM   50  N   UNL N   1     -11.103  13.987  64.251  0.00  0.00    -0.368 N 
HETATM   51  C   UNL N   1     -10.154  12.985  64.300  0.00  0.00     0.104 A 
ATOM     52  HN  UNL N   1     -10.908  14.962  64.476  1.00  0.00     0.165 HD
ENDBRANCH  46  47
ENDBRANCH  45  46
ENDBRANCH  42  45
ENDBRANCH  40  41
BRANCH  40  53
HETATM   53  C   UNL N   1     -10.525  10.755  69.470  0.00  0.00     0.063 C 
BRANCH  53  54
HETATM   54  C   UNL N   1     -10.897   9.764  70.556  0.00  0.00    -0.056 A 
HETATM   55  C   UNL N   1      -9.928   8.865  71.045  0.00  0.00     0.007 A 
HETATM   56  C   UNL N   1     -10.240   7.971  72.072  0.00  0.00     0.001 A 
HETATM   57  C   UNL N   1     -11.517   7.972  72.632  0.00  0.00     0.000 A 
HETATM   58  C   UNL N   1     -12.485   8.866  72.165  0.00  0.00     0.001 A 
HETATM   59  C   UNL N   1     -12.180   9.761  71.131  0.00  0.00     0.007 A 
ENDBRANCH  53  54
ENDBRANCH  40  53
ENDBRANCH  39  40
ENDBRANCH  38  39
ENDBRANCH   1  38
TORSDOF 20
ENDMDL
MODEL 2
REMARK VINA RESULT:      -7.7      2.722      6.375
REMARK  20 active torsions:
REMARK  status: ('A' for Active; 'I' for Inactive)
REMARK    1  A    between atoms: O_5  and  C_36 
REMARK    2  A    between atoms: O_5  and  C_48 
REMARK       I    between atoms: N_8  and  C_26 
REMARK    3  A    between atoms: N_8  and  C_17 
REMARK    4  A    between atoms: N_9  and  C_24 
REMARK    5  A    between atoms: N_10  and  C_20 
REMARK       I    between atoms: N_10  and  C_36 
REMARK    6  A    between atoms: N_11  and  C_21 
REMARK       I    between atoms: N_11  and  C_35 
REMARK       I    between atoms: N_12  and  C_35 
REMARK    7  A    between atoms: N_12  and  C_44 
REMARK    8  A    between atoms: C_17  and  C_22 
REMARK    9  A    between atoms: C_17  and  C_18 
REMARK   10  A    between atoms: C_18  and  C_19 
REMARK   11  A    between atoms: C_19  and  C_20 
REMARK   12  A    between atoms: C_20  and  C_25 
REMARK   13  A    between atoms: C_21  and  C_23 
REMARK   14  A    between atoms: C_21  and  C_26 
REMARK   15  A    between atoms: C_22  and  C_29 
REMARK   16  A    between atoms: C_23  and  C_24 
REMARK   17  A    between atoms: C_25  and  C_32 
REMARK   18  A    between atoms: C_44  and  C_47 
REMARK   19  A    between atoms: C_48  and  C_52 
REMARK   20  A    between atoms: C_50  and  C_51 
ROOT
HETATM    1  C   UNL N   1     -10.446  15.334  68.644  0.00  0.00     0.088 C 
ENDROOT
BRANCH   1   2
HETATM    2  N   UNL N   1     -10.417  16.547  67.750  0.00  0.00    -0.354 N 
HETATM    3  C   UNL N   1      -9.513  17.586  67.493  0.00  0.00     0.240 C 
HETATM    4  O   UNL N   1      -9.850  18.435  66.678  0.00  0.00    -0.271 OA
HETATM    5  H   UNL N   1     -11.294  16.639  67.208  0.00  0.00     0.162 HD
BRANCH   3   6
HETATM    6  C   UNL N   1      -8.139  17.797  68.157  0.00  0.00     0.180 C 
BRANCH   6   7
HETATM    7  N   UNL N   1      -7.044  17.294  67.322  0.00  0.00    -0.330 N 
HETATM    8  C   UNL N   1      -6.055  16.341  67.549  0.00  0.00     0.319 C 
HETATM    9  O   UNL N   1      -5.212  16.235  66.667  0.00  0.00    -0.247 OA
HETATM   10  N   UNL N   1      -5.943  15.483  68.654  0.00  0.00    -0.333 N 
HETATM   11  C   UNL N   1      -6.919  15.333  69.731  0.00  0.00     0.155 C 
HETATM   12  H   UNL N   1      -6.981  17.753  66.398  0.00  0.00     0.165 HD
BRANCH  10  13
HETATM   13  C   UNL N   1      -4.810  14.527  68.705  0.00  0.00     0.184 C 
BRANCH  13  14
HETATM   14  C   UNL N   1      -5.249  13.097  68.508  0.00  0.00     0.034 A 
HETATM   15  N   UNL N   1      -5.728  12.670  67.291  0.00  0.00    -0.355 N 
HETATM   16  C   UNL N   1      -6.114  11.377  67.292  0.00  0.00     0.054 A 
ATOM     17  HN  UNL N   1      -5.784  13.270  66.468  1.00  0.00     0.166 HD
HETATM   18  S   UNL N   1      -5.821  10.735  68.793  0.00  0.00    -0.086 SA
HETATM   19  C   UNL N   1      -5.208  12.106  69.505  0.00  0.00     0.078 A 
BRANCH  16  20
HETATM   20  C   UNL N   1      -6.775  10.742  66.096  0.00  0.00     0.035 C 
HETATM   21  C   UNL N   1      -5.787  10.417  64.974  0.00  0.00     0.016 C 
HETATM   22  C   UNL N   1      -7.492   9.462  66.555  0.00  0.00     0.016 C 
ENDBRANCH  16  20
ENDBRANCH  13  14
ENDBRANCH  10  13
ENDBRANCH   6   7
BRANCH   6  23
HETATM   23  C   UNL N   1      -7.936  19.260  68.623  0.00  0.00     0.065 C 
BRANCH  23  24
HETATM   24  C   UNL N   1      -6.497  19.824  68.626  0.00  0.00     0.275 C 
BRANCH  24  25
HETATM   25  N   UNL N   1      -5.924  19.877  69.998  0.00  0.00     0.092 N 
HETATM   26  C   UNL N   1      -4.890  20.921  70.163  0.00  0.00     0.298 C 
HETATM   27  C   UNL N   1      -3.499  20.408  69.741  0.00  0.00     0.198 C 
HETATM   28  O   UNL N   1      -3.153  19.242  70.462  0.00  0.00    -0.388 OA
HETATM   29  C   UNL N   1      -4.074  18.215  70.156  0.00  0.00     0.198 C 
HETATM   30  C   UNL N   1      -5.479  18.611  70.624  0.00  0.00     0.298 C 
ENDBRANCH  24  25
ENDBRANCH  23  24
ENDBRANCH   6  23
ENDBRANCH   3   6
ENDBRANCH   1   2
BRANCH   1  31
HETATM   31  C   UNL N   1     -11.852  15.011  69.219  0.00  0.00     0.063 C 
BRANCH  31  32
HETATM   32  C   UNL N   1     -12.340  15.270  70.618  0.00  0.00    -0.056 A 
HETATM   33  C   UNL N   1     -11.550  15.887  71.604  0.00  0.00     0.007 A 
HETATM   34  C   UNL N   1     -12.093  16.145  72.871  0.00  0.00     0.001 A 
HETATM   35  C   UNL N   1     -13.428  15.826  73.147  0.00  0.00     0.000 A 
HETATM   36  C   UNL N   1     -14.225  15.249  72.159  0.00  0.00     0.001 A 
HETATM   37  C   UNL N   1     -13.688  14.973  70.906  0.00  0.00     0.007 A 
ENDBRANCH  31  32
ENDBRANCH   1  31
BRANCH   1  38
HETATM   38  C   UNL N   1      -9.734  14.160  67.840  0.00  0.00     0.027 C 
BRANCH  38  39
HETATM   39  C   UNL N   1      -9.272  12.739  68.354  0.00  0.00     0.027 C 
BRANCH  39  40
HETATM   40  C   UNL N   1     -10.125  11.421  68.306  0.00  0.00     0.091 C 
BRANCH  40  41
HETATM   41  N   UNL N   1     -10.224  10.879  69.680  0.00  0.00    -0.332 N 
HETATM   42  C   UNL N   1      -9.855   9.646  70.145  0.00  0.00     0.361 C 
HETATM   43  O   UNL N   1      -9.424   8.790  69.391  0.00  0.00    -0.238 OA
HETATM   44  H   UNL N   1     -10.661  11.506  70.373  0.00  0.00     0.165 HD
BRANCH  42  45
HETATM   45  O   UNL N   1     -10.036   9.360  71.470  0.00  0.00    -0.299 OA
BRANCH  45  46
HETATM   46  C   UNL N   1     -10.543   8.172  71.979  0.00  0.00     0.228 C 
BRANCH  46  47
HETATM   47  C   UNL N   1     -12.029   8.076  71.788  0.00  0.00     0.023 A 
HETATM   48  S   UNL N   1     -13.133   9.259  72.138  0.00  0.00    -0.086 SA
HETATM   49  C   UNL N   1     -14.488   8.455  71.636  0.00  0.00     0.138 A 
HETATM   50  N   UNL N   1     -14.126   7.229  71.172  0.00  0.00    -0.368 N 
HETATM   51  C   UNL N   1     -12.764   7.010  71.252  0.00  0.00     0.104 A 
ATOM     52  HN  UNL N   1     -14.788   6.547  70.805  1.00  0.00     0.165 HD
ENDBRANCH  46  47
ENDBRANCH  45  46
ENDBRANCH  42  45
ENDBRANCH  40  41
BRANCH  40  53
HETATM   53  C   UNL N   1     -11.452  11.647  67.566  0.00  0.00     0.063 C 
BRANCH  53  54
HETATM   54  C   UNL N   1     -11.425  11.809  66.059  0.00  0.00    -0.056 A 
HETATM   55  C   UNL N   1     -12.222  12.797  65.446  0.00  0.00     0.007 A 
HETATM   56  C   UNL N   1     -12.181  12.988  64.063  0.00  0.00     0.001 A 
HETATM   57  C   UNL N   1     -11.336  12.206  63.276  0.00  0.00     0.000 A 
HETATM   58  C   UNL N   1     -10.532  11.229  63.871  0.00  0.00     0.001 A 
HETATM   59  C   UNL N   1     -10.572  11.029  65.258  0.00  0.00     0.007 A 
ENDBRANCH  53  54
ENDBRANCH  40  53
ENDBRANCH  39  40
ENDBRANCH  38  39
ENDBRANCH   1  38
TORSDOF 20
ENDMDL
MODEL 3
REMARK VINA RESULT:      -7.7      3.603     10.831
REMARK  20 active torsions:
REMARK  status: ('A' for Active; 'I' for Inactive)
REMARK    1  A    between atoms: O_5  and  C_36 
REMARK    2  A    between atoms: O_5  and  C_48 
REMARK       I    between atoms: N_8  and  C_26 
REMARK    3  A    between atoms: N_8  and  C_17 
REMARK    4  A    between atoms: N_9  and  C_24 
REMARK    5  A    between atoms: N_10  and  C_20 
REMARK       I    between atoms: N_10  and  C_36 
REMARK    6  A    between atoms: N_11  and  C_21 
REMARK       I    between atoms: N_11  and  C_35 
REMARK       I    between atoms: N_12  and  C_35 
REMARK    7  A    between atoms: N_12  and  C_44 
REMARK    8  A    between atoms: C_17  and  C_22 
REMARK    9  A    between atoms: C_17  and  C_18 
REMARK   10  A    between atoms: C_18  and  C_19 
REMARK   11  A    between atoms: C_19  and  C_20 
REMARK   12  A    between atoms: C_20  and  C_25 
REMARK   13  A    between atoms: C_21  and  C_23 
REMARK   14  A    between atoms: C_21  and  C_26 
REMARK   15  A    between atoms: C_22  and  C_29 
REMARK   16  A    between atoms: C_23  and  C_24 
REMARK   17  A    between atoms: C_25  and  C_32 
REMARK   18  A    between atoms: C_44  and  C_47 
REMARK   19  A    between atoms: C_48  and  C_52 
REMARK   20  A    between atoms: C_50  and  C_51 
ROOT
HETATM    1  C   UNL N   1     -11.307  12.105  69.197  0.00  0.00     0.088 C 
ENDROOT
BRANCH   1   2
HETATM    2  N   UNL N   1     -12.242  11.711  70.311  0.00  0.00    -0.354 N 
HETATM    3  C   UNL N   1     -12.380  10.610  71.168  0.00  0.00     0.240 C 
HETATM    4  O   UNL N   1     -13.302  10.637  71.972  0.00  0.00    -0.271 OA
HETATM    5  H   UNL N   1     -12.972  12.428  70.465  0.00  0.00     0.162 HD
BRANCH   3   6
HETATM    6  C   UNL N   1     -11.508   9.340  71.183  0.00  0.00     0.180 C 
BRANCH   6   7
HETATM    7  N   UNL N   1     -10.078   9.658  71.143  0.00  0.00    -0.330 N 
HETATM    8  C   UNL N   1      -9.010   9.090  70.452  0.00  0.00     0.319 C 
HETATM    9  O   UNL N   1      -7.905   9.534  70.732  0.00  0.00    -0.247 OA
HETATM   10  N   UNL N   1      -9.075   8.098  69.463  0.00  0.00    -0.333 N 
HETATM   11  C   UNL N   1     -10.293   7.549  68.869  0.00  0.00     0.155 C 
HETATM   12  H   UNL N   1      -9.807  10.438  71.765  0.00  0.00     0.165 HD
BRANCH  10  13
HETATM   13  C   UNL N   1      -7.814   7.627  68.839  0.00  0.00     0.184 C 
BRANCH  13  14
HETATM   14  C   UNL N   1      -7.945   6.250  68.235  0.00  0.00     0.034 A 
HETATM   15  N   UNL N   1      -8.037   6.087  66.872  0.00  0.00    -0.355 N 
HETATM   16  C   UNL N   1      -8.188   4.800  66.497  0.00  0.00     0.054 A 
ATOM     17  HN  UNL N   1      -7.994   6.862  66.210  1.00  0.00     0.166 HD
HETATM   18  S   UNL N   1      -8.161   3.844  67.851  0.00  0.00    -0.086 SA
HETATM   19  C   UNL N   1      -7.979   5.054  68.974  0.00  0.00     0.078 A 
BRANCH  16  20
HETATM   20  C   UNL N   1      -8.424   4.411  65.060  0.00  0.00     0.035 C 
HETATM   21  C   UNL N   1      -9.822   3.836  64.821  0.00  0.00     0.016 C 
HETATM   22  C   UNL N   1      -8.204   5.649  64.175  0.00  0.00     0.016 C 
ENDBRANCH  16  20
ENDBRANCH  13  14
ENDBRANCH  10  13
ENDBRANCH   6   7
BRANCH   6  23
HETATM   23  C   UNL N   1     -11.894   8.382  72.337  0.00  0.00     0.065 C 
BRANCH  23  24
HETATM   24  C   UNL N   1     -11.871   6.864  72.053  0.00  0.00     0.275 C 
BRANCH  24  25
HETATM   25  N   UNL N   1     -10.522   6.276  72.280  0.00  0.00     0.092 N 
HETATM   26  C   UNL N   1     -10.522   4.798  72.307  0.00  0.00     0.298 C 
HETATM   27  C   UNL N   1     -10.851   4.260  73.714  0.00  0.00     0.198 C 
HETATM   28  O   UNL N   1      -9.952   4.779  74.674  0.00  0.00    -0.388 OA
HETATM   29  C   UNL N   1     -10.094   6.184  74.733  0.00  0.00     0.198 C 
HETATM   30  C   UNL N   1      -9.701   6.810  73.391  0.00  0.00     0.298 C 
ENDBRANCH  24  25
ENDBRANCH  23  24
ENDBRANCH   6  23
ENDBRANCH   3   6
ENDBRANCH   1   2
BRANCH   1  31
HETATM   31  C   UNL N   1     -11.366  11.162  67.965  0.00  0.00     0.063 C 
BRANCH  31  32
HETATM   32  C   UNL N   1     -10.204  10.637  67.169  0.00  0.00    -0.056 A 
HETATM   33  C   UNL N   1     -10.339   9.665  66.162  0.00  0.00     0.007 A 
HETATM   34  C   UNL N   1      -9.216   9.264  65.425  0.00  0.00     0.001 A 
HETATM   35  C   UNL N   1      -7.969   9.854  65.659  0.00  0.00     0.000 A 
HETATM   36  C   UNL N   1      -7.837  10.846  66.630  0.00  0.00     0.001 A 
HETATM   37  C   UNL N   1      -8.944  11.236  67.378  0.00  0.00     0.007 A 
ENDBRANCH  31  32
ENDBRANCH   1  31
BRANCH   1  38
HETATM   38  C   UNL N   1     -11.568  13.647  68.909  0.00  0.00     0.027 C 
BRANCH  38  39
HETATM   39  C   UNL N   1     -10.553  14.754  68.418  0.00  0.00     0.027 C 
BRANCH  39  40
HETATM   40  C   UNL N   1     -10.567  15.458  67.014  0.00  0.00     0.091 C 
BRANCH  40  41
HETATM   41  N   UNL N   1     -10.066  16.841  67.181  0.00  0.00    -0.332 N 
HETATM   42  C   UNL N   1     -10.209  17.913  66.342  0.00  0.00     0.361 C 
HETATM   43  O   UNL N   1     -10.763  17.800  65.262  0.00  0.00    -0.238 OA
HETATM   44  H   UNL N   1      -9.506  17.010  68.031  0.00  0.00     0.165 HD
BRANCH  42  45
HETATM   45  O   UNL N   1      -9.661  19.112  66.706  0.00  0.00    -0.299 OA
BRANCH  45  46
HETATM   46  C   UNL N   1      -8.417  19.585  66.309  0.00  0.00     0.228 C 
BRANCH  46  47
HETATM   47  C   UNL N   1      -7.523  19.851  67.486  0.00  0.00     0.023 A 
HETATM   48  S   UNL N   1      -6.233  20.888  67.512  0.00  0.00    -0.086 SA
HETATM   49  C   UNL N   1      -5.807  20.674  69.095  0.00  0.00     0.138 A 
HETATM   50  N   UNL N   1      -6.663  19.783  69.665  0.00  0.00    -0.368 N 
HETATM   51  C   UNL N   1      -7.618  19.322  68.781  0.00  0.00     0.104 A 
ATOM     52  HN  UNL N   1      -6.605  19.490  70.640  1.00  0.00     0.165 HD
ENDBRANCH  46  47
ENDBRANCH  45  46
ENDBRANCH  42  45
ENDBRANCH  40  41
BRANCH  40  53
HETATM   53  C   UNL N   1      -9.856  14.600  65.957  0.00  0.00     0.063 C 
BRANCH  53  54
HETATM   54  C   UNL N   1     -10.680  13.620  65.144  0.00  0.00    -0.056 A 
HETATM   55  C   UNL N   1     -12.078  13.567  65.319  0.00  0.00     0.007 A 
HETATM   56  C   UNL N   1     -12.859  12.700  64.552  0.00  0.00     0.001 A 
HETATM   57  C   UNL N   1     -12.258  11.885  63.593  0.00  0.00     0.000 A 
HETATM   58  C   UNL N   1     -10.875  11.935  63.401  0.00  0.00     0.001 A 
HETATM   59  C   UNL N   1     -10.085  12.799  64.171  0.00  0.00     0.007 A 
ENDBRANCH  53  54
ENDBRANCH  40  53
ENDBRANCH  39  40
ENDBRANCH  38  39
ENDBRANCH   1  38
TORSDOF 20
ENDMDL
MODEL 4
REMARK VINA RESULT:      -7.6      3.270      7.822
REMARK  20 active torsions:
REMARK  status: ('A' for Active; 'I' for Inactive)
REMARK    1  A    between atoms: O_5  and  C_36 
REMARK    2  A    between atoms: O_5  and  C_48 
REMARK       I    between atoms: N_8  and  C_26 
REMARK    3  A    between atoms: N_8  and  C_17 
REMARK    4  A    between atoms: N_9  and  C_24 
REMARK    5  A    between atoms: N_10  and  C_20 
REMARK       I    between atoms: N_10  and  C_36 
REMARK    6  A    between atoms: N_11  and  C_21 
REMARK       I    between atoms: N_11  and  C_35 
REMARK       I    between atoms: N_12  and  C_35 
REMARK    7  A    between atoms: N_12  and  C_44 
REMARK    8  A    between atoms: C_17  and  C_22 
REMARK    9  A    between atoms: C_17  and  C_18 
REMARK   10  A    between atoms: C_18  and  C_19 
REMARK   11  A    between atoms: C_19  and  C_20 
REMARK   12  A    between atoms: C_20  and  C_25 
REMARK   13  A    between atoms: C_21  and  C_23 
REMARK   14  A    between atoms: C_21  and  C_26 
REMARK   15  A    between atoms: C_22  and  C_29 
REMARK   16  A    between atoms: C_23  and  C_24 
REMARK   17  A    between atoms: C_25  and  C_32 
REMARK   18  A    between atoms: C_44  and  C_47 
REMARK   19  A    between atoms: C_48  and  C_52 
REMARK   20  A    between atoms: C_50  and  C_51 
ROOT
HETATM    1  C   UNL N   1     -11.269  13.047  68.470  0.00  0.00     0.088 C 
ENDROOT
BRANCH   1   2
HETATM    2  N   UNL N   1     -12.134  13.109  67.237  0.00  0.00    -0.354 N 
HETATM    3  C   UNL N   1     -11.924  13.346  65.871  0.00  0.00     0.240 C 
HETATM    4  O   UNL N   1     -12.907  13.328  65.141  0.00  0.00    -0.271 OA
HETATM    5  H   UNL N   1     -13.131  12.956  67.466  0.00  0.00     0.162 HD
BRANCH   3   6
HETATM    6  C   UNL N   1     -10.581  13.664  65.187  0.00  0.00     0.180 C 
BRANCH   6   7
HETATM    7  N   UNL N   1     -10.377  12.856  63.980  0.00  0.00    -0.330 N 
HETATM    8  C   UNL N   1      -9.657  11.688  63.746  0.00  0.00     0.319 C 
HETATM    9  O   UNL N   1      -9.602  11.328  62.577  0.00  0.00    -0.247 OA
HETATM   10  N   UNL N   1      -9.021  10.880  64.700  0.00  0.00    -0.333 N 
HETATM   11  C   UNL N   1      -9.096  11.037  66.151  0.00  0.00     0.155 C 
HETATM   12  H   UNL N   1     -10.837  13.242  63.139  0.00  0.00     0.165 HD
BRANCH  10  13
HETATM   13  C   UNL N   1      -8.304   9.664  64.243  0.00  0.00     0.184 C 
BRANCH  13  14
HETATM   14  C   UNL N   1      -8.268   8.583  65.296  0.00  0.00     0.034 A 
HETATM   15  N   UNL N   1      -9.276   7.649  65.378  0.00  0.00    -0.355 N 
HETATM   16  C   UNL N   1      -9.115   6.778  66.396  0.00  0.00     0.054 A 
ATOM     17  HN  UNL N   1     -10.067   7.618  64.735  1.00  0.00     0.166 HD
HETATM   18  S   UNL N   1      -7.693   7.126  67.175  0.00  0.00    -0.086 SA
HETATM   19  C   UNL N   1      -7.244   8.429  66.247  0.00  0.00     0.078 A 
BRANCH  16  20
HETATM   20  C   UNL N   1     -10.161   5.748  66.736  0.00  0.00     0.035 C 
HETATM   21  C   UNL N   1      -9.559   4.424  67.213  0.00  0.00     0.016 C 
HETATM   22  C   UNL N   1     -11.085   6.328  67.818  0.00  0.00     0.016 C 
ENDBRANCH  16  20
ENDBRANCH  13  14
ENDBRANCH  10  13
ENDBRANCH   6   7
BRANCH   6  23
HETATM   23  C   UNL N   1     -10.393  15.183  64.950  0.00  0.00     0.065 C 
BRANCH  23  24
HETATM   24  C   UNL N   1     -10.579  16.130  66.156  0.00  0.00     0.275 C 
BRANCH  24  25
HETATM   25  N   UNL N   1      -9.568  17.222  66.166  0.00  0.00     0.092 N 
HETATM   26  C   UNL N   1      -8.411  16.945  67.044  0.00  0.00     0.298 C 
HETATM   27  C   UNL N   1      -8.694  17.369  68.499  0.00  0.00     0.198 C 
HETATM   28  O   UNL N   1      -9.057  18.734  68.563  0.00  0.00    -0.388 OA
HETATM   29  C   UNL N   1     -10.255  18.932  67.843  0.00  0.00     0.198 C 
HETATM   30  C   UNL N   1     -10.038  18.613  66.360  0.00  0.00     0.298 C 
ENDBRANCH  24  25
ENDBRANCH  23  24
ENDBRANCH   6  23
ENDBRANCH   3   6
ENDBRANCH   1   2
BRANCH   1  31
HETATM   31  C   UNL N   1     -11.265  14.358  69.301  0.00  0.00     0.063 C 
BRANCH  31  32
HETATM   32  C   UNL N   1     -11.850  14.565  70.670  0.00  0.00    -0.056 A 
HETATM   33  C   UNL N   1     -11.600  15.710  71.447  0.00  0.00     0.007 A 
HETATM   34  C   UNL N   1     -12.226  15.857  72.693  0.00  0.00     0.001 A 
HETATM   35  C   UNL N   1     -13.128  14.889  73.151  0.00  0.00     0.000 A 
HETATM   36  C   UNL N   1     -13.408  13.771  72.366  0.00  0.00     0.001 A 
HETATM   37  C   UNL N   1     -12.776  13.609  71.137  0.00  0.00     0.007 A 
ENDBRANCH  31  32
ENDBRANCH   1  31
BRANCH   1  38
HETATM   38  C   UNL N   1     -11.686  11.726  69.251  0.00  0.00     0.027 C 
BRANCH  38  39
HETATM   39  C   UNL N   1     -11.176  10.245  69.046  0.00  0.00     0.027 C 
BRANCH  39  40
HETATM   40  C   UNL N   1     -10.006   9.556  69.836  0.00  0.00     0.091 C 
BRANCH  40  41
HETATM   41  N   UNL N   1      -8.788  10.384  69.681  0.00  0.00    -0.332 N 
HETATM   42  C   UNL N   1      -7.483  10.043  69.915  0.00  0.00     0.361 C 
HETATM   43  O   UNL N   1      -7.187   8.949  70.364  0.00  0.00    -0.238 OA
HETATM   44  H   UNL N   1      -8.950  11.359  69.387  0.00  0.00     0.165 HD
BRANCH  42  45
HETATM   45  O   UNL N   1      -6.509  10.978  69.696  0.00  0.00    -0.299 OA
BRANCH  45  46
HETATM   46  C   UNL N   1      -6.689  12.199  69.060  0.00  0.00     0.228 C 
BRANCH  46  47
HETATM   47  C   UNL N   1      -6.131  13.334  69.868  0.00  0.00     0.023 A 
HETATM   48  S   UNL N   1      -5.214  13.192  71.240  0.00  0.00    -0.086 SA
HETATM   49  C   UNL N   1      -4.960  14.804  71.505  0.00  0.00     0.138 A 
HETATM   50  N   UNL N   1      -5.581  15.515  70.527  0.00  0.00    -0.368 N 
HETATM   51  C   UNL N   1      -6.233  14.709  69.614  0.00  0.00     0.104 A 
ATOM     52  HN  UNL N   1      -5.567  16.533  70.473  1.00  0.00     0.165 HD
ENDBRANCH  46  47
ENDBRANCH  45  46
ENDBRANCH  42  45
ENDBRANCH  40  41
BRANCH  40  53
HETATM   53  C   UNL N   1     -10.428   9.230  71.276  0.00  0.00     0.063 C 
BRANCH  53  54
HETATM   54  C   UNL N   1     -11.821   8.683  71.518  0.00  0.00    -0.056 A 
HETATM   55  C   UNL N   1     -12.814   9.516  72.072  0.00  0.00     0.007 A 
HETATM   56  C   UNL N   1     -14.113   9.043  72.266  0.00  0.00     0.001 A 
HETATM   57  C   UNL N   1     -14.442   7.738  71.899  0.00  0.00     0.000 A 
HETATM   58  C   UNL N   1     -13.471   6.904  71.339  0.00  0.00     0.001 A 
HETATM   59  C   UNL N   1     -12.164   7.371  71.146  0.00  0.00     0.007 A 
ENDBRANCH  53  54
ENDBRANCH  40  53
ENDBRANCH  39  40
ENDBRANCH  38  39
ENDBRANCH   1  38
TORSDOF 20
ENDMDL
MODEL 5
REMARK VINA RESULT:      -7.5      1.532      2.145
REMARK  20 active torsions:
REMARK  status: ('A' for Active; 'I' for Inactive)
REMARK    1  A    between atoms: O_5  and  C_36 
REMARK    2  A    between atoms: O_5  and  C_48 
REMARK       I    between atoms: N_8  and  C_26 
REMARK    3  A    between atoms: N_8  and  C_17 
REMARK    4  A    between atoms: N_9  and  C_24 
REMARK    5  A    between atoms: N_10  and  C_20 
REMARK       I    between atoms: N_10  and  C_36 
REMARK    6  A    between atoms: N_11  and  C_21 
REMARK       I    between atoms: N_11  and  C_35 
REMARK       I    between atoms: N_12  and  C_35 
REMARK    7  A    between atoms: N_12  and  C_44 
REMARK    8  A    between atoms: C_17  and  C_22 
REMARK    9  A    between atoms: C_17  and  C_18 
REMARK   10  A    between atoms: C_18  and  C_19 
REMARK   11  A    between atoms: C_19  and  C_20 
REMARK   12  A    between atoms: C_20  and  C_25 
REMARK   13  A    between atoms: C_21  and  C_23 
REMARK   14  A    between atoms: C_21  and  C_26 
REMARK   15  A    between atoms: C_22  and  C_29 
REMARK   16  A    between atoms: C_23  and  C_24 
REMARK   17  A    between atoms: C_25  and  C_32 
REMARK   18  A    between atoms: C_44  and  C_47 
REMARK   19  A    between atoms: C_48  and  C_52 
REMARK   20  A    between atoms: C_50  and  C_51 
ROOT
HETATM    1  C   UNL N   1     -10.854  15.229  68.417  0.00  0.00     0.088 C 
ENDROOT
BRANCH   1   2
HETATM    2  N   UNL N   1     -10.863  15.640  66.967  0.00  0.00    -0.354 N 
HETATM    3  C   UNL N   1      -9.978  16.300  66.103  0.00  0.00     0.240 C 
HETATM    4  O   UNL N   1     -10.347  16.473  64.948  0.00  0.00    -0.271 OA
HETATM    5  H   UNL N   1     -11.753  15.385  66.507  0.00  0.00     0.162 HD
BRANCH   3   6
HETATM    6  C   UNL N   1      -8.592  16.868  66.461  0.00  0.00     0.180 C 
BRANCH   6   7
HETATM    7  N   UNL N   1      -8.691  18.055  67.316  0.00  0.00    -0.330 N 
HETATM    8  C   UNL N   1      -7.959  19.238  67.364  0.00  0.00     0.319 C 
HETATM    9  O   UNL N   1      -8.235  19.992  68.288  0.00  0.00    -0.247 OA
HETATM   10  N   UNL N   1      -6.974  19.661  66.459  0.00  0.00    -0.333 N 
HETATM   11  C   UNL N   1      -6.607  18.997  65.210  0.00  0.00     0.155 C 
HETATM   12  H   UNL N   1      -9.430  17.988  68.036  0.00  0.00     0.165 HD
BRANCH  10  13
HETATM   13  C   UNL N   1      -6.310  20.969  66.685  0.00  0.00     0.184 C 
BRANCH  13  14
HETATM   14  C   UNL N   1      -5.093  20.855  67.571  0.00  0.00     0.034 A 
HETATM   15  N   UNL N   1      -5.195  21.035  68.931  0.00  0.00    -0.355 N 
HETATM   16  C   UNL N   1      -4.012  20.939  69.573  0.00  0.00     0.054 A 
ATOM     17  HN  UNL N   1      -6.077  21.221  69.408  1.00  0.00     0.166 HD
HETATM   18  S   UNL N   1      -2.832  20.581  68.464  0.00  0.00    -0.086 SA
HETATM   19  C   UNL N   1      -3.797  20.562  67.112  0.00  0.00     0.078 A 
BRANCH  16  20
HETATM   20  C   UNL N   1      -3.881  21.217  71.048  0.00  0.00     0.035 C 
HETATM   21  C   UNL N   1      -4.916  20.466  71.889  0.00  0.00     0.016 C 
HETATM   22  C   UNL N   1      -2.460  20.835  71.494  0.00  0.00     0.016 C 
ENDBRANCH  16  20
ENDBRANCH  13  14
ENDBRANCH  10  13
ENDBRANCH   6   7
BRANCH   6  23
HETATM   23  C   UNL N   1      -7.644  15.780  67.024  0.00  0.00     0.065 C 
BRANCH  23  24
HETATM   24  C   UNL N   1      -6.330  16.242  67.692  0.00  0.00     0.275 C 
BRANCH  24  25
HETATM   25  N   UNL N   1      -6.454  16.309  69.174  0.00  0.00     0.092 N 
HETATM   26  C   UNL N   1      -5.809  17.502  69.764  0.00  0.00     0.298 C 
HETATM   27  C   UNL N   1      -4.310  17.259  70.029  0.00  0.00     0.198 C 
HETATM   28  O   UNL N   1      -4.122  16.127  70.855  0.00  0.00    -0.388 OA
HETATM   29  C   UNL N   1      -4.607  14.979  70.189  0.00  0.00     0.198 C 
HETATM   30  C   UNL N   1      -6.117  15.101  69.962  0.00  0.00     0.298 C 
ENDBRANCH  24  25
ENDBRANCH  23  24
ENDBRANCH   6  23
ENDBRANCH   3   6
ENDBRANCH   1   2
BRANCH   1  31
HETATM   31  C   UNL N   1     -12.130  15.646  69.196  0.00  0.00     0.063 C 
BRANCH  31  32
HETATM   32  C   UNL N   1     -12.447  15.358  70.638  0.00  0.00    -0.056 A 
HETATM   33  C   UNL N   1     -13.204  14.247  71.050  0.00  0.00     0.007 A 
HETATM   34  C   UNL N   1     -13.412  14.014  72.417  0.00  0.00     0.001 A 
HETATM   35  C   UNL N   1     -12.838  14.858  73.374  0.00  0.00     0.000 A 
HETATM   36  C   UNL N   1     -12.054  15.940  72.971  0.00  0.00     0.001 A 
HETATM   37  C   UNL N   1     -11.859  16.188  71.615  0.00  0.00     0.007 A 
ENDBRANCH  31  32
ENDBRANCH   1  31
BRANCH   1  38
HETATM   38  C   UNL N   1     -10.492  13.681  68.448  0.00  0.00     0.027 C 
BRANCH  38  39
HETATM   39  C   UNL N   1     -11.438  12.433  68.244  0.00  0.00     0.027 C 
BRANCH  39  40
HETATM   40  C   UNL N   1     -10.972  10.946  68.047  0.00  0.00     0.091 C 
BRANCH  40  41
HETATM   41  N   UNL N   1     -10.061  10.894  66.881  0.00  0.00    -0.332 N 
HETATM   42  C   UNL N   1      -9.760   9.830  66.074  0.00  0.00     0.361 C 
HETATM   43  O   UNL N   1     -10.212   8.720  66.297  0.00  0.00    -0.238 OA
HETATM   44  H   UNL N   1      -9.563  11.772  66.668  0.00  0.00     0.165 HD
BRANCH  42  45
HETATM   45  O   UNL N   1      -8.885  10.015  65.039  0.00  0.00    -0.299 OA
BRANCH  45  46
HETATM   46  C   UNL N   1      -8.213   9.009  64.358  0.00  0.00     0.228 C 
BRANCH  46  47
HETATM   47  C   UNL N   1      -8.669   8.904  62.932  0.00  0.00     0.023 A 
HETATM   48  S   UNL N   1      -8.376   7.636  61.908  0.00  0.00    -0.086 SA
HETATM   49  C   UNL N   1      -9.199   8.215  60.596  0.00  0.00     0.138 A 
HETATM   50  N   UNL N   1      -9.738   9.423  60.911  0.00  0.00    -0.368 N 
HETATM   51  C   UNL N   1      -9.451   9.813  62.205  0.00  0.00     0.104 A 
ATOM     52  HN  UNL N   1     -10.295   9.979  60.263  1.00  0.00     0.165 HD
ENDBRANCH  46  47
ENDBRANCH  45  46
ENDBRANCH  42  45
ENDBRANCH  40  41
BRANCH  40  53
HETATM   53  C   UNL N   1     -10.432  10.356  69.358  0.00  0.00     0.063 C 
BRANCH  53  54
HETATM   54  C   UNL N   1     -11.422   9.828  70.378  0.00  0.00    -0.056 A 
HETATM   55  C   UNL N   1     -11.342   8.486  70.802  0.00  0.00     0.007 A 
HETATM   56  C   UNL N   1     -12.219   7.992  71.770  0.00  0.00     0.001 A 
HETATM   57  C   UNL N   1     -13.178   8.832  72.335  0.00  0.00     0.000 A 
HETATM   58  C   UNL N   1     -13.263  10.167  71.932  0.00  0.00     0.001 A 
HETATM   59  C   UNL N   1     -12.389  10.668  70.958  0.00  0.00     0.007 A 
ENDBRANCH  53  54
ENDBRANCH  40  53
ENDBRANCH  39  40
ENDBRANCH  38  39
ENDBRANCH   1  38
TORSDOF 20
ENDMDL
MODEL 6
REMARK VINA RESULT:      -7.4      3.261      6.896
REMARK  20 active torsions:
REMARK  status: ('A' for Active; 'I' for Inactive)
REMARK    1  A    between atoms: O_5  and  C_36 
REMARK    2  A    between atoms: O_5  and  C_48 
REMARK       I    between atoms: N_8  and  C_26 
REMARK    3  A    between atoms: N_8  and  C_17 
REMARK    4  A    between atoms: N_9  and  C_24 
REMARK    5  A    between atoms: N_10  and  C_20 
REMARK       I    between atoms: N_10  and  C_36 
REMARK    6  A    between atoms: N_11  and  C_21 
REMARK       I    between atoms: N_11  and  C_35 
REMARK       I    between atoms: N_12  and  C_35 
REMARK    7  A    between atoms: N_12  and  C_44 
REMARK    8  A    between atoms: C_17  and  C_22 
REMARK    9  A    between atoms: C_17  and  C_18 
REMARK   10  A    between atoms: C_18  and  C_19 
REMARK   11  A    between atoms: C_19  and  C_20 
REMARK   12  A    between atoms: C_20  and  C_25 
REMARK   13  A    between atoms: C_21  and  C_23 
REMARK   14  A    between atoms: C_21  and  C_26 
REMARK   15  A    between atoms: C_22  and  C_29 
REMARK   16  A    between atoms: C_23  and  C_24 
REMARK   17  A    between atoms: C_25  and  C_32 
REMARK   18  A    between atoms: C_44  and  C_47 
REMARK   19  A    between atoms: C_48  and  C_52 
REMARK   20  A    between atoms: C_50  and  C_51 
ROOT
HETATM    1  C   UNL N   1     -11.554  14.211  68.640  0.00  0.00     0.088 C 
ENDROOT
BRANCH   1   2
HETATM    2  N   UNL N   1     -12.409  14.180  67.399  0.00  0.00    -0.354 N 
HETATM    3  C   UNL N   1     -12.176  14.102  66.018  0.00  0.00     0.240 C 
HETATM    4  O   UNL N   1     -13.155  14.114  65.283  0.00  0.00    -0.271 OA
HETATM    5  H   UNL N   1     -13.414  14.253  67.629  0.00  0.00     0.162 HD
BRANCH   3   6
HETATM    6  C   UNL N   1     -10.806  14.037  65.317  0.00  0.00     0.180 C 
BRANCH   6   7
HETATM    7  N   UNL N   1     -10.831  13.151  64.149  0.00  0.00    -0.330 N 
HETATM    8  C   UNL N   1     -10.158  11.967  63.857  0.00  0.00     0.319 C 
HETATM    9  O   UNL N   1     -10.326  11.530  62.726  0.00  0.00    -0.247 OA
HETATM   10  N   UNL N   1      -9.343  11.222  64.723  0.00  0.00    -0.333 N 
HETATM   11  C   UNL N   1      -9.138  11.475  66.147  0.00  0.00     0.155 C 
HETATM   12  H   UNL N   1     -11.448  13.481  63.388  0.00  0.00     0.165 HD
BRANCH  10  13
HETATM   13  C   UNL N   1      -8.715   9.976  64.217  0.00  0.00     0.184 C 
BRANCH  13  14
HETATM   14  C   UNL N   1      -7.427  10.236  63.475  0.00  0.00     0.034 A 
HETATM   15  N   UNL N   1      -7.425  10.963  62.306  0.00  0.00    -0.355 N 
HETATM   16  C   UNL N   1      -6.201  11.072  61.748  0.00  0.00     0.054 A 
ATOM     17  HN  UNL N   1      -8.264  11.380  61.903  1.00  0.00     0.166 HD
HETATM   18  S   UNL N   1      -5.100  10.307  62.723  0.00  0.00    -0.086 SA
HETATM   19  C   UNL N   1      -6.162   9.785  63.890  0.00  0.00     0.078 A 
BRANCH  16  20
HETATM   20  C   UNL N   1      -5.993  11.727  60.407  0.00  0.00     0.035 C 
HETATM   21  C   UNL N   1      -5.210  13.039  60.501  0.00  0.00     0.016 C 
HETATM   22  C   UNL N   1      -5.259  10.739  59.487  0.00  0.00     0.016 C 
ENDBRANCH  16  20
ENDBRANCH  13  14
ENDBRANCH  10  13
ENDBRANCH   6   7
BRANCH   6  23
HETATM   23  C   UNL N   1     -10.243  15.447  65.008  0.00  0.00     0.065 C 
BRANCH  23  24
HETATM   24  C   UNL N   1     -10.360  16.527  66.105  0.00  0.00     0.275 C 
BRANCH  24  25
HETATM   25  N   UNL N   1      -9.217  16.478  67.058  0.00  0.00     0.092 N 
HETATM   26  C   UNL N   1      -9.205  17.601  68.020  0.00  0.00     0.298 C 
HETATM   27  C   UNL N   1      -8.496  18.838  67.433  0.00  0.00     0.198 C 
HETATM   28  O   UNL N   1      -7.182  18.516  67.021  0.00  0.00    -0.388 OA
HETATM   29  C   UNL N   1      -7.240  17.554  65.989  0.00  0.00     0.198 C 
HETATM   30  C   UNL N   1      -7.858  16.254  66.513  0.00  0.00     0.298 C 
ENDBRANCH  24  25
ENDBRANCH  23  24
ENDBRANCH   6  23
ENDBRANCH   3   6
ENDBRANCH   1   2
BRANCH   1  31
HETATM   31  C   UNL N   1     -11.721  15.502  69.485  0.00  0.00     0.063 C 
BRANCH  31  32
HETATM   32  C   UNL N   1     -12.406  15.631  70.818  0.00  0.00    -0.056 A 
HETATM   33  C   UNL N   1     -13.730  15.216  71.044  0.00  0.00     0.007 A 
HETATM   34  C   UNL N   1     -14.282  15.317  72.328  0.00  0.00     0.001 A 
HETATM   35  C   UNL N   1     -13.511  15.792  73.395  0.00  0.00     0.000 A 
HETATM   36  C   UNL N   1     -12.185  16.169  73.183  0.00  0.00     0.001 A 
HETATM   37  C   UNL N   1     -11.636  16.088  71.907  0.00  0.00     0.007 A 
ENDBRANCH  31  32
ENDBRANCH   1  31
BRANCH   1  38
HETATM   38  C   UNL N   1     -11.810  12.839  69.402  0.00  0.00     0.027 C 
BRANCH  38  39
HETATM   39  C   UNL N   1     -11.772  11.364  68.837  0.00  0.00     0.027 C 
BRANCH  39  40
HETATM   40  C   UNL N   1     -11.017  10.149  69.485  0.00  0.00     0.091 C 
BRANCH  40  41
HETATM   41  N   UNL N   1      -9.620  10.557  69.753  0.00  0.00    -0.332 N 
HETATM   42  C   UNL N   1      -8.468   9.836  69.589  0.00  0.00     0.361 C 
HETATM   43  O   UNL N   1      -8.498   8.673  69.227  0.00  0.00    -0.238 OA
HETATM   44  H   UNL N   1      -9.503  11.504  70.148  0.00  0.00     0.165 HD
BRANCH  42  45
HETATM   45  O   UNL N   1      -7.273  10.424  69.900  0.00  0.00    -0.299 OA
BRANCH  45  46
HETATM   46  C   UNL N   1      -6.206  10.597  69.029  0.00  0.00     0.228 C 
BRANCH  46  47
HETATM   47  C   UNL N   1      -5.867  12.048  68.847  0.00  0.00     0.023 A 
HETATM   48  S   UNL N   1      -4.860  12.674  67.691  0.00  0.00    -0.086 SA
HETATM   49  C   UNL N   1      -5.025  14.269  68.092  0.00  0.00     0.138 A 
HETATM   50  N   UNL N   1      -5.879  14.373  69.146  0.00  0.00    -0.368 N 
HETATM   51  C   UNL N   1      -6.352  13.146  69.571  0.00  0.00     0.104 A 
ATOM     52  HN  UNL N   1      -6.141  15.260  69.574  1.00  0.00     0.165 HD
ENDBRANCH  46  47
ENDBRANCH  45  46
ENDBRANCH  42  45
ENDBRANCH  40  41
BRANCH  40  53
HETATM   53  C   UNL N   1     -11.802   9.583  70.678  0.00  0.00     0.063 C 
BRANCH  53  54
HETATM   54  C   UNL N   1     -11.399   8.231  71.236  0.00  0.00    -0.056 A 
HETATM   55  C   UNL N   1     -11.068   8.108  72.600  0.00  0.00     0.007 A 
HETATM   56  C   UNL N   1     -10.732   6.865  73.141  0.00  0.00     0.001 A 
HETATM   57  C   UNL N   1     -10.736   5.729  72.332  0.00  0.00     0.000 A 
HETATM   58  C   UNL N   1     -11.072   5.834  70.980  0.00  0.00     0.001 A 
HETATM   59  C   UNL N   1     -11.405   7.080  70.430  0.00  0.00     0.007 A 
ENDBRANCH  53  54
ENDBRANCH  40  53
ENDBRANCH  39  40
ENDBRANCH  38  39
ENDBRANCH   1  38
TORSDOF 20
ENDMDL
MODEL 7
REMARK VINA RESULT:      -7.4      2.577      5.139
REMARK  20 active torsions:
REMARK  status: ('A' for Active; 'I' for Inactive)
REMARK    1  A    between atoms: O_5  and  C_36 
REMARK    2  A    between atoms: O_5  and  C_48 
REMARK       I    between atoms: N_8  and  C_26 
REMARK    3  A    between atoms: N_8  and  C_17 
REMARK    4  A    between atoms: N_9  and  C_24 
REMARK    5  A    between atoms: N_10  and  C_20 
REMARK       I    between atoms: N_10  and  C_36 
REMARK    6  A    between atoms: N_11  and  C_21 
REMARK       I    between atoms: N_11  and  C_35 
REMARK       I    between atoms: N_12  and  C_35 
REMARK    7  A    between atoms: N_12  and  C_44 
REMARK    8  A    between atoms: C_17  and  C_22 
REMARK    9  A    between atoms: C_17  and  C_18 
REMARK   10  A    between atoms: C_18  and  C_19 
REMARK   11  A    between atoms: C_19  and  C_20 
REMARK   12  A    between atoms: C_20  and  C_25 
REMARK   13  A    between atoms: C_21  and  C_23 
REMARK   14  A    between atoms: C_21  and  C_26 
REMARK   15  A    between atoms: C_22  and  C_29 
REMARK   16  A    between atoms: C_23  and  C_24 
REMARK   17  A    between atoms: C_25  and  C_32 
REMARK   18  A    between atoms: C_44  and  C_47 
REMARK   19  A    between atoms: C_48  and  C_52 
REMARK   20  A    between atoms: C_50  and  C_51 
ROOT
HETATM    1  C   UNL N   1     -10.253  16.203  68.660  0.00  0.00     0.088 C 
ENDROOT
BRANCH   1   2
HETATM    2  N   UNL N   1     -10.319  17.667  68.308  0.00  0.00    -0.354 N 
HETATM    3  C   UNL N   1      -9.398  18.719  68.199  0.00  0.00     0.240 C 
HETATM    4  O   UNL N   1      -9.837  19.819  67.890  0.00  0.00    -0.271 OA
HETATM    5  H   UNL N   1     -11.290  17.968  68.119  0.00  0.00     0.162 HD
BRANCH   3   6
HETATM    6  C   UNL N   1      -7.882  18.647  68.462  0.00  0.00     0.180 C 
BRANCH   6   7
HETATM    7  N   UNL N   1      -7.160  18.038  67.341  0.00  0.00    -0.330 N 
HETATM    8  C   UNL N   1      -6.149  17.082  67.286  0.00  0.00     0.319 C 
HETATM    9  O   UNL N   1      -5.682  16.872  66.174  0.00  0.00    -0.247 OA
HETATM   10  N   UNL N   1      -5.640  16.327  68.353  0.00  0.00    -0.333 N 
HETATM   11  C   UNL N   1      -6.158  16.305  69.719  0.00  0.00     0.155 C 
HETATM   12  H   UNL N   1      -7.439  18.408  66.417  0.00  0.00     0.165 HD
BRANCH  10  13
HETATM   13  C   UNL N   1      -4.558  15.348  68.083  0.00  0.00     0.184 C 
BRANCH  13  14
HETATM   14  C   UNL N   1      -4.878  13.971  68.611  0.00  0.00     0.034 A 
HETATM   15  N   UNL N   1      -5.885  13.220  68.048  0.00  0.00    -0.355 N 
HETATM   16  C   UNL N   1      -6.070  12.032  68.659  0.00  0.00     0.054 A 
ATOM     17  HN  UNL N   1      -6.436  13.531  67.248  1.00  0.00     0.166 HD
HETATM   18  S   UNL N   1      -4.953  11.878  69.875  0.00  0.00    -0.086 SA
HETATM   19  C   UNL N   1      -4.205  13.348  69.677  0.00  0.00     0.078 A 
BRANCH  16  20
HETATM   20  C   UNL N   1      -7.196  11.106  68.276  0.00  0.00     0.035 C 
HETATM   21  C   UNL N   1      -7.378  10.986  66.762  0.00  0.00     0.016 C 
HETATM   22  C   UNL N   1      -6.920   9.722  68.887  0.00  0.00     0.016 C 
ENDBRANCH  16  20
ENDBRANCH  13  14
ENDBRANCH  10  13
ENDBRANCH   6   7
BRANCH   6  23
HETATM   23  C   UNL N   1      -7.301  20.015  68.899  0.00  0.00     0.065 C 
BRANCH  23  24
HETATM   24  C   UNL N   1      -6.312  20.033  70.086  0.00  0.00     0.275 C 
BRANCH  24  25
HETATM   25  N   UNL N   1      -4.996  20.614  69.703  0.00  0.00     0.092 N 
HETATM   26  C   UNL N   1      -4.103  19.649  69.026  0.00  0.00     0.298 C 
HETATM   27  C   UNL N   1      -3.295  18.819  70.043  0.00  0.00     0.198 C 
HETATM   28  O   UNL N   1      -2.560  19.660  70.909  0.00  0.00    -0.388 OA
HETATM   29  C   UNL N   1      -3.456  20.457  71.656  0.00  0.00     0.198 C 
HETATM   30  C   UNL N   1      -4.244  21.381  70.722  0.00  0.00     0.298 C 
ENDBRANCH  24  25
ENDBRANCH  23  24
ENDBRANCH   6  23
ENDBRANCH   3   6
ENDBRANCH   1   2
BRANCH   1  31
HETATM   31  C   UNL N   1     -11.611  15.605  69.114  0.00  0.00     0.063 C 
BRANCH  31  32
HETATM   32  C   UNL N   1     -12.054  15.326  70.524  0.00  0.00    -0.056 A 
HETATM   33  C   UNL N   1     -11.771  16.185  71.601  0.00  0.00     0.007 A 
HETATM   34  C   UNL N   1     -12.264  15.886  72.878  0.00  0.00     0.001 A 
HETATM   35  C   UNL N   1     -13.068  14.759  73.081  0.00  0.00     0.000 A 
HETATM   36  C   UNL N   1     -13.382  13.924  72.008  0.00  0.00     0.001 A 
HETATM   37  C   UNL N   1     -12.881  14.205  70.740  0.00  0.00     0.007 A 
ENDBRANCH  31  32
ENDBRANCH   1  31
BRANCH   1  38
HETATM   38  C   UNL N   1      -9.540  15.474  67.439  0.00  0.00     0.027 C 
BRANCH  38  39
HETATM   39  C   UNL N   1      -9.613  13.957  67.006  0.00  0.00     0.027 C 
BRANCH  39  40
HETATM   40  C   UNL N   1     -10.679  13.325  66.040  0.00  0.00     0.091 C 
BRANCH  40  41
HETATM   41  N   UNL N   1      -9.963  12.585  64.977  0.00  0.00    -0.332 N 
HETATM   42  C   UNL N   1     -10.387  12.275  63.713  0.00  0.00     0.361 C 
HETATM   43  O   UNL N   1     -11.512  12.558  63.337  0.00  0.00    -0.238 OA
HETATM   44  H   UNL N   1      -9.031  12.227  65.236  0.00  0.00     0.165 HD
BRANCH  42  45
HETATM   45  O   UNL N   1      -9.547  11.579  62.889  0.00  0.00    -0.299 OA
BRANCH  45  46
HETATM   46  C   UNL N   1      -9.562  10.204  62.691  0.00  0.00     0.228 C 
BRANCH  46  47
HETATM   47  C   UNL N   1      -8.334   9.549  63.252  0.00  0.00     0.023 A 
HETATM   48  S   UNL N   1      -6.772  10.041  63.009  0.00  0.00    -0.086 SA
HETATM   49  C   UNL N   1      -6.030   8.896  63.942  0.00  0.00     0.138 A 
HETATM   50  N   UNL N   1      -6.979   8.085  64.484  0.00  0.00    -0.368 N 
HETATM   51  C   UNL N   1      -8.259   8.440  64.107  0.00  0.00     0.104 A 
ATOM     52  HN  UNL N   1      -6.767   7.302  65.101  1.00  0.00     0.165 HD
ENDBRANCH  46  47
ENDBRANCH  45  46
ENDBRANCH  42  45
ENDBRANCH  40  41
BRANCH  40  53
HETATM   53  C   UNL N   1     -11.738  12.536  66.824  0.00  0.00     0.063 C 
BRANCH  53  54
HETATM   54  C   UNL N   1     -11.284  11.380  67.695  0.00  0.00    -0.056 A 
HETATM   55  C   UNL N   1     -11.309  11.509  69.098  0.00  0.00     0.007 A 
HETATM   56  C   UNL N   1     -10.933  10.442  69.918  0.00  0.00     0.001 A 
HETATM   57  C   UNL N   1     -10.540   9.231  69.349  0.00  0.00     0.000 A 
HETATM   58  C   UNL N   1     -10.521   9.085  67.959  0.00  0.00     0.001 A 
HETATM   59  C   UNL N   1     -10.893  10.153  67.131  0.00  0.00     0.007 A 
ENDBRANCH  53  54
ENDBRANCH  40  53
ENDBRANCH  39  40
ENDBRANCH  38  39
ENDBRANCH   1  38
TORSDOF 20
ENDMDL
MODEL 8
REMARK VINA RESULT:      -7.3      1.943      4.277
REMARK  20 active torsions:
REMARK  status: ('A' for Active; 'I' for Inactive)
REMARK    1  A    between atoms: O_5  and  C_36 
REMARK    2  A    between atoms: O_5  and  C_48 
REMARK       I    between atoms: N_8  and  C_26 
REMARK    3  A    between atoms: N_8  and  C_17 
REMARK    4  A    between atoms: N_9  and  C_24 
REMARK    5  A    between atoms: N_10  and  C_20 
REMARK       I    between atoms: N_10  and  C_36 
REMARK    6  A    between atoms: N_11  and  C_21 
REMARK       I    between atoms: N_11  and  C_35 
REMARK       I    between atoms: N_12  and  C_35 
REMARK    7  A    between atoms: N_12  and  C_44 
REMARK    8  A    between atoms: C_17  and  C_22 
REMARK    9  A    between atoms: C_17  and  C_18 
REMARK   10  A    between atoms: C_18  and  C_19 
REMARK   11  A    between atoms: C_19  and  C_20 
REMARK   12  A    between atoms: C_20  and  C_25 
REMARK   13  A    between atoms: C_21  and  C_23 
REMARK   14  A    between atoms: C_21  and  C_26 
REMARK   15  A    between atoms: C_22  and  C_29 
REMARK   16  A    between atoms: C_23  and  C_24 
REMARK   17  A    between atoms: C_25  and  C_32 
REMARK   18  A    between atoms: C_44  and  C_47 
REMARK   19  A    between atoms: C_48  and  C_52 
REMARK   20  A    between atoms: C_50  and  C_51 
ROOT
HETATM    1  C   UNL N   1     -11.205  14.847  68.299  0.00  0.00     0.088 C 
ENDROOT
BRANCH   1   2
HETATM    2  N   UNL N   1     -11.000  15.465  66.940  0.00  0.00    -0.354 N 
HETATM    3  C   UNL N   1      -9.963  16.150  66.291  0.00  0.00     0.240 C 
HETATM    4  O   UNL N   1     -10.171  16.528  65.145  0.00  0.00    -0.271 OA
HETATM    5  H   UNL N   1     -11.845  15.373  66.351  0.00  0.00     0.162 HD
BRANCH   3   6
HETATM    6  C   UNL N   1      -8.589  16.514  66.883  0.00  0.00     0.180 C 
BRANCH   6   7
HETATM    7  N   UNL N   1      -8.688  17.583  67.881  0.00  0.00    -0.330 N 
HETATM    8  C   UNL N   1      -8.125  18.854  67.953  0.00  0.00     0.319 C 
HETATM    9  O   UNL N   1      -8.327  19.463  68.996  0.00  0.00    -0.247 OA
HETATM   10  N   UNL N   1      -7.385  19.509  66.957  0.00  0.00    -0.333 N 
HETATM   11  C   UNL N   1      -7.165  19.033  65.593  0.00  0.00     0.155 C 
HETATM   12  H   UNL N   1      -9.269  17.335  68.700  0.00  0.00     0.165 HD
BRANCH  10  13
HETATM   13  C   UNL N   1      -6.871  20.874  67.229  0.00  0.00     0.184 C 
BRANCH  13  14
HETATM   14  C   UNL N   1      -5.458  20.866  67.758  0.00  0.00     0.034 A 
HETATM   15  N   UNL N   1      -5.215  20.844  69.112  0.00  0.00    -0.355 N 
HETATM   16  C   UNL N   1      -3.902  20.880  69.420  0.00  0.00     0.054 A 
ATOM     17  HN  UNL N   1      -5.954  20.803  69.815  1.00  0.00     0.166 HD
HETATM   18  S   UNL N   1      -3.025  20.891  68.013  0.00  0.00    -0.086 SA
HETATM   19  C   UNL N   1      -4.305  20.876  66.954  0.00  0.00     0.078 A 
BRANCH  16  20
HETATM   20  C   UNL N   1      -3.420  20.979  70.845  0.00  0.00     0.035 C 
HETATM   21  C   UNL N   1      -4.454  20.486  71.859  0.00  0.00     0.016 C 
HETATM   22  C   UNL N   1      -2.120  20.170  70.980  0.00  0.00     0.016 C 
ENDBRANCH  16  20
ENDBRANCH  13  14
ENDBRANCH  10  13
ENDBRANCH   6   7
BRANCH   6  23
HETATM   23  C   UNL N   1      -7.824  15.267  67.390  0.00  0.00     0.065 C 
BRANCH  23  24
HETATM   24  C   UNL N   1      -7.419  15.225  68.880  0.00  0.00     0.275 C 
BRANCH  24  25
HETATM   25  N   UNL N   1      -5.942  15.168  69.054  0.00  0.00     0.092 N 
HETATM   26  C   UNL N   1      -5.480  15.718  70.346  0.00  0.00     0.298 C 
HETATM   27  C   UNL N   1      -5.283  17.245  70.270  0.00  0.00     0.198 C 
HETATM   28  O   UNL N   1      -4.387  17.585  69.231  0.00  0.00    -0.388 OA
HETATM   29  C   UNL N   1      -4.936  17.185  67.993  0.00  0.00     0.198 C 
HETATM   30  C   UNL N   1      -5.086  15.661  67.951  0.00  0.00     0.298 C 
ENDBRANCH  24  25
ENDBRANCH  23  24
ENDBRANCH   6  23
ENDBRANCH   3   6
ENDBRANCH   1   2
BRANCH   1  31
HETATM   31  C   UNL N   1     -11.974  15.757  69.294  0.00  0.00     0.063 C 
BRANCH  31  32
HETATM   32  C   UNL N   1     -12.270  15.472  70.740  0.00  0.00    -0.056 A 
HETATM   33  C   UNL N   1     -11.749  16.242  71.796  0.00  0.00     0.007 A 
HETATM   34  C   UNL N   1     -12.114  15.948  73.117  0.00  0.00     0.001 A 
HETATM   35  C   UNL N   1     -13.023  14.919  73.389  0.00  0.00     0.000 A 
HETATM   36  C   UNL N   1     -13.571  14.178  72.342  0.00  0.00     0.001 A 
HETATM   37  C   UNL N   1     -13.199  14.452  71.029  0.00  0.00     0.007 A 
ENDBRANCH  31  32
ENDBRANCH   1  31
BRANCH   1  38
HETATM   38  C   UNL N   1     -11.823  13.402  68.053  0.00  0.00     0.027 C 
BRANCH  38  39
HETATM   39  C   UNL N   1     -11.321  12.001  68.583  0.00  0.00     0.027 C 
BRANCH  39  40
HETATM   40  C   UNL N   1     -10.687  10.860  67.709  0.00  0.00     0.091 C 
BRANCH  40  41
HETATM   41  N   UNL N   1     -11.099   9.556  68.275  0.00  0.00    -0.332 N 
HETATM   42  C   UNL N   1     -10.321   8.479  68.607  0.00  0.00     0.361 C 
HETATM   43  O   UNL N   1      -9.120   8.480  68.396  0.00  0.00    -0.238 OA
HETATM   44  H   UNL N   1     -12.115   9.431  68.406  0.00  0.00     0.165 HD
BRANCH  42  45
HETATM   45  O   UNL N   1     -10.923   7.367  69.126  0.00  0.00    -0.299 OA
BRANCH  45  46
HETATM   46  C   UNL N   1     -10.938   7.006  70.467  0.00  0.00     0.228 C 
BRANCH  46  47
HETATM   47  C   UNL N   1     -12.119   7.590  71.186  0.00  0.00     0.023 A 
HETATM   48  S   UNL N   1     -12.228   9.129  71.786  0.00  0.00    -0.086 SA
HETATM   49  C   UNL N   1     -13.773   9.032  72.367  0.00  0.00     0.138 A 
HETATM   50  N   UNL N   1     -14.264   7.790  72.109  0.00  0.00    -0.368 N 
HETATM   51  C   UNL N   1     -13.354   6.984  71.454  0.00  0.00     0.104 A 
ATOM     52  HN  UNL N   1     -15.202   7.489  72.371  1.00  0.00     0.165 HD
ENDBRANCH  46  47
ENDBRANCH  45  46
ENDBRANCH  42  45
ENDBRANCH  40  41
BRANCH  40  53
HETATM   53  C   UNL N   1     -10.981  11.077  66.217  0.00  0.00     0.063 C 
BRANCH  53  54
HETATM   54  C   UNL N   1      -9.900  10.740  65.208  0.00  0.00    -0.056 A 
HETATM   55  C   UNL N   1      -8.589  10.474  65.650  0.00  0.00     0.007 A 
HETATM   56  C   UNL N   1      -7.588  10.123  64.740  0.00  0.00     0.001 A 
HETATM   57  C   UNL N   1      -7.887  10.020  63.382  0.00  0.00     0.000 A 
HETATM   58  C   UNL N   1      -9.186  10.270  62.931  0.00  0.00     0.001 A 
HETATM   59  C   UNL N   1     -10.193  10.627  63.837  0.00  0.00     0.007 A 
ENDBRANCH  53  54
ENDBRANCH  40  53
ENDBRANCH  39  40
ENDBRANCH  38  39
ENDBRANCH   1  38
TORSDOF 20
ENDMDL
MODEL 9
REMARK VINA RESULT:      -7.3      3.802     10.933
REMARK  20 active torsions:
REMARK  status: ('A' for Active; 'I' for Inactive)
REMARK    1  A    between atoms: O_5  and  C_36 
REMARK    2  A    between atoms: O_5  and  C_48 
REMARK       I    between atoms: N_8  and  C_26 
REMARK    3  A    between atoms: N_8  and  C_17 
REMARK    4  A    between atoms: N_9  and  C_24 
REMARK    5  A    between atoms: N_10  and  C_20 
REMARK       I    between atoms: N_10  and  C_36 
REMARK    6  A    between atoms: N_11  and  C_21 
REMARK       I    between atoms: N_11  and  C_35 
REMARK       I    between atoms: N_12  and  C_35 
REMARK    7  A    between atoms: N_12  and  C_44 
REMARK    8  A    between atoms: C_17  and  C_22 
REMARK    9  A    between atoms: C_17  and  C_18 
REMARK   10  A    between atoms: C_18  and  C_19 
REMARK   11  A    between atoms: C_19  and  C_20 
REMARK   12  A    between atoms: C_20  and  C_25 
REMARK   13  A    between atoms: C_21  and  C_23 
REMARK   14  A    between atoms: C_21  and  C_26 
REMARK   15  A    between atoms: C_22  and  C_29 
REMARK   16  A    between atoms: C_23  and  C_24 
REMARK   17  A    between atoms: C_25  and  C_32 
REMARK   18  A    between atoms: C_44  and  C_47 
REMARK   19  A    between atoms: C_48  and  C_52 
REMARK   20  A    between atoms: C_50  and  C_51 
ROOT
HETATM    1  C   UNL N   1     -11.444  11.864  69.404  0.00  0.00     0.088 C 
ENDROOT
BRANCH   1   2
HETATM    2  N   UNL N   1     -12.365  11.401  70.503  0.00  0.00    -0.354 N 
HETATM    3  C   UNL N   1     -12.477  10.258  71.308  0.00  0.00     0.240 C 
HETATM    4  O   UNL N   1     -13.395  10.230  72.117  0.00  0.00    -0.271 OA
HETATM    5  H   UNL N   1     -13.108  12.095  70.693  0.00  0.00     0.162 HD
BRANCH   3   6
HETATM    6  C   UNL N   1     -11.581   9.006  71.261  0.00  0.00     0.180 C 
BRANCH   6   7
HETATM    7  N   UNL N   1     -10.166   9.353  71.094  0.00  0.00    -0.330 N 
HETATM    8  C   UNL N   1      -9.155   8.812  70.304  0.00  0.00     0.319 C 
HETATM    9  O   UNL N   1      -8.037   9.275  70.488  0.00  0.00    -0.247 OA
HETATM   10  N   UNL N   1      -9.291   7.827  69.314  0.00  0.00    -0.333 N 
HETATM   11  C   UNL N   1     -10.547   7.260  68.828  0.00  0.00     0.155 C 
HETATM   12  H   UNL N   1      -9.854  10.132  71.698  0.00  0.00     0.165 HD
BRANCH  10  13
HETATM   13  C   UNL N   1      -8.083   7.386  68.574  0.00  0.00     0.184 C 
BRANCH  13  14
HETATM   14  C   UNL N   1      -7.484   6.123  69.143  0.00  0.00     0.034 A 
HETATM   15  N   UNL N   1      -8.155   4.925  69.053  0.00  0.00    -0.355 N 
HETATM   16  C   UNL N   1      -7.504   3.902  69.644  0.00  0.00     0.054 A 
ATOM     17  HN  UNL N   1      -9.056   4.820  68.585  1.00  0.00     0.166 HD
HETATM   18  S   UNL N   1      -6.063   4.462  70.243  0.00  0.00    -0.086 SA
HETATM   19  C   UNL N   1      -6.236   6.050  69.786  0.00  0.00     0.078 A 
BRANCH  16  20
HETATM   20  C   UNL N   1      -8.116   2.529  69.761  0.00  0.00     0.035 C 
HETATM   21  C   UNL N   1      -9.292   2.484  70.738  0.00  0.00     0.016 C 
HETATM   22  C   UNL N   1      -8.571   2.075  68.365  0.00  0.00     0.016 C 
ENDBRANCH  16  20
ENDBRANCH  13  14
ENDBRANCH  10  13
ENDBRANCH   6   7
BRANCH   6  23
HETATM   23  C   UNL N   1     -11.845   8.054  72.453  0.00  0.00     0.065 C 
BRANCH  23  24
HETATM   24  C   UNL N   1     -10.624   7.426  73.160  0.00  0.00     0.275 C 
BRANCH  24  25
HETATM   25  N   UNL N   1     -10.252   6.113  72.566  0.00  0.00     0.092 N 
HETATM   26  C   UNL N   1     -11.098   4.995  73.034  0.00  0.00     0.298 C 
HETATM   27  C   UNL N   1     -10.568   4.401  74.354  0.00  0.00     0.198 C 
HETATM   28  O   UNL N   1      -9.223   3.988  74.215  0.00  0.00    -0.388 OA
HETATM   29  C   UNL N   1      -8.419   5.112  73.924  0.00  0.00     0.198 C 
HETATM   30  C   UNL N   1      -8.825   5.716  72.576  0.00  0.00     0.298 C 
ENDBRANCH  24  25
ENDBRANCH  23  24
ENDBRANCH   6  23
ENDBRANCH   3   6
ENDBRANCH   1   2
BRANCH   1  31
HETATM   31  C   UNL N   1     -11.431  10.934  68.161  0.00  0.00     0.063 C 
BRANCH  31  32
HETATM   32  C   UNL N   1     -10.266  10.648  67.255  0.00  0.00    -0.056 A 
HETATM   33  C   UNL N   1      -8.980  11.176  67.468  0.00  0.00     0.007 A 
HETATM   34  C   UNL N   1      -7.930  10.820  66.611  0.00  0.00     0.001 A 
HETATM   35  C   UNL N   1      -8.144   9.912  65.568  0.00  0.00     0.000 A 
HETATM   36  C   UNL N   1      -9.409   9.356  65.376  0.00  0.00     0.001 A 
HETATM   37  C   UNL N   1     -10.461   9.719  66.213  0.00  0.00     0.007 A 
ENDBRANCH  31  32
ENDBRANCH   1  31
BRANCH   1  38
HETATM   38  C   UNL N   1     -11.795  13.391  69.130  0.00  0.00     0.027 C 
BRANCH  38  39
HETATM   39  C   UNL N   1     -10.826  14.588  68.777  0.00  0.00     0.027 C 
BRANCH  39  40
HETATM   40  C   UNL N   1     -10.772  15.355  67.408  0.00  0.00     0.091 C 
BRANCH  40  41
HETATM   41  N   UNL N   1     -10.317  16.739  67.667  0.00  0.00    -0.332 N 
HETATM   42  C   UNL N   1     -10.195  17.781  66.787  0.00  0.00     0.361 C 
HETATM   43  O   UNL N   1     -10.418  17.633  65.598  0.00  0.00    -0.238 OA
HETATM   44  H   UNL N   1     -10.022  16.935  68.636  0.00  0.00     0.165 HD
BRANCH  42  45
HETATM   45  O   UNL N   1      -9.755  18.989  67.254  0.00  0.00    -0.299 OA
BRANCH  45  46
HETATM   46  C   UNL N   1      -9.069  19.194  68.444  0.00  0.00     0.228 C 
BRANCH  46  47
HETATM   47  C   UNL N   1      -7.759  19.890  68.216  0.00  0.00     0.023 A 
HETATM   48  S   UNL N   1      -6.436  19.822  69.210  0.00  0.00    -0.086 SA
HETATM   49  C   UNL N   1      -5.427  20.765  68.302  0.00  0.00     0.138 A 
HETATM   50  N   UNL N   1      -6.087  21.167  67.183  0.00  0.00    -0.368 N 
HETATM   51  C   UNL N   1      -7.380  20.686  67.126  0.00  0.00     0.104 A 
ATOM     52  HN  UNL N   1      -5.671  21.758  66.464  1.00  0.00     0.165 HD
ENDBRANCH  46  47
ENDBRANCH  45  46
ENDBRANCH  42  45
ENDBRANCH  40  41
BRANCH  40  53
HETATM   53  C   UNL N   1      -9.976  14.562  66.361  0.00  0.00     0.063 C 
BRANCH  53  54
HETATM   54  C   UNL N   1     -10.734  13.684  65.384  0.00  0.00    -0.056 A 
HETATM   55  C   UNL N   1     -10.039  13.026  64.349  0.00  0.00     0.007 A 
HETATM   56  C   UNL N   1     -10.714  12.182  63.464  0.00  0.00     0.001 A 
HETATM   57  C   UNL N   1     -12.086  11.975  63.606  0.00  0.00     0.000 A 
HETATM   58  C   UNL N   1     -12.786  12.613  64.634  0.00  0.00     0.001 A 
HETATM   59  C   UNL N   1     -12.116  13.465  65.523  0.00  0.00     0.007 A 
ENDBRANCH  53  54
ENDBRANCH  40  53
ENDBRANCH  39  40
ENDBRANCH  38  39
ENDBRANCH   1  38
TORSDOF 20
ENDMDL
