# Supplementary material for: Structure-based computational screening of 470 natural quercetin derivatives for identification of SARS-CoV-2 Mpro inhibitor
Source: PeerJ. 2023 Mar 14;11:e14915. doi: 10.7717/peerj.14915 (PMC10022500; doi:10.7717/peerj.14915)
Supplement: Supplemental Information 1 [file peerj-11-14915-s001.zip › Screening 470 Quercetin Derivates as Anticovid/Docking results/34_uff_E=590.68_out.pdbqt]

MODEL 1
REMARK VINA RESULT:      -8.4      0.000      0.000
REMARK  17 active torsions:
REMARK  status: ('A' for Active; 'I' for Inactive)
REMARK    1  A    between atoms: C_2  and  C_32 
REMARK    2  A    between atoms: C_3  and  O_4 
REMARK    3  A    between atoms: C_5  and  O_6 
REMARK    4  A    between atoms: C_7  and  O_8 
REMARK    5  A    between atoms: C_9  and  O_10 
REMARK    6  A    between atoms: O_10  and  C_11 
REMARK    7  A    between atoms: C_12  and  C_24 
REMARK    8  A    between atoms: C_18  and  O_19 
REMARK    9  A    between atoms: C_21  and  O_22 
REMARK   10  A    between atoms: C_26  and  O_27 
REMARK   11  A    between atoms: C_28  and  O_29 
REMARK   12  A    between atoms: C_32  and  O_33 
REMARK   13  A    between atoms: O_33  and  C_34 
REMARK   14  A    between atoms: C_34  and  C_36 
REMARK   15  A    between atoms: C_38  and  O_39 
REMARK   16  A    between atoms: C_40  and  O_41 
REMARK   17  A    between atoms: C_42  and  O_43 
ROOT
HETATM    1  O   UNL N   1     -11.555  12.006  67.870  0.00  0.00    -0.348 OA
HETATM    2  C   UNL N   1     -10.776  10.870  67.541  0.00  0.00     0.180 C 
HETATM    3  C   UNL N   1     -10.599  10.782  66.006  0.00  0.00     0.180 C 
HETATM    4  C   UNL N   1      -9.996  12.083  65.437  0.00  0.00     0.183 C 
HETATM    5  C   UNL N   1     -10.870  13.282  65.903  0.00  0.00     0.205 C 
HETATM    6  C   UNL N   1     -10.984  13.240  67.439  0.00  0.00     0.298 C 
ENDROOT
BRANCH   6   7
HETATM    7  O   UNL N   1     -11.804  14.258  67.915  0.00  0.00    -0.311 OA
BRANCH   7   8
HETATM    8  C   UNL N   1     -11.719  14.782  69.181  0.00  0.00     0.157 A 
HETATM    9  C   UNL N   1     -12.448  14.231  70.272  0.00  0.00     0.223 A 
HETATM   10  C   UNL N   1     -12.454  14.883  71.527  0.00  0.00     0.084 A 
HETATM   11  O   UNL N   1     -13.072  13.205  70.120  0.00  0.00    -0.284 OA
HETATM   12  C   UNL N   1     -11.707  16.078  71.632  0.00  0.00     0.096 A 
HETATM   13  C   UNL N   1     -13.182  14.422  72.678  0.00  0.00     0.085 A 
HETATM   14  O   UNL N   1     -11.010  16.541  70.603  0.00  0.00    -0.306 OA
HETATM   15  C   UNL N   1     -11.688  16.800  72.829  0.00  0.00     0.075 A 
HETATM   16  C   UNL N   1     -10.958  15.955  69.410  0.00  0.00     0.124 A 
HETATM   17  C   UNL N   1     -12.403  16.354  73.937  0.00  0.00     0.071 A 
HETATM   18  C   UNL N   1     -13.140  15.171  73.858  0.00  0.00     0.074 A 
BRANCH  16  19
HETATM   19  C   UNL N   1     -10.100  16.614  68.375  0.00  0.00     0.004 A 
HETATM   20  C   UNL N   1      -8.755  16.211  68.259  0.00  0.00     0.017 A 
HETATM   21  C   UNL N   1      -7.920  16.769  67.291  0.00  0.00     0.040 A 
HETATM   22  C   UNL N   1      -8.410  17.724  66.400  0.00  0.00     0.098 A 
HETATM   23  C   UNL N   1      -9.754  18.130  66.485  0.00  0.00     0.099 A 
HETATM   24  C   UNL N   1     -10.592  17.584  67.474  0.00  0.00     0.053 A 
BRANCH  22  25
HETATM   25  O   UNL N   1      -7.583  18.234  65.461  0.00  0.00    -0.358 OA
HETATM   26  H   UNL N   1      -7.692  19.125  65.103  0.00  0.00     0.218 HD
ENDBRANCH  22  25
BRANCH  23  27
HETATM   27  O   UNL N   1     -10.239  19.033  65.606  0.00  0.00    -0.358 OA
HETATM   28  H   UNL N   1     -11.060  19.519  65.773  0.00  0.00     0.218 HD
ENDBRANCH  23  27
ENDBRANCH  16  19
BRANCH  17  29
HETATM   29  O   UNL N   1     -12.378  17.071  75.078  0.00  0.00    -0.361 OA
HETATM   30  H   UNL N   1     -11.802  16.829  75.818  0.00  0.00     0.217 HD
ENDBRANCH  17  29
BRANCH  13  31
HETATM   31  O   UNL N   1     -13.933  13.294  72.709  0.00  0.00    -0.360 OA
HETATM   32  H   UNL N   1     -14.742  13.114  72.225  0.00  0.00     0.217 HD
ENDBRANCH  13  31
ENDBRANCH   7   8
ENDBRANCH   6   7
BRANCH   5  33
HETATM   33  O   UNL N   1     -10.312  14.514  65.515  0.00  0.00    -0.388 OA
HETATM   34  H   UNL N   1     -10.088  14.467  64.549  0.00  0.00     0.210 HD
ENDBRANCH   5  33
BRANCH   2  35
HETATM   35  C   UNL N   1      -9.487  10.789  68.406  0.00  0.00     0.213 C 
BRANCH  35  36
HETATM   36  O   UNL N   1      -9.327   9.544  68.985  0.00  0.00    -0.315 OA
BRANCH  36  37
HETATM   37  C   UNL N   1      -9.379   9.319  70.326  0.00  0.00     0.293 C 
HETATM   38  O   UNL N   1      -8.352   9.320  70.993  0.00  0.00    -0.259 OA
BRANCH  37  39
HETATM   39  C   UNL N   1     -10.679   9.025  70.975  0.00  0.00     0.045 A 
HETATM   40  C   UNL N   1     -11.605  10.054  71.208  0.00  0.00     0.057 A 
HETATM   41  C   UNL N   1     -12.836   9.781  71.815  0.00  0.00     0.102 A 
HETATM   42  C   UNL N   1     -13.156   8.463  72.193  0.00  0.00     0.132 A 
HETATM   43  C   UNL N   1     -12.234   7.426  71.960  0.00  0.00     0.102 A 
HETATM   44  C   UNL N   1     -11.002   7.712  71.356  0.00  0.00     0.057 A 
BRANCH  41  45
HETATM   45  O   UNL N   1     -13.700  10.796  72.029  0.00  0.00    -0.358 OA
HETATM   46  H   UNL N   1     -13.421  11.642  72.405  0.00  0.00     0.218 HD
ENDBRANCH  41  45
BRANCH  42  47
HETATM   47  O   UNL N   1     -14.349   8.205  72.776  0.00  0.00    -0.356 OA
HETATM   48  H   UNL N   1     -14.538   8.442  73.695  0.00  0.00     0.218 HD
ENDBRANCH  42  47
BRANCH  43  49
HETATM   49  O   UNL N   1     -12.536   6.160  72.316  0.00  0.00    -0.358 OA
HETATM   50  H   UNL N   1     -12.205   5.767  73.137  0.00  0.00     0.218 HD
ENDBRANCH  43  49
ENDBRANCH  37  39
ENDBRANCH  36  37
ENDBRANCH  35  36
ENDBRANCH   2  35
BRANCH   4  51
HETATM   51  O   UNL N   1      -8.671  12.264  65.865  0.00  0.00    -0.390 OA
HETATM   52  H   UNL N   1      -8.506  11.604  66.588  0.00  0.00     0.210 HD
ENDBRANCH   4  51
BRANCH   3  53
HETATM   53  O   UNL N   1      -9.827   9.670  65.634  0.00  0.00    -0.390 OA
HETATM   54  H   UNL N   1     -10.459   8.987  65.285  0.00  0.00     0.210 HD
ENDBRANCH   3  53
TORSDOF 17
ENDMDL
MODEL 2
REMARK VINA RESULT:      -8.3      1.810      7.594
REMARK  17 active torsions:
REMARK  status: ('A' for Active; 'I' for Inactive)
REMARK    1  A    between atoms: C_2  and  C_32 
REMARK    2  A    between atoms: C_3  and  O_4 
REMARK    3  A    between atoms: C_5  and  O_6 
REMARK    4  A    between atoms: C_7  and  O_8 
REMARK    5  A    between atoms: C_9  and  O_10 
REMARK    6  A    between atoms: O_10  and  C_11 
REMARK    7  A    between atoms: C_12  and  C_24 
REMARK    8  A    between atoms: C_18  and  O_19 
REMARK    9  A    between atoms: C_21  and  O_22 
REMARK   10  A    between atoms: C_26  and  O_27 
REMARK   11  A    between atoms: C_28  and  O_29 
REMARK   12  A    between atoms: C_32  and  O_33 
REMARK   13  A    between atoms: O_33  and  C_34 
REMARK   14  A    between atoms: C_34  and  C_36 
REMARK   15  A    between atoms: C_38  and  O_39 
REMARK   16  A    between atoms: C_40  and  O_41 
REMARK   17  A    between atoms: C_42  and  O_43 
ROOT
HETATM    1  O   UNL N   1      -9.431  10.780  69.295  0.00  0.00    -0.348 OA
HETATM    2  C   UNL N   1      -8.073  10.956  68.932  0.00  0.00     0.180 C 
HETATM    3  C   UNL N   1      -7.480   9.609  68.453  0.00  0.00     0.180 C 
HETATM    4  C   UNL N   1      -8.313   9.008  67.304  0.00  0.00     0.183 C 
HETATM    5  C   UNL N   1      -9.798   8.917  67.760  0.00  0.00     0.205 C 
HETATM    6  C   UNL N   1     -10.255  10.312  68.229  0.00  0.00     0.298 C 
ENDROOT
BRANCH   6   7
HETATM    7  O   UNL N   1     -11.562  10.283  68.705  0.00  0.00    -0.311 OA
BRANCH   7   8
HETATM    8  C   UNL N   1     -12.073  11.195  69.595  0.00  0.00     0.157 A 
HETATM    9  C   UNL N   1     -12.124  12.586  69.299  0.00  0.00     0.223 A 
HETATM   10  C   UNL N   1     -12.518  13.512  70.292  0.00  0.00     0.084 A 
HETATM   11  O   UNL N   1     -11.822  12.976  68.194  0.00  0.00    -0.284 OA
HETATM   12  C   UNL N   1     -12.854  12.988  71.561  0.00  0.00     0.096 A 
HETATM   13  C   UNL N   1     -12.572  14.936  70.099  0.00  0.00     0.085 A 
HETATM   14  O   UNL N   1     -12.829  11.682  71.788  0.00  0.00    -0.306 OA
HETATM   15  C   UNL N   1     -13.221  13.841  72.606  0.00  0.00     0.075 A 
HETATM   16  C   UNL N   1     -12.485  10.771  70.882  0.00  0.00     0.124 A 
HETATM   17  C   UNL N   1     -13.262  15.218  72.416  0.00  0.00     0.071 A 
HETATM   18  C   UNL N   1     -12.943  15.757  71.168  0.00  0.00     0.074 A 
BRANCH  16  19
HETATM   19  C   UNL N   1     -12.536   9.338  71.317  0.00  0.00     0.004 A 
HETATM   20  C   UNL N   1     -11.324   8.665  71.564  0.00  0.00     0.017 A 
HETATM   21  C   UNL N   1     -11.315   7.341  72.002  0.00  0.00     0.040 A 
HETATM   22  C   UNL N   1     -12.513   6.662  72.226  0.00  0.00     0.098 A 
HETATM   23  C   UNL N   1     -13.736   7.319  72.003  0.00  0.00     0.099 A 
HETATM   24  C   UNL N   1     -13.747   8.647  71.541  0.00  0.00     0.053 A 
BRANCH  22  25
HETATM   25  O   UNL N   1     -12.473   5.386  72.668  0.00  0.00    -0.358 OA
HETATM   26  H   UNL N   1     -11.844   5.090  73.340  0.00  0.00     0.218 HD
ENDBRANCH  22  25
BRANCH  23  27
HETATM   27  O   UNL N   1     -14.898   6.674  72.246  0.00  0.00    -0.358 OA
HETATM   28  H   UNL N   1     -15.386   6.794  73.073  0.00  0.00     0.218 HD
ENDBRANCH  23  27
ENDBRANCH  16  19
BRANCH  17  29
HETATM   29  O   UNL N   1     -13.610  16.023  73.440  0.00  0.00    -0.361 OA
HETATM   30  H   UNL N   1     -13.337  16.951  73.473  0.00  0.00     0.217 HD
ENDBRANCH  17  29
BRANCH  13  31
HETATM   31  O   UNL N   1     -12.277  15.564  68.933  0.00  0.00    -0.360 OA
HETATM   32  H   UNL N   1     -12.750  15.505  68.099  0.00  0.00     0.217 HD
ENDBRANCH  13  31
ENDBRANCH   7   8
ENDBRANCH   6   7
BRANCH   5  33
HETATM   33  O   UNL N   1     -10.637   8.484  66.716  0.00  0.00    -0.388 OA
HETATM   34  H   UNL N   1     -10.265   8.814  65.857  0.00  0.00     0.210 HD
ENDBRANCH   5  33
BRANCH   2  35
HETATM   35  C   UNL N   1      -7.883  12.183  67.997  0.00  0.00     0.213 C 
BRANCH  35  36
HETATM   36  O   UNL N   1      -8.603  13.282  68.429  0.00  0.00    -0.315 OA
BRANCH  36  37
HETATM   37  C   UNL N   1      -8.419  14.543  67.950  0.00  0.00     0.293 C 
HETATM   38  O   UNL N   1      -7.570  15.273  68.446  0.00  0.00    -0.259 OA
BRANCH  37  39
HETATM   39  C   UNL N   1      -9.283  15.051  66.858  0.00  0.00     0.045 A 
HETATM   40  C   UNL N   1      -9.864  14.162  65.940  0.00  0.00     0.057 A 
HETATM   41  C   UNL N   1     -10.684  14.636  64.910  0.00  0.00     0.102 A 
HETATM   42  C   UNL N   1     -10.938  16.016  64.792  0.00  0.00     0.132 A 
HETATM   43  C   UNL N   1     -10.362  16.913  65.711  0.00  0.00     0.102 A 
HETATM   44  C   UNL N   1      -9.538  16.428  66.736  0.00  0.00     0.057 A 
BRANCH  41  45
HETATM   45  O   UNL N   1     -11.221  13.752  64.042  0.00  0.00    -0.358 OA
HETATM   46  H   UNL N   1     -12.154  13.497  64.075  0.00  0.00     0.218 HD
ENDBRANCH  41  45
BRANCH  42  47
HETATM   47  O   UNL N   1     -11.735  16.466  63.797  0.00  0.00    -0.356 OA
HETATM   48  H   UNL N   1     -11.913  15.947  63.001  0.00  0.00     0.218 HD
ENDBRANCH  42  47
BRANCH  43  49
HETATM   49  O   UNL N   1     -10.605  18.236  65.606  0.00  0.00    -0.358 OA
HETATM   50  H   UNL N   1     -11.389  18.577  65.153  0.00  0.00     0.218 HD
ENDBRANCH  43  49
ENDBRANCH  37  39
ENDBRANCH  36  37
ENDBRANCH  35  36
ENDBRANCH   2  35
BRANCH   4  51
HETATM   51  O   UNL N   1      -8.220   9.789  66.140  0.00  0.00    -0.390 OA
HETATM   52  H   UNL N   1      -7.957   9.181  65.401  0.00  0.00     0.210 HD
ENDBRANCH   4  51
BRANCH   3  53
HETATM   53  O   UNL N   1      -6.132   9.738  68.079  0.00  0.00    -0.390 OA
HETATM   54  H   UNL N   1      -5.609   9.810  68.920  0.00  0.00     0.210 HD
ENDBRANCH   3  53
TORSDOF 17
ENDMDL
MODEL 3
REMARK VINA RESULT:      -8.2      3.298      8.211
REMARK  17 active torsions:
REMARK  status: ('A' for Active; 'I' for Inactive)
REMARK    1  A    between atoms: C_2  and  C_32 
REMARK    2  A    between atoms: C_3  and  O_4 
REMARK    3  A    between atoms: C_5  and  O_6 
REMARK    4  A    between atoms: C_7  and  O_8 
REMARK    5  A    between atoms: C_9  and  O_10 
REMARK    6  A    between atoms: O_10  and  C_11 
REMARK    7  A    between atoms: C_12  and  C_24 
REMARK    8  A    between atoms: C_18  and  O_19 
REMARK    9  A    between atoms: C_21  and  O_22 
REMARK   10  A    between atoms: C_26  and  O_27 
REMARK   11  A    between atoms: C_28  and  O_29 
REMARK   12  A    between atoms: C_32  and  O_33 
REMARK   13  A    between atoms: O_33  and  C_34 
REMARK   14  A    between atoms: C_34  and  C_36 
REMARK   15  A    between atoms: C_38  and  O_39 
REMARK   16  A    between atoms: C_40  and  O_41 
REMARK   17  A    between atoms: C_42  and  O_43 
ROOT
HETATM    1  O   UNL N   1      -8.618  15.878  66.329  0.00  0.00    -0.348 OA
HETATM    2  C   UNL N   1      -7.368  16.500  66.571  0.00  0.00     0.180 C 
HETATM    3  C   UNL N   1      -7.451  18.002  66.205  0.00  0.00     0.180 C 
HETATM    4  C   UNL N   1      -8.601  18.699  66.959  0.00  0.00     0.183 C 
HETATM    5  C   UNL N   1      -9.917  17.913  66.697  0.00  0.00     0.205 C 
HETATM    6  C   UNL N   1      -9.694  16.437  67.080  0.00  0.00     0.298 C 
ENDROOT
BRANCH   6   7
HETATM    7  O   UNL N   1     -10.821  15.668  66.814  0.00  0.00    -0.311 OA
BRANCH   7   8
HETATM    8  C   UNL N   1     -11.402  14.818  67.723  0.00  0.00     0.157 A 
HETATM    9  C   UNL N   1     -11.784  15.256  69.022  0.00  0.00     0.223 A 
HETATM   10  C   UNL N   1     -12.240  14.324  69.983  0.00  0.00     0.084 A 
HETATM   11  O   UNL N   1     -11.710  16.430  69.306  0.00  0.00    -0.284 OA
HETATM   12  C   UNL N   1     -12.298  12.969  69.585  0.00  0.00     0.096 A 
HETATM   13  C   UNL N   1     -12.621  14.663  71.327  0.00  0.00     0.085 A 
HETATM   14  O   UNL N   1     -11.967  12.604  68.354  0.00  0.00    -0.306 OA
HETATM   15  C   UNL N   1     -12.706  11.982  70.486  0.00  0.00     0.075 A 
HETATM   16  C   UNL N   1     -11.551  13.445  67.410  0.00  0.00     0.124 A 
HETATM   17  C   UNL N   1     -13.064  12.315  71.788  0.00  0.00     0.071 A 
HETATM   18  C   UNL N   1     -13.023  13.648  72.200  0.00  0.00     0.074 A 
BRANCH  16  19
HETATM   19  C   UNL N   1     -11.243  12.851  66.070  0.00  0.00     0.004 A 
HETATM   20  C   UNL N   1      -9.945  12.357  65.835  0.00  0.00     0.017 A 
HETATM   21  C   UNL N   1      -9.612  11.765  64.616  0.00  0.00     0.040 A 
HETATM   22  C   UNL N   1     -10.570  11.630  63.611  0.00  0.00     0.098 A 
HETATM   23  C   UNL N   1     -11.877  12.101  63.828  0.00  0.00     0.099 A 
HETATM   24  C   UNL N   1     -12.208  12.717  65.049  0.00  0.00     0.053 A 
BRANCH  22  25
HETATM   25  O   UNL N   1     -10.223  11.036  62.448  0.00  0.00    -0.358 OA
HETATM   26  H   UNL N   1     -10.274  10.079  62.320  0.00  0.00     0.218 HD
ENDBRANCH  22  25
BRANCH  23  27
HETATM   27  O   UNL N   1     -12.814  11.947  62.868  0.00  0.00    -0.358 OA
HETATM   28  H   UNL N   1     -13.747  11.806  63.082  0.00  0.00     0.218 HD
ENDBRANCH  23  27
ENDBRANCH  16  19
BRANCH  17  29
HETATM   29  O   UNL N   1     -13.445  11.346  72.644  0.00  0.00    -0.361 OA
HETATM   30  H   UNL N   1     -12.844  10.634  72.908  0.00  0.00     0.217 HD
ENDBRANCH  17  29
BRANCH  13  31
HETATM   31  O   UNL N   1     -12.612  15.922  71.832  0.00  0.00    -0.360 OA
HETATM   32  H   UNL N   1     -12.950  16.215  72.682  0.00  0.00     0.217 HD
ENDBRANCH  13  31
ENDBRANCH   7   8
ENDBRANCH   6   7
BRANCH   5  33
HETATM   33  O   UNL N   1     -10.990  18.428  67.450  0.00  0.00    -0.388 OA
HETATM   34  H   UNL N   1     -11.644  18.835  66.824  0.00  0.00     0.210 HD
ENDBRANCH   5  33
BRANCH   2  35
HETATM   35  C   UNL N   1      -6.814  16.147  67.980  0.00  0.00     0.213 C 
BRANCH  35  36
HETATM   36  O   UNL N   1      -5.475  16.468  68.107  0.00  0.00    -0.315 OA
BRANCH  36  37
HETATM   37  C   UNL N   1      -4.879  16.773  69.292  0.00  0.00     0.293 C 
HETATM   38  O   UNL N   1      -4.485  15.881  70.032  0.00  0.00    -0.259 OA
BRANCH  37  39
HETATM   39  C   UNL N   1      -4.751  18.190  69.710  0.00  0.00     0.045 A 
HETATM   40  C   UNL N   1      -5.650  18.741  70.635  0.00  0.00     0.057 A 
HETATM   41  C   UNL N   1      -5.531  20.076  71.037  0.00  0.00     0.102 A 
HETATM   42  C   UNL N   1      -4.498  20.877  70.515  0.00  0.00     0.132 A 
HETATM   43  C   UNL N   1      -3.590  20.331  69.588  0.00  0.00     0.102 A 
HETATM   44  C   UNL N   1      -3.722  18.994  69.190  0.00  0.00     0.057 A 
BRANCH  41  45
HETATM   45  O   UNL N   1      -6.417  20.574  71.925  0.00  0.00    -0.358 OA
HETATM   46  H   UNL N   1      -7.319  20.818  71.675  0.00  0.00     0.218 HD
ENDBRANCH  41  45
BRANCH  42  47
HETATM   47  O   UNL N   1      -4.386  22.165  70.910  0.00  0.00    -0.356 OA
HETATM   48  H   UNL N   1      -4.843  22.887  70.457  0.00  0.00     0.218 HD
ENDBRANCH  42  47
BRANCH  43  49
HETATM   49  O   UNL N   1      -2.595  21.092  69.088  0.00  0.00    -0.358 OA
HETATM   50  H   UNL N   1      -1.691  21.043  69.433  0.00  0.00     0.218 HD
ENDBRANCH  43  49
ENDBRANCH  37  39
ENDBRANCH  36  37
ENDBRANCH  35  36
ENDBRANCH   2  35
BRANCH   4  51
HETATM   51  O   UNL N   1      -8.348  18.757  68.339  0.00  0.00    -0.390 OA
HETATM   52  H   UNL N   1      -8.486  17.842  68.699  0.00  0.00     0.210 HD
ENDBRANCH   4  51
BRANCH   3  53
HETATM   53  O   UNL N   1      -6.232  18.661  66.433  0.00  0.00    -0.390 OA
HETATM   54  H   UNL N   1      -6.133  18.744  67.418  0.00  0.00     0.210 HD
ENDBRANCH   3  53
TORSDOF 17
ENDMDL
MODEL 4
REMARK VINA RESULT:      -8.2      1.857      7.491
REMARK  17 active torsions:
REMARK  status: ('A' for Active; 'I' for Inactive)
REMARK    1  A    between atoms: C_2  and  C_32 
REMARK    2  A    between atoms: C_3  and  O_4 
REMARK    3  A    between atoms: C_5  and  O_6 
REMARK    4  A    between atoms: C_7  and  O_8 
REMARK    5  A    between atoms: C_9  and  O_10 
REMARK    6  A    between atoms: O_10  and  C_11 
REMARK    7  A    between atoms: C_12  and  C_24 
REMARK    8  A    between atoms: C_18  and  O_19 
REMARK    9  A    between atoms: C_21  and  O_22 
REMARK   10  A    between atoms: C_26  and  O_27 
REMARK   11  A    between atoms: C_28  and  O_29 
REMARK   12  A    between atoms: C_32  and  O_33 
REMARK   13  A    between atoms: O_33  and  C_34 
REMARK   14  A    between atoms: C_34  and  C_36 
REMARK   15  A    between atoms: C_38  and  O_39 
REMARK   16  A    between atoms: C_40  and  O_41 
REMARK   17  A    between atoms: C_42  and  O_43 
ROOT
HETATM    1  O   UNL N   1      -9.824  10.645  69.669  0.00  0.00    -0.348 OA
HETATM    2  C   UNL N   1      -8.425  10.491  69.511  0.00  0.00     0.180 C 
HETATM    3  C   UNL N   1      -8.061   8.987  69.498  0.00  0.00     0.180 C 
HETATM    4  C   UNL N   1      -8.854   8.229  68.414  0.00  0.00     0.183 C 
HETATM    5  C   UNL N   1     -10.370   8.510  68.618  0.00  0.00     0.205 C 
HETATM    6  C   UNL N   1     -10.591  10.034  68.633  0.00  0.00     0.298 C 
ENDROOT
BRANCH   6   7
HETATM    7  O   UNL N   1     -11.925  10.351  68.871  0.00  0.00    -0.311 OA
BRANCH   7   8
HETATM    8  C   UNL N   1     -12.338  11.294  69.780  0.00  0.00     0.157 A 
HETATM    9  C   UNL N   1     -12.295  12.686  69.490  0.00  0.00     0.223 A 
HETATM   10  C   UNL N   1     -12.586  13.633  70.498  0.00  0.00     0.084 A 
HETATM   11  O   UNL N   1     -12.000  13.058  68.377  0.00  0.00    -0.284 OA
HETATM   12  C   UNL N   1     -12.919  13.128  71.776  0.00  0.00     0.096 A 
HETATM   13  C   UNL N   1     -12.541  15.058  70.312  0.00  0.00     0.085 A 
HETATM   14  O   UNL N   1     -12.985  11.823  71.998  0.00  0.00    -0.306 OA
HETATM   15  C   UNL N   1     -13.188  14.000  72.835  0.00  0.00     0.075 A 
HETATM   16  C   UNL N   1     -12.739  10.894  71.078  0.00  0.00     0.124 A 
HETATM   17  C   UNL N   1     -13.133  15.378  72.651  0.00  0.00     0.071 A 
HETATM   18  C   UNL N   1     -12.815  15.898  71.395  0.00  0.00     0.074 A 
BRANCH  16  19
HETATM   19  C   UNL N   1     -12.883   9.466  71.510  0.00  0.00     0.004 A 
HETATM   20  C   UNL N   1     -14.147   8.854  71.399  0.00  0.00     0.017 A 
HETATM   21  C   UNL N   1     -14.330   7.518  71.757  0.00  0.00     0.040 A 
HETATM   22  C   UNL N   1     -13.255   6.754  72.211  0.00  0.00     0.098 A 
HETATM   23  C   UNL N   1     -11.981   7.338  72.313  0.00  0.00     0.099 A 
HETATM   24  C   UNL N   1     -11.798   8.691  71.973  0.00  0.00     0.053 A 
BRANCH  22  25
HETATM   25  O   UNL N   1     -13.459   5.457  72.532  0.00  0.00    -0.358 OA
HETATM   26  H   UNL N   1     -13.227   4.733  71.935  0.00  0.00     0.218 HD
ENDBRANCH  22  25
BRANCH  23  27
HETATM   27  O   UNL N   1     -10.932   6.594  72.726  0.00  0.00    -0.358 OA
HETATM   28  H   UNL N   1     -10.952   5.627  72.705  0.00  0.00     0.218 HD
ENDBRANCH  23  27
ENDBRANCH  16  19
BRANCH  17  29
HETATM   29  O   UNL N   1     -13.387  16.200  73.688  0.00  0.00    -0.361 OA
HETATM   30  H   UNL N   1     -14.245  16.202  74.137  0.00  0.00     0.217 HD
ENDBRANCH  17  29
BRANCH  13  31
HETATM   31  O   UNL N   1     -12.237  15.669  69.139  0.00  0.00    -0.360 OA
HETATM   32  H   UNL N   1     -12.600  15.482  68.270  0.00  0.00     0.217 HD
ENDBRANCH  13  31
ENDBRANCH   7   8
ENDBRANCH   6   7
BRANCH   5  33
HETATM   33  O   UNL N   1     -11.148   7.941  67.592  0.00  0.00    -0.388 OA
HETATM   34  H   UNL N   1     -12.024   7.675  67.973  0.00  0.00     0.210 HD
ENDBRANCH   5  33
BRANCH   2  35
HETATM   35  C   UNL N   1      -7.882  11.359  68.341  0.00  0.00     0.213 C 
BRANCH  35  36
HETATM   36  O   UNL N   1      -8.873  12.126  67.758  0.00  0.00    -0.315 OA
BRANCH  36  37
HETATM   37  C   UNL N   1      -9.186  12.081  66.434  0.00  0.00     0.293 C 
HETATM   38  O   UNL N   1      -8.890  11.099  65.764  0.00  0.00    -0.259 OA
BRANCH  37  39
HETATM   39  C   UNL N   1      -9.842  13.243  65.790  0.00  0.00     0.045 A 
HETATM   40  C   UNL N   1      -9.426  14.550  66.091  0.00  0.00     0.057 A 
HETATM   41  C   UNL N   1     -10.038  15.651  65.483  0.00  0.00     0.102 A 
HETATM   42  C   UNL N   1     -11.078  15.453  64.554  0.00  0.00     0.132 A 
HETATM   43  C   UNL N   1     -11.498  14.146  64.245  0.00  0.00     0.102 A 
HETATM   44  C   UNL N   1     -10.881  13.050  64.865  0.00  0.00     0.057 A 
BRANCH  41  45
HETATM   45  O   UNL N   1      -9.616  16.893  65.800  0.00  0.00    -0.358 OA
HETATM   46  H   UNL N   1      -9.400  17.150  66.708  0.00  0.00     0.218 HD
ENDBRANCH  41  45
BRANCH  42  47
HETATM   47  O   UNL N   1     -11.662  16.521  63.967  0.00  0.00    -0.356 OA
HETATM   48  H   UNL N   1     -12.472  16.922  64.312  0.00  0.00     0.218 HD
ENDBRANCH  42  47
BRANCH  43  49
HETATM   49  O   UNL N   1     -12.491  13.948  63.353  0.00  0.00    -0.358 OA
HETATM   50  H   UNL N   1     -12.868  14.677  62.838  0.00  0.00     0.218 HD
ENDBRANCH  43  49
ENDBRANCH  37  39
ENDBRANCH  36  37
ENDBRANCH  35  36
ENDBRANCH   2  35
BRANCH   4  51
HETATM   51  O   UNL N   1      -8.467   8.626  67.123  0.00  0.00    -0.390 OA
HETATM   52  H   UNL N   1      -8.034   7.842  66.695  0.00  0.00     0.210 HD
ENDBRANCH   4  51
BRANCH   3  53
HETATM   53  O   UNL N   1      -6.681   8.787  69.338  0.00  0.00    -0.390 OA
HETATM   54  H   UNL N   1      -6.288   8.765  70.251  0.00  0.00     0.210 HD
ENDBRANCH   3  53
TORSDOF 17
ENDMDL
MODEL 5
REMARK VINA RESULT:      -8.1      2.006      6.446
REMARK  17 active torsions:
REMARK  status: ('A' for Active; 'I' for Inactive)
REMARK    1  A    between atoms: C_2  and  C_32 
REMARK    2  A    between atoms: C_3  and  O_4 
REMARK    3  A    between atoms: C_5  and  O_6 
REMARK    4  A    between atoms: C_7  and  O_8 
REMARK    5  A    between atoms: C_9  and  O_10 
REMARK    6  A    between atoms: O_10  and  C_11 
REMARK    7  A    between atoms: C_12  and  C_24 
REMARK    8  A    between atoms: C_18  and  O_19 
REMARK    9  A    between atoms: C_21  and  O_22 
REMARK   10  A    between atoms: C_26  and  O_27 
REMARK   11  A    between atoms: C_28  and  O_29 
REMARK   12  A    between atoms: C_32  and  O_33 
REMARK   13  A    between atoms: O_33  and  C_34 
REMARK   14  A    between atoms: C_34  and  C_36 
REMARK   15  A    between atoms: C_38  and  O_39 
REMARK   16  A    between atoms: C_40  and  O_41 
REMARK   17  A    between atoms: C_42  and  O_43 
ROOT
HETATM    1  O   UNL N   1      -8.387  13.509  68.768  0.00  0.00    -0.348 OA
HETATM    2  C   UNL N   1      -8.198  14.877  69.081  0.00  0.00     0.180 C 
HETATM    3  C   UNL N   1      -6.700  15.148  69.362  0.00  0.00     0.180 C 
HETATM    4  C   UNL N   1      -5.819  14.697  68.180  0.00  0.00     0.183 C 
HETATM    5  C   UNL N   1      -6.141  13.210  67.858  0.00  0.00     0.205 C 
HETATM    6  C   UNL N   1      -7.658  13.075  67.622  0.00  0.00     0.298 C 
ENDROOT
BRANCH   6   7
HETATM    7  O   UNL N   1      -8.018  11.752  67.385  0.00  0.00    -0.311 OA
BRANCH   7   8
HETATM    8  C   UNL N   1      -8.886  11.041  68.176  0.00  0.00     0.157 A 
HETATM    9  C   UNL N   1      -8.458  10.398  69.371  0.00  0.00     0.223 A 
HETATM   10  C   UNL N   1      -9.341   9.553  70.082  0.00  0.00     0.084 A 
HETATM   11  O   UNL N   1      -7.330  10.571  69.775  0.00  0.00    -0.284 OA
HETATM   12  C   UNL N   1     -10.642   9.394  69.552  0.00  0.00     0.096 A 
HETATM   13  C   UNL N   1      -8.994   8.838  71.280  0.00  0.00     0.085 A 
HETATM   14  O   UNL N   1     -11.016  10.038  68.455  0.00  0.00    -0.306 OA
HETATM   15  C   UNL N   1     -11.564   8.550  70.176  0.00  0.00     0.075 A 
HETATM   16  C   UNL N   1     -10.228  10.858  67.763  0.00  0.00     0.124 A 
HETATM   17  C   UNL N   1     -11.219   7.852  71.329  0.00  0.00     0.071 A 
HETATM   18  C   UNL N   1      -9.943   8.002  71.876  0.00  0.00     0.074 A 
BRANCH  16  19
HETATM   19  C   UNL N   1     -10.833  11.514  66.560  0.00  0.00     0.004 A 
HETATM   20  C   UNL N   1     -11.535  12.723  66.734  0.00  0.00     0.017 A 
HETATM   21  C   UNL N   1     -12.091  13.392  65.643  0.00  0.00     0.040 A 
HETATM   22  C   UNL N   1     -11.940  12.887  64.352  0.00  0.00     0.098 A 
HETATM   23  C   UNL N   1     -11.229  11.691  64.151  0.00  0.00     0.099 A 
HETATM   24  C   UNL N   1     -10.686  11.004  65.252  0.00  0.00     0.053 A 
BRANCH  22  25
HETATM   25  O   UNL N   1     -12.474  13.567  63.313  0.00  0.00    -0.358 OA
HETATM   26  H   UNL N   1     -13.427  13.694  63.212  0.00  0.00     0.218 HD
ENDBRANCH  22  25
BRANCH  23  27
HETATM   27  O   UNL N   1     -11.057  11.214  62.899  0.00  0.00    -0.358 OA
HETATM   28  H   UNL N   1     -11.765  10.758  62.425  0.00  0.00     0.218 HD
ENDBRANCH  23  27
ENDBRANCH  16  19
BRANCH  17  29
HETATM   29  O   UNL N   1     -12.121   7.036  71.910  0.00  0.00    -0.361 OA
HETATM   30  H   UNL N   1     -12.956   7.373  72.268  0.00  0.00     0.217 HD
ENDBRANCH  17  29
BRANCH  13  31
HETATM   31  O   UNL N   1      -7.785   8.905  71.889  0.00  0.00    -0.360 OA
HETATM   32  H   UNL N   1      -7.521   8.492  72.716  0.00  0.00     0.217 HD
ENDBRANCH  13  31
ENDBRANCH   7   8
ENDBRANCH   6   7
BRANCH   5  33
HETATM   33  O   UNL N   1      -5.454  12.765  66.712  0.00  0.00    -0.388 OA
HETATM   34  H   UNL N   1      -4.499  12.635  66.950  0.00  0.00     0.210 HD
ENDBRANCH   5  33
BRANCH   2  35
HETATM   35  C   UNL N   1      -8.902  15.804  68.052  0.00  0.00     0.213 C 
BRANCH  35  36
HETATM   36  O   UNL N   1     -10.279  15.759  68.167  0.00  0.00    -0.315 OA
BRANCH  36  37
HETATM   37  C   UNL N   1     -10.971  16.304  69.205  0.00  0.00     0.293 C 
HETATM   38  O   UNL N   1     -10.928  17.511  69.408  0.00  0.00    -0.259 OA
BRANCH  37  39
HETATM   39  C   UNL N   1     -11.739  15.429  70.121  0.00  0.00     0.045 A 
HETATM   40  C   UNL N   1     -12.483  15.982  71.175  0.00  0.00     0.057 A 
HETATM   41  C   UNL N   1     -13.213  15.161  72.040  0.00  0.00     0.102 A 
HETATM   42  C   UNL N   1     -13.210  13.765  71.854  0.00  0.00     0.132 A 
HETATM   43  C   UNL N   1     -12.468  13.203  70.799  0.00  0.00     0.102 A 
HETATM   44  C   UNL N   1     -11.736  14.035  69.941  0.00  0.00     0.057 A 
BRANCH  41  45
HETATM   45  O   UNL N   1     -13.914  15.728  73.045  0.00  0.00    -0.358 OA
HETATM   46  H   UNL N   1     -13.623  16.537  73.487  0.00  0.00     0.218 HD
ENDBRANCH  41  45
BRANCH  42  47
HETATM   47  O   UNL N   1     -13.921  12.977  72.692  0.00  0.00    -0.356 OA
HETATM   48  H   UNL N   1     -14.197  13.272  73.571  0.00  0.00     0.218 HD
ENDBRANCH  42  47
BRANCH  43  49
HETATM   49  O   UNL N   1     -12.464  11.866  70.613  0.00  0.00    -0.358 OA
HETATM   50  H   UNL N   1     -13.224  11.315  70.850  0.00  0.00     0.218 HD
ENDBRANCH  43  49
ENDBRANCH  37  39
ENDBRANCH  36  37
ENDBRANCH  35  36
ENDBRANCH   2  35
BRANCH   4  51
HETATM   51  O   UNL N   1      -6.042  15.490  67.042  0.00  0.00    -0.390 OA
HETATM   52  H   UNL N   1      -5.453  16.285  67.121  0.00  0.00     0.210 HD
ENDBRANCH   4  51
BRANCH   3  53
HETATM   53  O   UNL N   1      -6.466  16.497  69.674  0.00  0.00    -0.390 OA
HETATM   54  H   UNL N   1      -5.481  16.606  69.745  0.00  0.00     0.210 HD
ENDBRANCH   3  53
TORSDOF 17
ENDMDL
MODEL 6
REMARK VINA RESULT:      -8.1      2.987      7.637
REMARK  17 active torsions:
REMARK  status: ('A' for Active; 'I' for Inactive)
REMARK    1  A    between atoms: C_2  and  C_32 
REMARK    2  A    between atoms: C_3  and  O_4 
REMARK    3  A    between atoms: C_5  and  O_6 
REMARK    4  A    between atoms: C_7  and  O_8 
REMARK    5  A    between atoms: C_9  and  O_10 
REMARK    6  A    between atoms: O_10  and  C_11 
REMARK    7  A    between atoms: C_12  and  C_24 
REMARK    8  A    between atoms: C_18  and  O_19 
REMARK    9  A    between atoms: C_21  and  O_22 
REMARK   10  A    between atoms: C_26  and  O_27 
REMARK   11  A    between atoms: C_28  and  O_29 
REMARK   12  A    between atoms: C_32  and  O_33 
REMARK   13  A    between atoms: O_33  and  C_34 
REMARK   14  A    between atoms: C_34  and  C_36 
REMARK   15  A    between atoms: C_38  and  O_39 
REMARK   16  A    between atoms: C_40  and  O_41 
REMARK   17  A    between atoms: C_42  and  O_43 
ROOT
HETATM    1  O   UNL N   1      -8.073  12.742  68.471  0.00  0.00    -0.348 OA
HETATM    2  C   UNL N   1      -7.053  13.708  68.653  0.00  0.00     0.180 C 
HETATM    3  C   UNL N   1      -5.715  13.003  68.982  0.00  0.00     0.180 C 
HETATM    4  C   UNL N   1      -5.347  11.968  67.900  0.00  0.00     0.183 C 
HETATM    5  C   UNL N   1      -6.545  10.994  67.715  0.00  0.00     0.205 C 
HETATM    6  C   UNL N   1      -7.810  11.820  67.415  0.00  0.00     0.298 C 
ENDROOT
BRANCH   6   7
HETATM    7  O   UNL N   1      -8.932  11.005  67.296  0.00  0.00    -0.311 OA
BRANCH   7   8
HETATM    8  C   UNL N   1      -9.903  10.893  68.260  0.00  0.00     0.157 A 
HETATM    9  C   UNL N   1      -9.750  10.034  69.384  0.00  0.00     0.223 A 
HETATM   10  C   UNL N   1     -10.827   9.830  70.277  0.00  0.00     0.084 A 
HETATM   11  O   UNL N   1      -8.695   9.471  69.570  0.00  0.00    -0.284 OA
HETATM   12  C   UNL N   1     -12.031  10.516  69.998  0.00  0.00     0.096 A 
HETATM   13  C   UNL N   1     -10.780   8.960  71.421  0.00  0.00     0.085 A 
HETATM   14  O   UNL N   1     -12.124  11.337  68.961  0.00  0.00    -0.306 OA
HETATM   15  C   UNL N   1     -13.152  10.342  70.814  0.00  0.00     0.075 A 
HETATM   16  C   UNL N   1     -11.134  11.577  68.105  0.00  0.00     0.124 A 
HETATM   17  C   UNL N   1     -13.103   9.492  71.914  0.00  0.00     0.071 A 
HETATM   18  C   UNL N   1     -11.922   8.811  72.214  0.00  0.00     0.074 A 
BRANCH  16  19
HETATM   19  C   UNL N   1     -11.419  12.552  67.004  0.00  0.00     0.004 A 
HETATM   20  C   UNL N   1     -11.087  13.907  67.203  0.00  0.00     0.017 A 
HETATM   21  C   UNL N   1     -11.302  14.852  66.200  0.00  0.00     0.040 A 
HETATM   22  C   UNL N   1     -11.829  14.468  64.967  0.00  0.00     0.098 A 
HETATM   23  C   UNL N   1     -12.152  13.118  64.739  0.00  0.00     0.099 A 
HETATM   24  C   UNL N   1     -11.956  12.167  65.757  0.00  0.00     0.053 A 
BRANCH  22  25
HETATM   25  O   UNL N   1     -12.009  15.403  64.008  0.00  0.00    -0.358 OA
HETATM   26  H   UNL N   1     -12.839  15.887  63.906  0.00  0.00     0.218 HD
ENDBRANCH  22  25
BRANCH  23  27
HETATM   27  O   UNL N   1     -12.636  12.737  63.537  0.00  0.00    -0.358 OA
HETATM   28  H   UNL N   1     -12.264  13.068  62.708  0.00  0.00     0.218 HD
ENDBRANCH  23  27
ENDBRANCH  16  19
BRANCH  17  29
HETATM   29  O   UNL N   1     -14.200   9.331  72.681  0.00  0.00    -0.361 OA
HETATM   30  H   UNL N   1     -14.991   9.875  72.558  0.00  0.00     0.217 HD
ENDBRANCH  17  29
BRANCH  13  31
HETATM   31  O   UNL N   1      -9.689   8.248  71.799  0.00  0.00    -0.360 OA
HETATM   32  H   UNL N   1      -9.670   7.397  72.244  0.00  0.00     0.217 HD
ENDBRANCH  13  31
ENDBRANCH   7   8
ENDBRANCH   6   7
BRANCH   5  33
HETATM   33  O   UNL N   1      -6.323  10.091  66.658  0.00  0.00    -0.388 OA
HETATM   34  H   UNL N   1      -5.515   9.554  66.869  0.00  0.00     0.210 HD
ENDBRANCH   5  33
BRANCH   2  35
HETATM   35  C   UNL N   1      -7.037  14.749  67.498  0.00  0.00     0.213 C 
BRANCH  35  36
HETATM   36  O   UNL N   1      -6.189  15.809  67.765  0.00  0.00    -0.315 OA
BRANCH  36  37
HETATM   37  C   UNL N   1      -6.478  16.807  68.643  0.00  0.00     0.293 C 
HETATM   38  O   UNL N   1      -6.039  16.770  69.786  0.00  0.00    -0.259 OA
BRANCH  37  39
HETATM   39  C   UNL N   1      -7.366  17.919  68.230  0.00  0.00     0.045 A 
HETATM   40  C   UNL N   1      -6.825  19.160  67.856  0.00  0.00     0.057 A 
HETATM   41  C   UNL N   1      -7.658  20.211  67.461  0.00  0.00     0.102 A 
HETATM   42  C   UNL N   1      -9.054  20.028  67.430  0.00  0.00     0.132 A 
HETATM   43  C   UNL N   1      -9.604  18.787  67.801  0.00  0.00     0.102 A 
HETATM   44  C   UNL N   1      -8.760  17.742  68.200  0.00  0.00     0.057 A 
BRANCH  41  45
HETATM   45  O   UNL N   1      -7.103  21.392  67.113  0.00  0.00    -0.358 OA
HETATM   46  H   UNL N   1      -7.617  22.210  67.061  0.00  0.00     0.218 HD
ENDBRANCH  41  45
BRANCH  42  47
HETATM   47  O   UNL N   1      -9.854  21.048  67.043  0.00  0.00    -0.356 OA
HETATM   48  H   UNL N   1     -10.429  20.989  66.268  0.00  0.00     0.218 HD
ENDBRANCH  42  47
BRANCH  43  49
HETATM   49  O   UNL N   1     -10.940  18.604  67.769  0.00  0.00    -0.358 OA
HETATM   50  H   UNL N   1     -11.357  17.817  68.151  0.00  0.00     0.218 HD
ENDBRANCH  43  49
ENDBRANCH  37  39
ENDBRANCH  36  37
ENDBRANCH  35  36
ENDBRANCH   2  35
BRANCH   4  51
HETATM   51  O   UNL N   1      -5.047  12.590  66.677  0.00  0.00    -0.390 OA
HETATM   52  H   UNL N   1      -4.984  11.873  65.993  0.00  0.00     0.210 HD
ENDBRANCH   4  51
BRANCH   3  53
HETATM   53  O   UNL N   1      -4.673  13.926  69.166  0.00  0.00    -0.390 OA
HETATM   54  H   UNL N   1      -4.221  14.025  68.287  0.00  0.00     0.210 HD
ENDBRANCH   3  53
TORSDOF 17
ENDMDL
MODEL 7
REMARK VINA RESULT:      -8.1      1.900      5.276
REMARK  17 active torsions:
REMARK  status: ('A' for Active; 'I' for Inactive)
REMARK    1  A    between atoms: C_2  and  C_32 
REMARK    2  A    between atoms: C_3  and  O_4 
REMARK    3  A    between atoms: C_5  and  O_6 
REMARK    4  A    between atoms: C_7  and  O_8 
REMARK    5  A    between atoms: C_9  and  O_10 
REMARK    6  A    between atoms: O_10  and  C_11 
REMARK    7  A    between atoms: C_12  and  C_24 
REMARK    8  A    between atoms: C_18  and  O_19 
REMARK    9  A    between atoms: C_21  and  O_22 
REMARK   10  A    between atoms: C_26  and  O_27 
REMARK   11  A    between atoms: C_28  and  O_29 
REMARK   12  A    between atoms: C_32  and  O_33 
REMARK   13  A    between atoms: O_33  and  C_34 
REMARK   14  A    between atoms: C_34  and  C_36 
REMARK   15  A    between atoms: C_38  and  O_39 
REMARK   16  A    between atoms: C_40  and  O_41 
REMARK   17  A    between atoms: C_42  and  O_43 
ROOT
HETATM    1  O   UNL N   1     -12.009  13.453  66.588  0.00  0.00    -0.348 OA
HETATM    2  C   UNL N   1     -11.975  12.235  65.865  0.00  0.00     0.180 C 
HETATM    3  C   UNL N   1     -12.669  12.420  64.494  0.00  0.00     0.180 C 
HETATM    4  C   UNL N   1     -12.039  13.583  63.700  0.00  0.00     0.183 C 
HETATM    5  C   UNL N   1     -12.052  14.858  64.591  0.00  0.00     0.205 C 
HETATM    6  C   UNL N   1     -11.355  14.534  65.926  0.00  0.00     0.298 C 
ENDROOT
BRANCH   6   7
HETATM    7  O   UNL N   1     -11.386  15.622  66.792  0.00  0.00    -0.311 OA
BRANCH   7   8
HETATM    8  C   UNL N   1     -10.276  16.138  67.414  0.00  0.00     0.157 A 
HETATM    9  C   UNL N   1      -9.245  16.796  66.687  0.00  0.00     0.223 A 
HETATM   10  C   UNL N   1      -8.050  17.182  67.336  0.00  0.00     0.084 A 
HETATM   11  O   UNL N   1      -9.391  17.018  65.506  0.00  0.00    -0.284 OA
HETATM   12  C   UNL N   1      -7.945  16.889  68.715  0.00  0.00     0.096 A 
HETATM   13  C   UNL N   1      -6.941  17.824  66.683  0.00  0.00     0.085 A 
HETATM   14  O   UNL N   1      -8.942  16.307  69.367  0.00  0.00    -0.306 OA
HETATM   15  C   UNL N   1      -6.783  17.208  69.422  0.00  0.00     0.075 A 
HETATM   16  C   UNL N   1     -10.092  15.942  68.805  0.00  0.00     0.124 A 
HETATM   17  C   UNL N   1      -5.710  17.820  68.782  0.00  0.00     0.071 A 
HETATM   18  C   UNL N   1      -5.795  18.127  67.423  0.00  0.00     0.074 A 
BRANCH  16  19
HETATM   19  C   UNL N   1     -11.112  15.316  69.707  0.00  0.00     0.004 A 
HETATM   20  C   UNL N   1     -11.281  13.918  69.663  0.00  0.00     0.017 A 
HETATM   21  C   UNL N   1     -12.194  13.280  70.503  0.00  0.00     0.040 A 
HETATM   22  C   UNL N   1     -12.941  14.015  71.423  0.00  0.00     0.098 A 
HETATM   23  C   UNL N   1     -12.777  15.409  71.498  0.00  0.00     0.099 A 
HETATM   24  C   UNL N   1     -11.873  16.057  70.636  0.00  0.00     0.053 A 
BRANCH  22  25
HETATM   25  O   UNL N   1     -13.804  13.367  72.237  0.00  0.00    -0.358 OA
HETATM   26  H   UNL N   1     -14.713  13.167  71.974  0.00  0.00     0.218 HD
ENDBRANCH  22  25
BRANCH  23  27
HETATM   27  O   UNL N   1     -13.479  16.121  72.406  0.00  0.00    -0.358 OA
HETATM   28  H   UNL N   1     -14.114  16.802  72.142  0.00  0.00     0.218 HD
ENDBRANCH  23  27
ENDBRANCH  16  19
BRANCH  17  29
HETATM   29  O   UNL N   1      -4.594  18.111  69.481  0.00  0.00    -0.361 OA
HETATM   30  H   UNL N   1      -4.530  17.937  70.432  0.00  0.00     0.217 HD
ENDBRANCH  17  29
BRANCH  13  31
HETATM   31  O   UNL N   1      -6.915  18.160  65.370  0.00  0.00    -0.360 OA
HETATM   32  H   UNL N   1      -7.663  18.268  64.777  0.00  0.00     0.217 HD
ENDBRANCH  13  31
ENDBRANCH   7   8
ENDBRANCH   6   7
BRANCH   5  33
HETATM   33  O   UNL N   1     -11.387  15.933  63.972  0.00  0.00    -0.388 OA
HETATM   34  H   UNL N   1     -10.649  16.229  64.567  0.00  0.00     0.210 HD
ENDBRANCH   5  33
BRANCH   2  35
HETATM   35  C   UNL N   1     -10.550  11.613  65.857  0.00  0.00     0.213 C 
BRANCH  35  36
HETATM   36  O   UNL N   1     -10.396  10.655  66.842  0.00  0.00    -0.315 OA
BRANCH  36  37
HETATM   37  C   UNL N   1      -9.809  10.894  68.047  0.00  0.00     0.293 C 
HETATM   38  O   UNL N   1      -8.848  11.649  68.125  0.00  0.00    -0.259 OA
BRANCH  37  39
HETATM   39  C   UNL N   1     -10.305  10.202  69.260  0.00  0.00     0.045 A 
HETATM   40  C   UNL N   1      -9.402   9.620  70.164  0.00  0.00     0.057 A 
HETATM   41  C   UNL N   1      -9.864   8.969  71.313  0.00  0.00     0.102 A 
HETATM   42  C   UNL N   1     -11.245   8.898  71.574  0.00  0.00     0.132 A 
HETATM   43  C   UNL N   1     -12.156   9.481  70.673  0.00  0.00     0.102 A 
HETATM   44  C   UNL N   1     -11.683  10.127  69.523  0.00  0.00     0.057 A 
BRANCH  41  45
HETATM   45  O   UNL N   1      -8.967   8.417  72.158  0.00  0.00    -0.358 OA
HETATM   46  H   UNL N   1      -8.039   8.287  71.915  0.00  0.00     0.218 HD
ENDBRANCH  41  45
BRANCH  42  47
HETATM   47  O   UNL N   1     -11.684   8.271  72.688  0.00  0.00    -0.356 OA
HETATM   48  H   UNL N   1     -12.270   8.700  73.327  0.00  0.00     0.218 HD
ENDBRANCH  42  47
BRANCH  43  49
HETATM   49  O   UNL N   1     -13.482   9.421  70.919  0.00  0.00    -0.358 OA
HETATM   50  H   UNL N   1     -14.125   9.891  70.368  0.00  0.00     0.218 HD
ENDBRANCH  43  49
ENDBRANCH  37  39
ENDBRANCH  36  37
ENDBRANCH  35  36
ENDBRANCH   2  35
BRANCH   4  51
HETATM   51  O   UNL N   1     -10.721  13.287  63.315  0.00  0.00    -0.390 OA
HETATM   52  H   UNL N   1     -10.385  12.590  63.937  0.00  0.00     0.210 HD
ENDBRANCH   4  51
BRANCH   3  53
HETATM   53  O   UNL N   1     -12.653  11.235  63.740  0.00  0.00    -0.390 OA
HETATM   54  H   UNL N   1     -11.701  11.042  63.532  0.00  0.00     0.210 HD
ENDBRANCH   3  53
TORSDOF 17
ENDMDL
MODEL 8
REMARK VINA RESULT:      -7.9      4.640      9.258
REMARK  17 active torsions:
REMARK  status: ('A' for Active; 'I' for Inactive)
REMARK    1  A    between atoms: C_2  and  C_32 
REMARK    2  A    between atoms: C_3  and  O_4 
REMARK    3  A    between atoms: C_5  and  O_6 
REMARK    4  A    between atoms: C_7  and  O_8 
REMARK    5  A    between atoms: C_9  and  O_10 
REMARK    6  A    between atoms: O_10  and  C_11 
REMARK    7  A    between atoms: C_12  and  C_24 
REMARK    8  A    between atoms: C_18  and  O_19 
REMARK    9  A    between atoms: C_21  and  O_22 
REMARK   10  A    between atoms: C_26  and  O_27 
REMARK   11  A    between atoms: C_28  and  O_29 
REMARK   12  A    between atoms: C_32  and  O_33 
REMARK   13  A    between atoms: O_33  and  C_34 
REMARK   14  A    between atoms: C_34  and  C_36 
REMARK   15  A    between atoms: C_38  and  O_39 
REMARK   16  A    between atoms: C_40  and  O_41 
REMARK   17  A    between atoms: C_42  and  O_43 
ROOT
HETATM    1  O   UNL N   1      -7.915  18.464  68.187  0.00  0.00    -0.348 OA
HETATM    2  C   UNL N   1      -8.794  17.373  68.395  0.00  0.00     0.180 C 
HETATM    3  C   UNL N   1     -10.260  17.869  68.367  0.00  0.00     0.180 C 
HETATM    4  C   UNL N   1     -10.572  18.622  67.059  0.00  0.00     0.183 C 
HETATM    5  C   UNL N   1      -9.520  19.753  66.873  0.00  0.00     0.205 C 
HETATM    6  C   UNL N   1      -8.112  19.132  66.942  0.00  0.00     0.298 C 
ENDROOT
BRANCH   6   7
HETATM    7  O   UNL N   1      -7.123  20.106  66.840  0.00  0.00    -0.311 OA
BRANCH   7   8
HETATM    8  C   UNL N   1      -5.965  19.948  66.119  0.00  0.00     0.157 A 
HETATM    9  C   UNL N   1      -5.966  19.893  64.698  0.00  0.00     0.223 A 
HETATM   10  C   UNL N   1      -4.779  19.581  63.995  0.00  0.00     0.084 A 
HETATM   11  O   UNL N   1      -6.991  20.105  64.090  0.00  0.00    -0.284 OA
HETATM   12  C   UNL N   1      -3.620  19.341  64.769  0.00  0.00     0.096 A 
HETATM   13  C   UNL N   1      -4.686  19.472  62.565  0.00  0.00     0.085 A 
HETATM   14  O   UNL N   1      -3.650  19.439  66.091  0.00  0.00    -0.306 OA
HETATM   15  C   UNL N   1      -2.415  18.996  64.152  0.00  0.00     0.075 A 
HETATM   16  C   UNL N   1      -4.736  19.747  66.795  0.00  0.00     0.124 A 
HETATM   17  C   UNL N   1      -2.334  18.882  62.768  0.00  0.00     0.071 A 
HETATM   18  C   UNL N   1      -3.463  19.123  61.984  0.00  0.00     0.074 A 
BRANCH  16  19
HETATM   19  C   UNL N   1      -4.572  19.831  68.282  0.00  0.00     0.004 A 
HETATM   20  C   UNL N   1      -4.232  18.660  68.989  0.00  0.00     0.017 A 
HETATM   21  C   UNL N   1      -4.036  18.688  70.369  0.00  0.00     0.040 A 
HETATM   22  C   UNL N   1      -4.149  19.886  71.075  0.00  0.00     0.098 A 
HETATM   23  C   UNL N   1      -4.470  21.070  70.389  0.00  0.00     0.099 A 
HETATM   24  C   UNL N   1      -4.690  21.040  69.000  0.00  0.00     0.053 A 
BRANCH  22  25
HETATM   25  O   UNL N   1      -3.936  19.886  72.410  0.00  0.00    -0.358 OA
HETATM   26  H   UNL N   1      -3.641  20.673  72.887  0.00  0.00     0.218 HD
ENDBRANCH  22  25
BRANCH  23  27
HETATM   27  O   UNL N   1      -4.553  22.237  71.065  0.00  0.00    -0.358 OA
HETATM   28  H   UNL N   1      -4.481  23.092  70.619  0.00  0.00     0.218 HD
ENDBRANCH  23  27
ENDBRANCH  16  19
BRANCH  17  29
HETATM   29  O   UNL N   1      -1.163  18.538  62.195  0.00  0.00    -0.361 OA
HETATM   30  H   UNL N   1      -0.807  17.640  62.265  0.00  0.00     0.217 HD
ENDBRANCH  17  29
BRANCH  13  31
HETATM   31  O   UNL N   1      -5.720  19.678  61.712  0.00  0.00    -0.360 OA
HETATM   32  H   UNL N   1      -6.270  19.016  61.286  0.00  0.00     0.217 HD
ENDBRANCH  13  31
ENDBRANCH   7   8
ENDBRANCH   6   7
BRANCH   5  33
HETATM   33  O   UNL N   1      -9.675  20.410  65.638  0.00  0.00    -0.388 OA
HETATM   34  H   UNL N   1      -9.676  21.389  65.802  0.00  0.00     0.210 HD
ENDBRANCH   5  33
BRANCH   2  35
HETATM   35  C   UNL N   1      -8.439  16.168  67.479  0.00  0.00     0.213 C 
BRANCH  35  36
HETATM   36  O   UNL N   1      -9.547  15.395  67.184  0.00  0.00    -0.315 OA
BRANCH  36  37
HETATM   37  C   UNL N   1      -9.537  14.034  67.160  0.00  0.00     0.293 C 
HETATM   38  O   UNL N   1      -8.966  13.406  68.043  0.00  0.00    -0.259 OA
BRANCH  37  39
HETATM   39  C   UNL N   1     -10.176  13.311  66.036  0.00  0.00     0.045 A 
HETATM   40  C   UNL N   1      -9.941  11.940  65.848  0.00  0.00     0.057 A 
HETATM   41  C   UNL N   1     -10.545  11.251  64.791  0.00  0.00     0.102 A 
HETATM   42  C   UNL N   1     -11.404  11.933  63.908  0.00  0.00     0.132 A 
HETATM   43  C   UNL N   1     -11.647  13.307  64.091  0.00  0.00     0.102 A 
HETATM   44  C   UNL N   1     -11.032  13.988  65.150  0.00  0.00     0.057 A 
BRANCH  41  45
HETATM   45  O   UNL N   1     -10.292   9.934  64.638  0.00  0.00    -0.358 OA
HETATM   46  H   UNL N   1      -9.393   9.587  64.550  0.00  0.00     0.218 HD
ENDBRANCH  41  45
BRANCH  42  47
HETATM   47  O   UNL N   1     -11.988  11.260  62.891  0.00  0.00    -0.356 OA
HETATM   48  H   UNL N   1     -12.428  10.408  63.019  0.00  0.00     0.218 HD
ENDBRANCH  42  47
BRANCH  43  49
HETATM   49  O   UNL N   1     -12.472  13.965  63.251  0.00  0.00    -0.358 OA
HETATM   50  H   UNL N   1     -12.302  14.010  62.298  0.00  0.00     0.218 HD
ENDBRANCH  43  49
ENDBRANCH  37  39
ENDBRANCH  36  37
ENDBRANCH  35  36
ENDBRANCH   2  35
BRANCH   4  51
HETATM   51  O   UNL N   1     -10.543  17.760  65.951  0.00  0.00    -0.390 OA
HETATM   52  H   UNL N   1      -9.925  17.016  66.177  0.00  0.00     0.210 HD
ENDBRANCH   4  51
BRANCH   3  53
HETATM   53  O   UNL N   1     -11.168  16.816  68.566  0.00  0.00    -0.390 OA
HETATM   54  H   UNL N   1     -12.048  17.131  68.228  0.00  0.00     0.210 HD
ENDBRANCH   3  53
TORSDOF 17
ENDMDL
MODEL 9
REMARK VINA RESULT:      -7.9      2.455      8.842
REMARK  17 active torsions:
REMARK  status: ('A' for Active; 'I' for Inactive)
REMARK    1  A    between atoms: C_2  and  C_32 
REMARK    2  A    between atoms: C_3  and  O_4 
REMARK    3  A    between atoms: C_5  and  O_6 
REMARK    4  A    between atoms: C_7  and  O_8 
REMARK    5  A    between atoms: C_9  and  O_10 
REMARK    6  A    between atoms: O_10  and  C_11 
REMARK    7  A    between atoms: C_12  and  C_24 
REMARK    8  A    between atoms: C_18  and  O_19 
REMARK    9  A    between atoms: C_21  and  O_22 
REMARK   10  A    between atoms: C_26  and  O_27 
REMARK   11  A    between atoms: C_28  and  O_29 
REMARK   12  A    between atoms: C_32  and  O_33 
REMARK   13  A    between atoms: O_33  and  C_34 
REMARK   14  A    between atoms: C_34  and  C_36 
REMARK   15  A    between atoms: C_38  and  O_39 
REMARK   16  A    between atoms: C_40  and  O_41 
REMARK   17  A    between atoms: C_42  and  O_43 
ROOT
HETATM    1  O   UNL N   1      -9.915  13.743  68.265  0.00  0.00    -0.348 OA
HETATM    2  C   UNL N   1      -8.940  14.755  68.085  0.00  0.00     0.180 C 
HETATM    3  C   UNL N   1      -8.705  14.993  66.573  0.00  0.00     0.180 C 
HETATM    4  C   UNL N   1     -10.025  15.325  65.848  0.00  0.00     0.183 C 
HETATM    5  C   UNL N   1     -11.058  14.204  66.156  0.00  0.00     0.205 C 
HETATM    6  C   UNL N   1     -11.181  14.055  67.685  0.00  0.00     0.298 C 
ENDROOT
BRANCH   6   7
HETATM    7  O   UNL N   1     -12.051  13.024  68.025  0.00  0.00    -0.311 OA
BRANCH   7   8
HETATM    8  C   UNL N   1     -11.682  11.919  68.753  0.00  0.00     0.157 A 
HETATM    9  C   UNL N   1     -11.144  10.757  68.133  0.00  0.00     0.223 A 
HETATM   10  C   UNL N   1     -10.915   9.586  68.892  0.00  0.00     0.084 A 
HETATM   11  O   UNL N   1     -10.890  10.771  66.950  0.00  0.00    -0.284 OA
HETATM   12  C   UNL N   1     -11.238   9.639  70.267  0.00  0.00     0.096 A 
HETATM   13  C   UNL N   1     -10.403   8.355  68.352  0.00  0.00     0.085 A 
HETATM   14  O   UNL N   1     -11.703  10.753  70.816  0.00  0.00    -0.306 OA
HETATM   15  C   UNL N   1     -11.071   8.514  71.078  0.00  0.00     0.075 A 
HETATM   16  C   UNL N   1     -11.917  11.884  70.149  0.00  0.00     0.124 A 
HETATM   17  C   UNL N   1     -10.585   7.323  70.548  0.00  0.00     0.071 A 
HETATM   18  C   UNL N   1     -10.251   7.250  69.195  0.00  0.00     0.074 A 
BRANCH  16  19
HETATM   19  C   UNL N   1     -12.428  13.046  70.944  0.00  0.00     0.004 A 
HETATM   20  C   UNL N   1     -13.552  12.855  71.771  0.00  0.00     0.017 A 
HETATM   21  C   UNL N   1     -14.050  13.895  72.556  0.00  0.00     0.040 A 
HETATM   22  C   UNL N   1     -13.425  15.142  72.556  0.00  0.00     0.098 A 
HETATM   23  C   UNL N   1     -12.291  15.352  71.753  0.00  0.00     0.099 A 
HETATM   24  C   UNL N   1     -11.801  14.311  70.944  0.00  0.00     0.053 A 
BRANCH  22  25
HETATM   25  O   UNL N   1     -13.919  16.124  73.342  0.00  0.00    -0.358 OA
HETATM   26  H   UNL N   1     -14.111  15.990  74.280  0.00  0.00     0.218 HD
ENDBRANCH  22  25
BRANCH  23  27
HETATM   27  O   UNL N   1     -11.668  16.550  71.771  0.00  0.00    -0.358 OA
HETATM   28  H   UNL N   1     -10.916  16.744  71.194  0.00  0.00     0.218 HD
ENDBRANCH  23  27
ENDBRANCH  16  19
BRANCH  17  29
HETATM   29  O   UNL N   1     -10.442   6.247  71.347  0.00  0.00    -0.361 OA
HETATM   30  H   UNL N   1      -9.673   5.662  71.279  0.00  0.00     0.217 HD
ENDBRANCH  17  29
BRANCH  13  31
HETATM   31  O   UNL N   1     -10.055   8.174  67.054  0.00  0.00    -0.360 OA
HETATM   32  H   UNL N   1     -10.638   8.120  66.292  0.00  0.00     0.217 HD
ENDBRANCH  13  31
ENDBRANCH   7   8
ENDBRANCH   6   7
BRANCH   5  33
HETATM   33  O   UNL N   1     -12.325  14.502  65.619  0.00  0.00    -0.388 OA
HETATM   34  H   UNL N   1     -12.514  15.463  65.776  0.00  0.00     0.210 HD
ENDBRANCH   5  33
BRANCH   2  35
HETATM   35  C   UNL N   1      -9.242  16.005  68.958  0.00  0.00     0.213 C 
BRANCH  35  36
HETATM   36  O   UNL N   1      -8.336  17.026  68.735  0.00  0.00    -0.315 OA
BRANCH  36  37
HETATM   37  C   UNL N   1      -8.693  18.321  68.520  0.00  0.00     0.293 C 
HETATM   38  O   UNL N   1      -9.865  18.662  68.615  0.00  0.00    -0.259 OA
BRANCH  37  39
HETATM   39  C   UNL N   1      -7.666  19.313  68.122  0.00  0.00     0.045 A 
HETATM   40  C   UNL N   1      -7.574  19.743  66.789  0.00  0.00     0.057 A 
HETATM   41  C   UNL N   1      -6.610  20.683  66.408  0.00  0.00     0.102 A 
HETATM   42  C   UNL N   1      -5.725  21.211  67.368  0.00  0.00     0.132 A 
HETATM   43  C   UNL N   1      -5.813  20.786  68.706  0.00  0.00     0.102 A 
HETATM   44  C   UNL N   1      -6.780  19.841  69.076  0.00  0.00     0.057 A 
BRANCH  41  45
HETATM   45  O   UNL N   1      -6.547  21.070  65.116  0.00  0.00    -0.358 OA
HETATM   46  H   UNL N   1      -6.619  21.997  64.849  0.00  0.00     0.218 HD
ENDBRANCH  41  45
BRANCH  42  47
HETATM   47  O   UNL N   1      -4.799  22.121  66.994  0.00  0.00    -0.356 OA
HETATM   48  H   UNL N   1      -4.619  22.326  66.066  0.00  0.00     0.218 HD
ENDBRANCH  42  47
BRANCH  43  49
HETATM   49  O   UNL N   1      -4.971  21.291  69.632  0.00  0.00    -0.358 OA
HETATM   50  H   UNL N   1      -5.043  21.057  70.569  0.00  0.00     0.218 HD
ENDBRANCH  43  49
ENDBRANCH  37  39
ENDBRANCH  36  37
ENDBRANCH  35  36
ENDBRANCH   2  35
BRANCH   4  51
HETATM   51  O   UNL N   1     -10.536  16.568  66.256  0.00  0.00    -0.390 OA
HETATM   52  H   UNL N   1     -11.520  16.535  66.129  0.00  0.00     0.210 HD
ENDBRANCH   4  51
BRANCH   3  53
HETATM   53  O   UNL N   1      -7.746  15.994  66.348  0.00  0.00    -0.390 OA
HETATM   54  H   UNL N   1      -7.450  16.311  67.242  0.00  0.00     0.210 HD
ENDBRANCH   3  53
TORSDOF 17
ENDMDL
