# Supplementary material for: Structure-based computational screening of 470 natural quercetin derivatives for identification of SARS-CoV-2 Mpro inhibitor
Source: PeerJ. 2023 Mar 14;11:e14915. doi: 10.7717/peerj.14915 (PMC10022500; doi:10.7717/peerj.14915)
Supplement: Supplemental Information 1 [file peerj-11-14915-s001.zip › Screening 470 Quercetin Derivates as Anticovid/Docking results/33_uff_E=1141.24_out.pdbqt]

MODEL 1
REMARK VINA RESULT:      -7.5      0.000      0.000
REMARK  31 active torsions:
REMARK  status: ('A' for Active; 'I' for Inactive)
REMARK    1  A    between atoms: O_1  and  C_2 
REMARK    2  A    between atoms: O_1  and  C_45 
REMARK    3  A    between atoms: C_3  and  O_4 
REMARK    4  A    between atoms: C_5  and  O_6 
REMARK    5  A    between atoms: C_7  and  C_43 
REMARK    6  A    between atoms: C_9  and  O_10 
REMARK    7  A    between atoms: O_10  and  C_11 
REMARK    8  A    between atoms: C_12  and  C_35 
REMARK    9  A    between atoms: C_18  and  O_19 
REMARK   10  A    between atoms: C_21  and  O_22 
REMARK   11  A    between atoms: O_22  and  C_23 
REMARK   12  A    between atoms: C_25  and  C_32 
REMARK   13  A    between atoms: C_26  and  O_27 
REMARK   14  A    between atoms: C_28  and  O_29 
REMARK   15  A    between atoms: C_30  and  O_31 
REMARK   16  A    between atoms: C_32  and  O_33 
REMARK   17  A    between atoms: C_37  and  O_38 
REMARK   18  A    between atoms: C_39  and  O_40 
REMARK   19  A    between atoms: C_43  and  O_44 
REMARK   20  A    between atoms: C_47  and  C_54 
REMARK   21  A    between atoms: C_48  and  O_49 
REMARK   22  A    between atoms: C_50  and  O_51 
REMARK   23  A    between atoms: C_52  and  O_53 
REMARK   24  A    between atoms: C_54  and  O_55 
REMARK   25  A    between atoms: O_55  and  C_56 
REMARK   26  A    between atoms: C_56  and  C_58 
REMARK   27  A    between atoms: C_58  and  C_59 
REMARK   28  A    between atoms: C_59  and  C_60 
REMARK   29  A    between atoms: C_62  and  O_63 
REMARK   30  A    between atoms: C_65  and  O_66 
REMARK   31  A    between atoms: C_67  and  O_68 
ROOT
HETATM    1  C   UNL N   1      -9.281   8.289  69.374  0.00  0.00     0.211 C 
HETATM    2  C   UNL N   1      -8.392   7.302  70.161  0.00  0.00     0.183 C 
HETATM    3  C   UNL N   1      -8.269   5.974  69.360  0.00  0.00     0.180 C 
HETATM    4  C   UNL N   1      -7.792   6.264  67.911  0.00  0.00     0.179 C 
HETATM    5  O   UNL N   1      -8.693   7.174  67.299  0.00  0.00    -0.348 OA
HETATM    6  C   UNL N   1      -8.726   8.452  67.934  0.00  0.00     0.298 C 
ENDROOT
BRANCH   6   7
HETATM    7  O   UNL N   1      -7.501   9.119  67.840  0.00  0.00    -0.311 OA
BRANCH   7   8
HETATM    8  C   UNL N   1      -7.337  10.486  67.806  0.00  0.00     0.157 A 
HETATM    9  C   UNL N   1      -6.768  11.203  68.897  0.00  0.00     0.223 A 
HETATM   10  C   UNL N   1      -6.811  12.610  68.921  0.00  0.00     0.084 A 
HETATM   11  O   UNL N   1      -6.273  10.606  69.825  0.00  0.00    -0.284 OA
HETATM   12  C   UNL N   1      -7.402  13.259  67.815  0.00  0.00     0.096 A 
HETATM   13  C   UNL N   1      -6.346  13.401  70.022  0.00  0.00     0.085 A 
HETATM   14  O   UNL N   1      -7.831  12.565  66.770  0.00  0.00    -0.306 OA
HETATM   15  C   UNL N   1      -7.574  14.648  67.816  0.00  0.00     0.075 A 
HETATM   16  C   UNL N   1      -7.806  11.235  66.693  0.00  0.00     0.124 A 
HETATM   17  C   UNL N   1      -7.189  15.406  68.921  0.00  0.00     0.077 A 
HETATM   18  C   UNL N   1      -6.549  14.774  69.999  0.00  0.00     0.074 A 
BRANCH  16  19
HETATM   19  C   UNL N   1      -8.258  10.637  65.393  0.00  0.00     0.004 A 
HETATM   20  C   UNL N   1      -7.449   9.768  64.629  0.00  0.00     0.017 A 
HETATM   21  C   UNL N   1      -7.878   9.318  63.375  0.00  0.00     0.040 A 
HETATM   22  C   UNL N   1      -9.116   9.714  62.860  0.00  0.00     0.098 A 
HETATM   23  C   UNL N   1      -9.938  10.570  63.609  0.00  0.00     0.099 A 
HETATM   24  C   UNL N   1      -9.504  11.033  64.861  0.00  0.00     0.053 A 
BRANCH  22  25
HETATM   25  O   UNL N   1      -9.494   9.275  61.640  0.00  0.00    -0.358 OA
HETATM   26  H   UNL N   1      -9.113   8.484  61.234  0.00  0.00     0.218 HD
ENDBRANCH  22  25
BRANCH  23  27
HETATM   27  O   UNL N   1     -11.137  10.953  63.122  0.00  0.00    -0.358 OA
HETATM   28  H   UNL N   1     -11.967  10.580  63.451  0.00  0.00     0.218 HD
ENDBRANCH  23  27
ENDBRANCH  16  19
BRANCH  17  29
HETATM   29  O   UNL N   1      -7.505  16.730  68.962  0.00  0.00    -0.318 OA
BRANCH  29  30
HETATM   30  C   UNL N   1      -6.651  17.707  68.473  0.00  0.00     0.298 C 
HETATM   31  C   UNL N   1      -7.445  18.955  68.025  0.00  0.00     0.205 C 
HETATM   32  C   UNL N   1      -6.437  20.035  67.566  0.00  0.00     0.183 C 
HETATM   33  C   UNL N   1      -5.364  20.288  68.652  0.00  0.00     0.180 C 
HETATM   34  C   UNL N   1      -4.737  18.928  69.033  0.00  0.00     0.179 C 
HETATM   35  O   UNL N   1      -5.749  18.066  69.514  0.00  0.00    -0.348 OA
BRANCH  31  36
HETATM   36  O   UNL N   1      -8.291  19.445  69.042  0.00  0.00    -0.388 OA
HETATM   37  H   UNL N   1      -9.186  19.028  68.961  0.00  0.00     0.210 HD
ENDBRANCH  31  36
BRANCH  32  38
HETATM   38  O   UNL N   1      -7.117  21.218  67.235  0.00  0.00    -0.390 OA
HETATM   39  H   UNL N   1      -6.470  21.963  67.346  0.00  0.00     0.210 HD
ENDBRANCH  32  38
BRANCH  33  40
HETATM   40  O   UNL N   1      -5.950  20.898  69.776  0.00  0.00    -0.390 OA
HETATM   41  H   UNL N   1      -5.910  20.241  70.519  0.00  0.00     0.210 HD
ENDBRANCH  33  40
BRANCH  34  42
HETATM   42  C   UNL N   1      -3.656  19.067  70.115  0.00  0.00     0.198 C 
BRANCH  42  43
HETATM   43  O   UNL N   1      -4.242  19.164  71.386  0.00  0.00    -0.398 OA
HETATM   44  H   UNL N   1      -4.323  18.239  71.739  0.00  0.00     0.209 HD
ENDBRANCH  42  43
ENDBRANCH  34  42
ENDBRANCH  29  30
ENDBRANCH  17  29
BRANCH  13  45
HETATM   45  O   UNL N   1      -5.746  12.906  71.133  0.00  0.00    -0.360 OA
HETATM   46  H   UNL N   1      -5.174  13.364  71.753  0.00  0.00     0.217 HD
ENDBRANCH  13  45
ENDBRANCH   7   8
ENDBRANCH   6   7
BRANCH   1  47
HETATM   47  O   UNL N   1     -10.586   7.708  69.342  0.00  0.00    -0.346 OA
BRANCH  47  48
HETATM   48  C   UNL N   1     -11.620   8.560  69.810  0.00  0.00     0.292 C 
HETATM   49  C   UNL N   1     -11.977   8.119  71.249  0.00  0.00     0.204 C 
HETATM   50  C   UNL N   1     -13.062   9.036  71.851  0.00  0.00     0.183 C 
HETATM   51  C   UNL N   1     -12.605  10.502  71.700  0.00  0.00     0.180 C 
HETATM   52  C   UNL N   1     -12.200  10.806  70.227  0.00  0.00     0.180 C 
HETATM   53  O   UNL N   1     -11.174   9.911  69.822  0.00  0.00    -0.348 OA
BRANCH  49  54
HETATM   54  O   UNL N   1     -12.359   6.766  71.306  0.00  0.00    -0.388 OA
HETATM   55  H   UNL N   1     -12.924   6.642  72.113  0.00  0.00     0.210 HD
ENDBRANCH  49  54
BRANCH  50  56
HETATM   56  O   UNL N   1     -14.332   8.809  71.279  0.00  0.00    -0.390 OA
HETATM   57  H   UNL N   1     -14.374   7.891  70.911  0.00  0.00     0.210 HD
ENDBRANCH  50  56
BRANCH  51  58
HETATM   58  O   UNL N   1     -13.583  11.383  72.192  0.00  0.00    -0.390 OA
HETATM   59  H   UNL N   1     -13.520  12.225  71.671  0.00  0.00     0.210 HD
ENDBRANCH  51  58
BRANCH  52  60
HETATM   60  C   UNL N   1     -11.637  12.232  70.084  0.00  0.00     0.213 C 
BRANCH  60  61
HETATM   61  O   UNL N   1     -12.617  13.205  70.176  0.00  0.00    -0.319 OA
BRANCH  61  62
HETATM   62  C   UNL N   1     -12.528  14.319  70.948  0.00  0.00     0.259 C 
HETATM   63  O   UNL N   1     -12.657  14.245  72.164  0.00  0.00    -0.265 OA
BRANCH  62  64
HETATM   64  C   UNL N   1     -12.298  15.653  70.280  0.00  0.00     0.116 C 
BRANCH  64  65
HETATM   65  C   UNL N   1     -10.878  15.794  69.706  0.00  0.00     0.048 C 
BRANCH  65  66
HETATM   66  C   UNL N   1     -10.861  15.909  68.197  0.00  0.00    -0.052 A 
HETATM   67  C   UNL N   1     -11.190  14.813  67.395  0.00  0.00     0.047 A 
HETATM   68  C   UNL N   1     -11.203  14.929  65.993  0.00  0.00     0.104 A 
HETATM   69  C   UNL N   1     -10.893  16.159  65.381  0.00  0.00     0.132 A 
HETATM   70  C   UNL N   1     -10.553  17.290  66.200  0.00  0.00     0.104 A 
HETATM   71  C   UNL N   1     -10.543  17.130  67.592  0.00  0.00     0.047 A 
BRANCH  68  72
HETATM   72  O   UNL N   1     -11.516  13.873  65.191  0.00  0.00    -0.353 OA
HETATM   73  C   UNL N   1     -12.702  13.167  65.218  0.00  0.00     0.210 C 
ENDBRANCH  68  72
BRANCH  69  74
HETATM   74  O   UNL N   1     -10.944  16.186  64.029  0.00  0.00    -0.356 OA
HETATM   75  H   UNL N   1     -11.564  15.730  63.460  0.00  0.00     0.218 HD
ENDBRANCH  69  74
BRANCH  70  76
HETATM   76  O   UNL N   1     -10.233  18.540  65.751  0.00  0.00    -0.353 OA
HETATM   77  C   UNL N   1     -10.534  19.783  66.256  0.00  0.00     0.210 C 
ENDBRANCH  70  76
ENDBRANCH  65  66
ENDBRANCH  64  65
ENDBRANCH  62  64
ENDBRANCH  61  62
ENDBRANCH  60  61
ENDBRANCH  52  60
ENDBRANCH  47  48
ENDBRANCH   1  47
BRANCH   2  78
HETATM   78  O   UNL N   1      -7.148   7.882  70.487  0.00  0.00    -0.390 OA
HETATM   79  H   UNL N   1      -7.189   8.289  71.386  0.00  0.00     0.210 HD
ENDBRANCH   2  78
BRANCH   4  80
HETATM   80  C   UNL N   1      -7.769   4.999  67.038  0.00  0.00     0.198 C 
BRANCH  80  81
HETATM   81  O   UNL N   1      -8.689   4.044  67.498  0.00  0.00    -0.398 OA
HETATM   82  H   UNL N   1      -9.376   4.529  68.025  0.00  0.00     0.209 HD
ENDBRANCH  80  81
ENDBRANCH   4  80
BRANCH   3  83
HETATM   83  O   UNL N   1      -7.465   5.033  70.027  0.00  0.00    -0.390 OA
HETATM   84  H   UNL N   1      -7.729   5.024  70.982  0.00  0.00     0.210 HD
ENDBRANCH   3  83
TORSDOF 31
ENDMDL
MODEL 2
REMARK VINA RESULT:      -7.5      3.102      8.444
REMARK  31 active torsions:
REMARK  status: ('A' for Active; 'I' for Inactive)
REMARK    1  A    between atoms: O_1  and  C_2 
REMARK    2  A    between atoms: O_1  and  C_45 
REMARK    3  A    between atoms: C_3  and  O_4 
REMARK    4  A    between atoms: C_5  and  O_6 
REMARK    5  A    between atoms: C_7  and  C_43 
REMARK    6  A    between atoms: C_9  and  O_10 
REMARK    7  A    between atoms: O_10  and  C_11 
REMARK    8  A    between atoms: C_12  and  C_35 
REMARK    9  A    between atoms: C_18  and  O_19 
REMARK   10  A    between atoms: C_21  and  O_22 
REMARK   11  A    between atoms: O_22  and  C_23 
REMARK   12  A    between atoms: C_25  and  C_32 
REMARK   13  A    between atoms: C_26  and  O_27 
REMARK   14  A    between atoms: C_28  and  O_29 
REMARK   15  A    between atoms: C_30  and  O_31 
REMARK   16  A    between atoms: C_32  and  O_33 
REMARK   17  A    between atoms: C_37  and  O_38 
REMARK   18  A    between atoms: C_39  and  O_40 
REMARK   19  A    between atoms: C_43  and  O_44 
REMARK   20  A    between atoms: C_47  and  C_54 
REMARK   21  A    between atoms: C_48  and  O_49 
REMARK   22  A    between atoms: C_50  and  O_51 
REMARK   23  A    between atoms: C_52  and  O_53 
REMARK   24  A    between atoms: C_54  and  O_55 
REMARK   25  A    between atoms: O_55  and  C_56 
REMARK   26  A    between atoms: C_56  and  C_58 
REMARK   27  A    between atoms: C_58  and  C_59 
REMARK   28  A    between atoms: C_59  and  C_60 
REMARK   29  A    between atoms: C_62  and  O_63 
REMARK   30  A    between atoms: C_65  and  O_66 
REMARK   31  A    between atoms: C_67  and  O_68 
ROOT
HETATM    1  C   UNL N   1     -10.383  14.287  67.427  0.00  0.00     0.211 C 
HETATM    2  C   UNL N   1     -10.502  14.658  65.932  0.00  0.00     0.183 C 
HETATM    3  C   UNL N   1     -10.924  16.149  65.807  0.00  0.00     0.180 C 
HETATM    4  C   UNL N   1      -9.961  17.050  66.624  0.00  0.00     0.179 C 
HETATM    5  O   UNL N   1      -9.948  16.613  67.974  0.00  0.00    -0.348 OA
HETATM    6  C   UNL N   1      -9.434  15.290  68.135  0.00  0.00     0.298 C 
ENDROOT
BRANCH   6   7
HETATM    7  O   UNL N   1      -8.089  15.198  67.767  0.00  0.00    -0.311 OA
BRANCH   7   8
HETATM    8  C   UNL N   1      -7.031  15.051  68.636  0.00  0.00     0.157 A 
HETATM    9  C   UNL N   1      -6.681  13.786  69.188  0.00  0.00     0.223 A 
HETATM   10  C   UNL N   1      -5.740  13.703  70.232  0.00  0.00     0.084 A 
HETATM   11  O   UNL N   1      -7.214  12.779  68.784  0.00  0.00    -0.284 OA
HETATM   12  C   UNL N   1      -5.148  14.908  70.668  0.00  0.00     0.096 A 
HETATM   13  C   UNL N   1      -5.402  12.483  70.902  0.00  0.00     0.085 A 
HETATM   14  O   UNL N   1      -5.423  16.056  70.064  0.00  0.00    -0.306 OA
HETATM   15  C   UNL N   1      -4.284  14.917  71.769  0.00  0.00     0.075 A 
HETATM   16  C   UNL N   1      -6.297  16.189  69.069  0.00  0.00     0.124 A 
HETATM   17  C   UNL N   1      -4.017  13.739  72.466  0.00  0.00     0.077 A 
HETATM   18  C   UNL N   1      -4.556  12.528  72.001  0.00  0.00     0.074 A 
BRANCH  16  19
HETATM   19  C   UNL N   1      -6.408  17.556  68.460  0.00  0.00     0.004 A 
HETATM   20  C   UNL N   1      -6.533  18.730  69.234  0.00  0.00     0.017 A 
HETATM   21  C   UNL N   1      -6.734  19.970  68.617  0.00  0.00     0.040 A 
HETATM   22  C   UNL N   1      -6.807  20.070  67.224  0.00  0.00     0.098 A 
HETATM   23  C   UNL N   1      -6.675  18.915  66.438  0.00  0.00     0.099 A 
HETATM   24  C   UNL N   1      -6.487  17.669  67.055  0.00  0.00     0.053 A 
BRANCH  22  25
HETATM   25  O   UNL N   1      -7.018  21.279  66.659  0.00  0.00    -0.358 OA
HETATM   26  H   UNL N   1      -6.291  21.844  66.362  0.00  0.00     0.218 HD
ENDBRANCH  22  25
BRANCH  23  27
HETATM   27  O   UNL N   1      -6.739  19.003  65.092  0.00  0.00    -0.358 OA
HETATM   28  H   UNL N   1      -6.163  19.596  64.589  0.00  0.00     0.218 HD
ENDBRANCH  23  27
ENDBRANCH  16  19
BRANCH  17  29
HETATM   29  O   UNL N   1      -3.297  13.798  73.620  0.00  0.00    -0.318 OA
BRANCH  29  30
HETATM   30  C   UNL N   1      -3.407  12.831  74.608  0.00  0.00     0.298 C 
HETATM   31  C   UNL N   1      -2.203  12.893  75.574  0.00  0.00     0.205 C 
HETATM   32  C   UNL N   1      -2.423  11.849  76.695  0.00  0.00     0.183 C 
HETATM   33  C   UNL N   1      -3.811  12.029  77.355  0.00  0.00     0.180 C 
HETATM   34  C   UNL N   1      -4.878  12.023  76.237  0.00  0.00     0.179 C 
HETATM   35  O   UNL N   1      -4.610  13.074  75.330  0.00  0.00    -0.348 OA
BRANCH  31  36
HETATM   36  O   UNL N   1      -2.013  14.184  76.109  0.00  0.00    -0.388 OA
HETATM   37  H   UNL N   1      -2.390  14.225  77.024  0.00  0.00     0.210 HD
ENDBRANCH  31  36
BRANCH  32  38
HETATM   38  O   UNL N   1      -1.391  11.937  77.643  0.00  0.00    -0.390 OA
HETATM   39  H   UNL N   1      -1.171  11.008  77.915  0.00  0.00     0.210 HD
ENDBRANCH  32  38
BRANCH  33  40
HETATM   40  O   UNL N   1      -3.850  13.237  78.073  0.00  0.00    -0.390 OA
HETATM   41  H   UNL N   1      -3.896  13.004  79.036  0.00  0.00     0.210 HD
ENDBRANCH  33  40
BRANCH  34  42
HETATM   42  C   UNL N   1      -6.300  12.200  76.788  0.00  0.00     0.198 C 
BRANCH  42  43
HETATM   43  O   UNL N   1      -6.537  13.545  77.112  0.00  0.00    -0.398 OA
HETATM   44  H   UNL N   1      -5.806  13.830  77.722  0.00  0.00     0.209 HD
ENDBRANCH  42  43
ENDBRANCH  34  42
ENDBRANCH  29  30
ENDBRANCH  17  29
BRANCH  13  45
HETATM   45  O   UNL N   1      -5.883  11.258  70.572  0.00  0.00    -0.360 OA
HETATM   46  H   UNL N   1      -6.780  10.927  70.664  0.00  0.00     0.217 HD
ENDBRANCH  13  45
ENDBRANCH   7   8
ENDBRANCH   6   7
BRANCH   1  47
HETATM   47  O   UNL N   1     -11.703  14.386  67.965  0.00  0.00    -0.346 OA
BRANCH  47  48
HETATM   48  C   UNL N   1     -11.807  14.030  69.335  0.00  0.00     0.292 C 
HETATM   49  C   UNL N   1     -12.708  15.080  70.026  0.00  0.00     0.204 C 
HETATM   50  C   UNL N   1     -12.916  14.731  71.514  0.00  0.00     0.183 C 
HETATM   51  C   UNL N   1     -13.403  13.270  71.613  0.00  0.00     0.180 C 
HETATM   52  C   UNL N   1     -12.462  12.319  70.817  0.00  0.00     0.180 C 
HETATM   53  O   UNL N   1     -12.395  12.740  69.462  0.00  0.00    -0.348 OA
BRANCH  49  54
HETATM   54  O   UNL N   1     -12.209  16.386  69.870  0.00  0.00    -0.388 OA
HETATM   55  H   UNL N   1     -12.268  16.623  68.908  0.00  0.00     0.210 HD
ENDBRANCH  49  54
BRANCH  50  56
HETATM   56  O   UNL N   1     -11.756  14.962  72.284  0.00  0.00    -0.390 OA
HETATM   57  H   UNL N   1     -11.339  14.098  72.528  0.00  0.00     0.210 HD
ENDBRANCH  50  56
BRANCH  51  58
HETATM   58  O   UNL N   1     -13.563  12.886  72.956  0.00  0.00    -0.390 OA
HETATM   59  H   UNL N   1     -12.985  13.475  73.508  0.00  0.00     0.210 HD
ENDBRANCH  51  58
BRANCH  52  60
HETATM   60  C   UNL N   1     -12.998  10.875  70.814  0.00  0.00     0.213 C 
BRANCH  60  61
HETATM   61  O   UNL N   1     -12.900  10.266  72.054  0.00  0.00    -0.319 OA
BRANCH  61  62
HETATM   62  C   UNL N   1     -13.319   9.002  72.327  0.00  0.00     0.259 C 
HETATM   63  O   UNL N   1     -14.505   8.770  72.527  0.00  0.00    -0.265 OA
BRANCH  62  64
HETATM   64  C   UNL N   1     -12.294   7.897  72.411  0.00  0.00     0.116 C 
BRANCH  64  65
HETATM   65  C   UNL N   1     -11.921   7.326  71.032  0.00  0.00     0.048 C 
BRANCH  65  66
HETATM   66  C   UNL N   1     -10.714   8.002  70.420  0.00  0.00    -0.052 A 
HETATM   67  C   UNL N   1     -10.722   8.399  69.081  0.00  0.00     0.047 A 
HETATM   68  C   UNL N   1      -9.611   9.055  68.521  0.00  0.00     0.104 A 
HETATM   69  C   UNL N   1      -8.477   9.328  69.311  0.00  0.00     0.132 A 
HETATM   70  C   UNL N   1      -8.462   8.922  70.689  0.00  0.00     0.104 A 
HETATM   71  C   UNL N   1      -9.586   8.263  71.206  0.00  0.00     0.047 A 
BRANCH  68  72
HETATM   72  O   UNL N   1      -9.593   9.447  67.216  0.00  0.00    -0.353 OA
HETATM   73  C   UNL N   1     -10.315  10.495  66.682  0.00  0.00     0.210 C 
ENDBRANCH  68  72
BRANCH  69  74
HETATM   74  O   UNL N   1      -7.460   9.975  68.696  0.00  0.00    -0.356 OA
HETATM   75  H   UNL N   1      -7.402  10.908  68.488  0.00  0.00     0.218 HD
ENDBRANCH  69  74
BRANCH  70  76
HETATM   76  O   UNL N   1      -7.440   9.120  71.574  0.00  0.00    -0.353 OA
HETATM   77  C   UNL N   1      -6.596   8.226  72.190  0.00  0.00     0.210 C 
ENDBRANCH  70  76
ENDBRANCH  65  66
ENDBRANCH  64  65
ENDBRANCH  62  64
ENDBRANCH  61  62
ENDBRANCH  60  61
ENDBRANCH  52  60
ENDBRANCH  47  48
ENDBRANCH   1  47
BRANCH   2  78
HETATM   78  O   UNL N   1      -9.318  14.346  65.233  0.00  0.00    -0.390 OA
HETATM   79  H   UNL N   1      -8.580  14.185  65.869  0.00  0.00     0.210 HD
ENDBRANCH   2  78
BRANCH   4  80
HETATM   80  C   UNL N   1     -10.402  18.523  66.634  0.00  0.00     0.198 C 
BRANCH  80  81
HETATM   81  O   UNL N   1      -9.915  19.210  65.511  0.00  0.00    -0.398 OA
HETATM   82  H   UNL N   1     -10.631  19.828  65.212  0.00  0.00     0.209 HD
ENDBRANCH  80  81
ENDBRANCH   4  80
BRANCH   3  83
HETATM   83  O   UNL N   1     -11.046  16.547  64.464  0.00  0.00    -0.390 OA
HETATM   84  H   UNL N   1     -11.693  15.942  64.020  0.00  0.00     0.210 HD
ENDBRANCH   3  83
TORSDOF 31
ENDMDL
MODEL 3
REMARK VINA RESULT:      -7.4      3.126      8.497
REMARK  31 active torsions:
REMARK  status: ('A' for Active; 'I' for Inactive)
REMARK    1  A    between atoms: O_1  and  C_2 
REMARK    2  A    between atoms: O_1  and  C_45 
REMARK    3  A    between atoms: C_3  and  O_4 
REMARK    4  A    between atoms: C_5  and  O_6 
REMARK    5  A    between atoms: C_7  and  C_43 
REMARK    6  A    between atoms: C_9  and  O_10 
REMARK    7  A    between atoms: O_10  and  C_11 
REMARK    8  A    between atoms: C_12  and  C_35 
REMARK    9  A    between atoms: C_18  and  O_19 
REMARK   10  A    between atoms: C_21  and  O_22 
REMARK   11  A    between atoms: O_22  and  C_23 
REMARK   12  A    between atoms: C_25  and  C_32 
REMARK   13  A    between atoms: C_26  and  O_27 
REMARK   14  A    between atoms: C_28  and  O_29 
REMARK   15  A    between atoms: C_30  and  O_31 
REMARK   16  A    between atoms: C_32  and  O_33 
REMARK   17  A    between atoms: C_37  and  O_38 
REMARK   18  A    between atoms: C_39  and  O_40 
REMARK   19  A    between atoms: C_43  and  O_44 
REMARK   20  A    between atoms: C_47  and  C_54 
REMARK   21  A    between atoms: C_48  and  O_49 
REMARK   22  A    between atoms: C_50  and  O_51 
REMARK   23  A    between atoms: C_52  and  O_53 
REMARK   24  A    between atoms: C_54  and  O_55 
REMARK   25  A    between atoms: O_55  and  C_56 
REMARK   26  A    between atoms: C_56  and  C_58 
REMARK   27  A    between atoms: C_58  and  C_59 
REMARK   28  A    between atoms: C_59  and  C_60 
REMARK   29  A    between atoms: C_62  and  O_63 
REMARK   30  A    between atoms: C_65  and  O_66 
REMARK   31  A    between atoms: C_67  and  O_68 
ROOT
HETATM    1  C   UNL N   1     -10.308  13.587  67.689  0.00  0.00     0.211 C 
HETATM    2  C   UNL N   1     -10.383  13.002  66.261  0.00  0.00     0.183 C 
HETATM    3  C   UNL N   1     -11.031  14.051  65.313  0.00  0.00     0.180 C 
HETATM    4  C   UNL N   1     -10.283  15.406  65.420  0.00  0.00     0.179 C 
HETATM    5  O   UNL N   1     -10.292  15.835  66.773  0.00  0.00    -0.348 OA
HETATM    6  C   UNL N   1      -9.584  14.959  67.650  0.00  0.00     0.298 C 
ENDROOT
BRANCH   6   7
HETATM    7  O   UNL N   1      -8.220  14.902  67.351  0.00  0.00    -0.311 OA
BRANCH   7   8
HETATM    8  C   UNL N   1      -7.201  14.848  68.276  0.00  0.00     0.157 A 
HETATM    9  C   UNL N   1      -6.713  13.610  68.785  0.00  0.00     0.223 A 
HETATM   10  C   UNL N   1      -5.829  13.593  69.880  0.00  0.00     0.084 A 
HETATM   11  O   UNL N   1      -7.081  12.566  68.299  0.00  0.00    -0.284 OA
HETATM   12  C   UNL N   1      -5.431  14.838  70.413  0.00  0.00     0.096 A 
HETATM   13  C   UNL N   1      -5.366  12.391  70.509  0.00  0.00     0.085 A 
HETATM   14  O   UNL N   1      -5.826  15.973  69.851  0.00  0.00    -0.306 OA
HETATM   15  C   UNL N   1      -4.638  14.898  71.564  0.00  0.00     0.075 A 
HETATM   16  C   UNL N   1      -6.654  16.045  68.810  0.00  0.00     0.124 A 
HETATM   17  C   UNL N   1      -4.252  13.727  72.216  0.00  0.00     0.077 A 
HETATM   18  C   UNL N   1      -4.595  12.485  71.659  0.00  0.00     0.074 A 
BRANCH  16  19
HETATM   19  C   UNL N   1      -6.915  17.419  68.264  0.00  0.00     0.004 A 
HETATM   20  C   UNL N   1      -5.937  18.164  67.570  0.00  0.00     0.017 A 
HETATM   21  C   UNL N   1      -6.198  19.480  67.171  0.00  0.00     0.040 A 
HETATM   22  C   UNL N   1      -7.433  20.076  67.443  0.00  0.00     0.098 A 
HETATM   23  C   UNL N   1      -8.421  19.347  68.123  0.00  0.00     0.099 A 
HETATM   24  C   UNL N   1      -8.156  18.032  68.537  0.00  0.00     0.053 A 
BRANCH  22  25
HETATM   25  O   UNL N   1      -7.649  21.353  67.057  0.00  0.00    -0.358 OA
HETATM   26  H   UNL N   1      -8.192  21.964  67.574  0.00  0.00     0.218 HD
ENDBRANCH  22  25
BRANCH  23  27
HETATM   27  O   UNL N   1      -9.618  19.914  68.386  0.00  0.00    -0.358 OA
HETATM   28  H   UNL N   1      -9.694  20.810  68.743  0.00  0.00     0.218 HD
ENDBRANCH  23  27
ENDBRANCH  16  19
BRANCH  17  29
HETATM   29  O   UNL N   1      -3.612  13.814  73.415  0.00  0.00    -0.318 OA
BRANCH  29  30
HETATM   30  C   UNL N   1      -3.684  12.806  74.364  0.00  0.00     0.298 C 
HETATM   31  C   UNL N   1      -2.421  12.799  75.255  0.00  0.00     0.205 C 
HETATM   32  C   UNL N   1      -2.596  11.710  76.340  0.00  0.00     0.183 C 
HETATM   33  C   UNL N   1      -3.936  11.890  77.094  0.00  0.00     0.180 C 
HETATM   34  C   UNL N   1      -5.070  11.957  76.046  0.00  0.00     0.179 C 
HETATM   35  O   UNL N   1      -4.833  13.043  75.171  0.00  0.00    -0.348 OA
BRANCH  31  36
HETATM   36  O   UNL N   1      -2.167  14.060  75.833  0.00  0.00    -0.388 OA
HETATM   37  H   UNL N   1      -2.447  14.776  75.208  0.00  0.00     0.210 HD
ENDBRANCH  31  36
BRANCH  32  38
HETATM   38  O   UNL N   1      -1.505  11.733  77.224  0.00  0.00    -0.390 OA
HETATM   39  H   UNL N   1      -1.748  11.157  77.995  0.00  0.00     0.210 HD
ENDBRANCH  32  38
BRANCH  33  40
HETATM   40  O   UNL N   1      -3.901  13.065  77.865  0.00  0.00    -0.390 OA
HETATM   41  H   UNL N   1      -4.782  13.146  78.314  0.00  0.00     0.210 HD
ENDBRANCH  33  40
BRANCH  34  42
HETATM   42  C   UNL N   1      -6.451  12.140  76.693  0.00  0.00     0.198 C 
BRANCH  42  43
HETATM   43  O   UNL N   1      -6.599  13.451  77.172  0.00  0.00    -0.398 OA
HETATM   44  H   UNL N   1      -6.690  14.041  76.377  0.00  0.00     0.209 HD
ENDBRANCH  42  43
ENDBRANCH  34  42
ENDBRANCH  29  30
ENDBRANCH  17  29
BRANCH  13  45
HETATM   45  O   UNL N   1      -5.657  11.134  70.089  0.00  0.00    -0.360 OA
HETATM   46  H   UNL N   1      -6.486  10.657  70.171  0.00  0.00     0.217 HD
ENDBRANCH  13  45
ENDBRANCH   7   8
ENDBRANCH   6   7
BRANCH   1  47
HETATM   47  O   UNL N   1     -11.660  13.750  68.121  0.00  0.00    -0.346 OA
BRANCH  47  48
HETATM   48  C   UNL N   1     -11.806  14.005  69.510  0.00  0.00     0.292 C 
HETATM   49  C   UNL N   1     -12.590  15.329  69.664  0.00  0.00     0.204 C 
HETATM   50  C   UNL N   1     -12.839  15.650  71.152  0.00  0.00     0.183 C 
HETATM   51  C   UNL N   1     -13.482  14.416  71.820  0.00  0.00     0.180 C 
HETATM   52  C   UNL N   1     -12.647  13.134  71.532  0.00  0.00     0.180 C 
HETATM   53  O   UNL N   1     -12.531  12.948  70.128  0.00  0.00    -0.348 OA
BRANCH  49  54
HETATM   54  O   UNL N   1     -11.952  16.398  69.009  0.00  0.00    -0.388 OA
HETATM   55  H   UNL N   1     -11.041  16.493  69.393  0.00  0.00     0.210 HD
ENDBRANCH  49  54
BRANCH  50  56
HETATM   56  O   UNL N   1     -11.663  16.065  71.814  0.00  0.00    -0.390 OA
HETATM   57  H   UNL N   1     -11.110  15.276  72.038  0.00  0.00     0.210 HD
ENDBRANCH  50  56
BRANCH  51  58
HETATM   58  O   UNL N   1     -13.686  14.641  73.192  0.00  0.00    -0.390 OA
HETATM   59  H   UNL N   1     -13.246  13.902  73.687  0.00  0.00     0.210 HD
ENDBRANCH  51  58
BRANCH  52  60
HETATM   60  C   UNL N   1     -13.337  11.878  72.097  0.00  0.00     0.213 C 
BRANCH  60  61
HETATM   61  O   UNL N   1     -13.081  10.744  71.345  0.00  0.00    -0.319 OA
BRANCH  61  62
HETATM   62  C   UNL N   1     -13.343   9.474  71.751  0.00  0.00     0.259 C 
HETATM   63  O   UNL N   1     -14.323   9.233  72.446  0.00  0.00    -0.265 OA
BRANCH  62  64
HETATM   64  C   UNL N   1     -12.390   8.372  71.358  0.00  0.00     0.116 C 
BRANCH  64  65
HETATM   65  C   UNL N   1     -11.534   7.877  72.537  0.00  0.00     0.048 C 
BRANCH  65  66
HETATM   66  C   UNL N   1     -10.058   8.153  72.350  0.00  0.00    -0.052 A 
HETATM   67  C   UNL N   1      -9.139   7.817  73.347  0.00  0.00     0.047 A 
HETATM   68  C   UNL N   1      -7.763   8.047  73.161  0.00  0.00     0.104 A 
HETATM   69  C   UNL N   1      -7.296   8.612  71.958  0.00  0.00     0.132 A 
HETATM   70  C   UNL N   1      -8.236   8.961  70.929  0.00  0.00     0.104 A 
HETATM   71  C   UNL N   1      -9.598   8.724  71.159  0.00  0.00     0.047 A 
BRANCH  68  72
HETATM   72  O   UNL N   1      -6.849   7.732  74.120  0.00  0.00    -0.353 OA
HETATM   73  C   UNL N   1      -7.128   7.503  75.453  0.00  0.00     0.210 C 
ENDBRANCH  68  72
BRANCH  69  74
HETATM   74  O   UNL N   1      -5.958   8.785  71.858  0.00  0.00    -0.356 OA
HETATM   75  H   UNL N   1      -5.268   8.202  72.175  0.00  0.00     0.218 HD
ENDBRANCH  69  74
BRANCH  70  76
HETATM   76  O   UNL N   1      -7.933   9.512  69.717  0.00  0.00    -0.353 OA
HETATM   77  C   UNL N   1      -8.127   9.041  68.439  0.00  0.00     0.210 C 
ENDBRANCH  70  76
ENDBRANCH  65  66
ENDBRANCH  64  65
ENDBRANCH  62  64
ENDBRANCH  61  62
ENDBRANCH  60  61
ENDBRANCH  52  60
ENDBRANCH  47  48
ENDBRANCH   1  47
BRANCH   2  78
HETATM   78  O   UNL N   1      -9.119  12.552  65.826  0.00  0.00    -0.390 OA
HETATM   79  H   UNL N   1      -9.094  11.565  65.822  0.00  0.00     0.210 HD
ENDBRANCH   2  78
BRANCH   4  80
HETATM   80  C   UNL N   1     -10.956  16.514  64.594  0.00  0.00     0.198 C 
BRANCH  80  81
HETATM   81  O   UNL N   1     -12.024  16.008  63.836  0.00  0.00    -0.398 OA
HETATM   82  H   UNL N   1     -12.761  16.671  63.889  0.00  0.00     0.209 HD
ENDBRANCH  80  81
ENDBRANCH   4  80
BRANCH   3  83
HETATM   83  O   UNL N   1     -11.124  13.575  63.993  0.00  0.00    -0.390 OA
HETATM   84  H   UNL N   1     -12.068  13.649  63.703  0.00  0.00     0.210 HD
ENDBRANCH   3  83
TORSDOF 31
ENDMDL
MODEL 4
REMARK VINA RESULT:      -7.2      3.420      9.135
REMARK  31 active torsions:
REMARK  status: ('A' for Active; 'I' for Inactive)
REMARK    1  A    between atoms: O_1  and  C_2 
REMARK    2  A    between atoms: O_1  and  C_45 
REMARK    3  A    between atoms: C_3  and  O_4 
REMARK    4  A    between atoms: C_5  and  O_6 
REMARK    5  A    between atoms: C_7  and  C_43 
REMARK    6  A    between atoms: C_9  and  O_10 
REMARK    7  A    between atoms: O_10  and  C_11 
REMARK    8  A    between atoms: C_12  and  C_35 
REMARK    9  A    between atoms: C_18  and  O_19 
REMARK   10  A    between atoms: C_21  and  O_22 
REMARK   11  A    between atoms: O_22  and  C_23 
REMARK   12  A    between atoms: C_25  and  C_32 
REMARK   13  A    between atoms: C_26  and  O_27 
REMARK   14  A    between atoms: C_28  and  O_29 
REMARK   15  A    between atoms: C_30  and  O_31 
REMARK   16  A    between atoms: C_32  and  O_33 
REMARK   17  A    between atoms: C_37  and  O_38 
REMARK   18  A    between atoms: C_39  and  O_40 
REMARK   19  A    between atoms: C_43  and  O_44 
REMARK   20  A    between atoms: C_47  and  C_54 
REMARK   21  A    between atoms: C_48  and  O_49 
REMARK   22  A    between atoms: C_50  and  O_51 
REMARK   23  A    between atoms: C_52  and  O_53 
REMARK   24  A    between atoms: C_54  and  O_55 
REMARK   25  A    between atoms: O_55  and  C_56 
REMARK   26  A    between atoms: C_56  and  C_58 
REMARK   27  A    between atoms: C_58  and  C_59 
REMARK   28  A    between atoms: C_59  and  C_60 
REMARK   29  A    between atoms: C_62  and  O_63 
REMARK   30  A    between atoms: C_65  and  O_66 
REMARK   31  A    between atoms: C_67  and  O_68 
ROOT
HETATM    1  C   UNL N   1     -10.288  13.504  67.603  0.00  0.00     0.211 C 
HETATM    2  C   UNL N   1     -10.326  13.079  66.118  0.00  0.00     0.183 C 
HETATM    3  C   UNL N   1     -10.980  14.213  65.278  0.00  0.00     0.180 C 
HETATM    4  C   UNL N   1     -10.263  15.563  65.549  0.00  0.00     0.179 C 
HETATM    5  O   UNL N   1     -10.304  15.840  66.941  0.00  0.00    -0.348 OA
HETATM    6  C   UNL N   1      -9.593  14.885  67.729  0.00  0.00     0.298 C 
ENDROOT
BRANCH   6   7
HETATM    7  O   UNL N   1      -8.222  14.889  67.453  0.00  0.00    -0.311 OA
BRANCH   7   8
HETATM    8  C   UNL N   1      -7.218  14.772  68.388  0.00  0.00     0.157 A 
HETATM    9  C   UNL N   1      -6.802  13.506  68.891  0.00  0.00     0.223 A 
HETATM   10  C   UNL N   1      -5.933  13.433  69.995  0.00  0.00     0.084 A 
HETATM   11  O   UNL N   1      -7.219  12.487  68.391  0.00  0.00    -0.284 OA
HETATM   12  C   UNL N   1      -5.476  14.651  70.544  0.00  0.00     0.096 A 
HETATM   13  C   UNL N   1      -5.541  12.203  70.617  0.00  0.00     0.085 A 
HETATM   14  O   UNL N   1      -5.804  15.809  69.988  0.00  0.00    -0.306 OA
HETATM   15  C   UNL N   1      -4.694  14.658  71.704  0.00  0.00     0.075 A 
HETATM   16  C   UNL N   1      -6.615  15.935  68.939  0.00  0.00     0.124 A 
HETATM   17  C   UNL N   1      -4.378  13.464  72.349  0.00  0.00     0.077 A 
HETATM   18  C   UNL N   1      -4.779  12.246  71.777  0.00  0.00     0.074 A 
BRANCH  16  19
HETATM   19  C   UNL N   1      -6.798  17.325  68.403  0.00  0.00     0.004 A 
HETATM   20  C   UNL N   1      -5.749  18.056  67.805  0.00  0.00     0.017 A 
HETATM   21  C   UNL N   1      -5.944  19.386  67.413  0.00  0.00     0.040 A 
HETATM   22  C   UNL N   1      -7.181  20.010  67.600  0.00  0.00     0.098 A 
HETATM   23  C   UNL N   1      -8.238  19.295  68.184  0.00  0.00     0.099 A 
HETATM   24  C   UNL N   1      -8.040  17.966  68.590  0.00  0.00     0.053 A 
BRANCH  22  25
HETATM   25  O   UNL N   1      -7.334  21.299  67.225  0.00  0.00    -0.358 OA
HETATM   26  H   UNL N   1      -7.658  21.979  67.832  0.00  0.00     0.218 HD
ENDBRANCH  22  25
BRANCH  23  27
HETATM   27  O   UNL N   1      -9.438  19.889  68.364  0.00  0.00    -0.358 OA
HETATM   28  H   UNL N   1      -9.682  20.702  67.900  0.00  0.00     0.218 HD
ENDBRANCH  23  27
ENDBRANCH  16  19
BRANCH  17  29
HETATM   29  O   UNL N   1      -3.748  13.506  73.556  0.00  0.00    -0.318 OA
BRANCH  29  30
HETATM   30  C   UNL N   1      -3.904  12.508  74.505  0.00  0.00     0.298 C 
HETATM   31  C   UNL N   1      -2.782  12.577  75.565  0.00  0.00     0.205 C 
HETATM   32  C   UNL N   1      -3.055  11.495  76.636  0.00  0.00     0.183 C 
HETATM   33  C   UNL N   1      -4.496  11.614  77.189  0.00  0.00     0.180 C 
HETATM   34  C   UNL N   1      -5.471  11.610  75.990  0.00  0.00     0.179 C 
HETATM   35  O   UNL N   1      -5.166  12.695  75.136  0.00  0.00    -0.348 OA
BRANCH  31  36
HETATM   36  O   UNL N   1      -2.675  13.857  76.148  0.00  0.00    -0.388 OA
HETATM   37  H   UNL N   1      -2.268  14.486  75.500  0.00  0.00     0.210 HD
ENDBRANCH  31  36
BRANCH  32  38
HETATM   38  O   UNL N   1      -2.104  11.585  77.665  0.00  0.00    -0.390 OA
HETATM   39  H   UNL N   1      -1.399  12.209  77.351  0.00  0.00     0.210 HD
ENDBRANCH  32  38
BRANCH  33  40
HETATM   40  O   UNL N   1      -4.630  12.799  77.934  0.00  0.00    -0.390 OA
HETATM   41  H   UNL N   1      -5.600  12.945  78.082  0.00  0.00     0.210 HD
ENDBRANCH  33  40
BRANCH  34  42
HETATM   42  C   UNL N   1      -6.937  11.729  76.432  0.00  0.00     0.198 C 
BRANCH  42  43
HETATM   43  O   UNL N   1      -7.559  10.471  76.416  0.00  0.00    -0.398 OA
HETATM   44  H   UNL N   1      -7.099   9.912  77.097  0.00  0.00     0.209 HD
ENDBRANCH  42  43
ENDBRANCH  34  42
ENDBRANCH  29  30
ENDBRANCH  17  29
BRANCH  13  45
HETATM   45  O   UNL N   1      -5.893  10.967  70.183  0.00  0.00    -0.360 OA
HETATM   46  H   UNL N   1      -6.201  10.709  69.311  0.00  0.00     0.217 HD
ENDBRANCH  13  45
ENDBRANCH   7   8
ENDBRANCH   6   7
BRANCH   1  47
HETATM   47  O   UNL N   1     -11.651  13.592  68.024  0.00  0.00    -0.346 OA
BRANCH  47  48
HETATM   48  C   UNL N   1     -11.835  13.550  69.431  0.00  0.00     0.292 C 
HETATM   49  C   UNL N   1     -12.809  14.689  69.811  0.00  0.00     0.204 C 
HETATM   50  C   UNL N   1     -13.105  14.677  71.325  0.00  0.00     0.183 C 
HETATM   51  C   UNL N   1     -13.555  13.256  71.726  0.00  0.00     0.180 C 
HETATM   52  C   UNL N   1     -12.535  12.191  71.224  0.00  0.00     0.180 C 
HETATM   53  O   UNL N   1     -12.391  12.298  69.815  0.00  0.00    -0.348 OA
BRANCH  49  54
HETATM   54  O   UNL N   1     -12.339  15.947  69.390  0.00  0.00    -0.388 OA
HETATM   55  H   UNL N   1     -12.472  16.010  68.408  0.00  0.00     0.210 HD
ENDBRANCH  49  54
BRANCH  50  56
HETATM   56  O   UNL N   1     -12.005  15.125  72.088  0.00  0.00    -0.390 OA
HETATM   57  H   UNL N   1     -12.276  15.235  73.033  0.00  0.00     0.210 HD
ENDBRANCH  50  56
BRANCH  51  58
HETATM   58  O   UNL N   1     -13.791  13.179  73.109  0.00  0.00    -0.390 OA
HETATM   59  H   UNL N   1     -12.918  13.031  73.557  0.00  0.00     0.210 HD
ENDBRANCH  51  58
BRANCH  52  60
HETATM   60  C   UNL N   1     -13.028  10.762  71.519  0.00  0.00     0.213 C 
BRANCH  60  61
HETATM   61  O   UNL N   1     -11.989   9.863  71.687  0.00  0.00    -0.319 OA
BRANCH  61  62
HETATM   62  C   UNL N   1     -11.639   8.911  70.783  0.00  0.00     0.259 C 
HETATM   63  O   UNL N   1     -11.120   9.226  69.719  0.00  0.00    -0.265 OA
BRANCH  62  64
HETATM   64  C   UNL N   1     -11.929   7.464  71.099  0.00  0.00     0.116 C 
BRANCH  64  65
HETATM   65  C   UNL N   1     -10.652   6.614  71.220  0.00  0.00     0.048 C 
BRANCH  65  66
HETATM   66  C   UNL N   1      -9.940   6.805  72.541  0.00  0.00    -0.052 A 
HETATM   67  C   UNL N   1      -8.914   7.745  72.667  0.00  0.00     0.047 A 
HETATM   68  C   UNL N   1      -8.272   7.943  73.904  0.00  0.00     0.104 A 
HETATM   69  C   UNL N   1      -8.667   7.201  75.034  0.00  0.00     0.132 A 
HETATM   70  C   UNL N   1      -9.721   6.232  74.911  0.00  0.00     0.104 A 
HETATM   71  C   UNL N   1     -10.328   6.059  73.659  0.00  0.00     0.047 A 
BRANCH  68  72
HETATM   72  O   UNL N   1      -7.265   8.849  74.050  0.00  0.00    -0.353 OA
HETATM   73  C   UNL N   1      -5.946   8.648  73.699  0.00  0.00     0.210 C 
ENDBRANCH  68  72
BRANCH  69  74
HETATM   74  O   UNL N   1      -8.007   7.466  76.185  0.00  0.00    -0.356 OA
HETATM   75  H   UNL N   1      -7.351   8.145  76.339  0.00  0.00     0.218 HD
ENDBRANCH  69  74
BRANCH  70  76
HETATM   76  O   UNL N   1     -10.210   5.445  75.914  0.00  0.00    -0.353 OA
HETATM   77  C   UNL N   1      -9.777   4.234  76.401  0.00  0.00     0.210 C 
ENDBRANCH  70  76
ENDBRANCH  65  66
ENDBRANCH  64  65
ENDBRANCH  62  64
ENDBRANCH  61  62
ENDBRANCH  60  61
ENDBRANCH  52  60
ENDBRANCH  47  48
ENDBRANCH   1  47
BRANCH   2  78
HETATM   78  O   UNL N   1      -9.045  12.705  65.661  0.00  0.00    -0.390 OA
HETATM   79  H   UNL N   1      -9.050  12.612  64.678  0.00  0.00     0.210 HD
ENDBRANCH   2  78
BRANCH   4  80
HETATM   80  C   UNL N   1     -10.945  16.742  64.837  0.00  0.00     0.198 C 
BRANCH  80  81
HETATM   81  O   UNL N   1     -11.657  16.313  63.706  0.00  0.00    -0.398 OA
HETATM   82  H   UNL N   1     -12.085  17.114  63.307  0.00  0.00     0.209 HD
ENDBRANCH  80  81
ENDBRANCH   4  80
BRANCH   3  83
HETATM   83  O   UNL N   1     -11.039  13.885  63.913  0.00  0.00    -0.390 OA
HETATM   84  H   UNL N   1     -10.209  14.210  63.481  0.00  0.00     0.210 HD
ENDBRANCH   3  83
TORSDOF 31
ENDMDL
MODEL 5
REMARK VINA RESULT:      -7.2      2.032      4.031
REMARK  31 active torsions:
REMARK  status: ('A' for Active; 'I' for Inactive)
REMARK    1  A    between atoms: O_1  and  C_2 
REMARK    2  A    between atoms: O_1  and  C_45 
REMARK    3  A    between atoms: C_3  and  O_4 
REMARK    4  A    between atoms: C_5  and  O_6 
REMARK    5  A    between atoms: C_7  and  C_43 
REMARK    6  A    between atoms: C_9  and  O_10 
REMARK    7  A    between atoms: O_10  and  C_11 
REMARK    8  A    between atoms: C_12  and  C_35 
REMARK    9  A    between atoms: C_18  and  O_19 
REMARK   10  A    between atoms: C_21  and  O_22 
REMARK   11  A    between atoms: O_22  and  C_23 
REMARK   12  A    between atoms: C_25  and  C_32 
REMARK   13  A    between atoms: C_26  and  O_27 
REMARK   14  A    between atoms: C_28  and  O_29 
REMARK   15  A    between atoms: C_30  and  O_31 
REMARK   16  A    between atoms: C_32  and  O_33 
REMARK   17  A    between atoms: C_37  and  O_38 
REMARK   18  A    between atoms: C_39  and  O_40 
REMARK   19  A    between atoms: C_43  and  O_44 
REMARK   20  A    between atoms: C_47  and  C_54 
REMARK   21  A    between atoms: C_48  and  O_49 
REMARK   22  A    between atoms: C_50  and  O_51 
REMARK   23  A    between atoms: C_52  and  O_53 
REMARK   24  A    between atoms: C_54  and  O_55 
REMARK   25  A    between atoms: O_55  and  C_56 
REMARK   26  A    between atoms: C_56  and  C_58 
REMARK   27  A    between atoms: C_58  and  C_59 
REMARK   28  A    between atoms: C_59  and  C_60 
REMARK   29  A    between atoms: C_62  and  O_63 
REMARK   30  A    between atoms: C_65  and  O_66 
REMARK   31  A    between atoms: C_67  and  O_68 
ROOT
HETATM    1  C   UNL N   1      -8.357   8.295  72.558  0.00  0.00     0.211 C 
HETATM    2  C   UNL N   1      -7.288   7.670  73.482  0.00  0.00     0.183 C 
HETATM    3  C   UNL N   1      -7.348   6.121  73.359  0.00  0.00     0.180 C 
HETATM    4  C   UNL N   1      -7.247   5.696  71.870  0.00  0.00     0.179 C 
HETATM    5  O   UNL N   1      -8.283   6.329  71.135  0.00  0.00    -0.348 OA
HETATM    6  C   UNL N   1      -8.175   7.753  71.116  0.00  0.00     0.298 C 
ENDROOT
BRANCH   6   7
HETATM    7  O   UNL N   1      -7.020   8.186  70.458  0.00  0.00    -0.311 OA
BRANCH   7   8
HETATM    8  C   UNL N   1      -6.915   9.330  69.699  0.00  0.00     0.157 A 
HETATM    9  C   UNL N   1      -6.267  10.500  70.188  0.00  0.00     0.223 A 
HETATM   10  C   UNL N   1      -6.364  11.713  69.480  0.00  0.00     0.084 A 
HETATM   11  O   UNL N   1      -5.657  10.465  71.231  0.00  0.00    -0.284 OA
HETATM   12  C   UNL N   1      -7.089  11.700  68.269  0.00  0.00     0.096 A 
HETATM   13  C   UNL N   1      -5.821  12.953  69.950  0.00  0.00     0.085 A 
HETATM   14  O   UNL N   1      -7.594  10.571  67.792  0.00  0.00    -0.306 OA
HETATM   15  C   UNL N   1      -7.315  12.888  67.565  0.00  0.00     0.075 A 
HETATM   16  C   UNL N   1      -7.524   9.396  68.417  0.00  0.00     0.124 A 
HETATM   17  C   UNL N   1      -6.850  14.104  68.064  0.00  0.00     0.077 A 
HETATM   18  C   UNL N   1      -6.079  14.115  69.237  0.00  0.00     0.074 A 
BRANCH  16  19
HETATM   19  C   UNL N   1      -8.083   8.216  67.677  0.00  0.00     0.004 A 
HETATM   20  C   UNL N   1      -7.311   7.437  66.788  0.00  0.00     0.017 A 
HETATM   21  C   UNL N   1      -7.904   6.410  66.045  0.00  0.00     0.040 A 
HETATM   22  C   UNL N   1      -9.268   6.132  66.175  0.00  0.00     0.098 A 
HETATM   23  C   UNL N   1     -10.050   6.890  67.062  0.00  0.00     0.099 A 
HETATM   24  C   UNL N   1      -9.459   7.929  67.797  0.00  0.00     0.053 A 
BRANCH  22  25
HETATM   25  O   UNL N   1      -9.815   5.144  65.433  0.00  0.00    -0.358 OA
HETATM   26  H   UNL N   1     -10.769   5.070  65.293  0.00  0.00     0.218 HD
ENDBRANCH  22  25
BRANCH  23  27
HETATM   27  O   UNL N   1     -11.367   6.625  67.197  0.00  0.00    -0.358 OA
HETATM   28  H   UNL N   1     -12.047   7.257  66.926  0.00  0.00     0.218 HD
ENDBRANCH  23  27
ENDBRANCH  16  19
BRANCH  17  29
HETATM   29  O   UNL N   1      -7.212  15.260  67.443  0.00  0.00    -0.318 OA
BRANCH  29  30
HETATM   30  C   UNL N   1      -7.982  16.226  68.073  0.00  0.00     0.298 C 
HETATM   31  C   UNL N   1      -7.760  17.613  67.427  0.00  0.00     0.205 C 
HETATM   32  C   UNL N   1      -8.701  18.628  68.118  0.00  0.00     0.183 C 
HETATM   33  C   UNL N   1     -10.164  18.121  68.112  0.00  0.00     0.180 C 
HETATM   34  C   UNL N   1     -10.180  16.699  68.715  0.00  0.00     0.179 C 
HETATM   35  O   UNL N   1      -9.350  15.854  67.943  0.00  0.00    -0.348 OA
BRANCH  31  36
HETATM   36  O   UNL N   1      -7.967  17.592  66.032  0.00  0.00    -0.388 OA
HETATM   37  H   UNL N   1      -7.157  17.244  65.580  0.00  0.00     0.210 HD
ENDBRANCH  31  36
BRANCH  32  38
HETATM   38  O   UNL N   1      -8.593  19.883  67.497  0.00  0.00    -0.390 OA
HETATM   39  H   UNL N   1      -9.145  20.515  68.028  0.00  0.00     0.210 HD
ENDBRANCH  32  38
BRANCH  33  40
HETATM   40  O   UNL N   1     -10.664  18.110  66.797  0.00  0.00    -0.390 OA
HETATM   41  H   UNL N   1      -9.886  18.020  66.188  0.00  0.00     0.210 HD
ENDBRANCH  33  40
BRANCH  34  42
HETATM   42  C   UNL N   1     -11.593  16.098  68.752  0.00  0.00     0.198 C 
BRANCH  42  43
HETATM   43  O   UNL N   1     -12.113  16.144  70.055  0.00  0.00    -0.398 OA
HETATM   44  H   UNL N   1     -11.530  16.756  70.577  0.00  0.00     0.209 HD
ENDBRANCH  42  43
ENDBRANCH  34  42
ENDBRANCH  29  30
ENDBRANCH  17  29
BRANCH  13  45
HETATM   45  O   UNL N   1      -5.091  13.100  71.084  0.00  0.00    -0.360 OA
HETATM   46  H   UNL N   1      -4.352  13.692  71.242  0.00  0.00     0.217 HD
ENDBRANCH  13  45
ENDBRANCH   7   8
ENDBRANCH   6   7
BRANCH   1  47
HETATM   47  O   UNL N   1      -9.621   7.891  73.087  0.00  0.00    -0.346 OA
BRANCH  47  48
HETATM   48  C   UNL N   1     -10.702   8.003  72.174  0.00  0.00     0.292 C 
HETATM   49  C   UNL N   1     -11.577   6.737  72.325  0.00  0.00     0.204 C 
HETATM   50  C   UNL N   1     -12.810   6.807  71.401  0.00  0.00     0.183 C 
HETATM   51  C   UNL N   1     -13.533   8.148  71.649  0.00  0.00     0.180 C 
HETATM   52  C   UNL N   1     -12.537   9.341  71.545  0.00  0.00     0.180 C 
HETATM   53  O   UNL N   1     -11.478   9.157  72.474  0.00  0.00    -0.348 OA
BRANCH  49  54
HETATM   54  O   UNL N   1     -10.840   5.558  72.108  0.00  0.00    -0.388 OA
HETATM   55  H   UNL N   1     -11.374   4.969  71.514  0.00  0.00     0.210 HD
ENDBRANCH  49  54
BRANCH  50  56
HETATM   56  O   UNL N   1     -12.471   6.625  70.043  0.00  0.00    -0.390 OA
HETATM   57  H   UNL N   1     -12.346   7.505  69.608  0.00  0.00     0.210 HD
ENDBRANCH  50  56
BRANCH  51  58
HETATM   58  O   UNL N   1     -14.641   8.283  70.793  0.00  0.00    -0.390 OA
HETATM   59  H   UNL N   1     -14.456   7.753  69.975  0.00  0.00     0.210 HD
ENDBRANCH  51  58
BRANCH  52  60
HETATM   60  C   UNL N   1     -13.222  10.674  71.901  0.00  0.00     0.213 C 
BRANCH  60  61
HETATM   61  O   UNL N   1     -13.276  11.549  70.829  0.00  0.00    -0.319 OA
BRANCH  61  62
HETATM   62  C   UNL N   1     -12.407  12.575  70.627  0.00  0.00     0.259 C 
HETATM   63  O   UNL N   1     -12.432  13.562  71.351  0.00  0.00    -0.265 OA
BRANCH  62  64
HETATM   64  C   UNL N   1     -11.433  12.488  69.478  0.00  0.00     0.116 C 
BRANCH  64  65
HETATM   65  C   UNL N   1     -11.810  11.399  68.458  0.00  0.00     0.048 C 
BRANCH  65  66
HETATM   66  C   UNL N   1     -11.314  11.701  67.061  0.00  0.00    -0.052 A 
HETATM   67  C   UNL N   1     -11.770  12.828  66.372  0.00  0.00     0.047 A 
HETATM   68  C   UNL N   1     -11.285  13.125  65.085  0.00  0.00     0.104 A 
HETATM   69  C   UNL N   1     -10.324  12.292  64.480  0.00  0.00     0.132 A 
HETATM   70  C   UNL N   1      -9.851  11.131  65.183  0.00  0.00     0.104 A 
HETATM   71  C   UNL N   1     -10.366  10.866  66.460  0.00  0.00     0.047 A 
BRANCH  68  72
HETATM   72  O   UNL N   1     -11.719  14.214  64.391  0.00  0.00    -0.353 OA
HETATM   73  C   UNL N   1     -11.389  15.526  64.667  0.00  0.00     0.210 C 
ENDBRANCH  68  72
BRANCH  69  74
HETATM   74  O   UNL N   1      -9.902  12.660  63.248  0.00  0.00    -0.356 OA
HETATM   75  H   UNL N   1      -8.999  12.758  62.945  0.00  0.00     0.218 HD
ENDBRANCH  69  74
BRANCH  70  76
HETATM   76  O   UNL N   1      -8.925  10.238  64.727  0.00  0.00    -0.353 OA
HETATM   77  C   UNL N   1      -9.003   9.281  63.743  0.00  0.00     0.210 C 
ENDBRANCH  70  76
ENDBRANCH  65  66
ENDBRANCH  64  65
ENDBRANCH  62  64
ENDBRANCH  61  62
ENDBRANCH  60  61
ENDBRANCH  52  60
ENDBRANCH  47  48
ENDBRANCH   1  47
BRANCH   2  78
HETATM   78  O   UNL N   1      -6.010   8.208  73.222  0.00  0.00    -0.390 OA
HETATM   79  H   UNL N   1      -5.337   7.485  73.194  0.00  0.00     0.210 HD
ENDBRANCH   2  78
BRANCH   4  80
HETATM   80  C   UNL N   1      -7.422   4.181  71.680  0.00  0.00     0.198 C 
BRANCH  80  81
HETATM   81  O   UNL N   1      -8.384   3.664  72.561  0.00  0.00    -0.398 OA
HETATM   82  H   UNL N   1      -8.935   3.017  72.047  0.00  0.00     0.209 HD
ENDBRANCH  80  81
ENDBRANCH   4  80
BRANCH   3  83
HETATM   83  O   UNL N   1      -6.392   5.494  74.178  0.00  0.00    -0.390 OA
HETATM   84  H   UNL N   1      -5.494   5.679  73.801  0.00  0.00     0.210 HD
ENDBRANCH   3  83
TORSDOF 31
ENDMDL
MODEL 6
REMARK VINA RESULT:      -7.1      3.119      8.208
REMARK  31 active torsions:
REMARK  status: ('A' for Active; 'I' for Inactive)
REMARK    1  A    between atoms: O_1  and  C_2 
REMARK    2  A    between atoms: O_1  and  C_45 
REMARK    3  A    between atoms: C_3  and  O_4 
REMARK    4  A    between atoms: C_5  and  O_6 
REMARK    5  A    between atoms: C_7  and  C_43 
REMARK    6  A    between atoms: C_9  and  O_10 
REMARK    7  A    between atoms: O_10  and  C_11 
REMARK    8  A    between atoms: C_12  and  C_35 
REMARK    9  A    between atoms: C_18  and  O_19 
REMARK   10  A    between atoms: C_21  and  O_22 
REMARK   11  A    between atoms: O_22  and  C_23 
REMARK   12  A    between atoms: C_25  and  C_32 
REMARK   13  A    between atoms: C_26  and  O_27 
REMARK   14  A    between atoms: C_28  and  O_29 
REMARK   15  A    between atoms: C_30  and  O_31 
REMARK   16  A    between atoms: C_32  and  O_33 
REMARK   17  A    between atoms: C_37  and  O_38 
REMARK   18  A    between atoms: C_39  and  O_40 
REMARK   19  A    between atoms: C_43  and  O_44 
REMARK   20  A    between atoms: C_47  and  C_54 
REMARK   21  A    between atoms: C_48  and  O_49 
REMARK   22  A    between atoms: C_50  and  O_51 
REMARK   23  A    between atoms: C_52  and  O_53 
REMARK   24  A    between atoms: C_54  and  O_55 
REMARK   25  A    between atoms: O_55  and  C_56 
REMARK   26  A    between atoms: C_56  and  C_58 
REMARK   27  A    between atoms: C_58  and  C_59 
REMARK   28  A    between atoms: C_59  and  C_60 
REMARK   29  A    between atoms: C_62  and  O_63 
REMARK   30  A    between atoms: C_65  and  O_66 
REMARK   31  A    between atoms: C_67  and  O_68 
ROOT
HETATM    1  C   UNL N   1     -10.538  13.842  67.273  0.00  0.00     0.211 C 
HETATM    2  C   UNL N   1     -10.640  14.158  65.764  0.00  0.00     0.183 C 
HETATM    3  C   UNL N   1     -10.997  15.661  65.580  0.00  0.00     0.180 C 
HETATM    4  C   UNL N   1      -9.994  16.550  66.362  0.00  0.00     0.179 C 
HETATM    5  O   UNL N   1     -10.000  16.165  67.728  0.00  0.00    -0.348 OA
HETATM    6  C   UNL N   1      -9.545  14.829  67.942  0.00  0.00     0.298 C 
ENDROOT
BRANCH   6   7
HETATM    7  O   UNL N   1      -8.206  14.664  67.580  0.00  0.00    -0.311 OA
BRANCH   7   8
HETATM    8  C   UNL N   1      -7.143  14.603  68.454  0.00  0.00     0.157 A 
HETATM    9  C   UNL N   1      -6.721  13.376  69.042  0.00  0.00     0.223 A 
HETATM   10  C   UNL N   1      -5.780  13.378  70.088  0.00  0.00     0.084 A 
HETATM   11  O   UNL N   1      -7.194  12.329  68.666  0.00  0.00    -0.284 OA
HETATM   12  C   UNL N   1      -5.260  14.627  70.491  0.00  0.00     0.096 A 
HETATM   13  C   UNL N   1      -5.374  12.198  70.793  0.00  0.00     0.085 A 
HETATM   14  O   UNL N   1      -5.600  15.740  69.855  0.00  0.00    -0.306 OA
HETATM   15  C   UNL N   1      -4.401  14.717  71.592  0.00  0.00     0.075 A 
HETATM   16  C   UNL N   1      -6.478  15.793  68.855  0.00  0.00     0.124 A 
HETATM   17  C   UNL N   1      -4.068  13.577  72.322  0.00  0.00     0.077 A 
HETATM   18  C   UNL N   1      -4.534  12.324  71.891  0.00  0.00     0.074 A 
BRANCH  16  19
HETATM   19  C   UNL N   1      -6.666  17.134  68.207  0.00  0.00     0.004 A 
HETATM   20  C   UNL N   1      -7.146  18.261  68.909  0.00  0.00     0.017 A 
HETATM   21  C   UNL N   1      -7.400  19.462  68.236  0.00  0.00     0.040 A 
HETATM   22  C   UNL N   1      -7.175  19.569  66.861  0.00  0.00     0.098 A 
HETATM   23  C   UNL N   1      -6.689  18.463  66.148  0.00  0.00     0.099 A 
HETATM   24  C   UNL N   1      -6.447  17.253  66.819  0.00  0.00     0.053 A 
BRANCH  22  25
HETATM   25  O   UNL N   1      -7.444  20.737  66.237  0.00  0.00    -0.358 OA
HETATM   26  H   UNL N   1      -7.341  20.850  65.282  0.00  0.00     0.218 HD
ENDBRANCH  22  25
BRANCH  23  27
HETATM   27  O   UNL N   1      -6.465  18.559  64.820  0.00  0.00    -0.358 OA
HETATM   28  H   UNL N   1      -5.767  19.123  64.458  0.00  0.00     0.218 HD
ENDBRANCH  23  27
ENDBRANCH  16  19
BRANCH  17  29
HETATM   29  O   UNL N   1      -3.356  13.709  73.475  0.00  0.00    -0.318 OA
BRANCH  29  30
HETATM   30  C   UNL N   1      -3.418  12.770  74.493  0.00  0.00     0.298 C 
HETATM   31  C   UNL N   1      -2.202  12.902  75.438  0.00  0.00     0.205 C 
HETATM   32  C   UNL N   1      -2.370  11.886  76.592  0.00  0.00     0.183 C 
HETATM   33  C   UNL N   1      -3.753  12.039  77.269  0.00  0.00     0.180 C 
HETATM   34  C   UNL N   1      -4.836  11.963  76.168  0.00  0.00     0.179 C 
HETATM   35  O   UNL N   1      -4.617  12.994  75.226  0.00  0.00    -0.348 OA
BRANCH  31  36
HETATM   36  O   UNL N   1      -2.049  14.215  75.931  0.00  0.00    -0.388 OA
HETATM   37  H   UNL N   1      -2.347  14.253  76.874  0.00  0.00     0.210 HD
ENDBRANCH  31  36
BRANCH  32  38
HETATM   38  O   UNL N   1      -1.327  12.038  77.521  0.00  0.00    -0.390 OA
HETATM   39  H   UNL N   1      -1.563  12.814  78.092  0.00  0.00     0.210 HD
ENDBRANCH  32  38
BRANCH  33  40
HETATM   40  O   UNL N   1      -3.824  13.266  77.951  0.00  0.00    -0.390 OA
HETATM   41  H   UNL N   1      -4.636  13.239  78.519  0.00  0.00     0.210 HD
ENDBRANCH  33  40
BRANCH  34  42
HETATM   42  C   UNL N   1      -6.255  12.108  76.736  0.00  0.00     0.198 C 
BRANCH  42  43
HETATM   43  O   UNL N   1      -6.485  13.429  77.152  0.00  0.00    -0.398 OA
HETATM   44  H   UNL N   1      -6.077  13.525  78.053  0.00  0.00     0.209 HD
ENDBRANCH  42  43
ENDBRANCH  34  42
ENDBRANCH  29  30
ENDBRANCH  17  29
BRANCH  13  45
HETATM   45  O   UNL N   1      -5.782  10.939  70.498  0.00  0.00    -0.360 OA
HETATM   46  H   UNL N   1      -6.641  10.652  70.180  0.00  0.00     0.217 HD
ENDBRANCH  13  45
ENDBRANCH   7   8
ENDBRANCH   6   7
BRANCH   1  47
HETATM   47  O   UNL N   1     -11.852  14.019  67.804  0.00  0.00    -0.346 OA
BRANCH  47  48
HETATM   48  C   UNL N   1     -11.913  14.052  69.222  0.00  0.00     0.292 C 
HETATM   49  C   UNL N   1     -12.796  15.255  69.627  0.00  0.00     0.204 C 
HETATM   50  C   UNL N   1     -12.957  15.327  71.159  0.00  0.00     0.183 C 
HETATM   51  C   UNL N   1     -13.435  13.951  71.668  0.00  0.00     0.180 C 
HETATM   52  C   UNL N   1     -12.514  12.814  71.135  0.00  0.00     0.180 C 
HETATM   53  O   UNL N   1     -12.491  12.849  69.715  0.00  0.00    -0.348 OA
BRANCH  49  54
HETATM   54  O   UNL N   1     -12.307  16.466  69.105  0.00  0.00    -0.388 OA
HETATM   55  H   UNL N   1     -12.132  17.079  69.866  0.00  0.00     0.210 HD
ENDBRANCH  49  54
BRANCH  50  56
HETATM   56  O   UNL N   1     -11.775  15.754  71.801  0.00  0.00    -0.390 OA
HETATM   57  H   UNL N   1     -11.357  16.486  71.282  0.00  0.00     0.210 HD
ENDBRANCH  50  56
BRANCH  51  58
HETATM   58  O   UNL N   1     -13.552  13.950  73.069  0.00  0.00    -0.390 OA
HETATM   59  H   UNL N   1     -14.514  13.857  73.291  0.00  0.00     0.210 HD
ENDBRANCH  51  58
BRANCH  52  60
HETATM   60  C   UNL N   1     -13.045  11.427  71.543  0.00  0.00     0.213 C 
BRANCH  60  61
HETATM   61  O   UNL N   1     -12.602  10.418  70.705  0.00  0.00    -0.319 OA
BRANCH  61  62
HETATM   62  C   UNL N   1     -11.850   9.358  71.103  0.00  0.00     0.259 C 
HETATM   63  O   UNL N   1     -12.354   8.445  71.746  0.00  0.00    -0.265 OA
BRANCH  62  64
HETATM   64  C   UNL N   1     -10.379   9.342  70.768  0.00  0.00     0.116 C 
BRANCH  64  65
HETATM   65  C   UNL N   1     -10.021  10.297  69.615  0.00  0.00     0.048 C 
BRANCH  65  66
HETATM   66  C   UNL N   1      -9.739   9.574  68.316  0.00  0.00    -0.052 A 
HETATM   67  C   UNL N   1      -9.611  10.283  67.119  0.00  0.00     0.047 A 
HETATM   68  C   UNL N   1      -9.320   9.613  65.917  0.00  0.00     0.104 A 
HETATM   69  C   UNL N   1      -9.144   8.216  65.909  0.00  0.00     0.132 A 
HETATM   70  C   UNL N   1      -9.276   7.480  67.136  0.00  0.00     0.104 A 
HETATM   71  C   UNL N   1      -9.575   8.184  68.310  0.00  0.00     0.047 A 
BRANCH  68  72
HETATM   72  O   UNL N   1      -9.196  10.283  64.737  0.00  0.00    -0.353 OA
HETATM   73  C   UNL N   1     -10.235  10.628  63.895  0.00  0.00     0.210 C 
ENDBRANCH  68  72
BRANCH  69  74
HETATM   74  O   UNL N   1      -8.853   7.655  64.712  0.00  0.00    -0.356 OA
HETATM   75  H   UNL N   1      -8.281   8.004  64.028  0.00  0.00     0.218 HD
ENDBRANCH  69  74
BRANCH  70  76
HETATM   76  O   UNL N   1      -9.131   6.130  67.283  0.00  0.00    -0.353 OA
HETATM   77  C   UNL N   1      -8.039   5.315  67.096  0.00  0.00     0.210 C 
ENDBRANCH  70  76
ENDBRANCH  65  66
ENDBRANCH  64  65
ENDBRANCH  62  64
ENDBRANCH  61  62
ENDBRANCH  60  61
ENDBRANCH  52  60
ENDBRANCH  47  48
ENDBRANCH   1  47
BRANCH   2  78
HETATM   78  O   UNL N   1      -9.471  13.767  65.079  0.00  0.00    -0.390 OA
HETATM   79  H   UNL N   1      -9.662  12.993  64.496  0.00  0.00     0.210 HD
ENDBRANCH   2  78
BRANCH   4  80
HETATM   80  C   UNL N   1     -10.371  18.040  66.314  0.00  0.00     0.198 C 
BRANCH  80  81
HETATM   81  O   UNL N   1     -10.952  18.459  67.521  0.00  0.00    -0.398 OA
HETATM   82  H   UNL N   1     -11.935  18.369  67.420  0.00  0.00     0.209 HD
ENDBRANCH  80  81
ENDBRANCH   4  80
BRANCH   3  83
HETATM   83  O   UNL N   1     -11.101  16.011  64.222  0.00  0.00    -0.390 OA
HETATM   84  H   UNL N   1     -10.551  16.820  64.069  0.00  0.00     0.210 HD
ENDBRANCH   3  83
TORSDOF 31
ENDMDL
MODEL 7
REMARK VINA RESULT:      -7.1      2.805      8.383
REMARK  31 active torsions:
REMARK  status: ('A' for Active; 'I' for Inactive)
REMARK    1  A    between atoms: O_1  and  C_2 
REMARK    2  A    between atoms: O_1  and  C_45 
REMARK    3  A    between atoms: C_3  and  O_4 
REMARK    4  A    between atoms: C_5  and  O_6 
REMARK    5  A    between atoms: C_7  and  C_43 
REMARK    6  A    between atoms: C_9  and  O_10 
REMARK    7  A    between atoms: O_10  and  C_11 
REMARK    8  A    between atoms: C_12  and  C_35 
REMARK    9  A    between atoms: C_18  and  O_19 
REMARK   10  A    between atoms: C_21  and  O_22 
REMARK   11  A    between atoms: O_22  and  C_23 
REMARK   12  A    between atoms: C_25  and  C_32 
REMARK   13  A    between atoms: C_26  and  O_27 
REMARK   14  A    between atoms: C_28  and  O_29 
REMARK   15  A    between atoms: C_30  and  O_31 
REMARK   16  A    between atoms: C_32  and  O_33 
REMARK   17  A    between atoms: C_37  and  O_38 
REMARK   18  A    between atoms: C_39  and  O_40 
REMARK   19  A    between atoms: C_43  and  O_44 
REMARK   20  A    between atoms: C_47  and  C_54 
REMARK   21  A    between atoms: C_48  and  O_49 
REMARK   22  A    between atoms: C_50  and  O_51 
REMARK   23  A    between atoms: C_52  and  O_53 
REMARK   24  A    between atoms: C_54  and  O_55 
REMARK   25  A    between atoms: O_55  and  C_56 
REMARK   26  A    between atoms: C_56  and  C_58 
REMARK   27  A    between atoms: C_58  and  C_59 
REMARK   28  A    between atoms: C_59  and  C_60 
REMARK   29  A    between atoms: C_62  and  O_63 
REMARK   30  A    between atoms: C_65  and  O_66 
REMARK   31  A    between atoms: C_67  and  O_68 
ROOT
HETATM    1  C   UNL N   1     -10.550  14.066  66.676  0.00  0.00     0.211 C 
HETATM    2  C   UNL N   1     -10.839  14.502  65.223  0.00  0.00     0.183 C 
HETATM    3  C   UNL N   1     -11.211  16.012  65.207  0.00  0.00     0.180 C 
HETATM    4  C   UNL N   1     -10.116  16.842  65.928  0.00  0.00     0.179 C 
HETATM    5  O   UNL N   1      -9.953  16.349  67.248  0.00  0.00    -0.348 OA
HETATM    6  C   UNL N   1      -9.479  15.003  67.295  0.00  0.00     0.298 C 
ENDROOT
BRANCH   6   7
HETATM    7  O   UNL N   1      -8.195  14.877  66.756  0.00  0.00    -0.311 OA
BRANCH   7   8
HETATM    8  C   UNL N   1      -7.042  14.663  67.479  0.00  0.00     0.157 A 
HETATM    9  C   UNL N   1      -6.518  13.355  67.687  0.00  0.00     0.223 A 
HETATM   10  C   UNL N   1      -5.469  13.150  68.603  0.00  0.00     0.084 A 
HETATM   11  O   UNL N   1      -6.992  12.410  67.101  0.00  0.00    -0.284 OA
HETATM   12  C   UNL N   1      -4.952  14.286  69.263  0.00  0.00     0.096 A 
HETATM   13  C   UNL N   1      -4.948  11.857  68.938  0.00  0.00     0.085 A 
HETATM   14  O   UNL N   1      -5.397  15.500  68.971  0.00  0.00    -0.306 OA
HETATM   15  C   UNL N   1      -3.982  14.147  70.262  0.00  0.00     0.075 A 
HETATM   16  C   UNL N   1      -6.380  15.751  68.107  0.00  0.00     0.124 A 
HETATM   17  C   UNL N   1      -3.532  12.882  70.638  0.00  0.00     0.077 A 
HETATM   18  C   UNL N   1      -3.999  11.753  69.946  0.00  0.00     0.074 A 
BRANCH  16  19
HETATM   19  C   UNL N   1      -6.683  17.198  67.849  0.00  0.00     0.004 A 
HETATM   20  C   UNL N   1      -7.194  18.061  68.842  0.00  0.00     0.017 A 
HETATM   21  C   UNL N   1      -7.556  19.375  68.524  0.00  0.00     0.040 A 
HETATM   22  C   UNL N   1      -7.410  19.859  67.220  0.00  0.00     0.098 A 
HETATM   23  C   UNL N   1      -6.895  19.018  66.221  0.00  0.00     0.099 A 
HETATM   24  C   UNL N   1      -6.544  17.696  66.536  0.00  0.00     0.053 A 
BRANCH  22  25
HETATM   25  O   UNL N   1      -7.782  21.127  66.941  0.00  0.00    -0.358 OA
HETATM   26  H   UNL N   1      -8.099  21.735  67.624  0.00  0.00     0.218 HD
ENDBRANCH  22  25
BRANCH  23  27
HETATM   27  O   UNL N   1      -6.747  19.479  64.961  0.00  0.00    -0.358 OA
HETATM   28  H   UNL N   1      -6.944  18.931  64.188  0.00  0.00     0.218 HD
ENDBRANCH  23  27
ENDBRANCH  16  19
BRANCH  17  29
HETATM   29  O   UNL N   1      -2.705  12.762  71.712  0.00  0.00    -0.318 OA
BRANCH  29  30
HETATM   30  C   UNL N   1      -3.110  13.095  72.996  0.00  0.00     0.298 C 
HETATM   31  C   UNL N   1      -4.272  12.186  73.459  0.00  0.00     0.205 C 
HETATM   32  C   UNL N   1      -4.623  12.551  74.920  0.00  0.00     0.183 C 
HETATM   33  C   UNL N   1      -3.362  12.522  75.818  0.00  0.00     0.180 C 
HETATM   34  C   UNL N   1      -2.286  13.416  75.161  0.00  0.00     0.179 C 
HETATM   35  O   UNL N   1      -1.997  12.924  73.867  0.00  0.00    -0.348 OA
BRANCH  31  36
HETATM   36  O   UNL N   1      -3.960  10.816  73.335  0.00  0.00    -0.388 OA
HETATM   37  H   UNL N   1      -4.796  10.291  73.250  0.00  0.00     0.210 HD
ENDBRANCH  31  36
BRANCH  32  38
HETATM   38  O   UNL N   1      -5.616  11.686  75.406  0.00  0.00    -0.390 OA
HETATM   39  H   UNL N   1      -5.767  11.927  76.357  0.00  0.00     0.210 HD
ENDBRANCH  32  38
BRANCH  33  40
HETATM   40  O   UNL N   1      -2.897  11.202  75.953  0.00  0.00    -0.390 OA
HETATM   41  H   UNL N   1      -3.693  10.610  75.956  0.00  0.00     0.210 HD
ENDBRANCH  33  40
BRANCH  34  42
HETATM   42  C   UNL N   1      -0.984  13.453  75.975  0.00  0.00     0.198 C 
BRANCH  42  43
HETATM   43  O   UNL N   1      -1.258  13.320  77.345  0.00  0.00    -0.398 OA
HETATM   44  H   UNL N   1      -0.460  12.899  77.760  0.00  0.00     0.209 HD
ENDBRANCH  42  43
ENDBRANCH  34  42
ENDBRANCH  29  30
ENDBRANCH  17  29
BRANCH  13  45
HETATM   45  O   UNL N   1      -5.342  10.691  68.368  0.00  0.00    -0.360 OA
HETATM   46  H   UNL N   1      -5.423  10.484  67.434  0.00  0.00     0.217 HD
ENDBRANCH  13  45
ENDBRANCH   7   8
ENDBRANCH   6   7
BRANCH   1  47
HETATM   47  O   UNL N   1     -11.787  14.190  67.380  0.00  0.00    -0.346 OA
BRANCH  47  48
HETATM   48  C   UNL N   1     -11.706  13.893  68.766  0.00  0.00     0.292 C 
HETATM   49  C   UNL N   1     -12.477  14.996  69.528  0.00  0.00     0.204 C 
HETATM   50  C   UNL N   1     -12.483  14.714  71.045  0.00  0.00     0.183 C 
HETATM   51  C   UNL N   1     -12.985  13.273  71.274  0.00  0.00     0.180 C 
HETATM   52  C   UNL N   1     -12.187  12.263  70.399  0.00  0.00     0.180 C 
HETATM   53  O   UNL N   1     -12.300  12.627  69.030  0.00  0.00    -0.348 OA
BRANCH  49  54
HETATM   54  O   UNL N   1     -11.975  16.279  69.247  0.00  0.00    -0.388 OA
HETATM   55  H   UNL N   1     -11.015  16.187  69.010  0.00  0.00     0.210 HD
ENDBRANCH  49  54
BRANCH  50  56
HETATM   56  O   UNL N   1     -11.222  14.941  71.635  0.00  0.00    -0.390 OA
HETATM   57  H   UNL N   1     -11.114  14.361  72.429  0.00  0.00     0.210 HD
ENDBRANCH  50  56
BRANCH  51  58
HETATM   58  O   UNL N   1     -12.964  12.949  72.642  0.00  0.00    -0.390 OA
HETATM   59  H   UNL N   1     -12.017  12.821  72.907  0.00  0.00     0.210 HD
ENDBRANCH  51  58
BRANCH  52  60
HETATM   60  C   UNL N   1     -12.752  10.836  70.534  0.00  0.00     0.213 C 
BRANCH  60  61
HETATM   61  O   UNL N   1     -12.753  10.384  71.842  0.00  0.00    -0.319 OA
BRANCH  61  62
HETATM   62  C   UNL N   1     -13.222   9.172  72.239  0.00  0.00     0.259 C 
HETATM   63  O   UNL N   1     -14.417   9.007  72.452  0.00  0.00    -0.265 OA
BRANCH  62  64
HETATM   64  C   UNL N   1     -12.243   8.042  72.441  0.00  0.00     0.116 C 
BRANCH  64  65
HETATM   65  C   UNL N   1     -11.534   7.629  71.139  0.00  0.00     0.048 C 
BRANCH  65  66
HETATM   66  C   UNL N   1     -10.094   8.091  71.079  0.00  0.00    -0.052 A 
HETATM   67  C   UNL N   1      -9.314   8.143  72.238  0.00  0.00     0.047 A 
HETATM   68  C   UNL N   1      -7.968   8.545  72.177  0.00  0.00     0.104 A 
HETATM   69  C   UNL N   1      -7.386   8.890  70.942  0.00  0.00     0.132 A 
HETATM   70  C   UNL N   1      -8.183   8.840  69.747  0.00  0.00     0.104 A 
HETATM   71  C   UNL N   1      -9.523   8.443  69.852  0.00  0.00     0.047 A 
BRANCH  68  72
HETATM   72  O   UNL N   1      -7.189   8.609  73.293  0.00  0.00    -0.353 OA
HETATM   73  C   UNL N   1      -7.597   8.303  74.576  0.00  0.00     0.210 C 
ENDBRANCH  68  72
BRANCH  69  74
HETATM   74  O   UNL N   1      -6.082   9.251  70.972  0.00  0.00    -0.356 OA
HETATM   75  H   UNL N   1      -5.489   9.360  70.229  0.00  0.00     0.218 HD
ENDBRANCH  69  74
BRANCH  70  76
HETATM   76  O   UNL N   1      -7.758   9.142  68.484  0.00  0.00    -0.353 OA
HETATM   77  C   UNL N   1      -8.184   8.690  67.258  0.00  0.00     0.210 C 
ENDBRANCH  70  76
ENDBRANCH  65  66
ENDBRANCH  64  65
ENDBRANCH  62  64
ENDBRANCH  61  62
ENDBRANCH  60  61
ENDBRANCH  52  60
ENDBRANCH  47  48
ENDBRANCH   1  47
BRANCH   2  78
HETATM   78  O   UNL N   1      -9.765  14.176  64.368  0.00  0.00    -0.390 OA
HETATM   79  H   UNL N   1      -8.926  14.114  64.886  0.00  0.00     0.210 HD
ENDBRANCH   2  78
BRANCH   4  80
HETATM   80  C   UNL N   1     -10.492  18.328  66.047  0.00  0.00     0.198 C 
BRANCH  80  81
HETATM   81  O   UNL N   1     -10.888  18.651  67.354  0.00  0.00    -0.398 OA
HETATM   82  H   UNL N   1     -10.105  18.496  67.945  0.00  0.00     0.209 HD
ENDBRANCH  80  81
ENDBRANCH   4  80
BRANCH   3  83
HETATM   83  O   UNL N   1     -11.484  16.469  63.905  0.00  0.00    -0.390 OA
HETATM   84  H   UNL N   1     -11.174  17.408  63.837  0.00  0.00     0.210 HD
ENDBRANCH   3  83
TORSDOF 31
ENDMDL
MODEL 8
REMARK VINA RESULT:      -7.0      2.457     10.022
REMARK  31 active torsions:
REMARK  status: ('A' for Active; 'I' for Inactive)
REMARK    1  A    between atoms: O_1  and  C_2 
REMARK    2  A    between atoms: O_1  and  C_45 
REMARK    3  A    between atoms: C_3  and  O_4 
REMARK    4  A    between atoms: C_5  and  O_6 
REMARK    5  A    between atoms: C_7  and  C_43 
REMARK    6  A    between atoms: C_9  and  O_10 
REMARK    7  A    between atoms: O_10  and  C_11 
REMARK    8  A    between atoms: C_12  and  C_35 
REMARK    9  A    between atoms: C_18  and  O_19 
REMARK   10  A    between atoms: C_21  and  O_22 
REMARK   11  A    between atoms: O_22  and  C_23 
REMARK   12  A    between atoms: C_25  and  C_32 
REMARK   13  A    between atoms: C_26  and  O_27 
REMARK   14  A    between atoms: C_28  and  O_29 
REMARK   15  A    between atoms: C_30  and  O_31 
REMARK   16  A    between atoms: C_32  and  O_33 
REMARK   17  A    between atoms: C_37  and  O_38 
REMARK   18  A    between atoms: C_39  and  O_40 
REMARK   19  A    between atoms: C_43  and  O_44 
REMARK   20  A    between atoms: C_47  and  C_54 
REMARK   21  A    between atoms: C_48  and  O_49 
REMARK   22  A    between atoms: C_50  and  O_51 
REMARK   23  A    between atoms: C_52  and  O_53 
REMARK   24  A    between atoms: C_54  and  O_55 
REMARK   25  A    between atoms: O_55  and  C_56 
REMARK   26  A    between atoms: C_56  and  C_58 
REMARK   27  A    between atoms: C_58  and  C_59 
REMARK   28  A    between atoms: C_59  and  C_60 
REMARK   29  A    between atoms: C_62  and  O_63 
REMARK   30  A    between atoms: C_65  and  O_66 
REMARK   31  A    between atoms: C_67  and  O_68 
ROOT
HETATM    1  C   UNL N   1     -10.911  14.310  65.857  0.00  0.00     0.211 C 
HETATM    2  C   UNL N   1     -12.054  14.235  64.821  0.00  0.00     0.183 C 
HETATM    3  C   UNL N   1     -11.615  13.321  63.641  0.00  0.00     0.180 C 
HETATM    4  C   UNL N   1     -11.133  11.947  64.178  0.00  0.00     0.179 C 
HETATM    5  O   UNL N   1     -10.083  12.154  65.110  0.00  0.00    -0.348 OA
HETATM    6  C   UNL N   1     -10.492  12.875  66.272  0.00  0.00     0.298 C 
ENDROOT
BRANCH   6   7
HETATM    7  O   UNL N   1     -11.440  12.172  67.023  0.00  0.00    -0.311 OA
BRANCH   7   8
HETATM    8  C   UNL N   1     -11.158  11.195  67.951  0.00  0.00     0.157 A 
HETATM    9  C   UNL N   1     -10.671   9.912  67.569  0.00  0.00     0.223 A 
HETATM   10  C   UNL N   1     -10.599   8.871  68.513  0.00  0.00     0.084 A 
HETATM   11  O   UNL N   1     -10.347   9.702  66.423  0.00  0.00    -0.284 OA
HETATM   12  C   UNL N   1     -10.991   9.167  69.837  0.00  0.00     0.096 A 
HETATM   13  C   UNL N   1     -10.210   7.530  68.189  0.00  0.00     0.085 A 
HETATM   14  O   UNL N   1     -11.344  10.398  70.180  0.00  0.00    -0.306 OA
HETATM   15  C   UNL N   1     -11.045   8.157  70.804  0.00  0.00     0.075 A 
HETATM   16  C   UNL N   1     -11.421  11.420  69.329  0.00  0.00     0.124 A 
HETATM   17  C   UNL N   1     -10.738   6.839  70.467  0.00  0.00     0.077 A 
HETATM   18  C   UNL N   1     -10.292   6.549  69.168  0.00  0.00     0.074 A 
BRANCH  16  19
HETATM   19  C   UNL N   1     -11.757  12.756  69.925  0.00  0.00     0.004 A 
HETATM   20  C   UNL N   1     -11.111  13.950  69.538  0.00  0.00     0.017 A 
HETATM   21  C   UNL N   1     -11.389  15.154  70.196  0.00  0.00     0.040 A 
HETATM   22  C   UNL N   1     -12.316  15.197  71.242  0.00  0.00     0.098 A 
HETATM   23  C   UNL N   1     -12.975  14.022  71.634  0.00  0.00     0.099 A 
HETATM   24  C   UNL N   1     -12.687  12.811  70.985  0.00  0.00     0.053 A 
BRANCH  22  25
HETATM   25  O   UNL N   1     -12.552  16.371  71.867  0.00  0.00    -0.358 OA
HETATM   26  H   UNL N   1     -11.876  16.822  72.392  0.00  0.00     0.218 HD
ENDBRANCH  22  25
BRANCH  23  27
HETATM   27  O   UNL N   1     -13.875  14.056  72.640  0.00  0.00    -0.358 OA
HETATM   28  H   UNL N   1     -14.690  14.574  72.581  0.00  0.00     0.218 HD
ENDBRANCH  23  27
ENDBRANCH  16  19
BRANCH  17  29
HETATM   29  O   UNL N   1     -10.944   5.853  71.382  0.00  0.00    -0.318 OA
BRANCH  29  30
HETATM   30  C   UNL N   1      -9.978   5.494  72.310  0.00  0.00     0.298 C 
HETATM   31  C   UNL N   1      -9.837   6.576  73.404  0.00  0.00     0.205 C 
HETATM   32  C   UNL N   1      -8.807   6.083  74.448  0.00  0.00     0.183 C 
HETATM   33  C   UNL N   1      -9.171   4.668  74.959  0.00  0.00     0.180 C 
HETATM   34  C   UNL N   1      -9.351   3.747  73.731  0.00  0.00     0.179 C 
HETATM   35  O   UNL N   1     -10.375   4.264  72.906  0.00  0.00    -0.348 OA
BRANCH  31  36
HETATM   36  O   UNL N   1     -11.072   6.886  74.011  0.00  0.00    -0.388 OA
HETATM   37  H   UNL N   1     -11.761   6.238  73.715  0.00  0.00     0.210 HD
ENDBRANCH  31  36
BRANCH  32  38
HETATM   38  O   UNL N   1      -8.718   7.001  75.506  0.00  0.00    -0.390 OA
HETATM   39  H   UNL N   1      -8.989   6.518  76.330  0.00  0.00     0.210 HD
ENDBRANCH  32  38
BRANCH  33  40
HETATM   40  O   UNL N   1     -10.352   4.719  75.720  0.00  0.00    -0.390 OA
HETATM   41  H   UNL N   1     -10.815   5.565  75.486  0.00  0.00     0.210 HD
ENDBRANCH  33  40
BRANCH  34  42
HETATM   42  C   UNL N   1      -9.720   2.310  74.131  0.00  0.00     0.198 C 
BRANCH  42  43
HETATM   43  O   UNL N   1      -9.282   2.036  75.436  0.00  0.00    -0.398 OA
HETATM   44  H   UNL N   1      -9.972   1.458  75.857  0.00  0.00     0.209 HD
ENDBRANCH  42  43
ENDBRANCH  34  42
ENDBRANCH  29  30
ENDBRANCH  17  29
BRANCH  13  45
HETATM   45  O   UNL N   1      -9.796   7.117  66.965  0.00  0.00    -0.360 OA
HETATM   46  H   UNL N   1      -8.896   6.993  66.653  0.00  0.00     0.217 HD
ENDBRANCH  13  45
ENDBRANCH   7   8
ENDBRANCH   6   7
BRANCH   1  47
HETATM   47  O   UNL N   1      -9.829  14.976  65.205  0.00  0.00    -0.346 OA
BRANCH  47  48
HETATM   48  C   UNL N   1      -9.355  16.130  65.883  0.00  0.00     0.292 C 
HETATM   49  C   UNL N   1     -10.527  17.134  65.978  0.00  0.00     0.204 C 
HETATM   50  C   UNL N   1     -10.107  18.399  66.754  0.00  0.00     0.183 C 
HETATM   51  C   UNL N   1      -9.492  17.966  68.101  0.00  0.00     0.180 C 
HETATM   52  C   UNL N   1      -8.377  16.900  67.884  0.00  0.00     0.180 C 
HETATM   53  O   UNL N   1      -8.917  15.783  67.192  0.00  0.00    -0.348 OA
BRANCH  49  54
HETATM   54  O   UNL N   1     -11.047  17.458  64.712  0.00  0.00    -0.388 OA
HETATM   55  H   UNL N   1     -10.343  17.276  64.036  0.00  0.00     0.210 HD
ENDBRANCH  49  54
BRANCH  50  56
HETATM   56  O   UNL N   1      -9.234  19.219  66.006  0.00  0.00    -0.390 OA
HETATM   57  H   UNL N   1      -9.591  19.340  65.092  0.00  0.00     0.210 HD
ENDBRANCH  50  56
BRANCH  51  58
HETATM   58  O   UNL N   1      -9.046  19.084  68.829  0.00  0.00    -0.390 OA
HETATM   59  H   UNL N   1      -9.593  19.143  69.655  0.00  0.00     0.210 HD
ENDBRANCH  51  58
BRANCH  52  60
HETATM   60  C   UNL N   1      -7.833  16.378  69.227  0.00  0.00     0.213 C 
BRANCH  60  61
HETATM   61  O   UNL N   1      -6.500  16.011  69.156  0.00  0.00    -0.319 OA
BRANCH  61  62
HETATM   62  C   UNL N   1      -6.042  14.877  68.563  0.00  0.00     0.259 C 
HETATM   63  O   UNL N   1      -5.392  14.937  67.527  0.00  0.00    -0.265 OA
BRANCH  62  64
HETATM   64  C   UNL N   1      -6.375  13.544  69.187  0.00  0.00     0.116 C 
BRANCH  64  65
HETATM   65  C   UNL N   1      -7.587  12.863  68.527  0.00  0.00     0.048 C 
BRANCH  65  66
HETATM   66  C   UNL N   1      -7.351  11.399  68.229  0.00  0.00    -0.052 A 
HETATM   67  C   UNL N   1      -7.062  10.974  66.929  0.00  0.00     0.047 A 
HETATM   68  C   UNL N   1      -6.814   9.616  66.658  0.00  0.00     0.104 A 
HETATM   69  C   UNL N   1      -6.843   8.669  67.700  0.00  0.00     0.132 A 
HETATM   70  C   UNL N   1      -7.141   9.099  69.038  0.00  0.00     0.104 A 
HETATM   71  C   UNL N   1      -7.391  10.459  69.264  0.00  0.00     0.047 A 
BRANCH  68  72
HETATM   72  O   UNL N   1      -6.535   9.177  65.399  0.00  0.00    -0.353 OA
HETATM   73  C   UNL N   1      -6.648   9.925  64.244  0.00  0.00     0.210 C 
ENDBRANCH  68  72
BRANCH  69  74
HETATM   74  O   UNL N   1      -6.578   7.388  67.353  0.00  0.00    -0.356 OA
HETATM   75  H   UNL N   1      -5.869   7.069  66.795  0.00  0.00     0.218 HD
ENDBRANCH  69  74
BRANCH  70  76
HETATM   76  O   UNL N   1      -7.202   8.300  70.144  0.00  0.00    -0.353 OA
HETATM   77  C   UNL N   1      -7.391   8.610  71.471  0.00  0.00     0.210 C 
ENDBRANCH  70  76
ENDBRANCH  65  66
ENDBRANCH  64  65
ENDBRANCH  62  64
ENDBRANCH  61  62
ENDBRANCH  60  61
ENDBRANCH  52  60
ENDBRANCH  47  48
ENDBRANCH   1  47
BRANCH   2  78
HETATM   78  O   UNL N   1     -13.265  13.835  65.423  0.00  0.00    -0.390 OA
HETATM   79  H   UNL N   1     -13.832  14.625  65.600  0.00  0.00     0.210 HD
ENDBRANCH   2  78
BRANCH   4  80
HETATM   80  C   UNL N   1     -10.573  11.047  63.064  0.00  0.00     0.198 C 
BRANCH  80  81
HETATM   81  O   UNL N   1     -10.053   9.852  63.586  0.00  0.00    -0.398 OA
HETATM   82  H   UNL N   1     -10.409   9.755  64.507  0.00  0.00     0.209 HD
ENDBRANCH  80  81
ENDBRANCH   4  80
BRANCH   3  83
HETATM   83  O   UNL N   1     -12.619  13.211  62.663  0.00  0.00    -0.390 OA
HETATM   84  H   UNL N   1     -12.241  13.510  61.798  0.00  0.00     0.210 HD
ENDBRANCH   3  83
TORSDOF 31
ENDMDL
MODEL 9
REMARK VINA RESULT:      -7.0      2.422      9.712
REMARK  31 active torsions:
REMARK  status: ('A' for Active; 'I' for Inactive)
REMARK    1  A    between atoms: O_1  and  C_2 
REMARK    2  A    between atoms: O_1  and  C_45 
REMARK    3  A    between atoms: C_3  and  O_4 
REMARK    4  A    between atoms: C_5  and  O_6 
REMARK    5  A    between atoms: C_7  and  C_43 
REMARK    6  A    between atoms: C_9  and  O_10 
REMARK    7  A    between atoms: O_10  and  C_11 
REMARK    8  A    between atoms: C_12  and  C_35 
REMARK    9  A    between atoms: C_18  and  O_19 
REMARK   10  A    between atoms: C_21  and  O_22 
REMARK   11  A    between atoms: O_22  and  C_23 
REMARK   12  A    between atoms: C_25  and  C_32 
REMARK   13  A    between atoms: C_26  and  O_27 
REMARK   14  A    between atoms: C_28  and  O_29 
REMARK   15  A    between atoms: C_30  and  O_31 
REMARK   16  A    between atoms: C_32  and  O_33 
REMARK   17  A    between atoms: C_37  and  O_38 
REMARK   18  A    between atoms: C_39  and  O_40 
REMARK   19  A    between atoms: C_43  and  O_44 
REMARK   20  A    between atoms: C_47  and  C_54 
REMARK   21  A    between atoms: C_48  and  O_49 
REMARK   22  A    between atoms: C_50  and  O_51 
REMARK   23  A    between atoms: C_52  and  O_53 
REMARK   24  A    between atoms: C_54  and  O_55 
REMARK   25  A    between atoms: O_55  and  C_56 
REMARK   26  A    between atoms: C_56  and  C_58 
REMARK   27  A    between atoms: C_58  and  C_59 
REMARK   28  A    between atoms: C_59  and  C_60 
REMARK   29  A    between atoms: C_62  and  O_63 
REMARK   30  A    between atoms: C_65  and  O_66 
REMARK   31  A    between atoms: C_67  and  O_68 
ROOT
HETATM    1  C   UNL N   1      -9.646  15.181  69.213  0.00  0.00     0.211 C 
HETATM    2  C   UNL N   1     -10.528  16.449  69.213  0.00  0.00     0.183 C 
HETATM    3  C   UNL N   1     -10.317  17.219  67.878  0.00  0.00     0.180 C 
HETATM    4  C   UNL N   1     -10.544  16.271  66.671  0.00  0.00     0.179 C 
HETATM    5  O   UNL N   1      -9.674  15.157  66.785  0.00  0.00    -0.348 OA
HETATM    6  C   UNL N   1      -9.934  14.350  67.934  0.00  0.00     0.298 C 
ENDROOT
BRANCH   6   7
HETATM    7  O   UNL N   1     -11.197  13.753  67.884  0.00  0.00    -0.311 OA
BRANCH   7   8
HETATM    8  C   UNL N   1     -11.524  12.529  68.424  0.00  0.00     0.157 A 
HETATM    9  C   UNL N   1     -12.126  12.410  69.709  0.00  0.00     0.223 A 
HETATM   10  C   UNL N   1     -12.248  11.148  70.320  0.00  0.00     0.084 A 
HETATM   11  O   UNL N   1     -12.506  13.396  70.295  0.00  0.00    -0.284 OA
HETATM   12  C   UNL N   1     -11.787  10.028  69.595  0.00  0.00     0.096 A 
HETATM   13  C   UNL N   1     -12.756  10.953  71.646  0.00  0.00     0.085 A 
HETATM   14  O   UNL N   1     -11.324  10.164  68.360  0.00  0.00    -0.306 OA
HETATM   15  C   UNL N   1     -11.780   8.757  70.180  0.00  0.00     0.075 A 
HETATM   16  C   UNL N   1     -11.194  11.332  67.732  0.00  0.00     0.124 A 
HETATM   17  C   UNL N   1     -12.205   8.583  71.497  0.00  0.00     0.077 A 
HETATM   18  C   UNL N   1     -12.719   9.682  72.203  0.00  0.00     0.074 A 
BRANCH  16  19
HETATM   19  C   UNL N   1     -10.730  11.271  66.307  0.00  0.00     0.004 A 
HETATM   20  C   UNL N   1      -9.557  10.592  65.913  0.00  0.00     0.017 A 
HETATM   21  C   UNL N   1      -9.113  10.651  64.587  0.00  0.00     0.040 A 
HETATM   22  C   UNL N   1      -9.826  11.375  63.628  0.00  0.00     0.098 A 
HETATM   23  C   UNL N   1     -11.000  12.049  63.998  0.00  0.00     0.099 A 
HETATM   24  C   UNL N   1     -11.440  12.003  65.331  0.00  0.00     0.053 A 
BRANCH  22  25
HETATM   25  O   UNL N   1      -9.364  11.425  62.359  0.00  0.00    -0.358 OA
HETATM   26  H   UNL N   1      -8.420  11.485  62.155  0.00  0.00     0.218 HD
ENDBRANCH  22  25
BRANCH  23  27
HETATM   27  O   UNL N   1     -11.698  12.747  63.077  0.00  0.00    -0.358 OA
HETATM   28  H   UNL N   1     -12.506  13.230  63.303  0.00  0.00     0.218 HD
ENDBRANCH  23  27
ENDBRANCH  16  19
BRANCH  17  29
HETATM   29  O   UNL N   1     -12.046   7.369  72.092  0.00  0.00    -0.318 OA
BRANCH  29  30
HETATM   30  C   UNL N   1     -10.851   6.670  72.034  0.00  0.00     0.298 C 
HETATM   31  C   UNL N   1      -9.791   7.317  72.954  0.00  0.00     0.205 C 
HETATM   32  C   UNL N   1      -8.511   6.449  72.909  0.00  0.00     0.183 C 
HETATM   33  C   UNL N   1      -8.835   4.966  73.213  0.00  0.00     0.180 C 
HETATM   34  C   UNL N   1      -9.965   4.517  72.259  0.00  0.00     0.179 C 
HETATM   35  O   UNL N   1     -11.101   5.335  72.462  0.00  0.00    -0.348 OA
BRANCH  31  36
HETATM   36  O   UNL N   1     -10.255   7.473  74.277  0.00  0.00    -0.388 OA
HETATM   37  H   UNL N   1     -11.147   7.904  74.268  0.00  0.00     0.210 HD
ENDBRANCH  31  36
BRANCH  32  38
HETATM   38  O   UNL N   1      -7.554   6.956  73.802  0.00  0.00    -0.390 OA
HETATM   39  H   UNL N   1      -7.285   7.848  73.459  0.00  0.00     0.210 HD
ENDBRANCH  32  38
BRANCH  33  40
HETATM   40  O   UNL N   1      -9.233   4.826  74.555  0.00  0.00    -0.390 OA
HETATM   41  H   UNL N   1      -9.320   3.854  74.734  0.00  0.00     0.210 HD
ENDBRANCH  33  40
BRANCH  34  42
HETATM   42  C   UNL N   1     -10.368   3.052  72.483  0.00  0.00     0.198 C 
BRANCH  42  43
HETATM   43  O   UNL N   1     -11.318   2.956  73.512  0.00  0.00    -0.398 OA
HETATM   44  H   UNL N   1     -10.947   2.332  74.191  0.00  0.00     0.209 HD
ENDBRANCH  42  43
ENDBRANCH  34  42
ENDBRANCH  29  30
ENDBRANCH  17  29
BRANCH  13  45
HETATM   45  O   UNL N   1     -13.246  11.937  72.441  0.00  0.00    -0.360 OA
HETATM   46  H   UNL N   1     -13.486  11.887  73.370  0.00  0.00     0.217 HD
ENDBRANCH  13  45
ENDBRANCH   7   8
ENDBRANCH   6   7
BRANCH   1  47
HETATM   47  O   UNL N   1      -8.293  15.640  69.214  0.00  0.00    -0.346 OA
BRANCH  47  48
HETATM   48  C   UNL N   1      -7.325  14.618  69.029  0.00  0.00     0.292 C 
HETATM   49  C   UNL N   1      -6.281  15.138  68.014  0.00  0.00     0.204 C 
HETATM   50  C   UNL N   1      -5.159  14.101  67.800  0.00  0.00     0.183 C 
HETATM   51  C   UNL N   1      -4.600  13.691  69.178  0.00  0.00     0.180 C 
HETATM   52  C   UNL N   1      -5.750  13.259  70.136  0.00  0.00     0.180 C 
HETATM   53  O   UNL N   1      -6.684  14.322  70.264  0.00  0.00    -0.348 OA
BRANCH  49  54
HETATM   54  O   UNL N   1      -6.872  15.513  66.795  0.00  0.00    -0.388 OA
HETATM   55  H   UNL N   1      -7.592  16.168  66.993  0.00  0.00     0.210 HD
ENDBRANCH  49  54
BRANCH  50  56
HETATM   56  O   UNL N   1      -5.596  12.990  67.047  0.00  0.00    -0.390 OA
HETATM   57  H   UNL N   1      -5.133  12.975  66.173  0.00  0.00     0.210 HD
ENDBRANCH  50  56
BRANCH  51  58
HETATM   58  O   UNL N   1      -3.604  12.708  69.041  0.00  0.00    -0.390 OA
HETATM   59  H   UNL N   1      -3.794  11.991  69.701  0.00  0.00     0.210 HD
ENDBRANCH  51  58
BRANCH  52  60
HETATM   60  C   UNL N   1      -5.217  12.955  71.549  0.00  0.00     0.213 C 
BRANCH  60  61
HETATM   61  O   UNL N   1      -5.491  11.660  71.955  0.00  0.00    -0.319 OA
BRANCH  61  62
HETATM   62  C   UNL N   1      -5.019  10.543  71.341  0.00  0.00     0.259 C 
HETATM   63  O   UNL N   1      -3.868  10.501  70.926  0.00  0.00    -0.265 OA
BRANCH  62  64
HETATM   64  C   UNL N   1      -5.948   9.368  71.153  0.00  0.00     0.116 C 
BRANCH  64  65
HETATM   65  C   UNL N   1      -7.247   9.748  70.421  0.00  0.00     0.048 C 
BRANCH  65  66
HETATM   66  C   UNL N   1      -7.409   9.031  69.098  0.00  0.00    -0.052 A 
HETATM   67  C   UNL N   1      -6.483   9.218  68.068  0.00  0.00     0.047 A 
HETATM   68  C   UNL N   1      -6.618   8.529  66.850  0.00  0.00     0.104 A 
HETATM   69  C   UNL N   1      -7.686   7.631  66.658  0.00  0.00     0.132 A 
HETATM   70  C   UNL N   1      -8.642   7.434  67.712  0.00  0.00     0.104 A 
HETATM   71  C   UNL N   1      -8.476   8.147  68.908  0.00  0.00     0.047 A 
BRANCH  68  72
HETATM   72  O   UNL N   1      -5.731   8.699  65.829  0.00  0.00    -0.353 OA
HETATM   73  C   UNL N   1      -5.509   9.878  65.146  0.00  0.00     0.210 C 
ENDBRANCH  68  72
BRANCH  69  74
HETATM   74  O   UNL N   1      -7.731   6.999  65.462  0.00  0.00    -0.356 OA
HETATM   75  H   UNL N   1      -8.410   7.068  64.791  0.00  0.00     0.218 HD
ENDBRANCH  69  74
BRANCH  70  76
HETATM   76  O   UNL N   1      -9.721   6.598  67.673  0.00  0.00    -0.353 OA
HETATM   77  C   UNL N   1     -10.943   6.732  67.055  0.00  0.00     0.210 C 
ENDBRANCH  70  76
ENDBRANCH  65  66
ENDBRANCH  64  65
ENDBRANCH  62  64
ENDBRANCH  61  62
ENDBRANCH  60  61
ENDBRANCH  52  60
ENDBRANCH  47  48
ENDBRANCH   1  47
BRANCH   2  78
HETATM   78  O   UNL N   1     -11.877  16.133  69.476  0.00  0.00    -0.390 OA
HETATM   79  H   UNL N   1     -11.988  15.154  69.549  0.00  0.00     0.210 HD
ENDBRANCH   2  78
BRANCH   4  80
HETATM   80  C   UNL N   1     -10.231  16.949  65.327  0.00  0.00     0.198 C 
BRANCH  80  81
HETATM   81  O   UNL N   1     -11.060  16.463  64.304  0.00  0.00    -0.398 OA
HETATM   82  H   UNL N   1     -10.538  15.784  63.802  0.00  0.00     0.209 HD
ENDBRANCH  80  81
ENDBRANCH   4  80
BRANCH   3  83
HETATM   83  O   UNL N   1     -11.100  18.386  67.819  0.00  0.00    -0.390 OA
HETATM   84  H   UNL N   1     -10.854  18.880  66.996  0.00  0.00     0.210 HD
ENDBRANCH   3  83
TORSDOF 31
ENDMDL
