# Supplementary material for: Structure-based computational screening of 470 natural quercetin derivatives for identification of SARS-CoV-2 Mpro inhibitor
Source: PeerJ. 2023 Mar 14;11:e14915. doi: 10.7717/peerj.14915 (PMC10022500; doi:10.7717/peerj.14915)
Supplement: Supplemental Information 1 [file peerj-11-14915-s001.zip › Screening 470 Quercetin Derivates as Anticovid/Docking results/32_uff_E=1009.72_out.pdbqt]

MODEL 1
REMARK VINA RESULT:      -9.4      0.000      0.000
REMARK  24 active torsions:
REMARK  status: ('A' for Active; 'I' for Inactive)
REMARK    1  A    between atoms: O_1  and  C_2 
REMARK    2  A    between atoms: O_1  and  C_44 
REMARK    3  A    between atoms: C_3  and  O_4 
REMARK    4  A    between atoms: C_5  and  O_6 
REMARK    5  A    between atoms: C_7  and  C_42 
REMARK    6  A    between atoms: C_9  and  O_10 
REMARK    7  A    between atoms: O_10  and  C_11 
REMARK    8  A    between atoms: C_12  and  C_34 
REMARK    9  A    between atoms: C_18  and  O_19 
REMARK   10  A    between atoms: C_21  and  O_22 
REMARK   11  A    between atoms: O_22  and  C_23 
REMARK   12  A    between atoms: C_26  and  O_27 
REMARK   13  A    between atoms: C_28  and  O_29 
REMARK   14  A    between atoms: C_30  and  O_31 
REMARK   15  A    between atoms: C_36  and  O_37 
REMARK   16  A    between atoms: C_38  and  O_39 
REMARK   17  A    between atoms: C_42  and  O_43 
REMARK   18  A    between atoms: C_46  and  C_61 
REMARK   19  A    between atoms: C_47  and  O_48 
REMARK   20  A    between atoms: C_49  and  O_50 
REMARK   21  A    between atoms: O_50  and  C_51 
REMARK   22  A    between atoms: C_51  and  C_53 
REMARK   23  A    between atoms: C_59  and  O_60 
REMARK   24  A    between atoms: C_61  and  O_62 
ROOT
HETATM    1  C   UNL N   1     -11.301  11.202  68.517  0.00  0.00     0.157 A 
HETATM    2  C   UNL N   1     -11.697  11.380  69.871  0.00  0.00     0.124 A 
HETATM    3  O   UNL N   1     -11.682  10.337  70.694  0.00  0.00    -0.306 OA
HETATM    4  C   UNL N   1     -11.289   9.123  70.352  0.00  0.00     0.096 A 
HETATM    5  C   UNL N   1     -10.806   8.854  69.052  0.00  0.00     0.084 A 
HETATM    6  C   UNL N   1     -10.812   9.926  68.126  0.00  0.00     0.223 A 
HETATM    7  O   UNL N   1     -10.442   9.749  66.986  0.00  0.00    -0.284 OA
HETATM    8  C   UNL N   1     -10.402   7.513  68.739  0.00  0.00     0.085 A 
HETATM    9  C   UNL N   1     -10.561   6.511  69.699  0.00  0.00     0.074 A 
HETATM   10  C   UNL N   1     -11.092   6.793  70.969  0.00  0.00     0.077 A 
HETATM   11  C   UNL N   1     -11.412   8.104  71.296  0.00  0.00     0.075 A 
ENDROOT
BRANCH   1  12
HETATM   12  O   UNL N   1     -11.495  12.212  67.604  0.00  0.00    -0.311 OA
BRANCH  12  13
HETATM   13  C   UNL N   1     -10.466  13.006  67.078  0.00  0.00     0.298 C 
HETATM   14  C   UNL N   1     -10.835  14.498  66.870  0.00  0.00     0.211 C 
HETATM   15  C   UNL N   1     -11.984  14.561  65.827  0.00  0.00     0.183 C 
HETATM   16  C   UNL N   1     -11.487  13.892  64.524  0.00  0.00     0.180 C 
HETATM   17  C   UNL N   1     -11.013  12.455  64.843  0.00  0.00     0.179 C 
HETATM   18  O   UNL N   1      -9.997  12.461  65.844  0.00  0.00    -0.348 OA
BRANCH  14  19
HETATM   19  O   UNL N   1      -9.633  15.120  66.409  0.00  0.00    -0.346 OA
BRANCH  19  20
HETATM   20  C   UNL N   1      -9.228  16.270  67.131  0.00  0.00     0.292 C 
HETATM   21  C   UNL N   1      -7.712  16.469  66.870  0.00  0.00     0.205 C 
HETATM   22  C   UNL N   1      -7.184  17.790  67.481  0.00  0.00     0.197 C 
HETATM   23  C   UNL N   1      -8.119  18.947  67.036  0.00  0.00     0.181 C 
HETATM   24  C   UNL N   1      -9.598  18.575  67.318  0.00  0.00     0.179 C 
HETATM   25  O   UNL N   1      -9.906  17.395  66.610  0.00  0.00    -0.348 OA
BRANCH  21  26
HETATM   26  O   UNL N   1      -6.952  15.366  67.298  0.00  0.00    -0.388 OA
HETATM   27  H   UNL N   1      -7.515  14.836  67.920  0.00  0.00     0.210 HD
ENDBRANCH  21  26
BRANCH  22  28
HETATM   28  O   UNL N   1      -7.097  17.678  68.865  0.00  0.00    -0.306 OA
BRANCH  28  29
HETATM   29  C   UNL N   1      -5.911  17.642  69.543  0.00  0.00     0.293 C 
HETATM   30  O   UNL N   1      -5.392  16.568  69.820  0.00  0.00    -0.259 OA
BRANCH  29  31
HETATM   31  C   UNL N   1      -5.269  18.897  70.005  0.00  0.00     0.039 A 
HETATM   32  C   UNL N   1      -5.418  19.331  71.334  0.00  0.00     0.017 A 
HETATM   33  C   UNL N   1      -4.785  20.503  71.766  0.00  0.00     0.001 A 
HETATM   34  C   UNL N   1      -4.006  21.250  70.879  0.00  0.00     0.000 A 
HETATM   35  C   UNL N   1      -3.857  20.829  69.557  0.00  0.00     0.001 A 
HETATM   36  C   UNL N   1      -4.482  19.659  69.120  0.00  0.00     0.017 A 
ENDBRANCH  29  31
ENDBRANCH  28  29
ENDBRANCH  22  28
BRANCH  23  37
HETATM   37  O   UNL N   1      -7.746  20.172  67.614  0.00  0.00    -0.390 OA
HETATM   38  H   UNL N   1      -7.372  20.747  66.897  0.00  0.00     0.210 HD
ENDBRANCH  23  37
BRANCH  24  39
HETATM   39  C   UNL N   1     -10.580  19.648  66.827  0.00  0.00     0.198 C 
BRANCH  39  40
HETATM   40  O   UNL N   1     -10.103  20.294  65.677  0.00  0.00    -0.398 OA
HETATM   41  H   UNL N   1      -9.223  19.891  65.458  0.00  0.00     0.209 HD
ENDBRANCH  39  40
ENDBRANCH  24  39
ENDBRANCH  19  20
ENDBRANCH  14  19
BRANCH  15  42
HETATM   42  O   UNL N   1     -13.110  13.906  66.341  0.00  0.00    -0.390 OA
HETATM   43  H   UNL N   1     -13.033  13.882  67.329  0.00  0.00     0.210 HD
ENDBRANCH  15  42
BRANCH  16  44
HETATM   44  O   UNL N   1     -12.504  13.864  63.555  0.00  0.00    -0.390 OA
HETATM   45  H   UNL N   1     -13.347  13.643  64.032  0.00  0.00     0.210 HD
ENDBRANCH  16  44
BRANCH  17  46
HETATM   46  C   UNL N   1     -10.463  11.758  63.589  0.00  0.00     0.198 C 
BRANCH  46  47
HETATM   47  O   UNL N   1     -11.495  11.184  62.832  0.00  0.00    -0.398 OA
HETATM   48  H   UNL N   1     -11.407  11.535  61.909  0.00  0.00     0.209 HD
ENDBRANCH  46  47
ENDBRANCH  17  46
ENDBRANCH  12  13
ENDBRANCH   1  12
BRANCH   2  49
HETATM   49  C   UNL N   1     -12.237  12.654  70.436  0.00  0.00     0.004 A 
HETATM   50  C   UNL N   1     -13.120  12.576  71.532  0.00  0.00     0.017 A 
HETATM   51  C   UNL N   1     -13.679  13.728  72.085  0.00  0.00     0.040 A 
HETATM   52  C   UNL N   1     -13.358  14.984  71.573  0.00  0.00     0.098 A 
HETATM   53  C   UNL N   1     -12.453  15.088  70.500  0.00  0.00     0.099 A 
HETATM   54  C   UNL N   1     -11.894  13.925  69.940  0.00  0.00     0.053 A 
BRANCH  52  55
HETATM   55  O   UNL N   1     -13.923  16.081  72.121  0.00  0.00    -0.358 OA
HETATM   56  H   UNL N   1     -13.422  16.888  72.299  0.00  0.00     0.218 HD
ENDBRANCH  52  55
BRANCH  53  57
HETATM   57  O   UNL N   1     -12.129  16.302  70.010  0.00  0.00    -0.358 OA
HETATM   58  H   UNL N   1     -12.159  16.495  69.063  0.00  0.00     0.218 HD
ENDBRANCH  53  57
ENDBRANCH   2  49
BRANCH   8  59
HETATM   59  O   UNL N   1      -9.898   7.126  67.542  0.00  0.00    -0.360 OA
HETATM   60  H   UNL N   1      -9.981   7.581  66.701  0.00  0.00     0.217 HD
ENDBRANCH   8  59
BRANCH  10  61
HETATM   61  O   UNL N   1     -11.369   5.812  71.869  0.00  0.00    -0.318 OA
BRANCH  61  62
HETATM   62  C   UNL N   1     -10.390   5.142  72.582  0.00  0.00     0.298 C 
HETATM   63  C   UNL N   1      -9.730   6.104  73.602  0.00  0.00     0.205 C 
HETATM   64  C   UNL N   1      -8.709   5.304  74.442  0.00  0.00     0.183 C 
HETATM   65  C   UNL N   1      -9.366   4.048  75.056  0.00  0.00     0.178 C 
HETATM   66  C   UNL N   1     -10.036   3.254  73.912  0.00  0.00     0.152 C 
HETATM   67  O   UNL N   1     -11.005   4.062  73.275  0.00  0.00    -0.351 OA
HETATM   68  C   UNL N   1     -10.724   1.984  74.416  0.00  0.00     0.042 C 
BRANCH  63  69
HETATM   69  O   UNL N   1     -10.680   6.740  74.430  0.00  0.00    -0.388 OA
HETATM   70  H   UNL N   1     -11.551   6.797  73.959  0.00  0.00     0.210 HD
ENDBRANCH  63  69
BRANCH  64  71
HETATM   71  O   UNL N   1      -8.155   6.125  75.437  0.00  0.00    -0.390 OA
HETATM   72  H   UNL N   1      -8.577   5.859  76.295  0.00  0.00     0.210 HD
ENDBRANCH  64  71
BRANCH  65  73
HETATM   73  O   UNL N   1     -10.316   4.425  76.023  0.00  0.00    -0.390 OA
HETATM   74  H   UNL N   1     -11.050   4.893  75.546  0.00  0.00     0.210 HD
ENDBRANCH  65  73
ENDBRANCH  61  62
ENDBRANCH  10  61
TORSDOF 24
ENDMDL
MODEL 2
REMARK VINA RESULT:      -9.3      1.449      2.101
REMARK  24 active torsions:
REMARK  status: ('A' for Active; 'I' for Inactive)
REMARK    1  A    between atoms: O_1  and  C_2 
REMARK    2  A    between atoms: O_1  and  C_44 
REMARK    3  A    between atoms: C_3  and  O_4 
REMARK    4  A    between atoms: C_5  and  O_6 
REMARK    5  A    between atoms: C_7  and  C_42 
REMARK    6  A    between atoms: C_9  and  O_10 
REMARK    7  A    between atoms: O_10  and  C_11 
REMARK    8  A    between atoms: C_12  and  C_34 
REMARK    9  A    between atoms: C_18  and  O_19 
REMARK   10  A    between atoms: C_21  and  O_22 
REMARK   11  A    between atoms: O_22  and  C_23 
REMARK   12  A    between atoms: C_26  and  O_27 
REMARK   13  A    between atoms: C_28  and  O_29 
REMARK   14  A    between atoms: C_30  and  O_31 
REMARK   15  A    between atoms: C_36  and  O_37 
REMARK   16  A    between atoms: C_38  and  O_39 
REMARK   17  A    between atoms: C_42  and  O_43 
REMARK   18  A    between atoms: C_46  and  C_61 
REMARK   19  A    between atoms: C_47  and  O_48 
REMARK   20  A    between atoms: C_49  and  O_50 
REMARK   21  A    between atoms: O_50  and  C_51 
REMARK   22  A    between atoms: C_51  and  C_53 
REMARK   23  A    between atoms: C_59  and  O_60 
REMARK   24  A    between atoms: C_61  and  O_62 
ROOT
HETATM    1  C   UNL N   1     -11.325  11.391  68.151  0.00  0.00     0.157 A 
HETATM    2  C   UNL N   1     -11.588  11.521  69.542  0.00  0.00     0.124 A 
HETATM    3  O   UNL N   1     -11.466  10.458  70.329  0.00  0.00    -0.306 OA
HETATM    4  C   UNL N   1     -11.081   9.264  69.914  0.00  0.00     0.096 A 
HETATM    5  C   UNL N   1     -10.724   9.043  68.566  0.00  0.00     0.084 A 
HETATM    6  C   UNL N   1     -10.847  10.139  67.676  0.00  0.00     0.223 A 
HETATM    7  O   UNL N   1     -10.588  10.003  66.501  0.00  0.00    -0.284 OA
HETATM    8  C   UNL N   1     -10.322   7.721  68.175  0.00  0.00     0.085 A 
HETATM    9  C   UNL N   1     -10.360   6.691  69.116  0.00  0.00     0.074 A 
HETATM   10  C   UNL N   1     -10.768   6.924  70.440  0.00  0.00     0.077 A 
HETATM   11  C   UNL N   1     -11.086   8.217  70.836  0.00  0.00     0.075 A 
ENDROOT
BRANCH   1  12
HETATM   12  O   UNL N   1     -11.633  12.420  67.292  0.00  0.00    -0.311 OA
BRANCH  12  13
HETATM   13  C   UNL N   1     -10.695  13.333  66.791  0.00  0.00     0.298 C 
HETATM   14  C   UNL N   1     -11.267  14.734  66.453  0.00  0.00     0.211 C 
HETATM   15  C   UNL N   1     -12.319  14.557  65.324  0.00  0.00     0.183 C 
HETATM   16  C   UNL N   1     -11.617  13.901  64.112  0.00  0.00     0.180 C 
HETATM   17  C   UNL N   1     -10.959  12.576  64.566  0.00  0.00     0.179 C 
HETATM   18  O   UNL N   1     -10.045  12.799  65.637  0.00  0.00    -0.348 OA
BRANCH  14  19
HETATM   19  O   UNL N   1     -10.138  15.510  66.040  0.00  0.00    -0.346 OA
BRANCH  19  20
HETATM   20  C   UNL N   1      -9.519  16.272  67.062  0.00  0.00     0.292 C 
HETATM   21  C   UNL N   1      -7.993  16.264  66.784  0.00  0.00     0.205 C 
HETATM   22  C   UNL N   1      -7.221  17.197  67.748  0.00  0.00     0.197 C 
HETATM   23  C   UNL N   1      -7.915  18.586  67.751  0.00  0.00     0.181 C 
HETATM   24  C   UNL N   1      -9.437  18.420  67.992  0.00  0.00     0.179 C 
HETATM   25  O   UNL N   1      -9.968  17.608  66.968  0.00  0.00    -0.348 OA
BRANCH  21  26
HETATM   26  O   UNL N   1      -7.460  14.963  66.793  0.00  0.00    -0.388 OA
HETATM   27  H   UNL N   1      -6.543  15.011  66.418  0.00  0.00     0.210 HD
ENDBRANCH  21  26
BRANCH  22  28
HETATM   28  O   UNL N   1      -7.156  16.631  69.016  0.00  0.00    -0.306 OA
BRANCH  28  29
HETATM   29  C   UNL N   1      -6.003  16.546  69.744  0.00  0.00     0.293 C 
HETATM   30  O   UNL N   1      -5.258  17.514  69.832  0.00  0.00    -0.259 OA
BRANCH  29  31
HETATM   31  C   UNL N   1      -5.606  15.267  70.383  0.00  0.00     0.039 A 
HETATM   32  C   UNL N   1      -4.758  15.259  71.504  0.00  0.00     0.017 A 
HETATM   33  C   UNL N   1      -4.412  14.048  72.115  0.00  0.00     0.001 A 
HETATM   34  C   UNL N   1      -4.903  12.840  71.612  0.00  0.00     0.000 A 
HETATM   35  C   UNL N   1      -5.740  12.839  70.495  0.00  0.00     0.001 A 
HETATM   36  C   UNL N   1      -6.093  14.044  69.883  0.00  0.00     0.017 A 
ENDBRANCH  29  31
ENDBRANCH  28  29
ENDBRANCH  22  28
BRANCH  23  37
HETATM   37  O   UNL N   1      -7.312  19.470  68.662  0.00  0.00    -0.390 OA
HETATM   38  H   UNL N   1      -7.070  18.953  69.474  0.00  0.00     0.210 HD
ENDBRANCH  23  37
BRANCH  24  39
HETATM   39  C   UNL N   1     -10.195  19.754  67.928  0.00  0.00     0.198 C 
BRANCH  39  40
HETATM   40  O   UNL N   1      -9.551  20.670  67.082  0.00  0.00    -0.398 OA
HETATM   41  H   UNL N   1      -8.643  20.821  67.452  0.00  0.00     0.209 HD
ENDBRANCH  39  40
ENDBRANCH  24  39
ENDBRANCH  19  20
ENDBRANCH  14  19
BRANCH  15  42
HETATM   42  O   UNL N   1     -13.373  13.763  65.796  0.00  0.00    -0.390 OA
HETATM   43  H   UNL N   1     -13.484  13.937  66.766  0.00  0.00     0.210 HD
ENDBRANCH  15  42
BRANCH  16  44
HETATM   44  O   UNL N   1     -12.532  13.657  63.073  0.00  0.00    -0.390 OA
HETATM   45  H   UNL N   1     -13.127  12.925  63.382  0.00  0.00     0.210 HD
ENDBRANCH  16  44
BRANCH  17  46
HETATM   46  C   UNL N   1     -10.205  11.904  63.408  0.00  0.00     0.198 C 
BRANCH  46  47
HETATM   47  O   UNL N   1     -11.023  10.986  62.732  0.00  0.00    -0.398 OA
HETATM   48  H   UNL N   1     -10.577  10.781  61.871  0.00  0.00     0.209 HD
ENDBRANCH  46  47
ENDBRANCH  17  46
ENDBRANCH  12  13
ENDBRANCH   1  12
BRANCH   2  49
HETATM   49  C   UNL N   1     -12.099  12.765  70.196  0.00  0.00     0.004 A 
HETATM   50  C   UNL N   1     -13.000  12.632  71.272  0.00  0.00     0.017 A 
HETATM   51  C   UNL N   1     -13.532  13.755  71.903  0.00  0.00     0.040 A 
HETATM   52  C   UNL N   1     -13.167  15.036  71.491  0.00  0.00     0.098 A 
HETATM   53  C   UNL N   1     -12.245  15.192  70.441  0.00  0.00     0.099 A 
HETATM   54  C   UNL N   1     -11.711  14.058  69.801  0.00  0.00     0.053 A 
BRANCH  52  55
HETATM   55  O   UNL N   1     -13.709  16.105  72.114  0.00  0.00    -0.358 OA
HETATM   56  H   UNL N   1     -14.410  16.638  71.713  0.00  0.00     0.218 HD
ENDBRANCH  52  55
BRANCH  53  57
HETATM   57  O   UNL N   1     -11.878  16.430  70.048  0.00  0.00    -0.358 OA
HETATM   58  H   UNL N   1     -11.195  16.571  69.378  0.00  0.00     0.218 HD
ENDBRANCH  53  57
ENDBRANCH   2  49
BRANCH   8  59
HETATM   59  O   UNL N   1      -9.931   7.380  66.923  0.00  0.00    -0.360 OA
HETATM   60  H   UNL N   1     -10.492   7.117  66.189  0.00  0.00     0.217 HD
ENDBRANCH   8  59
BRANCH  10  61
HETATM   61  O   UNL N   1     -10.932   5.912  71.334  0.00  0.00    -0.318 OA
BRANCH  61  62
HETATM   62  C   UNL N   1      -9.954   5.540  72.240  0.00  0.00     0.298 C 
HETATM   63  C   UNL N   1      -9.845   6.602  73.363  0.00  0.00     0.205 C 
HETATM   64  C   UNL N   1      -8.813   6.113  74.404  0.00  0.00     0.183 C 
HETATM   65  C   UNL N   1      -9.151   4.683  74.884  0.00  0.00     0.178 C 
HETATM   66  C   UNL N   1      -9.297   3.785  73.636  0.00  0.00     0.152 C 
HETATM   67  O   UNL N   1     -10.324   4.287  72.804  0.00  0.00    -0.351 OA
HETATM   68  C   UNL N   1      -9.638   2.339  74.001  0.00  0.00     0.042 C 
BRANCH  63  69
HETATM   69  O   UNL N   1     -11.091   6.867  73.971  0.00  0.00    -0.388 OA
HETATM   70  H   UNL N   1     -11.243   6.231  74.717  0.00  0.00     0.210 HD
ENDBRANCH  63  69
BRANCH  64  71
HETATM   71  O   UNL N   1      -8.754   7.009  75.483  0.00  0.00    -0.390 OA
HETATM   72  H   UNL N   1      -7.951   6.767  76.013  0.00  0.00     0.210 HD
ENDBRANCH  64  71
BRANCH  65  73
HETATM   73  O   UNL N   1     -10.344   4.695  75.630  0.00  0.00    -0.390 OA
HETATM   74  H   UNL N   1     -10.097   4.559  76.582  0.00  0.00     0.210 HD
ENDBRANCH  65  73
ENDBRANCH  61  62
ENDBRANCH  10  61
TORSDOF 24
ENDMDL
MODEL 3
REMARK VINA RESULT:      -9.1      4.390      8.534
REMARK  24 active torsions:
REMARK  status: ('A' for Active; 'I' for Inactive)
REMARK    1  A    between atoms: O_1  and  C_2 
REMARK    2  A    between atoms: O_1  and  C_44 
REMARK    3  A    between atoms: C_3  and  O_4 
REMARK    4  A    between atoms: C_5  and  O_6 
REMARK    5  A    between atoms: C_7  and  C_42 
REMARK    6  A    between atoms: C_9  and  O_10 
REMARK    7  A    between atoms: O_10  and  C_11 
REMARK    8  A    between atoms: C_12  and  C_34 
REMARK    9  A    between atoms: C_18  and  O_19 
REMARK   10  A    between atoms: C_21  and  O_22 
REMARK   11  A    between atoms: O_22  and  C_23 
REMARK   12  A    between atoms: C_26  and  O_27 
REMARK   13  A    between atoms: C_28  and  O_29 
REMARK   14  A    between atoms: C_30  and  O_31 
REMARK   15  A    between atoms: C_36  and  O_37 
REMARK   16  A    between atoms: C_38  and  O_39 
REMARK   17  A    between atoms: C_42  and  O_43 
REMARK   18  A    between atoms: C_46  and  C_61 
REMARK   19  A    between atoms: C_47  and  O_48 
REMARK   20  A    between atoms: C_49  and  O_50 
REMARK   21  A    between atoms: O_50  and  C_51 
REMARK   22  A    between atoms: C_51  and  C_53 
REMARK   23  A    between atoms: C_59  and  O_60 
REMARK   24  A    between atoms: C_61  and  O_62 
ROOT
HETATM    1  C   UNL N   1      -4.579  16.096  68.883  0.00  0.00     0.157 A 
HETATM    2  C   UNL N   1      -4.222  16.707  70.115  0.00  0.00     0.124 A 
HETATM    3  O   UNL N   1      -3.853  15.942  71.137  0.00  0.00    -0.306 OA
HETATM    4  C   UNL N   1      -3.761  14.625  71.087  0.00  0.00     0.096 A 
HETATM    5  C   UNL N   1      -4.022  13.923  69.889  0.00  0.00     0.084 A 
HETATM    6  C   UNL N   1      -4.433  14.686  68.769  0.00  0.00     0.223 A 
HETATM    7  O   UNL N   1      -4.704  14.138  67.723  0.00  0.00    -0.284 OA
HETATM    8  C   UNL N   1      -3.914  12.491  69.901  0.00  0.00     0.085 A 
HETATM    9  C   UNL N   1      -3.623  11.839  71.101  0.00  0.00     0.074 A 
HETATM   10  C   UNL N   1      -3.418  12.556  72.291  0.00  0.00     0.077 A 
HETATM   11  C   UNL N   1      -3.449  13.944  72.264  0.00  0.00     0.075 A 
ENDROOT
BRANCH   1  12
HETATM   12  O   UNL N   1      -5.149  16.846  67.881  0.00  0.00    -0.311 OA
BRANCH  12  13
HETATM   13  C   UNL N   1      -6.530  17.030  67.725  0.00  0.00     0.298 C 
HETATM   14  C   UNL N   1      -7.064  16.775  66.291  0.00  0.00     0.211 C 
HETATM   15  C   UNL N   1      -6.396  17.811  65.346  0.00  0.00     0.183 C 
HETATM   16  C   UNL N   1      -6.748  19.227  65.860  0.00  0.00     0.180 C 
HETATM   17  C   UNL N   1      -6.303  19.353  67.337  0.00  0.00     0.179 C 
HETATM   18  O   UNL N   1      -6.908  18.343  68.141  0.00  0.00    -0.348 OA
BRANCH  14  19
HETATM   19  O   UNL N   1      -8.481  16.943  66.385  0.00  0.00    -0.346 OA
BRANCH  19  20
HETATM   20  C   UNL N   1      -9.210  15.776  66.723  0.00  0.00     0.292 C 
HETATM   21  C   UNL N   1     -10.486  16.230  67.479  0.00  0.00     0.205 C 
HETATM   22  C   UNL N   1     -11.446  15.050  67.765  0.00  0.00     0.197 C 
HETATM   23  C   UNL N   1     -11.669  14.265  66.445  0.00  0.00     0.181 C 
HETATM   24  C   UNL N   1     -10.305  13.928  65.789  0.00  0.00     0.179 C 
HETATM   25  O   UNL N   1      -9.620  15.135  65.533  0.00  0.00    -0.348 OA
BRANCH  21  26
HETATM   26  O   UNL N   1     -10.180  16.940  68.654  0.00  0.00    -0.388 OA
HETATM   27  H   UNL N   1     -10.561  16.434  69.419  0.00  0.00     0.210 HD
ENDBRANCH  21  26
BRANCH  22  28
HETATM   28  O   UNL N   1     -10.933  14.250  68.781  0.00  0.00    -0.306 OA
BRANCH  28  29
HETATM   29  C   UNL N   1     -11.714  13.633  69.718  0.00  0.00     0.293 C 
HETATM   30  O   UNL N   1     -11.996  12.447  69.600  0.00  0.00    -0.259 OA
BRANCH  29  31
HETATM   31  C   UNL N   1     -12.280  14.402  70.853  0.00  0.00     0.039 A 
HETATM   32  C   UNL N   1     -13.581  14.142  71.318  0.00  0.00     0.017 A 
HETATM   33  C   UNL N   1     -14.095  14.856  72.407  0.00  0.00     0.001 A 
HETATM   34  C   UNL N   1     -13.320  15.834  73.035  0.00  0.00     0.000 A 
HETATM   35  C   UNL N   1     -12.030  16.104  72.577  0.00  0.00     0.001 A 
HETATM   36  C   UNL N   1     -11.509  15.392  71.493  0.00  0.00     0.017 A 
ENDBRANCH  29  31
ENDBRANCH  28  29
ENDBRANCH  22  28
BRANCH  23  37
HETATM   37  O   UNL N   1     -12.474  13.130  66.640  0.00  0.00    -0.390 OA
HETATM   38  H   UNL N   1     -13.410  13.379  66.422  0.00  0.00     0.210 HD
ENDBRANCH  23  37
BRANCH  24  39
HETATM   39  C   UNL N   1     -10.459  13.219  64.435  0.00  0.00     0.198 C 
BRANCH  39  40
HETATM   40  O   UNL N   1     -11.623  13.632  63.770  0.00  0.00    -0.398 OA
HETATM   41  H   UNL N   1     -12.305  13.824  64.463  0.00  0.00     0.209 HD
ENDBRANCH  39  40
ENDBRANCH  24  39
ENDBRANCH  19  20
ENDBRANCH  14  19
BRANCH  15  42
HETATM   42  O   UNL N   1      -5.012  17.600  65.334  0.00  0.00    -0.390 OA
HETATM   43  H   UNL N   1      -4.595  18.294  64.762  0.00  0.00     0.210 HD
ENDBRANCH  15  42
BRANCH  16  44
HETATM   44  O   UNL N   1      -6.123  20.214  65.079  0.00  0.00    -0.390 OA
HETATM   45  H   UNL N   1      -6.669  21.038  65.169  0.00  0.00     0.210 HD
ENDBRANCH  16  44
BRANCH  17  46
HETATM   46  C   UNL N   1      -6.672  20.728  67.914  0.00  0.00     0.198 C 
BRANCH  46  47
HETATM   47  O   UNL N   1      -7.632  21.373  67.118  0.00  0.00    -0.398 OA
HETATM   48  H   UNL N   1      -7.645  22.324  67.397  0.00  0.00     0.209 HD
ENDBRANCH  46  47
ENDBRANCH  17  46
ENDBRANCH  12  13
ENDBRANCH   1  12
BRANCH   2  49
HETATM   49  C   UNL N   1      -4.324  18.172  70.397  0.00  0.00     0.004 A 
HETATM   50  C   UNL N   1      -3.317  19.020  69.892  0.00  0.00     0.017 A 
HETATM   51  C   UNL N   1      -3.343  20.391  70.145  0.00  0.00     0.040 A 
HETATM   52  C   UNL N   1      -4.379  20.952  70.890  0.00  0.00     0.098 A 
HETATM   53  C   UNL N   1      -5.411  20.129  71.376  0.00  0.00     0.099 A 
HETATM   54  C   UNL N   1      -5.382  18.745  71.124  0.00  0.00     0.053 A 
BRANCH  52  55
HETATM   55  O   UNL N   1      -4.370  22.281  71.129  0.00  0.00    -0.358 OA
HETATM   56  H   UNL N   1      -4.830  22.675  71.883  0.00  0.00     0.218 HD
ENDBRANCH  52  55
BRANCH  53  57
HETATM   57  O   UNL N   1      -6.423  20.670  72.086  0.00  0.00    -0.358 OA
HETATM   58  H   UNL N   1      -6.924  20.156  72.733  0.00  0.00     0.218 HD
ENDBRANCH  53  57
ENDBRANCH   2  49
BRANCH   8  59
HETATM   59  O   UNL N   1      -4.111  11.701  68.818  0.00  0.00    -0.360 OA
HETATM   60  H   UNL N   1      -3.459  11.434  68.165  0.00  0.00     0.217 HD
ENDBRANCH   8  59
BRANCH  10  61
HETATM   61  O   UNL N   1      -3.258  11.934  73.490  0.00  0.00    -0.318 OA
BRANCH  61  62
HETATM   62  C   UNL N   1      -3.777  12.429  74.674  0.00  0.00     0.298 C 
HETATM   63  C   UNL N   1      -5.274  12.044  74.793  0.00  0.00     0.205 C 
HETATM   64  C   UNL N   1      -5.798  12.530  76.163  0.00  0.00     0.183 C 
HETATM   65  C   UNL N   1      -4.896  12.021  77.310  0.00  0.00     0.178 C 
HETATM   66  C   UNL N   1      -3.440  12.427  76.986  0.00  0.00     0.152 C 
HETATM   67  O   UNL N   1      -3.049  11.855  75.754  0.00  0.00    -0.351 OA
HETATM   68  C   UNL N   1      -2.458  11.965  78.063  0.00  0.00     0.042 C 
BRANCH  63  69
HETATM   69  O   UNL N   1      -5.483  10.657  74.634  0.00  0.00    -0.388 OA
HETATM   70  H   UNL N   1      -4.992  10.332  73.836  0.00  0.00     0.210 HD
ENDBRANCH  63  69
BRANCH  64  71
HETATM   71  O   UNL N   1      -7.128  12.119  76.344  0.00  0.00    -0.390 OA
HETATM   72  H   UNL N   1      -7.107  11.138  76.490  0.00  0.00     0.210 HD
ENDBRANCH  64  71
BRANCH  65  73
HETATM   73  O   UNL N   1      -5.009  10.624  77.428  0.00  0.00    -0.390 OA
HETATM   74  H   UNL N   1      -4.674  10.377  78.329  0.00  0.00     0.210 HD
ENDBRANCH  65  73
ENDBRANCH  61  62
ENDBRANCH  10  61
TORSDOF 24
ENDMDL
MODEL 4
REMARK VINA RESULT:      -9.0      2.715      6.404
REMARK  24 active torsions:
REMARK  status: ('A' for Active; 'I' for Inactive)
REMARK    1  A    between atoms: O_1  and  C_2 
REMARK    2  A    between atoms: O_1  and  C_44 
REMARK    3  A    between atoms: C_3  and  O_4 
REMARK    4  A    between atoms: C_5  and  O_6 
REMARK    5  A    between atoms: C_7  and  C_42 
REMARK    6  A    between atoms: C_9  and  O_10 
REMARK    7  A    between atoms: O_10  and  C_11 
REMARK    8  A    between atoms: C_12  and  C_34 
REMARK    9  A    between atoms: C_18  and  O_19 
REMARK   10  A    between atoms: C_21  and  O_22 
REMARK   11  A    between atoms: O_22  and  C_23 
REMARK   12  A    between atoms: C_26  and  O_27 
REMARK   13  A    between atoms: C_28  and  O_29 
REMARK   14  A    between atoms: C_30  and  O_31 
REMARK   15  A    between atoms: C_36  and  O_37 
REMARK   16  A    between atoms: C_38  and  O_39 
REMARK   17  A    between atoms: C_42  and  O_43 
REMARK   18  A    between atoms: C_46  and  C_61 
REMARK   19  A    between atoms: C_47  and  O_48 
REMARK   20  A    between atoms: C_49  and  O_50 
REMARK   21  A    between atoms: O_50  and  C_51 
REMARK   22  A    between atoms: C_51  and  C_53 
REMARK   23  A    between atoms: C_59  and  O_60 
REMARK   24  A    between atoms: C_61  and  O_62 
ROOT
HETATM    1  C   UNL N   1     -11.820  13.016  68.442  0.00  0.00     0.157 A 
HETATM    2  C   UNL N   1     -11.667  11.808  67.708  0.00  0.00     0.124 A 
HETATM    3  O   UNL N   1     -11.877  10.647  68.317  0.00  0.00    -0.306 OA
HETATM    4  C   UNL N   1     -12.255  10.524  69.577  0.00  0.00     0.096 A 
HETATM    5  C   UNL N   1     -12.506  11.662  70.375  0.00  0.00     0.084 A 
HETATM    6  C   UNL N   1     -12.286  12.929  69.782  0.00  0.00     0.223 A 
HETATM    7  O   UNL N   1     -12.452  13.941  70.426  0.00  0.00    -0.284 OA
HETATM    8  C   UNL N   1     -12.906  11.463  71.740  0.00  0.00     0.085 A 
HETATM    9  C   UNL N   1     -12.968  10.164  72.249  0.00  0.00     0.074 A 
HETATM   10  C   UNL N   1     -12.664   9.049  71.450  0.00  0.00     0.077 A 
HETATM   11  C   UNL N   1     -12.350   9.238  70.111  0.00  0.00     0.075 A 
ENDROOT
BRANCH   1  12
HETATM   12  O   UNL N   1     -11.419  14.212  67.892  0.00  0.00    -0.311 OA
BRANCH  12  13
HETATM   13  C   UNL N   1     -10.083  14.622  67.791  0.00  0.00     0.298 C 
HETATM   14  C   UNL N   1      -9.571  15.474  68.982  0.00  0.00     0.211 C 
HETATM   15  C   UNL N   1     -10.406  16.783  69.022  0.00  0.00     0.183 C 
HETATM   16  C   UNL N   1     -10.232  17.505  67.665  0.00  0.00     0.180 C 
HETATM   17  C   UNL N   1     -10.637  16.541  66.524  0.00  0.00     0.179 C 
HETATM   18  O   UNL N   1      -9.872  15.339  66.574  0.00  0.00    -0.348 OA
BRANCH  14  19
HETATM   19  O   UNL N   1      -8.187  15.709  68.706  0.00  0.00    -0.346 OA
BRANCH  19  20
HETATM   20  C   UNL N   1      -7.302  14.685  69.128  0.00  0.00     0.292 C 
HETATM   21  C   UNL N   1      -6.432  14.294  67.904  0.00  0.00     0.205 C 
HETATM   22  C   UNL N   1      -5.315  13.291  68.280  0.00  0.00     0.197 C 
HETATM   23  C   UNL N   1      -4.557  13.839  69.519  0.00  0.00     0.181 C 
HETATM   24  C   UNL N   1      -5.565  14.229  70.631  0.00  0.00     0.179 C 
HETATM   25  O   UNL N   1      -6.442  15.208  70.118  0.00  0.00    -0.348 OA
BRANCH  21  26
HETATM   26  O   UNL N   1      -7.209  13.819  66.833  0.00  0.00    -0.388 OA
HETATM   27  H   UNL N   1      -7.224  12.828  66.888  0.00  0.00     0.210 HD
ENDBRANCH  21  26
BRANCH  22  28
HETATM   28  O   UNL N   1      -5.857  12.030  68.503  0.00  0.00    -0.306 OA
BRANCH  28  29
HETATM   29  C   UNL N   1      -6.063  11.114  67.510  0.00  0.00     0.293 C 
HETATM   30  O   UNL N   1      -5.494  11.236  66.432  0.00  0.00    -0.259 OA
BRANCH  29  31
HETATM   31  C   UNL N   1      -7.022   9.998  67.699  0.00  0.00     0.039 A 
HETATM   32  C   UNL N   1      -7.021   8.896  66.826  0.00  0.00     0.017 A 
HETATM   33  C   UNL N   1      -7.913   7.837  67.030  0.00  0.00     0.001 A 
HETATM   34  C   UNL N   1      -8.813   7.870  68.098  0.00  0.00     0.000 A 
HETATM   35  C   UNL N   1      -8.826   8.963  68.967  0.00  0.00     0.001 A 
HETATM   36  C   UNL N   1      -7.935  10.022  68.771  0.00  0.00     0.017 A 
ENDBRANCH  29  31
ENDBRANCH  28  29
ENDBRANCH  22  28
BRANCH  23  37
HETATM   37  O   UNL N   1      -3.571  12.944  69.968  0.00  0.00    -0.390 OA
HETATM   38  H   UNL N   1      -3.300  13.222  70.881  0.00  0.00     0.210 HD
ENDBRANCH  23  37
BRANCH  24  39
HETATM   39  C   UNL N   1      -4.881  14.854  71.856  0.00  0.00     0.198 C 
BRANCH  39  40
HETATM   40  O   UNL N   1      -3.619  15.371  71.531  0.00  0.00    -0.398 OA
HETATM   41  H   UNL N   1      -2.964  14.957  72.150  0.00  0.00     0.209 HD
ENDBRANCH  39  40
ENDBRANCH  24  39
ENDBRANCH  19  20
ENDBRANCH  14  19
BRANCH  15  42
HETATM   42  O   UNL N   1     -11.749  16.466  69.264  0.00  0.00    -0.390 OA
HETATM   43  H   UNL N   1     -11.796  15.920  70.090  0.00  0.00     0.210 HD
ENDBRANCH  15  42
BRANCH  16  44
HETATM   44  O   UNL N   1     -11.014  18.672  67.614  0.00  0.00    -0.390 OA
HETATM   45  H   UNL N   1     -11.944  18.403  67.832  0.00  0.00     0.210 HD
ENDBRANCH  16  44
BRANCH  17  46
HETATM   46  C   UNL N   1     -10.438  17.194  65.147  0.00  0.00     0.198 C 
BRANCH  46  47
HETATM   47  O   UNL N   1     -11.338  16.674  64.204  0.00  0.00    -0.398 OA
HETATM   48  H   UNL N   1     -12.056  17.349  64.089  0.00  0.00     0.209 HD
ENDBRANCH  46  47
ENDBRANCH  17  46
ENDBRANCH  12  13
ENDBRANCH   1  12
BRANCH   2  49
HETATM   49  C   UNL N   1     -11.182  11.729  66.296  0.00  0.00     0.004 A 
HETATM   50  C   UNL N   1     -10.054  10.929  66.021  0.00  0.00     0.017 A 
HETATM   51  C   UNL N   1      -9.538  10.838  64.729  0.00  0.00     0.040 A 
HETATM   52  C   UNL N   1     -10.143  11.525  63.677  0.00  0.00     0.098 A 
HETATM   53  C   UNL N   1     -11.289  12.303  63.922  0.00  0.00     0.099 A 
HETATM   54  C   UNL N   1     -11.806  12.399  65.227  0.00  0.00     0.053 A 
BRANCH  52  55
HETATM   55  O   UNL N   1      -9.613  11.427  62.439  0.00  0.00    -0.358 OA
HETATM   56  H   UNL N   1      -9.039  10.694  62.177  0.00  0.00     0.218 HD
ENDBRANCH  52  55
BRANCH  53  57
HETATM   57  O   UNL N   1     -11.885  12.959  62.905  0.00  0.00    -0.358 OA
HETATM   58  H   UNL N   1     -12.267  13.840  63.020  0.00  0.00     0.218 HD
ENDBRANCH  53  57
ENDBRANCH   2  49
BRANCH   8  59
HETATM   59  O   UNL N   1     -13.202  12.464  72.603  0.00  0.00    -0.360 OA
HETATM   60  H   UNL N   1     -13.873  12.461  73.291  0.00  0.00     0.217 HD
ENDBRANCH   8  59
BRANCH  10  61
HETATM   61  O   UNL N   1     -12.597   7.791  71.962  0.00  0.00    -0.318 OA
BRANCH  61  62
HETATM   62  C   UNL N   1     -11.476   7.295  72.604  0.00  0.00     0.298 C 
HETATM   63  C   UNL N   1     -11.302   5.791  72.272  0.00  0.00     0.205 C 
HETATM   64  C   UNL N   1      -9.995   5.291  72.927  0.00  0.00     0.183 C 
HETATM   65  C   UNL N   1      -8.803   6.192  72.532  0.00  0.00     0.178 C 
HETATM   66  C   UNL N   1      -9.181   7.654  72.861  0.00  0.00     0.152 C 
HETATM   67  O   UNL N   1     -10.341   8.019  72.141  0.00  0.00    -0.351 OA
HETATM   68  C   UNL N   1      -8.064   8.635  72.503  0.00  0.00     0.042 C 
BRANCH  63  69
HETATM   69  O   UNL N   1     -11.297   5.546  70.882  0.00  0.00    -0.388 OA
HETATM   70  H   UNL N   1     -10.714   6.207  70.427  0.00  0.00     0.210 HD
ENDBRANCH  63  69
BRANCH  64  71
HETATM   71  O   UNL N   1      -9.759   3.953  72.573  0.00  0.00    -0.390 OA
HETATM   72  H   UNL N   1      -9.843   3.900  71.586  0.00  0.00     0.210 HD
ENDBRANCH  64  71
BRANCH  65  73
HETATM   73  O   UNL N   1      -8.523   6.047  71.161  0.00  0.00    -0.390 OA
HETATM   74  H   UNL N   1      -8.589   6.948  70.750  0.00  0.00     0.210 HD
ENDBRANCH  65  73
ENDBRANCH  61  62
ENDBRANCH  10  61
TORSDOF 24
ENDMDL
MODEL 5
REMARK VINA RESULT:      -8.5      2.675     10.370
REMARK  24 active torsions:
REMARK  status: ('A' for Active; 'I' for Inactive)
REMARK    1  A    between atoms: O_1  and  C_2 
REMARK    2  A    between atoms: O_1  and  C_44 
REMARK    3  A    between atoms: C_3  and  O_4 
REMARK    4  A    between atoms: C_5  and  O_6 
REMARK    5  A    between atoms: C_7  and  C_42 
REMARK    6  A    between atoms: C_9  and  O_10 
REMARK    7  A    between atoms: O_10  and  C_11 
REMARK    8  A    between atoms: C_12  and  C_34 
REMARK    9  A    between atoms: C_18  and  O_19 
REMARK   10  A    between atoms: C_21  and  O_22 
REMARK   11  A    between atoms: O_22  and  C_23 
REMARK   12  A    between atoms: C_26  and  O_27 
REMARK   13  A    between atoms: C_28  and  O_29 
REMARK   14  A    between atoms: C_30  and  O_31 
REMARK   15  A    between atoms: C_36  and  O_37 
REMARK   16  A    between atoms: C_38  and  O_39 
REMARK   17  A    between atoms: C_42  and  O_43 
REMARK   18  A    between atoms: C_46  and  C_61 
REMARK   19  A    between atoms: C_47  and  O_48 
REMARK   20  A    between atoms: C_49  and  O_50 
REMARK   21  A    between atoms: O_50  and  C_51 
REMARK   22  A    between atoms: C_51  and  C_53 
REMARK   23  A    between atoms: C_59  and  O_60 
REMARK   24  A    between atoms: C_61  and  O_62 
ROOT
HETATM    1  C   UNL N   1      -7.339  12.249  67.348  0.00  0.00     0.157 A 
HETATM    2  C   UNL N   1      -8.227  13.330  67.095  0.00  0.00     0.124 A 
HETATM    3  O   UNL N   1      -7.957  14.526  67.607  0.00  0.00    -0.306 OA
HETATM    4  C   UNL N   1      -6.885  14.803  68.328  0.00  0.00     0.096 A 
HETATM    5  C   UNL N   1      -5.902  13.820  68.577  0.00  0.00     0.084 A 
HETATM    6  C   UNL N   1      -6.143  12.521  68.066  0.00  0.00     0.223 A 
HETATM    7  O   UNL N   1      -5.353  11.627  68.275  0.00  0.00    -0.284 OA
HETATM    8  C   UNL N   1      -4.764  14.181  69.375  0.00  0.00     0.085 A 
HETATM    9  C   UNL N   1      -4.699  15.460  69.930  0.00  0.00     0.074 A 
HETATM   10  C   UNL N   1      -5.714  16.405  69.711  0.00  0.00     0.077 A 
HETATM   11  C   UNL N   1      -6.778  16.080  68.878  0.00  0.00     0.075 A 
ENDROOT
BRANCH   1  12
HETATM   12  O   UNL N   1      -7.696  10.968  66.997  0.00  0.00    -0.311 OA
BRANCH  12  13
HETATM   13  C   UNL N   1      -8.922  10.375  67.328  0.00  0.00     0.298 C 
HETATM   14  C   UNL N   1      -8.984   9.757  68.749  0.00  0.00     0.211 C 
HETATM   15  C   UNL N   1      -7.936   8.612  68.815  0.00  0.00     0.183 C 
HETATM   16  C   UNL N   1      -8.280   7.583  67.711  0.00  0.00     0.180 C 
HETATM   17  C   UNL N   1      -8.329   8.306  66.345  0.00  0.00     0.179 C 
HETATM   18  O   UNL N   1      -9.269   9.378  66.366  0.00  0.00    -0.348 OA
BRANCH  14  19
HETATM   19  O   UNL N   1     -10.327   9.287  68.894  0.00  0.00    -0.346 OA
BRANCH  19  20
HETATM   20  C   UNL N   1     -10.928   9.545  70.151  0.00  0.00     0.292 C 
HETATM   21  C   UNL N   1     -12.342  10.122  69.878  0.00  0.00     0.205 C 
HETATM   22  C   UNL N   1     -13.161  10.299  71.179  0.00  0.00     0.197 C 
HETATM   23  C   UNL N   1     -13.101   8.972  71.983  0.00  0.00     0.181 C 
HETATM   24  C   UNL N   1     -11.630   8.504  72.128  0.00  0.00     0.179 C 
HETATM   25  O   UNL N   1     -11.088   8.322  70.838  0.00  0.00    -0.348 OA
BRANCH  21  26
HETATM   26  O   UNL N   1     -12.292  11.317  69.137  0.00  0.00    -0.388 OA
HETATM   27  H   UNL N   1     -13.221  11.653  69.046  0.00  0.00     0.210 HD
ENDBRANCH  21  26
BRANCH  22  28
HETATM   28  O   UNL N   1     -12.682  11.384  71.905  0.00  0.00    -0.306 OA
BRANCH  28  29
HETATM   29  C   UNL N   1     -13.382  12.545  72.072  0.00  0.00     0.293 C 
HETATM   30  O   UNL N   1     -14.545  12.514  72.455  0.00  0.00    -0.259 OA
BRANCH  29  31
HETATM   31  C   UNL N   1     -12.768  13.852  71.732  0.00  0.00     0.039 A 
HETATM   32  C   UNL N   1     -12.328  14.119  70.423  0.00  0.00     0.017 A 
HETATM   33  C   UNL N   1     -11.774  15.366  70.108  0.00  0.00     0.001 A 
HETATM   34  C   UNL N   1     -11.650  16.350  71.092  0.00  0.00     0.000 A 
HETATM   35  C   UNL N   1     -12.079  16.092  72.395  0.00  0.00     0.001 A 
HETATM   36  C   UNL N   1     -12.637  14.851  72.716  0.00  0.00     0.017 A 
ENDBRANCH  29  31
ENDBRANCH  28  29
ENDBRANCH  22  28
BRANCH  23  37
HETATM   37  O   UNL N   1     -13.763   9.078  73.218  0.00  0.00    -0.390 OA
HETATM   38  H   UNL N   1     -13.076   9.199  73.923  0.00  0.00     0.210 HD
ENDBRANCH  23  37
BRANCH  24  39
HETATM   39  C   UNL N   1     -11.509   7.152  72.847  0.00  0.00     0.198 C 
BRANCH  39  40
HETATM   40  O   UNL N   1     -12.559   6.289  72.499  0.00  0.00    -0.398 OA
HETATM   41  H   UNL N   1     -12.857   6.543  71.588  0.00  0.00     0.209 HD
ENDBRANCH  39  40
ENDBRANCH  24  39
ENDBRANCH  19  20
ENDBRANCH  14  19
BRANCH  15  42
HETATM   42  O   UNL N   1      -6.655   9.148  68.633  0.00  0.00    -0.390 OA
HETATM   43  H   UNL N   1      -6.738  10.133  68.553  0.00  0.00     0.210 HD
ENDBRANCH  15  42
BRANCH  16  44
HETATM   44  O   UNL N   1      -7.330   6.547  67.679  0.00  0.00    -0.390 OA
HETATM   45  H   UNL N   1      -6.498   6.910  68.081  0.00  0.00     0.210 HD
ENDBRANCH  16  44
BRANCH  17  46
HETATM   46  C   UNL N   1      -8.714   7.337  65.216  0.00  0.00     0.198 C 
BRANCH  46  47
HETATM   47  O   UNL N   1      -9.465   6.258  65.706  0.00  0.00    -0.398 OA
HETATM   48  H   UNL N   1      -9.922   5.848  64.927  0.00  0.00     0.209 HD
ENDBRANCH  46  47
ENDBRANCH  17  46
ENDBRANCH  12  13
ENDBRANCH   1  12
BRANCH   2  49
HETATM   49  C   UNL N   1      -9.525  13.209  66.362  0.00  0.00     0.004 A 
HETATM   50  C   UNL N   1     -10.715  13.491  67.062  0.00  0.00     0.017 A 
HETATM   51  C   UNL N   1     -11.957  13.369  66.441  0.00  0.00     0.040 A 
HETATM   52  C   UNL N   1     -12.043  12.980  65.104  0.00  0.00     0.098 A 
HETATM   53  C   UNL N   1     -10.866  12.726  64.377  0.00  0.00     0.099 A 
HETATM   54  C   UNL N   1      -9.613  12.845  65.006  0.00  0.00     0.053 A 
BRANCH  52  55
HETATM   55  O   UNL N   1     -13.260  12.859  64.533  0.00  0.00    -0.358 OA
HETATM   56  H   UNL N   1     -13.384  12.850  63.574  0.00  0.00     0.218 HD
ENDBRANCH  52  55
BRANCH  53  57
HETATM   57  O   UNL N   1     -10.943  12.363  63.080  0.00  0.00    -0.358 OA
HETATM   58  H   UNL N   1     -11.006  11.436  62.812  0.00  0.00     0.218 HD
ENDBRANCH  53  57
ENDBRANCH   2  49
BRANCH   8  59
HETATM   59  O   UNL N   1      -3.739  13.344  69.666  0.00  0.00    -0.360 OA
HETATM   60  H   UNL N   1      -3.765  12.565  70.228  0.00  0.00     0.217 HD
ENDBRANCH   8  59
BRANCH  10  61
HETATM   61  O   UNL N   1      -5.729  17.609  70.344  0.00  0.00    -0.318 OA
BRANCH  61  62
HETATM   62  C   UNL N   1      -4.853  18.635  70.036  0.00  0.00     0.298 C 
HETATM   63  C   UNL N   1      -5.285  19.933  70.765  0.00  0.00     0.205 C 
HETATM   64  C   UNL N   1      -4.237  21.031  70.476  0.00  0.00     0.183 C 
HETATM   65  C   UNL N   1      -2.812  20.534  70.809  0.00  0.00     0.178 C 
HETATM   66  C   UNL N   1      -2.586  19.201  70.061  0.00  0.00     0.152 C 
HETATM   67  O   UNL N   1      -3.552  18.255  70.471  0.00  0.00    -0.351 OA
HETATM   68  C   UNL N   1      -1.198  18.618  70.327  0.00  0.00     0.042 C 
BRANCH  63  69
HETATM   69  O   UNL N   1      -5.443  19.738  72.154  0.00  0.00    -0.388 OA
HETATM   70  H   UNL N   1      -5.667  18.789  72.337  0.00  0.00     0.210 HD
ENDBRANCH  63  69
BRANCH  64  71
HETATM   71  O   UNL N   1      -4.549  22.197  71.194  0.00  0.00    -0.390 OA
HETATM   72  H   UNL N   1      -5.257  21.951  71.845  0.00  0.00     0.210 HD
ENDBRANCH  64  71
BRANCH  65  73
HETATM   73  O   UNL N   1      -2.678  20.354  72.198  0.00  0.00    -0.390 OA
HETATM   74  H   UNL N   1      -2.390  21.224  72.581  0.00  0.00     0.210 HD
ENDBRANCH  65  73
ENDBRANCH  61  62
ENDBRANCH  10  61
TORSDOF 24
ENDMDL
MODEL 6
REMARK VINA RESULT:      -8.5      3.665      8.310
REMARK  24 active torsions:
REMARK  status: ('A' for Active; 'I' for Inactive)
REMARK    1  A    between atoms: O_1  and  C_2 
REMARK    2  A    between atoms: O_1  and  C_44 
REMARK    3  A    between atoms: C_3  and  O_4 
REMARK    4  A    between atoms: C_5  and  O_6 
REMARK    5  A    between atoms: C_7  and  C_42 
REMARK    6  A    between atoms: C_9  and  O_10 
REMARK    7  A    between atoms: O_10  and  C_11 
REMARK    8  A    between atoms: C_12  and  C_34 
REMARK    9  A    between atoms: C_18  and  O_19 
REMARK   10  A    between atoms: C_21  and  O_22 
REMARK   11  A    between atoms: O_22  and  C_23 
REMARK   12  A    between atoms: C_26  and  O_27 
REMARK   13  A    between atoms: C_28  and  O_29 
REMARK   14  A    between atoms: C_30  and  O_31 
REMARK   15  A    between atoms: C_36  and  O_37 
REMARK   16  A    between atoms: C_38  and  O_39 
REMARK   17  A    between atoms: C_42  and  O_43 
REMARK   18  A    between atoms: C_46  and  C_61 
REMARK   19  A    between atoms: C_47  and  O_48 
REMARK   20  A    between atoms: C_49  and  O_50 
REMARK   21  A    between atoms: O_50  and  C_51 
REMARK   22  A    between atoms: C_51  and  C_53 
REMARK   23  A    between atoms: C_59  and  O_60 
REMARK   24  A    between atoms: C_61  and  O_62 
ROOT
HETATM    1  C   UNL N   1      -4.795  16.275  68.856  0.00  0.00     0.157 A 
HETATM    2  C   UNL N   1      -4.459  16.851  70.112  0.00  0.00     0.124 A 
HETATM    3  O   UNL N   1      -4.253  16.057  71.156  0.00  0.00    -0.306 OA
HETATM    4  C   UNL N   1      -4.308  14.738  71.113  0.00  0.00     0.096 A 
HETATM    5  C   UNL N   1      -4.562  14.061  69.899  0.00  0.00     0.084 A 
HETATM    6  C   UNL N   1      -4.803  14.857  68.753  0.00  0.00     0.223 A 
HETATM    7  O   UNL N   1      -5.059  14.335  67.690  0.00  0.00    -0.284 OA
HETATM    8  C   UNL N   1      -4.619  12.626  69.918  0.00  0.00     0.085 A 
HETATM    9  C   UNL N   1      -4.490  11.955  71.135  0.00  0.00     0.074 A 
HETATM   10  C   UNL N   1      -4.290  12.653  72.338  0.00  0.00     0.077 A 
HETATM   11  C   UNL N   1      -4.160  14.035  72.309  0.00  0.00     0.075 A 
ENDROOT
BRANCH   1  12
HETATM   12  O   UNL N   1      -5.203  17.077  67.816  0.00  0.00    -0.311 OA
BRANCH  12  13
HETATM   13  C   UNL N   1      -6.544  17.327  67.496  0.00  0.00     0.298 C 
HETATM   14  C   UNL N   1      -6.897  17.164  65.995  0.00  0.00     0.211 C 
HETATM   15  C   UNL N   1      -6.076  18.214  65.198  0.00  0.00     0.183 C 
HETATM   16  C   UNL N   1      -6.440  19.617  65.737  0.00  0.00     0.180 C 
HETATM   17  C   UNL N   1      -6.185  19.654  67.262  0.00  0.00     0.179 C 
HETATM   18  O   UNL N   1      -6.925  18.634  67.929  0.00  0.00    -0.348 OA
BRANCH  14  19
HETATM   19  O   UNL N   1      -8.308  17.388  65.916  0.00  0.00    -0.346 OA
BRANCH  19  20
HETATM   20  C   UNL N   1      -9.118  16.345  66.431  0.00  0.00     0.292 C 
HETATM   21  C   UNL N   1     -10.350  17.006  67.102  0.00  0.00     0.205 C 
HETATM   22  C   UNL N   1     -11.392  15.960  67.566  0.00  0.00     0.197 C 
HETATM   23  C   UNL N   1     -11.684  14.997  66.384  0.00  0.00     0.181 C 
HETATM   24  C   UNL N   1     -10.354  14.461  65.793  0.00  0.00     0.179 C 
HETATM   25  O   UNL N   1      -9.584  15.559  65.354  0.00  0.00    -0.348 OA
BRANCH  21  26
HETATM   26  O   UNL N   1      -9.983  17.866  68.152  0.00  0.00    -0.388 OA
HETATM   27  H   UNL N   1     -10.481  17.582  68.962  0.00  0.00     0.210 HD
ENDBRANCH  21  26
BRANCH  22  28
HETATM   28  O   UNL N   1     -10.932  15.292  68.696  0.00  0.00    -0.306 OA
BRANCH  28  29
HETATM   29  C   UNL N   1     -11.541  15.373  69.916  0.00  0.00     0.293 C 
HETATM   30  O   UNL N   1     -11.581  16.440  70.516  0.00  0.00    -0.259 OA
BRANCH  29  31
HETATM   31  C   UNL N   1     -12.104  14.160  70.560  0.00  0.00     0.039 A 
HETATM   32  C   UNL N   1     -12.977  14.270  71.657  0.00  0.00     0.017 A 
HETATM   33  C   UNL N   1     -13.523  13.120  72.239  0.00  0.00     0.001 A 
HETATM   34  C   UNL N   1     -13.201  11.857  71.737  0.00  0.00     0.000 A 
HETATM   35  C   UNL N   1     -12.331  11.738  70.652  0.00  0.00     0.001 A 
HETATM   36  C   UNL N   1     -11.786  12.881  70.063  0.00  0.00     0.017 A 
ENDBRANCH  29  31
ENDBRANCH  28  29
ENDBRANCH  22  28
BRANCH  23  37
HETATM   37  O   UNL N   1     -12.569  13.970  66.752  0.00  0.00    -0.390 OA
HETATM   38  H   UNL N   1     -12.047  13.274  67.229  0.00  0.00     0.210 HD
ENDBRANCH  23  37
BRANCH  24  39
HETATM   39  C   UNL N   1     -10.573  13.563  64.567  0.00  0.00     0.198 C 
BRANCH  39  40
HETATM   40  O   UNL N   1     -11.721  13.938  63.854  0.00  0.00    -0.398 OA
HETATM   41  H   UNL N   1     -11.417  14.354  63.006  0.00  0.00     0.209 HD
ENDBRANCH  39  40
ENDBRANCH  24  39
ENDBRANCH  19  20
ENDBRANCH  14  19
BRANCH  15  42
HETATM   42  O   UNL N   1      -4.710  17.945  65.351  0.00  0.00    -0.390 OA
HETATM   43  H   UNL N   1      -4.566  17.573  66.259  0.00  0.00     0.210 HD
ENDBRANCH  15  42
BRANCH  16  44
HETATM   44  O   UNL N   1      -5.683  20.613  65.094  0.00  0.00    -0.390 OA
HETATM   45  H   UNL N   1      -6.114  21.482  65.307  0.00  0.00     0.210 HD
ENDBRANCH  16  44
BRANCH  17  46
HETATM   46  C   UNL N   1      -6.575  21.015  67.859  0.00  0.00     0.198 C 
BRANCH  46  47
HETATM   47  O   UNL N   1      -5.660  22.013  67.492  0.00  0.00    -0.398 OA
HETATM   48  H   UNL N   1      -4.764  21.706  67.787  0.00  0.00     0.209 HD
ENDBRANCH  46  47
ENDBRANCH  17  46
ENDBRANCH  12  13
ENDBRANCH   1  12
BRANCH   2  49
HETATM   49  C   UNL N   1      -4.412  18.320  70.385  0.00  0.00     0.004 A 
HETATM   50  C   UNL N   1      -5.304  18.850  71.340  0.00  0.00     0.017 A 
HETATM   51  C   UNL N   1      -5.327  20.216  71.618  0.00  0.00     0.040 A 
HETATM   52  C   UNL N   1      -4.451  21.084  70.967  0.00  0.00     0.098 A 
HETATM   53  C   UNL N   1      -3.531  20.572  70.034  0.00  0.00     0.099 A 
HETATM   54  C   UNL N   1      -3.511  19.194  69.751  0.00  0.00     0.053 A 
BRANCH  52  55
HETATM   55  O   UNL N   1      -4.505  22.403  71.248  0.00  0.00    -0.358 OA
HETATM   56  H   UNL N   1      -4.311  23.082  70.587  0.00  0.00     0.218 HD
ENDBRANCH  52  55
BRANCH  53  57
HETATM   57  O   UNL N   1      -2.673  21.407  69.411  0.00  0.00    -0.358 OA
HETATM   58  H   UNL N   1      -1.746  21.171  69.267  0.00  0.00     0.218 HD
ENDBRANCH  53  57
ENDBRANCH   2  49
BRANCH   8  59
HETATM   59  O   UNL N   1      -4.827  11.855  68.824  0.00  0.00    -0.360 OA
HETATM   60  H   UNL N   1      -4.195  11.279  68.388  0.00  0.00     0.217 HD
ENDBRANCH   8  59
BRANCH  10  61
HETATM   61  O   UNL N   1      -4.287  12.026  73.545  0.00  0.00    -0.318 OA
BRANCH  61  62
HETATM   62  C   UNL N   1      -4.585  10.683  73.699  0.00  0.00     0.298 C 
HETATM   63  C   UNL N   1      -3.284   9.883  73.966  0.00  0.00     0.205 C 
HETATM   64  C   UNL N   1      -3.660   8.406  74.224  0.00  0.00     0.183 C 
HETATM   65  C   UNL N   1      -4.735   8.298  75.330  0.00  0.00     0.178 C 
HETATM   66  C   UNL N   1      -5.915   9.214  74.937  0.00  0.00     0.152 C 
HETATM   67  O   UNL N   1      -5.464  10.547  74.811  0.00  0.00    -0.351 OA
HETATM   68  C   UNL N   1      -7.040   9.182  75.972  0.00  0.00     0.042 C 
BRANCH  63  69
HETATM   69  O   UNL N   1      -2.541  10.413  75.043  0.00  0.00    -0.388 OA
HETATM   70  H   UNL N   1      -1.921  11.112  74.711  0.00  0.00     0.210 HD
ENDBRANCH  63  69
BRANCH  64  71
HETATM   71  O   UNL N   1      -2.513   7.669  74.558  0.00  0.00    -0.390 OA
HETATM   72  H   UNL N   1      -2.044   8.175  75.271  0.00  0.00     0.210 HD
ENDBRANCH  64  71
BRANCH  65  73
HETATM   73  O   UNL N   1      -4.193   8.688  76.568  0.00  0.00    -0.390 OA
HETATM   74  H   UNL N   1      -4.721   8.235  77.276  0.00  0.00     0.210 HD
ENDBRANCH  65  73
ENDBRANCH  61  62
ENDBRANCH  10  61
TORSDOF 24
ENDMDL
MODEL 7
REMARK VINA RESULT:      -8.5      4.275      8.461
REMARK  24 active torsions:
REMARK  status: ('A' for Active; 'I' for Inactive)
REMARK    1  A    between atoms: O_1  and  C_2 
REMARK    2  A    between atoms: O_1  and  C_44 
REMARK    3  A    between atoms: C_3  and  O_4 
REMARK    4  A    between atoms: C_5  and  O_6 
REMARK    5  A    between atoms: C_7  and  C_42 
REMARK    6  A    between atoms: C_9  and  O_10 
REMARK    7  A    between atoms: O_10  and  C_11 
REMARK    8  A    between atoms: C_12  and  C_34 
REMARK    9  A    between atoms: C_18  and  O_19 
REMARK   10  A    between atoms: C_21  and  O_22 
REMARK   11  A    between atoms: O_22  and  C_23 
REMARK   12  A    between atoms: C_26  and  O_27 
REMARK   13  A    between atoms: C_28  and  O_29 
REMARK   14  A    between atoms: C_30  and  O_31 
REMARK   15  A    between atoms: C_36  and  O_37 
REMARK   16  A    between atoms: C_38  and  O_39 
REMARK   17  A    between atoms: C_42  and  O_43 
REMARK   18  A    between atoms: C_46  and  C_61 
REMARK   19  A    between atoms: C_47  and  O_48 
REMARK   20  A    between atoms: C_49  and  O_50 
REMARK   21  A    between atoms: O_50  and  C_51 
REMARK   22  A    between atoms: C_51  and  C_53 
REMARK   23  A    between atoms: C_59  and  O_60 
REMARK   24  A    between atoms: C_61  and  O_62 
ROOT
HETATM    1  C   UNL N   1      -5.600  16.031  69.216  0.00  0.00     0.157 A 
HETATM    2  C   UNL N   1      -5.000  16.693  70.322  0.00  0.00     0.124 A 
HETATM    3  O   UNL N   1      -4.631  15.982  71.381  0.00  0.00    -0.306 OA
HETATM    4  C   UNL N   1      -4.753  14.671  71.479  0.00  0.00     0.096 A 
HETATM    5  C   UNL N   1      -5.269  13.907  70.409  0.00  0.00     0.084 A 
HETATM    6  C   UNL N   1      -5.693  14.614  69.256  0.00  0.00     0.223 A 
HETATM    7  O   UNL N   1      -6.175  14.018  68.318  0.00  0.00    -0.284 OA
HETATM    8  C   UNL N   1      -5.386  12.486  70.579  0.00  0.00     0.085 A 
HETATM    9  C   UNL N   1      -5.052  11.918  71.809  0.00  0.00     0.074 A 
HETATM   10  C   UNL N   1      -4.590  12.704  72.878  0.00  0.00     0.077 A 
HETATM   11  C   UNL N   1      -4.407  14.068  72.688  0.00  0.00     0.075 A 
ENDROOT
BRANCH   1  12
HETATM   12  O   UNL N   1      -6.167  16.764  68.199  0.00  0.00    -0.311 OA
BRANCH  12  13
HETATM   13  C   UNL N   1      -7.485  16.600  67.752  0.00  0.00     0.298 C 
HETATM   14  C   UNL N   1      -7.677  16.745  66.220  0.00  0.00     0.211 C 
HETATM   15  C   UNL N   1      -7.281  18.194  65.827  0.00  0.00     0.183 C 
HETATM   16  C   UNL N   1      -8.178  19.169  66.625  0.00  0.00     0.180 C 
HETATM   17  C   UNL N   1      -8.030  18.870  68.136  0.00  0.00     0.179 C 
HETATM   18  O   UNL N   1      -8.356  17.512  68.423  0.00  0.00    -0.348 OA
BRANCH  14  19
HETATM   19  O   UNL N   1      -9.060  16.466  65.988  0.00  0.00    -0.346 OA
BRANCH  19  20
HETATM   20  C   UNL N   1      -9.531  15.240  66.521  0.00  0.00     0.292 C 
HETATM   21  C   UNL N   1     -10.928  15.510  67.138  0.00  0.00     0.205 C 
HETATM   22  C   UNL N   1     -11.616  14.208  67.615  0.00  0.00     0.197 C 
HETATM   23  C   UNL N   1     -11.560  13.170  66.461  0.00  0.00     0.181 C 
HETATM   24  C   UNL N   1     -10.111  13.051  65.922  0.00  0.00     0.179 C 
HETATM   25  O   UNL N   1      -9.698  14.319  65.462  0.00  0.00    -0.348 OA
BRANCH  21  26
HETATM   26  O   UNL N   1     -10.876  16.469  68.165  0.00  0.00    -0.388 OA
HETATM   27  H   UNL N   1     -10.871  17.365  67.740  0.00  0.00     0.210 HD
ENDBRANCH  21  26
BRANCH  22  28
HETATM   28  O   UNL N   1     -11.012  13.744  68.778  0.00  0.00    -0.306 OA
BRANCH  28  29
HETATM   29  C   UNL N   1     -11.711  13.234  69.836  0.00  0.00     0.293 C 
HETATM   30  O   UNL N   1     -11.977  12.040  69.881  0.00  0.00    -0.259 OA
BRANCH  29  31
HETATM   31  C   UNL N   1     -12.212  14.127  70.910  0.00  0.00     0.039 A 
HETATM   32  C   UNL N   1     -13.388  13.814  71.613  0.00  0.00     0.017 A 
HETATM   33  C   UNL N   1     -13.836  14.650  72.642  0.00  0.00     0.001 A 
HETATM   34  C   UNL N   1     -13.120  15.802  72.975  0.00  0.00     0.000 A 
HETATM   35  C   UNL N   1     -11.953  16.124  72.280  0.00  0.00     0.001 A 
HETATM   36  C   UNL N   1     -11.498  15.292  71.254  0.00  0.00     0.017 A 
ENDBRANCH  29  31
ENDBRANCH  28  29
ENDBRANCH  22  28
BRANCH  23  37
HETATM   37  O   UNL N   1     -12.101  11.931  66.845  0.00  0.00    -0.390 OA
HETATM   38  H   UNL N   1     -11.408  11.441  67.359  0.00  0.00     0.210 HD
ENDBRANCH  23  37
BRANCH  24  39
HETATM   39  C   UNL N   1     -10.003  12.096  64.724  0.00  0.00     0.198 C 
BRANCH  39  40
HETATM   40  O   UNL N   1      -9.943  12.799  63.512  0.00  0.00    -0.398 OA
HETATM   41  H   UNL N   1     -10.637  12.415  62.916  0.00  0.00     0.209 HD
ENDBRANCH  39  40
ENDBRANCH  24  39
ENDBRANCH  19  20
ENDBRANCH  14  19
BRANCH  15  42
HETATM   42  O   UNL N   1      -5.925  18.396  66.113  0.00  0.00    -0.390 OA
HETATM   43  H   UNL N   1      -5.392  18.068  65.344  0.00  0.00     0.210 HD
ENDBRANCH  15  42
BRANCH  16  44
HETATM   44  O   UNL N   1      -7.829  20.504  66.359  0.00  0.00    -0.390 OA
HETATM   45  H   UNL N   1      -8.568  21.069  66.706  0.00  0.00     0.210 HD
ENDBRANCH  16  44
BRANCH  17  46
HETATM   46  C   UNL N   1      -8.938  19.782  68.976  0.00  0.00     0.198 C 
BRANCH  46  47
HETATM   47  O   UNL N   1     -10.102  20.128  68.272  0.00  0.00    -0.398 OA
HETATM   48  H   UNL N   1     -10.722  19.357  68.344  0.00  0.00     0.209 HD
ENDBRANCH  46  47
ENDBRANCH  17  46
ENDBRANCH  12  13
ENDBRANCH   1  12
BRANCH   2  49
HETATM   49  C   UNL N   1      -4.835  18.175  70.436  0.00  0.00     0.004 A 
HETATM   50  C   UNL N   1      -5.354  18.818  71.578  0.00  0.00     0.017 A 
HETATM   51  C   UNL N   1      -5.255  20.201  71.727  0.00  0.00     0.040 A 
HETATM   52  C   UNL N   1      -4.622  20.973  70.754  0.00  0.00     0.098 A 
HETATM   53  C   UNL N   1      -4.068  20.348  69.622  0.00  0.00     0.099 A 
HETATM   54  C   UNL N   1      -4.172  18.953  69.470  0.00  0.00     0.053 A 
BRANCH  52  55
HETATM   55  O   UNL N   1      -4.552  22.311  70.921  0.00  0.00    -0.358 OA
HETATM   56  H   UNL N   1      -3.722  22.801  70.841  0.00  0.00     0.218 HD
ENDBRANCH  52  55
BRANCH  53  57
HETATM   57  O   UNL N   1      -3.442  21.089  68.685  0.00  0.00    -0.358 OA
HETATM   58  H   UNL N   1      -2.575  20.843  68.334  0.00  0.00     0.218 HD
ENDBRANCH  53  57
ENDBRANCH   2  49
BRANCH   8  59
HETATM   59  O   UNL N   1      -5.839  11.637  69.625  0.00  0.00    -0.360 OA
HETATM   60  H   UNL N   1      -6.743  11.533  69.320  0.00  0.00     0.217 HD
ENDBRANCH   8  59
BRANCH  10  61
HETATM   61  O   UNL N   1      -4.381  12.187  74.118  0.00  0.00    -0.318 OA
BRANCH  61  62
HETATM   62  C   UNL N   1      -3.137  11.774  74.564  0.00  0.00     0.298 C 
HETATM   63  C   UNL N   1      -2.571  12.807  75.572  0.00  0.00     0.205 C 
HETATM   64  C   UNL N   1      -1.228  12.273  76.120  0.00  0.00     0.183 C 
HETATM   65  C   UNL N   1      -1.390  10.839  76.671  0.00  0.00     0.178 C 
HETATM   66  C   UNL N   1      -2.035   9.974  75.565  0.00  0.00     0.152 C 
HETATM   67  O   UNL N   1      -3.291  10.515  75.208  0.00  0.00    -0.351 OA
HETATM   68  C   UNL N   1      -2.244   8.526  76.012  0.00  0.00     0.042 C 
BRANCH  63  69
HETATM   69  O   UNL N   1      -3.474  13.080  76.623  0.00  0.00    -0.388 OA
HETATM   70  H   UNL N   1      -3.904  13.961  76.475  0.00  0.00     0.210 HD
ENDBRANCH  63  69
BRANCH  64  71
HETATM   71  O   UNL N   1      -0.729  13.142  77.104  0.00  0.00    -0.390 OA
HETATM   72  H   UNL N   1      -1.282  13.965  77.065  0.00  0.00     0.210 HD
ENDBRANCH  64  71
BRANCH  65  73
HETATM   73  O   UNL N   1      -2.196  10.854  77.824  0.00  0.00    -0.390 OA
HETATM   74  H   UNL N   1      -1.774  10.247  78.487  0.00  0.00     0.210 HD
ENDBRANCH  65  73
ENDBRANCH  61  62
ENDBRANCH  10  61
TORSDOF 24
ENDMDL
MODEL 8
REMARK VINA RESULT:      -8.4      1.676      2.828
REMARK  24 active torsions:
REMARK  status: ('A' for Active; 'I' for Inactive)
REMARK    1  A    between atoms: O_1  and  C_2 
REMARK    2  A    between atoms: O_1  and  C_44 
REMARK    3  A    between atoms: C_3  and  O_4 
REMARK    4  A    between atoms: C_5  and  O_6 
REMARK    5  A    between atoms: C_7  and  C_42 
REMARK    6  A    between atoms: C_9  and  O_10 
REMARK    7  A    between atoms: O_10  and  C_11 
REMARK    8  A    between atoms: C_12  and  C_34 
REMARK    9  A    between atoms: C_18  and  O_19 
REMARK   10  A    between atoms: C_21  and  O_22 
REMARK   11  A    between atoms: O_22  and  C_23 
REMARK   12  A    between atoms: C_26  and  O_27 
REMARK   13  A    between atoms: C_28  and  O_29 
REMARK   14  A    between atoms: C_30  and  O_31 
REMARK   15  A    between atoms: C_36  and  O_37 
REMARK   16  A    between atoms: C_38  and  O_39 
REMARK   17  A    between atoms: C_42  and  O_43 
REMARK   18  A    between atoms: C_46  and  C_61 
REMARK   19  A    between atoms: C_47  and  O_48 
REMARK   20  A    between atoms: C_49  and  O_50 
REMARK   21  A    between atoms: O_50  and  C_51 
REMARK   22  A    between atoms: C_51  and  C_53 
REMARK   23  A    between atoms: C_59  and  O_60 
REMARK   24  A    between atoms: C_61  and  O_62 
ROOT
HETATM    1  C   UNL N   1     -11.175  11.086  68.780  0.00  0.00     0.157 A 
HETATM    2  C   UNL N   1     -11.706  11.233  70.090  0.00  0.00     0.124 A 
HETATM    3  O   UNL N   1     -11.743  10.178  70.898  0.00  0.00    -0.306 OA
HETATM    4  C   UNL N   1     -11.286   8.980  70.581  0.00  0.00     0.096 A 
HETATM    5  C   UNL N   1     -10.672   8.743  69.331  0.00  0.00     0.084 A 
HETATM    6  C   UNL N   1     -10.616   9.829  68.422  0.00  0.00     0.223 A 
HETATM    7  O   UNL N   1     -10.132   9.679  67.322  0.00  0.00    -0.284 OA
HETATM    8  C   UNL N   1     -10.203   7.418  69.042  0.00  0.00     0.085 A 
HETATM    9  C   UNL N   1     -10.427   6.398  69.969  0.00  0.00     0.074 A 
HETATM   10  C   UNL N   1     -11.087   6.646  71.184  0.00  0.00     0.077 A 
HETATM   11  C   UNL N   1     -11.473   7.944  71.496  0.00  0.00     0.075 A 
ENDROOT
BRANCH   1  12
HETATM   12  O   UNL N   1     -11.307  12.105  67.865  0.00  0.00    -0.311 OA
BRANCH  12  13
HETATM   13  C   UNL N   1     -10.258  12.589  67.072  0.00  0.00     0.298 C 
HETATM   14  C   UNL N   1     -10.118  14.134  67.050  0.00  0.00     0.211 C 
HETATM   15  C   UNL N   1     -11.415  14.719  66.428  0.00  0.00     0.183 C 
HETATM   16  C   UNL N   1     -11.577  14.125  65.010  0.00  0.00     0.180 C 
HETATM   17  C   UNL N   1     -11.573  12.581  65.106  0.00  0.00     0.179 C 
HETATM   18  O   UNL N   1     -10.383  12.110  65.733  0.00  0.00    -0.348 OA
BRANCH  14  19
HETATM   19  O   UNL N   1      -8.957  14.393  66.256  0.00  0.00    -0.346 OA
BRANCH  19  20
HETATM   20  C   UNL N   1      -7.950  15.167  66.886  0.00  0.00     0.292 C 
HETATM   21  C   UNL N   1      -8.502  16.609  67.035  0.00  0.00     0.205 C 
HETATM   22  C   UNL N   1      -7.551  17.515  67.855  0.00  0.00     0.197 C 
HETATM   23  C   UNL N   1      -7.180  16.778  69.170  0.00  0.00     0.181 C 
HETATM   24  C   UNL N   1      -6.695  15.340  68.856  0.00  0.00     0.179 C 
HETATM   25  O   UNL N   1      -7.729  14.654  68.184  0.00  0.00    -0.348 OA
BRANCH  21  26
HETATM   26  O   UNL N   1      -8.816  17.186  65.792  0.00  0.00    -0.388 OA
HETATM   27  H   UNL N   1      -9.346  18.007  65.967  0.00  0.00     0.210 HD
ENDBRANCH  21  26
BRANCH  22  28
HETATM   28  O   UNL N   1      -6.433  17.847  67.097  0.00  0.00    -0.306 OA
BRANCH  28  29
HETATM   29  C   UNL N   1      -5.954  19.122  66.983  0.00  0.00     0.293 C 
HETATM   30  O   UNL N   1      -5.955  19.869  67.953  0.00  0.00    -0.259 OA
BRANCH  29  31
HETATM   31  C   UNL N   1      -5.485  19.637  65.673  0.00  0.00     0.039 A 
HETATM   32  C   UNL N   1      -4.476  20.614  65.607  0.00  0.00     0.017 A 
HETATM   33  C   UNL N   1      -4.023  21.074  64.365  0.00  0.00     0.001 A 
HETATM   34  C   UNL N   1      -4.574  20.569  63.184  0.00  0.00     0.000 A 
HETATM   35  C   UNL N   1      -5.580  19.603  63.240  0.00  0.00     0.001 A 
HETATM   36  C   UNL N   1      -6.034  19.137  64.477  0.00  0.00     0.017 A 
ENDBRANCH  29  31
ENDBRANCH  28  29
ENDBRANCH  22  28
BRANCH  23  37
HETATM   37  O   UNL N   1      -6.257  17.509  69.937  0.00  0.00    -0.390 OA
HETATM   38  H   UNL N   1      -6.002  16.954  70.719  0.00  0.00     0.210 HD
ENDBRANCH  23  37
BRANCH  24  39
HETATM   39  C   UNL N   1      -6.388  14.530  70.124  0.00  0.00     0.198 C 
BRANCH  39  40
HETATM   40  O   UNL N   1      -5.705  13.342  69.822  0.00  0.00    -0.398 OA
HETATM   41  H   UNL N   1      -6.386  12.625  69.742  0.00  0.00     0.209 HD
ENDBRANCH  39  40
ENDBRANCH  24  39
ENDBRANCH  19  20
ENDBRANCH  14  19
BRANCH  15  42
HETATM   42  O   UNL N   1     -12.505  14.397  67.246  0.00  0.00    -0.390 OA
HETATM   43  H   UNL N   1     -13.089  15.195  67.317  0.00  0.00     0.210 HD
ENDBRANCH  15  42
BRANCH  16  44
HETATM   44  O   UNL N   1     -12.769  14.571  64.412  0.00  0.00    -0.390 OA
HETATM   45  H   UNL N   1     -13.478  13.925  64.672  0.00  0.00     0.210 HD
ENDBRANCH  16  44
BRANCH  17  46
HETATM   46  C   UNL N   1     -11.685  11.936  63.715  0.00  0.00     0.198 C 
BRANCH  46  47
HETATM   47  O   UNL N   1     -13.008  11.958  63.249  0.00  0.00    -0.398 OA
HETATM   48  H   UNL N   1     -13.353  11.030  63.316  0.00  0.00     0.209 HD
ENDBRANCH  46  47
ENDBRANCH  17  46
ENDBRANCH  12  13
ENDBRANCH   1  12
BRANCH   2  49
HETATM   49  C   UNL N   1     -12.333  12.483  70.617  0.00  0.00     0.004 A 
HETATM   50  C   UNL N   1     -13.150  12.390  71.762  0.00  0.00     0.017 A 
HETATM   51  C   UNL N   1     -13.784  13.517  72.283  0.00  0.00     0.040 A 
HETATM   52  C   UNL N   1     -13.607  14.766  71.688  0.00  0.00     0.098 A 
HETATM   53  C   UNL N   1     -12.771  14.888  70.563  0.00  0.00     0.099 A 
HETATM   54  C   UNL N   1     -12.134  13.749  70.035  0.00  0.00     0.053 A 
BRANCH  52  55
HETATM   55  O   UNL N   1     -14.244  15.837  72.207  0.00  0.00    -0.358 OA
HETATM   56  H   UNL N   1     -14.970  16.282  71.748  0.00  0.00     0.218 HD
ENDBRANCH  52  55
BRANCH  53  57
HETATM   57  O   UNL N   1     -12.585  16.096  69.993  0.00  0.00    -0.358 OA
HETATM   58  H   UNL N   1     -11.834  16.660  70.224  0.00  0.00     0.218 HD
ENDBRANCH  53  57
ENDBRANCH   2  49
BRANCH   8  59
HETATM   59  O   UNL N   1      -9.574   7.062  67.896  0.00  0.00    -0.360 OA
HETATM   60  H   UNL N   1      -8.831   7.504  67.477  0.00  0.00     0.217 HD
ENDBRANCH   8  59
BRANCH  10  61
HETATM   61  O   UNL N   1     -11.424   5.645  72.041  0.00  0.00    -0.318 OA
BRANCH  61  62
HETATM   62  C   UNL N   1     -10.490   4.827  72.652  0.00  0.00     0.298 C 
HETATM   63  C   UNL N   1      -9.682   5.640  73.696  0.00  0.00     0.205 C 
HETATM   64  C   UNL N   1      -8.714   4.679  74.424  0.00  0.00     0.183 C 
HETATM   65  C   UNL N   1      -9.473   3.456  74.987  0.00  0.00     0.178 C 
HETATM   66  C   UNL N   1     -10.278   2.822  73.832  0.00  0.00     0.152 C 
HETATM   67  O   UNL N   1     -11.183   3.769  73.304  0.00  0.00    -0.351 OA
HETATM   68  C   UNL N   1     -11.073   1.597  74.286  0.00  0.00     0.042 C 
BRANCH  63  69
HETATM   69  O   UNL N   1     -10.518   6.309  74.616  0.00  0.00    -0.388 OA
HETATM   70  H   UNL N   1     -11.295   6.701  74.140  0.00  0.00     0.210 HD
ENDBRANCH  63  69
BRANCH  64  71
HETATM   71  O   UNL N   1      -8.029   5.364  75.440  0.00  0.00    -0.390 OA
HETATM   72  H   UNL N   1      -7.194   5.716  75.035  0.00  0.00     0.210 HD
ENDBRANCH  64  71
BRANCH  65  73
HETATM   73  O   UNL N   1     -10.330   3.859  76.028  0.00  0.00    -0.390 OA
HETATM   74  H   UNL N   1     -11.169   4.184  75.609  0.00  0.00     0.210 HD
ENDBRANCH  65  73
ENDBRANCH  61  62
ENDBRANCH  10  61
TORSDOF 24
ENDMDL
MODEL 9
REMARK VINA RESULT:      -8.4      2.694     10.611
REMARK  24 active torsions:
REMARK  status: ('A' for Active; 'I' for Inactive)
REMARK    1  A    between atoms: O_1  and  C_2 
REMARK    2  A    between atoms: O_1  and  C_44 
REMARK    3  A    between atoms: C_3  and  O_4 
REMARK    4  A    between atoms: C_5  and  O_6 
REMARK    5  A    between atoms: C_7  and  C_42 
REMARK    6  A    between atoms: C_9  and  O_10 
REMARK    7  A    between atoms: O_10  and  C_11 
REMARK    8  A    between atoms: C_12  and  C_34 
REMARK    9  A    between atoms: C_18  and  O_19 
REMARK   10  A    between atoms: C_21  and  O_22 
REMARK   11  A    between atoms: O_22  and  C_23 
REMARK   12  A    between atoms: C_26  and  O_27 
REMARK   13  A    between atoms: C_28  and  O_29 
REMARK   14  A    between atoms: C_30  and  O_31 
REMARK   15  A    between atoms: C_36  and  O_37 
REMARK   16  A    between atoms: C_38  and  O_39 
REMARK   17  A    between atoms: C_42  and  O_43 
REMARK   18  A    between atoms: C_46  and  C_61 
REMARK   19  A    between atoms: C_47  and  O_48 
REMARK   20  A    between atoms: C_49  and  O_50 
REMARK   21  A    between atoms: O_50  and  C_51 
REMARK   22  A    between atoms: C_51  and  C_53 
REMARK   23  A    between atoms: C_59  and  O_60 
REMARK   24  A    between atoms: C_61  and  O_62 
ROOT
HETATM    1  C   UNL N   1     -10.854  10.558  67.269  0.00  0.00     0.157 A 
HETATM    2  C   UNL N   1     -11.257  11.079  68.529  0.00  0.00     0.124 A 
HETATM    3  O   UNL N   1     -11.362  12.395  68.683  0.00  0.00    -0.306 OA
HETATM    4  C   UNL N   1     -11.145  13.278  67.726  0.00  0.00     0.096 A 
HETATM    5  C   UNL N   1     -10.811  12.864  66.417  0.00  0.00     0.084 A 
HETATM    6  C   UNL N   1     -10.672  11.472  66.195  0.00  0.00     0.223 A 
HETATM    7  O   UNL N   1     -10.354  11.057  65.102  0.00  0.00    -0.284 OA
HETATM    8  C   UNL N   1     -10.578  13.872  65.421  0.00  0.00     0.085 A 
HETATM    9  C   UNL N   1     -10.622  15.218  65.791  0.00  0.00     0.074 A 
HETATM   10  C   UNL N   1     -10.905  15.605  67.111  0.00  0.00     0.077 A 
HETATM   11  C   UNL N   1     -11.204  14.632  68.056  0.00  0.00     0.075 A 
ENDROOT
BRANCH   1  12
HETATM   12  O   UNL N   1     -10.549   9.223  67.141  0.00  0.00    -0.311 OA
BRANCH  12  13
HETATM   13  C   UNL N   1      -9.420   8.617  67.708  0.00  0.00     0.298 C 
HETATM   14  C   UNL N   1      -8.118   8.757  66.876  0.00  0.00     0.211 C 
HETATM   15  C   UNL N   1      -8.342   8.034  65.520  0.00  0.00     0.183 C 
HETATM   16  C   UNL N   1      -8.693   6.557  65.816  0.00  0.00     0.180 C 
HETATM   17  C   UNL N   1      -9.919   6.509  66.758  0.00  0.00     0.179 C 
HETATM   18  O   UNL N   1      -9.670   7.233  67.960  0.00  0.00    -0.348 OA
BRANCH  14  19
HETATM   19  O   UNL N   1      -7.099   8.143  67.669  0.00  0.00    -0.346 OA
BRANCH  19  20
HETATM   20  C   UNL N   1      -7.080   8.523  69.034  0.00  0.00     0.292 C 
HETATM   21  C   UNL N   1      -6.399   7.375  69.825  0.00  0.00     0.205 C 
HETATM   22  C   UNL N   1      -6.177   7.743  71.312  0.00  0.00     0.197 C 
HETATM   23  C   UNL N   1      -5.485   9.131  71.378  0.00  0.00     0.181 C 
HETATM   24  C   UNL N   1      -6.256  10.152  70.502  0.00  0.00     0.179 C 
HETATM   25  O   UNL N   1      -6.277   9.677  69.173  0.00  0.00    -0.348 OA
BRANCH  21  26
HETATM   26  O   UNL N   1      -7.093   6.159  69.695  0.00  0.00    -0.388 OA
HETATM   27  H   UNL N   1      -7.054   5.891  68.740  0.00  0.00     0.210 HD
ENDBRANCH  21  26
BRANCH  22  28
HETATM   28  O   UNL N   1      -7.386   7.717  71.999  0.00  0.00    -0.306 OA
BRANCH  28  29
HETATM   29  C   UNL N   1      -7.575   7.022  73.160  0.00  0.00     0.293 C 
HETATM   30  O   UNL N   1      -6.763   7.113  74.072  0.00  0.00    -0.259 OA
BRANCH  29  31
HETATM   31  C   UNL N   1      -8.730   6.102  73.310  0.00  0.00     0.039 A 
HETATM   32  C   UNL N   1      -9.246   5.800  74.582  0.00  0.00     0.017 A 
HETATM   33  C   UNL N   1     -10.352   4.952  74.709  0.00  0.00     0.001 A 
HETATM   34  C   UNL N   1     -10.948   4.397  73.573  0.00  0.00     0.000 A 
HETATM   35  C   UNL N   1     -10.439   4.688  72.306  0.00  0.00     0.001 A 
HETATM   36  C   UNL N   1      -9.338   5.537  72.172  0.00  0.00     0.017 A 
ENDBRANCH  29  31
ENDBRANCH  28  29
ENDBRANCH  22  28
BRANCH  23  37
HETATM   37  O   UNL N   1      -5.316   9.569  72.702  0.00  0.00    -0.390 OA
HETATM   38  H   UNL N   1      -6.043   9.171  73.250  0.00  0.00     0.210 HD
ENDBRANCH  23  37
BRANCH  24  39
HETATM   39  C   UNL N   1      -5.576  11.528  70.462  0.00  0.00     0.198 C 
BRANCH  39  40
HETATM   40  O   UNL N   1      -5.561  12.131  71.728  0.00  0.00    -0.398 OA
HETATM   41  H   UNL N   1      -5.265  13.069  71.603  0.00  0.00     0.209 HD
ENDBRANCH  39  40
ENDBRANCH  24  39
ENDBRANCH  19  20
ENDBRANCH  14  19
BRANCH  15  42
HETATM   42  O   UNL N   1      -9.372   8.675  64.820  0.00  0.00    -0.390 OA
HETATM   43  H   UNL N   1     -10.239   8.335  65.160  0.00  0.00     0.210 HD
ENDBRANCH  15  42
BRANCH  16  44
HETATM   44  O   UNL N   1      -8.967   5.860  64.626  0.00  0.00    -0.390 OA
HETATM   45  H   UNL N   1      -9.905   6.074  64.378  0.00  0.00     0.210 HD
ENDBRANCH  16  44
BRANCH  17  46
HETATM   46  C   UNL N   1     -10.284   5.061  67.123  0.00  0.00     0.198 C 
BRANCH  46  47
HETATM   47  O   UNL N   1     -10.979   4.433  66.078  0.00  0.00    -0.398 OA
HETATM   48  H   UNL N   1     -11.399   5.151  65.539  0.00  0.00     0.209 HD
ENDBRANCH  46  47
ENDBRANCH  17  46
ENDBRANCH  12  13
ENDBRANCH   1  12
BRANCH   2  49
HETATM   49  C   UNL N   1     -11.484  10.255  69.755  0.00  0.00     0.004 A 
HETATM   50  C   UNL N   1     -10.359   9.752  70.438  0.00  0.00     0.017 A 
HETATM   51  C   UNL N   1     -10.507   8.953  71.572  0.00  0.00     0.040 A 
HETATM   52  C   UNL N   1     -11.777   8.652  72.062  0.00  0.00     0.098 A 
HETATM   53  C   UNL N   1     -12.913   9.170  71.415  0.00  0.00     0.099 A 
HETATM   54  C   UNL N   1     -12.763   9.972  70.268  0.00  0.00     0.053 A 
BRANCH  52  55
HETATM   55  O   UNL N   1     -11.889   7.867  73.154  0.00  0.00    -0.358 OA
HETATM   56  H   UNL N   1     -12.671   7.880  73.724  0.00  0.00     0.218 HD
ENDBRANCH  52  55
BRANCH  53  57
HETATM   57  O   UNL N   1     -14.143   8.893  71.893  0.00  0.00    -0.358 OA
HETATM   58  H   UNL N   1     -14.676   9.559  72.349  0.00  0.00     0.218 HD
ENDBRANCH  53  57
ENDBRANCH   2  49
BRANCH   8  59
HETATM   59  O   UNL N   1     -10.278  13.612  64.126  0.00  0.00    -0.360 OA
HETATM   60  H   UNL N   1     -10.059  14.248  63.440  0.00  0.00     0.217 HD
ENDBRANCH   8  59
BRANCH  10  61
HETATM   61  O   UNL N   1     -10.829  16.901  67.516  0.00  0.00    -0.318 OA
BRANCH  61  62
HETATM   62  C   UNL N   1     -10.025  17.841  66.894  0.00  0.00     0.298 C 
HETATM   63  C   UNL N   1     -10.323  19.250  67.467  0.00  0.00     0.205 C 
HETATM   64  C   UNL N   1      -9.348  20.259  66.820  0.00  0.00     0.183 C 
HETATM   65  C   UNL N   1      -7.885  19.785  66.972  0.00  0.00     0.178 C 
HETATM   66  C   UNL N   1      -7.793  18.344  66.423  0.00  0.00     0.152 C 
HETATM   67  O   UNL N   1      -8.667  17.501  67.147  0.00  0.00    -0.351 OA
HETATM   68  C   UNL N   1      -6.377  17.774  66.530  0.00  0.00     0.042 C 
BRANCH  63  69
HETATM   69  O   UNL N   1     -10.229  19.286  68.875  0.00  0.00    -0.388 OA
HETATM   70  H   UNL N   1     -10.778  20.033  69.229  0.00  0.00     0.210 HD
ENDBRANCH  63  69
BRANCH  64  71
HETATM   71  O   UNL N   1      -9.530  21.533  67.382  0.00  0.00    -0.390 OA
HETATM   72  H   UNL N   1     -10.465  21.801  67.186  0.00  0.00     0.210 HD
ENDBRANCH  64  71
BRANCH  65  73
HETATM   73  O   UNL N   1      -7.503  19.828  68.325  0.00  0.00    -0.390 OA
HETATM   74  H   UNL N   1      -7.950  20.616  68.732  0.00  0.00     0.210 HD
ENDBRANCH  65  73
ENDBRANCH  61  62
ENDBRANCH  10  61
TORSDOF 24
ENDMDL
