# Supplementary material for: Structure-based computational screening of 470 natural quercetin derivatives for identification of SARS-CoV-2 Mpro inhibitor
Source: PeerJ. 2023 Mar 14;11:e14915. doi: 10.7717/peerj.14915 (PMC10022500; doi:10.7717/peerj.14915)
Supplement: Supplemental Information 1 [file peerj-11-14915-s001.zip › Screening 470 Quercetin Derivates as Anticovid/Docking results/27_uff_E=799.92_out.pdbqt]

MODEL 1
REMARK VINA RESULT:      -8.8      0.000      0.000
REMARK  20 active torsions:
REMARK  status: ('A' for Active; 'I' for Inactive)
REMARK    1  A    between atoms: C_2  and  C_43 
REMARK    2  A    between atoms: C_3  and  O_4 
REMARK    3  A    between atoms: C_5  and  O_6 
REMARK    4  A    between atoms: C_7  and  O_8 
REMARK    5  A    between atoms: O_8  and  C_9 
REMARK    6  A    between atoms: C_9  and  C_11 
REMARK    7  A    between atoms: C_12  and  C_13 
REMARK    8  A    between atoms: C_16  and  O_17 
REMARK    9  A    between atoms: C_20  and  O_21 
REMARK   10  A    between atoms: O_21  and  C_22 
REMARK   11  A    between atoms: C_23  and  C_35 
REMARK   12  A    between atoms: C_29  and  O_30 
REMARK   13  A    between atoms: C_32  and  O_33 
REMARK   14  A    between atoms: C_37  and  O_38 
REMARK   15  A    between atoms: C_39  and  O_40 
REMARK   16  A    between atoms: C_43  and  O_44 
REMARK   17  A    between atoms: O_44  and  C_45 
REMARK   18  A    between atoms: C_48  and  O_49 
REMARK   19  A    between atoms: C_50  and  O_51 
REMARK   20  A    between atoms: C_52  and  O_53 
ROOT
HETATM    1  O   UNL N   1      -8.487   9.673  68.335  0.00  0.00    -0.348 OA
HETATM    2  C   UNL N   1      -8.248   8.348  67.864  0.00  0.00     0.180 C 
HETATM    3  C   UNL N   1      -8.592   7.309  68.962  0.00  0.00     0.180 C 
HETATM    4  C   UNL N   1     -10.036   7.470  69.453  0.00  0.00     0.184 C 
HETATM    5  C   UNL N   1     -10.228   8.938  69.888  0.00  0.00     0.218 C 
HETATM    6  C   UNL N   1      -9.842   9.881  68.732  0.00  0.00     0.293 C 
ENDROOT
BRANCH   6   7
HETATM    7  O   UNL N   1     -10.035  11.202  69.213  0.00  0.00    -0.343 OA
BRANCH   7   8
HETATM    8  C   UNL N   1     -10.064  12.188  68.196  0.00  0.00     0.233 C 
HETATM    9  C   UNL N   1     -11.303  12.198  67.317  0.00  0.00     0.196 C 
HETATM   10  C   UNL N   1     -11.435  13.340  66.366  0.00  0.00     0.079 A 
HETATM   11  O   UNL N   1     -12.162  11.339  67.423  0.00  0.00    -0.289 OA
HETATM   12  C   UNL N   1     -10.597  14.456  66.619  0.00  0.00     0.089 A 
HETATM   13  C   UNL N   1     -12.316  13.377  65.249  0.00  0.00     0.085 A 
HETATM   14  O   UNL N   1      -9.796  14.479  67.722  0.00  0.00    -0.337 OA
HETATM   15  C   UNL N   1     -10.595  15.549  65.751  0.00  0.00     0.074 A 
HETATM   16  C   UNL N   1      -9.967  13.608  68.798  0.00  0.00     0.199 C 
HETATM   17  C   UNL N   1     -11.436  15.569  64.640  0.00  0.00     0.071 A 
HETATM   18  C   UNL N   1     -12.300  14.490  64.399  0.00  0.00     0.074 A 
BRANCH  16  19
HETATM   19  C   UNL N   1     -11.177  14.057  69.649  0.00  0.00    -0.023 A 
HETATM   20  C   UNL N   1     -11.660  15.386  69.644  0.00  0.00     0.013 A 
HETATM   21  C   UNL N   1     -12.748  15.754  70.435  0.00  0.00     0.040 A 
HETATM   22  C   UNL N   1     -13.385  14.818  71.249  0.00  0.00     0.098 A 
HETATM   23  C   UNL N   1     -12.929  13.489  71.266  0.00  0.00     0.099 A 
HETATM   24  C   UNL N   1     -11.836  13.113  70.465  0.00  0.00     0.049 A 
BRANCH  22  25
HETATM   25  O   UNL N   1     -14.429  15.210  72.009  0.00  0.00    -0.358 OA
HETATM   26  H   UNL N   1     -14.594  16.138  72.225  0.00  0.00     0.218 HD
ENDBRANCH  22  25
BRANCH  23  27
HETATM   27  O   UNL N   1     -13.540  12.578  72.052  0.00  0.00    -0.358 OA
HETATM   28  H   UNL N   1     -14.243  12.004  71.719  0.00  0.00     0.218 HD
ENDBRANCH  23  27
ENDBRANCH  16  19
BRANCH  17  29
HETATM   29  O   UNL N   1     -11.414  16.629  63.809  0.00  0.00    -0.361 OA
HETATM   30  H   UNL N   1     -11.179  17.516  64.120  0.00  0.00     0.217 HD
ENDBRANCH  17  29
BRANCH  13  31
HETATM   31  O   UNL N   1     -13.164  12.368  64.943  0.00  0.00    -0.360 OA
HETATM   32  H   UNL N   1     -13.918  12.099  65.476  0.00  0.00     0.217 HD
ENDBRANCH  13  31
ENDBRANCH   7   8
ENDBRANCH   6   7
BRANCH   5  33
HETATM   33  O   UNL N   1     -11.544   9.191  70.241  0.00  0.00    -0.305 OA
BRANCH  33  34
HETATM   34  C   UNL N   1     -12.062   9.057  71.488  0.00  0.00     0.283 C 
HETATM   35  O   UNL N   1     -12.644   9.987  72.027  0.00  0.00    -0.260 OA
BRANCH  34  36
HETATM   36  C   UNL N   1     -11.876   7.770  72.191  0.00  0.00     0.083 C 
HETATM   37  C   UNL N   1     -10.858   7.570  73.049  0.00  0.00     0.017 C 
BRANCH  37  38
HETATM   38  C   UNL N   1     -10.587   6.275  73.736  0.00  0.00    -0.036 A 
HETATM   39  C   UNL N   1     -11.088   5.098  73.152  0.00  0.00     0.014 A 
HETATM   40  C   UNL N   1     -10.895   3.859  73.768  0.00  0.00     0.037 A 
HETATM   41  C   UNL N   1     -10.191   3.773  74.971  0.00  0.00     0.065 A 
HETATM   42  C   UNL N   1      -9.675   4.937  75.559  0.00  0.00     0.037 A 
HETATM   43  C   UNL N   1      -9.872   6.181  74.950  0.00  0.00     0.014 A 
BRANCH  41  44
HETATM   44  O   UNL N   1     -10.017   2.572  75.558  0.00  0.00    -0.361 OA
HETATM   45  H   UNL N   1      -9.333   2.426  76.227  0.00  0.00     0.217 HD
ENDBRANCH  41  44
ENDBRANCH  37  38
ENDBRANCH  34  36
ENDBRANCH  33  34
ENDBRANCH   5  33
BRANCH   2  46
HETATM   46  C   UNL N   1      -8.860   8.090  66.461  0.00  0.00     0.205 C 
BRANCH  46  47
HETATM   47  O   UNL N   1      -8.068   8.769  65.510  0.00  0.00    -0.356 OA
BRANCH  47  48
HETATM   48  C   UNL N   1      -8.749   8.968  64.284  0.00  0.00     0.291 C 
HETATM   49  C   UNL N   1      -8.519  10.453  63.905  0.00  0.00     0.204 C 
HETATM   50  C   UNL N   1      -9.100  10.794  62.521  0.00  0.00     0.183 C 
HETATM   51  C   UNL N   1      -8.556   9.768  61.509  0.00  0.00     0.178 C 
HETATM   52  C   UNL N   1      -8.831   8.326  62.012  0.00  0.00     0.152 C 
HETATM   53  O   UNL N   1      -8.203   8.121  63.274  0.00  0.00    -0.351 OA
HETATM   54  C   UNL N   1      -8.273   7.298  61.025  0.00  0.00     0.042 C 
BRANCH  49  55
HETATM   55  O   UNL N   1      -9.003  11.325  64.891  0.00  0.00    -0.388 OA
HETATM   56  H   UNL N   1      -9.114  10.793  65.719  0.00  0.00     0.210 HD
ENDBRANCH  49  55
BRANCH  50  57
HETATM   57  O   UNL N   1     -10.510  10.844  62.525  0.00  0.00    -0.390 OA
HETATM   58  H   UNL N   1     -10.811  11.759  62.299  0.00  0.00     0.210 HD
ENDBRANCH  50  57
BRANCH  51  59
HETATM   59  O   UNL N   1      -9.065  10.003  60.218  0.00  0.00    -0.390 OA
HETATM   60  H   UNL N   1      -9.996   9.663  60.189  0.00  0.00     0.210 HD
ENDBRANCH  51  59
ENDBRANCH  47  48
ENDBRANCH  46  47
ENDBRANCH   2  46
BRANCH   4  61
HETATM   61  O   UNL N   1     -10.959   7.145  68.446  0.00  0.00    -0.390 OA
HETATM   62  H   UNL N   1     -11.835   7.005  68.893  0.00  0.00     0.210 HD
ENDBRANCH   4  61
BRANCH   3  63
HETATM   63  O   UNL N   1      -8.364   5.996  68.520  0.00  0.00    -0.390 OA
HETATM   64  H   UNL N   1      -7.408   5.796  68.700  0.00  0.00     0.210 HD
ENDBRANCH   3  63
TORSDOF 20
ENDMDL
MODEL 2
REMARK VINA RESULT:      -8.7      2.916      6.844
REMARK  20 active torsions:
REMARK  status: ('A' for Active; 'I' for Inactive)
REMARK    1  A    between atoms: C_2  and  C_43 
REMARK    2  A    between atoms: C_3  and  O_4 
REMARK    3  A    between atoms: C_5  and  O_6 
REMARK    4  A    between atoms: C_7  and  O_8 
REMARK    5  A    between atoms: O_8  and  C_9 
REMARK    6  A    between atoms: C_9  and  C_11 
REMARK    7  A    between atoms: C_12  and  C_13 
REMARK    8  A    between atoms: C_16  and  O_17 
REMARK    9  A    between atoms: C_20  and  O_21 
REMARK   10  A    between atoms: O_21  and  C_22 
REMARK   11  A    between atoms: C_23  and  C_35 
REMARK   12  A    between atoms: C_29  and  O_30 
REMARK   13  A    between atoms: C_32  and  O_33 
REMARK   14  A    between atoms: C_37  and  O_38 
REMARK   15  A    between atoms: C_39  and  O_40 
REMARK   16  A    between atoms: C_43  and  O_44 
REMARK   17  A    between atoms: O_44  and  C_45 
REMARK   18  A    between atoms: C_48  and  O_49 
REMARK   19  A    between atoms: C_50  and  O_51 
REMARK   20  A    between atoms: C_52  and  O_53 
ROOT
HETATM    1  O   UNL N   1     -12.658  13.928  69.462  0.00  0.00    -0.348 OA
HETATM    2  C   UNL N   1     -12.886  15.067  70.290  0.00  0.00     0.180 C 
HETATM    3  C   UNL N   1     -13.902  14.732  71.411  0.00  0.00     0.180 C 
HETATM    4  C   UNL N   1     -13.442  13.527  72.241  0.00  0.00     0.184 C 
HETATM    5  C   UNL N   1     -13.162  12.360  71.271  0.00  0.00     0.218 C 
HETATM    6  C   UNL N   1     -12.157  12.808  70.192  0.00  0.00     0.293 C 
ENDROOT
BRANCH   6   7
HETATM    7  O   UNL N   1     -11.963  11.690  69.339  0.00  0.00    -0.343 OA
BRANCH   7   8
HETATM    8  C   UNL N   1     -10.624  11.519  68.908  0.00  0.00     0.233 C 
HETATM    9  C   UNL N   1     -10.381  10.377  67.936  0.00  0.00     0.196 C 
HETATM   10  C   UNL N   1      -9.020  10.298  67.329  0.00  0.00     0.079 A 
HETATM   11  O   UNL N   1     -11.272   9.600  67.636  0.00  0.00    -0.289 OA
HETATM   12  C   UNL N   1      -8.224  11.466  67.442  0.00  0.00     0.089 A 
HETATM   13  C   UNL N   1      -8.483   9.157  66.671  0.00  0.00     0.085 A 
HETATM   14  O   UNL N   1      -8.737  12.598  68.002  0.00  0.00    -0.337 OA
HETATM   15  C   UNL N   1      -6.911  11.475  66.967  0.00  0.00     0.074 A 
HETATM   16  C   UNL N   1     -10.105  12.790  68.199  0.00  0.00     0.199 C 
HETATM   17  C   UNL N   1      -6.377  10.344  66.352  0.00  0.00     0.071 A 
HETATM   18  C   UNL N   1      -7.166   9.195  66.196  0.00  0.00     0.074 A 
BRANCH  16  19
HETATM   19  C   UNL N   1     -10.785  13.130  66.854  0.00  0.00    -0.023 A 
HETATM   20  C   UNL N   1     -11.741  12.281  66.248  0.00  0.00     0.013 A 
HETATM   21  C   UNL N   1     -12.325  12.619  65.027  0.00  0.00     0.040 A 
HETATM   22  C   UNL N   1     -11.979  13.803  64.377  0.00  0.00     0.098 A 
HETATM   23  C   UNL N   1     -11.039  14.667  64.962  0.00  0.00     0.099 A 
HETATM   24  C   UNL N   1     -10.453  14.333  66.195  0.00  0.00     0.049 A 
BRANCH  22  25
HETATM   25  O   UNL N   1     -12.557  14.095  63.192  0.00  0.00    -0.358 OA
HETATM   26  H   UNL N   1     -13.439  14.485  63.127  0.00  0.00     0.218 HD
ENDBRANCH  22  25
BRANCH  23  27
HETATM   27  O   UNL N   1     -10.700  15.814  64.338  0.00  0.00    -0.358 OA
HETATM   28  H   UNL N   1     -10.016  16.404  64.687  0.00  0.00     0.218 HD
ENDBRANCH  23  27
ENDBRANCH  16  19
BRANCH  17  29
HETATM   29  O   UNL N   1      -5.105  10.369  65.906  0.00  0.00    -0.361 OA
HETATM   30  H   UNL N   1      -4.353  10.265  66.506  0.00  0.00     0.217 HD
ENDBRANCH  17  29
BRANCH  13  31
HETATM   31  O   UNL N   1      -9.177   8.008  66.499  0.00  0.00    -0.360 OA
HETATM   32  H   UNL N   1      -8.854   7.232  66.032  0.00  0.00     0.217 HD
ENDBRANCH  13  31
ENDBRANCH   7   8
ENDBRANCH   6   7
BRANCH   5  33
HETATM   33  O   UNL N   1     -12.633  11.266  71.938  0.00  0.00    -0.305 OA
BRANCH  33  34
HETATM   34  C   UNL N   1     -13.174  10.022  71.955  0.00  0.00     0.283 C 
HETATM   35  O   UNL N   1     -14.191   9.792  72.594  0.00  0.00    -0.260 OA
BRANCH  34  36
HETATM   36  C   UNL N   1     -12.487   8.946  71.211  0.00  0.00     0.083 C 
HETATM   37  C   UNL N   1     -11.160   8.747  71.315  0.00  0.00     0.017 C 
BRANCH  37  38
HETATM   38  C   UNL N   1     -10.407   7.719  70.541  0.00  0.00    -0.036 A 
HETATM   39  C   UNL N   1     -11.124   6.629  70.015  0.00  0.00     0.014 A 
HETATM   40  C   UNL N   1     -10.467   5.618  69.310  0.00  0.00     0.037 A 
HETATM   41  C   UNL N   1      -9.086   5.682  69.109  0.00  0.00     0.065 A 
HETATM   42  C   UNL N   1      -8.361   6.769  69.617  0.00  0.00     0.037 A 
HETATM   43  C   UNL N   1      -9.012   7.781  70.330  0.00  0.00     0.014 A 
BRANCH  41  44
HETATM   44  O   UNL N   1      -8.464   4.696  68.431  0.00  0.00    -0.361 OA
HETATM   45  H   UNL N   1      -8.777   4.396  67.567  0.00  0.00     0.217 HD
ENDBRANCH  41  44
ENDBRANCH  37  38
ENDBRANCH  34  36
ENDBRANCH  33  34
ENDBRANCH   5  33
BRANCH   2  46
HETATM   46  C   UNL N   1     -11.569  15.754  70.741  0.00  0.00     0.205 C 
BRANCH  46  47
HETATM   47  O   UNL N   1     -11.355  16.873  69.908  0.00  0.00    -0.356 OA
BRANCH  47  48
HETATM   48  C   UNL N   1     -10.314  16.656  68.970  0.00  0.00     0.291 C 
HETATM   49  C   UNL N   1      -9.931  18.056  68.428  0.00  0.00     0.204 C 
HETATM   50  C   UNL N   1      -8.718  17.998  67.481  0.00  0.00     0.183 C 
HETATM   51  C   UNL N   1      -7.586  17.242  68.202  0.00  0.00     0.178 C 
HETATM   52  C   UNL N   1      -8.102  15.870  68.712  0.00  0.00     0.152 C 
HETATM   53  O   UNL N   1      -9.189  16.061  69.614  0.00  0.00    -0.351 OA
HETATM   54  C   UNL N   1      -6.991  15.120  69.452  0.00  0.00     0.042 C 
BRANCH  49  55
HETATM   55  O   UNL N   1     -11.020  18.699  67.822  0.00  0.00    -0.388 OA
HETATM   56  H   UNL N   1     -10.981  18.485  66.855  0.00  0.00     0.210 HD
ENDBRANCH  49  55
BRANCH  50  57
HETATM   57  O   UNL N   1      -9.035  17.421  66.233  0.00  0.00    -0.390 OA
HETATM   58  H   UNL N   1      -9.007  16.435  66.305  0.00  0.00     0.210 HD
ENDBRANCH  50  57
BRANCH  51  59
HETATM   59  O   UNL N   1      -6.445  17.128  67.386  0.00  0.00    -0.390 OA
HETATM   60  H   UNL N   1      -6.053  16.228  67.531  0.00  0.00     0.210 HD
ENDBRANCH  51  59
ENDBRANCH  47  48
ENDBRANCH  46  47
ENDBRANCH   2  46
BRANCH   4  61
HETATM   61  O   UNL N   1     -12.284  13.825  72.979  0.00  0.00    -0.390 OA
HETATM   62  H   UNL N   1     -12.431  14.712  73.400  0.00  0.00     0.210 HD
ENDBRANCH   4  61
BRANCH   3  63
HETATM   63  O   UNL N   1     -14.142  15.840  72.239  0.00  0.00    -0.390 OA
HETATM   64  H   UNL N   1     -14.866  16.367  71.808  0.00  0.00     0.210 HD
ENDBRANCH   3  63
TORSDOF 20
ENDMDL
MODEL 3
REMARK VINA RESULT:      -8.6      2.999      8.143
REMARK  20 active torsions:
REMARK  status: ('A' for Active; 'I' for Inactive)
REMARK    1  A    between atoms: C_2  and  C_43 
REMARK    2  A    between atoms: C_3  and  O_4 
REMARK    3  A    between atoms: C_5  and  O_6 
REMARK    4  A    between atoms: C_7  and  O_8 
REMARK    5  A    between atoms: O_8  and  C_9 
REMARK    6  A    between atoms: C_9  and  C_11 
REMARK    7  A    between atoms: C_12  and  C_13 
REMARK    8  A    between atoms: C_16  and  O_17 
REMARK    9  A    between atoms: C_20  and  O_21 
REMARK   10  A    between atoms: O_21  and  C_22 
REMARK   11  A    between atoms: C_23  and  C_35 
REMARK   12  A    between atoms: C_29  and  O_30 
REMARK   13  A    between atoms: C_32  and  O_33 
REMARK   14  A    between atoms: C_37  and  O_38 
REMARK   15  A    between atoms: C_39  and  O_40 
REMARK   16  A    between atoms: C_43  and  O_44 
REMARK   17  A    between atoms: O_44  and  C_45 
REMARK   18  A    between atoms: C_48  and  O_49 
REMARK   19  A    between atoms: C_50  and  O_51 
REMARK   20  A    between atoms: C_52  and  O_53 
ROOT
HETATM    1  O   UNL N   1     -10.725  14.827  66.419  0.00  0.00    -0.348 OA
HETATM    2  C   UNL N   1     -10.354  16.195  66.568  0.00  0.00     0.180 C 
HETATM    3  C   UNL N   1     -11.269  16.899  67.603  0.00  0.00     0.180 C 
HETATM    4  C   UNL N   1     -11.253  16.170  68.952  0.00  0.00     0.184 C 
HETATM    5  C   UNL N   1     -11.607  14.690  68.697  0.00  0.00     0.218 C 
HETATM    6  C   UNL N   1     -10.650  14.098  67.644  0.00  0.00     0.293 C 
ENDROOT
BRANCH   6   7
HETATM    7  O   UNL N   1     -11.046  12.747  67.459  0.00  0.00    -0.343 OA
BRANCH   7   8
HETATM    8  C   UNL N   1     -10.079  11.800  67.878  0.00  0.00     0.233 C 
HETATM    9  C   UNL N   1     -10.555  10.360  67.965  0.00  0.00     0.196 C 
HETATM   10  C   UNL N   1      -9.510   9.327  68.223  0.00  0.00     0.079 A 
HETATM   11  O   UNL N   1     -11.726  10.068  67.783  0.00  0.00    -0.289 OA
HETATM   12  C   UNL N   1      -8.169   9.739  68.013  0.00  0.00     0.089 A 
HETATM   13  C   UNL N   1      -9.763   7.997  68.660  0.00  0.00     0.085 A 
HETATM   14  O   UNL N   1      -7.899  10.983  67.525  0.00  0.00    -0.337 OA
HETATM   15  C   UNL N   1      -7.112   8.870  68.289  0.00  0.00     0.074 A 
HETATM   16  C   UNL N   1      -8.868  11.783  66.919  0.00  0.00     0.199 C 
HETATM   17  C   UNL N   1      -7.363   7.579  68.749  0.00  0.00     0.071 A 
HETATM   18  C   UNL N   1      -8.685   7.144  68.922  0.00  0.00     0.074 A 
BRANCH  16  19
HETATM   19  C   UNL N   1      -9.155  11.268  65.490  0.00  0.00    -0.023 A 
HETATM   20  C   UNL N   1      -8.259  10.427  64.790  0.00  0.00     0.013 A 
HETATM   21  C   UNL N   1      -8.549   9.992  63.497  0.00  0.00     0.040 A 
HETATM   22  C   UNL N   1      -9.731  10.378  62.865  0.00  0.00     0.098 A 
HETATM   23  C   UNL N   1     -10.641  11.207  63.543  0.00  0.00     0.099 A 
HETATM   24  C   UNL N   1     -10.354  11.641  64.848  0.00  0.00     0.049 A 
BRANCH  22  25
HETATM   25  O   UNL N   1      -9.976   9.948  61.610  0.00  0.00    -0.358 OA
HETATM   26  H   UNL N   1     -10.709   9.352  61.400  0.00  0.00     0.218 HD
ENDBRANCH  22  25
BRANCH  23  27
HETATM   27  O   UNL N   1     -11.786  11.585  62.936  0.00  0.00    -0.358 OA
HETATM   28  H   UNL N   1     -12.418  12.179  63.364  0.00  0.00     0.218 HD
ENDBRANCH  23  27
ENDBRANCH  16  19
BRANCH  17  29
HETATM   29  O   UNL N   1      -6.329   6.757  69.018  0.00  0.00    -0.361 OA
HETATM   30  H   UNL N   1      -6.030   6.090  68.383  0.00  0.00     0.217 HD
ENDBRANCH  17  29
BRANCH  13  31
HETATM   31  O   UNL N   1     -11.010   7.512  68.867  0.00  0.00    -0.360 OA
HETATM   32  H   UNL N   1     -11.730   7.552  68.231  0.00  0.00     0.217 HD
ENDBRANCH  13  31
ENDBRANCH   7   8
ENDBRANCH   6   7
BRANCH   5  33
HETATM   33  O   UNL N   1     -11.503  13.939  69.857  0.00  0.00    -0.305 OA
BRANCH  33  34
HETATM   34  C   UNL N   1     -12.493  13.761  70.766  0.00  0.00     0.283 C 
HETATM   35  O   UNL N   1     -13.147  14.711  71.174  0.00  0.00    -0.260 OA
BRANCH  34  36
HETATM   36  C   UNL N   1     -12.741  12.396  71.277  0.00  0.00     0.083 C 
HETATM   37  C   UNL N   1     -12.010  11.342  70.869  0.00  0.00     0.017 C 
BRANCH  37  38
HETATM   38  C   UNL N   1     -12.257   9.937  71.303  0.00  0.00    -0.036 A 
HETATM   39  C   UNL N   1     -11.165   9.187  71.775  0.00  0.00     0.014 A 
HETATM   40  C   UNL N   1     -11.331   7.855  72.164  0.00  0.00     0.037 A 
HETATM   41  C   UNL N   1     -12.589   7.253  72.097  0.00  0.00     0.065 A 
HETATM   42  C   UNL N   1     -13.689   7.992  71.640  0.00  0.00     0.037 A 
HETATM   43  C   UNL N   1     -13.528   9.324  71.243  0.00  0.00     0.014 A 
BRANCH  41  44
HETATM   44  O   UNL N   1     -12.733   5.965  72.470  0.00  0.00    -0.361 OA
HETATM   45  H   UNL N   1     -13.534   5.649  72.911  0.00  0.00     0.217 HD
ENDBRANCH  41  44
ENDBRANCH  37  38
ENDBRANCH  34  36
ENDBRANCH  33  34
ENDBRANCH   5  33
BRANCH   2  46
HETATM   46  C   UNL N   1      -8.825  16.385  66.766  0.00  0.00     0.205 C 
BRANCH  46  47
HETATM   47  O   UNL N   1      -8.376  17.316  65.805  0.00  0.00    -0.356 OA
BRANCH  47  48
HETATM   48  C   UNL N   1      -7.478  18.266  66.354  0.00  0.00     0.291 C 
HETATM   49  C   UNL N   1      -8.357  19.429  66.879  0.00  0.00     0.204 C 
HETATM   50  C   UNL N   1      -7.527  20.492  67.621  0.00  0.00     0.183 C 
HETATM   51  C   UNL N   1      -6.681  19.777  68.690  0.00  0.00     0.178 C 
HETATM   52  C   UNL N   1      -5.867  18.625  68.043  0.00  0.00     0.152 C 
HETATM   53  O   UNL N   1      -6.748  17.686  67.433  0.00  0.00    -0.351 OA
HETATM   54  C   UNL N   1      -5.040  17.891  69.101  0.00  0.00     0.042 C 
BRANCH  49  55
HETATM   55  O   UNL N   1      -9.127  20.005  65.858  0.00  0.00    -0.388 OA
HETATM   56  H   UNL N   1      -9.486  20.857  66.212  0.00  0.00     0.210 HD
ENDBRANCH  49  55
BRANCH  50  57
HETATM   57  O   UNL N   1      -6.738  21.268  66.746  0.00  0.00    -0.390 OA
HETATM   58  H   UNL N   1      -7.310  21.664  66.043  0.00  0.00     0.210 HD
ENDBRANCH  50  57
BRANCH  51  59
HETATM   59  O   UNL N   1      -5.874  20.686  69.398  0.00  0.00    -0.390 OA
HETATM   60  H   UNL N   1      -5.668  21.447  68.796  0.00  0.00     0.210 HD
ENDBRANCH  51  59
ENDBRANCH  47  48
ENDBRANCH  46  47
ENDBRANCH   2  46
BRANCH   4  61
HETATM   61  O   UNL N   1      -9.994  16.261  69.569  0.00  0.00    -0.390 OA
HETATM   62  H   UNL N   1     -10.129  16.051  70.530  0.00  0.00     0.210 HD
ENDBRANCH   4  61
BRANCH   3  63
HETATM   63  O   UNL N   1     -10.922  18.249  67.766  0.00  0.00    -0.390 OA
HETATM   64  H   UNL N   1      -9.933  18.302  67.688  0.00  0.00     0.210 HD
ENDBRANCH   3  63
TORSDOF 20
ENDMDL
MODEL 4
REMARK VINA RESULT:      -8.4      2.458      8.275
REMARK  20 active torsions:
REMARK  status: ('A' for Active; 'I' for Inactive)
REMARK    1  A    between atoms: C_2  and  C_43 
REMARK    2  A    between atoms: C_3  and  O_4 
REMARK    3  A    between atoms: C_5  and  O_6 
REMARK    4  A    between atoms: C_7  and  O_8 
REMARK    5  A    between atoms: O_8  and  C_9 
REMARK    6  A    between atoms: C_9  and  C_11 
REMARK    7  A    between atoms: C_12  and  C_13 
REMARK    8  A    between atoms: C_16  and  O_17 
REMARK    9  A    between atoms: C_20  and  O_21 
REMARK   10  A    between atoms: O_21  and  C_22 
REMARK   11  A    between atoms: C_23  and  C_35 
REMARK   12  A    between atoms: C_29  and  O_30 
REMARK   13  A    between atoms: C_32  and  O_33 
REMARK   14  A    between atoms: C_37  and  O_38 
REMARK   15  A    between atoms: C_39  and  O_40 
REMARK   16  A    between atoms: C_43  and  O_44 
REMARK   17  A    between atoms: O_44  and  C_45 
REMARK   18  A    between atoms: C_48  and  O_49 
REMARK   19  A    between atoms: C_50  and  O_51 
REMARK   20  A    between atoms: C_52  and  O_53 
ROOT
HETATM    1  O   UNL N   1      -9.630  10.131  65.686  0.00  0.00    -0.348 OA
HETATM    2  C   UNL N   1      -9.166   9.489  64.500  0.00  0.00     0.180 C 
HETATM    3  C   UNL N   1     -10.008   9.931  63.276  0.00  0.00     0.180 C 
HETATM    4  C   UNL N   1     -10.008  11.457  63.117  0.00  0.00     0.184 C 
HETATM    5  C   UNL N   1     -10.464  12.074  64.456  0.00  0.00     0.218 C 
HETATM    6  C   UNL N   1      -9.574  11.555  65.601  0.00  0.00     0.293 C 
ENDROOT
BRANCH   6   7
HETATM    7  O   UNL N   1     -10.062  12.156  66.790  0.00  0.00    -0.343 OA
BRANCH   7   8
HETATM    8  C   UNL N   1     -10.563  11.233  67.741  0.00  0.00     0.233 C 
HETATM    9  C   UNL N   1      -9.642  10.912  68.905  0.00  0.00     0.196 C 
HETATM   10  C   UNL N   1     -10.221  10.090  70.007  0.00  0.00     0.079 A 
HETATM   11  O   UNL N   1      -8.503  11.349  68.950  0.00  0.00    -0.289 OA
HETATM   12  C   UNL N   1     -11.636   9.993  70.027  0.00  0.00     0.089 A 
HETATM   13  C   UNL N   1      -9.468   9.411  71.005  0.00  0.00     0.085 A 
HETATM   14  O   UNL N   1     -12.387  10.691  69.129  0.00  0.00    -0.337 OA
HETATM   15  C   UNL N   1     -12.275   9.194  70.976  0.00  0.00     0.074 A 
HETATM   16  C   UNL N   1     -11.875  11.747  68.375  0.00  0.00     0.199 C 
HETATM   17  C   UNL N   1     -11.533   8.504  71.932  0.00  0.00     0.071 A 
HETATM   18  C   UNL N   1     -10.135   8.623  71.950  0.00  0.00     0.074 A 
BRANCH  16  19
HETATM   19  C   UNL N   1     -11.739  13.006  69.262  0.00  0.00    -0.023 A 
HETATM   20  C   UNL N   1     -10.939  14.113  68.894  0.00  0.00     0.013 A 
HETATM   21  C   UNL N   1     -10.834  15.228  69.727  0.00  0.00     0.040 A 
HETATM   22  C   UNL N   1     -11.517  15.274  70.941  0.00  0.00     0.098 A 
HETATM   23  C   UNL N   1     -12.325  14.191  71.325  0.00  0.00     0.099 A 
HETATM   24  C   UNL N   1     -12.438  13.069  70.485  0.00  0.00     0.049 A 
BRANCH  22  25
HETATM   25  O   UNL N   1     -11.386  16.363  71.728  0.00  0.00    -0.358 OA
HETATM   26  H   UNL N   1     -10.538  16.807  71.862  0.00  0.00     0.218 HD
ENDBRANCH  22  25
BRANCH  23  27
HETATM   27  O   UNL N   1     -12.988  14.229  72.500  0.00  0.00    -0.358 OA
HETATM   28  H   UNL N   1     -12.846  14.936  73.144  0.00  0.00     0.218 HD
ENDBRANCH  23  27
ENDBRANCH  16  19
BRANCH  17  29
HETATM   29  O   UNL N   1     -12.167   7.731  72.836  0.00  0.00    -0.361 OA
HETATM   30  H   UNL N   1     -11.920   6.806  72.978  0.00  0.00     0.217 HD
ENDBRANCH  17  29
BRANCH  13  31
HETATM   31  O   UNL N   1      -8.117   9.464  71.075  0.00  0.00    -0.360 OA
HETATM   32  H   UNL N   1      -7.550   9.939  70.460  0.00  0.00     0.217 HD
ENDBRANCH  13  31
ENDBRANCH   7   8
ENDBRANCH   6   7
BRANCH   5  33
HETATM   33  O   UNL N   1     -10.381  13.457  64.427  0.00  0.00    -0.305 OA
BRANCH  33  34
HETATM   34  C   UNL N   1     -11.384  14.309  64.758  0.00  0.00     0.283 C 
HETATM   35  O   UNL N   1     -12.550  13.941  64.737  0.00  0.00    -0.260 OA
BRANCH  34  36
HETATM   36  C   UNL N   1     -11.036  15.701  65.112  0.00  0.00     0.083 C 
HETATM   37  C   UNL N   1     -10.018  15.988  65.946  0.00  0.00     0.017 C 
BRANCH  37  38
HETATM   38  C   UNL N   1      -9.663  17.368  66.385  0.00  0.00    -0.036 A 
HETATM   39  C   UNL N   1     -10.489  18.428  65.971  0.00  0.00     0.014 A 
HETATM   40  C   UNL N   1     -10.187  19.746  66.324  0.00  0.00     0.037 A 
HETATM   41  C   UNL N   1      -9.063  20.026  67.104  0.00  0.00     0.065 A 
HETATM   42  C   UNL N   1      -8.238  18.978  67.535  0.00  0.00     0.037 A 
HETATM   43  C   UNL N   1      -8.531  17.657  67.178  0.00  0.00     0.014 A 
BRANCH  41  44
HETATM   44  O   UNL N   1      -8.780  21.303  67.433  0.00  0.00    -0.361 OA
HETATM   45  H   UNL N   1      -8.089  21.523  68.073  0.00  0.00     0.217 HD
ENDBRANCH  41  44
ENDBRANCH  37  38
ENDBRANCH  34  36
ENDBRANCH  33  34
ENDBRANCH   5  33
BRANCH   2  46
HETATM   46  C   UNL N   1      -7.625   9.572  64.337  0.00  0.00     0.205 C 
BRANCH  46  47
HETATM   47  O   UNL N   1      -7.161   8.298  63.943  0.00  0.00    -0.356 OA
BRANCH  47  48
HETATM   48  C   UNL N   1      -7.783   7.250  64.667  0.00  0.00     0.291 C 
HETATM   49  C   UNL N   1      -7.989   6.096  63.653  0.00  0.00     0.204 C 
HETATM   50  C   UNL N   1      -8.548   4.829  64.325  0.00  0.00     0.183 C 
HETATM   51  C   UNL N   1      -7.648   4.490  65.528  0.00  0.00     0.178 C 
HETATM   52  C   UNL N   1      -7.506   5.729  66.452  0.00  0.00     0.152 C 
HETATM   53  O   UNL N   1      -6.935   6.816  65.729  0.00  0.00    -0.351 OA
HETATM   54  C   UNL N   1      -6.594   5.411  67.639  0.00  0.00     0.042 C 
BRANCH  49  55
HETATM   55  O   UNL N   1      -8.784   6.490  62.567  0.00  0.00    -0.388 OA
HETATM   56  H   UNL N   1      -8.984   7.453  62.688  0.00  0.00     0.210 HD
ENDBRANCH  49  55
BRANCH  50  57
HETATM   57  O   UNL N   1      -9.903   4.966  64.693  0.00  0.00    -0.390 OA
HETATM   58  H   UNL N   1     -10.386   4.123  64.506  0.00  0.00     0.210 HD
ENDBRANCH  50  57
BRANCH  51  59
HETATM   59  O   UNL N   1      -8.112   3.350  66.210  0.00  0.00    -0.390 OA
HETATM   60  H   UNL N   1      -9.018   3.551  66.562  0.00  0.00     0.210 HD
ENDBRANCH  51  59
ENDBRANCH  47  48
ENDBRANCH  46  47
ENDBRANCH   2  46
BRANCH   4  61
HETATM   61  O   UNL N   1      -8.731  11.936  62.780  0.00  0.00    -0.390 OA
HETATM   62  H   UNL N   1      -8.130  11.147  62.733  0.00  0.00     0.210 HD
ENDBRANCH   4  61
BRANCH   3  63
HETATM   63  O   UNL N   1      -9.569   9.311  62.095  0.00  0.00    -0.390 OA
HETATM   64  H   UNL N   1     -10.255   8.635  61.855  0.00  0.00     0.210 HD
ENDBRANCH   3  63
TORSDOF 20
ENDMDL
MODEL 5
REMARK VINA RESULT:      -8.3      4.675      7.905
REMARK  20 active torsions:
REMARK  status: ('A' for Active; 'I' for Inactive)
REMARK    1  A    between atoms: C_2  and  C_43 
REMARK    2  A    between atoms: C_3  and  O_4 
REMARK    3  A    between atoms: C_5  and  O_6 
REMARK    4  A    between atoms: C_7  and  O_8 
REMARK    5  A    between atoms: O_8  and  C_9 
REMARK    6  A    between atoms: C_9  and  C_11 
REMARK    7  A    between atoms: C_12  and  C_13 
REMARK    8  A    between atoms: C_16  and  O_17 
REMARK    9  A    between atoms: C_20  and  O_21 
REMARK   10  A    between atoms: O_21  and  C_22 
REMARK   11  A    between atoms: C_23  and  C_35 
REMARK   12  A    between atoms: C_29  and  O_30 
REMARK   13  A    between atoms: C_32  and  O_33 
REMARK   14  A    between atoms: C_37  and  O_38 
REMARK   15  A    between atoms: C_39  and  O_40 
REMARK   16  A    between atoms: C_43  and  O_44 
REMARK   17  A    between atoms: O_44  and  C_45 
REMARK   18  A    between atoms: C_48  and  O_49 
REMARK   19  A    between atoms: C_50  and  O_51 
REMARK   20  A    between atoms: C_52  and  O_53 
ROOT
HETATM    1  O   UNL N   1      -6.688  14.298  70.274  0.00  0.00    -0.348 OA
HETATM    2  C   UNL N   1      -5.414  14.036  70.858  0.00  0.00     0.180 C 
HETATM    3  C   UNL N   1      -5.256  12.526  71.170  0.00  0.00     0.180 C 
HETATM    4  C   UNL N   1      -5.478  11.669  69.918  0.00  0.00     0.184 C 
HETATM    5  C   UNL N   1      -6.846  12.052  69.316  0.00  0.00     0.218 C 
HETATM    6  C   UNL N   1      -6.899  13.571  69.063  0.00  0.00     0.293 C 
ENDROOT
BRANCH   6   7
HETATM    7  O   UNL N   1      -8.184  13.842  68.524  0.00  0.00    -0.343 OA
BRANCH   7   8
HETATM    8  C   UNL N   1      -8.516  15.219  68.486  0.00  0.00     0.233 C 
HETATM    9  C   UNL N   1      -7.890  16.022  67.360  0.00  0.00     0.196 C 
HETATM   10  C   UNL N   1      -8.372  17.424  67.194  0.00  0.00     0.079 A 
HETATM   11  O   UNL N   1      -7.072  15.523  66.605  0.00  0.00    -0.289 OA
HETATM   12  C   UNL N   1      -9.584  17.744  67.857  0.00  0.00     0.089 A 
HETATM   13  C   UNL N   1      -7.708  18.434  66.443  0.00  0.00     0.085 A 
HETATM   14  O   UNL N   1     -10.279  16.780  68.524  0.00  0.00    -0.337 OA
HETATM   15  C   UNL N   1     -10.087  19.046  67.821  0.00  0.00     0.074 A 
HETATM   16  C   UNL N   1     -10.042  15.417  68.343  0.00  0.00     0.199 C 
HETATM   17  C   UNL N   1      -9.417  20.040  67.111  0.00  0.00     0.071 A 
HETATM   18  C   UNL N   1      -8.239  19.730  66.416  0.00  0.00     0.074 A 
BRANCH  16  19
HETATM   19  C   UNL N   1     -10.653  14.951  67.002  0.00  0.00    -0.023 A 
HETATM   20  C   UNL N   1     -11.021  13.607  66.760  0.00  0.00     0.013 A 
HETATM   21  C   UNL N   1     -11.560  13.223  65.532  0.00  0.00     0.040 A 
HETATM   22  C   UNL N   1     -11.749  14.159  64.515  0.00  0.00     0.098 A 
HETATM   23  C   UNL N   1     -11.400  15.502  64.734  0.00  0.00     0.099 A 
HETATM   24  C   UNL N   1     -10.862  15.892  65.973  0.00  0.00     0.049 A 
BRANCH  22  25
HETATM   25  O   UNL N   1     -12.264  13.753  63.336  0.00  0.00    -0.358 OA
HETATM   26  H   UNL N   1     -11.714  13.395  62.625  0.00  0.00     0.218 HD
ENDBRANCH  22  25
BRANCH  23  27
HETATM   27  O   UNL N   1     -11.578  16.412  63.754  0.00  0.00    -0.358 OA
HETATM   28  H   UNL N   1     -10.950  16.509  63.025  0.00  0.00     0.218 HD
ENDBRANCH  23  27
ENDBRANCH  16  19
BRANCH  17  29
HETATM   29  O   UNL N   1      -9.914  21.293  67.094  0.00  0.00    -0.361 OA
HETATM   30  H   UNL N   1      -9.369  22.060  67.325  0.00  0.00     0.217 HD
ENDBRANCH  17  29
BRANCH  13  31
HETATM   31  O   UNL N   1      -6.559  18.215  65.763  0.00  0.00    -0.360 OA
HETATM   32  H   UNL N   1      -6.096  17.373  65.717  0.00  0.00     0.217 HD
ENDBRANCH  13  31
ENDBRANCH   7   8
ENDBRANCH   6   7
BRANCH   5  33
HETATM   33  O   UNL N   1      -7.069  11.399  68.114  0.00  0.00    -0.305 OA
BRANCH  33  34
HETATM   34  C   UNL N   1      -8.245  10.840  67.733  0.00  0.00     0.283 C 
HETATM   35  O   UNL N   1      -8.579  10.828  66.556  0.00  0.00    -0.260 OA
BRANCH  34  36
HETATM   36  C   UNL N   1      -9.126  10.275  68.776  0.00  0.00     0.083 C 
HETATM   37  C   UNL N   1     -10.302  10.847  69.098  0.00  0.00     0.017 C 
BRANCH  37  38
HETATM   38  C   UNL N   1     -11.199  10.357  70.183  0.00  0.00    -0.036 A 
HETATM   39  C   UNL N   1     -10.939   9.091  70.736  0.00  0.00     0.014 A 
HETATM   40  C   UNL N   1     -11.765   8.565  71.733  0.00  0.00     0.037 A 
HETATM   41  C   UNL N   1     -12.859   9.298  72.199  0.00  0.00     0.065 A 
HETATM   42  C   UNL N   1     -13.124  10.567  71.665  0.00  0.00     0.037 A 
HETATM   43  C   UNL N   1     -12.304  11.095  70.663  0.00  0.00     0.014 A 
BRANCH  41  44
HETATM   44  O   UNL N   1     -13.652   8.776  73.157  0.00  0.00    -0.361 OA
HETATM   45  H   UNL N   1     -13.992   9.314  73.886  0.00  0.00     0.217 HD
ENDBRANCH  41  44
ENDBRANCH  37  38
ENDBRANCH  34  36
ENDBRANCH  33  34
ENDBRANCH   5  33
BRANCH   2  46
HETATM   46  C   UNL N   1      -4.248  14.699  70.077  0.00  0.00     0.205 C 
BRANCH  46  47
HETATM   47  O   UNL N   1      -3.834  15.840  70.798  0.00  0.00    -0.356 OA
BRANCH  47  48
HETATM   48  C   UNL N   1      -3.653  16.970  69.963  0.00  0.00     0.291 C 
HETATM   49  C   UNL N   1      -4.838  17.921  70.269  0.00  0.00     0.204 C 
HETATM   50  C   UNL N   1      -4.713  19.261  69.522  0.00  0.00     0.183 C 
HETATM   51  C   UNL N   1      -3.316  19.841  69.812  0.00  0.00     0.178 C 
HETATM   52  C   UNL N   1      -2.223  18.789  69.485  0.00  0.00     0.152 C 
HETATM   53  O   UNL N   1      -2.420  17.618  70.273  0.00  0.00    -0.351 OA
HETATM   54  C   UNL N   1      -0.832  19.346  69.793  0.00  0.00     0.042 C 
BRANCH  49  55
HETATM   55  O   UNL N   1      -6.076  17.311  70.019  0.00  0.00    -0.388 OA
HETATM   56  H   UNL N   1      -6.588  17.925  69.434  0.00  0.00     0.210 HD
ENDBRANCH  49  55
BRANCH  50  57
HETATM   57  O   UNL N   1      -4.961  19.132  68.139  0.00  0.00    -0.390 OA
HETATM   58  H   UNL N   1      -5.803  18.633  67.997  0.00  0.00     0.210 HD
ENDBRANCH  50  57
BRANCH  51  59
HETATM   59  O   UNL N   1      -3.118  21.062  69.141  0.00  0.00    -0.390 OA
HETATM   60  H   UNL N   1      -3.561  21.776  69.667  0.00  0.00     0.210 HD
ENDBRANCH  51  59
ENDBRANCH  47  48
ENDBRANCH  46  47
ENDBRANCH   2  46
BRANCH   4  61
HETATM   61  O   UNL N   1      -4.463  11.877  68.969  0.00  0.00    -0.390 OA
HETATM   62  H   UNL N   1      -3.963  12.686  69.254  0.00  0.00     0.210 HD
ENDBRANCH   4  61
BRANCH   3  63
HETATM   63  O   UNL N   1      -4.008  12.245  71.748  0.00  0.00    -0.390 OA
HETATM   64  H   UNL N   1      -3.788  13.010  72.341  0.00  0.00     0.210 HD
ENDBRANCH   3  63
TORSDOF 20
ENDMDL
MODEL 6
REMARK VINA RESULT:      -8.3      2.503      7.432
REMARK  20 active torsions:
REMARK  status: ('A' for Active; 'I' for Inactive)
REMARK    1  A    between atoms: C_2  and  C_43 
REMARK    2  A    between atoms: C_3  and  O_4 
REMARK    3  A    between atoms: C_5  and  O_6 
REMARK    4  A    between atoms: C_7  and  O_8 
REMARK    5  A    between atoms: O_8  and  C_9 
REMARK    6  A    between atoms: C_9  and  C_11 
REMARK    7  A    between atoms: C_12  and  C_13 
REMARK    8  A    between atoms: C_16  and  O_17 
REMARK    9  A    between atoms: C_20  and  O_21 
REMARK   10  A    between atoms: O_21  and  C_22 
REMARK   11  A    between atoms: C_23  and  C_35 
REMARK   12  A    between atoms: C_29  and  O_30 
REMARK   13  A    between atoms: C_32  and  O_33 
REMARK   14  A    between atoms: C_37  and  O_38 
REMARK   15  A    between atoms: C_39  and  O_40 
REMARK   16  A    between atoms: C_43  and  O_44 
REMARK   17  A    between atoms: O_44  and  C_45 
REMARK   18  A    between atoms: C_48  and  O_49 
REMARK   19  A    between atoms: C_50  and  O_51 
REMARK   20  A    between atoms: C_52  and  O_53 
ROOT
HETATM    1  O   UNL N   1     -10.041  10.545  66.303  0.00  0.00    -0.348 OA
HETATM    2  C   UNL N   1     -10.521  11.778  65.770  0.00  0.00     0.180 C 
HETATM    3  C   UNL N   1     -11.881  12.155  66.410  0.00  0.00     0.180 C 
HETATM    4  C   UNL N   1     -11.785  12.213  67.940  0.00  0.00     0.184 C 
HETATM    5  C   UNL N   1     -11.205  10.869  68.430  0.00  0.00     0.218 C 
HETATM    6  C   UNL N   1      -9.868  10.586  67.719  0.00  0.00     0.293 C 
ENDROOT
BRANCH   6   7
HETATM    7  O   UNL N   1      -9.409   9.337  68.214  0.00  0.00    -0.343 OA
BRANCH   7   8
HETATM    8  C   UNL N   1      -9.786   8.228  67.417  0.00  0.00     0.233 C 
HETATM    9  C   UNL N   1      -8.653   7.496  66.719  0.00  0.00     0.196 C 
HETATM   10  C   UNL N   1      -9.008   6.221  66.031  0.00  0.00     0.079 A 
HETATM   11  O   UNL N   1      -7.507   7.912  66.766  0.00  0.00    -0.289 OA
HETATM   12  C   UNL N   1     -10.258   5.653  66.387  0.00  0.00     0.089 A 
HETATM   13  C   UNL N   1      -8.200   5.562  65.062  0.00  0.00     0.085 A 
HETATM   14  O   UNL N   1     -11.020   6.222  67.363  0.00  0.00    -0.337 OA
HETATM   15  C   UNL N   1     -10.714   4.496  65.752  0.00  0.00     0.074 A 
HETATM   16  C   UNL N   1     -10.515   7.160  68.264  0.00  0.00     0.199 C 
HETATM   17  C   UNL N   1      -9.935   3.872  64.780  0.00  0.00     0.071 A 
HETATM   18  C   UNL N   1      -8.679   4.398  64.447  0.00  0.00     0.074 A 
BRANCH  16  19
HETATM   19  C   UNL N   1      -9.651   6.450  69.331  0.00  0.00    -0.023 A 
HETATM   20  C   UNL N   1      -8.651   7.124  70.072  0.00  0.00     0.013 A 
HETATM   21  C   UNL N   1      -7.885   6.445  71.020  0.00  0.00     0.040 A 
HETATM   22  C   UNL N   1      -8.089   5.086  71.258  0.00  0.00     0.098 A 
HETATM   23  C   UNL N   1      -9.081   4.397  70.542  0.00  0.00     0.099 A 
HETATM   24  C   UNL N   1      -9.859   5.079  69.590  0.00  0.00     0.049 A 
BRANCH  22  25
HETATM   25  O   UNL N   1      -7.323   4.457  72.175  0.00  0.00    -0.358 OA
HETATM   26  H   UNL N   1      -6.810   3.664  71.966  0.00  0.00     0.218 HD
ENDBRANCH  22  25
BRANCH  23  27
HETATM   27  O   UNL N   1      -9.282   3.081  70.766  0.00  0.00    -0.358 OA
HETATM   28  H   UNL N   1      -9.022   2.407  70.123  0.00  0.00     0.218 HD
ENDBRANCH  23  27
ENDBRANCH  16  19
BRANCH  17  29
HETATM   29  O   UNL N   1     -10.396   2.760  64.173  0.00  0.00    -0.361 OA
HETATM   30  H   UNL N   1      -9.974   2.401  63.378  0.00  0.00     0.217 HD
ENDBRANCH  17  29
BRANCH  13  31
HETATM   31  O   UNL N   1      -6.987   6.020  64.676  0.00  0.00    -0.360 OA
HETATM   32  H   UNL N   1      -6.528   6.768  65.070  0.00  0.00     0.217 HD
ENDBRANCH  13  31
ENDBRANCH   7   8
ENDBRANCH   6   7
BRANCH   5  33
HETATM   33  O   UNL N   1     -10.981  10.886  69.797  0.00  0.00    -0.305 OA
BRANCH  33  34
HETATM   34  C   UNL N   1     -11.770  10.292  70.728  0.00  0.00     0.283 C 
HETATM   35  O   UNL N   1     -12.922  10.664  70.902  0.00  0.00    -0.260 OA
BRANCH  34  36
HETATM   36  C   UNL N   1     -11.194   9.207  71.549  0.00  0.00     0.083 C 
HETATM   37  C   UNL N   1     -11.865   8.064  71.788  0.00  0.00     0.017 C 
BRANCH  37  38
HETATM   38  C   UNL N   1     -11.357   6.965  72.659  0.00  0.00    -0.036 A 
HETATM   39  C   UNL N   1     -10.360   7.273  73.601  0.00  0.00     0.014 A 
HETATM   40  C   UNL N   1      -9.823   6.277  74.421  0.00  0.00     0.037 A 
HETATM   41  C   UNL N   1     -10.278   4.961  74.321  0.00  0.00     0.065 A 
HETATM   42  C   UNL N   1     -11.281   4.642  73.395  0.00  0.00     0.037 A 
HETATM   43  C   UNL N   1     -11.818   5.633  72.567  0.00  0.00     0.014 A 
BRANCH  41  44
HETATM   44  O   UNL N   1      -9.747   4.009  75.115  0.00  0.00    -0.361 OA
HETATM   45  H   UNL N   1      -9.743   4.093  76.079  0.00  0.00     0.217 HD
ENDBRANCH  41  44
ENDBRANCH  37  38
ENDBRANCH  34  36
ENDBRANCH  33  34
ENDBRANCH   5  33
BRANCH   2  46
HETATM   46  C   UNL N   1      -9.437  12.889  65.760  0.00  0.00     0.205 C 
BRANCH  46  47
HETATM   47  O   UNL N   1     -10.020  14.058  65.223  0.00  0.00    -0.356 OA
BRANCH  47  48
HETATM   48  C   UNL N   1      -9.508  15.238  65.819  0.00  0.00     0.291 C 
HETATM   49  C   UNL N   1     -10.629  16.300  65.692  0.00  0.00     0.204 C 
HETATM   50  C   UNL N   1     -10.266  17.613  66.409  0.00  0.00     0.183 C 
HETATM   51  C   UNL N   1      -9.850  17.270  67.852  0.00  0.00     0.178 C 
HETATM   52  C   UNL N   1      -8.740  16.185  67.842  0.00  0.00     0.152 C 
HETATM   53  O   UNL N   1      -9.214  15.007  67.195  0.00  0.00    -0.351 OA
HETATM   54  C   UNL N   1      -8.336  15.818  69.271  0.00  0.00     0.042 C 
BRANCH  49  55
HETATM   55  O   UNL N   1     -10.982  16.531  64.354  0.00  0.00    -0.388 OA
HETATM   56  H   UNL N   1     -10.397  15.957  63.797  0.00  0.00     0.210 HD
ENDBRANCH  49  55
BRANCH  50  57
HETATM   57  O   UNL N   1      -9.272  18.344  65.726  0.00  0.00    -0.390 OA
HETATM   58  H   UNL N   1      -9.079  19.182  66.215  0.00  0.00     0.210 HD
ENDBRANCH  50  57
BRANCH  51  59
HETATM   59  O   UNL N   1      -9.480  18.424  68.567  0.00  0.00    -0.390 OA
HETATM   60  H   UNL N   1      -8.629  18.232  69.039  0.00  0.00     0.210 HD
ENDBRANCH  51  59
ENDBRANCH  47  48
ENDBRANCH  46  47
ENDBRANCH   2  46
BRANCH   4  61
HETATM   61  O   UNL N   1     -10.962  13.271  68.361  0.00  0.00    -0.390 OA
HETATM   62  H   UNL N   1     -11.552  13.933  68.809  0.00  0.00     0.210 HD
ENDBRANCH   4  61
BRANCH   3  63
HETATM   63  O   UNL N   1     -12.374  13.367  65.900  0.00  0.00    -0.390 OA
HETATM   64  H   UNL N   1     -13.364  13.290  65.886  0.00  0.00     0.210 HD
ENDBRANCH   3  63
TORSDOF 20
ENDMDL
MODEL 7
REMARK VINA RESULT:      -8.2      2.347      7.422
REMARK  20 active torsions:
REMARK  status: ('A' for Active; 'I' for Inactive)
REMARK    1  A    between atoms: C_2  and  C_43 
REMARK    2  A    between atoms: C_3  and  O_4 
REMARK    3  A    between atoms: C_5  and  O_6 
REMARK    4  A    between atoms: C_7  and  O_8 
REMARK    5  A    between atoms: O_8  and  C_9 
REMARK    6  A    between atoms: C_9  and  C_11 
REMARK    7  A    between atoms: C_12  and  C_13 
REMARK    8  A    between atoms: C_16  and  O_17 
REMARK    9  A    between atoms: C_20  and  O_21 
REMARK   10  A    between atoms: O_21  and  C_22 
REMARK   11  A    between atoms: C_23  and  C_35 
REMARK   12  A    between atoms: C_29  and  O_30 
REMARK   13  A    between atoms: C_32  and  O_33 
REMARK   14  A    between atoms: C_37  and  O_38 
REMARK   15  A    between atoms: C_39  and  O_40 
REMARK   16  A    between atoms: C_43  and  O_44 
REMARK   17  A    between atoms: O_44  and  C_45 
REMARK   18  A    between atoms: C_48  and  O_49 
REMARK   19  A    between atoms: C_50  and  O_51 
REMARK   20  A    between atoms: C_52  and  O_53 
ROOT
HETATM    1  O   UNL N   1      -9.712   9.617  65.840  0.00  0.00    -0.348 OA
HETATM    2  C   UNL N   1      -9.690   9.876  64.437  0.00  0.00     0.180 C 
HETATM    3  C   UNL N   1     -10.842  10.835  64.042  0.00  0.00     0.180 C 
HETATM    4  C   UNL N   1     -10.786  12.139  64.847  0.00  0.00     0.184 C 
HETATM    5  C   UNL N   1     -10.753  11.773  66.345  0.00  0.00     0.218 C 
HETATM    6  C   UNL N   1      -9.586  10.806  66.621  0.00  0.00     0.293 C 
ENDROOT
BRANCH   6   7
HETATM    7  O   UNL N   1      -9.632  10.511  68.009  0.00  0.00    -0.343 OA
BRANCH   7   8
HETATM    8  C   UNL N   1      -9.039   9.272  68.356  0.00  0.00     0.233 C 
HETATM    9  C   UNL N   1      -8.184   9.273  69.612  0.00  0.00     0.196 C 
HETATM   10  C   UNL N   1      -7.706   7.944  70.093  0.00  0.00     0.079 A 
HETATM   11  O   UNL N   1      -7.947  10.306  70.215  0.00  0.00    -0.289 OA
HETATM   12  C   UNL N   1      -8.371   6.814  69.552  0.00  0.00     0.089 A 
HETATM   13  C   UNL N   1      -6.651   7.743  71.027  0.00  0.00     0.085 A 
HETATM   14  O   UNL N   1      -9.431   6.977  68.711  0.00  0.00    -0.337 OA
HETATM   15  C   UNL N   1      -7.956   5.524  69.885  0.00  0.00     0.074 A 
HETATM   16  C   UNL N   1     -10.115   8.186  68.583  0.00  0.00     0.199 C 
HETATM   17  C   UNL N   1      -6.901   5.331  70.775  0.00  0.00     0.071 A 
HETATM   18  C   UNL N   1      -6.261   6.438  71.351  0.00  0.00     0.074 A 
BRANCH  16  19
HETATM   19  C   UNL N   1     -11.033   8.402  69.807  0.00  0.00    -0.023 A 
HETATM   20  C   UNL N   1     -11.441   9.687  70.235  0.00  0.00     0.013 A 
HETATM   21  C   UNL N   1     -12.263   9.841  71.352  0.00  0.00     0.040 A 
HETATM   22  C   UNL N   1     -12.700   8.730  72.071  0.00  0.00     0.098 A 
HETATM   23  C   UNL N   1     -12.316   7.442  71.661  0.00  0.00     0.099 A 
HETATM   24  C   UNL N   1     -11.493   7.283  70.532  0.00  0.00     0.049 A 
BRANCH  22  25
HETATM   25  O   UNL N   1     -13.486   8.915  73.153  0.00  0.00    -0.358 OA
HETATM   26  H   UNL N   1     -14.271   9.480  73.133  0.00  0.00     0.218 HD
ENDBRANCH  22  25
BRANCH  23  27
HETATM   27  O   UNL N   1     -12.735   6.362  72.354  0.00  0.00    -0.358 OA
HETATM   28  H   UNL N   1     -12.124   5.666  72.634  0.00  0.00     0.218 HD
ENDBRANCH  23  27
ENDBRANCH  16  19
BRANCH  17  29
HETATM   29  O   UNL N   1      -6.510   4.077  71.080  0.00  0.00    -0.361 OA
HETATM   30  H   UNL N   1      -6.721   3.324  70.509  0.00  0.00     0.217 HD
ENDBRANCH  17  29
BRANCH  13  31
HETATM   31  O   UNL N   1      -5.976   8.761  71.609  0.00  0.00    -0.360 OA
HETATM   32  H   UNL N   1      -6.059   9.689  71.368  0.00  0.00     0.217 HD
ENDBRANCH  13  31
ENDBRANCH   7   8
ENDBRANCH   6   7
BRANCH   5  33
HETATM   33  O   UNL N   1     -10.588  12.898  67.136  0.00  0.00    -0.305 OA
BRANCH  33  34
HETATM   34  C   UNL N   1     -11.405  13.981  67.139  0.00  0.00     0.283 C 
HETATM   35  O   UNL N   1     -11.826  14.450  66.090  0.00  0.00    -0.260 OA
BRANCH  34  36
HETATM   36  C   UNL N   1     -11.748  14.600  68.436  0.00  0.00     0.083 C 
HETATM   37  C   UNL N   1     -11.754  13.892  69.581  0.00  0.00     0.017 C 
BRANCH  37  38
HETATM   38  C   UNL N   1     -12.152  14.450  70.905  0.00  0.00    -0.036 A 
HETATM   39  C   UNL N   1     -11.639  15.706  71.276  0.00  0.00     0.014 A 
HETATM   40  C   UNL N   1     -11.951  16.264  72.519  0.00  0.00     0.037 A 
HETATM   41  C   UNL N   1     -12.784  15.582  73.407  0.00  0.00     0.065 A 
HETATM   42  C   UNL N   1     -13.312  14.334  73.046  0.00  0.00     0.037 A 
HETATM   43  C   UNL N   1     -12.999  13.768  71.806  0.00  0.00     0.014 A 
BRANCH  41  44
HETATM   44  O   UNL N   1     -13.072  16.129  74.606  0.00  0.00    -0.361 OA
HETATM   45  H   UNL N   1     -12.420  16.645  75.100  0.00  0.00     0.217 HD
ENDBRANCH  41  44
ENDBRANCH  37  38
ENDBRANCH  34  36
ENDBRANCH  33  34
ENDBRANCH   5  33
BRANCH   2  46
HETATM   46  C   UNL N   1      -8.277  10.252  63.918  0.00  0.00     0.205 C 
BRANCH  46  47
HETATM   47  O   UNL N   1      -8.209   9.903  62.552  0.00  0.00    -0.356 OA
BRANCH  47  48
HETATM   48  C   UNL N   1      -8.515   8.537  62.329  0.00  0.00     0.291 C 
HETATM   49  C   UNL N   1      -9.051   8.452  60.877  0.00  0.00     0.204 C 
HETATM   50  C   UNL N   1      -9.313   6.999  60.441  0.00  0.00     0.183 C 
HETATM   51  C   UNL N   1      -8.038   6.180  60.718  0.00  0.00     0.178 C 
HETATM   52  C   UNL N   1      -7.596   6.365  62.193  0.00  0.00     0.152 C 
HETATM   53  O   UNL N   1      -7.338   7.742  62.458  0.00  0.00    -0.351 OA
HETATM   54  C   UNL N   1      -6.316   5.575  62.473  0.00  0.00     0.042 C 
BRANCH  49  55
HETATM   55  O   UNL N   1     -10.187   9.253  60.691  0.00  0.00    -0.388 OA
HETATM   56  H   UNL N   1     -10.214   9.896  61.444  0.00  0.00     0.210 HD
ENDBRANCH  49  55
BRANCH  50  57
HETATM   57  O   UNL N   1     -10.450   6.445  61.067  0.00  0.00    -0.390 OA
HETATM   58  H   UNL N   1     -10.502   6.760  62.003  0.00  0.00     0.210 HD
ENDBRANCH  50  57
BRANCH  51  59
HETATM   59  O   UNL N   1      -8.211   4.829  60.364  0.00  0.00    -0.390 OA
HETATM   60  H   UNL N   1      -8.960   4.774  59.717  0.00  0.00     0.210 HD
ENDBRANCH  51  59
ENDBRANCH  47  48
ENDBRANCH  46  47
ENDBRANCH   2  46
BRANCH   4  61
HETATM   61  O   UNL N   1      -9.650  12.897  64.515  0.00  0.00    -0.390 OA
HETATM   62  H   UNL N   1      -9.509  13.543  65.256  0.00  0.00     0.210 HD
ENDBRANCH   4  61
BRANCH   3  63
HETATM   63  O   UNL N   1     -10.841  11.103  62.664  0.00  0.00    -0.390 OA
HETATM   64  H   UNL N   1     -10.368  11.967  62.541  0.00  0.00     0.210 HD
ENDBRANCH   3  63
TORSDOF 20
ENDMDL
MODEL 8
REMARK VINA RESULT:      -8.2      2.720      7.793
REMARK  20 active torsions:
REMARK  status: ('A' for Active; 'I' for Inactive)
REMARK    1  A    between atoms: C_2  and  C_43 
REMARK    2  A    between atoms: C_3  and  O_4 
REMARK    3  A    between atoms: C_5  and  O_6 
REMARK    4  A    between atoms: C_7  and  O_8 
REMARK    5  A    between atoms: O_8  and  C_9 
REMARK    6  A    between atoms: C_9  and  C_11 
REMARK    7  A    between atoms: C_12  and  C_13 
REMARK    8  A    between atoms: C_16  and  O_17 
REMARK    9  A    between atoms: C_20  and  O_21 
REMARK   10  A    between atoms: O_21  and  C_22 
REMARK   11  A    between atoms: C_23  and  C_35 
REMARK   12  A    between atoms: C_29  and  O_30 
REMARK   13  A    between atoms: C_32  and  O_33 
REMARK   14  A    between atoms: C_37  and  O_38 
REMARK   15  A    between atoms: C_39  and  O_40 
REMARK   16  A    between atoms: C_43  and  O_44 
REMARK   17  A    between atoms: O_44  and  C_45 
REMARK   18  A    between atoms: C_48  and  O_49 
REMARK   19  A    between atoms: C_50  and  O_51 
REMARK   20  A    between atoms: C_52  and  O_53 
ROOT
HETATM    1  O   UNL N   1     -10.958  13.490  67.069  0.00  0.00    -0.348 OA
HETATM    2  C   UNL N   1     -10.973  14.860  67.466  0.00  0.00     0.180 C 
HETATM    3  C   UNL N   1     -12.064  15.105  68.539  0.00  0.00     0.180 C 
HETATM    4  C   UNL N   1     -11.878  14.179  69.748  0.00  0.00     0.184 C 
HETATM    5  C   UNL N   1     -11.814  12.727  69.230  0.00  0.00     0.218 C 
HETATM    6  C   UNL N   1     -10.713  12.602  68.159  0.00  0.00     0.293 C 
ENDROOT
BRANCH   6   7
HETATM    7  O   UNL N   1     -10.726  11.250  67.729  0.00  0.00    -0.343 OA
BRANCH   7   8
HETATM    8  C   UNL N   1      -9.477  10.592  67.855  0.00  0.00     0.233 C 
HETATM    9  C   UNL N   1      -9.506   9.080  67.710  0.00  0.00     0.196 C 
HETATM   10  C   UNL N   1      -8.183   8.392  67.655  0.00  0.00     0.079 A 
HETATM   11  O   UNL N   1     -10.559   8.475  67.598  0.00  0.00    -0.289 OA
HETATM   12  C   UNL N   1      -7.064   9.222  67.391  0.00  0.00     0.089 A 
HETATM   13  C   UNL N   1      -7.978   6.997  67.851  0.00  0.00     0.085 A 
HETATM   14  O   UNL N   1      -7.238  10.548  67.127  0.00  0.00    -0.337 OA
HETATM   15  C   UNL N   1      -5.775   8.688  67.384  0.00  0.00     0.074 A 
HETATM   16  C   UNL N   1      -8.476  11.095  66.791  0.00  0.00     0.199 C 
HETATM   17  C   UNL N   1      -5.574   7.327  67.609  0.00  0.00     0.071 A 
HETATM   18  C   UNL N   1      -6.674   6.486  67.830  0.00  0.00     0.074 A 
BRANCH  16  19
HETATM   19  C   UNL N   1      -8.825  10.743  65.327  0.00  0.00    -0.023 A 
HETATM   20  C   UNL N   1      -7.931  10.050  64.477  0.00  0.00     0.013 A 
HETATM   21  C   UNL N   1      -8.279   9.761  63.157  0.00  0.00     0.040 A 
HETATM   22  C   UNL N   1      -9.518  10.148  62.647  0.00  0.00     0.098 A 
HETATM   23  C   UNL N   1     -10.426  10.830  63.474  0.00  0.00     0.099 A 
HETATM   24  C   UNL N   1     -10.081  11.118  64.806  0.00  0.00     0.049 A 
BRANCH  22  25
HETATM   25  O   UNL N   1      -9.819   9.861  61.363  0.00  0.00    -0.358 OA
HETATM   26  H   UNL N   1      -9.944  10.548  60.694  0.00  0.00     0.218 HD
ENDBRANCH  22  25
BRANCH  23  27
HETATM   27  O   UNL N   1     -11.626  11.209  62.986  0.00  0.00    -0.358 OA
HETATM   28  H   UNL N   1     -12.093  10.689  62.317  0.00  0.00     0.218 HD
ENDBRANCH  23  27
ENDBRANCH  16  19
BRANCH  17  29
HETATM   29  O   UNL N   1      -4.321   6.831  67.606  0.00  0.00    -0.361 OA
HETATM   30  H   UNL N   1      -3.586   7.300  68.026  0.00  0.00     0.217 HD
ENDBRANCH  17  29
BRANCH  13  31
HETATM   31  O   UNL N   1      -8.988   6.128  68.087  0.00  0.00    -0.360 OA
HETATM   32  H   UNL N   1      -9.760   6.012  67.525  0.00  0.00     0.217 HD
ENDBRANCH  13  31
ENDBRANCH   7   8
ENDBRANCH   6   7
BRANCH   5  33
HETATM   33  O   UNL N   1     -11.533  11.838  70.255  0.00  0.00    -0.305 OA
BRANCH  33  34
HETATM   34  C   UNL N   1     -12.446  11.315  71.111  0.00  0.00     0.283 C 
HETATM   35  O   UNL N   1     -13.335  12.012  71.580  0.00  0.00    -0.260 OA
BRANCH  34  36
HETATM   36  C   UNL N   1     -12.322   9.892  71.488  0.00  0.00     0.083 C 
HETATM   37  C   UNL N   1     -11.144   9.242  71.431  0.00  0.00     0.017 C 
BRANCH  37  38
HETATM   38  C   UNL N   1     -10.974   7.793  71.739  0.00  0.00    -0.036 A 
HETATM   39  C   UNL N   1     -10.839   7.413  73.086  0.00  0.00     0.014 A 
HETATM   40  C   UNL N   1     -10.644   6.074  73.432  0.00  0.00     0.037 A 
HETATM   41  C   UNL N   1     -10.588   5.092  72.441  0.00  0.00     0.065 A 
HETATM   42  C   UNL N   1     -10.733   5.454  71.095  0.00  0.00     0.037 A 
HETATM   43  C   UNL N   1     -10.922   6.794  70.741  0.00  0.00     0.014 A 
BRANCH  41  44
HETATM   44  O   UNL N   1     -10.393   3.803  72.789  0.00  0.00    -0.361 OA
HETATM   45  H   UNL N   1      -9.531   3.481  73.088  0.00  0.00     0.217 HD
ENDBRANCH  41  44
ENDBRANCH  37  38
ENDBRANCH  34  36
ENDBRANCH  33  34
ENDBRANCH   5  33
BRANCH   2  46
HETATM   46  C   UNL N   1      -9.557  15.406  67.792  0.00  0.00     0.205 C 
BRANCH  46  47
HETATM   47  O   UNL N   1      -9.708  16.683  68.373  0.00  0.00    -0.356 OA
BRANCH  47  48
HETATM   48  C   UNL N   1      -9.099  17.703  67.599  0.00  0.00     0.291 C 
HETATM   49  C   UNL N   1      -9.875  19.005  67.924  0.00  0.00     0.204 C 
HETATM   50  C   UNL N   1      -9.248  20.237  67.248  0.00  0.00     0.183 C 
HETATM   51  C   UNL N   1      -7.748  20.263  67.599  0.00  0.00     0.178 C 
HETATM   52  C   UNL N   1      -7.095  18.901  67.245  0.00  0.00     0.152 C 
HETATM   53  O   UNL N   1      -7.729  17.851  67.969  0.00  0.00    -0.351 OA
HETATM   54  C   UNL N   1      -5.609  18.907  67.612  0.00  0.00     0.042 C 
BRANCH  49  55
HETATM   55  O   UNL N   1     -11.239  18.892  67.616  0.00  0.00    -0.388 OA
HETATM   56  H   UNL N   1     -11.711  19.591  68.134  0.00  0.00     0.210 HD
ENDBRANCH  49  55
BRANCH  50  57
HETATM   57  O   UNL N   1      -9.471  20.259  65.855  0.00  0.00    -0.390 OA
HETATM   58  H   UNL N   1      -8.707  19.838  65.388  0.00  0.00     0.210 HD
ENDBRANCH  50  57
BRANCH  51  59
HETATM   59  O   UNL N   1      -7.099  21.355  66.993  0.00  0.00    -0.390 OA
HETATM   60  H   UNL N   1      -7.791  22.013  66.726  0.00  0.00     0.210 HD
ENDBRANCH  51  59
ENDBRANCH  47  48
ENDBRANCH  46  47
ENDBRANCH   2  46
BRANCH   4  61
HETATM   61  O   UNL N   1     -10.703  14.488  70.453  0.00  0.00    -0.390 OA
HETATM   62  H   UNL N   1     -10.069  13.739  70.298  0.00  0.00     0.210 HD
ENDBRANCH   4  61
BRANCH   3  63
HETATM   63  O   UNL N   1     -12.098  16.448  68.945  0.00  0.00    -0.390 OA
HETATM   64  H   UNL N   1     -11.317  16.894  68.524  0.00  0.00     0.210 HD
ENDBRANCH   3  63
TORSDOF 20
ENDMDL
MODEL 9
REMARK VINA RESULT:      -8.2      6.100     10.884
REMARK  20 active torsions:
REMARK  status: ('A' for Active; 'I' for Inactive)
REMARK    1  A    between atoms: C_2  and  C_43 
REMARK    2  A    between atoms: C_3  and  O_4 
REMARK    3  A    between atoms: C_5  and  O_6 
REMARK    4  A    between atoms: C_7  and  O_8 
REMARK    5  A    between atoms: O_8  and  C_9 
REMARK    6  A    between atoms: C_9  and  C_11 
REMARK    7  A    between atoms: C_12  and  C_13 
REMARK    8  A    between atoms: C_16  and  O_17 
REMARK    9  A    between atoms: C_20  and  O_21 
REMARK   10  A    between atoms: O_21  and  C_22 
REMARK   11  A    between atoms: C_23  and  C_35 
REMARK   12  A    between atoms: C_29  and  O_30 
REMARK   13  A    between atoms: C_32  and  O_33 
REMARK   14  A    between atoms: C_37  and  O_38 
REMARK   15  A    between atoms: C_39  and  O_40 
REMARK   16  A    between atoms: C_43  and  O_44 
REMARK   17  A    between atoms: O_44  and  C_45 
REMARK   18  A    between atoms: C_48  and  O_49 
REMARK   19  A    between atoms: C_50  and  O_51 
REMARK   20  A    between atoms: C_52  and  O_53 
ROOT
HETATM    1  O   UNL N   1      -8.778  15.592  69.368  0.00  0.00    -0.348 OA
HETATM    2  C   UNL N   1     -10.042  14.966  69.154  0.00  0.00     0.180 C 
HETATM    3  C   UNL N   1     -11.161  16.029  69.016  0.00  0.00     0.180 C 
HETATM    4  C   UNL N   1     -10.844  17.034  67.902  0.00  0.00     0.184 C 
HETATM    5  C   UNL N   1      -9.443  17.621  68.174  0.00  0.00     0.218 C 
HETATM    6  C   UNL N   1      -8.416  16.480  68.311  0.00  0.00     0.293 C 
ENDROOT
BRANCH   6   7
HETATM    7  O   UNL N   1      -7.165  17.098  68.569  0.00  0.00    -0.343 OA
BRANCH   7   8
HETATM    8  C   UNL N   1      -6.170  16.209  69.045  0.00  0.00     0.233 C 
HETATM    9  C   UNL N   1      -5.064  15.864  68.063  0.00  0.00     0.196 C 
HETATM   10  C   UNL N   1      -3.914  15.082  68.604  0.00  0.00     0.079 A 
HETATM   11  O   UNL N   1      -5.099  16.252  66.907  0.00  0.00    -0.289 OA
HETATM   12  C   UNL N   1      -3.800  15.046  70.017  0.00  0.00     0.089 A 
HETATM   13  C   UNL N   1      -2.957  14.383  67.815  0.00  0.00     0.085 A 
HETATM   14  O   UNL N   1      -4.658  15.765  70.795  0.00  0.00    -0.337 OA
HETATM   15  C   UNL N   1      -2.798  14.288  70.625  0.00  0.00     0.074 A 
HETATM   16  C   UNL N   1      -5.459  16.788  70.289  0.00  0.00     0.199 C 
HETATM   17  C   UNL N   1      -1.882  13.579  69.851  0.00  0.00     0.071 A 
HETATM   18  C   UNL N   1      -1.957  13.637  68.452  0.00  0.00     0.074 A 
BRANCH  16  19
HETATM   19  C   UNL N   1      -4.603  18.051  70.042  0.00  0.00    -0.023 A 
HETATM   20  C   UNL N   1      -3.226  17.987  69.727  0.00  0.00     0.013 A 
HETATM   21  C   UNL N   1      -2.485  19.151  69.521  0.00  0.00     0.040 A 
HETATM   22  C   UNL N   1      -3.088  20.405  69.621  0.00  0.00     0.098 A 
HETATM   23  C   UNL N   1      -4.457  20.495  69.925  0.00  0.00     0.099 A 
HETATM   24  C   UNL N   1      -5.207  19.323  70.127  0.00  0.00     0.049 A 
BRANCH  22  25
HETATM   25  O   UNL N   1      -2.340  21.511  69.426  0.00  0.00    -0.358 OA
HETATM   26  H   UNL N   1      -1.895  21.972  70.151  0.00  0.00     0.218 HD
ENDBRANCH  22  25
BRANCH  23  27
HETATM   27  O   UNL N   1      -5.045  21.705  70.025  0.00  0.00    -0.358 OA
HETATM   28  H   UNL N   1      -4.552  22.493  70.291  0.00  0.00     0.218 HD
ENDBRANCH  23  27
ENDBRANCH  16  19
BRANCH  17  29
HETATM   29  O   UNL N   1      -0.927  12.846  70.457  0.00  0.00    -0.361 OA
HETATM   30  H   UNL N   1      -0.370  12.226  69.963  0.00  0.00     0.217 HD
ENDBRANCH  17  29
BRANCH  13  31
HETATM   31  O   UNL N   1      -2.976  14.378  66.462  0.00  0.00    -0.360 OA
HETATM   32  H   UNL N   1      -2.586  13.697  65.907  0.00  0.00     0.217 HD
ENDBRANCH  13  31
ENDBRANCH   7   8
ENDBRANCH   6   7
BRANCH   5  33
HETATM   33  O   UNL N   1      -9.038  18.456  67.146  0.00  0.00    -0.305 OA
BRANCH  33  34
HETATM   34  C   UNL N   1      -8.861  19.798  67.249  0.00  0.00     0.283 C 
HETATM   35  O   UNL N   1      -9.799  20.533  67.525  0.00  0.00    -0.260 OA
BRANCH  34  36
HETATM   36  C   UNL N   1      -7.517  20.352  66.988  0.00  0.00     0.083 C 
HETATM   37  C   UNL N   1      -6.496  19.575  66.579  0.00  0.00     0.017 C 
BRANCH  37  38
HETATM   38  C   UNL N   1      -5.106  20.069  66.362  0.00  0.00    -0.036 A 
HETATM   39  C   UNL N   1      -4.879  21.455  66.423  0.00  0.00     0.014 A 
HETATM   40  C   UNL N   1      -3.603  21.979  66.194  0.00  0.00     0.037 A 
HETATM   41  C   UNL N   1      -2.533  21.128  65.911  0.00  0.00     0.065 A 
HETATM   42  C   UNL N   1      -2.743  19.743  65.859  0.00  0.00     0.037 A 
HETATM   43  C   UNL N   1      -4.018  19.213  66.080  0.00  0.00     0.014 A 
BRANCH  41  44
HETATM   44  O   UNL N   1      -1.309  21.647  65.687  0.00  0.00    -0.361 OA
HETATM   45  H   UNL N   1      -0.506  21.220  66.019  0.00  0.00     0.217 HD
ENDBRANCH  41  44
ENDBRANCH  37  38
ENDBRANCH  34  36
ENDBRANCH  33  34
ENDBRANCH   5  33
BRANCH   2  46
HETATM   46  C   UNL N   1      -9.992  13.876  68.049  0.00  0.00     0.205 C 
BRANCH  46  47
HETATM   47  O   UNL N   1     -11.136  13.062  68.191  0.00  0.00    -0.356 OA
BRANCH  47  48
HETATM   48  C   UNL N   1     -11.450  12.360  67.001  0.00  0.00     0.291 C 
HETATM   49  C   UNL N   1     -11.744  13.442  65.932  0.00  0.00     0.204 C 
HETATM   50  C   UNL N   1     -11.982  12.832  64.539  0.00  0.00     0.183 C 
HETATM   51  C   UNL N   1     -10.799  11.899  64.218  0.00  0.00     0.178 C 
HETATM   52  C   UNL N   1     -10.597  10.879  65.370  0.00  0.00     0.152 C 
HETATM   53  O   UNL N   1     -10.338  11.565  66.591  0.00  0.00    -0.351 OA
HETATM   54  C   UNL N   1      -9.409   9.962  65.073  0.00  0.00     0.042 C 
BRANCH  49  55
HETATM   55  O   UNL N   1     -12.805  14.277  66.311  0.00  0.00    -0.388 OA
HETATM   56  H   UNL N   1     -12.988  14.878  65.546  0.00  0.00     0.210 HD
ENDBRANCH  49  55
BRANCH  50  57
HETATM   57  O   UNL N   1     -13.224  12.170  64.446  0.00  0.00    -0.390 OA
HETATM   58  H   UNL N   1     -13.958  12.833  64.483  0.00  0.00     0.210 HD
ENDBRANCH  50  57
BRANCH  51  59
HETATM   59  O   UNL N   1     -10.958  11.282  62.963  0.00  0.00    -0.390 OA
HETATM   60  H   UNL N   1     -11.773  10.718  63.000  0.00  0.00     0.210 HD
ENDBRANCH  51  59
ENDBRANCH  47  48
ENDBRANCH  46  47
ENDBRANCH   2  46
BRANCH   4  61
HETATM   61  O   UNL N   1     -10.869  16.422  66.638  0.00  0.00    -0.390 OA
HETATM   62  H   UNL N   1      -9.933  16.410  66.305  0.00  0.00     0.210 HD
ENDBRANCH   4  61
BRANCH   3  63
HETATM   63  O   UNL N   1     -12.415  15.435  68.805  0.00  0.00    -0.390 OA
HETATM   64  H   UNL N   1     -13.090  16.039  69.214  0.00  0.00     0.210 HD
ENDBRANCH   3  63
TORSDOF 20
ENDMDL
