# Supplementary material for: Structure-based computational screening of 470 natural quercetin derivatives for identification of SARS-CoV-2 Mpro inhibitor
Source: PeerJ. 2023 Mar 14;11:e14915. doi: 10.7717/peerj.14915 (PMC10022500; doi:10.7717/peerj.14915)
Supplement: Supplemental Information 1 [file peerj-11-14915-s001.zip › Screening 470 Quercetin Derivates as Anticovid/Docking results/40_uff_E=481.33_out.pdbqt]

MODEL 1
REMARK VINA RESULT:     -12.6      0.000      0.000
REMARK  5 active torsions:
REMARK  status: ('A' for Active; 'I' for Inactive)
REMARK    1  A    between atoms: O_15  and  C_14 
REMARK    2  A    between atoms: C_24  and  O_69 
REMARK    3  A    between atoms: H_31  and  H_35 
REMARK    4  A    between atoms: H_32  and  H_33 
REMARK    5  A    between atoms: C_43  and  H_47 
ROOT
HETATM    1  C   02J N   1     -10.110   3.447  72.515  0.00  0.00     0.096 A 
HETATM    2  C   02J N   1      -9.883   2.901  73.763  0.00  0.00     0.154 A 
HETATM    3  C   02J N   1      -9.138   1.645  74.047  0.00  0.00     0.042 A 
HETATM    4  O   02J N   1     -10.433   3.660  74.679  0.00  0.00    -0.275 OA
HETATM    5  N   02J N   1     -11.021   4.684  74.134  0.00  0.00    -0.268 N 
ATOM      6  HN  02J N   1     -11.523   5.425  74.623  1.00  0.00     0.194 HD
HETATM    7  C   02J N   1     -10.841   4.586  72.804  0.00  0.00     0.072 A 
HETATM    8  C   02J N   1     -11.375   5.551  71.827  0.00  0.00     0.282 A 
HETATM    9  O   02J N   1     -11.178   5.388  70.633  0.00  0.00    -0.300 OA
HETATM   10  H   02J N   1      -8.791   1.220  73.128  0.00  0.00     0.222 HD
HETATM   11  H   02J N   1      -8.298   1.869  74.671  0.00  0.00     0.005 H 
HETATM   12  N   ALA N   2     -12.095   6.611  72.271  0.00  0.00    -0.085 N 
HETATM   13  C   ALA N   2     -12.695   7.582  71.385  0.00  0.00     0.016 C 
HETATM   14  C   ALA N   2     -11.741   8.705  71.115  0.00  0.00    -0.046 C 
HETATM   15  O   ALA N   2     -11.240   9.321  72.046  0.00  0.00     0.000 OA
HETATM   16  C   ALA N   2     -13.961   8.117  72.027  0.00  0.00     0.000 A 
HETATM   17  H   ALA N   2     -12.215   6.725  73.241  0.00  0.00     0.053 HD
HETATM   18  H   ALA N   2     -12.931   7.114  70.452  0.00  0.00     0.031 HD
HETATM   19  H   ALA N   2     -13.719   8.585  72.957  0.00  0.00     0.118 HD
HETATM   20  H   ALA N   2     -14.661   7.324  72.181  0.00  0.00     0.225 HD
HETATM   21  H   ALA N   2     -14.407   8.840  71.375  0.00  0.00     0.409 HD
HETATM   22  N   VAL N   3     -11.461   9.045  69.834  0.00  0.00     0.098 N 
HETATM   23  C   VAL N   3     -10.518  10.093  69.517  0.00  0.00     0.309 A 
HETATM   24  C   VAL N   3     -11.243  11.299  68.993  0.00  0.00     0.171 C 
HETATM   25  O   VAL N   3     -11.890  11.231  67.957  0.00  0.00     0.000 OA
HETATM   26  C   VAL N   3      -9.469   9.583  68.522  0.00  0.00     0.000 A 
HETATM   27  C   VAL N   3      -8.443  10.659  68.203  0.00  0.00     0.000 A 
HETATM   28  C   VAL N   3      -8.735   8.378  69.084  0.00  0.00     0.061 A 
HETATM   29  H   VAL N   3     -10.002  10.385  70.408  0.00  0.00     0.008 HD
HETATM   30  H   VAL N   3      -9.990   9.309  67.628  0.00  0.00     0.025 HD
HETATM   31  H   VAL N   3      -8.925  11.515  67.780  0.00  0.00     0.165 HD
HETATM   32  H   VAL N   3      -7.743  10.277  67.490  0.00  0.00     0.042 HD
HETATM   33  H   VAL N   3      -8.217   8.659  69.976  0.00  0.00     0.024 HD
HETATM   34  H   VAL N   3      -8.047   7.992  68.361  0.00  0.00     0.032 HD
HETATM   35  H   VAL N   3      -9.446   7.611  69.316  0.00  0.00     0.135 HD
HETATM   36  N   LEU N   4     -11.145  12.467  69.675  0.00  0.00    -0.439 N 
ATOM     37  HN1 LEU N   4     -11.270  11.525  70.046  1.00  0.00     0.146 HD
ATOM     38  HN2 LEU N   4     -11.967  12.242  70.237  1.00  0.00     0.146 HD
HETATM   39  C   LEU N   4     -11.716  13.716  69.214  0.00  0.00     0.214 C 
HETATM   40  C   LEU N   4     -11.029  14.150  67.960  0.00  0.00    -0.012 C 
HETATM   41  O   LEU N   4      -9.805  14.180  67.922  0.00  0.00     0.000 OA
HETATM   42  C   LEU N   4     -11.505  14.796  70.271  0.00  0.00    -0.017 A 
HETATM   43  C   LEU N   4     -12.287  14.525  71.548  0.00  0.00    -0.017 A 
HETATM   44  C   LEU N   4     -11.970  15.613  72.553  0.00  0.00    -0.008 A 
HETATM   45  C   LEU N   4     -13.780  14.527  71.277  0.00  0.00    -0.003 A 
HETATM   46  H   LEU N   4     -12.761  13.572  69.034  0.00  0.00     0.006 HD
HETATM   47  H   LEU N   4     -11.784  15.749  69.873  0.00  0.00     0.017 HD
HETATM   48  H   LEU N   4     -12.518  15.430  73.454  0.00  0.00     0.013 H 
HETATM   49  H   LEU N   4     -14.072  15.483  70.895  0.00  0.00     0.023 HD
HETATM   50  H   LEU N   4     -14.320  14.304  72.173  0.00  0.00     0.273 HD
HETATM   51  H   LEU N   4     -14.006  13.775  70.550  0.00  0.00     0.273 HD
HETATM   52  C   PJE N   5     -11.117  14.949  65.663  0.00  0.00     0.263 A 
HETATM   53  C   PJE N   5     -11.490  16.362  65.322  0.00  0.00     0.005 C 
HETATM   54  C   PJE N   5     -10.608  17.370  65.419  0.00  0.00     0.012 C 
HETATM   55  C   PJE N   5      -9.318  17.230  66.122  0.00  0.00    -0.011 A 
HETATM   56  C   PJE N   5     -11.475  14.039  64.499  0.00  0.00    -0.010 A 
HETATM   57  C   PJE N   5     -11.025  12.602  64.738  0.00  0.00    -0.010 A 
HETATM   58  C   PJE N   5      -9.490  12.492  64.712  0.00  0.00    -0.010 A 
HETATM   59  C   PJE N   5      -9.125  11.548  63.551  0.00  0.00     0.005 A 
HETATM   60  N   PJE N   5     -10.377  11.190  62.959  0.00  0.00    -0.438 N 
ATOM     61  HN1 PJE N   5     -11.014  11.977  62.840  1.00  0.00     0.147 HD
ATOM     62  HN2 PJE N   5      -9.666  10.777  62.357  1.00  0.00     0.147 HD
HETATM   63  C   PJE N   5     -11.405  11.755  63.589  0.00  0.00     0.005 A 
HETATM   64  O   PJE N   5     -12.560  11.570  63.238  0.00  0.00    -0.410 OA
ATOM     65  HO  PJE N   5     -13.380  11.092  63.270  1.00  0.00     0.205 HD
HETATM   66  N   PJE N   5     -11.761  14.513  66.878  0.00  0.00    -0.416 N 
ATOM     67  HN1 PJE N   5     -12.664  14.451  67.350  1.00  0.00     0.148 HD
ATOM     68  HN2 PJE N   5     -11.062  14.963  66.286  1.00  0.00     0.148 HD
HETATM   69  O   PJE N   5      -9.272  16.653  67.198  0.00  0.00    -0.393 OA
ATOM     70  HO  PJE N   5      -8.628  17.154  66.712  1.00  0.00     0.209 HD
HETATM   71  H   PJE N   5     -12.450  16.565  65.005  0.00  0.00     0.000 HD
HETATM   72  H   PJE N   5      -8.467  12.016  62.847  0.00  0.00     0.004 H 
HETATM   73  H   PJE N   5     -10.468  10.596  62.179  0.00  0.00     0.001 HD
HETATM   74  H   PJE N   5     -12.745  14.480  66.922  0.00  0.00     0.008 HD
HETATM   75  C   010 N   6      -6.952  17.476  66.114  0.00  0.00    -0.018 C 
HETATM   76  O   010 N   6      -8.193  17.737  65.572  0.00  0.00    -0.412 OA
ATOM     77  HO  010 N   6      -8.735  18.053  64.859  1.00  0.00     0.205 HD
HETATM   78  C   010 N   6      -4.994  18.630  67.134  0.00  0.00    -0.011 A 
HETATM   79  C   010 N   6      -4.314  19.786  67.526  0.00  0.00    -0.011 A 
HETATM   80  C   010 N   6      -4.892  21.042  67.315  0.00  0.00    -0.012 A 
HETATM   81  C   010 N   6      -6.150  21.142  66.715  0.00  0.00    -0.012 A 
HETATM   82  C   010 N   6      -6.830  19.987  66.324  0.00  0.00    -0.014 C 
HETATM   83  C   010 N   6      -6.252  18.726  66.531  0.00  0.00     0.042 C 
HETATM   84  H   010 N   6      -6.352  16.942  65.407  0.00  0.00     0.000 HD
HETATM   85  H   010 N   6      -7.099  16.879  66.990  0.00  0.00     0.000 HD
HETATM   86  H   010 N   6      -6.577  22.070  66.561  0.00  0.00     0.004 H 
HETATM   87  H   010 N   6      -7.759  20.061  65.881  0.00  0.00     0.000 HD
ENDROOT
TORSDOF 5
ENDMDL
MODEL 2
REMARK VINA RESULT:     -10.2      3.106      4.175
REMARK  5 active torsions:
REMARK  status: ('A' for Active; 'I' for Inactive)
REMARK    1  A    between atoms: O_15  and  C_14 
REMARK    2  A    between atoms: C_24  and  O_69 
REMARK    3  A    between atoms: H_31  and  H_35 
REMARK    4  A    between atoms: H_32  and  H_33 
REMARK    5  A    between atoms: C_43  and  H_47 
ROOT
HETATM    1  C   02J N   1      -5.068   4.130  75.958  0.00  0.00     0.096 A 
HETATM    2  C   02J N   1      -4.957   4.012  77.329  0.00  0.00     0.154 A 
HETATM    3  C   02J N   1      -3.750   3.562  78.074  0.00  0.00     0.042 A 
HETATM    4  O   02J N   1      -6.091   4.352  77.891  0.00  0.00    -0.275 OA
HETATM    5  N   02J N   1      -6.965   4.693  76.991  0.00  0.00    -0.268 N 
ATOM      6  HN  02J N   1      -7.923   4.998  77.162  1.00  0.00     0.194 HD
HETATM    7  C   02J N   1      -6.370   4.569  75.790  0.00  0.00     0.072 A 
HETATM    8  C   02J N   1      -7.039   4.846  74.507  0.00  0.00     0.282 A 
HETATM    9  O   02J N   1      -6.435   4.700  73.456  0.00  0.00    -0.300 OA
HETATM   10  H   02J N   1      -2.963   3.346  77.382  0.00  0.00     0.222 HD
HETATM   11  H   02J N   1      -3.434   4.343  78.734  0.00  0.00     0.005 H 
HETATM   12  N   ALA N   2      -8.334   5.250  74.510  0.00  0.00    -0.085 N 
HETATM   13  C   ALA N   2      -9.084   5.501  73.300  0.00  0.00     0.016 C 
HETATM   14  C   ALA N   2      -8.934   6.930  72.878  0.00  0.00    -0.046 C 
HETATM   15  O   ALA N   2      -9.195   7.832  73.662  0.00  0.00     0.000 OA
HETATM   16  C   ALA N   2     -10.545   5.182  73.554  0.00  0.00     0.000 A 
HETATM   17  H   ALA N   2      -8.784   5.380  75.376  0.00  0.00     0.053 HD
HETATM   18  H   ALA N   2      -8.708   4.879  72.515  0.00  0.00     0.031 HD
HETATM   19  H   ALA N   2     -10.915   5.807  74.339  0.00  0.00     0.118 HD
HETATM   20  H   ALA N   2     -10.659   4.151  73.814  0.00  0.00     0.225 HD
HETATM   21  H   ALA N   2     -11.105   5.370  72.661  0.00  0.00     0.409 HD
HETATM   22  N   VAL N   3      -8.533   7.210  71.614  0.00  0.00     0.098 N 
HETATM   23  C   VAL N   3      -8.334   8.569  71.166  0.00  0.00     0.309 A 
HETATM   24  C   VAL N   3      -9.424   8.963  70.212  0.00  0.00     0.171 C 
HETATM   25  O   VAL N   3      -9.560   8.373  69.150  0.00  0.00     0.000 OA
HETATM   26  C   VAL N   3      -6.944   8.725  70.538  0.00  0.00     0.000 A 
HETATM   27  C   VAL N   3      -6.698  10.158  70.093  0.00  0.00     0.000 A 
HETATM   28  C   VAL N   3      -5.859   8.341  71.529  0.00  0.00     0.061 A 
HETATM   29  H   VAL N   3      -8.383   9.229  72.008  0.00  0.00     0.008 HD
HETATM   30  H   VAL N   3      -6.909   8.076  69.688  0.00  0.00     0.025 HD
HETATM   31  H   VAL N   3      -7.432  10.453  69.373  0.00  0.00     0.165 HD
HETATM   32  H   VAL N   3      -5.732  10.224  69.639  0.00  0.00     0.042 HD
HETATM   33  H   VAL N   3      -5.901   8.995  72.375  0.00  0.00     0.024 HD
HETATM   34  H   VAL N   3      -4.897   8.396  71.065  0.00  0.00     0.032 HD
HETATM   35  H   VAL N   3      -6.020   7.334  71.854  0.00  0.00     0.135 HD
HETATM   36  N   LEU N   4     -10.235   9.999  70.541  0.00  0.00    -0.439 N 
ATOM     37  HN1 LEU N   4      -9.894   9.248  71.139  1.00  0.00     0.146 HD
ATOM     38  HN2 LEU N   4     -10.895   9.375  71.005  1.00  0.00     0.146 HD
HETATM   39  C   LEU N   4     -11.253  10.532  69.658  0.00  0.00     0.214 C 
HETATM   40  C   LEU N   4     -10.607  11.145  68.458  0.00  0.00    -0.012 C 
HETATM   41  O   LEU N   4      -9.689  11.942  68.609  0.00  0.00     0.000 OA
HETATM   42  C   LEU N   4     -12.041  11.619  70.383  0.00  0.00    -0.017 A 
HETATM   43  C   LEU N   4     -12.860  11.072  71.542  0.00  0.00    -0.017 A 
HETATM   44  C   LEU N   4     -13.557  12.226  72.233  0.00  0.00    -0.008 A 
HETATM   45  C   LEU N   4     -13.907  10.091  71.048  0.00  0.00    -0.003 A 
HETATM   46  H   LEU N   4     -11.905   9.736  69.362  0.00  0.00     0.006 HD
HETATM   47  H   LEU N   4     -12.685  12.120  69.690  0.00  0.00     0.017 HD
HETATM   48  H   LEU N   4     -14.137  11.849  73.050  0.00  0.00     0.013 H 
HETATM   49  H   LEU N   4     -14.568  10.588  70.369  0.00  0.00     0.023 HD
HETATM   50  H   LEU N   4     -14.457   9.689  71.873  0.00  0.00     0.273 HD
HETATM   51  H   LEU N   4     -13.421   9.285  70.540  0.00  0.00     0.273 HD
HETATM   52  C   PJE N   5     -10.444  11.418  66.045  0.00  0.00     0.263 A 
HETATM   53  C   PJE N   5     -11.444  12.216  65.261  0.00  0.00     0.005 C 
HETATM   54  C   PJE N   5     -11.393  13.556  65.206  0.00  0.00     0.012 C 
HETATM   55  C   PJE N   5     -10.549  14.355  66.116  0.00  0.00    -0.011 A 
HETATM   56  C   PJE N   5      -9.834  10.353  65.147  0.00  0.00    -0.010 A 
HETATM   57  C   PJE N   5      -8.730   9.573  65.853  0.00  0.00    -0.010 A 
HETATM   58  C   PJE N   5      -7.499  10.462  66.105  0.00  0.00    -0.010 A 
HETATM   59  C   PJE N   5      -6.324   9.832  65.335  0.00  0.00     0.005 A 
HETATM   60  N   PJE N   5      -6.882   8.691  64.677  0.00  0.00    -0.438 N 
ATOM     61  HN1 PJE N   5      -7.785   8.871  64.239  1.00  0.00     0.147 HD
ATOM     62  HN2 PJE N   5      -5.923   8.753  64.339  1.00  0.00     0.147 HD
HETATM   63  C   PJE N   5      -8.178   8.545  64.948  0.00  0.00     0.005 A 
HETATM   64  O   PJE N   5      -8.837   7.628  64.486  0.00  0.00    -0.410 OA
ATOM     65  HO  PJE N   5      -9.188   6.745  64.522  1.00  0.00     0.205 HD
HETATM   66  N   PJE N   5     -11.045  10.825  67.216  0.00  0.00    -0.416 N 
ATOM     67  HN1 PJE N   5     -11.833  10.262  67.535  1.00  0.00     0.148 HD
ATOM     68  HN2 PJE N   5     -10.599  11.539  66.639  1.00  0.00     0.148 HD
HETATM   69  O   PJE N   5     -10.504  14.077  67.305  0.00  0.00    -0.393 OA
ATOM     70  HO  PJE N   5     -10.162  14.809  66.805  1.00  0.00     0.209 HD
HETATM   71  H   PJE N   5     -12.192  11.721  64.751  0.00  0.00     0.000 HD
HETATM   72  H   PJE N   5      -5.886  10.520  64.640  0.00  0.00     0.004 H 
HETATM   73  H   PJE N   5      -6.370   8.084  64.095  0.00  0.00     0.001 HD
HETATM   74  H   PJE N   5     -11.782  10.180  67.110  0.00  0.00     0.008 HD
HETATM   75  C   010 N   6      -8.903  16.046  66.415  0.00  0.00    -0.018 C 
HETATM   76  O   010 N   6      -9.828  15.390  65.631  0.00  0.00    -0.412 OA
ATOM     77  HO  010 N   6     -10.206  15.199  64.780  1.00  0.00     0.205 HD
HETATM   78  C   010 N   6      -8.403  18.294  67.362  0.00  0.00    -0.011 A 
HETATM   79  C   010 N   6      -8.680  19.656  67.512  0.00  0.00    -0.011 A 
HETATM   80  C   010 N   6      -9.783  20.221  66.863  0.00  0.00    -0.012 A 
HETATM   81  C   010 N   6     -10.610  19.424  66.067  0.00  0.00    -0.012 A 
HETATM   82  C   010 N   6     -10.334  18.063  65.917  0.00  0.00    -0.014 C 
HETATM   83  C   010 N   6      -9.227  17.494  66.564  0.00  0.00     0.042 C 
HETATM   84  H   010 N   6      -7.926  15.934  65.994  0.00  0.00     0.000 HD
HETATM   85  H   010 N   6      -8.932  15.604  67.389  0.00  0.00     0.000 HD
HETATM   86  H   010 N   6     -11.425  19.841  65.589  0.00  0.00     0.004 H 
HETATM   87  H   010 N   6     -10.945  17.475  65.330  0.00  0.00     0.000 HD
ENDROOT
TORSDOF 5
ENDMDL
