# Supplementary material for: Structure-based computational screening of 470 natural quercetin derivatives for identification of SARS-CoV-2 Mpro inhibitor
Source: PeerJ. 2023 Mar 14;11:e14915. doi: 10.7717/peerj.14915 (PMC10022500; doi:10.7717/peerj.14915)
Supplement: Supplemental Information 1 [file peerj-11-14915-s001.zip › Screening 470 Quercetin Derivates as Anticovid/Docking results/15_uff_E=1043.24_out.pdbqt]

MODEL 1
REMARK VINA RESULT:      -7.9      0.000      0.000
REMARK  22 active torsions:
REMARK  status: ('A' for Active; 'I' for Inactive)
REMARK    1  A    between atoms: O_1  and  C_2 
REMARK    2  A    between atoms: O_1  and  C_46 
REMARK    3  A    between atoms: C_3  and  O_4 
REMARK    4  A    between atoms: C_5  and  O_6 
REMARK    5  A    between atoms: C_7  and  C_33 
REMARK    6  A    between atoms: C_9  and  O_10 
REMARK    7  A    between atoms: O_10  and  C_11 
REMARK    8  A    between atoms: C_12  and  C_24 
REMARK    9  A    between atoms: C_18  and  O_19 
REMARK   10  A    between atoms: C_21  and  O_22 
REMARK   11  A    between atoms: C_26  and  O_27 
REMARK   12  A    between atoms: C_29  and  O_30 
REMARK   13  A    between atoms: C_33  and  O_34 
REMARK   14  A    between atoms: O_34  and  C_35 
REMARK   15  A    between atoms: C_37  and  C_44 
REMARK   16  A    between atoms: C_38  and  O_39 
REMARK   17  A    between atoms: C_40  and  O_41 
REMARK   18  A    between atoms: C_42  and  O_43 
REMARK   19  A    between atoms: C_44  and  O_45 
REMARK   20  A    between atoms: C_49  and  O_50 
REMARK   21  A    between atoms: C_51  and  O_52 
REMARK   22  A    between atoms: C_53  and  O_54 
ROOT
HETATM    1  C   UNL N   1     -10.589  16.297  69.268  0.00  0.00     0.211 C 
HETATM    2  C   UNL N   1     -10.278  17.733  68.769  0.00  0.00     0.183 C 
HETATM    3  C   UNL N   1     -10.318  17.799  67.226  0.00  0.00     0.180 C 
HETATM    4  C   UNL N   1      -9.493  16.665  66.573  0.00  0.00     0.180 C 
HETATM    5  O   UNL N   1      -9.875  15.382  67.087  0.00  0.00    -0.348 OA
HETATM    6  C   UNL N   1      -9.689  15.286  68.498  0.00  0.00     0.293 C 
ENDROOT
BRANCH   6   7
HETATM    7  O   UNL N   1      -9.887  13.932  68.902  0.00  0.00    -0.343 OA
BRANCH   7   8
HETATM    8  C   UNL N   1     -10.198  13.048  67.819  0.00  0.00     0.233 C 
HETATM    9  C   UNL N   1     -10.967  11.819  68.262  0.00  0.00     0.196 C 
HETATM   10  C   UNL N   1     -10.241  10.803  69.067  0.00  0.00     0.079 A 
HETATM   11  O   UNL N   1     -12.126  11.672  67.915  0.00  0.00    -0.289 OA
HETATM   12  C   UNL N   1      -8.828  10.881  69.038  0.00  0.00     0.089 A 
HETATM   13  C   UNL N   1     -10.869   9.779  69.831  0.00  0.00     0.085 A 
HETATM   14  O   UNL N   1      -8.206  11.832  68.272  0.00  0.00    -0.337 OA
HETATM   15  C   UNL N   1      -8.059   9.971  69.769  0.00  0.00     0.074 A 
HETATM   16  C   UNL N   1      -8.866  12.508  67.242  0.00  0.00     0.199 C 
HETATM   17  C   UNL N   1      -8.679   8.966  70.517  0.00  0.00     0.071 A 
HETATM   18  C   UNL N   1     -10.075   8.873  70.543  0.00  0.00     0.074 A 
BRANCH  16  19
HETATM   19  C   UNL N   1      -9.042  11.584  66.024  0.00  0.00    -0.023 A 
HETATM   20  C   UNL N   1      -8.166  10.505  65.797  0.00  0.00     0.013 A 
HETATM   21  C   UNL N   1      -8.314   9.688  64.677  0.00  0.00     0.040 A 
HETATM   22  C   UNL N   1      -9.354   9.905  63.771  0.00  0.00     0.099 A 
HETATM   23  C   UNL N   1     -10.267  10.953  63.987  0.00  0.00     0.101 A 
HETATM   24  C   UNL N   1     -10.101  11.793  65.110  0.00  0.00     0.049 A 
BRANCH  22  25
HETATM   25  O   UNL N   1      -9.467   9.091  62.698  0.00  0.00    -0.358 OA
HETATM   26  H   UNL N   1     -10.285   9.017  62.187  0.00  0.00     0.218 HD
ENDBRANCH  22  25
BRANCH  23  27
HETATM   27  O   UNL N   1     -11.292  11.119  63.107  0.00  0.00    -0.353 OA
HETATM   28  C   UNL N   1     -12.402  11.915  63.308  0.00  0.00     0.210 C 
ENDBRANCH  23  27
ENDBRANCH  16  19
BRANCH  17  29
HETATM   29  O   UNL N   1      -7.923   8.086  71.205  0.00  0.00    -0.361 OA
HETATM   30  H   UNL N   1      -8.243   7.197  71.417  0.00  0.00     0.217 HD
ENDBRANCH  17  29
BRANCH  13  31
HETATM   31  O   UNL N   1     -12.211   9.646  69.925  0.00  0.00    -0.360 OA
HETATM   32  H   UNL N   1     -12.709   9.644  70.749  0.00  0.00     0.217 HD
ENDBRANCH  13  31
ENDBRANCH   7   8
ENDBRANCH   6   7
BRANCH   1  33
HETATM   33  O   UNL N   1     -11.965  15.923  69.419  0.00  0.00    -0.346 OA
BRANCH  33  34
HETATM   34  C   UNL N   1     -12.494  15.738  70.719  0.00  0.00     0.292 C 
HETATM   35  C   UNL N   1     -12.268  14.248  71.100  0.00  0.00     0.204 C 
HETATM   36  C   UNL N   1     -12.727  13.953  72.552  0.00  0.00     0.183 C 
HETATM   37  C   UNL N   1     -12.108  15.000  73.505  0.00  0.00     0.178 C 
HETATM   38  C   UNL N   1     -12.357  16.422  72.952  0.00  0.00     0.152 C 
HETATM   39  O   UNL N   1     -11.772  16.523  71.658  0.00  0.00    -0.351 OA
HETATM   40  C   UNL N   1     -11.750  17.499  73.851  0.00  0.00     0.042 C 
BRANCH  35  41
HETATM   41  O   UNL N   1     -12.861  13.364  70.183  0.00  0.00    -0.388 OA
HETATM   42  H   UNL N   1     -13.842  13.404  70.319  0.00  0.00     0.210 HD
ENDBRANCH  35  41
BRANCH  36  43
HETATM   43  O   UNL N   1     -14.132  13.911  72.662  0.00  0.00    -0.390 OA
HETATM   44  H   UNL N   1     -14.521  13.590  71.812  0.00  0.00     0.210 HD
ENDBRANCH  36  43
BRANCH  37  45
HETATM   45  O   UNL N   1     -12.583  14.836  74.819  0.00  0.00    -0.390 OA
HETATM   46  H   UNL N   1     -13.455  15.306  74.886  0.00  0.00     0.210 HD
ENDBRANCH  37  45
ENDBRANCH  33  34
ENDBRANCH   1  33
BRANCH   2  47
HETATM   47  O   UNL N   1      -8.984  18.097  69.184  0.00  0.00    -0.390 OA
HETATM   48  H   UNL N   1      -8.988  19.080  69.330  0.00  0.00     0.210 HD
ENDBRANCH   2  47
BRANCH   4  49
HETATM   49  C   UNL N   1      -7.966  16.911  66.555  0.00  0.00     0.205 C 
BRANCH  49  50
HETATM   50  O   UNL N   1      -7.648  17.842  65.534  0.00  0.00    -0.356 OA
BRANCH  50  51
HETATM   51  C   UNL N   1      -6.562  18.659  65.939  0.00  0.00     0.291 C 
HETATM   52  C   UNL N   1      -6.300  19.720  64.844  0.00  0.00     0.204 C 
HETATM   53  C   UNL N   1      -5.152  20.667  65.267  0.00  0.00     0.183 C 
HETATM   54  C   UNL N   1      -5.444  21.215  66.685  0.00  0.00     0.180 C 
HETATM   55  C   UNL N   1      -5.784  20.054  67.657  0.00  0.00     0.179 C 
HETATM   56  O   UNL N   1      -6.892  19.335  67.148  0.00  0.00    -0.348 OA
BRANCH  52  57
HETATM   57  O   UNL N   1      -6.049  19.140  63.588  0.00  0.00    -0.388 OA
HETATM   58  H   UNL N   1      -5.598  19.821  63.024  0.00  0.00     0.210 HD
ENDBRANCH  52  57
BRANCH  53  59
HETATM   59  O   UNL N   1      -3.895  20.033  65.193  0.00  0.00    -0.390 OA
HETATM   60  H   UNL N   1      -3.223  20.669  64.843  0.00  0.00     0.210 HD
ENDBRANCH  53  59
BRANCH  54  61
HETATM   61  O   UNL N   1      -4.384  22.014  67.149  0.00  0.00    -0.390 OA
HETATM   62  H   UNL N   1      -3.761  21.426  67.652  0.00  0.00     0.210 HD
ENDBRANCH  54  61
BRANCH  55  63
HETATM   63  C   UNL N   1      -6.157  20.582  69.049  0.00  0.00     0.198 C 
BRANCH  63  64
HETATM   64  O   UNL N   1      -5.057  21.221  69.642  0.00  0.00    -0.398 OA
HETATM   65  H   UNL N   1      -5.417  21.824  70.344  0.00  0.00     0.209 HD
ENDBRANCH  63  64
ENDBRANCH  55  63
ENDBRANCH  50  51
ENDBRANCH  49  50
ENDBRANCH   4  49
BRANCH   3  66
HETATM   66  O   UNL N   1      -9.906  19.060  66.764  0.00  0.00    -0.390 OA
HETATM   67  H   UNL N   1      -8.985  18.951  66.409  0.00  0.00     0.210 HD
ENDBRANCH   3  66
TORSDOF 22
ENDMDL
MODEL 2
REMARK VINA RESULT:      -7.8      3.055      9.518
REMARK  22 active torsions:
REMARK  status: ('A' for Active; 'I' for Inactive)
REMARK    1  A    between atoms: O_1  and  C_2 
REMARK    2  A    between atoms: O_1  and  C_46 
REMARK    3  A    between atoms: C_3  and  O_4 
REMARK    4  A    between atoms: C_5  and  O_6 
REMARK    5  A    between atoms: C_7  and  C_33 
REMARK    6  A    between atoms: C_9  and  O_10 
REMARK    7  A    between atoms: O_10  and  C_11 
REMARK    8  A    between atoms: C_12  and  C_24 
REMARK    9  A    between atoms: C_18  and  O_19 
REMARK   10  A    between atoms: C_21  and  O_22 
REMARK   11  A    between atoms: C_26  and  O_27 
REMARK   12  A    between atoms: C_29  and  O_30 
REMARK   13  A    between atoms: C_33  and  O_34 
REMARK   14  A    between atoms: O_34  and  C_35 
REMARK   15  A    between atoms: C_37  and  C_44 
REMARK   16  A    between atoms: C_38  and  O_39 
REMARK   17  A    between atoms: C_40  and  O_41 
REMARK   18  A    between atoms: C_42  and  O_43 
REMARK   19  A    between atoms: C_44  and  O_45 
REMARK   20  A    between atoms: C_49  and  O_50 
REMARK   21  A    between atoms: C_51  and  O_52 
REMARK   22  A    between atoms: C_53  and  O_54 
ROOT
HETATM    1  C   UNL N   1      -6.940  11.598  69.209  0.00  0.00     0.211 C 
HETATM    2  C   UNL N   1      -6.148  10.465  69.913  0.00  0.00     0.183 C 
HETATM    3  C   UNL N   1      -5.681   9.405  68.890  0.00  0.00     0.180 C 
HETATM    4  C   UNL N   1      -6.830   8.947  67.960  0.00  0.00     0.180 C 
HETATM    5  O   UNL N   1      -7.478  10.068  67.345  0.00  0.00    -0.348 OA
HETATM    6  C   UNL N   1      -8.038  10.963  68.304  0.00  0.00     0.293 C 
ENDROOT
BRANCH   6   7
HETATM    7  O   UNL N   1      -8.839  11.931  67.626  0.00  0.00    -0.343 OA
BRANCH   7   8
HETATM    8  C   UNL N   1     -10.052  12.256  68.313  0.00  0.00     0.233 C 
HETATM    9  C   UNL N   1     -11.262  12.272  67.400  0.00  0.00     0.196 C 
HETATM   10  C   UNL N   1     -11.364  13.373  66.407  0.00  0.00     0.079 A 
HETATM   11  O   UNL N   1     -12.130  11.426  67.529  0.00  0.00    -0.289 OA
HETATM   12  C   UNL N   1     -10.537  14.498  66.640  0.00  0.00     0.089 A 
HETATM   13  C   UNL N   1     -12.231  13.364  65.278  0.00  0.00     0.085 A 
HETATM   14  O   UNL N   1      -9.729  14.543  67.746  0.00  0.00    -0.337 OA
HETATM   15  C   UNL N   1     -10.559  15.581  65.757  0.00  0.00     0.074 A 
HETATM   16  C   UNL N   1      -9.927  13.704  68.847  0.00  0.00     0.199 C 
HETATM   17  C   UNL N   1     -11.413  15.570  64.650  0.00  0.00     0.071 A 
HETATM   18  C   UNL N   1     -12.243  14.467  64.418  0.00  0.00     0.074 A 
BRANCH  16  19
HETATM   19  C   UNL N   1     -11.143  14.175  69.666  0.00  0.00    -0.023 A 
HETATM   20  C   UNL N   1     -11.582  15.512  69.612  0.00  0.00     0.013 A 
HETATM   21  C   UNL N   1     -12.667  15.938  70.377  0.00  0.00     0.040 A 
HETATM   22  C   UNL N   1     -13.361  15.040  71.191  0.00  0.00     0.099 A 
HETATM   23  C   UNL N   1     -12.970  13.690  71.239  0.00  0.00     0.101 A 
HETATM   24  C   UNL N   1     -11.856  13.266  70.481  0.00  0.00     0.049 A 
BRANCH  22  25
HETATM   25  O   UNL N   1     -14.409  15.490  71.915  0.00  0.00    -0.358 OA
HETATM   26  H   UNL N   1     -14.399  16.346  72.366  0.00  0.00     0.218 HD
ENDBRANCH  22  25
BRANCH  23  27
HETATM   27  O   UNL N   1     -13.687  12.829  72.013  0.00  0.00    -0.353 OA
HETATM   28  C   UNL N   1     -13.517  11.460  72.059  0.00  0.00     0.210 C 
ENDBRANCH  23  27
ENDBRANCH  16  19
BRANCH  17  29
HETATM   29  O   UNL N   1     -11.435  16.629  63.815  0.00  0.00    -0.361 OA
HETATM   30  H   UNL N   1     -10.903  16.650  63.007  0.00  0.00     0.217 HD
ENDBRANCH  17  29
BRANCH  13  31
HETATM   31  O   UNL N   1     -13.038  12.323  64.976  0.00  0.00    -0.360 OA
HETATM   32  H   UNL N   1     -13.157  11.540  65.522  0.00  0.00     0.217 HD
ENDBRANCH  13  31
ENDBRANCH   7   8
ENDBRANCH   6   7
BRANCH   1  33
HETATM   33  O   UNL N   1      -6.195  12.677  68.629  0.00  0.00    -0.346 OA
BRANCH  33  34
HETATM   34  C   UNL N   1      -6.088  13.901  69.331  0.00  0.00     0.292 C 
HETATM   35  C   UNL N   1      -4.573  14.229  69.458  0.00  0.00     0.204 C 
HETATM   36  C   UNL N   1      -4.341  15.606  70.133  0.00  0.00     0.183 C 
HETATM   37  C   UNL N   1      -5.209  16.672  69.427  0.00  0.00     0.178 C 
HETATM   38  C   UNL N   1      -6.666  16.168  69.316  0.00  0.00     0.152 C 
HETATM   39  O   UNL N   1      -6.679  14.952  68.577  0.00  0.00    -0.351 OA
HETATM   40  C   UNL N   1      -7.567  17.182  68.609  0.00  0.00     0.042 C 
BRANCH  35  41
HETATM   41  O   UNL N   1      -3.858  13.210  70.110  0.00  0.00    -0.388 OA
HETATM   42  H   UNL N   1      -3.785  13.459  71.067  0.00  0.00     0.210 HD
ENDBRANCH  35  41
BRANCH  36  43
HETATM   43  O   UNL N   1      -4.590  15.563  71.520  0.00  0.00    -0.390 OA
HETATM   44  H   UNL N   1      -5.564  15.508  71.679  0.00  0.00     0.210 HD
ENDBRANCH  36  43
BRANCH  37  45
HETATM   45  O   UNL N   1      -5.111  17.917  70.074  0.00  0.00    -0.390 OA
HETATM   46  H   UNL N   1      -5.950  18.418  69.896  0.00  0.00     0.210 HD
ENDBRANCH  37  45
ENDBRANCH  33  34
ENDBRANCH   1  33
BRANCH   2  47
HETATM   47  O   UNL N   1      -6.984   9.827  70.847  0.00  0.00    -0.390 OA
HETATM   48  H   UNL N   1      -7.719  10.458  71.063  0.00  0.00     0.210 HD
ENDBRANCH   2  47
BRANCH   4  49
HETATM   49  C   UNL N   1      -7.800   7.923  68.596  0.00  0.00     0.205 C 
BRANCH  49  50
HETATM   50  O   UNL N   1      -9.133   8.256  68.250  0.00  0.00    -0.356 OA
BRANCH  50  51
HETATM   51  C   UNL N   1      -9.993   8.045  69.359  0.00  0.00     0.291 C 
HETATM   52  C   UNL N   1     -10.686   6.670  69.198  0.00  0.00     0.204 C 
HETATM   53  C   UNL N   1     -11.597   6.376  70.413  0.00  0.00     0.183 C 
HETATM   54  C   UNL N   1     -10.785   6.576  71.716  0.00  0.00     0.180 C 
HETATM   55  C   UNL N   1     -10.067   7.952  71.702  0.00  0.00     0.179 C 
HETATM   56  O   UNL N   1      -9.230   8.024  70.562  0.00  0.00    -0.348 OA
BRANCH  52  57
HETATM   57  O   UNL N   1     -11.395   6.569  67.989  0.00  0.00    -0.388 OA
HETATM   58  H   UNL N   1     -12.364   6.612  68.201  0.00  0.00     0.210 HD
ENDBRANCH  52  57
BRANCH  53  59
HETATM   59  O   UNL N   1     -12.768   7.159  70.393  0.00  0.00    -0.390 OA
HETATM   60  H   UNL N   1     -13.076   7.321  71.318  0.00  0.00     0.210 HD
ENDBRANCH  53  59
BRANCH  54  61
HETATM   61  O   UNL N   1     -11.596   6.404  72.852  0.00  0.00    -0.390 OA
HETATM   62  H   UNL N   1     -11.441   7.179  73.453  0.00  0.00     0.210 HD
ENDBRANCH  54  61
BRANCH  55  63
HETATM   63  C   UNL N   1      -9.190   8.138  72.948  0.00  0.00     0.198 C 
BRANCH  63  64
HETATM   64  O   UNL N   1      -7.875   7.722  72.688  0.00  0.00    -0.398 OA
HETATM   65  H   UNL N   1      -7.698   6.939  73.272  0.00  0.00     0.209 HD
ENDBRANCH  63  64
ENDBRANCH  55  63
ENDBRANCH  50  51
ENDBRANCH  49  50
ENDBRANCH   4  49
BRANCH   3  66
HETATM   66  O   UNL N   1      -5.081   8.311  69.536  0.00  0.00    -0.390 OA
HETATM   67  H   UNL N   1      -5.436   8.293  70.464  0.00  0.00     0.210 HD
ENDBRANCH   3  66
TORSDOF 22
ENDMDL
MODEL 3
REMARK VINA RESULT:      -7.8      3.828      8.593
REMARK  22 active torsions:
REMARK  status: ('A' for Active; 'I' for Inactive)
REMARK    1  A    between atoms: O_1  and  C_2 
REMARK    2  A    between atoms: O_1  and  C_46 
REMARK    3  A    between atoms: C_3  and  O_4 
REMARK    4  A    between atoms: C_5  and  O_6 
REMARK    5  A    between atoms: C_7  and  C_33 
REMARK    6  A    between atoms: C_9  and  O_10 
REMARK    7  A    between atoms: O_10  and  C_11 
REMARK    8  A    between atoms: C_12  and  C_24 
REMARK    9  A    between atoms: C_18  and  O_19 
REMARK   10  A    between atoms: C_21  and  O_22 
REMARK   11  A    between atoms: C_26  and  O_27 
REMARK   12  A    between atoms: C_29  and  O_30 
REMARK   13  A    between atoms: C_33  and  O_34 
REMARK   14  A    between atoms: O_34  and  C_35 
REMARK   15  A    between atoms: C_37  and  C_44 
REMARK   16  A    between atoms: C_38  and  O_39 
REMARK   17  A    between atoms: C_40  and  O_41 
REMARK   18  A    between atoms: C_42  and  O_43 
REMARK   19  A    between atoms: C_44  and  O_45 
REMARK   20  A    between atoms: C_49  and  O_50 
REMARK   21  A    between atoms: C_51  and  O_52 
REMARK   22  A    between atoms: C_53  and  O_54 
ROOT
HETATM    1  C   UNL N   1      -6.683  19.668  68.138  0.00  0.00     0.211 C 
HETATM    2  C   UNL N   1      -7.576  20.198  66.985  0.00  0.00     0.183 C 
HETATM    3  C   UNL N   1      -9.035  19.720  67.156  0.00  0.00     0.180 C 
HETATM    4  C   UNL N   1      -9.121  18.200  67.432  0.00  0.00     0.180 C 
HETATM    5  O   UNL N   1      -8.278  17.822  68.527  0.00  0.00    -0.348 OA
HETATM    6  C   UNL N   1      -6.907  18.134  68.289  0.00  0.00     0.293 C 
ENDROOT
BRANCH   6   7
HETATM    7  O   UNL N   1      -6.110  17.546  69.317  0.00  0.00    -0.343 OA
BRANCH   7   8
HETATM    8  C   UNL N   1      -4.817  17.121  68.870  0.00  0.00     0.233 C 
HETATM    9  C   UNL N   1      -4.856  15.805  68.120  0.00  0.00     0.196 C 
HETATM   10  C   UNL N   1      -5.145  14.573  68.900  0.00  0.00     0.079 A 
HETATM   11  O   UNL N   1      -4.606  15.779  66.927  0.00  0.00    -0.289 OA
HETATM   12  C   UNL N   1      -4.995  14.677  70.304  0.00  0.00     0.089 A 
HETATM   13  C   UNL N   1      -5.540  13.331  68.329  0.00  0.00     0.085 A 
HETATM   14  O   UNL N   1      -4.572  15.853  70.866  0.00  0.00    -0.337 OA
HETATM   15  C   UNL N   1      -5.251  13.573  71.121  0.00  0.00     0.074 A 
HETATM   16  C   UNL N   1      -3.942  16.853  70.119  0.00  0.00     0.199 C 
HETATM   17  C   UNL N   1      -5.637  12.353  70.557  0.00  0.00     0.071 A 
HETATM   18  C   UNL N   1      -5.778  12.238  69.169  0.00  0.00     0.074 A 
BRANCH  16  19
HETATM   19  C   UNL N   1      -2.495  16.442  69.791  0.00  0.00    -0.023 A 
HETATM   20  C   UNL N   1      -1.843  15.430  70.522  0.00  0.00     0.013 A 
HETATM   21  C   UNL N   1      -0.523  15.082  70.237  0.00  0.00     0.040 A 
HETATM   22  C   UNL N   1       0.171  15.710  69.201  0.00  0.00     0.099 A 
HETATM   23  C   UNL N   1      -0.463  16.700  68.429  0.00  0.00     0.101 A 
HETATM   24  C   UNL N   1      -1.793  17.067  68.735  0.00  0.00     0.049 A 
BRANCH  22  25
HETATM   25  O   UNL N   1       1.448  15.344  68.954  0.00  0.00    -0.358 OA
HETATM   26  H   UNL N   1       2.105  15.959  68.600  0.00  0.00     0.218 HD
ENDBRANCH  22  25
BRANCH  23  27
HETATM   27  O   UNL N   1       0.225  17.270  67.402  0.00  0.00    -0.353 OA
HETATM   28  C   UNL N   1       0.786  18.531  67.414  0.00  0.00     0.210 C 
ENDBRANCH  23  27
ENDBRANCH  16  19
BRANCH  17  29
HETATM   29  O   UNL N   1      -5.866  11.293  71.358  0.00  0.00    -0.361 OA
HETATM   30  H   UNL N   1      -5.905  10.391  71.009  0.00  0.00     0.217 HD
ENDBRANCH  17  29
BRANCH  13  31
HETATM   31  O   UNL N   1      -5.723  13.153  67.002  0.00  0.00    -0.360 OA
HETATM   32  H   UNL N   1      -6.445  13.529  66.488  0.00  0.00     0.217 HD
ENDBRANCH  13  31
ENDBRANCH   7   8
ENDBRANCH   6   7
BRANCH   1  33
HETATM   33  O   UNL N   1      -6.648  20.421  69.358  0.00  0.00    -0.346 OA
BRANCH  33  34
HETATM   34  C   UNL N   1      -5.405  20.890  69.847  0.00  0.00     0.292 C 
HETATM   35  C   UNL N   1      -5.181  20.237  71.240  0.00  0.00     0.204 C 
HETATM   36  C   UNL N   1      -3.797  20.610  71.830  0.00  0.00     0.183 C 
HETATM   37  C   UNL N   1      -2.703  20.343  70.772  0.00  0.00     0.178 C 
HETATM   38  C   UNL N   1      -3.105  20.995  69.429  0.00  0.00     0.152 C 
HETATM   39  O   UNL N   1      -4.349  20.447  69.005  0.00  0.00    -0.351 OA
HETATM   40  C   UNL N   1      -2.062  20.747  68.340  0.00  0.00     0.042 C 
BRANCH  35  41
HETATM   41  O   UNL N   1      -6.220  20.528  72.141  0.00  0.00    -0.388 OA
HETATM   42  H   UNL N   1      -6.013  20.070  72.995  0.00  0.00     0.210 HD
ENDBRANCH  35  41
BRANCH  36  43
HETATM   43  O   UNL N   1      -3.762  21.941  72.294  0.00  0.00    -0.390 OA
HETATM   44  H   UNL N   1      -3.745  21.946  73.283  0.00  0.00     0.210 HD
ENDBRANCH  36  43
BRANCH  37  45
HETATM   45  O   UNL N   1      -1.441  20.768  71.227  0.00  0.00    -0.390 OA
HETATM   46  H   UNL N   1      -1.587  21.401  71.977  0.00  0.00     0.210 HD
ENDBRANCH  37  45
ENDBRANCH  33  34
ENDBRANCH   1  33
BRANCH   2  47
HETATM   47  O   UNL N   1      -7.097  19.697  65.760  0.00  0.00    -0.390 OA
HETATM   48  H   UNL N   1      -6.292  20.226  65.520  0.00  0.00     0.210 HD
ENDBRANCH   2  47
BRANCH   4  49
HETATM   49  C   UNL N   1      -8.965  17.310  66.175  0.00  0.00     0.205 C 
BRANCH  49  50
HETATM   50  O   UNL N   1     -10.214  17.200  65.515  0.00  0.00    -0.356 OA
BRANCH  50  51
HETATM   51  C   UNL N   1     -10.769  15.913  65.731  0.00  0.00     0.291 C 
HETATM   52  C   UNL N   1     -11.262  15.347  64.377  0.00  0.00     0.204 C 
HETATM   53  C   UNL N   1     -11.831  13.921  64.559  0.00  0.00     0.183 C 
HETATM   54  C   UNL N   1     -10.797  13.054  65.317  0.00  0.00     0.180 C 
HETATM   55  C   UNL N   1     -10.318  13.781  66.602  0.00  0.00     0.179 C 
HETATM   56  O   UNL N   1      -9.770  15.037  66.245  0.00  0.00    -0.348 OA
BRANCH  52  57
HETATM   57  O   UNL N   1     -12.193  16.195  63.752  0.00  0.00    -0.388 OA
HETATM   58  H   UNL N   1     -12.041  16.143  62.773  0.00  0.00     0.210 HD
ENDBRANCH  52  57
BRANCH  53  59
HETATM   59  O   UNL N   1     -13.085  13.934  65.202  0.00  0.00    -0.390 OA
HETATM   60  H   UNL N   1     -13.650  14.646  64.813  0.00  0.00     0.210 HD
ENDBRANCH  53  59
BRANCH  54  61
HETATM   61  O   UNL N   1     -11.305  11.771  65.583  0.00  0.00    -0.390 OA
HETATM   62  H   UNL N   1     -12.259  11.872  65.841  0.00  0.00     0.210 HD
ENDBRANCH  54  61
BRANCH  55  63
HETATM   63  C   UNL N   1      -9.230  12.977  67.327  0.00  0.00     0.198 C 
BRANCH  63  64
HETATM   64  O   UNL N   1      -8.412  12.313  66.400  0.00  0.00    -0.398 OA
HETATM   65  H   UNL N   1      -7.472  12.481  66.672  0.00  0.00     0.209 HD
ENDBRANCH  63  64
ENDBRANCH  55  63
ENDBRANCH  50  51
ENDBRANCH  49  50
ENDBRANCH   4  49
BRANCH   3  66
HETATM   66  O   UNL N   1      -9.818  20.082  66.047  0.00  0.00    -0.390 OA
HETATM   67  H   UNL N   1      -9.819  21.074  66.006  0.00  0.00     0.210 HD
ENDBRANCH   3  66
TORSDOF 22
ENDMDL
MODEL 4
REMARK VINA RESULT:      -7.6      3.391      8.474
REMARK  22 active torsions:
REMARK  status: ('A' for Active; 'I' for Inactive)
REMARK    1  A    between atoms: O_1  and  C_2 
REMARK    2  A    between atoms: O_1  and  C_46 
REMARK    3  A    between atoms: C_3  and  O_4 
REMARK    4  A    between atoms: C_5  and  O_6 
REMARK    5  A    between atoms: C_7  and  C_33 
REMARK    6  A    between atoms: C_9  and  O_10 
REMARK    7  A    between atoms: O_10  and  C_11 
REMARK    8  A    between atoms: C_12  and  C_24 
REMARK    9  A    between atoms: C_18  and  O_19 
REMARK   10  A    between atoms: C_21  and  O_22 
REMARK   11  A    between atoms: C_26  and  O_27 
REMARK   12  A    between atoms: C_29  and  O_30 
REMARK   13  A    between atoms: C_33  and  O_34 
REMARK   14  A    between atoms: O_34  and  C_35 
REMARK   15  A    between atoms: C_37  and  C_44 
REMARK   16  A    between atoms: C_38  and  O_39 
REMARK   17  A    between atoms: C_40  and  O_41 
REMARK   18  A    between atoms: C_42  and  O_43 
REMARK   19  A    between atoms: C_44  and  O_45 
REMARK   20  A    between atoms: C_49  and  O_50 
REMARK   21  A    between atoms: C_51  and  O_52 
REMARK   22  A    between atoms: C_53  and  O_54 
ROOT
HETATM    1  C   UNL N   1      -7.559  18.882  68.193  0.00  0.00     0.211 C 
HETATM    2  C   UNL N   1      -8.526  19.399  67.095  0.00  0.00     0.183 C 
HETATM    3  C   UNL N   1      -9.990  19.054  67.446  0.00  0.00     0.180 C 
HETATM    4  C   UNL N   1     -10.158  17.569  67.848  0.00  0.00     0.180 C 
HETATM    5  O   UNL N   1      -9.236  17.203  68.882  0.00  0.00    -0.348 OA
HETATM    6  C   UNL N   1      -7.878  17.386  68.486  0.00  0.00     0.293 C 
ENDROOT
BRANCH   6   7
HETATM    7  O   UNL N   1      -7.023  16.810  69.474  0.00  0.00    -0.343 OA
BRANCH   7   8
HETATM    8  C   UNL N   1      -5.677  16.615  69.026  0.00  0.00     0.233 C 
HETATM    9  C   UNL N   1      -5.509  15.364  68.187  0.00  0.00     0.196 C 
HETATM   10  C   UNL N   1      -5.618  14.051  68.875  0.00  0.00     0.079 A 
HETATM   11  O   UNL N   1      -5.245  15.460  67.001  0.00  0.00    -0.289 OA
HETATM   12  C   UNL N   1      -5.500  14.077  70.285  0.00  0.00     0.089 A 
HETATM   13  C   UNL N   1      -5.816  12.807  68.212  0.00  0.00     0.085 A 
HETATM   14  O   UNL N   1      -5.265  15.260  70.936  0.00  0.00    -0.337 OA
HETATM   15  C   UNL N   1      -5.596  12.891  71.020  0.00  0.00     0.074 A 
HETATM   16  C   UNL N   1      -4.785  16.392  70.272  0.00  0.00     0.199 C 
HETATM   17  C   UNL N   1      -5.788  11.671  70.366  0.00  0.00     0.071 A 
HETATM   18  C   UNL N   1      -5.895  11.634  68.970  0.00  0.00     0.074 A 
BRANCH  16  19
HETATM   19  C   UNL N   1      -3.289  16.227  69.948  0.00  0.00    -0.023 A 
HETATM   20  C   UNL N   1      -2.510  15.243  70.589  0.00  0.00     0.013 A 
HETATM   21  C   UNL N   1      -1.150  15.117  70.310  0.00  0.00     0.040 A 
HETATM   22  C   UNL N   1      -0.536  15.944  69.367  0.00  0.00     0.099 A 
HETATM   23  C   UNL N   1      -1.294  16.912  68.683  0.00  0.00     0.101 A 
HETATM   24  C   UNL N   1      -2.667  17.053  68.984  0.00  0.00     0.049 A 
BRANCH  22  25
HETATM   25  O   UNL N   1       0.783  15.789  69.122  0.00  0.00    -0.358 OA
HETATM   26  H   UNL N   1       1.118  15.195  68.435  0.00  0.00     0.218 HD
ENDBRANCH  22  25
BRANCH  23  27
HETATM   27  O   UNL N   1      -0.678  17.680  67.742  0.00  0.00    -0.353 OA
HETATM   28  C   UNL N   1      -0.767  17.500  66.376  0.00  0.00     0.210 C 
ENDBRANCH  23  27
ENDBRANCH  16  19
BRANCH  17  29
HETATM   29  O   UNL N   1      -5.863  10.534  71.087  0.00  0.00    -0.361 OA
HETATM   30  H   UNL N   1      -5.070  10.086  71.414  0.00  0.00     0.217 HD
ENDBRANCH  17  29
BRANCH  13  31
HETATM   31  O   UNL N   1      -5.955  12.699  66.872  0.00  0.00    -0.360 OA
HETATM   32  H   UNL N   1      -6.596  12.134  66.428  0.00  0.00     0.217 HD
ENDBRANCH  13  31
ENDBRANCH   7   8
ENDBRANCH   6   7
BRANCH   1  33
HETATM   33  O   UNL N   1      -7.342  19.714  69.340  0.00  0.00    -0.346 OA
BRANCH  33  34
HETATM   34  C   UNL N   1      -6.137  20.450  69.444  0.00  0.00     0.292 C 
HETATM   35  C   UNL N   1      -5.570  20.208  70.871  0.00  0.00     0.204 C 
HETATM   36  C   UNL N   1      -4.194  20.897  71.064  0.00  0.00     0.183 C 
HETATM   37  C   UNL N   1      -3.264  20.515  69.890  0.00  0.00     0.178 C 
HETATM   38  C   UNL N   1      -3.997  20.745  68.548  0.00  0.00     0.152 C 
HETATM   39  O   UNL N   1      -5.176  19.950  68.524  0.00  0.00    -0.351 OA
HETATM   40  C   UNL N   1      -3.124  20.367  67.350  0.00  0.00     0.042 C 
BRANCH  35  41
HETATM   41  O   UNL N   1      -6.477  20.580  71.878  0.00  0.00    -0.388 OA
HETATM   42  H   UNL N   1      -6.060  20.365  72.752  0.00  0.00     0.210 HD
ENDBRANCH  35  41
BRANCH  36  43
HETATM   43  O   UNL N   1      -4.318  22.294  71.200  0.00  0.00    -0.390 OA
HETATM   44  H   UNL N   1      -4.213  22.544  72.151  0.00  0.00     0.210 HD
ENDBRANCH  36  43
BRANCH  37  45
HETATM   45  O   UNL N   1      -2.039  21.202  69.967  0.00  0.00    -0.390 OA
HETATM   46  H   UNL N   1      -1.503  20.955  69.169  0.00  0.00     0.210 HD
ENDBRANCH  37  45
ENDBRANCH  33  34
ENDBRANCH   1  33
BRANCH   2  47
HETATM   47  O   UNL N   1      -8.215  18.775  65.873  0.00  0.00    -0.390 OA
HETATM   48  H   UNL N   1      -7.229  18.668  65.840  0.00  0.00     0.210 HD
ENDBRANCH   2  47
BRANCH   4  49
HETATM   49  C   UNL N   1     -10.200  16.583  66.657  0.00  0.00     0.205 C 
BRANCH  49  50
HETATM   50  O   UNL N   1     -10.924  15.422  67.027  0.00  0.00    -0.356 OA
BRANCH  50  51
HETATM   51  C   UNL N   1     -10.472  14.305  66.281  0.00  0.00     0.291 C 
HETATM   52  C   UNL N   1     -10.176  13.139  67.255  0.00  0.00     0.204 C 
HETATM   53  C   UNL N   1      -9.726  11.881  66.477  0.00  0.00     0.183 C 
HETATM   54  C   UNL N   1     -10.752  11.582  65.357  0.00  0.00     0.180 C 
HETATM   55  C   UNL N   1     -11.026  12.859  64.518  0.00  0.00     0.179 C 
HETATM   56  O   UNL N   1     -11.489  13.885  65.377  0.00  0.00    -0.348 OA
BRANCH  52  57
HETATM   57  O   UNL N   1      -9.240  13.494  68.242  0.00  0.00    -0.388 OA
HETATM   58  H   UNL N   1      -8.359  13.607  67.798  0.00  0.00     0.210 HD
ENDBRANCH  52  57
BRANCH  53  59
HETATM   59  O   UNL N   1      -8.416  12.016  65.973  0.00  0.00    -0.390 OA
HETATM   60  H   UNL N   1      -8.437  12.532  65.130  0.00  0.00     0.210 HD
ENDBRANCH  53  59
BRANCH  54  61
HETATM   61  O   UNL N   1     -10.340  10.496  64.566  0.00  0.00    -0.390 OA
HETATM   62  H   UNL N   1     -10.949  10.445  63.783  0.00  0.00     0.210 HD
ENDBRANCH  54  61
BRANCH  55  63
HETATM   63  C   UNL N   1     -12.103  12.607  63.454  0.00  0.00     0.198 C 
BRANCH  63  64
HETATM   64  O   UNL N   1     -12.527  13.821  62.889  0.00  0.00    -0.398 OA
HETATM   65  H   UNL N   1     -11.767  14.456  62.967  0.00  0.00     0.209 HD
ENDBRANCH  63  64
ENDBRANCH  55  63
ENDBRANCH  50  51
ENDBRANCH  49  50
ENDBRANCH   4  49
BRANCH   3  66
HETATM   66  O   UNL N   1     -10.856  19.398  66.395  0.00  0.00    -0.390 OA
HETATM   67  H   UNL N   1     -11.002  18.575  65.859  0.00  0.00     0.210 HD
ENDBRANCH   3  66
TORSDOF 22
ENDMDL
MODEL 5
REMARK VINA RESULT:      -7.2      3.564      9.425
REMARK  22 active torsions:
REMARK  status: ('A' for Active; 'I' for Inactive)
REMARK    1  A    between atoms: O_1  and  C_2 
REMARK    2  A    between atoms: O_1  and  C_46 
REMARK    3  A    between atoms: C_3  and  O_4 
REMARK    4  A    between atoms: C_5  and  O_6 
REMARK    5  A    between atoms: C_7  and  C_33 
REMARK    6  A    between atoms: C_9  and  O_10 
REMARK    7  A    between atoms: O_10  and  C_11 
REMARK    8  A    between atoms: C_12  and  C_24 
REMARK    9  A    between atoms: C_18  and  O_19 
REMARK   10  A    between atoms: C_21  and  O_22 
REMARK   11  A    between atoms: C_26  and  O_27 
REMARK   12  A    between atoms: C_29  and  O_30 
REMARK   13  A    between atoms: C_33  and  O_34 
REMARK   14  A    between atoms: O_34  and  C_35 
REMARK   15  A    between atoms: C_37  and  C_44 
REMARK   16  A    between atoms: C_38  and  O_39 
REMARK   17  A    between atoms: C_40  and  O_41 
REMARK   18  A    between atoms: C_42  and  O_43 
REMARK   19  A    between atoms: C_44  and  O_45 
REMARK   20  A    between atoms: C_49  and  O_50 
REMARK   21  A    between atoms: C_51  and  O_52 
REMARK   22  A    between atoms: C_53  and  O_54 
ROOT
HETATM    1  C   UNL N   1     -11.666  10.926  69.435  0.00  0.00     0.211 C 
HETATM    2  C   UNL N   1     -11.515  10.135  70.760  0.00  0.00     0.183 C 
HETATM    3  C   UNL N   1     -10.103   9.518  70.874  0.00  0.00     0.180 C 
HETATM    4  C   UNL N   1      -9.692   8.763  69.587  0.00  0.00     0.180 C 
HETATM    5  O   UNL N   1      -9.847   9.591  68.428  0.00  0.00    -0.348 OA
HETATM    6  C   UNL N   1     -11.193  10.030  68.252  0.00  0.00     0.293 C 
ENDROOT
BRANCH   6   7
HETATM    7  O   UNL N   1     -11.313  10.666  66.979  0.00  0.00    -0.343 OA
BRANCH   7   8
HETATM    8  C   UNL N   1     -10.089  10.701  66.237  0.00  0.00     0.233 C 
HETATM    9  C   UNL N   1      -9.337  12.008  66.399  0.00  0.00     0.196 C 
HETATM   10  C   UNL N   1      -9.918  13.221  65.768  0.00  0.00     0.079 A 
HETATM   11  O   UNL N   1      -8.271  12.025  66.990  0.00  0.00    -0.289 OA
HETATM   12  C   UNL N   1     -10.902  12.995  64.776  0.00  0.00     0.089 A 
HETATM   13  C   UNL N   1      -9.540  14.556  66.087  0.00  0.00     0.085 A 
HETATM   14  O   UNL N   1     -11.246  11.716  64.425  0.00  0.00    -0.337 OA
HETATM   15  C   UNL N   1     -11.510  14.076  64.131  0.00  0.00     0.074 A 
HETATM   16  C   UNL N   1     -10.438  10.617  64.731  0.00  0.00     0.199 C 
HETATM   17  C   UNL N   1     -11.135  15.385  64.445  0.00  0.00     0.071 A 
HETATM   18  C   UNL N   1     -10.155  15.619  65.417  0.00  0.00     0.074 A 
BRANCH  16  19
HETATM   19  C   UNL N   1      -9.208  10.584  63.805  0.00  0.00    -0.023 A 
HETATM   20  C   UNL N   1      -9.239  11.191  62.534  0.00  0.00     0.013 A 
HETATM   21  C   UNL N   1      -8.130  11.134  61.690  0.00  0.00     0.040 A 
HETATM   22  C   UNL N   1      -6.956  10.499  62.098  0.00  0.00     0.099 A 
HETATM   23  C   UNL N   1      -6.881   9.914  63.375  0.00  0.00     0.101 A 
HETATM   24  C   UNL N   1      -8.013   9.953  64.220  0.00  0.00     0.049 A 
BRANCH  22  25
HETATM   25  O   UNL N   1      -5.903  10.467  61.253  0.00  0.00    -0.358 OA
HETATM   26  H   UNL N   1      -5.026  10.161  61.527  0.00  0.00     0.218 HD
ENDBRANCH  22  25
BRANCH  23  27
HETATM   27  O   UNL N   1      -5.712   9.334  63.762  0.00  0.00    -0.353 OA
HETATM   28  C   UNL N   1      -4.746   9.923  64.551  0.00  0.00     0.210 C 
ENDBRANCH  23  27
ENDBRANCH  16  19
BRANCH  17  29
HETATM   29  O   UNL N   1     -11.720  16.417  63.804  0.00  0.00    -0.361 OA
HETATM   30  H   UNL N   1     -12.232  16.287  62.993  0.00  0.00     0.217 HD
ENDBRANCH  17  29
BRANCH  13  31
HETATM   31  O   UNL N   1      -8.622  14.857  67.032  0.00  0.00    -0.360 OA
HETATM   32  H   UNL N   1      -8.687  14.616  67.962  0.00  0.00     0.217 HD
ENDBRANCH  13  31
ENDBRANCH   7   8
ENDBRANCH   6   7
BRANCH   1  33
HETATM   33  O   UNL N   1     -11.213  12.286  69.412  0.00  0.00    -0.346 OA
BRANCH  33  34
HETATM   34  C   UNL N   1     -11.705  13.197  70.377  0.00  0.00     0.292 C 
HETATM   35  C   UNL N   1     -11.837  14.581  69.682  0.00  0.00     0.204 C 
HETATM   36  C   UNL N   1     -12.461  15.639  70.628  0.00  0.00     0.183 C 
HETATM   37  C   UNL N   1     -13.755  15.067  71.250  0.00  0.00     0.178 C 
HETATM   38  C   UNL N   1     -13.475  13.663  71.835  0.00  0.00     0.152 C 
HETATM   39  O   UNL N   1     -13.010  12.813  70.792  0.00  0.00    -0.351 OA
HETATM   40  C   UNL N   1     -14.729  13.043  72.451  0.00  0.00     0.042 C 
BRANCH  35  41
HETATM   41  O   UNL N   1     -10.618  15.028  69.143  0.00  0.00    -0.388 OA
HETATM   42  H   UNL N   1     -10.377  15.871  69.605  0.00  0.00     0.210 HD
ENDBRANCH  35  41
BRANCH  36  43
HETATM   43  O   UNL N   1     -11.550  16.067  71.615  0.00  0.00    -0.390 OA
HETATM   44  H   UNL N   1     -11.931  16.837  72.104  0.00  0.00     0.210 HD
ENDBRANCH  36  43
BRANCH  37  45
HETATM   45  O   UNL N   1     -14.298  15.953  72.198  0.00  0.00    -0.390 OA
HETATM   46  H   UNL N   1     -14.821  16.639  71.706  0.00  0.00     0.210 HD
ENDBRANCH  37  45
ENDBRANCH  33  34
ENDBRANCH   1  33
BRANCH   2  47
HETATM   47  O   UNL N   1     -12.449   9.083  70.780  0.00  0.00    -0.390 OA
HETATM   48  H   UNL N   1     -12.559   8.769  69.845  0.00  0.00     0.210 HD
ENDBRANCH   2  47
BRANCH   4  49
HETATM   49  C   UNL N   1     -10.309   7.352  69.446  0.00  0.00     0.205 C 
BRANCH  49  50
HETATM   50  O   UNL N   1      -9.291   6.419  69.127  0.00  0.00    -0.356 OA
BRANCH  50  51
HETATM   51  C   UNL N   1      -9.789   5.440  68.230  0.00  0.00     0.291 C 
HETATM   52  C   UNL N   1      -9.463   5.876  66.782  0.00  0.00     0.204 C 
HETATM   53  C   UNL N   1      -9.946   4.809  65.771  0.00  0.00     0.183 C 
HETATM   54  C   UNL N   1      -9.405   3.423  66.198  0.00  0.00     0.180 C 
HETATM   55  C   UNL N   1      -9.718   3.156  67.695  0.00  0.00     0.179 C 
HETATM   56  O   UNL N   1      -9.150   4.191  68.477  0.00  0.00    -0.348 OA
BRANCH  52  57
HETATM   57  O   UNL N   1      -9.984   7.145  66.477  0.00  0.00    -0.388 OA
HETATM   58  H   UNL N   1      -9.392   7.561  65.797  0.00  0.00     0.210 HD
ENDBRANCH  52  57
BRANCH  53  59
HETATM   59  O   UNL N   1     -11.349   4.812  65.636  0.00  0.00    -0.390 OA
HETATM   60  H   UNL N   1     -11.729   4.027  66.102  0.00  0.00     0.210 HD
ENDBRANCH  53  59
BRANCH  54  61
HETATM   61  O   UNL N   1      -9.891   2.407  65.357  0.00  0.00    -0.390 OA
HETATM   62  H   UNL N   1     -10.587   1.908  65.858  0.00  0.00     0.210 HD
ENDBRANCH  54  61
BRANCH  55  63
HETATM   63  C   UNL N   1      -9.119   1.823  68.161  0.00  0.00     0.198 C 
BRANCH  63  64
HETATM   64  O   UNL N   1     -10.014   0.771  67.915  0.00  0.00    -0.398 OA
HETATM   65  H   UNL N   1      -9.745   0.018  68.505  0.00  0.00     0.209 HD
ENDBRANCH  63  64
ENDBRANCH  55  63
ENDBRANCH  50  51
ENDBRANCH  49  50
ENDBRANCH   4  49
BRANCH   3  66
HETATM   66  O   UNL N   1     -10.003   8.690  72.004  0.00  0.00    -0.390 OA
HETATM   67  H   UNL N   1     -10.759   8.928  72.604  0.00  0.00     0.210 HD
ENDBRANCH   3  66
TORSDOF 22
ENDMDL
MODEL 6
REMARK VINA RESULT:      -7.2      1.762      4.348
REMARK  22 active torsions:
REMARK  status: ('A' for Active; 'I' for Inactive)
REMARK    1  A    between atoms: O_1  and  C_2 
REMARK    2  A    between atoms: O_1  and  C_46 
REMARK    3  A    between atoms: C_3  and  O_4 
REMARK    4  A    between atoms: C_5  and  O_6 
REMARK    5  A    between atoms: C_7  and  C_33 
REMARK    6  A    between atoms: C_9  and  O_10 
REMARK    7  A    between atoms: O_10  and  C_11 
REMARK    8  A    between atoms: C_12  and  C_24 
REMARK    9  A    between atoms: C_18  and  O_19 
REMARK   10  A    between atoms: C_21  and  O_22 
REMARK   11  A    between atoms: C_26  and  O_27 
REMARK   12  A    between atoms: C_29  and  O_30 
REMARK   13  A    between atoms: C_33  and  O_34 
REMARK   14  A    between atoms: O_34  and  C_35 
REMARK   15  A    between atoms: C_37  and  C_44 
REMARK   16  A    between atoms: C_38  and  O_39 
REMARK   17  A    between atoms: C_40  and  O_41 
REMARK   18  A    between atoms: C_42  and  O_43 
REMARK   19  A    between atoms: C_44  and  O_45 
REMARK   20  A    between atoms: C_49  and  O_50 
REMARK   21  A    between atoms: C_51  and  O_52 
REMARK   22  A    between atoms: C_53  and  O_54 
ROOT
HETATM    1  C   UNL N   1      -9.565  14.574  68.284  0.00  0.00     0.211 C 
HETATM    2  C   UNL N   1      -9.055  15.902  68.904  0.00  0.00     0.183 C 
HETATM    3  C   UNL N   1      -9.325  17.090  67.953  0.00  0.00     0.180 C 
HETATM    4  C   UNL N   1      -8.858  16.797  66.508  0.00  0.00     0.180 C 
HETATM    5  O   UNL N   1      -9.404  15.563  66.026  0.00  0.00    -0.348 OA
HETATM    6  C   UNL N   1      -9.019  14.450  66.831  0.00  0.00     0.293 C 
ENDROOT
BRANCH   6   7
HETATM    7  O   UNL N   1      -9.418  13.244  66.179  0.00  0.00    -0.343 OA
BRANCH   7   8
HETATM    8  C   UNL N   1      -9.245  12.071  66.983  0.00  0.00     0.233 C 
HETATM    9  C   UNL N   1      -7.979  11.308  66.647  0.00  0.00     0.196 C 
HETATM   10  C   UNL N   1      -7.928  10.593  65.345  0.00  0.00     0.079 A 
HETATM   11  O   UNL N   1      -7.068  11.258  67.456  0.00  0.00    -0.289 OA
HETATM   12  C   UNL N   1      -9.173  10.377  64.706  0.00  0.00     0.089 A 
HETATM   13  C   UNL N   1      -6.735  10.117  64.733  0.00  0.00     0.085 A 
HETATM   14  O   UNL N   1     -10.335  10.790  65.303  0.00  0.00    -0.337 OA
HETATM   15  C   UNL N   1      -9.224   9.719  63.474  0.00  0.00     0.074 A 
HETATM   16  C   UNL N   1     -10.405  11.096  66.666  0.00  0.00     0.199 C 
HETATM   17  C   UNL N   1      -8.051   9.250  62.876  0.00  0.00     0.071 A 
HETATM   18  C   UNL N   1      -6.817   9.449  63.506  0.00  0.00     0.074 A 
BRANCH  16  19
HETATM   19  C   UNL N   1     -10.383   9.806  67.505  0.00  0.00    -0.023 A 
HETATM   20  C   UNL N   1     -10.527   8.542  66.900  0.00  0.00     0.013 A 
HETATM   21  C   UNL N   1     -10.534   7.379  67.669  0.00  0.00     0.040 A 
HETATM   22  C   UNL N   1     -10.369   7.441  69.054  0.00  0.00     0.099 A 
HETATM   23  C   UNL N   1     -10.187   8.685  69.686  0.00  0.00     0.101 A 
HETATM   24  C   UNL N   1     -10.204   9.863  68.906  0.00  0.00     0.049 A 
BRANCH  22  25
HETATM   25  O   UNL N   1     -10.378   6.293  69.765  0.00  0.00    -0.358 OA
HETATM   26  H   UNL N   1     -11.157   5.721  69.818  0.00  0.00     0.218 HD
ENDBRANCH  22  25
BRANCH  23  27
HETATM   27  O   UNL N   1      -9.992   8.713  71.032  0.00  0.00    -0.353 OA
HETATM   28  C   UNL N   1      -8.769   8.639  71.668  0.00  0.00     0.210 C 
ENDBRANCH  23  27
ENDBRANCH  16  19
BRANCH  17  29
HETATM   29  O   UNL N   1      -8.119   8.604  61.694  0.00  0.00    -0.361 OA
HETATM   30  H   UNL N   1      -7.665   8.936  60.906  0.00  0.00     0.217 HD
ENDBRANCH  17  29
BRANCH  13  31
HETATM   31  O   UNL N   1      -5.508  10.297  65.268  0.00  0.00    -0.360 OA
HETATM   32  H   UNL N   1      -4.870   9.595  65.435  0.00  0.00     0.217 HD
ENDBRANCH  13  31
ENDBRANCH   7   8
ENDBRANCH   6   7
BRANCH   1  33
HETATM   33  O   UNL N   1     -10.946  14.236  68.467  0.00  0.00    -0.346 OA
BRANCH  33  34
HETATM   34  C   UNL N   1     -11.429  13.975  69.772  0.00  0.00     0.292 C 
HETATM   35  C   UNL N   1     -12.520  15.037  70.082  0.00  0.00     0.204 C 
HETATM   36  C   UNL N   1     -13.188  14.786  71.459  0.00  0.00     0.183 C 
HETATM   37  C   UNL N   1     -13.634  13.309  71.547  0.00  0.00     0.178 C 
HETATM   38  C   UNL N   1     -12.462  12.385  71.143  0.00  0.00     0.152 C 
HETATM   39  O   UNL N   1     -12.062  12.702  69.814  0.00  0.00    -0.351 OA
HETATM   40  C   UNL N   1     -12.855  10.908  71.198  0.00  0.00     0.042 C 
BRANCH  35  41
HETATM   41  O   UNL N   1     -12.033  16.351  69.978  0.00  0.00    -0.388 OA
HETATM   42  H   UNL N   1     -11.216  16.325  69.417  0.00  0.00     0.210 HD
ENDBRANCH  35  41
BRANCH  36  43
HETATM   43  O   UNL N   1     -12.341  15.142  72.528  0.00  0.00    -0.390 OA
HETATM   44  H   UNL N   1     -12.055  14.327  73.009  0.00  0.00     0.210 HD
ENDBRANCH  36  43
BRANCH  37  45
HETATM   45  O   UNL N   1     -14.149  13.009  72.821  0.00  0.00    -0.390 OA
HETATM   46  H   UNL N   1     -13.380  12.885  73.437  0.00  0.00     0.210 HD
ENDBRANCH  37  45
ENDBRANCH  33  34
ENDBRANCH   1  33
BRANCH   2  47
HETATM   47  O   UNL N   1      -7.665  15.816  69.105  0.00  0.00    -0.390 OA
HETATM   48  H   UNL N   1      -7.242  15.755  68.209  0.00  0.00     0.210 HD
ENDBRANCH   2  47
BRANCH   4  49
HETATM   49  C   UNL N   1      -7.335  16.949  66.282  0.00  0.00     0.205 C 
BRANCH  49  50
HETATM   50  O   UNL N   1      -7.071  18.190  65.650  0.00  0.00    -0.356 OA
BRANCH  50  51
HETATM   51  C   UNL N   1      -6.210  18.976  66.457  0.00  0.00     0.291 C 
HETATM   52  C   UNL N   1      -6.792  20.406  66.565  0.00  0.00     0.204 C 
HETATM   53  C   UNL N   1      -5.909  21.286  67.479  0.00  0.00     0.183 C 
HETATM   54  C   UNL N   1      -5.674  20.549  68.820  0.00  0.00     0.180 C 
HETATM   55  C   UNL N   1      -5.184  19.099  68.564  0.00  0.00     0.179 C 
HETATM   56  O   UNL N   1      -6.139  18.422  67.768  0.00  0.00    -0.348 OA
BRANCH  52  57
HETATM   57  O   UNL N   1      -6.979  21.001  65.305  0.00  0.00    -0.388 OA
HETATM   58  H   UNL N   1      -7.905  21.358  65.272  0.00  0.00     0.210 HD
ENDBRANCH  52  57
BRANCH  53  59
HETATM   59  O   UNL N   1      -4.698  21.643  66.852  0.00  0.00    -0.390 OA
HETATM   60  H   UNL N   1      -4.614  22.628  66.830  0.00  0.00     0.210 HD
ENDBRANCH  53  59
BRANCH  54  61
HETATM   61  O   UNL N   1      -4.803  21.273  69.653  0.00  0.00    -0.390 OA
HETATM   62  H   UNL N   1      -5.232  21.348  70.545  0.00  0.00     0.210 HD
ENDBRANCH  54  61
BRANCH  55  63
HETATM   63  C   UNL N   1      -5.023  18.322  69.878  0.00  0.00     0.198 C 
BRANCH  63  64
HETATM   64  O   UNL N   1      -3.789  18.620  70.476  0.00  0.00    -0.398 OA
HETATM   65  H   UNL N   1      -3.202  17.832  70.335  0.00  0.00     0.209 HD
ENDBRANCH  63  64
ENDBRANCH  55  63
ENDBRANCH  50  51
ENDBRANCH  49  50
ENDBRANCH   4  49
BRANCH   3  66
HETATM   66  O   UNL N   1      -8.747  18.272  68.447  0.00  0.00    -0.390 OA
HETATM   67  H   UNL N   1      -9.198  18.477  69.308  0.00  0.00     0.210 HD
ENDBRANCH   3  66
TORSDOF 22
ENDMDL
MODEL 7
REMARK VINA RESULT:      -7.1      3.528      8.947
REMARK  22 active torsions:
REMARK  status: ('A' for Active; 'I' for Inactive)
REMARK    1  A    between atoms: O_1  and  C_2 
REMARK    2  A    between atoms: O_1  and  C_46 
REMARK    3  A    between atoms: C_3  and  O_4 
REMARK    4  A    between atoms: C_5  and  O_6 
REMARK    5  A    between atoms: C_7  and  C_33 
REMARK    6  A    between atoms: C_9  and  O_10 
REMARK    7  A    between atoms: O_10  and  C_11 
REMARK    8  A    between atoms: C_12  and  C_24 
REMARK    9  A    between atoms: C_18  and  O_19 
REMARK   10  A    between atoms: C_21  and  O_22 
REMARK   11  A    between atoms: C_26  and  O_27 
REMARK   12  A    between atoms: C_29  and  O_30 
REMARK   13  A    between atoms: C_33  and  O_34 
REMARK   14  A    between atoms: O_34  and  C_35 
REMARK   15  A    between atoms: C_37  and  C_44 
REMARK   16  A    between atoms: C_38  and  O_39 
REMARK   17  A    between atoms: C_40  and  O_41 
REMARK   18  A    between atoms: C_42  and  O_43 
REMARK   19  A    between atoms: C_44  and  O_45 
REMARK   20  A    between atoms: C_49  and  O_50 
REMARK   21  A    between atoms: C_51  and  O_52 
REMARK   22  A    between atoms: C_53  and  O_54 
ROOT
HETATM    1  C   UNL N   1     -10.591  10.937  63.618  0.00  0.00     0.211 C 
HETATM    2  C   UNL N   1     -11.303  12.302  63.428  0.00  0.00     0.183 C 
HETATM    3  C   UNL N   1     -10.670  13.382  64.333  0.00  0.00     0.180 C 
HETATM    4  C   UNL N   1     -10.516  12.900  65.795  0.00  0.00     0.180 C 
HETATM    5  O   UNL N   1      -9.826  11.645  65.858  0.00  0.00    -0.348 OA
HETATM    6  C   UNL N   1     -10.506  10.617  65.140  0.00  0.00     0.293 C 
ENDROOT
BRANCH   6   7
HETATM    7  O   UNL N   1      -9.881   9.364  65.419  0.00  0.00    -0.343 OA
BRANCH   7   8
HETATM    8  C   UNL N   1      -9.524   9.193  66.796  0.00  0.00     0.233 C 
HETATM    9  C   UNL N   1      -8.387   8.210  66.993  0.00  0.00     0.196 C 
HETATM   10  C   UNL N   1      -8.667   6.772  66.743  0.00  0.00     0.079 A 
HETATM   11  O   UNL N   1      -7.305   8.605  67.390  0.00  0.00    -0.289 OA
HETATM   12  C   UNL N   1     -10.034   6.403  66.706  0.00  0.00     0.089 A 
HETATM   13  C   UNL N   1      -7.668   5.776  66.558  0.00  0.00     0.085 A 
HETATM   14  O   UNL N   1     -11.008   7.341  66.926  0.00  0.00    -0.337 OA
HETATM   15  C   UNL N   1     -10.395   5.073  66.470  0.00  0.00     0.074 A 
HETATM   16  C   UNL N   1     -10.734   8.570  67.532  0.00  0.00     0.199 C 
HETATM   17  C   UNL N   1      -9.411   4.096  66.291  0.00  0.00     0.071 A 
HETATM   18  C   UNL N   1      -8.057   4.450  66.337  0.00  0.00     0.074 A 
BRANCH  16  19
HETATM   19  C   UNL N   1     -10.517   8.383  69.045  0.00  0.00    -0.023 A 
HETATM   20  C   UNL N   1      -9.990   9.420  69.838  0.00  0.00     0.013 A 
HETATM   21  C   UNL N   1      -9.770   9.234  71.203  0.00  0.00     0.040 A 
HETATM   22  C   UNL N   1     -10.096   8.023  71.817  0.00  0.00     0.099 A 
HETATM   23  C   UNL N   1     -10.657   6.979  71.060  0.00  0.00     0.101 A 
HETATM   24  C   UNL N   1     -10.857   7.163  69.673  0.00  0.00     0.049 A 
BRANCH  22  25
HETATM   25  O   UNL N   1      -9.871   7.882  73.142  0.00  0.00    -0.358 OA
HETATM   26  H   UNL N   1      -9.663   8.632  73.716  0.00  0.00     0.218 HD
ENDBRANCH  22  25
BRANCH  23  27
HETATM   27  O   UNL N   1     -11.000   5.823  71.692  0.00  0.00    -0.353 OA
HETATM   28  C   UNL N   1     -10.213   4.692  71.778  0.00  0.00     0.210 C 
ENDBRANCH  23  27
ENDBRANCH  16  19
BRANCH  17  29
HETATM   29  O   UNL N   1      -9.776   2.815  66.080  0.00  0.00    -0.361 OA
HETATM   30  H   UNL N   1     -10.530   2.419  66.539  0.00  0.00     0.217 HD
ENDBRANCH  17  29
BRANCH  13  31
HETATM   31  O   UNL N   1      -6.344   6.048  66.563  0.00  0.00    -0.360 OA
HETATM   32  H   UNL N   1      -5.646   5.395  66.454  0.00  0.00     0.217 HD
ENDBRANCH  13  31
ENDBRANCH   7   8
ENDBRANCH   6   7
BRANCH   1  33
HETATM   33  O   UNL N   1      -9.401  10.690  62.857  0.00  0.00    -0.346 OA
BRANCH  33  34
HETATM   34  C   UNL N   1      -8.940   9.360  62.704  0.00  0.00     0.292 C 
HETATM   35  C   UNL N   1      -9.046   9.006  61.194  0.00  0.00     0.204 C 
HETATM   36  C   UNL N   1      -8.475   7.595  60.897  0.00  0.00     0.183 C 
HETATM   37  C   UNL N   1      -7.069   7.471  61.526  0.00  0.00     0.178 C 
HETATM   38  C   UNL N   1      -7.116   7.925  63.003  0.00  0.00     0.152 C 
HETATM   39  O   UNL N   1      -7.565   9.275  63.057  0.00  0.00    -0.351 OA
HETATM   40  C   UNL N   1      -5.744   7.837  63.671  0.00  0.00     0.042 C 
BRANCH  35  41
HETATM   41  O   UNL N   1     -10.355   9.146  60.702  0.00  0.00    -0.388 OA
HETATM   42  H   UNL N   1     -10.334   8.939  59.733  0.00  0.00     0.210 HD
ENDBRANCH  35  41
BRANCH  36  43
HETATM   43  O   UNL N   1      -9.339   6.572  61.339  0.00  0.00    -0.390 OA
HETATM   44  H   UNL N   1     -10.266   6.784  61.071  0.00  0.00     0.210 HD
ENDBRANCH  36  43
BRANCH  37  45
HETATM   45  O   UNL N   1      -6.556   6.170  61.372  0.00  0.00    -0.390 OA
HETATM   46  H   UNL N   1      -7.312   5.574  61.130  0.00  0.00     0.210 HD
ENDBRANCH  37  45
ENDBRANCH  33  34
ENDBRANCH   1  33
BRANCH   2  47
HETATM   47  O   UNL N   1     -12.657  12.172  63.790  0.00  0.00    -0.390 OA
HETATM   48  H   UNL N   1     -13.068  13.073  63.717  0.00  0.00     0.210 HD
ENDBRANCH   2  47
BRANCH   4  49
HETATM   49  C   UNL N   1     -11.819  12.950  66.628  0.00  0.00     0.205 C 
BRANCH  49  50
HETATM   50  O   UNL N   1     -11.542  12.570  67.965  0.00  0.00    -0.356 OA
BRANCH  50  51
HETATM   51  C   UNL N   1     -11.936  13.600  68.857  0.00  0.00     0.291 C 
HETATM   52  C   UNL N   1     -11.909  13.046  70.302  0.00  0.00     0.204 C 
HETATM   53  C   UNL N   1     -12.285  14.153  71.315  0.00  0.00     0.183 C 
HETATM   54  C   UNL N   1     -11.408  15.401  71.052  0.00  0.00     0.180 C 
HETATM   55  C   UNL N   1     -11.451  15.788  69.550  0.00  0.00     0.179 C 
HETATM   56  O   UNL N   1     -11.017  14.685  68.776  0.00  0.00    -0.348 OA
BRANCH  52  57
HETATM   57  O   UNL N   1     -12.727  11.913  70.454  0.00  0.00    -0.388 OA
HETATM   58  H   UNL N   1     -12.849  11.755  71.426  0.00  0.00     0.210 HD
ENDBRANCH  52  57
BRANCH  53  59
HETATM   59  O   UNL N   1     -13.662  14.455  71.275  0.00  0.00    -0.390 OA
HETATM   60  H   UNL N   1     -14.178  13.703  71.657  0.00  0.00     0.210 HD
ENDBRANCH  53  59
BRANCH  54  61
HETATM   61  O   UNL N   1     -11.774  16.466  71.894  0.00  0.00    -0.390 OA
HETATM   62  H   UNL N   1     -11.145  17.215  71.723  0.00  0.00     0.210 HD
ENDBRANCH  54  61
BRANCH  55  63
HETATM   63  C   UNL N   1     -10.523  16.974  69.251  0.00  0.00     0.198 C 
BRANCH  63  64
HETATM   64  O   UNL N   1     -11.023  17.730  68.180  0.00  0.00    -0.398 OA
HETATM   65  H   UNL N   1     -10.345  18.427  67.977  0.00  0.00     0.209 HD
ENDBRANCH  63  64
ENDBRANCH  55  63
ENDBRANCH  50  51
ENDBRANCH  49  50
ENDBRANCH   4  49
BRANCH   3  66
HETATM   66  O   UNL N   1     -11.395  14.584  64.266  0.00  0.00    -0.390 OA
HETATM   67  H   UNL N   1     -10.733  15.313  64.134  0.00  0.00     0.210 HD
ENDBRANCH   3  66
TORSDOF 22
ENDMDL
MODEL 8
REMARK VINA RESULT:      -7.1      3.295     10.148
REMARK  22 active torsions:
REMARK  status: ('A' for Active; 'I' for Inactive)
REMARK    1  A    between atoms: O_1  and  C_2 
REMARK    2  A    between atoms: O_1  and  C_46 
REMARK    3  A    between atoms: C_3  and  O_4 
REMARK    4  A    between atoms: C_5  and  O_6 
REMARK    5  A    between atoms: C_7  and  C_33 
REMARK    6  A    between atoms: C_9  and  O_10 
REMARK    7  A    between atoms: O_10  and  C_11 
REMARK    8  A    between atoms: C_12  and  C_24 
REMARK    9  A    between atoms: C_18  and  O_19 
REMARK   10  A    between atoms: C_21  and  O_22 
REMARK   11  A    between atoms: C_26  and  O_27 
REMARK   12  A    between atoms: C_29  and  O_30 
REMARK   13  A    between atoms: C_33  and  O_34 
REMARK   14  A    between atoms: O_34  and  C_35 
REMARK   15  A    between atoms: C_37  and  C_44 
REMARK   16  A    between atoms: C_38  and  O_39 
REMARK   17  A    between atoms: C_40  and  O_41 
REMARK   18  A    between atoms: C_42  and  O_43 
REMARK   19  A    between atoms: C_44  and  O_45 
REMARK   20  A    between atoms: C_49  and  O_50 
REMARK   21  A    between atoms: C_51  and  O_52 
REMARK   22  A    between atoms: C_53  and  O_54 
ROOT
HETATM    1  C   UNL N   1      -6.930  18.861  68.423  0.00  0.00     0.211 C 
HETATM    2  C   UNL N   1      -8.451  18.973  68.707  0.00  0.00     0.183 C 
HETATM    3  C   UNL N   1      -9.116  17.578  68.693  0.00  0.00     0.180 C 
HETATM    4  C   UNL N   1      -8.722  16.757  67.442  0.00  0.00     0.180 C 
HETATM    5  O   UNL N   1      -7.298  16.698  67.287  0.00  0.00    -0.348 OA
HETATM    6  C   UNL N   1      -6.715  17.992  67.148  0.00  0.00     0.293 C 
ENDROOT
BRANCH   6   7
HETATM    7  O   UNL N   1      -5.340  17.846  66.790  0.00  0.00    -0.343 OA
BRANCH   7   8
HETATM    8  C   UNL N   1      -5.063  18.182  65.426  0.00  0.00     0.233 C 
HETATM    9  C   UNL N   1      -3.648  17.834  65.008  0.00  0.00     0.196 C 
HETATM   10  C   UNL N   1      -2.540  18.643  65.579  0.00  0.00     0.079 A 
HETATM   11  O   UNL N   1      -3.457  16.947  64.193  0.00  0.00    -0.289 OA
HETATM   12  C   UNL N   1      -2.910  19.881  66.158  0.00  0.00     0.089 A 
HETATM   13  C   UNL N   1      -1.170  18.260  65.563  0.00  0.00     0.085 A 
HETATM   14  O   UNL N   1      -4.219  20.286  66.142  0.00  0.00    -0.337 OA
HETATM   15  C   UNL N   1      -1.937  20.709  66.726  0.00  0.00     0.074 A 
HETATM   16  C   UNL N   1      -5.163  19.720  65.280  0.00  0.00     0.199 C 
HETATM   17  C   UNL N   1      -0.592  20.330  66.707  0.00  0.00     0.071 A 
HETATM   18  C   UNL N   1      -0.215  19.113  66.127  0.00  0.00     0.074 A 
BRANCH  16  19
HETATM   19  C   UNL N   1      -4.946  20.228  63.843  0.00  0.00    -0.023 A 
HETATM   20  C   UNL N   1      -5.614  19.635  62.754  0.00  0.00     0.013 A 
HETATM   21  C   UNL N   1      -5.392  20.082  61.452  0.00  0.00     0.040 A 
HETATM   22  C   UNL N   1      -4.525  21.148  61.203  0.00  0.00     0.099 A 
HETATM   23  C   UNL N   1      -3.870  21.785  62.273  0.00  0.00     0.101 A 
HETATM   24  C   UNL N   1      -4.079  21.315  63.588  0.00  0.00     0.049 A 
BRANCH  22  25
HETATM   25  O   UNL N   1      -4.337  21.555  59.929  0.00  0.00    -0.358 OA
HETATM   26  H   UNL N   1      -4.571  21.004  59.168  0.00  0.00     0.218 HD
ENDBRANCH  22  25
BRANCH  23  27
HETATM   27  O   UNL N   1      -3.058  22.845  62.005  0.00  0.00    -0.353 OA
HETATM   28  C   UNL N   1      -3.357  24.168  62.257  0.00  0.00     0.210 C 
ENDBRANCH  23  27
ENDBRANCH  16  19
BRANCH  17  29
HETATM   29  O   UNL N   1       0.337  21.147  67.246  0.00  0.00    -0.361 OA
HETATM   30  H   UNL N   1       0.117  22.042  67.542  0.00  0.00     0.217 HD
ENDBRANCH  17  29
BRANCH  13  31
HETATM   31  O   UNL N   1      -0.737  17.089  65.046  0.00  0.00    -0.360 OA
HETATM   32  H   UNL N   1      -1.160  16.235  65.182  0.00  0.00     0.217 HD
ENDBRANCH  13  31
ENDBRANCH   7   8
ENDBRANCH   6   7
BRANCH   1  33
HETATM   33  O   UNL N   1      -6.060  18.580  69.528  0.00  0.00    -0.346 OA
BRANCH  33  34
HETATM   34  C   UNL N   1      -5.099  19.545  69.915  0.00  0.00     0.292 C 
HETATM   35  C   UNL N   1      -5.475  20.022  71.346  0.00  0.00     0.204 C 
HETATM   36  C   UNL N   1      -4.428  21.017  71.910  0.00  0.00     0.183 C 
HETATM   37  C   UNL N   1      -3.013  20.417  71.744  0.00  0.00     0.178 C 
HETATM   38  C   UNL N   1      -2.822  19.927  70.290  0.00  0.00     0.152 C 
HETATM   39  O   UNL N   1      -3.812  18.947  69.999  0.00  0.00    -0.351 OA
HETATM   40  C   UNL N   1      -1.440  19.309  70.074  0.00  0.00     0.042 C 
BRANCH  35  41
HETATM   41  O   UNL N   1      -6.775  20.552  71.410  0.00  0.00    -0.388 OA
HETATM   42  H   UNL N   1      -7.352  20.003  70.819  0.00  0.00     0.210 HD
ENDBRANCH  35  41
BRANCH  36  43
HETATM   43  O   UNL N   1      -4.531  22.289  71.310  0.00  0.00    -0.390 OA
HETATM   44  H   UNL N   1      -4.829  22.949  71.982  0.00  0.00     0.210 HD
ENDBRANCH  36  43
BRANCH  37  45
HETATM   45  O   UNL N   1      -2.023  21.332  72.145  0.00  0.00    -0.390 OA
HETATM   46  H   UNL N   1      -2.354  21.802  72.955  0.00  0.00     0.210 HD
ENDBRANCH  37  45
ENDBRANCH  33  34
ENDBRANCH   1  33
BRANCH   2  47
HETATM   47  O   UNL N   1      -9.055  19.750  67.701  0.00  0.00    -0.390 OA
HETATM   48  H   UNL N   1      -9.149  20.671  68.058  0.00  0.00     0.210 HD
ENDBRANCH   2  47
BRANCH   4  49
HETATM   49  C   UNL N   1      -9.486  17.146  66.154  0.00  0.00     0.205 C 
BRANCH  49  50
HETATM   50  O   UNL N   1     -10.772  16.551  66.167  0.00  0.00    -0.356 OA
BRANCH  50  51
HETATM   51  C   UNL N   1     -10.660  15.149  66.354  0.00  0.00     0.291 C 
HETATM   52  C   UNL N   1     -11.865  14.659  67.192  0.00  0.00     0.204 C 
HETATM   53  C   UNL N   1     -11.810  13.124  67.378  0.00  0.00     0.183 C 
HETATM   54  C   UNL N   1     -11.628  12.452  65.996  0.00  0.00     0.180 C 
HETATM   55  C   UNL N   1     -10.448  13.103  65.226  0.00  0.00     0.179 C 
HETATM   56  O   UNL N   1     -10.694  14.491  65.092  0.00  0.00    -0.348 OA
BRANCH  52  57
HETATM   57  O   UNL N   1     -11.961  15.323  68.427  0.00  0.00    -0.388 OA
HETATM   58  H   UNL N   1     -11.128  15.846  68.556  0.00  0.00     0.210 HD
ENDBRANCH  52  57
BRANCH  53  59
HETATM   59  O   UNL N   1     -10.805  12.743  68.289  0.00  0.00    -0.390 OA
HETATM   60  H   UNL N   1     -10.943  13.209  69.150  0.00  0.00     0.210 HD
ENDBRANCH  53  59
BRANCH  54  61
HETATM   61  O   UNL N   1     -11.484  11.059  66.123  0.00  0.00    -0.390 OA
HETATM   62  H   UNL N   1     -11.037  10.880  66.991  0.00  0.00     0.210 HD
ENDBRANCH  54  61
BRANCH  55  63
HETATM   63  C   UNL N   1     -10.301  12.507  63.819  0.00  0.00     0.198 C 
BRANCH  63  64
HETATM   64  O   UNL N   1     -11.562  12.216  63.277  0.00  0.00    -0.398 OA
HETATM   65  H   UNL N   1     -11.423  11.529  62.574  0.00  0.00     0.209 HD
ENDBRANCH  63  64
ENDBRANCH  55  63
ENDBRANCH  50  51
ENDBRANCH  49  50
ENDBRANCH   4  49
BRANCH   3  66
HETATM   66  O   UNL N   1     -10.511  17.683  68.816  0.00  0.00    -0.390 OA
HETATM   67  H   UNL N   1     -10.871  16.757  68.831  0.00  0.00     0.210 HD
ENDBRANCH   3  66
TORSDOF 22
ENDMDL
MODEL 9
REMARK VINA RESULT:      -7.1      3.148      8.128
REMARK  22 active torsions:
REMARK  status: ('A' for Active; 'I' for Inactive)
REMARK    1  A    between atoms: O_1  and  C_2 
REMARK    2  A    between atoms: O_1  and  C_46 
REMARK    3  A    between atoms: C_3  and  O_4 
REMARK    4  A    between atoms: C_5  and  O_6 
REMARK    5  A    between atoms: C_7  and  C_33 
REMARK    6  A    between atoms: C_9  and  O_10 
REMARK    7  A    between atoms: O_10  and  C_11 
REMARK    8  A    between atoms: C_12  and  C_24 
REMARK    9  A    between atoms: C_18  and  O_19 
REMARK   10  A    between atoms: C_21  and  O_22 
REMARK   11  A    between atoms: C_26  and  O_27 
REMARK   12  A    between atoms: C_29  and  O_30 
REMARK   13  A    between atoms: C_33  and  O_34 
REMARK   14  A    between atoms: O_34  and  C_35 
REMARK   15  A    between atoms: C_37  and  C_44 
REMARK   16  A    between atoms: C_38  and  O_39 
REMARK   17  A    between atoms: C_40  and  O_41 
REMARK   18  A    between atoms: C_42  and  O_43 
REMARK   19  A    between atoms: C_44  and  O_45 
REMARK   20  A    between atoms: C_49  and  O_50 
REMARK   21  A    between atoms: C_51  and  O_52 
REMARK   22  A    between atoms: C_53  and  O_54 
ROOT
HETATM    1  C   UNL N   1     -10.932  11.155  63.772  0.00  0.00     0.211 C 
HETATM    2  C   UNL N   1     -11.979  12.269  63.502  0.00  0.00     0.183 C 
HETATM    3  C   UNL N   1     -11.461  13.639  63.993  0.00  0.00     0.180 C 
HETATM    4  C   UNL N   1     -10.906  13.570  65.436  0.00  0.00     0.180 C 
HETATM    5  O   UNL N   1      -9.933  12.526  65.568  0.00  0.00    -0.348 OA
HETATM    6  C   UNL N   1     -10.470  11.242  65.257  0.00  0.00     0.293 C 
ENDROOT
BRANCH   6   7
HETATM    7  O   UNL N   1      -9.517  10.240  65.611  0.00  0.00    -0.343 OA
BRANCH   7   8
HETATM    8  C   UNL N   1      -9.444   9.987  67.018  0.00  0.00     0.233 C 
HETATM    9  C   UNL N   1      -8.162   9.289  67.427  0.00  0.00     0.196 C 
HETATM   10  C   UNL N   1      -7.990   7.869  67.022  0.00  0.00     0.079 A 
HETATM   11  O   UNL N   1      -7.339   9.879  68.105  0.00  0.00    -0.289 OA
HETATM   12  C   UNL N   1      -9.166   7.190  66.622  0.00  0.00     0.089 A 
HETATM   13  C   UNL N   1      -6.748   7.174  67.026  0.00  0.00     0.085 A 
HETATM   14  O   UNL N   1     -10.377   7.831  66.655  0.00  0.00    -0.337 OA
HETATM   15  C   UNL N   1      -9.102   5.854  66.218  0.00  0.00     0.074 A 
HETATM   16  C   UNL N   1     -10.580   9.003  67.389  0.00  0.00     0.199 C 
HETATM   17  C   UNL N   1      -7.881   5.173  66.226  0.00  0.00     0.071 A 
HETATM   18  C   UNL N   1      -6.715   5.833  66.629  0.00  0.00     0.074 A 
BRANCH  16  19
HETATM   19  C   UNL N   1     -10.663   8.683  68.893  0.00  0.00    -0.023 A 
HETATM   20  C   UNL N   1     -10.593   9.705  69.859  0.00  0.00     0.013 A 
HETATM   21  C   UNL N   1     -10.642   9.405  71.220  0.00  0.00     0.040 A 
HETATM   22  C   UNL N   1     -10.792   8.087  71.653  0.00  0.00     0.099 A 
HETATM   23  C   UNL N   1     -10.901   7.046  70.713  0.00  0.00     0.101 A 
HETATM   24  C   UNL N   1     -10.828   7.351  69.336  0.00  0.00     0.049 A 
BRANCH  22  25
HETATM   25  O   UNL N   1     -10.839   7.836  72.980  0.00  0.00    -0.358 OA
HETATM   26  H   UNL N   1     -11.523   7.280  73.380  0.00  0.00     0.218 HD
ENDBRANCH  22  25
BRANCH  23  27
HETATM   27  O   UNL N   1     -11.084   5.774  71.163  0.00  0.00    -0.353 OA
HETATM   28  C   UNL N   1     -10.089   4.833  71.332  0.00  0.00     0.210 C 
ENDBRANCH  23  27
ENDBRANCH  16  19
BRANCH  17  29
HETATM   29  O   UNL N   1      -7.838   3.879  65.847  0.00  0.00    -0.361 OA
HETATM   30  H   UNL N   1      -8.472   3.514  65.214  0.00  0.00     0.217 HD
ENDBRANCH  17  29
BRANCH  13  31
HETATM   31  O   UNL N   1      -5.579   7.754  67.376  0.00  0.00    -0.360 OA
HETATM   32  H   UNL N   1      -5.137   8.451  66.880  0.00  0.00     0.217 HD
ENDBRANCH  13  31
ENDBRANCH   7   8
ENDBRANCH   6   7
BRANCH   1  33
HETATM   33  O   UNL N   1      -9.894  10.963  62.802  0.00  0.00    -0.346 OA
BRANCH  33  34
HETATM   34  C   UNL N   1      -9.217   9.720  62.749  0.00  0.00     0.292 C 
HETATM   35  C   UNL N   1      -9.206   9.264  61.263  0.00  0.00     0.204 C 
HETATM   36  C   UNL N   1      -8.402   7.951  61.074  0.00  0.00     0.183 C 
HETATM   37  C   UNL N   1      -7.020   8.098  61.750  0.00  0.00     0.178 C 
HETATM   38  C   UNL N   1      -7.198   8.625  63.193  0.00  0.00     0.152 C 
HETATM   39  O   UNL N   1      -7.862   9.883  63.146  0.00  0.00    -0.351 OA
HETATM   40  C   UNL N   1      -5.856   8.804  63.904  0.00  0.00     0.042 C 
BRANCH  35  41
HETATM   41  O   UNL N   1     -10.499   9.157  60.725  0.00  0.00    -0.388 OA
HETATM   42  H   UNL N   1     -10.791  10.068  60.462  0.00  0.00     0.210 HD
ENDBRANCH  35  41
BRANCH  36  43
HETATM   43  O   UNL N   1      -9.104   6.829  61.557  0.00  0.00    -0.390 OA
HETATM   44  H   UNL N   1     -10.077   6.991  61.484  0.00  0.00     0.210 HD
ENDBRANCH  36  43
BRANCH  37  45
HETATM   45  O   UNL N   1      -6.297   6.893  61.696  0.00  0.00    -0.390 OA
HETATM   46  H   UNL N   1      -6.475   6.472  60.814  0.00  0.00     0.210 HD
ENDBRANCH  37  45
ENDBRANCH  33  34
ENDBRANCH   1  33
BRANCH   2  47
HETATM   47  O   UNL N   1     -13.160  11.975  64.208  0.00  0.00    -0.390 OA
HETATM   48  H   UNL N   1     -13.907  12.423  63.731  0.00  0.00     0.210 HD
ENDBRANCH   2  47
BRANCH   4  49
HETATM   49  C   UNL N   1     -11.989  13.572  66.540  0.00  0.00     0.205 C 
BRANCH  49  50
HETATM   50  O   UNL N   1     -11.394  13.882  67.788  0.00  0.00    -0.356 OA
BRANCH  50  51
HETATM   51  C   UNL N   1     -10.706  15.120  67.708  0.00  0.00     0.291 C 
HETATM   52  C   UNL N   1     -11.067  15.973  68.947  0.00  0.00     0.204 C 
HETATM   53  C   UNL N   1     -10.299  17.315  68.926  0.00  0.00     0.183 C 
HETATM   54  C   UNL N   1      -8.792  17.034  68.714  0.00  0.00     0.180 C 
HETATM   55  C   UNL N   1      -8.581  16.091  67.498  0.00  0.00     0.179 C 
HETATM   56  O   UNL N   1      -9.301  14.891  67.715  0.00  0.00    -0.348 OA
BRANCH  52  57
HETATM   57  O   UNL N   1     -12.453  16.177  69.069  0.00  0.00    -0.388 OA
HETATM   58  H   UNL N   1     -12.812  16.367  68.164  0.00  0.00     0.210 HD
ENDBRANCH  52  57
BRANCH  53  59
HETATM   59  O   UNL N   1     -10.815  18.199  67.956  0.00  0.00    -0.390 OA
HETATM   60  H   UNL N   1     -10.631  17.843  67.052  0.00  0.00     0.210 HD
ENDBRANCH  53  59
BRANCH  54  61
HETATM   61  O   UNL N   1      -8.062  18.230  68.600  0.00  0.00    -0.390 OA
HETATM   62  H   UNL N   1      -7.357  18.221  69.299  0.00  0.00     0.210 HD
ENDBRANCH  54  61
BRANCH  55  63
HETATM   63  C   UNL N   1      -7.100  15.733  67.319  0.00  0.00     0.198 C 
BRANCH  63  64
HETATM   64  O   UNL N   1      -6.960  14.375  66.994  0.00  0.00    -0.398 OA
HETATM   65  H   UNL N   1      -6.803  14.327  66.014  0.00  0.00     0.209 HD
ENDBRANCH  63  64
ENDBRANCH  55  63
ENDBRANCH  50  51
ENDBRANCH  49  50
ENDBRANCH   4  49
BRANCH   3  66
HETATM   66  O   UNL N   1     -12.454  14.625  63.875  0.00  0.00    -0.390 OA
HETATM   67  H   UNL N   1     -13.108  14.299  63.203  0.00  0.00     0.210 HD
ENDBRANCH   3  66
TORSDOF 22
ENDMDL
