# Supplementary material for: Structure-based computational screening of 470 natural quercetin derivatives for identification of SARS-CoV-2 Mpro inhibitor
Source: PeerJ. 2023 Mar 14;11:e14915. doi: 10.7717/peerj.14915 (PMC10022500; doi:10.7717/peerj.14915)
Supplement: Supplemental Information 1 [file peerj-11-14915-s001.zip › Screening 470 Quercetin Derivates as Anticovid/Docking results/1_uff_E=975.49_out.pdbqt]

MODEL 1
REMARK VINA RESULT:      -8.5      0.000      0.000
REMARK  22 active torsions:
REMARK  status: ('A' for Active; 'I' for Inactive)
REMARK    1  A    between atoms: O_1  and  C_2 
REMARK    2  A    between atoms: O_1  and  C_45 
REMARK    3  A    between atoms: C_3  and  O_4 
REMARK    4  A    between atoms: C_5  and  O_6 
REMARK    5  A    between atoms: C_7  and  C_43 
REMARK    6  A    between atoms: C_9  and  O_10 
REMARK    7  A    between atoms: O_10  and  C_11 
REMARK    8  A    between atoms: C_12  and  C_35 
REMARK    9  A    between atoms: C_18  and  O_19 
REMARK   10  A    between atoms: C_21  and  O_22 
REMARK   11  A    between atoms: O_22  and  C_23 
REMARK   12  A    between atoms: C_25  and  C_32 
REMARK   13  A    between atoms: C_26  and  O_27 
REMARK   14  A    between atoms: C_28  and  O_29 
REMARK   15  A    between atoms: C_30  and  O_31 
REMARK   16  A    between atoms: C_32  and  O_33 
REMARK   17  A    between atoms: C_37  and  O_38 
REMARK   18  A    between atoms: C_39  and  O_40 
REMARK   19  A    between atoms: C_43  and  O_44 
REMARK   20  A    between atoms: C_48  and  O_49 
REMARK   21  A    between atoms: C_50  and  O_51 
REMARK   22  A    between atoms: C_52  and  O_53 
ROOT
HETATM    1  C   UNL N   1     -10.438  16.213  67.349  0.00  0.00     0.233 C 
HETATM    2  C   UNL N   1     -10.498  16.754  68.802  0.00  0.00     0.199 C 
HETATM    3  O   UNL N   1      -9.193  16.924  69.271  0.00  0.00    -0.337 OA
HETATM    4  C   UNL N   1      -8.172  17.432  68.522  0.00  0.00     0.089 A 
HETATM    5  C   UNL N   1      -8.343  17.647  67.139  0.00  0.00     0.079 A 
HETATM    6  C   UNL N   1      -9.664  17.264  66.590  0.00  0.00     0.196 C 
HETATM    7  O   UNL N   1     -10.116  17.752  65.567  0.00  0.00    -0.289 OA
HETATM    8  C   UNL N   1      -7.269  18.165  66.374  0.00  0.00     0.085 A 
HETATM    9  C   UNL N   1      -6.046  18.435  67.004  0.00  0.00     0.074 A 
HETATM   10  C   UNL N   1      -5.877  18.229  68.378  0.00  0.00     0.077 A 
HETATM   11  C   UNL N   1      -6.952  17.732  69.134  0.00  0.00     0.074 A 
ENDROOT
BRANCH   1  12
HETATM   12  O   UNL N   1      -9.715  14.986  67.378  0.00  0.00    -0.343 OA
BRANCH  12  13
HETATM   13  C   UNL N   1     -10.280  13.931  66.615  0.00  0.00     0.293 C 
HETATM   14  C   UNL N   1      -9.692  12.571  67.115  0.00  0.00     0.211 C 
HETATM   15  C   UNL N   1     -10.325  11.430  66.287  0.00  0.00     0.183 C 
HETATM   16  C   UNL N   1     -10.097  11.709  64.791  0.00  0.00     0.180 C 
HETATM   17  C   UNL N   1     -10.601  13.117  64.403  0.00  0.00     0.179 C 
HETATM   18  O   UNL N   1      -9.989  14.100  65.229  0.00  0.00    -0.348 OA
BRANCH  14  19
HETATM   19  O   UNL N   1      -8.277  12.455  66.961  0.00  0.00    -0.346 OA
BRANCH  19  20
HETATM   20  C   UNL N   1      -7.435  12.990  67.983  0.00  0.00     0.291 C 
HETATM   21  C   UNL N   1      -6.717  11.912  68.878  0.00  0.00     0.204 C 
HETATM   22  C   UNL N   1      -5.725  12.583  69.853  0.00  0.00     0.182 C 
HETATM   23  C   UNL N   1      -4.769  13.490  69.049  0.00  0.00     0.173 C 
HETATM   24  C   UNL N   1      -5.593  14.455  68.184  0.00  0.00     0.205 C 
HETATM   25  O   UNL N   1      -6.435  13.737  67.297  0.00  0.00    -0.356 OA
BRANCH  21  26
HETATM   26  O   UNL N   1      -7.584  11.100  69.621  0.00  0.00    -0.388 OA
HETATM   27  H   UNL N   1      -8.315  10.833  69.014  0.00  0.00     0.210 HD
ENDBRANCH  21  26
BRANCH  22  28
HETATM   28  O   UNL N   1      -6.388  13.285  70.885  0.00  0.00    -0.390 OA
HETATM   29  H   UNL N   1      -5.725  13.665  71.512  0.00  0.00     0.210 HD
ENDBRANCH  22  28
BRANCH  23  30
HETATM   30  O   UNL N   1      -3.851  14.198  69.850  0.00  0.00    -0.391 OA
HETATM   31  H   UNL N   1      -3.174  14.649  69.282  0.00  0.00     0.210 HD
ENDBRANCH  23  30
ENDBRANCH  19  20
ENDBRANCH  14  19
BRANCH  15  32
HETATM   32  O   UNL N   1     -11.699  11.319  66.559  0.00  0.00    -0.390 OA
HETATM   33  H   UNL N   1     -12.054  10.606  65.966  0.00  0.00     0.210 HD
ENDBRANCH  15  32
BRANCH  16  34
HETATM   34  O   UNL N   1     -10.706  10.729  63.990  0.00  0.00    -0.390 OA
HETATM   35  H   UNL N   1     -11.026  10.015  64.601  0.00  0.00     0.210 HD
ENDBRANCH  16  34
BRANCH  17  36
HETATM   36  C   UNL N   1     -12.139  13.277  64.311  0.00  0.00     0.198 C 
BRANCH  36  37
HETATM   37  O   UNL N   1     -12.475  14.177  63.290  0.00  0.00    -0.398 OA
HETATM   38  H   UNL N   1     -11.670  14.272  62.718  0.00  0.00     0.209 HD
ENDBRANCH  36  37
ENDBRANCH  17  36
ENDBRANCH  12  13
ENDBRANCH   1  12
BRANCH   2  39
HETATM   39  C   UNL N   1     -11.267  15.918  69.817  0.00  0.00    -0.023 A 
HETATM   40  C   UNL N   1     -11.909  14.750  69.369  0.00  0.00     0.013 A 
HETATM   41  C   UNL N   1     -12.653  13.961  70.248  0.00  0.00     0.040 A 
HETATM   42  C   UNL N   1     -12.774  14.320  71.592  0.00  0.00     0.098 A 
HETATM   43  C   UNL N   1     -12.131  15.479  72.063  0.00  0.00     0.099 A 
HETATM   44  C   UNL N   1     -11.374  16.267  71.180  0.00  0.00     0.049 A 
BRANCH  42  45
HETATM   45  O   UNL N   1     -13.512  13.546  72.417  0.00  0.00    -0.358 OA
HETATM   46  H   UNL N   1     -13.129  13.089  73.179  0.00  0.00     0.218 HD
ENDBRANCH  42  45
BRANCH  43  47
HETATM   47  O   UNL N   1     -12.250  15.835  73.360  0.00  0.00    -0.358 OA
HETATM   48  H   UNL N   1     -13.042  15.631  73.875  0.00  0.00     0.218 HD
ENDBRANCH  43  47
ENDBRANCH   2  39
BRANCH   8  49
HETATM   49  O   UNL N   1      -7.353  18.377  65.040  0.00  0.00    -0.360 OA
HETATM   50  H   UNL N   1      -8.129  18.184  64.504  0.00  0.00     0.217 HD
ENDBRANCH   8  49
BRANCH  10  51
HETATM   51  O   UNL N   1      -4.665  18.519  68.927  0.00  0.00    -0.318 OA
BRANCH  51  52
HETATM   52  C   UNL N   1      -4.367  18.503  70.285  0.00  0.00     0.298 C 
HETATM   53  C   UNL N   1      -4.870  19.804  70.973  0.00  0.00     0.205 C 
HETATM   54  C   UNL N   1      -3.962  20.987  70.578  0.00  0.00     0.183 C 
HETATM   55  C   UNL N   1      -2.487  20.645  70.858  0.00  0.00     0.180 C 
HETATM   56  C   UNL N   1      -2.159  19.330  70.112  0.00  0.00     0.179 C 
HETATM   57  O   UNL N   1      -2.990  18.266  70.561  0.00  0.00    -0.348 OA
BRANCH  53  58
HETATM   58  O   UNL N   1      -4.927  19.663  72.376  0.00  0.00    -0.388 OA
HETATM   59  H   UNL N   1      -4.093  19.241  72.705  0.00  0.00     0.210 HD
ENDBRANCH  53  58
BRANCH  54  60
HETATM   60  O   UNL N   1      -4.358  22.184  71.203  0.00  0.00    -0.390 OA
HETATM   61  H   UNL N   1      -4.456  22.010  72.174  0.00  0.00     0.210 HD
ENDBRANCH  54  60
BRANCH  55  62
HETATM   62  O   UNL N   1      -2.273  20.497  72.242  0.00  0.00    -0.390 OA
HETATM   63  H   UNL N   1      -2.025  21.388  72.602  0.00  0.00     0.210 HD
ENDBRANCH  55  62
BRANCH  56  64
HETATM   64  C   UNL N   1      -0.689  18.939  70.327  0.00  0.00     0.198 C 
BRANCH  64  65
HETATM   65  O   UNL N   1      -0.535  18.214  71.517  0.00  0.00    -0.398 OA
HETATM   66  H   UNL N   1      -0.071  18.809  72.161  0.00  0.00     0.209 HD
ENDBRANCH  64  65
ENDBRANCH  56  64
ENDBRANCH  51  52
ENDBRANCH  10  51
TORSDOF 22
ENDMDL
MODEL 2
REMARK VINA RESULT:      -8.2      3.720     10.350
REMARK  22 active torsions:
REMARK  status: ('A' for Active; 'I' for Inactive)
REMARK    1  A    between atoms: O_1  and  C_2 
REMARK    2  A    between atoms: O_1  and  C_45 
REMARK    3  A    between atoms: C_3  and  O_4 
REMARK    4  A    between atoms: C_5  and  O_6 
REMARK    5  A    between atoms: C_7  and  C_43 
REMARK    6  A    between atoms: C_9  and  O_10 
REMARK    7  A    between atoms: O_10  and  C_11 
REMARK    8  A    between atoms: C_12  and  C_35 
REMARK    9  A    between atoms: C_18  and  O_19 
REMARK   10  A    between atoms: C_21  and  O_22 
REMARK   11  A    between atoms: O_22  and  C_23 
REMARK   12  A    between atoms: C_25  and  C_32 
REMARK   13  A    between atoms: C_26  and  O_27 
REMARK   14  A    between atoms: C_28  and  O_29 
REMARK   15  A    between atoms: C_30  and  O_31 
REMARK   16  A    between atoms: C_32  and  O_33 
REMARK   17  A    between atoms: C_37  and  O_38 
REMARK   18  A    between atoms: C_39  and  O_40 
REMARK   19  A    between atoms: C_43  and  O_44 
REMARK   20  A    between atoms: C_48  and  O_49 
REMARK   21  A    between atoms: C_50  and  O_51 
REMARK   22  A    between atoms: C_52  and  O_53 
ROOT
HETATM    1  C   UNL N   1      -5.636  20.834  65.671  0.00  0.00     0.233 C 
HETATM    2  C   UNL N   1      -6.354  20.277  64.413  0.00  0.00     0.199 C 
HETATM    3  O   UNL N   1      -6.691  18.941  64.644  0.00  0.00    -0.337 OA
HETATM    4  C   UNL N   1      -7.181  18.470  65.827  0.00  0.00     0.089 A 
HETATM    5  C   UNL N   1      -7.201  19.297  66.968  0.00  0.00     0.079 A 
HETATM    6  C   UNL N   1      -6.641  20.657  66.784  0.00  0.00     0.196 C 
HETATM    7  O   UNL N   1      -6.953  21.597  67.496  0.00  0.00    -0.289 OA
HETATM    8  C   UNL N   1      -7.703  18.790  68.192  0.00  0.00     0.085 A 
HETATM    9  C   UNL N   1      -8.152  17.463  68.251  0.00  0.00     0.074 A 
HETATM   10  C   UNL N   1      -8.141  16.643  67.116  0.00  0.00     0.077 A 
HETATM   11  C   UNL N   1      -7.658  17.159  65.902  0.00  0.00     0.074 A 
ENDROOT
BRANCH   1  12
HETATM   12  O   UNL N   1      -4.487  20.023  65.903  0.00  0.00    -0.343 OA
BRANCH  12  13
HETATM   13  C   UNL N   1      -3.240  20.688  65.773  0.00  0.00     0.293 C 
HETATM   14  C   UNL N   1      -2.457  20.567  67.121  0.00  0.00     0.211 C 
HETATM   15  C   UNL N   1      -1.096  21.282  66.962  0.00  0.00     0.183 C 
HETATM   16  C   UNL N   1      -1.339  22.728  66.497  0.00  0.00     0.180 C 
HETATM   17  C   UNL N   1      -2.217  22.764  65.226  0.00  0.00     0.179 C 
HETATM   18  O   UNL N   1      -3.434  22.064  65.451  0.00  0.00    -0.348 OA
BRANCH  14  19
HETATM   19  O   UNL N   1      -3.114  21.176  68.234  0.00  0.00    -0.346 OA
BRANCH  19  20
HETATM   20  C   UNL N   1      -3.358  20.383  69.397  0.00  0.00     0.291 C 
HETATM   21  C   UNL N   1      -4.559  20.872  70.289  0.00  0.00     0.204 C 
HETATM   22  C   UNL N   1      -4.831  19.874  71.435  0.00  0.00     0.182 C 
HETATM   23  C   UNL N   1      -5.009  18.462  70.838  0.00  0.00     0.173 C 
HETATM   24  C   UNL N   1      -3.799  18.130  69.952  0.00  0.00     0.205 C 
HETATM   25  O   UNL N   1      -3.667  19.081  68.908  0.00  0.00    -0.356 OA
BRANCH  21  26
HETATM   26  O   UNL N   1      -4.391  22.146  70.846  0.00  0.00    -0.388 OA
HETATM   27  H   UNL N   1      -4.978  22.192  71.638  0.00  0.00     0.210 HD
ENDBRANCH  21  26
BRANCH  22  28
HETATM   28  O   UNL N   1      -3.823  19.914  72.425  0.00  0.00    -0.390 OA
HETATM   29  H   UNL N   1      -3.858  20.777  72.905  0.00  0.00     0.210 HD
ENDBRANCH  22  28
BRANCH  23  30
HETATM   30  O   UNL N   1      -5.209  17.457  71.806  0.00  0.00    -0.391 OA
HETATM   31  H   UNL N   1      -6.114  17.537  72.204  0.00  0.00     0.210 HD
ENDBRANCH  23  30
ENDBRANCH  19  20
ENDBRANCH  14  19
BRANCH  15  32
HETATM   32  O   UNL N   1      -0.281  20.603  66.042  0.00  0.00    -0.390 OA
HETATM   33  H   UNL N   1      -0.784  20.560  65.187  0.00  0.00     0.210 HD
ENDBRANCH  15  32
BRANCH  16  34
HETATM   34  O   UNL N   1      -0.129  23.406  66.279  0.00  0.00    -0.390 OA
HETATM   35  H   UNL N   1      -0.354  24.365  66.160  0.00  0.00     0.210 HD
ENDBRANCH  16  34
BRANCH  17  36
HETATM   36  C   UNL N   1      -1.511  22.344  63.912  0.00  0.00     0.198 C 
BRANCH  36  37
HETATM   37  O   UNL N   1      -0.694  23.382  63.444  0.00  0.00    -0.398 OA
HETATM   38  H   UNL N   1      -0.562  23.224  62.473  0.00  0.00     0.209 HD
ENDBRANCH  36  37
ENDBRANCH  17  36
ENDBRANCH  12  13
ENDBRANCH   1  12
BRANCH   2  39
HETATM   39  C   UNL N   1      -5.595  20.358  63.095  0.00  0.00    -0.023 A 
HETATM   40  C   UNL N   1      -5.205  19.158  62.475  0.00  0.00     0.013 A 
HETATM   41  C   UNL N   1      -4.482  19.171  61.281  0.00  0.00     0.040 A 
HETATM   42  C   UNL N   1      -4.130  20.382  60.680  0.00  0.00     0.098 A 
HETATM   43  C   UNL N   1      -4.518  21.594  61.279  0.00  0.00     0.099 A 
HETATM   44  C   UNL N   1      -5.255  21.580  62.474  0.00  0.00     0.049 A 
BRANCH  42  45
HETATM   45  O   UNL N   1      -3.416  20.365  59.534  0.00  0.00    -0.358 OA
HETATM   46  H   UNL N   1      -2.520  20.003  59.487  0.00  0.00     0.218 HD
ENDBRANCH  42  45
BRANCH  43  47
HETATM   47  O   UNL N   1      -4.175  22.767  60.706  0.00  0.00    -0.358 OA
HETATM   48  H   UNL N   1      -3.936  22.829  59.771  0.00  0.00     0.218 HD
ENDBRANCH  43  47
ENDBRANCH   2  39
BRANCH   8  49
HETATM   49  O   UNL N   1      -7.732  19.518  69.332  0.00  0.00    -0.360 OA
HETATM   50  H   UNL N   1      -8.535  19.840  69.754  0.00  0.00     0.217 HD
ENDBRANCH   8  49
BRANCH  10  51
HETATM   51  O   UNL N   1      -8.599  15.366  67.242  0.00  0.00    -0.318 OA
BRANCH  51  52
HETATM   52  C   UNL N   1      -9.875  15.002  67.655  0.00  0.00     0.298 C 
HETATM   53  C   UNL N   1      -9.926  13.491  68.017  0.00  0.00     0.205 C 
HETATM   54  C   UNL N   1      -9.879  12.644  66.728  0.00  0.00     0.183 C 
HETATM   55  C   UNL N   1     -10.974  13.104  65.747  0.00  0.00     0.180 C 
HETATM   56  C   UNL N   1     -10.783  14.620  65.506  0.00  0.00     0.179 C 
HETATM   57  O   UNL N   1     -10.894  15.350  66.722  0.00  0.00    -0.348 OA
BRANCH  53  58
HETATM   58  O   UNL N   1     -11.069  13.175  68.782  0.00  0.00    -0.388 OA
HETATM   59  H   UNL N   1     -10.865  12.423  69.394  0.00  0.00     0.210 HD
ENDBRANCH  53  58
BRANCH  54  60
HETATM   60  O   UNL N   1      -9.954  11.266  67.001  0.00  0.00    -0.390 OA
HETATM   61  H   UNL N   1      -9.098  10.984  67.415  0.00  0.00     0.210 HD
ENDBRANCH  54  60
BRANCH  55  62
HETATM   62  O   UNL N   1     -12.250  12.842  66.281  0.00  0.00    -0.390 OA
HETATM   63  H   UNL N   1     -12.329  11.860  66.396  0.00  0.00     0.210 HD
ENDBRANCH  55  62
BRANCH  56  64
HETATM   64  C   UNL N   1     -11.831  15.145  64.513  0.00  0.00     0.198 C 
BRANCH  64  65
HETATM   65  O   UNL N   1     -11.409  16.351  63.936  0.00  0.00    -0.398 OA
HETATM   66  H   UNL N   1     -10.531  16.177  63.509  0.00  0.00     0.209 HD
ENDBRANCH  64  65
ENDBRANCH  56  64
ENDBRANCH  51  52
ENDBRANCH  10  51
TORSDOF 22
ENDMDL
MODEL 3
REMARK VINA RESULT:      -8.1      5.054     10.279
REMARK  22 active torsions:
REMARK  status: ('A' for Active; 'I' for Inactive)
REMARK    1  A    between atoms: O_1  and  C_2 
REMARK    2  A    between atoms: O_1  and  C_45 
REMARK    3  A    between atoms: C_3  and  O_4 
REMARK    4  A    between atoms: C_5  and  O_6 
REMARK    5  A    between atoms: C_7  and  C_43 
REMARK    6  A    between atoms: C_9  and  O_10 
REMARK    7  A    between atoms: O_10  and  C_11 
REMARK    8  A    between atoms: C_12  and  C_35 
REMARK    9  A    between atoms: C_18  and  O_19 
REMARK   10  A    between atoms: C_21  and  O_22 
REMARK   11  A    between atoms: O_22  and  C_23 
REMARK   12  A    between atoms: C_25  and  C_32 
REMARK   13  A    between atoms: C_26  and  O_27 
REMARK   14  A    between atoms: C_28  and  O_29 
REMARK   15  A    between atoms: C_30  and  O_31 
REMARK   16  A    between atoms: C_32  and  O_33 
REMARK   17  A    between atoms: C_37  and  O_38 
REMARK   18  A    between atoms: C_39  and  O_40 
REMARK   19  A    between atoms: C_43  and  O_44 
REMARK   20  A    between atoms: C_48  and  O_49 
REMARK   21  A    between atoms: C_50  and  O_51 
REMARK   22  A    between atoms: C_52  and  O_53 
ROOT
HETATM    1  C   UNL N   1     -10.044  11.210  68.776  0.00  0.00     0.233 C 
HETATM    2  C   UNL N   1     -10.011   9.848  69.517  0.00  0.00     0.199 C 
HETATM    3  O   UNL N   1      -9.904   8.825  68.570  0.00  0.00    -0.337 OA
HETATM    4  C   UNL N   1      -9.104   8.886  67.467  0.00  0.00     0.089 A 
HETATM    5  C   UNL N   1      -8.464  10.093  67.119  0.00  0.00     0.079 A 
HETATM    6  C   UNL N   1      -8.747  11.247  68.004  0.00  0.00     0.196 C 
HETATM    7  O   UNL N   1      -7.989  12.197  68.106  0.00  0.00    -0.289 OA
HETATM    8  C   UNL N   1      -7.644  10.143  65.964  0.00  0.00     0.085 A 
HETATM    9  C   UNL N   1      -7.502   8.993  65.175  0.00  0.00     0.074 A 
HETATM   10  C   UNL N   1      -8.130   7.791  65.524  0.00  0.00     0.077 A 
HETATM   11  C   UNL N   1      -8.927   7.746  66.680  0.00  0.00     0.074 A 
ENDROOT
BRANCH   1  12
HETATM   12  O   UNL N   1     -11.155  11.187  67.884  0.00  0.00    -0.343 OA
BRANCH  12  13
HETATM   13  C   UNL N   1     -11.078  12.096  66.797  0.00  0.00     0.293 C 
HETATM   14  C   UNL N   1     -11.058  13.556  67.356  0.00  0.00     0.211 C 
HETATM   15  C   UNL N   1     -10.959  14.535  66.165  0.00  0.00     0.183 C 
HETATM   16  C   UNL N   1     -12.107  14.247  65.181  0.00  0.00     0.180 C 
HETATM   17  C   UNL N   1     -12.127  12.758  64.768  0.00  0.00     0.179 C 
HETATM   18  O   UNL N   1     -12.192  11.931  65.922  0.00  0.00    -0.348 OA
BRANCH  14  19
HETATM   19  O   UNL N   1     -12.230  13.916  68.089  0.00  0.00    -0.346 OA
BRANCH  19  20
HETATM   20  C   UNL N   1     -12.100  14.203  69.482  0.00  0.00     0.291 C 
HETATM   21  C   UNL N   1     -11.766  15.704  69.818  0.00  0.00     0.204 C 
HETATM   22  C   UNL N   1     -11.789  15.941  71.344  0.00  0.00     0.182 C 
HETATM   23  C   UNL N   1     -13.135  15.440  71.909  0.00  0.00     0.173 C 
HETATM   24  C   UNL N   1     -13.361  13.986  71.468  0.00  0.00     0.205 C 
HETATM   25  O   UNL N   1     -13.366  13.888  70.053  0.00  0.00    -0.356 OA
BRANCH  21  26
HETATM   26  O   UNL N   1     -10.538  16.155  69.320  0.00  0.00    -0.388 OA
HETATM   27  H   UNL N   1     -10.660  17.102  69.072  0.00  0.00     0.210 HD
ENDBRANCH  21  26
BRANCH  22  28
HETATM   28  O   UNL N   1     -10.682  15.346  71.990  0.00  0.00    -0.390 OA
HETATM   29  H   UNL N   1     -10.916  14.432  72.285  0.00  0.00     0.210 HD
ENDBRANCH  22  28
BRANCH  23  30
HETATM   30  O   UNL N   1     -13.242  15.558  73.310  0.00  0.00    -0.391 OA
HETATM   31  H   UNL N   1     -12.885  14.744  73.753  0.00  0.00     0.210 HD
ENDBRANCH  23  30
ENDBRANCH  19  20
ENDBRANCH  14  19
BRANCH  15  32
HETATM   32  O   UNL N   1      -9.719  14.410  65.517  0.00  0.00    -0.390 OA
HETATM   33  H   UNL N   1      -9.228  15.259  65.669  0.00  0.00     0.210 HD
ENDBRANCH  15  32
BRANCH  16  34
HETATM   34  O   UNL N   1     -12.029  15.073  64.048  0.00  0.00    -0.390 OA
HETATM   35  H   UNL N   1     -12.543  14.622  63.328  0.00  0.00     0.210 HD
ENDBRANCH  16  34
BRANCH  17  36
HETATM   36  C   UNL N   1     -11.020  12.325  63.774  0.00  0.00     0.198 C 
BRANCH  36  37
HETATM   37  O   UNL N   1     -11.475  11.273  62.967  0.00  0.00    -0.398 OA
HETATM   38  H   UNL N   1     -11.239  10.432  63.436  0.00  0.00     0.209 HD
ENDBRANCH  36  37
ENDBRANCH  17  36
ENDBRANCH  12  13
ENDBRANCH   1  12
BRANCH   2  39
HETATM   39  C   UNL N   1     -11.188   9.532  70.431  0.00  0.00    -0.023 A 
HETATM   40  C   UNL N   1     -11.982  10.599  70.889  0.00  0.00     0.013 A 
HETATM   41  C   UNL N   1     -13.055  10.374  71.752  0.00  0.00     0.040 A 
HETATM   42  C   UNL N   1     -13.359   9.079  72.180  0.00  0.00     0.098 A 
HETATM   43  C   UNL N   1     -12.584   7.997  71.727  0.00  0.00     0.099 A 
HETATM   44  C   UNL N   1     -11.511   8.223  70.849  0.00  0.00     0.049 A 
BRANCH  42  45
HETATM   45  O   UNL N   1     -14.394   8.892  73.027  0.00  0.00    -0.358 OA
HETATM   46  H   UNL N   1     -15.156   9.488  73.053  0.00  0.00     0.218 HD
ENDBRANCH  42  45
BRANCH  43  47
HETATM   47  O   UNL N   1     -12.869   6.744  72.142  0.00  0.00    -0.358 OA
HETATM   48  H   UNL N   1     -13.403   6.577  72.930  0.00  0.00     0.218 HD
ENDBRANCH  43  47
ENDBRANCH   2  39
BRANCH   8  49
HETATM   49  O   UNL N   1      -7.017  11.271  65.556  0.00  0.00    -0.360 OA
HETATM   50  H   UNL N   1      -6.275  11.293  64.944  0.00  0.00     0.217 HD
ENDBRANCH   8  49
BRANCH  10  51
HETATM   51  O   UNL N   1      -7.943   6.710  64.717  0.00  0.00    -0.318 OA
BRANCH  51  52
HETATM   52  C   UNL N   1      -7.694   5.413  65.148  0.00  0.00     0.298 C 
HETATM   53  C   UNL N   1      -6.547   4.769  64.318  0.00  0.00     0.205 C 
HETATM   54  C   UNL N   1      -7.059   4.420  62.905  0.00  0.00     0.183 C 
HETATM   55  C   UNL N   1      -8.339   3.569  62.995  0.00  0.00     0.180 C 
HETATM   56  C   UNL N   1      -9.362   4.347  63.855  0.00  0.00     0.179 C 
HETATM   57  O   UNL N   1      -8.855   4.587  65.162  0.00  0.00    -0.348 OA
BRANCH  53  58
HETATM   58  O   UNL N   1      -6.020   3.625  64.956  0.00  0.00    -0.388 OA
HETATM   59  H   UNL N   1      -5.731   3.857  65.874  0.00  0.00     0.210 HD
ENDBRANCH  53  58
BRANCH  54  60
HETATM   60  O   UNL N   1      -6.064   3.804  62.124  0.00  0.00    -0.390 OA
HETATM   61  H   UNL N   1      -5.968   4.318  61.281  0.00  0.00     0.210 HD
ENDBRANCH  54  60
BRANCH  55  62
HETATM   62  O   UNL N   1      -8.054   2.317  63.573  0.00  0.00    -0.390 OA
HETATM   63  H   UNL N   1      -7.744   2.482  64.501  0.00  0.00     0.210 HD
ENDBRANCH  55  62
BRANCH  56  64
HETATM   64  C   UNL N   1     -10.679   3.565  63.968  0.00  0.00     0.198 C 
BRANCH  64  65
HETATM   65  O   UNL N   1     -11.581   4.228  64.811  0.00  0.00    -0.398 OA
HETATM   66  H   UNL N   1     -11.457   3.854  65.721  0.00  0.00     0.209 HD
ENDBRANCH  64  65
ENDBRANCH  56  64
ENDBRANCH  51  52
ENDBRANCH  10  51
TORSDOF 22
ENDMDL
MODEL 4
REMARK VINA RESULT:      -8.0      3.404      6.655
REMARK  22 active torsions:
REMARK  status: ('A' for Active; 'I' for Inactive)
REMARK    1  A    between atoms: O_1  and  C_2 
REMARK    2  A    between atoms: O_1  and  C_45 
REMARK    3  A    between atoms: C_3  and  O_4 
REMARK    4  A    between atoms: C_5  and  O_6 
REMARK    5  A    between atoms: C_7  and  C_43 
REMARK    6  A    between atoms: C_9  and  O_10 
REMARK    7  A    between atoms: O_10  and  C_11 
REMARK    8  A    between atoms: C_12  and  C_35 
REMARK    9  A    between atoms: C_18  and  O_19 
REMARK   10  A    between atoms: C_21  and  O_22 
REMARK   11  A    between atoms: O_22  and  C_23 
REMARK   12  A    between atoms: C_25  and  C_32 
REMARK   13  A    between atoms: C_26  and  O_27 
REMARK   14  A    between atoms: C_28  and  O_29 
REMARK   15  A    between atoms: C_30  and  O_31 
REMARK   16  A    between atoms: C_32  and  O_33 
REMARK   17  A    between atoms: C_37  and  O_38 
REMARK   18  A    between atoms: C_39  and  O_40 
REMARK   19  A    between atoms: C_43  and  O_44 
REMARK   20  A    between atoms: C_48  and  O_49 
REMARK   21  A    between atoms: C_50  and  O_51 
REMARK   22  A    between atoms: C_52  and  O_53 
ROOT
HETATM    1  C   UNL N   1      -7.227  14.208  67.269  0.00  0.00     0.233 C 
HETATM    2  C   UNL N   1      -6.253  15.271  67.840  0.00  0.00     0.199 C 
HETATM    3  O   UNL N   1      -6.019  14.987  69.188  0.00  0.00    -0.337 OA
HETATM    4  C   UNL N   1      -5.834  13.729  69.682  0.00  0.00     0.089 A 
HETATM    5  C   UNL N   1      -6.056  12.603  68.863  0.00  0.00     0.079 A 
HETATM    6  C   UNL N   1      -6.516  12.894  67.485  0.00  0.00     0.196 C 
HETATM    7  O   UNL N   1      -6.350  12.116  66.560  0.00  0.00    -0.289 OA
HETATM    8  C   UNL N   1      -5.869  11.303  69.395  0.00  0.00     0.085 A 
HETATM    9  C   UNL N   1      -5.486  11.160  70.735  0.00  0.00     0.074 A 
HETATM   10  C   UNL N   1      -5.257  12.277  71.548  0.00  0.00     0.077 A 
HETATM   11  C   UNL N   1      -5.427  13.563  71.008  0.00  0.00     0.074 A 
ENDROOT
BRANCH   1  12
HETATM   12  O   UNL N   1      -8.422  14.262  68.043  0.00  0.00    -0.343 OA
BRANCH  12  13
HETATM   13  C   UNL N   1      -9.621  14.414  67.297  0.00  0.00     0.293 C 
HETATM   14  C   UNL N   1     -10.637  13.310  67.737  0.00  0.00     0.211 C 
HETATM   15  C   UNL N   1     -11.941  13.496  66.930  0.00  0.00     0.183 C 
HETATM   16  C   UNL N   1     -11.608  13.490  65.428  0.00  0.00     0.180 C 
HETATM   17  C   UNL N   1     -10.514  14.529  65.096  0.00  0.00     0.179 C 
HETATM   18  O   UNL N   1      -9.362  14.301  65.899  0.00  0.00    -0.348 OA
BRANCH  14  19
HETATM   19  O   UNL N   1     -10.189  11.975  67.495  0.00  0.00    -0.346 OA
BRANCH  19  20
HETATM   20  C   UNL N   1     -10.695  10.927  68.323  0.00  0.00     0.291 C 
HETATM   21  C   UNL N   1      -9.605   9.931  68.867  0.00  0.00     0.204 C 
HETATM   22  C   UNL N   1     -10.229   8.927  69.861  0.00  0.00     0.182 C 
HETATM   23  C   UNL N   1     -10.987   9.709  70.954  0.00  0.00     0.173 C 
HETATM   24  C   UNL N   1     -11.978  10.677  70.290  0.00  0.00     0.205 C 
HETATM   25  O   UNL N   1     -11.298  11.581  69.435  0.00  0.00    -0.356 OA
BRANCH  21  26
HETATM   26  O   UNL N   1      -8.929   9.208  67.876  0.00  0.00    -0.388 OA
HETATM   27  H   UNL N   1      -9.598   8.631  67.437  0.00  0.00     0.210 HD
ENDBRANCH  21  26
BRANCH  22  28
HETATM   28  O   UNL N   1     -11.052   7.979  69.211  0.00  0.00    -0.390 OA
HETATM   29  H   UNL N   1     -10.770   7.065  69.459  0.00  0.00     0.210 HD
ENDBRANCH  22  28
BRANCH  23  30
HETATM   30  O   UNL N   1     -11.645   8.885  71.889  0.00  0.00    -0.391 OA
HETATM   31  H   UNL N   1     -11.067   8.119  72.140  0.00  0.00     0.210 HD
ENDBRANCH  23  30
ENDBRANCH  19  20
ENDBRANCH  14  19
BRANCH  15  32
HETATM   32  O   UNL N   1     -12.580  14.695  67.284  0.00  0.00    -0.390 OA
HETATM   33  H   UNL N   1     -11.890  15.282  67.690  0.00  0.00     0.210 HD
ENDBRANCH  15  32
BRANCH  16  34
HETATM   34  O   UNL N   1     -12.755  13.715  64.649  0.00  0.00    -0.390 OA
HETATM   35  H   UNL N   1     -13.117  12.823  64.406  0.00  0.00     0.210 HD
ENDBRANCH  16  34
BRANCH  17  36
HETATM   36  C   UNL N   1     -10.972  16.009  65.101  0.00  0.00     0.198 C 
BRANCH  36  37
HETATM   37  O   UNL N   1     -11.516  16.354  63.856  0.00  0.00    -0.398 OA
HETATM   38  H   UNL N   1     -11.704  17.328  63.888  0.00  0.00     0.209 HD
ENDBRANCH  36  37
ENDBRANCH  17  36
ENDBRANCH  12  13
ENDBRANCH   1  12
BRANCH   2  39
HETATM   39  C   UNL N   1      -6.680  16.730  67.726  0.00  0.00    -0.023 A 
HETATM   40  C   UNL N   1      -7.158  17.189  66.485  0.00  0.00     0.013 A 
HETATM   41  C   UNL N   1      -7.536  18.522  66.313  0.00  0.00     0.040 A 
HETATM   42  C   UNL N   1      -7.443  19.426  67.373  0.00  0.00     0.098 A 
HETATM   43  C   UNL N   1      -6.976  18.985  68.625  0.00  0.00     0.099 A 
HETATM   44  C   UNL N   1      -6.607  17.641  68.801  0.00  0.00     0.049 A 
BRANCH  42  45
HETATM   45  O   UNL N   1      -7.800  20.713  67.174  0.00  0.00    -0.358 OA
HETATM   46  H   UNL N   1      -7.168  21.442  67.243  0.00  0.00     0.218 HD
ENDBRANCH  42  45
BRANCH  43  47
HETATM   47  O   UNL N   1      -6.878  19.856  69.652  0.00  0.00    -0.358 OA
HETATM   48  H   UNL N   1      -7.557  20.524  69.822  0.00  0.00     0.218 HD
ENDBRANCH  43  47
ENDBRANCH   2  39
BRANCH   8  49
HETATM   49  O   UNL N   1      -6.085  10.178  68.675  0.00  0.00    -0.360 OA
HETATM   50  H   UNL N   1      -6.154   9.294  69.050  0.00  0.00     0.217 HD
ENDBRANCH   8  49
BRANCH  10  51
HETATM   51  O   UNL N   1      -4.879  12.066  72.840  0.00  0.00    -0.318 OA
BRANCH  51  52
HETATM   52  C   UNL N   1      -4.521  13.054  73.749  0.00  0.00     0.298 C 
HETATM   53  C   UNL N   1      -3.071  12.829  74.263  0.00  0.00     0.205 C 
HETATM   54  C   UNL N   1      -3.042  11.633  75.237  0.00  0.00     0.183 C 
HETATM   55  C   UNL N   1      -4.090  11.824  76.348  0.00  0.00     0.180 C 
HETATM   56  C   UNL N   1      -5.462  12.043  75.668  0.00  0.00     0.179 C 
HETATM   57  O   UNL N   1      -5.441  13.191  74.828  0.00  0.00    -0.348 OA
BRANCH  53  58
HETATM   58  O   UNL N   1      -2.549  13.988  74.877  0.00  0.00    -0.388 OA
HETATM   59  H   UNL N   1      -3.278  14.640  75.035  0.00  0.00     0.210 HD
ENDBRANCH  53  58
BRANCH  54  60
HETATM   60  O   UNL N   1      -1.753  11.409  75.755  0.00  0.00    -0.390 OA
HETATM   61  H   UNL N   1      -1.268  10.810  75.131  0.00  0.00     0.210 HD
ENDBRANCH  54  60
BRANCH  55  62
HETATM   62  O   UNL N   1      -3.754  12.929  77.153  0.00  0.00    -0.390 OA
HETATM   63  H   UNL N   1      -2.766  13.016  77.142  0.00  0.00     0.210 HD
ENDBRANCH  55  62
BRANCH  56  64
HETATM   64  C   UNL N   1      -6.566  12.216  76.722  0.00  0.00     0.198 C 
BRANCH  64  65
HETATM   65  O   UNL N   1      -6.543  13.511  77.259  0.00  0.00    -0.398 OA
HETATM   66  H   UNL N   1      -6.835  13.438  78.204  0.00  0.00     0.209 HD
ENDBRANCH  64  65
ENDBRANCH  56  64
ENDBRANCH  51  52
ENDBRANCH  10  51
TORSDOF 22
ENDMDL
MODEL 5
REMARK VINA RESULT:      -8.0      3.238      9.110
REMARK  22 active torsions:
REMARK  status: ('A' for Active; 'I' for Inactive)
REMARK    1  A    between atoms: O_1  and  C_2 
REMARK    2  A    between atoms: O_1  and  C_45 
REMARK    3  A    between atoms: C_3  and  O_4 
REMARK    4  A    between atoms: C_5  and  O_6 
REMARK    5  A    between atoms: C_7  and  C_43 
REMARK    6  A    between atoms: C_9  and  O_10 
REMARK    7  A    between atoms: O_10  and  C_11 
REMARK    8  A    between atoms: C_12  and  C_35 
REMARK    9  A    between atoms: C_18  and  O_19 
REMARK   10  A    between atoms: C_21  and  O_22 
REMARK   11  A    between atoms: O_22  and  C_23 
REMARK   12  A    between atoms: C_25  and  C_32 
REMARK   13  A    between atoms: C_26  and  O_27 
REMARK   14  A    between atoms: C_28  and  O_29 
REMARK   15  A    between atoms: C_30  and  O_31 
REMARK   16  A    between atoms: C_32  and  O_33 
REMARK   17  A    between atoms: C_37  and  O_38 
REMARK   18  A    between atoms: C_39  and  O_40 
REMARK   19  A    between atoms: C_43  and  O_44 
REMARK   20  A    between atoms: C_48  and  O_49 
REMARK   21  A    between atoms: C_50  and  O_51 
REMARK   22  A    between atoms: C_52  and  O_53 
ROOT
HETATM    1  C   UNL N   1      -7.442  12.284  66.884  0.00  0.00     0.233 C 
HETATM    2  C   UNL N   1      -6.491  11.834  68.023  0.00  0.00     0.199 C 
HETATM    3  O   UNL N   1      -7.225  11.093  68.954  0.00  0.00    -0.337 OA
HETATM    4  C   UNL N   1      -8.177  10.176  68.619  0.00  0.00     0.089 A 
HETATM    5  C   UNL N   1      -8.611  10.056  67.283  0.00  0.00     0.079 A 
HETATM    6  C   UNL N   1      -7.988  10.994  66.320  0.00  0.00     0.196 C 
HETATM    7  O   UNL N   1      -7.922  10.760  65.125  0.00  0.00    -0.289 OA
HETATM    8  C   UNL N   1      -9.609   9.105  66.953  0.00  0.00     0.085 A 
HETATM    9  C   UNL N   1     -10.162   8.314  67.969  0.00  0.00     0.074 A 
HETATM   10  C   UNL N   1      -9.727   8.425  69.295  0.00  0.00     0.077 A 
HETATM   11  C   UNL N   1      -8.725   9.358  69.610  0.00  0.00     0.074 A 
ENDROOT
BRANCH   1  12
HETATM   12  O   UNL N   1      -8.488  13.051  67.475  0.00  0.00    -0.343 OA
BRANCH  12  13
HETATM   13  C   UNL N   1      -9.606  13.300  66.636  0.00  0.00     0.293 C 
HETATM   14  C   UNL N   1      -9.830  14.843  66.534  0.00  0.00     0.211 C 
HETATM   15  C   UNL N   1     -11.040  15.101  65.607  0.00  0.00     0.183 C 
HETATM   16  C   UNL N   1     -12.253  14.317  66.135  0.00  0.00     0.180 C 
HETATM   17  C   UNL N   1     -11.913  12.821  66.318  0.00  0.00     0.179 C 
HETATM   18  O   UNL N   1     -10.777  12.677  67.161  0.00  0.00    -0.348 OA
BRANCH  14  19
HETATM   19  O   UNL N   1     -10.125  15.475  67.781  0.00  0.00    -0.346 OA
BRANCH  19  20
HETATM   20  C   UNL N   1      -9.669  16.812  67.991  0.00  0.00     0.291 C 
HETATM   21  C   UNL N   1      -8.267  17.139  67.355  0.00  0.00     0.204 C 
HETATM   22  C   UNL N   1      -7.932  18.638  67.513  0.00  0.00     0.182 C 
HETATM   23  C   UNL N   1      -9.102  19.475  66.954  0.00  0.00     0.173 C 
HETATM   24  C   UNL N   1     -10.411  19.023  67.617  0.00  0.00     0.205 C 
HETATM   25  O   UNL N   1     -10.645  17.645  67.374  0.00  0.00    -0.356 OA
BRANCH  21  26
HETATM   26  O   UNL N   1      -7.203  16.392  67.874  0.00  0.00    -0.388 OA
HETATM   27  H   UNL N   1      -6.384  16.924  67.730  0.00  0.00     0.210 HD
ENDBRANCH  21  26
BRANCH  22  28
HETATM   28  O   UNL N   1      -7.622  18.975  68.850  0.00  0.00    -0.390 OA
HETATM   29  H   UNL N   1      -6.656  18.848  69.013  0.00  0.00     0.210 HD
ENDBRANCH  22  28
BRANCH  23  30
HETATM   30  O   UNL N   1      -8.924  20.866  67.098  0.00  0.00    -0.391 OA
HETATM   31  H   UNL N   1      -8.384  21.063  67.906  0.00  0.00     0.210 HD
ENDBRANCH  23  30
ENDBRANCH  19  20
ENDBRANCH  14  19
BRANCH  15  32
HETATM   32  O   UNL N   1     -10.748  14.720  64.288  0.00  0.00    -0.390 OA
HETATM   33  H   UNL N   1     -10.303  13.833  64.335  0.00  0.00     0.210 HD
ENDBRANCH  15  32
BRANCH  16  34
HETATM   34  O   UNL N   1     -13.367  14.470  65.294  0.00  0.00    -0.390 OA
HETATM   35  H   UNL N   1     -14.129  14.016  65.740  0.00  0.00     0.210 HD
ENDBRANCH  16  34
BRANCH  17  36
HETATM   36  C   UNL N   1     -11.808  11.994  65.012  0.00  0.00     0.198 C 
BRANCH  36  37
HETATM   37  O   UNL N   1     -13.040  11.981  64.343  0.00  0.00    -0.398 OA
HETATM   38  H   UNL N   1     -13.670  11.473  64.917  0.00  0.00     0.209 HD
ENDBRANCH  36  37
ENDBRANCH  17  36
ENDBRANCH  12  13
ENDBRANCH   1  12
BRANCH   2  39
HETATM   39  C   UNL N   1      -5.742  12.932  68.769  0.00  0.00    -0.023 A 
HETATM   40  C   UNL N   1      -4.850  13.741  68.044  0.00  0.00     0.013 A 
HETATM   41  C   UNL N   1      -4.114  14.743  68.680  0.00  0.00     0.040 A 
HETATM   42  C   UNL N   1      -4.250  14.957  70.053  0.00  0.00     0.098 A 
HETATM   43  C   UNL N   1      -5.145  14.165  70.796  0.00  0.00     0.099 A 
HETATM   44  C   UNL N   1      -5.893  13.165  70.153  0.00  0.00     0.049 A 
BRANCH  42  45
HETATM   45  O   UNL N   1      -3.515  15.923  70.645  0.00  0.00    -0.358 OA
HETATM   46  H   UNL N   1      -3.905  16.751  70.960  0.00  0.00     0.218 HD
ENDBRANCH  42  45
BRANCH  43  47
HETATM   47  O   UNL N   1      -5.276  14.363  72.124  0.00  0.00    -0.358 OA
HETATM   48  H   UNL N   1      -6.035  14.026  72.619  0.00  0.00     0.218 HD
ENDBRANCH  43  47
ENDBRANCH   2  39
BRANCH   8  49
HETATM   49  O   UNL N   1     -10.089   8.950  65.698  0.00  0.00    -0.360 OA
HETATM   50  H   UNL N   1     -10.157   8.106  65.240  0.00  0.00     0.217 HD
ENDBRANCH   8  49
BRANCH  10  51
HETATM   51  O   UNL N   1     -10.302   7.620  70.231  0.00  0.00    -0.318 OA
BRANCH  51  52
HETATM   52  C   UNL N   1     -10.548   7.966  71.554  0.00  0.00     0.298 C 
HETATM   53  C   UNL N   1     -11.463   6.911  72.238  0.00  0.00     0.205 C 
HETATM   54  C   UNL N   1     -12.908   7.056  71.716  0.00  0.00     0.183 C 
HETATM   55  C   UNL N   1     -13.387   8.511  71.868  0.00  0.00     0.180 C 
HETATM   56  C   UNL N   1     -12.367   9.421  71.144  0.00  0.00     0.179 C 
HETATM   57  O   UNL N   1     -11.068   9.284  71.708  0.00  0.00    -0.348 OA
BRANCH  53  58
HETATM   58  O   UNL N   1     -11.426   7.020  73.644  0.00  0.00    -0.388 OA
HETATM   59  H   UNL N   1     -11.561   7.965  73.910  0.00  0.00     0.210 HD
ENDBRANCH  53  58
BRANCH  54  60
HETATM   60  O   UNL N   1     -13.782   6.141  72.329  0.00  0.00    -0.390 OA
HETATM   61  H   UNL N   1     -14.209   5.595  71.619  0.00  0.00     0.210 HD
ENDBRANCH  54  60
BRANCH  55  62
HETATM   62  O   UNL N   1     -13.480   8.855  73.230  0.00  0.00    -0.390 OA
HETATM   63  H   UNL N   1     -13.651   9.831  73.279  0.00  0.00     0.210 HD
ENDBRANCH  55  62
BRANCH  56  64
HETATM   64  C   UNL N   1     -12.796  10.893  71.234  0.00  0.00     0.198 C 
BRANCH  64  65
HETATM   65  O   UNL N   1     -11.883  11.720  70.565  0.00  0.00    -0.398 OA
HETATM   66  H   UNL N   1     -11.485  12.323  71.245  0.00  0.00     0.209 HD
ENDBRANCH  64  65
ENDBRANCH  56  64
ENDBRANCH  51  52
ENDBRANCH  10  51
TORSDOF 22
ENDMDL
MODEL 6
REMARK VINA RESULT:      -8.0      3.666      6.420
REMARK  22 active torsions:
REMARK  status: ('A' for Active; 'I' for Inactive)
REMARK    1  A    between atoms: O_1  and  C_2 
REMARK    2  A    between atoms: O_1  and  C_45 
REMARK    3  A    between atoms: C_3  and  O_4 
REMARK    4  A    between atoms: C_5  and  O_6 
REMARK    5  A    between atoms: C_7  and  C_43 
REMARK    6  A    between atoms: C_9  and  O_10 
REMARK    7  A    between atoms: O_10  and  C_11 
REMARK    8  A    between atoms: C_12  and  C_35 
REMARK    9  A    between atoms: C_18  and  O_19 
REMARK   10  A    between atoms: C_21  and  O_22 
REMARK   11  A    between atoms: O_22  and  C_23 
REMARK   12  A    between atoms: C_25  and  C_32 
REMARK   13  A    between atoms: C_26  and  O_27 
REMARK   14  A    between atoms: C_28  and  O_29 
REMARK   15  A    between atoms: C_30  and  O_31 
REMARK   16  A    between atoms: C_32  and  O_33 
REMARK   17  A    between atoms: C_37  and  O_38 
REMARK   18  A    between atoms: C_39  and  O_40 
REMARK   19  A    between atoms: C_43  and  O_44 
REMARK   20  A    between atoms: C_48  and  O_49 
REMARK   21  A    between atoms: C_50  and  O_51 
REMARK   22  A    between atoms: C_52  and  O_53 
ROOT
HETATM    1  C   UNL N   1     -11.301  10.843  67.422  0.00  0.00     0.233 C 
HETATM    2  C   UNL N   1     -11.714  11.486  68.772  0.00  0.00     0.199 C 
HETATM    3  O   UNL N   1     -10.844  12.543  69.050  0.00  0.00    -0.337 OA
HETATM    4  C   UNL N   1     -10.398  13.432  68.115  0.00  0.00     0.089 A 
HETATM    5  C   UNL N   1     -10.656  13.214  66.747  0.00  0.00     0.079 A 
HETATM    6  C   UNL N   1     -11.398  11.972  66.424  0.00  0.00     0.196 C 
HETATM    7  O   UNL N   1     -12.050  11.845  65.401  0.00  0.00    -0.289 OA
HETATM    8  C   UNL N   1     -10.177  14.141  65.788  0.00  0.00     0.085 A 
HETATM    9  C   UNL N   1      -9.436  15.249  66.218  0.00  0.00     0.074 A 
HETATM   10  C   UNL N   1      -9.186  15.473  67.578  0.00  0.00     0.077 A 
HETATM   11  C   UNL N   1      -9.679  14.558  68.523  0.00  0.00     0.074 A 
ENDROOT
BRANCH   1  12
HETATM   12  O   UNL N   1      -9.951  10.407  67.550  0.00  0.00    -0.343 OA
BRANCH  12  13
HETATM   13  C   UNL N   1      -9.743   9.015  67.360  0.00  0.00     0.293 C 
HETATM   14  C   UNL N   1      -8.822   8.805  66.114  0.00  0.00     0.211 C 
HETATM   15  C   UNL N   1      -8.591   7.289  65.926  0.00  0.00     0.183 C 
HETATM   16  C   UNL N   1      -9.954   6.581  65.834  0.00  0.00     0.180 C 
HETATM   17  C   UNL N   1     -10.847   6.933  67.045  0.00  0.00     0.179 C 
HETATM   18  O   UNL N   1     -10.985   8.344  67.159  0.00  0.00    -0.348 OA
BRANCH  14  19
HETATM   19  O   UNL N   1      -9.375   9.292  64.890  0.00  0.00    -0.346 OA
BRANCH  19  20
HETATM   20  C   UNL N   1      -8.526   9.375  63.745  0.00  0.00     0.291 C 
HETATM   21  C   UNL N   1      -8.999  10.395  62.644  0.00  0.00     0.204 C 
HETATM   22  C   UNL N   1      -7.947  10.516  61.521  0.00  0.00     0.182 C 
HETATM   23  C   UNL N   1      -6.576  10.841  62.151  0.00  0.00     0.173 C 
HETATM   24  C   UNL N   1      -6.259   9.804  63.239  0.00  0.00     0.205 C 
HETATM   25  O   UNL N   1      -7.263   9.807  64.241  0.00  0.00    -0.356 OA
BRANCH  21  26
HETATM   26  O   UNL N   1     -10.235  10.091  62.059  0.00  0.00    -0.388 OA
HETATM   27  H   UNL N   1     -10.473  10.855  61.482  0.00  0.00     0.210 HD
ENDBRANCH  21  26
BRANCH  22  28
HETATM   28  O   UNL N   1      -7.902   9.360  60.708  0.00  0.00    -0.390 OA
HETATM   29  H   UNL N   1      -7.863   8.552  61.276  0.00  0.00     0.210 HD
ENDBRANCH  22  28
BRANCH  23  30
HETATM   30  O   UNL N   1      -5.525  10.920  61.215  0.00  0.00    -0.391 OA
HETATM   31  H   UNL N   1      -5.103  11.818  61.245  0.00  0.00     0.210 HD
ENDBRANCH  23  30
ENDBRANCH  19  20
ENDBRANCH  14  19
BRANCH  15  32
HETATM   32  O   UNL N   1      -7.838   6.763  66.988  0.00  0.00    -0.390 OA
HETATM   33  H   UNL N   1      -7.010   7.307  67.052  0.00  0.00     0.210 HD
ENDBRANCH  15  32
BRANCH  16  34
HETATM   34  O   UNL N   1      -9.801   5.189  65.722  0.00  0.00    -0.390 OA
HETATM   35  H   UNL N   1     -10.617   4.779  66.111  0.00  0.00     0.210 HD
ENDBRANCH  16  34
BRANCH  17  36
HETATM   36  C   UNL N   1     -10.460   6.253  68.383  0.00  0.00     0.198 C 
BRANCH  36  37
HETATM   37  O   UNL N   1     -11.518   6.341  69.298  0.00  0.00    -0.398 OA
HETATM   38  H   UNL N   1     -11.286   5.748  70.059  0.00  0.00     0.209 HD
ENDBRANCH  36  37
ENDBRANCH  17  36
ENDBRANCH  12  13
ENDBRANCH   1  12
BRANCH   2  39
HETATM   39  C   UNL N   1     -11.756  10.568  69.987  0.00  0.00    -0.023 A 
HETATM   40  C   UNL N   1     -10.596   9.845  70.317  0.00  0.00     0.013 A 
HETATM   41  C   UNL N   1     -10.585   8.966  71.402  0.00  0.00     0.040 A 
HETATM   42  C   UNL N   1     -11.731   8.789  72.180  0.00  0.00     0.098 A 
HETATM   43  C   UNL N   1     -12.898   9.510  71.874  0.00  0.00     0.099 A 
HETATM   44  C   UNL N   1     -12.906  10.402  70.789  0.00  0.00     0.049 A 
BRANCH  42  45
HETATM   45  O   UNL N   1     -11.696   7.921  73.214  0.00  0.00    -0.358 OA
HETATM   46  H   UNL N   1     -11.027   7.225  73.284  0.00  0.00     0.218 HD
ENDBRANCH  42  45
BRANCH  43  47
HETATM   47  O   UNL N   1     -14.011   9.338  72.619  0.00  0.00    -0.358 OA
HETATM   48  H   UNL N   1     -14.739   9.974  72.605  0.00  0.00     0.218 HD
ENDBRANCH  43  47
ENDBRANCH   2  39
BRANCH   8  49
HETATM   49  O   UNL N   1     -10.368  13.985  64.457  0.00  0.00    -0.360 OA
HETATM   50  H   UNL N   1     -11.014  14.473  63.937  0.00  0.00     0.217 HD
ENDBRANCH   8  49
BRANCH  10  51
HETATM   51  O   UNL N   1      -8.465  16.574  67.927  0.00  0.00    -0.318 OA
BRANCH  51  52
HETATM   52  C   UNL N   1      -8.992  17.763  68.417  0.00  0.00     0.298 C 
HETATM   53  C   UNL N   1     -10.209  18.218  67.563  0.00  0.00     0.205 C 
HETATM   54  C   UNL N   1      -9.721  18.756  66.202  0.00  0.00     0.183 C 
HETATM   55  C   UNL N   1      -8.646  19.839  66.410  0.00  0.00     0.180 C 
HETATM   56  C   UNL N   1      -7.523  19.226  67.280  0.00  0.00     0.179 C 
HETATM   57  O   UNL N   1      -8.025  18.802  68.542  0.00  0.00    -0.348 OA
BRANCH  53  58
HETATM   58  O   UNL N   1     -10.985  19.187  68.235  0.00  0.00    -0.388 OA
HETATM   59  H   UNL N   1     -10.408  19.714  68.845  0.00  0.00     0.210 HD
ENDBRANCH  53  58
BRANCH  54  60
HETATM   60  O   UNL N   1     -10.786  19.210  65.404  0.00  0.00    -0.390 OA
HETATM   61  H   UNL N   1     -10.882  18.593  64.633  0.00  0.00     0.210 HD
ENDBRANCH  54  60
BRANCH  55  62
HETATM   62  O   UNL N   1      -9.204  20.966  67.043  0.00  0.00    -0.390 OA
HETATM   63  H   UNL N   1      -8.527  21.317  67.678  0.00  0.00     0.210 HD
ENDBRANCH  55  62
BRANCH  56  64
HETATM   64  C   UNL N   1      -6.399  20.248  67.509  0.00  0.00     0.198 C 
BRANCH  64  65
HETATM   65  O   UNL N   1      -6.556  21.358  66.667  0.00  0.00    -0.398 OA
HETATM   66  H   UNL N   1      -6.629  21.013  65.741  0.00  0.00     0.209 HD
ENDBRANCH  64  65
ENDBRANCH  56  64
ENDBRANCH  51  52
ENDBRANCH  10  51
TORSDOF 22
ENDMDL
MODEL 7
REMARK VINA RESULT:      -7.9      3.430      8.248
REMARK  22 active torsions:
REMARK  status: ('A' for Active; 'I' for Inactive)
REMARK    1  A    between atoms: O_1  and  C_2 
REMARK    2  A    between atoms: O_1  and  C_45 
REMARK    3  A    between atoms: C_3  and  O_4 
REMARK    4  A    between atoms: C_5  and  O_6 
REMARK    5  A    between atoms: C_7  and  C_43 
REMARK    6  A    between atoms: C_9  and  O_10 
REMARK    7  A    between atoms: O_10  and  C_11 
REMARK    8  A    between atoms: C_12  and  C_35 
REMARK    9  A    between atoms: C_18  and  O_19 
REMARK   10  A    between atoms: C_21  and  O_22 
REMARK   11  A    between atoms: O_22  and  C_23 
REMARK   12  A    between atoms: C_25  and  C_32 
REMARK   13  A    between atoms: C_26  and  O_27 
REMARK   14  A    between atoms: C_28  and  O_29 
REMARK   15  A    between atoms: C_30  and  O_31 
REMARK   16  A    between atoms: C_32  and  O_33 
REMARK   17  A    between atoms: C_37  and  O_38 
REMARK   18  A    between atoms: C_39  and  O_40 
REMARK   19  A    between atoms: C_43  and  O_44 
REMARK   20  A    between atoms: C_48  and  O_49 
REMARK   21  A    between atoms: C_50  and  O_51 
REMARK   22  A    between atoms: C_52  and  O_53 
ROOT
HETATM    1  C   UNL N   1      -5.118  16.414  68.743  0.00  0.00     0.233 C 
HETATM    2  C   UNL N   1      -4.126  16.906  69.829  0.00  0.00     0.199 C 
HETATM    3  O   UNL N   1      -4.342  16.173  70.999  0.00  0.00    -0.337 OA
HETATM    4  C   UNL N   1      -4.585  14.831  71.025  0.00  0.00     0.089 A 
HETATM    5  C   UNL N   1      -4.820  14.127  69.826  0.00  0.00     0.079 A 
HETATM    6  C   UNL N   1      -4.807  14.945  68.591  0.00  0.00     0.196 C 
HETATM    7  O   UNL N   1      -4.572  14.469  67.492  0.00  0.00    -0.289 OA
HETATM    8  C   UNL N   1      -5.082  12.735  69.871  0.00  0.00     0.085 A 
HETATM    9  C   UNL N   1      -5.124  12.087  71.113  0.00  0.00     0.074 A 
HETATM   10  C   UNL N   1      -4.882  12.782  72.304  0.00  0.00     0.077 A 
HETATM   11  C   UNL N   1      -4.606  14.158  72.249  0.00  0.00     0.074 A 
ENDROOT
BRANCH   1  12
HETATM   12  O   UNL N   1      -6.437  16.593  69.253  0.00  0.00    -0.343 OA
BRANCH  12  13
HETATM   13  C   UNL N   1      -7.167  17.669  68.683  0.00  0.00     0.293 C 
HETATM   14  C   UNL N   1      -8.607  17.174  68.329  0.00  0.00     0.211 C 
HETATM   15  C   UNL N   1      -9.395  18.356  67.722  0.00  0.00     0.183 C 
HETATM   16  C   UNL N   1      -8.608  18.926  66.529  0.00  0.00     0.180 C 
HETATM   17  C   UNL N   1      -7.161  19.282  66.935  0.00  0.00     0.179 C 
HETATM   18  O   UNL N   1      -6.519  18.148  67.505  0.00  0.00    -0.348 OA
BRANCH  14  19
HETATM   19  O   UNL N   1      -8.641  16.119  67.365  0.00  0.00    -0.346 OA
BRANCH  19  20
HETATM   20  C   UNL N   1      -9.794  15.278  67.319  0.00  0.00     0.291 C 
HETATM   21  C   UNL N   1     -10.217  14.818  65.874  0.00  0.00     0.204 C 
HETATM   22  C   UNL N   1     -11.379  13.803  65.942  0.00  0.00     0.182 C 
HETATM   23  C   UNL N   1     -10.985  12.653  66.892  0.00  0.00     0.173 C 
HETATM   24  C   UNL N   1     -10.547  13.239  68.243  0.00  0.00     0.205 C 
HETATM   25  O   UNL N   1      -9.449  14.120  68.073  0.00  0.00    -0.356 OA
BRANCH  21  26
HETATM   26  O   UNL N   1     -10.592  15.859  65.016  0.00  0.00    -0.388 OA
HETATM   27  H   UNL N   1     -11.337  15.521  64.465  0.00  0.00     0.210 HD
ENDBRANCH  21  26
BRANCH  22  28
HETATM   28  O   UNL N   1     -12.597  14.414  66.316  0.00  0.00    -0.390 OA
HETATM   29  H   UNL N   1     -12.676  15.298  65.882  0.00  0.00     0.210 HD
ENDBRANCH  22  28
BRANCH  23  30
HETATM   30  O   UNL N   1     -12.000  11.691  67.072  0.00  0.00    -0.391 OA
HETATM   31  H   UNL N   1     -12.077  11.446  68.031  0.00  0.00     0.210 HD
ENDBRANCH  23  30
ENDBRANCH  19  20
ENDBRANCH  14  19
BRANCH  15  32
HETATM   32  O   UNL N   1      -9.615  19.355  68.684  0.00  0.00    -0.390 OA
HETATM   33  H   UNL N   1     -10.016  18.911  69.476  0.00  0.00     0.210 HD
ENDBRANCH  15  32
BRANCH  16  34
HETATM   34  O   UNL N   1      -9.255  20.043  65.976  0.00  0.00    -0.390 OA
HETATM   35  H   UNL N   1     -10.211  19.981  66.238  0.00  0.00     0.210 HD
ENDBRANCH  16  34
BRANCH  17  36
HETATM   36  C   UNL N   1      -7.002  20.562  67.793  0.00  0.00     0.198 C 
BRANCH  36  37
HETATM   37  O   UNL N   1      -6.873  21.688  66.967  0.00  0.00    -0.398 OA
HETATM   38  H   UNL N   1      -6.203  22.281  67.397  0.00  0.00     0.209 HD
ENDBRANCH  36  37
ENDBRANCH  17  36
ENDBRANCH  12  13
ENDBRANCH   1  12
BRANCH   2  39
HETATM   39  C   UNL N   1      -4.169  18.389  70.179  0.00  0.00    -0.023 A 
HETATM   40  C   UNL N   1      -4.922  18.789  71.297  0.00  0.00     0.013 A 
HETATM   41  C   UNL N   1      -5.021  20.136  71.649  0.00  0.00     0.040 A 
HETATM   42  C   UNL N   1      -4.374  21.114  70.891  0.00  0.00     0.098 A 
HETATM   43  C   UNL N   1      -3.607  20.735  69.775  0.00  0.00     0.099 A 
HETATM   44  C   UNL N   1      -3.498  19.378  69.428  0.00  0.00     0.049 A 
BRANCH  42  45
HETATM   45  O   UNL N   1      -4.500  22.411  71.245  0.00  0.00    -0.358 OA
HETATM   46  H   UNL N   1      -3.933  22.824  71.912  0.00  0.00     0.218 HD
ENDBRANCH  42  45
BRANCH  43  47
HETATM   47  O   UNL N   1      -2.984  21.677  69.035  0.00  0.00    -0.358 OA
HETATM   48  H   UNL N   1      -2.994  22.611  69.283  0.00  0.00     0.218 HD
ENDBRANCH  43  47
ENDBRANCH   2  39
BRANCH   8  49
HETATM   49  O   UNL N   1      -5.337  12.000  68.765  0.00  0.00    -0.360 OA
HETATM   50  H   UNL N   1      -5.691  12.355  67.943  0.00  0.00     0.217 HD
ENDBRANCH   8  49
BRANCH  10  51
HETATM   51  O   UNL N   1      -4.931  12.088  73.475  0.00  0.00    -0.318 OA
BRANCH  51  52
HETATM   52  C   UNL N   1      -4.845  12.641  74.747  0.00  0.00     0.298 C 
HETATM   53  C   UNL N   1      -3.440  12.388  75.362  0.00  0.00     0.205 C 
HETATM   54  C   UNL N   1      -3.310  10.907  75.774  0.00  0.00     0.183 C 
HETATM   55  C   UNL N   1      -4.486  10.498  76.679  0.00  0.00     0.180 C 
HETATM   56  C   UNL N   1      -5.796  10.824  75.924  0.00  0.00     0.179 C 
HETATM   57  O   UNL N   1      -5.883  12.212  75.624  0.00  0.00    -0.348 OA
BRANCH  53  58
HETATM   58  O   UNL N   1      -3.191  13.237  76.462  0.00  0.00    -0.388 OA
HETATM   59  H   UNL N   1      -3.323  14.181  76.193  0.00  0.00     0.210 HD
ENDBRANCH  53  58
BRANCH  54  60
HETATM   60  O   UNL N   1      -2.063  10.634  76.366  0.00  0.00    -0.390 OA
HETATM   61  H   UNL N   1      -1.351  10.883  75.722  0.00  0.00     0.210 HD
ENDBRANCH  54  60
BRANCH  55  62
HETATM   62  O   UNL N   1      -4.430  11.198  77.900  0.00  0.00    -0.390 OA
HETATM   63  H   UNL N   1      -3.475  11.269  78.159  0.00  0.00     0.210 HD
ENDBRANCH  55  62
BRANCH  56  64
HETATM   64  C   UNL N   1      -7.018  10.418  76.761  0.00  0.00     0.198 C 
BRANCH  64  65
HETATM   65  O   UNL N   1      -7.624   9.269  76.233  0.00  0.00    -0.398 OA
HETATM   66  H   UNL N   1      -6.981   8.870  75.592  0.00  0.00     0.209 HD
ENDBRANCH  64  65
ENDBRANCH  56  64
ENDBRANCH  51  52
ENDBRANCH  10  51
TORSDOF 22
ENDMDL
MODEL 8
REMARK VINA RESULT:      -7.8      4.049      7.930
REMARK  22 active torsions:
REMARK  status: ('A' for Active; 'I' for Inactive)
REMARK    1  A    between atoms: O_1  and  C_2 
REMARK    2  A    between atoms: O_1  and  C_45 
REMARK    3  A    between atoms: C_3  and  O_4 
REMARK    4  A    between atoms: C_5  and  O_6 
REMARK    5  A    between atoms: C_7  and  C_43 
REMARK    6  A    between atoms: C_9  and  O_10 
REMARK    7  A    between atoms: O_10  and  C_11 
REMARK    8  A    between atoms: C_12  and  C_35 
REMARK    9  A    between atoms: C_18  and  O_19 
REMARK   10  A    between atoms: C_21  and  O_22 
REMARK   11  A    between atoms: O_22  and  C_23 
REMARK   12  A    between atoms: C_25  and  C_32 
REMARK   13  A    between atoms: C_26  and  O_27 
REMARK   14  A    between atoms: C_28  and  O_29 
REMARK   15  A    between atoms: C_30  and  O_31 
REMARK   16  A    between atoms: C_32  and  O_33 
REMARK   17  A    between atoms: C_37  and  O_38 
REMARK   18  A    between atoms: C_39  and  O_40 
REMARK   19  A    between atoms: C_43  and  O_44 
REMARK   20  A    between atoms: C_48  and  O_49 
REMARK   21  A    between atoms: C_50  and  O_51 
REMARK   22  A    between atoms: C_52  and  O_53 
ROOT
HETATM    1  C   UNL N   1      -9.776   9.548  68.473  0.00  0.00     0.233 C 
HETATM    2  C   UNL N   1      -8.908  10.505  67.616  0.00  0.00     0.199 C 
HETATM    3  O   UNL N   1      -7.953  11.105  68.441  0.00  0.00    -0.337 OA
HETATM    4  C   UNL N   1      -7.267  10.447  69.419  0.00  0.00     0.089 A 
HETATM    5  C   UNL N   1      -7.629   9.133  69.780  0.00  0.00     0.079 A 
HETATM    6  C   UNL N   1      -8.788   8.565  69.053  0.00  0.00     0.196 C 
HETATM    7  O   UNL N   1      -8.960   7.363  68.930  0.00  0.00    -0.289 OA
HETATM    8  C   UNL N   1      -6.913   8.467  70.806  0.00  0.00     0.085 A 
HETATM    9  C   UNL N   1      -5.869   9.137  71.459  0.00  0.00     0.074 A 
HETATM   10  C   UNL N   1      -5.503  10.439  71.096  0.00  0.00     0.077 A 
HETATM   11  C   UNL N   1      -6.207  11.086  70.066  0.00  0.00     0.074 A 
ENDROOT
BRANCH   1  12
HETATM   12  O   UNL N   1     -10.374  10.323  69.510  0.00  0.00    -0.343 OA
BRANCH  12  13
HETATM   13  C   UNL N   1     -11.386   9.662  70.253  0.00  0.00     0.293 C 
HETATM   14  C   UNL N   1     -12.572  10.653  70.488  0.00  0.00     0.211 C 
HETATM   15  C   UNL N   1     -13.673   9.918  71.285  0.00  0.00     0.183 C 
HETATM   16  C   UNL N   1     -13.062   9.343  72.575  0.00  0.00     0.180 C 
HETATM   17  C   UNL N   1     -11.826   8.470  72.264  0.00  0.00     0.179 C 
HETATM   18  O   UNL N   1     -10.878   9.214  71.508  0.00  0.00    -0.348 OA
BRANCH  14  19
HETATM   19  O   UNL N   1     -12.222  11.814  71.244  0.00  0.00    -0.346 OA
BRANCH  19  20
HETATM   20  C   UNL N   1     -12.495  13.099  70.683  0.00  0.00     0.291 C 
HETATM   21  C   UNL N   1     -12.258  14.309  71.661  0.00  0.00     0.204 C 
HETATM   22  C   UNL N   1     -12.441  15.653  70.921  0.00  0.00     0.182 C 
HETATM   23  C   UNL N   1     -11.546  15.658  69.664  0.00  0.00     0.173 C 
HETATM   24  C   UNL N   1     -11.839  14.404  68.827  0.00  0.00     0.205 C 
HETATM   25  O   UNL N   1     -11.598  13.230  69.584  0.00  0.00    -0.356 OA
BRANCH  21  26
HETATM   26  O   UNL N   1     -13.082  14.314  72.793  0.00  0.00    -0.388 OA
HETATM   27  H   UNL N   1     -13.087  13.393  73.146  0.00  0.00     0.210 HD
ENDBRANCH  21  26
BRANCH  22  28
HETATM   28  O   UNL N   1     -13.796  15.911  70.616  0.00  0.00    -0.390 OA
HETATM   29  H   UNL N   1     -14.117  16.684  71.141  0.00  0.00     0.210 HD
ENDBRANCH  22  28
BRANCH  23  30
HETATM   30  O   UNL N   1     -11.675  16.823  68.880  0.00  0.00    -0.391 OA
HETATM   31  H   UNL N   1     -12.019  17.573  69.431  0.00  0.00     0.210 HD
ENDBRANCH  23  30
ENDBRANCH  19  20
ENDBRANCH  14  19
BRANCH  15  32
HETATM   32  O   UNL N   1     -14.245   8.892  70.516  0.00  0.00    -0.390 OA
HETATM   33  H   UNL N   1     -14.736   9.328  69.772  0.00  0.00     0.210 HD
ENDBRANCH  15  32
BRANCH  16  34
HETATM   34  O   UNL N   1     -14.010   8.613  73.309  0.00  0.00    -0.390 OA
HETATM   35  H   UNL N   1     -14.191   9.130  74.138  0.00  0.00     0.210 HD
ENDBRANCH  16  34
BRANCH  17  36
HETATM   36  C   UNL N   1     -12.126   7.077  71.655  0.00  0.00     0.198 C 
BRANCH  36  37
HETATM   37  O   UNL N   1     -13.250   6.508  72.270  0.00  0.00    -0.398 OA
HETATM   38  H   UNL N   1     -13.599   5.821  71.645  0.00  0.00     0.209 HD
ENDBRANCH  36  37
ENDBRANCH  17  36
ENDBRANCH  12  13
ENDBRANCH   1  12
BRANCH   2  39
HETATM   39  C   UNL N   1      -9.640  11.603  66.855  0.00  0.00    -0.023 A 
HETATM   40  C   UNL N   1      -9.029  12.866  66.754  0.00  0.00     0.013 A 
HETATM   41  C   UNL N   1      -9.666  13.918  66.094  0.00  0.00     0.040 A 
HETATM   42  C   UNL N   1     -10.928  13.735  65.523  0.00  0.00     0.098 A 
HETATM   43  C   UNL N   1     -11.552  12.478  65.604  0.00  0.00     0.099 A 
HETATM   44  C   UNL N   1     -10.906  11.416  66.259  0.00  0.00     0.049 A 
BRANCH  42  45
HETATM   45  O   UNL N   1     -11.527  14.775  64.904  0.00  0.00    -0.358 OA
HETATM   46  H   UNL N   1     -11.123  15.235  64.155  0.00  0.00     0.218 HD
ENDBRANCH  42  45
BRANCH  43  47
HETATM   47  O   UNL N   1     -12.775  12.297  65.060  0.00  0.00    -0.358 OA
HETATM   48  H   UNL N   1     -13.369  11.596  65.361  0.00  0.00     0.218 HD
ENDBRANCH  43  47
ENDBRANCH   2  39
BRANCH   8  49
HETATM   49  O   UNL N   1      -7.217   7.215  71.220  0.00  0.00    -0.360 OA
HETATM   50  H   UNL N   1      -7.667   6.556  70.681  0.00  0.00     0.217 HD
ENDBRANCH   8  49
BRANCH  10  51
HETATM   51  O   UNL N   1      -4.475  11.028  71.768  0.00  0.00    -0.318 OA
BRANCH  51  52
HETATM   52  C   UNL N   1      -4.470  12.328  72.259  0.00  0.00     0.298 C 
HETATM   53  C   UNL N   1      -3.017  12.868  72.371  0.00  0.00     0.205 C 
HETATM   54  C   UNL N   1      -2.300  12.196  73.561  0.00  0.00     0.183 C 
HETATM   55  C   UNL N   1      -3.138  12.348  74.844  0.00  0.00     0.180 C 
HETATM   56  C   UNL N   1      -4.546  11.774  74.557  0.00  0.00     0.179 C 
HETATM   57  O   UNL N   1      -5.176  12.471  73.489  0.00  0.00    -0.348 OA
BRANCH  53  58
HETATM   58  O   UNL N   1      -2.990  14.273  72.500  0.00  0.00    -0.388 OA
HETATM   59  H   UNL N   1      -3.079  14.693  71.607  0.00  0.00     0.210 HD
ENDBRANCH  53  58
BRANCH  54  60
HETATM   60  O   UNL N   1      -0.988  12.677  73.723  0.00  0.00    -0.390 OA
HETATM   61  H   UNL N   1      -0.927  13.566  73.289  0.00  0.00     0.210 HD
ENDBRANCH  54  60
BRANCH  55  62
HETATM   62  O   UNL N   1      -3.222  13.703  75.216  0.00  0.00    -0.390 OA
HETATM   63  H   UNL N   1      -4.099  13.836  75.660  0.00  0.00     0.210 HD
ENDBRANCH  55  62
BRANCH  56  64
HETATM   64  C   UNL N   1      -5.433  11.869  75.806  0.00  0.00     0.198 C 
BRANCH  64  65
HETATM   65  O   UNL N   1      -6.231  13.022  75.764  0.00  0.00    -0.398 OA
HETATM   66  H   UNL N   1      -6.031  13.483  74.909  0.00  0.00     0.209 HD
ENDBRANCH  64  65
ENDBRANCH  56  64
ENDBRANCH  51  52
ENDBRANCH  10  51
TORSDOF 22
ENDMDL
MODEL 9
REMARK VINA RESULT:      -7.8      3.148      7.401
REMARK  22 active torsions:
REMARK  status: ('A' for Active; 'I' for Inactive)
REMARK    1  A    between atoms: O_1  and  C_2 
REMARK    2  A    between atoms: O_1  and  C_45 
REMARK    3  A    between atoms: C_3  and  O_4 
REMARK    4  A    between atoms: C_5  and  O_6 
REMARK    5  A    between atoms: C_7  and  C_43 
REMARK    6  A    between atoms: C_9  and  O_10 
REMARK    7  A    between atoms: O_10  and  C_11 
REMARK    8  A    between atoms: C_12  and  C_35 
REMARK    9  A    between atoms: C_18  and  O_19 
REMARK   10  A    between atoms: C_21  and  O_22 
REMARK   11  A    between atoms: O_22  and  C_23 
REMARK   12  A    between atoms: C_25  and  C_32 
REMARK   13  A    between atoms: C_26  and  O_27 
REMARK   14  A    between atoms: C_28  and  O_29 
REMARK   15  A    between atoms: C_30  and  O_31 
REMARK   16  A    between atoms: C_32  and  O_33 
REMARK   17  A    between atoms: C_37  and  O_38 
REMARK   18  A    between atoms: C_39  and  O_40 
REMARK   19  A    between atoms: C_43  and  O_44 
REMARK   20  A    between atoms: C_48  and  O_49 
REMARK   21  A    between atoms: C_50  and  O_51 
REMARK   22  A    between atoms: C_52  and  O_53 
ROOT
HETATM    1  C   UNL N   1      -7.178  10.266  68.815  0.00  0.00     0.233 C 
HETATM    2  C   UNL N   1      -6.739  10.570  67.358  0.00  0.00     0.199 C 
HETATM    3  O   UNL N   1      -7.085  11.888  67.052  0.00  0.00    -0.337 OA
HETATM    4  C   UNL N   1      -6.942  12.936  67.914  0.00  0.00     0.089 A 
HETATM    5  C   UNL N   1      -6.597  12.706  69.262  0.00  0.00     0.079 A 
HETATM    6  C   UNL N   1      -6.438  11.284  69.649  0.00  0.00     0.196 C 
HETATM    7  O   UNL N   1      -5.759  10.935  70.600  0.00  0.00    -0.289 OA
HETATM    8  C   UNL N   1      -6.462  13.804  70.147  0.00  0.00     0.085 A 
HETATM    9  C   UNL N   1      -6.695  15.101  69.670  0.00  0.00     0.074 A 
HETATM   10  C   UNL N   1      -7.030  15.332  68.330  0.00  0.00     0.077 A 
HETATM   11  C   UNL N   1      -7.144  14.239  67.454  0.00  0.00     0.074 A 
ENDROOT
BRANCH   1  12
HETATM   12  O   UNL N   1      -8.584  10.483  68.894  0.00  0.00    -0.343 OA
BRANCH  12  13
HETATM   13  C   UNL N   1      -9.300   9.537  69.674  0.00  0.00     0.293 C 
HETATM   14  C   UNL N   1     -10.833   9.753  69.451  0.00  0.00     0.211 C 
HETATM   15  C   UNL N   1     -11.601   8.709  70.292  0.00  0.00     0.183 C 
HETATM   16  C   UNL N   1     -11.151   8.817  71.760  0.00  0.00     0.180 C 
HETATM   17  C   UNL N   1      -9.615   8.710  71.881  0.00  0.00     0.179 C 
HETATM   18  O   UNL N   1      -8.989   9.687  71.057  0.00  0.00    -0.348 OA
BRANCH  14  19
HETATM   19  O   UNL N   1     -11.307  11.038  69.856  0.00  0.00    -0.346 OA
BRANCH  19  20
HETATM   20  C   UNL N   1     -11.601  12.004  68.846  0.00  0.00     0.291 C 
HETATM   21  C   UNL N   1     -10.703  13.296  68.888  0.00  0.00     0.204 C 
HETATM   22  C   UNL N   1     -11.000  14.208  67.677  0.00  0.00     0.182 C 
HETATM   23  C   UNL N   1     -10.873  13.378  66.382  0.00  0.00     0.173 C 
HETATM   24  C   UNL N   1     -11.756  12.126  66.493  0.00  0.00     0.205 C 
HETATM   25  O   UNL N   1     -11.370  11.339  67.608  0.00  0.00    -0.356 OA
BRANCH  21  26
HETATM   26  O   UNL N   1     -10.831  14.059  70.055  0.00  0.00    -0.388 OA
HETATM   27  H   UNL N   1     -11.482  13.592  70.631  0.00  0.00     0.210 HD
ENDBRANCH  21  26
BRANCH  22  28
HETATM   28  O   UNL N   1     -12.258  14.842  67.786  0.00  0.00    -0.390 OA
HETATM   29  H   UNL N   1     -12.601  14.751  68.708  0.00  0.00     0.210 HD
ENDBRANCH  22  28
BRANCH  23  30
HETATM   30  O   UNL N   1     -11.178  14.102  65.212  0.00  0.00    -0.391 OA
HETATM   31  H   UNL N   1     -10.348  14.314  64.711  0.00  0.00     0.210 HD
ENDBRANCH  23  30
ENDBRANCH  19  20
ENDBRANCH  14  19
BRANCH  15  32
HETATM   32  O   UNL N   1     -11.374   7.411  69.806  0.00  0.00    -0.390 OA
HETATM   33  H   UNL N   1     -11.380   6.804  70.592  0.00  0.00     0.210 HD
ENDBRANCH  15  32
BRANCH  16  34
HETATM   34  O   UNL N   1     -11.778   7.848  72.560  0.00  0.00    -0.390 OA
HETATM   35  H   UNL N   1     -12.730   7.817  72.281  0.00  0.00     0.210 HD
ENDBRANCH  16  34
BRANCH  17  36
HETATM   36  C   UNL N   1      -9.025   7.290  71.690  0.00  0.00     0.198 C 
BRANCH  36  37
HETATM   37  O   UNL N   1      -9.037   6.590  72.905  0.00  0.00    -0.398 OA
HETATM   38  H   UNL N   1      -8.587   7.170  73.572  0.00  0.00     0.209 HD
ENDBRANCH  36  37
ENDBRANCH  17  36
ENDBRANCH  12  13
ENDBRANCH   1  12
BRANCH   2  39
HETATM   39  C   UNL N   1      -7.296   9.663  66.268  0.00  0.00    -0.023 A 
HETATM   40  C   UNL N   1      -6.749   8.375  66.128  0.00  0.00     0.013 A 
HETATM   41  C   UNL N   1      -7.199   7.511  65.128  0.00  0.00     0.040 A 
HETATM   42  C   UNL N   1      -8.202   7.914  64.244  0.00  0.00     0.098 A 
HETATM   43  C   UNL N   1      -8.769   9.195  64.372  0.00  0.00     0.099 A 
HETATM   44  C   UNL N   1      -8.324  10.059  65.386  0.00  0.00     0.049 A 
BRANCH  42  45
HETATM   45  O   UNL N   1      -8.607   7.064  63.276  0.00  0.00    -0.358 OA
HETATM   46  H   UNL N   1      -9.259   6.367  63.439  0.00  0.00     0.218 HD
ENDBRANCH  42  45
BRANCH  43  47
HETATM   47  O   UNL N   1      -9.734   9.592  63.516  0.00  0.00    -0.358 OA
HETATM   48  H   UNL N   1     -10.450  10.181  63.791  0.00  0.00     0.218 HD
ENDBRANCH  43  47
ENDBRANCH   2  39
BRANCH   8  49
HETATM   49  O   UNL N   1      -6.155  13.658  71.457  0.00  0.00    -0.360 OA
HETATM   50  H   UNL N   1      -6.796  13.685  72.174  0.00  0.00     0.217 HD
ENDBRANCH   8  49
BRANCH  10  51
HETATM   51  O   UNL N   1      -7.235  16.618  67.931  0.00  0.00    -0.318 OA
BRANCH  51  52
HETATM   52  C   UNL N   1      -8.150  17.501  68.492  0.00  0.00     0.298 C 
HETATM   53  C   UNL N   1      -9.483  17.494  67.692  0.00  0.00     0.205 C 
HETATM   54  C   UNL N   1      -9.289  18.227  66.348  0.00  0.00     0.183 C 
HETATM   55  C   UNL N   1      -8.693  19.627  66.583  0.00  0.00     0.180 C 
HETATM   56  C   UNL N   1      -7.387  19.452  67.394  0.00  0.00     0.179 C 
HETATM   57  O   UNL N   1      -7.641  18.823  68.645  0.00  0.00    -0.348 OA
BRANCH  53  58
HETATM   58  O   UNL N   1     -10.538  18.074  68.429  0.00  0.00    -0.388 OA
HETATM   59  H   UNL N   1     -10.435  17.855  69.389  0.00  0.00     0.210 HD
ENDBRANCH  53  58
BRANCH  54  60
HETATM   60  O   UNL N   1     -10.478  18.274  65.598  0.00  0.00    -0.390 OA
HETATM   61  H   UNL N   1     -11.008  19.055  65.905  0.00  0.00     0.210 HD
ENDBRANCH  54  60
BRANCH  55  62
HETATM   62  O   UNL N   1      -9.607  20.436  67.284  0.00  0.00    -0.390 OA
HETATM   63  H   UNL N   1      -9.367  20.392  68.246  0.00  0.00     0.210 HD
ENDBRANCH  55  62
BRANCH  56  64
HETATM   64  C   UNL N   1      -6.721  20.813  67.647  0.00  0.00     0.198 C 
BRANCH  64  65
HETATM   65  O   UNL N   1      -6.816  21.631  66.512  0.00  0.00    -0.398 OA
HETATM   66  H   UNL N   1      -6.324  22.468  66.716  0.00  0.00     0.209 HD
ENDBRANCH  64  65
ENDBRANCH  56  64
ENDBRANCH  51  52
ENDBRANCH  10  51
TORSDOF 22
ENDMDL
