# Supplementary material for: Structure-based computational screening of 470 natural quercetin derivatives for identification of SARS-CoV-2 Mpro inhibitor
Source: PeerJ. 2023 Mar 14;11:e14915. doi: 10.7717/peerj.14915 (PMC10022500; doi:10.7717/peerj.14915)
Supplement: Supplemental Information 1 [file peerj-11-14915-s001.zip › Screening 470 Quercetin Derivates as Anticovid/Docking results/39_uff_E=984.14_out.pdbqt]

MODEL 1
REMARK VINA RESULT:      -8.7      0.000      0.000
REMARK  22 active torsions:
REMARK  status: ('A' for Active; 'I' for Inactive)
REMARK    1  A    between atoms: O_1  and  C_2 
REMARK    2  A    between atoms: O_1  and  C_44 
REMARK    3  A    between atoms: C_3  and  O_4 
REMARK    4  A    between atoms: C_5  and  O_11 
REMARK    5  A    between atoms: C_8  and  O_9 
REMARK    6  A    between atoms: O_11  and  C_12 
REMARK    7  A    between atoms: C_12  and  C_13 
REMARK    8  A    between atoms: C_15  and  O_16 
REMARK    9  A    between atoms: O_16  and  C_17 
REMARK   10  A    between atoms: C_18  and  C_30 
REMARK   11  A    between atoms: C_24  and  O_25 
REMARK   12  A    between atoms: C_27  and  O_28 
REMARK   13  A    between atoms: C_32  and  O_33 
REMARK   14  A    between atoms: C_34  and  O_35 
REMARK   15  A    between atoms: C_38  and  O_39 
REMARK   16  A    between atoms: C_40  and  O_41 
REMARK   17  A    between atoms: C_42  and  O_43 
REMARK   18  A    between atoms: C_46  and  C_53 
REMARK   19  A    between atoms: C_47  and  O_48 
REMARK   20  A    between atoms: C_49  and  O_50 
REMARK   21  A    between atoms: C_51  and  O_52 
REMARK   22  A    between atoms: C_53  and  O_54 
ROOT
HETATM    1  C   UNL N   1     -10.800  14.821  67.145  0.00  0.00     0.180 C 
HETATM    2  O   UNL N   1     -10.873  13.464  67.569  0.00  0.00    -0.348 OA
HETATM    3  C   UNL N   1     -11.935  12.754  66.941  0.00  0.00     0.292 C 
HETATM    4  C   UNL N   1     -11.683  12.699  65.414  0.00  0.00     0.204 C 
HETATM    5  C   UNL N   1     -11.543  14.114  64.817  0.00  0.00     0.183 C 
HETATM    6  C   UNL N   1     -10.477  14.880  65.623  0.00  0.00     0.180 C 
ENDROOT
BRANCH   1   7
HETATM    7  C   UNL N   1      -9.696  15.479  67.987  0.00  0.00     0.205 C 
BRANCH   7   8
HETATM    8  O   UNL N   1      -9.928  16.865  68.193  0.00  0.00    -0.356 OA
BRANCH   8   9
HETATM    9  C   UNL N   1      -8.724  17.583  67.965  0.00  0.00     0.291 C 
HETATM   10  C   UNL N   1      -8.889  19.050  68.434  0.00  0.00     0.205 C 
HETATM   11  C   UNL N   1      -7.567  19.828  68.178  0.00  0.00     0.189 C 
HETATM   12  C   UNL N   1      -7.193  19.668  66.676  0.00  0.00     0.178 C 
HETATM   13  C   UNL N   1      -7.167  18.166  66.269  0.00  0.00     0.152 C 
HETATM   14  O   UNL N   1      -8.404  17.541  66.574  0.00  0.00    -0.351 OA
HETATM   15  C   UNL N   1      -5.962  17.352  66.778  0.00  0.00     0.042 C 
BRANCH  10  16
HETATM   16  O   UNL N   1      -9.966  19.637  67.749  0.00  0.00    -0.388 OA
HETATM   17  H   UNL N   1     -10.590  19.986  68.439  0.00  0.00     0.210 HD
ENDBRANCH  10  16
BRANCH  11  18
HETATM   18  O   UNL N   1      -6.597  19.321  69.090  0.00  0.00    -0.348 OA
BRANCH  18  19
HETATM   19  C   UNL N   1      -5.610  20.227  69.578  0.00  0.00     0.292 C 
HETATM   20  C   UNL N   1      -5.428  20.176  71.133  0.00  0.00     0.204 C 
HETATM   21  C   UNL N   1      -4.218  21.032  71.579  0.00  0.00     0.183 C 
HETATM   22  C   UNL N   1      -2.982  20.626  70.756  0.00  0.00     0.180 C 
HETATM   23  C   UNL N   1      -3.309  20.686  69.244  0.00  0.00     0.179 C 
HETATM   24  O   UNL N   1      -4.398  19.821  68.957  0.00  0.00    -0.348 OA
BRANCH  20  25
HETATM   25  O   UNL N   1      -6.571  20.574  71.846  0.00  0.00    -0.388 OA
HETATM   26  H   UNL N   1      -6.272  20.937  72.721  0.00  0.00     0.210 HD
ENDBRANCH  20  25
BRANCH  21  27
HETATM   27  O   UNL N   1      -4.479  22.417  71.485  0.00  0.00    -0.390 OA
HETATM   28  H   UNL N   1      -4.636  22.664  70.540  0.00  0.00     0.210 HD
ENDBRANCH  21  27
BRANCH  22  29
HETATM   29  O   UNL N   1      -1.864  21.408  71.099  0.00  0.00    -0.390 OA
HETATM   30  H   UNL N   1      -1.053  20.934  70.781  0.00  0.00     0.210 HD
ENDBRANCH  22  29
BRANCH  23  31
HETATM   31  C   UNL N   1      -2.104  20.225  68.409  0.00  0.00     0.198 C 
BRANCH  31  32
HETATM   32  O   UNL N   1      -1.321  19.314  69.135  0.00  0.00    -0.398 OA
HETATM   33  H   UNL N   1      -1.850  18.478  69.217  0.00  0.00     0.209 HD
ENDBRANCH  31  32
ENDBRANCH  23  31
ENDBRANCH  18  19
ENDBRANCH  11  18
BRANCH  12  34
HETATM   34  O   UNL N   1      -8.112  20.398  65.890  0.00  0.00    -0.390 OA
HETATM   35  H   UNL N   1      -8.879  19.824  65.631  0.00  0.00     0.210 HD
ENDBRANCH  12  34
ENDBRANCH   8   9
ENDBRANCH   7   8
ENDBRANCH   1   7
BRANCH   6  36
HETATM   36  O   UNL N   1     -10.335  16.195  65.145  0.00  0.00    -0.390 OA
HETATM   37  H   UNL N   1     -10.560  16.192  64.179  0.00  0.00     0.210 HD
ENDBRANCH   6  36
BRANCH   5  38
HETATM   38  O   UNL N   1     -12.773  14.804  64.774  0.00  0.00    -0.390 OA
HETATM   39  H   UNL N   1     -12.696  15.587  64.176  0.00  0.00     0.210 HD
ENDBRANCH   5  38
BRANCH   3  40
HETATM   40  O   UNL N   1     -11.987  11.407  67.390  0.00  0.00    -0.343 OA
BRANCH  40  41
HETATM   41  C   UNL N   1     -11.100  11.080  68.456  0.00  0.00     0.233 C 
HETATM   42  C   UNL N   1     -11.848  10.844  69.757  0.00  0.00     0.196 C 
HETATM   43  C   UNL N   1     -11.509   9.664  70.620  0.00  0.00     0.079 A 
HETATM   44  O   UNL N   1     -12.609  11.708  70.162  0.00  0.00    -0.289 OA
HETATM   45  C   UNL N   1     -10.385   8.889  70.230  0.00  0.00     0.089 A 
HETATM   46  C   UNL N   1     -12.195   9.319  71.821  0.00  0.00     0.085 A 
HETATM   47  O   UNL N   1      -9.737   9.163  69.074  0.00  0.00    -0.337 OA
HETATM   48  C   UNL N   1      -9.942   7.835  71.032  0.00  0.00     0.074 A 
HETATM   49  C   UNL N   1     -10.404   9.772  68.028  0.00  0.00     0.199 C 
HETATM   50  C   UNL N   1     -10.613   7.508  72.208  0.00  0.00     0.071 A 
HETATM   51  C   UNL N   1     -11.740   8.245  72.595  0.00  0.00     0.074 A 
BRANCH  49  52
HETATM   52  C   UNL N   1      -9.509   9.972  66.827  0.00  0.00    -0.023 A 
HETATM   53  C   UNL N   1      -9.816   9.392  65.584  0.00  0.00     0.013 A 
HETATM   54  C   UNL N   1      -8.964   9.584  64.490  0.00  0.00     0.040 A 
HETATM   55  C   UNL N   1      -7.791  10.334  64.627  0.00  0.00     0.098 A 
HETATM   56  C   UNL N   1      -7.472  10.908  65.870  0.00  0.00     0.099 A 
HETATM   57  C   UNL N   1      -8.336  10.732  66.959  0.00  0.00     0.049 A 
BRANCH  55  58
HETATM   58  O   UNL N   1      -6.978  10.491  63.560  0.00  0.00    -0.358 OA
HETATM   59  H   UNL N   1      -6.974  11.300  63.028  0.00  0.00     0.218 HD
ENDBRANCH  55  58
BRANCH  56  60
HETATM   60  O   UNL N   1      -6.333  11.618  66.018  0.00  0.00    -0.358 OA
HETATM   61  H   UNL N   1      -5.788  11.871  65.258  0.00  0.00     0.218 HD
ENDBRANCH  56  60
ENDBRANCH  49  52
BRANCH  50  62
HETATM   62  O   UNL N   1     -10.178   6.478  72.963  0.00  0.00    -0.361 OA
HETATM   63  H   UNL N   1     -10.041   5.595  72.591  0.00  0.00     0.217 HD
ENDBRANCH  50  62
BRANCH  46  64
HETATM   64  O   UNL N   1     -13.296   9.975  72.264  0.00  0.00    -0.360 OA
HETATM   65  H   UNL N   1     -14.027  10.270  71.714  0.00  0.00     0.217 HD
ENDBRANCH  46  64
ENDBRANCH  40  41
ENDBRANCH   3  40
BRANCH   4  66
HETATM   66  O   UNL N   1     -12.663  11.947  64.743  0.00  0.00    -0.388 OA
HETATM   67  H   UNL N   1     -13.416  12.553  64.522  0.00  0.00     0.210 HD
ENDBRANCH   4  66
TORSDOF 22
ENDMDL
MODEL 2
REMARK VINA RESULT:      -8.4      1.951      3.598
REMARK  22 active torsions:
REMARK  status: ('A' for Active; 'I' for Inactive)
REMARK    1  A    between atoms: O_1  and  C_2 
REMARK    2  A    between atoms: O_1  and  C_44 
REMARK    3  A    between atoms: C_3  and  O_4 
REMARK    4  A    between atoms: C_5  and  O_11 
REMARK    5  A    between atoms: C_8  and  O_9 
REMARK    6  A    between atoms: O_11  and  C_12 
REMARK    7  A    between atoms: C_12  and  C_13 
REMARK    8  A    between atoms: C_15  and  O_16 
REMARK    9  A    between atoms: O_16  and  C_17 
REMARK   10  A    between atoms: C_18  and  C_30 
REMARK   11  A    between atoms: C_24  and  O_25 
REMARK   12  A    between atoms: C_27  and  O_28 
REMARK   13  A    between atoms: C_32  and  O_33 
REMARK   14  A    between atoms: C_34  and  O_35 
REMARK   15  A    between atoms: C_38  and  O_39 
REMARK   16  A    between atoms: C_40  and  O_41 
REMARK   17  A    between atoms: C_42  and  O_43 
REMARK   18  A    between atoms: C_46  and  C_53 
REMARK   19  A    between atoms: C_47  and  O_48 
REMARK   20  A    between atoms: C_49  and  O_50 
REMARK   21  A    between atoms: C_51  and  O_52 
REMARK   22  A    between atoms: C_53  and  O_54 
ROOT
HETATM    1  C   UNL N   1     -11.350  15.204  69.615  0.00  0.00     0.180 C 
HETATM    2  O   UNL N   1     -11.693  13.970  68.992  0.00  0.00    -0.348 OA
HETATM    3  C   UNL N   1     -11.723  12.885  69.913  0.00  0.00     0.292 C 
HETATM    4  C   UNL N   1     -12.827  13.139  70.969  0.00  0.00     0.204 C 
HETATM    5  C   UNL N   1     -12.602  14.475  71.706  0.00  0.00     0.183 C 
HETATM    6  C   UNL N   1     -12.441  15.591  70.655  0.00  0.00     0.180 C 
ENDROOT
BRANCH   1   7
HETATM    7  C   UNL N   1     -11.243  16.242  68.488  0.00  0.00     0.205 C 
BRANCH   7   8
HETATM    8  O   UNL N   1     -10.904  17.533  68.974  0.00  0.00    -0.356 OA
BRANCH   8   9
HETATM    9  C   UNL N   1      -9.605  17.883  68.520  0.00  0.00     0.291 C 
HETATM   10  C   UNL N   1      -9.400  19.414  68.639  0.00  0.00     0.205 C 
HETATM   11  C   UNL N   1      -7.976  19.787  68.137  0.00  0.00     0.189 C 
HETATM   12  C   UNL N   1      -7.806  19.221  66.697  0.00  0.00     0.178 C 
HETATM   13  C   UNL N   1      -8.147  17.703  66.654  0.00  0.00     0.152 C 
HETATM   14  O   UNL N   1      -9.451  17.467  67.163  0.00  0.00    -0.351 OA
HETATM   15  C   UNL N   1      -7.098  16.761  67.276  0.00  0.00     0.042 C 
BRANCH  10  16
HETATM   16  O   UNL N   1     -10.392  20.073  67.893  0.00  0.00    -0.388 OA
HETATM   17  H   UNL N   1     -10.044  20.162  66.968  0.00  0.00     0.210 HD
ENDBRANCH  10  16
BRANCH  11  18
HETATM   18  O   UNL N   1      -7.048  19.277  69.090  0.00  0.00    -0.348 OA
BRANCH  18  19
HETATM   19  C   UNL N   1      -5.950  20.110  69.456  0.00  0.00     0.292 C 
HETATM   20  C   UNL N   1      -5.598  20.049  70.981  0.00  0.00     0.204 C 
HETATM   21  C   UNL N   1      -4.288  20.816  71.280  0.00  0.00     0.183 C 
HETATM   22  C   UNL N   1      -3.185  20.322  70.328  0.00  0.00     0.180 C 
HETATM   23  C   UNL N   1      -3.675  20.404  68.861  0.00  0.00     0.179 C 
HETATM   24  O   UNL N   1      -4.847  19.619  68.707  0.00  0.00    -0.348 OA
BRANCH  20  25
HETATM   25  O   UNL N   1      -6.622  20.528  71.814  0.00  0.00    -0.388 OA
HETATM   26  H   UNL N   1      -6.317  20.435  72.755  0.00  0.00     0.210 HD
ENDBRANCH  20  25
BRANCH  21  27
HETATM   27  O   UNL N   1      -4.458  22.217  71.203  0.00  0.00    -0.390 OA
HETATM   28  H   UNL N   1      -4.564  22.489  70.258  0.00  0.00     0.210 HD
ENDBRANCH  21  27
BRANCH  22  29
HETATM   29  O   UNL N   1      -1.982  21.022  70.536  0.00  0.00    -0.390 OA
HETATM   30  H   UNL N   1      -1.754  21.492  69.692  0.00  0.00     0.210 HD
ENDBRANCH  22  29
BRANCH  23  31
HETATM   31  C   UNL N   1      -2.607  19.856  67.901  0.00  0.00     0.198 C 
BRANCH  31  32
HETATM   32  O   UNL N   1      -3.109  19.785  66.594  0.00  0.00    -0.398 OA
HETATM   33  H   UNL N   1      -2.338  19.606  65.995  0.00  0.00     0.209 HD
ENDBRANCH  31  32
ENDBRANCH  23  31
ENDBRANCH  18  19
ENDBRANCH  11  18
BRANCH  12  34
HETATM   34  O   UNL N   1      -8.624  19.958  65.811  0.00  0.00    -0.390 OA
HETATM   35  H   UNL N   1      -8.972  19.369  65.092  0.00  0.00     0.210 HD
ENDBRANCH  12  34
ENDBRANCH   8   9
ENDBRANCH   7   8
ENDBRANCH   1   7
BRANCH   6  36
HETATM   36  O   UNL N   1     -12.194  16.829  71.272  0.00  0.00    -0.390 OA
HETATM   37  H   UNL N   1     -11.226  16.874  71.484  0.00  0.00     0.210 HD
ENDBRANCH   6  36
BRANCH   5  38
HETATM   38  O   UNL N   1     -11.507  14.421  72.594  0.00  0.00    -0.390 OA
HETATM   39  H   UNL N   1     -11.667  15.030  73.357  0.00  0.00     0.210 HD
ENDBRANCH   5  38
BRANCH   3  40
HETATM   40  O   UNL N   1     -12.062  11.669  69.260  0.00  0.00    -0.343 OA
BRANCH  40  41
HETATM   41  C   UNL N   1     -10.961  10.853  68.871  0.00  0.00     0.233 C 
HETATM   42  C   UNL N   1     -11.018   9.482  69.522  0.00  0.00     0.196 C 
HETATM   43  C   UNL N   1     -10.762   8.247  68.708  0.00  0.00     0.079 A 
HETATM   44  O   UNL N   1     -11.117   9.412  70.737  0.00  0.00    -0.289 OA
HETATM   45  C   UNL N   1     -10.335   8.443  67.368  0.00  0.00     0.089 A 
HETATM   46  C   UNL N   1     -10.858   6.916  69.209  0.00  0.00     0.085 A 
HETATM   47  O   UNL N   1     -10.274   9.690  66.848  0.00  0.00    -0.337 OA
HETATM   48  C   UNL N   1      -9.979   7.350  66.575  0.00  0.00     0.074 A 
HETATM   49  C   UNL N   1     -11.087  10.692  67.342  0.00  0.00     0.199 C 
HETATM   50  C   UNL N   1     -10.068   6.053  67.073  0.00  0.00     0.071 A 
HETATM   51  C   UNL N   1     -10.514   5.839  68.384  0.00  0.00     0.074 A 
BRANCH  49  52
HETATM   52  C   UNL N   1     -10.878  12.001  66.615  0.00  0.00    -0.023 A 
HETATM   53  C   UNL N   1      -9.702  12.751  66.787  0.00  0.00     0.013 A 
HETATM   54  C   UNL N   1      -9.537  13.965  66.110  0.00  0.00     0.040 A 
HETATM   55  C   UNL N   1     -10.548  14.454  65.274  0.00  0.00     0.098 A 
HETATM   56  C   UNL N   1     -11.732  13.715  65.106  0.00  0.00     0.099 A 
HETATM   57  C   UNL N   1     -11.887  12.490  65.768  0.00  0.00     0.049 A 
BRANCH  55  58
HETATM   58  O   UNL N   1     -10.372  15.636  64.645  0.00  0.00    -0.358 OA
HETATM   59  H   UNL N   1     -10.356  16.478  65.121  0.00  0.00     0.218 HD
ENDBRANCH  55  58
BRANCH  56  60
HETATM   60  O   UNL N   1     -12.721  14.186  64.317  0.00  0.00    -0.358 OA
HETATM   61  H   UNL N   1     -12.610  14.988  63.785  0.00  0.00     0.218 HD
ENDBRANCH  56  60
ENDBRANCH  49  52
BRANCH  50  62
HETATM   62  O   UNL N   1      -9.733   5.009  66.287  0.00  0.00    -0.361 OA
HETATM   63  H   UNL N   1      -8.970   4.446  66.484  0.00  0.00     0.217 HD
ENDBRANCH  50  62
BRANCH  46  64
HETATM   64  O   UNL N   1     -11.285   6.622  70.461  0.00  0.00    -0.360 OA
HETATM   65  H   UNL N   1     -11.530   5.746  70.775  0.00  0.00     0.217 HD
ENDBRANCH  46  64
ENDBRANCH  40  41
ENDBRANCH   3  40
BRANCH   4  66
HETATM   66  O   UNL N   1     -12.955  12.066  71.868  0.00  0.00    -0.388 OA
HETATM   67  H   UNL N   1     -13.392  11.316  71.389  0.00  0.00     0.210 HD
ENDBRANCH   4  66
TORSDOF 22
ENDMDL
MODEL 3
REMARK VINA RESULT:      -8.3      1.844      2.830
REMARK  22 active torsions:
REMARK  status: ('A' for Active; 'I' for Inactive)
REMARK    1  A    between atoms: O_1  and  C_2 
REMARK    2  A    between atoms: O_1  and  C_44 
REMARK    3  A    between atoms: C_3  and  O_4 
REMARK    4  A    between atoms: C_5  and  O_11 
REMARK    5  A    between atoms: C_8  and  O_9 
REMARK    6  A    between atoms: O_11  and  C_12 
REMARK    7  A    between atoms: C_12  and  C_13 
REMARK    8  A    between atoms: C_15  and  O_16 
REMARK    9  A    between atoms: O_16  and  C_17 
REMARK   10  A    between atoms: C_18  and  C_30 
REMARK   11  A    between atoms: C_24  and  O_25 
REMARK   12  A    between atoms: C_27  and  O_28 
REMARK   13  A    between atoms: C_32  and  O_33 
REMARK   14  A    between atoms: C_34  and  O_35 
REMARK   15  A    between atoms: C_38  and  O_39 
REMARK   16  A    between atoms: C_40  and  O_41 
REMARK   17  A    between atoms: C_42  and  O_43 
REMARK   18  A    between atoms: C_46  and  C_53 
REMARK   19  A    between atoms: C_47  and  O_48 
REMARK   20  A    between atoms: C_49  and  O_50 
REMARK   21  A    between atoms: C_51  and  O_52 
REMARK   22  A    between atoms: C_53  and  O_54 
ROOT
HETATM    1  C   UNL N   1     -11.837  13.774  65.893  0.00  0.00     0.180 C 
HETATM    2  O   UNL N   1     -10.905  12.892  66.510  0.00  0.00    -0.348 OA
HETATM    3  C   UNL N   1     -11.050  11.548  66.064  0.00  0.00     0.292 C 
HETATM    4  C   UNL N   1     -10.748  11.476  64.547  0.00  0.00     0.204 C 
HETATM    5  C   UNL N   1     -11.668  12.420  63.746  0.00  0.00     0.183 C 
HETATM    6  C   UNL N   1     -11.573  13.830  64.360  0.00  0.00     0.180 C 
ENDROOT
BRANCH   1   7
HETATM    7  C   UNL N   1     -11.639  15.146  66.555  0.00  0.00     0.205 C 
BRANCH   7   8
HETATM    8  O   UNL N   1     -10.888  16.035  65.741  0.00  0.00    -0.356 OA
BRANCH   8   9
HETATM    9  C   UNL N   1      -9.941  16.726  66.545  0.00  0.00     0.291 C 
HETATM   10  C   UNL N   1      -8.510  16.241  66.206  0.00  0.00     0.205 C 
HETATM   11  C   UNL N   1      -7.482  17.001  67.093  0.00  0.00     0.189 C 
HETATM   12  C   UNL N   1      -7.894  16.813  68.582  0.00  0.00     0.178 C 
HETATM   13  C   UNL N   1      -9.382  17.215  68.800  0.00  0.00     0.152 C 
HETATM   14  O   UNL N   1     -10.232  16.492  67.923  0.00  0.00    -0.351 OA
HETATM   15  C   UNL N   1      -9.679  18.727  68.785  0.00  0.00     0.042 C 
BRANCH  10  16
HETATM   16  O   UNL N   1      -8.431  14.853  66.411  0.00  0.00    -0.388 OA
HETATM   17  H   UNL N   1      -9.072  14.433  65.780  0.00  0.00     0.210 HD
ENDBRANCH  10  16
BRANCH  11  18
HETATM   18  O   UNL N   1      -7.462  18.354  66.647  0.00  0.00    -0.348 OA
BRANCH  18  19
HETATM   19  C   UNL N   1      -6.314  19.139  66.964  0.00  0.00     0.292 C 
HETATM   20  C   UNL N   1      -6.647  20.434  67.779  0.00  0.00     0.204 C 
HETATM   21  C   UNL N   1      -5.354  21.136  68.257  0.00  0.00     0.183 C 
HETATM   22  C   UNL N   1      -4.461  20.113  68.980  0.00  0.00     0.180 C 
HETATM   23  C   UNL N   1      -4.241  18.872  68.080  0.00  0.00     0.179 C 
HETATM   24  O   UNL N   1      -5.495  18.290  67.756  0.00  0.00    -0.348 OA
BRANCH  20  25
HETATM   25  O   UNL N   1      -7.446  21.351  67.077  0.00  0.00    -0.388 OA
HETATM   26  H   UNL N   1      -8.335  21.380  67.518  0.00  0.00     0.210 HD
ENDBRANCH  20  25
BRANCH  21  27
HETATM   27  O   UNL N   1      -4.669  21.775  67.199  0.00  0.00    -0.390 OA
HETATM   28  H   UNL N   1      -4.988  22.707  67.110  0.00  0.00     0.210 HD
ENDBRANCH  21  27
BRANCH  22  29
HETATM   29  O   UNL N   1      -3.252  20.698  69.398  0.00  0.00    -0.390 OA
HETATM   30  H   UNL N   1      -2.681  19.980  69.775  0.00  0.00     0.210 HD
ENDBRANCH  22  29
BRANCH  23  31
HETATM   31  C   UNL N   1      -3.401  17.813  68.812  0.00  0.00     0.198 C 
BRANCH  31  32
HETATM   32  O   UNL N   1      -3.565  17.926  70.200  0.00  0.00    -0.398 OA
HETATM   33  H   UNL N   1      -2.771  17.507  70.622  0.00  0.00     0.209 HD
ENDBRANCH  31  32
ENDBRANCH  23  31
ENDBRANCH  18  19
ENDBRANCH  11  18
BRANCH  12  34
HETATM   34  O   UNL N   1      -7.662  15.472  68.961  0.00  0.00    -0.390 OA
HETATM   35  H   UNL N   1      -7.374  15.426  69.909  0.00  0.00     0.210 HD
ENDBRANCH  12  34
ENDBRANCH   8   9
ENDBRANCH   7   8
ENDBRANCH   1   7
BRANCH   6  36
HETATM   36  O   UNL N   1     -12.425  14.727  63.691  0.00  0.00    -0.390 OA
HETATM   37  H   UNL N   1     -13.174  14.947  64.303  0.00  0.00     0.210 HD
ENDBRANCH   6  36
BRANCH   5  38
HETATM   38  O   UNL N   1     -12.999  11.954  63.691  0.00  0.00    -0.390 OA
HETATM   39  H   UNL N   1     -13.067  11.217  63.034  0.00  0.00     0.210 HD
ENDBRANCH   5  38
BRANCH   3  40
HETATM   40  O   UNL N   1     -10.112  10.693  66.703  0.00  0.00    -0.343 OA
BRANCH  40  41
HETATM   41  C   UNL N   1      -9.933  10.911  68.099  0.00  0.00     0.233 C 
HETATM   42  C   UNL N   1     -11.132  10.436  68.901  0.00  0.00     0.196 C 
HETATM   43  C   UNL N   1     -10.934   9.630  70.152  0.00  0.00     0.079 A 
HETATM   44  O   UNL N   1     -12.241  10.851  68.602  0.00  0.00    -0.289 OA
HETATM   45  C   UNL N   1      -9.598   9.469  70.603  0.00  0.00     0.089 A 
HETATM   46  C   UNL N   1     -11.992   9.082  70.935  0.00  0.00     0.085 A 
HETATM   47  O   UNL N   1      -8.568   9.939  69.862  0.00  0.00    -0.337 OA
HETATM   48  C   UNL N   1      -9.334   8.819  71.810  0.00  0.00     0.074 A 
HETATM   49  C   UNL N   1      -8.698  10.074  68.493  0.00  0.00     0.199 C 
HETATM   50  C   UNL N   1     -10.372   8.292  72.574  0.00  0.00     0.071 A 
HETATM   51  C   UNL N   1     -11.696   8.419  72.131  0.00  0.00     0.074 A 
BRANCH  49  52
HETATM   52  C   UNL N   1      -7.432  10.596  67.853  0.00  0.00    -0.023 A 
HETATM   53  C   UNL N   1      -6.492   9.724  67.277  0.00  0.00     0.013 A 
HETATM   54  C   UNL N   1      -5.323  10.232  66.701  0.00  0.00     0.040 A 
HETATM   55  C   UNL N   1      -5.066  11.608  66.711  0.00  0.00     0.098 A 
HETATM   56  C   UNL N   1      -5.996  12.486  67.296  0.00  0.00     0.099 A 
HETATM   57  C   UNL N   1      -7.177  11.977  67.853  0.00  0.00     0.049 A 
BRANCH  55  58
HETATM   58  O   UNL N   1      -3.923  12.072  66.162  0.00  0.00    -0.358 OA
HETATM   59  H   UNL N   1      -3.341  11.512  65.630  0.00  0.00     0.218 HD
ENDBRANCH  55  58
BRANCH  56  60
HETATM   60  O   UNL N   1      -5.751  13.813  67.327  0.00  0.00    -0.358 OA
HETATM   61  H   UNL N   1      -5.688  14.300  68.162  0.00  0.00     0.218 HD
ENDBRANCH  56  60
ENDBRANCH  49  52
BRANCH  50  62
HETATM   62  O   UNL N   1     -10.097   7.657  73.731  0.00  0.00    -0.361 OA
HETATM   63  H   UNL N   1      -9.277   7.157  73.857  0.00  0.00     0.217 HD
ENDBRANCH  50  62
BRANCH  46  64
HETATM   64  O   UNL N   1     -13.297   9.155  70.577  0.00  0.00    -0.360 OA
HETATM   65  H   UNL N   1     -13.624   9.414  69.711  0.00  0.00     0.217 HD
ENDBRANCH  46  64
ENDBRANCH  40  41
ENDBRANCH   3  40
BRANCH   4  66
HETATM   66  O   UNL N   1     -10.805  10.159  64.059  0.00  0.00    -0.388 OA
HETATM   67  H   UNL N   1     -10.898  10.201  63.073  0.00  0.00     0.210 HD
ENDBRANCH   4  66
TORSDOF 22
ENDMDL
MODEL 4
REMARK VINA RESULT:      -8.1      2.828      9.589
REMARK  22 active torsions:
REMARK  status: ('A' for Active; 'I' for Inactive)
REMARK    1  A    between atoms: O_1  and  C_2 
REMARK    2  A    between atoms: O_1  and  C_44 
REMARK    3  A    between atoms: C_3  and  O_4 
REMARK    4  A    between atoms: C_5  and  O_11 
REMARK    5  A    between atoms: C_8  and  O_9 
REMARK    6  A    between atoms: O_11  and  C_12 
REMARK    7  A    between atoms: C_12  and  C_13 
REMARK    8  A    between atoms: C_15  and  O_16 
REMARK    9  A    between atoms: O_16  and  C_17 
REMARK   10  A    between atoms: C_18  and  C_30 
REMARK   11  A    between atoms: C_24  and  O_25 
REMARK   12  A    between atoms: C_27  and  O_28 
REMARK   13  A    between atoms: C_32  and  O_33 
REMARK   14  A    between atoms: C_34  and  O_35 
REMARK   15  A    between atoms: C_38  and  O_39 
REMARK   16  A    between atoms: C_40  and  O_41 
REMARK   17  A    between atoms: C_42  and  O_43 
REMARK   18  A    between atoms: C_46  and  C_53 
REMARK   19  A    between atoms: C_47  and  O_48 
REMARK   20  A    between atoms: C_49  and  O_50 
REMARK   21  A    between atoms: C_51  and  O_52 
REMARK   22  A    between atoms: C_53  and  O_54 
ROOT
HETATM    1  C   UNL N   1      -7.992  18.722  66.630  0.00  0.00     0.180 C 
HETATM    2  O   UNL N   1      -6.863  18.034  67.159  0.00  0.00    -0.348 OA
HETATM    3  C   UNL N   1      -5.657  18.777  67.019  0.00  0.00     0.292 C 
HETATM    4  C   UNL N   1      -5.765  20.088  67.836  0.00  0.00     0.204 C 
HETATM    5  C   UNL N   1      -6.980  20.928  67.393  0.00  0.00     0.183 C 
HETATM    6  C   UNL N   1      -8.234  20.032  67.435  0.00  0.00     0.180 C 
ENDROOT
BRANCH   1   7
HETATM    7  C   UNL N   1      -9.181  17.756  66.745  0.00  0.00     0.205 C 
BRANCH   7   8
HETATM    8  O   UNL N   1      -9.382  17.003  65.558  0.00  0.00    -0.356 OA
BRANCH   8   9
HETATM    9  C   UNL N   1     -10.077  15.805  65.870  0.00  0.00     0.291 C 
HETATM   10  C   UNL N   1      -9.367  15.073  67.036  0.00  0.00     0.205 C 
HETATM   11  C   UNL N   1     -10.135  13.762  67.369  0.00  0.00     0.189 C 
HETATM   12  C   UNL N   1     -10.259  12.928  66.061  0.00  0.00     0.178 C 
HETATM   13  C   UNL N   1     -10.874  13.782  64.915  0.00  0.00     0.152 C 
HETATM   14  O   UNL N   1     -10.122  14.969  64.713  0.00  0.00    -0.351 OA
HETATM   15  C   UNL N   1     -12.386  14.061  65.021  0.00  0.00     0.042 C 
BRANCH  10  16
HETATM   16  O   UNL N   1      -8.036  14.806  66.672  0.00  0.00    -0.388 OA
HETATM   17  H   UNL N   1      -7.583  15.685  66.577  0.00  0.00     0.210 HD
ENDBRANCH  10  16
BRANCH  11  18
HETATM   18  O   UNL N   1     -11.377  14.139  67.954  0.00  0.00    -0.348 OA
BRANCH  18  19
HETATM   19  C   UNL N   1     -11.519  13.983  69.365  0.00  0.00     0.292 C 
HETATM   20  C   UNL N   1     -12.329  15.137  70.045  0.00  0.00     0.204 C 
HETATM   21  C   UNL N   1     -12.615  14.815  71.531  0.00  0.00     0.183 C 
HETATM   22  C   UNL N   1     -13.248  13.416  71.632  0.00  0.00     0.180 C 
HETATM   23  C   UNL N   1     -12.366  12.380  70.892  0.00  0.00     0.179 C 
HETATM   24  O   UNL N   1     -12.225  12.761  69.531  0.00  0.00    -0.348 OA
BRANCH  20  25
HETATM   25  O   UNL N   1     -11.708  16.393  69.949  0.00  0.00    -0.388 OA
HETATM   26  H   UNL N   1     -11.123  16.504  70.743  0.00  0.00     0.210 HD
ENDBRANCH  20  25
BRANCH  21  27
HETATM   27  O   UNL N   1     -11.458  14.927  72.334  0.00  0.00    -0.390 OA
HETATM   28  H   UNL N   1     -10.938  15.722  72.061  0.00  0.00     0.210 HD
ENDBRANCH  21  27
BRANCH  22  29
HETATM   29  O   UNL N   1     -13.488  13.062  72.972  0.00  0.00    -0.390 OA
HETATM   30  H   UNL N   1     -12.797  13.502  73.532  0.00  0.00     0.210 HD
ENDBRANCH  22  29
BRANCH  23  31
HETATM   31  C   UNL N   1     -13.016  10.988  70.931  0.00  0.00     0.198 C 
BRANCH  31  32
HETATM   32  O   UNL N   1     -13.058  10.501  72.245  0.00  0.00    -0.398 OA
HETATM   33  H   UNL N   1     -13.924  10.791  72.634  0.00  0.00     0.209 HD
ENDBRANCH  31  32
ENDBRANCH  23  31
ENDBRANCH  18  19
ENDBRANCH  11  18
BRANCH  12  34
HETATM   34  O   UNL N   1      -8.984  12.431  65.705  0.00  0.00    -0.390 OA
HETATM   35  H   UNL N   1      -8.296  13.139  65.810  0.00  0.00     0.210 HD
ENDBRANCH  12  34
ENDBRANCH   8   9
ENDBRANCH   7   8
ENDBRANCH   1   7
BRANCH   6  36
HETATM   36  O   UNL N   1      -9.369  20.739  67.001  0.00  0.00    -0.390 OA
HETATM   37  H   UNL N   1     -10.089  20.079  66.827  0.00  0.00     0.210 HD
ENDBRANCH   6  36
BRANCH   5  38
HETATM   38  O   UNL N   1      -6.792  21.518  66.125  0.00  0.00    -0.390 OA
HETATM   39  H   UNL N   1      -7.592  21.366  65.564  0.00  0.00     0.210 HD
ENDBRANCH   5  38
BRANCH   3  40
HETATM   40  O   UNL N   1      -4.550  18.062  67.548  0.00  0.00    -0.343 OA
BRANCH  40  41
HETATM   41  C   UNL N   1      -4.862  17.102  68.554  0.00  0.00     0.233 C 
HETATM   42  C   UNL N   1      -4.763  15.682  68.027  0.00  0.00     0.196 C 
HETATM   43  C   UNL N   1      -4.065  14.623  68.831  0.00  0.00     0.079 A 
HETATM   44  O   UNL N   1      -5.391  15.381  67.023  0.00  0.00    -0.289 OA
HETATM   45  C   UNL N   1      -3.646  14.988  70.137  0.00  0.00     0.089 A 
HETATM   46  C   UNL N   1      -3.861  13.282  68.395  0.00  0.00     0.085 A 
HETATM   47  O   UNL N   1      -3.786  16.263  70.567  0.00  0.00    -0.337 OA
HETATM   48  C   UNL N   1      -3.080  14.035  70.988  0.00  0.00     0.074 A 
HETATM   49  C   UNL N   1      -3.807  17.306  69.660  0.00  0.00     0.199 C 
HETATM   50  C   UNL N   1      -2.889  12.724  70.559  0.00  0.00     0.071 A 
HETATM   51  C   UNL N   1      -3.274  12.354  69.263  0.00  0.00     0.074 A 
BRANCH  49  52
HETATM   52  C   UNL N   1      -3.953  18.646  70.343  0.00  0.00    -0.023 A 
HETATM   53  C   UNL N   1      -2.867  19.532  70.454  0.00  0.00     0.013 A 
HETATM   54  C   UNL N   1      -3.026  20.762  71.101  0.00  0.00     0.040 A 
HETATM   55  C   UNL N   1      -4.259  21.114  71.664  0.00  0.00     0.098 A 
HETATM   56  C   UNL N   1      -5.347  20.229  71.567  0.00  0.00     0.099 A 
HETATM   57  C   UNL N   1      -5.191  19.006  70.901  0.00  0.00     0.049 A 
BRANCH  55  58
HETATM   58  O   UNL N   1      -4.382  22.300  72.296  0.00  0.00    -0.358 OA
HETATM   59  H   UNL N   1      -4.836  23.055  71.895  0.00  0.00     0.218 HD
ENDBRANCH  55  58
BRANCH  56  60
HETATM   60  O   UNL N   1      -6.535  20.550  72.122  0.00  0.00    -0.358 OA
HETATM   61  H   UNL N   1      -6.611  21.237  72.800  0.00  0.00     0.218 HD
ENDBRANCH  56  60
ENDBRANCH  49  52
BRANCH  50  62
HETATM   62  O   UNL N   1      -2.329  11.822  71.389  0.00  0.00    -0.361 OA
HETATM   63  H   UNL N   1      -2.668  11.673  72.284  0.00  0.00     0.217 HD
ENDBRANCH  50  62
BRANCH  46  64
HETATM   64  O   UNL N   1      -4.197  12.842  67.158  0.00  0.00    -0.360 OA
HETATM   65  H   UNL N   1      -4.386  11.929  66.923  0.00  0.00     0.217 HD
ENDBRANCH  46  64
ENDBRANCH  40  41
ENDBRANCH   3  40
BRANCH   4  66
HETATM   66  O   UNL N   1      -4.575  20.835  67.796  0.00  0.00    -0.388 OA
HETATM   67  H   UNL N   1      -4.057  20.544  67.002  0.00  0.00     0.210 HD
ENDBRANCH   4  66
TORSDOF 22
ENDMDL
MODEL 5
REMARK VINA RESULT:      -8.0      3.311      9.841
REMARK  22 active torsions:
REMARK  status: ('A' for Active; 'I' for Inactive)
REMARK    1  A    between atoms: O_1  and  C_2 
REMARK    2  A    between atoms: O_1  and  C_44 
REMARK    3  A    between atoms: C_3  and  O_4 
REMARK    4  A    between atoms: C_5  and  O_11 
REMARK    5  A    between atoms: C_8  and  O_9 
REMARK    6  A    between atoms: O_11  and  C_12 
REMARK    7  A    between atoms: C_12  and  C_13 
REMARK    8  A    between atoms: C_15  and  O_16 
REMARK    9  A    between atoms: O_16  and  C_17 
REMARK   10  A    between atoms: C_18  and  C_30 
REMARK   11  A    between atoms: C_24  and  O_25 
REMARK   12  A    between atoms: C_27  and  O_28 
REMARK   13  A    between atoms: C_32  and  O_33 
REMARK   14  A    between atoms: C_34  and  O_35 
REMARK   15  A    between atoms: C_38  and  O_39 
REMARK   16  A    between atoms: C_40  and  O_41 
REMARK   17  A    between atoms: C_42  and  O_43 
REMARK   18  A    between atoms: C_46  and  C_53 
REMARK   19  A    between atoms: C_47  and  O_48 
REMARK   20  A    between atoms: C_49  and  O_50 
REMARK   21  A    between atoms: C_51  and  O_52 
REMARK   22  A    between atoms: C_53  and  O_54 
ROOT
HETATM    1  C   UNL N   1     -10.162  12.149  64.594  0.00  0.00     0.180 C 
HETATM    2  O   UNL N   1      -9.868  12.551  65.928  0.00  0.00    -0.348 OA
HETATM    3  C   UNL N   1     -10.371  13.848  66.230  0.00  0.00     0.292 C 
HETATM    4  C   UNL N   1     -11.916  13.835  66.130  0.00  0.00     0.204 C 
HETATM    5  C   UNL N   1     -12.386  13.377  64.734  0.00  0.00     0.183 C 
HETATM    6  C   UNL N   1     -11.703  12.035  64.406  0.00  0.00     0.180 C 
ENDROOT
BRANCH   1   7
HETATM    7  C   UNL N   1      -9.462  10.798  64.384  0.00  0.00     0.205 C 
BRANCH   7   8
HETATM    8  O   UNL N   1     -10.207   9.714  64.920  0.00  0.00    -0.356 OA
BRANCH   8   9
HETATM    9  C   UNL N   1      -9.583   9.254  66.109  0.00  0.00     0.291 C 
HETATM   10  C   UNL N   1     -10.592   9.297  67.284  0.00  0.00     0.205 C 
HETATM   11  C   UNL N   1      -9.898   8.793  68.582  0.00  0.00     0.189 C 
HETATM   12  C   UNL N   1      -8.610   9.639  68.803  0.00  0.00     0.178 C 
HETATM   13  C   UNL N   1      -7.717   9.630  67.528  0.00  0.00     0.152 C 
HETATM   14  O   UNL N   1      -8.451  10.074  66.397  0.00  0.00    -0.351 OA
HETATM   15  C   UNL N   1      -6.953   8.321  67.251  0.00  0.00     0.042 C 
BRANCH  10  16
HETATM   16  O   UNL N   1     -11.066  10.611  67.437  0.00  0.00    -0.388 OA
HETATM   17  H   UNL N   1     -11.583  10.633  68.285  0.00  0.00     0.210 HD
ENDBRANCH  10  16
BRANCH  11  18
HETATM   18  O   UNL N   1      -9.673   7.396  68.422  0.00  0.00    -0.348 OA
BRANCH  18  19
HETATM   19  C   UNL N   1     -10.162   6.526  69.441  0.00  0.00     0.292 C 
HETATM   20  C   UNL N   1      -9.081   6.138  70.506  0.00  0.00     0.204 C 
HETATM   21  C   UNL N   1      -9.716   5.358  71.682  0.00  0.00     0.183 C 
HETATM   22  C   UNL N   1     -10.920   6.149  72.222  0.00  0.00     0.180 C 
HETATM   23  C   UNL N   1     -11.889   6.495  71.064  0.00  0.00     0.179 C 
HETATM   24  O   UNL N   1     -11.202   7.254  70.080  0.00  0.00    -0.348 OA
BRANCH  20  25
HETATM   25  O   UNL N   1      -8.010   5.399  69.977  0.00  0.00    -0.388 OA
HETATM   26  H   UNL N   1      -7.930   5.628  69.014  0.00  0.00     0.210 HD
ENDBRANCH  20  25
BRANCH  21  27
HETATM   27  O   UNL N   1     -10.073   4.040  71.319  0.00  0.00    -0.390 OA
HETATM   28  H   UNL N   1      -9.300   3.587  70.901  0.00  0.00     0.210 HD
ENDBRANCH  21  27
BRANCH  22  29
HETATM   29  O   UNL N   1     -11.555   5.456  73.268  0.00  0.00    -0.390 OA
HETATM   30  H   UNL N   1     -12.478   5.239  72.974  0.00  0.00     0.210 HD
ENDBRANCH  22  29
BRANCH  23  31
HETATM   31  C   UNL N   1     -13.067   7.339  71.576  0.00  0.00     0.198 C 
BRANCH  31  32
HETATM   32  O   UNL N   1     -12.686   8.087  72.700  0.00  0.00    -0.398 OA
HETATM   33  H   UNL N   1     -11.958   7.585  73.150  0.00  0.00     0.209 HD
ENDBRANCH  31  32
ENDBRANCH  23  31
ENDBRANCH  18  19
ENDBRANCH  11  18
BRANCH  12  34
HETATM   34  O   UNL N   1      -8.976  10.954  69.166  0.00  0.00    -0.390 OA
HETATM   35  H   UNL N   1      -9.340  11.441  68.382  0.00  0.00     0.210 HD
ENDBRANCH  12  34
ENDBRANCH   8   9
ENDBRANCH   7   8
ENDBRANCH   1   7
BRANCH   6  36
HETATM   36  O   UNL N   1     -12.066  11.589  63.123  0.00  0.00    -0.390 OA
HETATM   37  H   UNL N   1     -12.847  10.985  63.221  0.00  0.00     0.210 HD
ENDBRANCH   6  36
BRANCH   5  38
HETATM   38  O   UNL N   1     -12.147  14.351  63.741  0.00  0.00    -0.390 OA
HETATM   39  H   UNL N   1     -12.808  15.082  63.825  0.00  0.00     0.210 HD
ENDBRANCH   5  38
BRANCH   3  40
HETATM   40  O   UNL N   1     -10.056  14.222  67.564  0.00  0.00    -0.343 OA
BRANCH  40  41
HETATM   41  C   UNL N   1     -11.087  14.906  68.270  0.00  0.00     0.233 C 
HETATM   42  C   UNL N   1     -11.811  13.987  69.239  0.00  0.00     0.196 C 
HETATM   43  C   UNL N   1     -12.107  14.444  70.637  0.00  0.00     0.079 A 
HETATM   44  O   UNL N   1     -12.283  12.942  68.817  0.00  0.00    -0.289 OA
HETATM   45  C   UNL N   1     -11.809  15.798  70.942  0.00  0.00     0.089 A 
HETATM   46  C   UNL N   1     -12.719  13.635  71.639  0.00  0.00     0.085 A 
HETATM   47  O   UNL N   1     -11.189  16.582  70.029  0.00  0.00    -0.337 OA
HETATM   48  C   UNL N   1     -12.146  16.331  72.189  0.00  0.00     0.074 A 
HETATM   49  C   UNL N   1     -10.375  16.019  69.065  0.00  0.00     0.199 C 
HETATM   50  C   UNL N   1     -12.750  15.537  73.160  0.00  0.00     0.071 A 
HETATM   51  C   UNL N   1     -13.028  14.191  72.885  0.00  0.00     0.074 A 
BRANCH  49  52
HETATM   52  C   UNL N   1      -9.767  17.064  68.159  0.00  0.00    -0.023 A 
HETATM   53  C   UNL N   1      -8.373  17.205  68.039  0.00  0.00     0.013 A 
HETATM   54  C   UNL N   1      -7.836  18.188  67.200  0.00  0.00     0.040 A 
HETATM   55  C   UNL N   1      -8.677  19.053  66.491  0.00  0.00     0.098 A 
HETATM   56  C   UNL N   1     -10.072  18.926  66.615  0.00  0.00     0.099 A 
HETATM   57  C   UNL N   1     -10.608  17.928  67.438  0.00  0.00     0.049 A 
BRANCH  55  58
HETATM   58  O   UNL N   1      -8.133  20.004  65.701  0.00  0.00    -0.358 OA
HETATM   59  H   UNL N   1      -7.200  20.251  65.758  0.00  0.00     0.218 HD
ENDBRANCH  55  58
BRANCH  56  60
HETATM   60  O   UNL N   1     -10.892  19.767  65.949  0.00  0.00    -0.358 OA
HETATM   61  H   UNL N   1     -11.854  19.655  65.960  0.00  0.00     0.218 HD
ENDBRANCH  56  60
ENDBRANCH  49  52
BRANCH  50  62
HETATM   62  O   UNL N   1     -13.056  16.066  74.362  0.00  0.00    -0.361 OA
HETATM   63  H   UNL N   1     -13.224  15.510  75.137  0.00  0.00     0.217 HD
ENDBRANCH  50  62
BRANCH  46  64
HETATM   64  O   UNL N   1     -13.016  12.325  71.458  0.00  0.00    -0.360 OA
HETATM   65  H   UNL N   1     -12.676  11.769  70.751  0.00  0.00     0.217 HD
ENDBRANCH  46  64
ENDBRANCH  40  41
ENDBRANCH   3  40
BRANCH   4  66
HETATM   66  O   UNL N   1     -12.480  15.073  66.487  0.00  0.00    -0.388 OA
HETATM   67  H   UNL N   1     -13.231  15.258  65.867  0.00  0.00     0.210 HD
ENDBRANCH   4  66
TORSDOF 22
ENDMDL
MODEL 6
REMARK VINA RESULT:      -7.9      3.280      7.271
REMARK  22 active torsions:
REMARK  status: ('A' for Active; 'I' for Inactive)
REMARK    1  A    between atoms: O_1  and  C_2 
REMARK    2  A    between atoms: O_1  and  C_44 
REMARK    3  A    between atoms: C_3  and  O_4 
REMARK    4  A    between atoms: C_5  and  O_11 
REMARK    5  A    between atoms: C_8  and  O_9 
REMARK    6  A    between atoms: O_11  and  C_12 
REMARK    7  A    between atoms: C_12  and  C_13 
REMARK    8  A    between atoms: C_15  and  O_16 
REMARK    9  A    between atoms: O_16  and  C_17 
REMARK   10  A    between atoms: C_18  and  C_30 
REMARK   11  A    between atoms: C_24  and  O_25 
REMARK   12  A    between atoms: C_27  and  O_28 
REMARK   13  A    between atoms: C_32  and  O_33 
REMARK   14  A    between atoms: C_34  and  O_35 
REMARK   15  A    between atoms: C_38  and  O_39 
REMARK   16  A    between atoms: C_40  and  O_41 
REMARK   17  A    between atoms: C_42  and  O_43 
REMARK   18  A    between atoms: C_46  and  C_53 
REMARK   19  A    between atoms: C_47  and  O_48 
REMARK   20  A    between atoms: C_49  and  O_50 
REMARK   21  A    between atoms: C_51  and  O_52 
REMARK   22  A    between atoms: C_53  and  O_54 
ROOT
HETATM    1  C   UNL N   1      -7.813   9.733  68.653  0.00  0.00     0.180 C 
HETATM    2  O   UNL N   1      -9.080  10.149  69.152  0.00  0.00    -0.348 OA
HETATM    3  C   UNL N   1     -10.156   9.739  68.315  0.00  0.00     0.292 C 
HETATM    4  C   UNL N   1     -10.212   8.192  68.274  0.00  0.00     0.204 C 
HETATM    5  C   UNL N   1      -8.878   7.594  67.781  0.00  0.00     0.183 C 
HETATM    6  C   UNL N   1      -7.737   8.179  68.636  0.00  0.00     0.180 C 
ENDROOT
BRANCH   1   7
HETATM    7  C   UNL N   1      -6.758  10.344  69.587  0.00  0.00     0.205 C 
BRANCH   7   8
HETATM    8  O   UNL N   1      -5.716  10.995  68.873  0.00  0.00    -0.356 OA
BRANCH   8   9
HETATM    9  C   UNL N   1      -5.910  12.401  68.932  0.00  0.00     0.291 C 
HETATM   10  C   UNL N   1      -6.376  12.927  67.552  0.00  0.00     0.205 C 
HETATM   11  C   UNL N   1      -6.583  14.467  67.627  0.00  0.00     0.189 C 
HETATM   12  C   UNL N   1      -5.266  15.108  68.154  0.00  0.00     0.178 C 
HETATM   13  C   UNL N   1      -4.815  14.435  69.483  0.00  0.00     0.152 C 
HETATM   14  O   UNL N   1      -4.688  13.031  69.317  0.00  0.00    -0.351 OA
HETATM   15  C   UNL N   1      -5.635  14.802  70.735  0.00  0.00     0.042 C 
BRANCH  10  16
HETATM   16  O   UNL N   1      -5.418  12.589  66.581  0.00  0.00    -0.388 OA
HETATM   17  H   UNL N   1      -5.715  11.735  66.170  0.00  0.00     0.210 HD
ENDBRANCH  10  16
BRANCH  11  18
HETATM   18  O   UNL N   1      -7.726  14.697  68.445  0.00  0.00    -0.348 OA
BRANCH  18  19
HETATM   19  C   UNL N   1      -8.813  15.423  67.874  0.00  0.00     0.292 C 
HETATM   20  C   UNL N   1      -8.477  16.924  67.577  0.00  0.00     0.204 C 
HETATM   21  C   UNL N   1      -9.621  17.602  66.785  0.00  0.00     0.183 C 
HETATM   22  C   UNL N   1      -9.961  16.745  65.554  0.00  0.00     0.180 C 
HETATM   23  C   UNL N   1     -10.237  15.283  65.985  0.00  0.00     0.179 C 
HETATM   24  O   UNL N   1      -9.096  14.760  66.650  0.00  0.00    -0.348 OA
BRANCH  20  25
HETATM   25  O   UNL N   1      -8.194  17.676  68.728  0.00  0.00    -0.388 OA
HETATM   26  H   UNL N   1      -8.908  17.493  69.393  0.00  0.00     0.210 HD
ENDBRANCH  20  25
BRANCH  21  27
HETATM   27  O   UNL N   1     -10.759  17.841  67.589  0.00  0.00    -0.390 OA
HETATM   28  H   UNL N   1     -10.763  18.783  67.888  0.00  0.00     0.210 HD
ENDBRANCH  21  27
BRANCH  22  29
HETATM   29  O   UNL N   1     -11.026  17.303  64.824  0.00  0.00    -0.390 OA
HETATM   30  H   UNL N   1     -11.609  16.560  64.520  0.00  0.00     0.210 HD
ENDBRANCH  22  29
BRANCH  23  31
HETATM   31  C   UNL N   1     -10.518  14.400  64.759  0.00  0.00     0.198 C 
BRANCH  31  32
HETATM   32  O   UNL N   1     -11.780  14.690  64.221  0.00  0.00    -0.398 OA
HETATM   33  H   UNL N   1     -12.203  15.361  64.817  0.00  0.00     0.209 HD
ENDBRANCH  31  32
ENDBRANCH  23  31
ENDBRANCH  18  19
ENDBRANCH  11  18
BRANCH  12  34
HETATM   34  O   UNL N   1      -4.269  15.002  67.159  0.00  0.00    -0.390 OA
HETATM   35  H   UNL N   1      -3.690  14.214  67.332  0.00  0.00     0.210 HD
ENDBRANCH  12  34
ENDBRANCH   8   9
ENDBRANCH   7   8
ENDBRANCH   1   7
BRANCH   6  36
HETATM   36  O   UNL N   1      -6.490   7.696  68.204  0.00  0.00    -0.390 OA
HETATM   37  H   UNL N   1      -6.520   6.705  68.236  0.00  0.00     0.210 HD
ENDBRANCH   6  36
BRANCH   5  38
HETATM   38  O   UNL N   1      -8.671   7.807  66.402  0.00  0.00    -0.390 OA
HETATM   39  H   UNL N   1      -7.844   8.332  66.266  0.00  0.00     0.210 HD
ENDBRANCH   5  38
BRANCH   3  40
HETATM   40  O   UNL N   1     -11.404  10.174  68.836  0.00  0.00    -0.343 OA
BRANCH  40  41
HETATM   41  C   UNL N   1     -11.331  11.036  69.968  0.00  0.00     0.233 C 
HETATM   42  C   UNL N   1     -11.416  12.498  69.568  0.00  0.00     0.196 C 
HETATM   43  C   UNL N   1     -12.305  13.439  70.329  0.00  0.00     0.079 A 
HETATM   44  O   UNL N   1     -10.638  12.925  68.729  0.00  0.00    -0.289 OA
HETATM   45  C   UNL N   1     -12.928  12.926  71.496  0.00  0.00     0.089 A 
HETATM   46  C   UNL N   1     -12.505  14.810  69.992  0.00  0.00     0.085 A 
HETATM   47  O   UNL N   1     -12.794  11.619  71.821  0.00  0.00    -0.337 OA
HETATM   48  C   UNL N   1     -13.690  13.762  72.315  0.00  0.00     0.074 A 
HETATM   49  C   UNL N   1     -12.552  10.677  70.839  0.00  0.00     0.199 C 
HETATM   50  C   UNL N   1     -13.876  15.102  71.984  0.00  0.00     0.071 A 
HETATM   51  C   UNL N   1     -13.289  15.619  70.821  0.00  0.00     0.074 A 
BRANCH  49  52
HETATM   52  C   UNL N   1     -12.454   9.280  71.407  0.00  0.00    -0.023 A 
HETATM   53  C   UNL N   1     -11.212   8.718  71.752  0.00  0.00     0.013 A 
HETATM   54  C   UNL N   1     -11.148   7.419  72.266  0.00  0.00     0.040 A 
HETATM   55  C   UNL N   1     -12.312   6.658  72.422  0.00  0.00     0.098 A 
HETATM   56  C   UNL N   1     -13.557   7.209  72.068  0.00  0.00     0.099 A 
HETATM   57  C   UNL N   1     -13.622   8.518  71.573  0.00  0.00     0.049 A 
BRANCH  55  58
HETATM   58  O   UNL N   1     -12.221   5.400  72.905  0.00  0.00    -0.358 OA
HETATM   59  H   UNL N   1     -11.970   5.216  73.821  0.00  0.00     0.218 HD
ENDBRANCH  55  58
BRANCH  56  60
HETATM   60  O   UNL N   1     -14.684   6.478  72.197  0.00  0.00    -0.358 OA
HETATM   61  H   UNL N   1     -14.810   5.860  72.933  0.00  0.00     0.218 HD
ENDBRANCH  56  60
ENDBRANCH  49  52
BRANCH  50  62
HETATM   62  O   UNL N   1     -14.625  15.891  72.780  0.00  0.00    -0.361 OA
HETATM   63  H   UNL N   1     -15.525  16.155  72.537  0.00  0.00     0.217 HD
ENDBRANCH  50  62
BRANCH  46  64
HETATM   64  O   UNL N   1     -11.980  15.388  68.884  0.00  0.00    -0.360 OA
HETATM   65  H   UNL N   1     -11.715  16.309  68.808  0.00  0.00     0.217 HD
ENDBRANCH  46  64
ENDBRANCH  40  41
ENDBRANCH   3  40
BRANCH   4  66
HETATM   66  O   UNL N   1     -11.302   7.723  67.518  0.00  0.00    -0.388 OA
HETATM   67  H   UNL N   1     -12.118   8.187  67.837  0.00  0.00     0.210 HD
ENDBRANCH   4  66
TORSDOF 22
ENDMDL
MODEL 7
REMARK VINA RESULT:      -7.8      2.163      3.584
REMARK  22 active torsions:
REMARK  status: ('A' for Active; 'I' for Inactive)
REMARK    1  A    between atoms: O_1  and  C_2 
REMARK    2  A    between atoms: O_1  and  C_44 
REMARK    3  A    between atoms: C_3  and  O_4 
REMARK    4  A    between atoms: C_5  and  O_11 
REMARK    5  A    between atoms: C_8  and  O_9 
REMARK    6  A    between atoms: O_11  and  C_12 
REMARK    7  A    between atoms: C_12  and  C_13 
REMARK    8  A    between atoms: C_15  and  O_16 
REMARK    9  A    between atoms: O_16  and  C_17 
REMARK   10  A    between atoms: C_18  and  C_30 
REMARK   11  A    between atoms: C_24  and  O_25 
REMARK   12  A    between atoms: C_27  and  O_28 
REMARK   13  A    between atoms: C_32  and  O_33 
REMARK   14  A    between atoms: C_34  and  O_35 
REMARK   15  A    between atoms: C_38  and  O_39 
REMARK   16  A    between atoms: C_40  and  O_41 
REMARK   17  A    between atoms: C_42  and  O_43 
REMARK   18  A    between atoms: C_46  and  C_53 
REMARK   19  A    between atoms: C_47  and  O_48 
REMARK   20  A    between atoms: C_49  and  O_50 
REMARK   21  A    between atoms: C_51  and  O_52 
REMARK   22  A    between atoms: C_53  and  O_54 
ROOT
HETATM    1  C   UNL N   1     -11.557  13.484  65.209  0.00  0.00     0.180 C 
HETATM    2  O   UNL N   1     -10.438  12.861  65.831  0.00  0.00    -0.348 OA
HETATM    3  C   UNL N   1     -10.390  11.460  65.588  0.00  0.00     0.292 C 
HETATM    4  C   UNL N   1     -10.214  11.209  64.071  0.00  0.00     0.204 C 
HETATM    5  C   UNL N   1     -11.348  11.866  63.257  0.00  0.00     0.183 C 
HETATM    6  C   UNL N   1     -11.442  13.350  63.662  0.00  0.00     0.180 C 
ENDROOT
BRANCH   1   7
HETATM    7  C   UNL N   1     -11.539  14.954  65.655  0.00  0.00     0.205 C 
BRANCH   7   8
HETATM    8  O   UNL N   1     -10.506  15.697  65.024  0.00  0.00    -0.356 OA
BRANCH   8   9
HETATM    9  C   UNL N   1      -9.876  16.537  65.981  0.00  0.00     0.291 C 
HETATM   10  C   UNL N   1      -8.404  16.099  66.178  0.00  0.00     0.205 C 
HETATM   11  C   UNL N   1      -7.724  17.022  67.228  0.00  0.00     0.189 C 
HETATM   12  C   UNL N   1      -8.585  16.998  68.524  0.00  0.00     0.178 C 
HETATM   13  C   UNL N   1     -10.072  17.336  68.209  0.00  0.00     0.152 C 
HETATM   14  O   UNL N   1     -10.586  16.460  67.217  0.00  0.00    -0.351 OA
HETATM   15  C   UNL N   1     -10.373  18.814  67.894  0.00  0.00     0.042 C 
BRANCH  10  16
HETATM   16  O   UNL N   1      -8.372  14.754  66.585  0.00  0.00    -0.388 OA
HETATM   17  H   UNL N   1      -9.187  14.323  66.217  0.00  0.00     0.210 HD
ENDBRANCH  10  16
BRANCH  11  18
HETATM   18  O   UNL N   1      -7.585  18.308  66.631  0.00  0.00    -0.348 OA
BRANCH  18  19
HETATM   19  C   UNL N   1      -6.456  19.094  67.006  0.00  0.00     0.292 C 
HETATM   20  C   UNL N   1      -6.830  20.383  67.814  0.00  0.00     0.204 C 
HETATM   21  C   UNL N   1      -5.562  21.085  68.356  0.00  0.00     0.183 C 
HETATM   22  C   UNL N   1      -4.701  20.060  69.112  0.00  0.00     0.180 C 
HETATM   23  C   UNL N   1      -4.435  18.826  68.215  0.00  0.00     0.179 C 
HETATM   24  O   UNL N   1      -5.671  18.243  67.830  0.00  0.00    -0.348 OA
BRANCH  20  25
HETATM   25  O   UNL N   1      -7.599  21.302  67.081  0.00  0.00    -0.388 OA
HETATM   26  H   UNL N   1      -7.915  20.845  66.258  0.00  0.00     0.210 HD
ENDBRANCH  20  25
BRANCH  21  27
HETATM   27  O   UNL N   1      -4.832  21.733  67.335  0.00  0.00    -0.390 OA
HETATM   28  H   UNL N   1      -3.930  21.968  67.667  0.00  0.00     0.210 HD
ENDBRANCH  21  27
BRANCH  22  29
HETATM   29  O   UNL N   1      -3.514  20.645  69.590  0.00  0.00    -0.390 OA
HETATM   30  H   UNL N   1      -3.365  21.486  69.085  0.00  0.00     0.210 HD
ENDBRANCH  22  29
BRANCH  23  31
HETATM   31  C   UNL N   1      -3.626  17.764  68.977  0.00  0.00     0.198 C 
BRANCH  31  32
HETATM   32  O   UNL N   1      -3.904  17.825  70.351  0.00  0.00    -0.398 OA
HETATM   33  H   UNL N   1      -3.033  17.797  70.825  0.00  0.00     0.209 HD
ENDBRANCH  31  32
ENDBRANCH  23  31
ENDBRANCH  18  19
ENDBRANCH  11  18
BRANCH  12  34
HETATM   34  O   UNL N   1      -8.465  15.730  69.137  0.00  0.00    -0.390 OA
HETATM   35  H   UNL N   1      -9.262  15.539  69.696  0.00  0.00     0.210 HD
ENDBRANCH  12  34
ENDBRANCH   8   9
ENDBRANCH   7   8
ENDBRANCH   1   7
BRANCH   6  36
HETATM   36  O   UNL N   1     -12.489  13.991  62.978  0.00  0.00    -0.390 OA
HETATM   37  H   UNL N   1     -12.108  14.406  62.161  0.00  0.00     0.210 HD
ENDBRANCH   6  36
BRANCH   5  38
HETATM   38  O   UNL N   1     -12.579  11.194  63.413  0.00  0.00    -0.390 OA
HETATM   39  H   UNL N   1     -12.853  10.796  62.549  0.00  0.00     0.210 HD
ENDBRANCH   5  38
BRANCH   3  40
HETATM   40  O   UNL N   1      -9.268  10.868  66.228  0.00  0.00    -0.343 OA
BRANCH  40  41
HETATM   41  C   UNL N   1      -9.426  10.592  67.617  0.00  0.00     0.233 C 
HETATM   42  C   UNL N   1      -9.886  11.818  68.385  0.00  0.00     0.196 C 
HETATM   43  C   UNL N   1     -10.992  11.707  69.394  0.00  0.00     0.079 A 
HETATM   44  O   UNL N   1      -9.242  12.851  68.285  0.00  0.00    -0.289 OA
HETATM   45  C   UNL N   1     -11.466  10.400  69.680  0.00  0.00     0.089 A 
HETATM   46  C   UNL N   1     -11.540  12.808  70.115  0.00  0.00     0.085 A 
HETATM   47  O   UNL N   1     -10.999   9.339  68.984  0.00  0.00    -0.337 OA
HETATM   48  C   UNL N   1     -12.423  10.200  70.678  0.00  0.00     0.074 A 
HETATM   49  C   UNL N   1     -10.517   9.504  67.700  0.00  0.00     0.199 C 
HETATM   50  C   UNL N   1     -12.948  11.279  71.384  0.00  0.00     0.071 A 
HETATM   51  C   UNL N   1     -12.511  12.579  71.096  0.00  0.00     0.074 A 
BRANCH  49  52
HETATM   52  C   UNL N   1     -10.061   8.197  67.094  0.00  0.00    -0.023 A 
HETATM   53  C   UNL N   1     -10.902   7.071  67.070  0.00  0.00     0.013 A 
HETATM   54  C   UNL N   1     -10.452   5.869  66.513  0.00  0.00     0.040 A 
HETATM   55  C   UNL N   1      -9.156   5.768  65.994  0.00  0.00     0.098 A 
HETATM   56  C   UNL N   1      -8.305   6.887  66.024  0.00  0.00     0.099 A 
HETATM   57  C   UNL N   1      -8.764   8.096  66.563  0.00  0.00     0.049 A 
BRANCH  55  58
HETATM   58  O   UNL N   1      -8.740   4.593  65.476  0.00  0.00    -0.358 OA
HETATM   59  H   UNL N   1      -9.282   4.078  64.861  0.00  0.00     0.218 HD
ENDBRANCH  55  58
BRANCH  56  60
HETATM   60  O   UNL N   1      -7.046   6.796  65.543  0.00  0.00    -0.358 OA
HETATM   61  H   UNL N   1      -6.867   6.490  64.642  0.00  0.00     0.218 HD
ENDBRANCH  56  60
ENDBRANCH  49  52
BRANCH  50  62
HETATM   62  O   UNL N   1     -13.881  11.067  72.335  0.00  0.00    -0.361 OA
HETATM   63  H   UNL N   1     -14.718  11.552  72.346  0.00  0.00     0.217 HD
ENDBRANCH  50  62
BRANCH  46  64
HETATM   64  O   UNL N   1     -11.178  14.096  69.895  0.00  0.00    -0.360 OA
HETATM   65  H   UNL N   1     -10.939  14.732  70.576  0.00  0.00     0.217 HD
ENDBRANCH  46  64
ENDBRANCH  40  41
ENDBRANCH   3  40
BRANCH   4  66
HETATM   66  O   UNL N   1     -10.088   9.840  63.772  0.00  0.00    -0.388 OA
HETATM   67  H   UNL N   1      -9.126   9.603  63.825  0.00  0.00     0.210 HD
ENDBRANCH   4  66
TORSDOF 22
ENDMDL
MODEL 8
REMARK VINA RESULT:      -7.8      3.263      9.734
REMARK  22 active torsions:
REMARK  status: ('A' for Active; 'I' for Inactive)
REMARK    1  A    between atoms: O_1  and  C_2 
REMARK    2  A    between atoms: O_1  and  C_44 
REMARK    3  A    between atoms: C_3  and  O_4 
REMARK    4  A    between atoms: C_5  and  O_11 
REMARK    5  A    between atoms: C_8  and  O_9 
REMARK    6  A    between atoms: O_11  and  C_12 
REMARK    7  A    between atoms: C_12  and  C_13 
REMARK    8  A    between atoms: C_15  and  O_16 
REMARK    9  A    between atoms: O_16  and  C_17 
REMARK   10  A    between atoms: C_18  and  C_30 
REMARK   11  A    between atoms: C_24  and  O_25 
REMARK   12  A    between atoms: C_27  and  O_28 
REMARK   13  A    between atoms: C_32  and  O_33 
REMARK   14  A    between atoms: C_34  and  O_35 
REMARK   15  A    between atoms: C_38  and  O_39 
REMARK   16  A    between atoms: C_40  and  O_41 
REMARK   17  A    between atoms: C_42  and  O_43 
REMARK   18  A    between atoms: C_46  and  C_53 
REMARK   19  A    between atoms: C_47  and  O_48 
REMARK   20  A    between atoms: C_49  and  O_50 
REMARK   21  A    between atoms: C_51  and  O_52 
REMARK   22  A    between atoms: C_53  and  O_54 
ROOT
HETATM    1  C   UNL N   1      -4.899  19.729  64.811  0.00  0.00     0.180 C 
HETATM    2  O   UNL N   1      -4.580  19.210  66.098  0.00  0.00    -0.348 OA
HETATM    3  C   UNL N   1      -3.186  18.975  66.261  0.00  0.00     0.292 C 
HETATM    4  C   UNL N   1      -2.423  20.318  66.153  0.00  0.00     0.204 C 
HETATM    5  C   UNL N   1      -2.706  21.019  64.809  0.00  0.00     0.183 C 
HETATM    6  C   UNL N   1      -4.233  21.124  64.626  0.00  0.00     0.180 C 
ENDROOT
BRANCH   1   7
HETATM    7  C   UNL N   1      -6.431  19.817  64.747  0.00  0.00     0.205 C 
BRANCH   7   8
HETATM    8  O   UNL N   1      -6.997  20.285  65.963  0.00  0.00    -0.356 OA
BRANCH   8   9
HETATM    9  C   UNL N   1      -7.737  19.238  66.573  0.00  0.00     0.291 C 
HETATM   10  C   UNL N   1      -9.245  19.412  66.269  0.00  0.00     0.205 C 
HETATM   11  C   UNL N   1     -10.046  18.262  66.943  0.00  0.00     0.189 C 
HETATM   12  C   UNL N   1      -9.689  18.245  68.458  0.00  0.00     0.178 C 
HETATM   13  C   UNL N   1      -8.147  18.187  68.663  0.00  0.00     0.152 C 
HETATM   14  O   UNL N   1      -7.509  19.257  67.982  0.00  0.00    -0.351 OA
HETATM   15  C   UNL N   1      -7.480  16.829  68.369  0.00  0.00     0.042 C 
BRANCH  10  16
HETATM   16  O   UNL N   1      -9.668  20.668  66.734  0.00  0.00    -0.388 OA
HETATM   17  H   UNL N   1      -9.476  21.322  66.012  0.00  0.00     0.210 HD
ENDBRANCH  10  16
BRANCH  11  18
HETATM   18  O   UNL N   1      -9.728  17.062  66.244  0.00  0.00    -0.348 OA
BRANCH  18  19
HETATM   19  C   UNL N   1     -10.702  16.020  66.241  0.00  0.00     0.292 C 
HETATM   20  C   UNL N   1     -10.940  15.389  64.827  0.00  0.00     0.204 C 
HETATM   21  C   UNL N   1     -11.854  14.144  64.922  0.00  0.00     0.183 C 
HETATM   22  C   UNL N   1     -11.293  13.185  65.986  0.00  0.00     0.180 C 
HETATM   23  C   UNL N   1     -11.074  13.942  67.319  0.00  0.00     0.179 C 
HETATM   24  O   UNL N   1     -10.179  15.025  67.110  0.00  0.00    -0.348 OA
BRANCH  20  25
HETATM   25  O   UNL N   1     -11.471  16.290  63.891  0.00  0.00    -0.388 OA
HETATM   26  H   UNL N   1     -12.001  16.967  64.388  0.00  0.00     0.210 HD
ENDBRANCH  20  25
BRANCH  21  27
HETATM   27  O   UNL N   1     -13.200  14.487  65.181  0.00  0.00    -0.390 OA
HETATM   28  H   UNL N   1     -13.439  15.304  64.677  0.00  0.00     0.210 HD
ENDBRANCH  21  27
BRANCH  22  29
HETATM   29  O   UNL N   1     -12.117  12.054  66.137  0.00  0.00    -0.390 OA
HETATM   30  H   UNL N   1     -12.833  12.284  66.783  0.00  0.00     0.210 HD
ENDBRANCH  22  29
BRANCH  23  31
HETATM   31  C   UNL N   1     -10.457  13.013  68.376  0.00  0.00     0.198 C 
BRANCH  31  32
HETATM   32  O   UNL N   1      -9.152  13.422  68.690  0.00  0.00    -0.398 OA
HETATM   33  H   UNL N   1      -8.670  12.622  69.025  0.00  0.00     0.209 HD
ENDBRANCH  31  32
ENDBRANCH  23  31
ENDBRANCH  18  19
ENDBRANCH  11  18
BRANCH  12  34
HETATM   34  O   UNL N   1     -10.248  19.385  69.078  0.00  0.00    -0.390 OA
HETATM   35  H   UNL N   1     -10.191  19.304  70.065  0.00  0.00     0.210 HD
ENDBRANCH  12  34
ENDBRANCH   8   9
ENDBRANCH   7   8
ENDBRANCH   1   7
BRANCH   6  36
HETATM   36  O   UNL N   1      -4.550  21.722  63.393  0.00  0.00    -0.390 OA
HETATM   37  H   UNL N   1      -3.980  21.303  62.697  0.00  0.00     0.210 HD
ENDBRANCH   6  36
BRANCH   5  38
HETATM   38  O   UNL N   1      -2.084  20.368  63.722  0.00  0.00    -0.390 OA
HETATM   39  H   UNL N   1      -1.218  20.804  63.524  0.00  0.00     0.210 HD
ENDBRANCH   5  38
BRANCH   3  40
HETATM   40  O   UNL N   1      -2.902  18.452  67.551  0.00  0.00    -0.343 OA
BRANCH  40  41
HETATM   41  C   UNL N   1      -3.886  17.574  68.089  0.00  0.00     0.233 C 
HETATM   42  C   UNL N   1      -3.792  16.185  67.482  0.00  0.00     0.196 C 
HETATM   43  C   UNL N   1      -3.860  14.970  68.361  0.00  0.00     0.079 A 
HETATM   44  O   UNL N   1      -3.821  16.070  66.267  0.00  0.00    -0.289 OA
HETATM   45  C   UNL N   1      -4.154  15.189  69.732  0.00  0.00     0.089 A 
HETATM   46  C   UNL N   1      -3.715  13.629  67.898  0.00  0.00     0.085 A 
HETATM   47  O   UNL N   1      -4.256  16.450  70.213  0.00  0.00    -0.337 OA
HETATM   48  C   UNL N   1      -4.334  14.108  70.597  0.00  0.00     0.074 A 
HETATM   49  C   UNL N   1      -3.582  17.488  69.598  0.00  0.00     0.199 C 
HETATM   50  C   UNL N   1      -4.198  12.801  70.137  0.00  0.00     0.071 A 
HETATM   51  C   UNL N   1      -3.882  12.566  68.792  0.00  0.00     0.074 A 
BRANCH  49  52
HETATM   52  C   UNL N   1      -3.814  18.807  70.299  0.00  0.00    -0.023 A 
HETATM   53  C   UNL N   1      -2.763  19.715  70.512  0.00  0.00     0.013 A 
HETATM   54  C   UNL N   1      -3.002  20.925  71.173  0.00  0.00     0.040 A 
HETATM   55  C   UNL N   1      -4.282  21.233  71.649  0.00  0.00     0.098 A 
HETATM   56  C   UNL N   1      -5.336  20.324  71.451  0.00  0.00     0.099 A 
HETATM   57  C   UNL N   1      -5.099  19.123  70.770  0.00  0.00     0.049 A 
BRANCH  55  58
HETATM   58  O   UNL N   1      -4.483  22.399  72.298  0.00  0.00    -0.358 OA
HETATM   59  H   UNL N   1      -5.367  22.711  72.539  0.00  0.00     0.218 HD
ENDBRANCH  55  58
BRANCH  56  60
HETATM   60  O   UNL N   1      -6.570  20.602  71.922  0.00  0.00    -0.358 OA
HETATM   61  H   UNL N   1      -6.721  20.834  72.850  0.00  0.00     0.218 HD
ENDBRANCH  56  60
ENDBRANCH  49  52
BRANCH  50  62
HETATM   62  O   UNL N   1      -4.362  11.770  70.990  0.00  0.00    -0.361 OA
HETATM   63  H   UNL N   1      -3.864  10.944  70.896  0.00  0.00     0.217 HD
ENDBRANCH  50  62
BRANCH  46  64
HETATM   64  O   UNL N   1      -3.405  13.314  66.617  0.00  0.00    -0.360 OA
HETATM   65  H   UNL N   1      -3.319  12.423  66.267  0.00  0.00     0.217 HD
ENDBRANCH  46  64
ENDBRANCH  40  41
ENDBRANCH   3  40
BRANCH   4  66
HETATM   66  O   UNL N   1      -1.044  20.162  66.377  0.00  0.00    -0.388 OA
HETATM   67  H   UNL N   1      -0.805  19.222  66.174  0.00  0.00     0.210 HD
ENDBRANCH   4  66
TORSDOF 22
ENDMDL
MODEL 9
REMARK VINA RESULT:      -7.8      3.275      9.304
REMARK  22 active torsions:
REMARK  status: ('A' for Active; 'I' for Inactive)
REMARK    1  A    between atoms: O_1  and  C_2 
REMARK    2  A    between atoms: O_1  and  C_44 
REMARK    3  A    between atoms: C_3  and  O_4 
REMARK    4  A    between atoms: C_5  and  O_11 
REMARK    5  A    between atoms: C_8  and  O_9 
REMARK    6  A    between atoms: O_11  and  C_12 
REMARK    7  A    between atoms: C_12  and  C_13 
REMARK    8  A    between atoms: C_15  and  O_16 
REMARK    9  A    between atoms: O_16  and  C_17 
REMARK   10  A    between atoms: C_18  and  C_30 
REMARK   11  A    between atoms: C_24  and  O_25 
REMARK   12  A    between atoms: C_27  and  O_28 
REMARK   13  A    between atoms: C_32  and  O_33 
REMARK   14  A    between atoms: C_34  and  O_35 
REMARK   15  A    between atoms: C_38  and  O_39 
REMARK   16  A    between atoms: C_40  and  O_41 
REMARK   17  A    between atoms: C_42  and  O_43 
REMARK   18  A    between atoms: C_46  and  C_53 
REMARK   19  A    between atoms: C_47  and  O_48 
REMARK   20  A    between atoms: C_49  and  O_50 
REMARK   21  A    between atoms: C_51  and  O_52 
REMARK   22  A    between atoms: C_53  and  O_54 
ROOT
HETATM    1  C   UNL N   1     -10.220  11.925  64.586  0.00  0.00     0.180 C 
HETATM    2  O   UNL N   1      -9.978  12.209  65.960  0.00  0.00    -0.348 OA
HETATM    3  C   UNL N   1     -10.436  13.502  66.339  0.00  0.00     0.292 C 
HETATM    4  C   UNL N   1     -11.973  13.572  66.164  0.00  0.00     0.204 C 
HETATM    5  C   UNL N   1     -12.390  13.246  64.715  0.00  0.00     0.183 C 
HETATM    6  C   UNL N   1     -11.753  11.902  64.316  0.00  0.00     0.180 C 
ENDROOT
BRANCH   1   7
HETATM    7  C   UNL N   1      -9.571  10.561  64.304  0.00  0.00     0.205 C 
BRANCH   7   8
HETATM    8  O   UNL N   1      -8.272  10.455  64.868  0.00  0.00    -0.356 OA
BRANCH   8   9
HETATM    9  C   UNL N   1      -8.189   9.268  65.643  0.00  0.00     0.291 C 
HETATM   10  C   UNL N   1      -7.662   9.600  67.061  0.00  0.00     0.205 C 
HETATM   11  C   UNL N   1      -7.573   8.294  67.900  0.00  0.00     0.189 C 
HETATM   12  C   UNL N   1      -6.707   7.270  67.112  0.00  0.00     0.178 C 
HETATM   13  C   UNL N   1      -7.243   7.089  65.662  0.00  0.00     0.152 C 
HETATM   14  O   UNL N   1      -7.318   8.340  64.995  0.00  0.00    -0.351 OA
HETATM   15  C   UNL N   1      -8.544   6.276  65.523  0.00  0.00     0.042 C 
BRANCH  10  16
HETATM   16  O   UNL N   1      -6.407  10.224  66.953  0.00  0.00    -0.388 OA
HETATM   17  H   UNL N   1      -6.495  10.928  66.259  0.00  0.00     0.210 HD
ENDBRANCH  10  16
BRANCH  11  18
HETATM   18  O   UNL N   1      -8.907   7.870  68.160  0.00  0.00    -0.348 OA
BRANCH  18  19
HETATM   19  C   UNL N   1      -9.585   8.457  69.269  0.00  0.00     0.292 C 
HETATM   20  C   UNL N   1     -10.943   9.138  68.885  0.00  0.00     0.204 C 
HETATM   21  C   UNL N   1     -11.718   9.582  70.148  0.00  0.00     0.183 C 
HETATM   22  C   UNL N   1     -11.828   8.393  71.117  0.00  0.00     0.180 C 
HETATM   23  C   UNL N   1     -10.424   7.795  71.384  0.00  0.00     0.179 C 
HETATM   24  O   UNL N   1      -9.843   7.379  70.157  0.00  0.00    -0.348 OA
BRANCH  20  25
HETATM   25  O   UNL N   1     -10.797  10.231  68.015  0.00  0.00    -0.388 OA
HETATM   26  H   UNL N   1     -10.843   9.888  67.085  0.00  0.00     0.210 HD
ENDBRANCH  20  25
BRANCH  21  27
HETATM   27  O   UNL N   1     -11.133  10.710  70.765  0.00  0.00    -0.390 OA
HETATM   28  H   UNL N   1     -11.106  10.578  71.745  0.00  0.00     0.210 HD
ENDBRANCH  21  27
BRANCH  22  29
HETATM   29  O   UNL N   1     -12.491   8.761  72.302  0.00  0.00    -0.390 OA
HETATM   30  H   UNL N   1     -13.126   8.035  72.534  0.00  0.00     0.210 HD
ENDBRANCH  22  29
BRANCH  23  31
HETATM   31  C   UNL N   1     -10.523   6.567  72.303  0.00  0.00     0.198 C 
BRANCH  31  32
HETATM   32  O   UNL N   1     -10.921   6.947  73.593  0.00  0.00    -0.398 OA
HETATM   33  H   UNL N   1     -11.862   7.255  73.527  0.00  0.00     0.209 HD
ENDBRANCH  31  32
ENDBRANCH  23  31
ENDBRANCH  18  19
ENDBRANCH  11  18
BRANCH  12  34
HETATM   34  O   UNL N   1      -5.361   7.703  67.113  0.00  0.00    -0.390 OA
HETATM   35  H   UNL N   1      -4.900   7.394  67.935  0.00  0.00     0.210 HD
ENDBRANCH  12  34
ENDBRANCH   8   9
ENDBRANCH   7   8
ENDBRANCH   1   7
BRANCH   6  36
HETATM   36  O   UNL N   1     -12.069  11.573  62.986  0.00  0.00    -0.390 OA
HETATM   37  H   UNL N   1     -12.843  10.953  63.002  0.00  0.00     0.210 HD
ENDBRANCH   6  36
BRANCH   5  38
HETATM   38  O   UNL N   1     -12.056  14.280  63.815  0.00  0.00    -0.390 OA
HETATM   39  H   UNL N   1     -11.093  14.234  63.597  0.00  0.00     0.210 HD
ENDBRANCH   5  38
BRANCH   3  40
HETATM   40  O   UNL N   1     -10.174  13.757  67.711  0.00  0.00    -0.343 OA
BRANCH  40  41
HETATM   41  C   UNL N   1     -11.139  14.563  68.382  0.00  0.00     0.233 C 
HETATM   42  C   UNL N   1     -11.927  13.763  69.404  0.00  0.00     0.196 C 
HETATM   43  C   UNL N   1     -12.173  14.321  70.775  0.00  0.00     0.079 A 
HETATM   44  O   UNL N   1     -12.488  12.739  69.044  0.00  0.00    -0.289 OA
HETATM   45  C   UNL N   1     -11.760  15.660  71.003  0.00  0.00     0.089 A 
HETATM   46  C   UNL N   1     -12.841  13.623  71.823  0.00  0.00     0.085 A 
HETATM   47  O   UNL N   1     -11.086  16.337  70.044  0.00  0.00    -0.337 OA
HETATM   48  C   UNL N   1     -12.042  16.288  72.218  0.00  0.00     0.074 A 
HETATM   49  C   UNL N   1     -10.329  15.655  69.110  0.00  0.00     0.199 C 
HETATM   50  C   UNL N   1     -12.701  15.603  73.235  0.00  0.00     0.071 A 
HETATM   51  C   UNL N   1     -13.092  14.272  73.037  0.00  0.00     0.074 A 
BRANCH  49  52
HETATM   52  C   UNL N   1      -9.645  16.594  68.144  0.00  0.00    -0.023 A 
HETATM   53  C   UNL N   1      -8.253  16.554  67.949  0.00  0.00     0.013 A 
HETATM   54  C   UNL N   1      -7.643  17.441  67.056  0.00  0.00     0.040 A 
HETATM   55  C   UNL N   1      -8.405  18.390  66.365  0.00  0.00     0.098 A 
HETATM   56  C   UNL N   1      -9.796  18.444  66.564  0.00  0.00     0.099 A 
HETATM   57  C   UNL N   1     -10.408  17.541  67.442  0.00  0.00     0.049 A 
BRANCH  55  58
HETATM   58  O   UNL N   1      -7.790  19.246  65.521  0.00  0.00    -0.358 OA
HETATM   59  H   UNL N   1      -8.208  19.558  64.706  0.00  0.00     0.218 HD
ENDBRANCH  55  58
BRANCH  56  60
HETATM   60  O   UNL N   1     -10.539  19.368  65.917  0.00  0.00    -0.358 OA
HETATM   61  H   UNL N   1     -11.501  19.411  66.020  0.00  0.00     0.218 HD
ENDBRANCH  56  60
ENDBRANCH  49  52
BRANCH  50  62
HETATM   62  O   UNL N   1     -12.952  16.222  74.406  0.00  0.00    -0.361 OA
HETATM   63  H   UNL N   1     -12.484  15.985  75.220  0.00  0.00     0.217 HD
ENDBRANCH  50  62
BRANCH  46  64
HETATM   64  O   UNL N   1     -13.247  12.334  71.718  0.00  0.00    -0.360 OA
HETATM   65  H   UNL N   1     -13.188  11.673  72.413  0.00  0.00     0.217 HD
ENDBRANCH  46  64
ENDBRANCH  40  41
ENDBRANCH   3  40
BRANCH   4  66
HETATM   66  O   UNL N   1     -12.498  14.805  66.590  0.00  0.00    -0.388 OA
HETATM   67  H   UNL N   1     -13.171  15.099  65.924  0.00  0.00     0.210 HD
ENDBRANCH   4  66
TORSDOF 22
ENDMDL
