# Supplementary material for: Structure-based computational screening of 470 natural quercetin derivatives for identification of SARS-CoV-2 Mpro inhibitor
Source: PeerJ. 2023 Mar 14;11:e14915. doi: 10.7717/peerj.14915 (PMC10022500; doi:10.7717/peerj.14915)
Supplement: Supplemental Information 1 [file peerj-11-14915-s001.zip › Screening 470 Quercetin Derivates as Anticovid/Docking results/23_uff_E=943.90_out.pdbqt]

MODEL 1
REMARK VINA RESULT:      -8.1      0.000      0.000
REMARK  22 active torsions:
REMARK  status: ('A' for Active; 'I' for Inactive)
REMARK    1  A    between atoms: O_1  and  C_2 
REMARK    2  A    between atoms: O_1  and  C_44 
REMARK    3  A    between atoms: C_3  and  O_4 
REMARK    4  A    between atoms: C_5  and  O_11 
REMARK    5  A    between atoms: C_8  and  O_9 
REMARK    6  A    between atoms: O_11  and  C_12 
REMARK    7  A    between atoms: C_12  and  C_13 
REMARK    8  A    between atoms: C_15  and  O_16 
REMARK    9  A    between atoms: O_16  and  C_17 
REMARK   10  A    between atoms: C_18  and  C_30 
REMARK   11  A    between atoms: C_24  and  O_25 
REMARK   12  A    between atoms: C_27  and  O_28 
REMARK   13  A    between atoms: C_32  and  O_33 
REMARK   14  A    between atoms: C_34  and  O_35 
REMARK   15  A    between atoms: C_38  and  O_39 
REMARK   16  A    between atoms: C_40  and  O_41 
REMARK   17  A    between atoms: C_42  and  O_43 
REMARK   18  A    between atoms: C_46  and  C_53 
REMARK   19  A    between atoms: C_47  and  O_48 
REMARK   20  A    between atoms: C_49  and  O_50 
REMARK   21  A    between atoms: C_51  and  O_52 
REMARK   22  A    between atoms: C_53  and  O_54 
ROOT
HETATM    1  C   UNL N   1      -6.026  13.293  69.631  0.00  0.00     0.180 C 
HETATM    2  O   UNL N   1      -7.015  12.302  69.312  0.00  0.00    -0.348 OA
HETATM    3  C   UNL N   1      -6.427  11.010  69.119  0.00  0.00     0.292 C 
HETATM    4  C   UNL N   1      -5.776  10.536  70.439  0.00  0.00     0.204 C 
HETATM    5  C   UNL N   1      -4.692  11.519  70.903  0.00  0.00     0.183 C 
HETATM    6  C   UNL N   1      -5.304  12.928  70.967  0.00  0.00     0.180 C 
ENDROOT
BRANCH   1   7
HETATM    7  C   UNL N   1      -6.711  14.677  69.752  0.00  0.00     0.205 C 
BRANCH   7   8
HETATM    8  O   UNL N   1      -7.666  14.839  68.711  0.00  0.00    -0.356 OA
BRANCH   8   9
HETATM    9  C   UNL N   1      -8.738  15.688  69.098  0.00  0.00     0.291 C 
HETATM   10  C   UNL N   1     -10.097  15.107  68.640  0.00  0.00     0.205 C 
HETATM   11  C   UNL N   1     -10.229  15.099  67.097  0.00  0.00     0.189 C 
HETATM   12  C   UNL N   1      -9.928  16.540  66.599  0.00  0.00     0.178 C 
HETATM   13  C   UNL N   1      -8.588  17.051  67.189  0.00  0.00     0.152 C 
HETATM   14  O   UNL N   1      -8.597  17.014  68.607  0.00  0.00    -0.351 OA
HETATM   15  C   UNL N   1      -8.338  18.498  66.760  0.00  0.00     0.042 C 
BRANCH  10  16
HETATM   16  O   UNL N   1     -10.255  13.810  69.156  0.00  0.00    -0.388 OA
HETATM   17  H   UNL N   1     -11.091  13.810  69.692  0.00  0.00     0.210 HD
ENDBRANCH  10  16
BRANCH  11  18
HETATM   18  O   UNL N   1     -11.556  14.653  66.810  0.00  0.00    -0.348 OA
BRANCH  18  19
HETATM   19  C   UNL N   1     -11.723  13.567  65.904  0.00  0.00     0.292 C 
HETATM   20  C   UNL N   1     -11.895  14.057  64.430  0.00  0.00     0.204 C 
HETATM   21  C   UNL N   1     -11.858  12.875  63.433  0.00  0.00     0.183 C 
HETATM   22  C   UNL N   1     -10.597  12.037  63.700  0.00  0.00     0.180 C 
HETATM   23  C   UNL N   1     -10.542  11.630  65.194  0.00  0.00     0.179 C 
HETATM   24  O   UNL N   1     -10.529  12.796  66.008  0.00  0.00    -0.348 OA
BRANCH  20  25
HETATM   25  O   UNL N   1     -13.062  14.812  64.230  0.00  0.00    -0.388 OA
HETATM   26  H   UNL N   1     -13.194  14.904  63.251  0.00  0.00     0.210 HD
ENDBRANCH  20  25
BRANCH  21  27
HETATM   27  O   UNL N   1     -13.029  12.087  63.484  0.00  0.00    -0.390 OA
HETATM   28  H   UNL N   1     -13.432  12.144  64.386  0.00  0.00     0.210 HD
ENDBRANCH  21  27
BRANCH  22  29
HETATM   29  O   UNL N   1     -10.535  10.930  62.834  0.00  0.00    -0.390 OA
HETATM   30  H   UNL N   1      -9.603  10.853  62.502  0.00  0.00     0.210 HD
ENDBRANCH  22  29
BRANCH  23  31
HETATM   31  C   UNL N   1      -9.270  10.817  65.482  0.00  0.00     0.198 C 
BRANCH  31  32
HETATM   32  O   UNL N   1      -8.345  11.586  66.203  0.00  0.00    -0.398 OA
HETATM   33  H   UNL N   1      -7.752  10.950  66.681  0.00  0.00     0.209 HD
ENDBRANCH  31  32
ENDBRANCH  23  31
ENDBRANCH  18  19
ENDBRANCH  11  18
BRANCH  12  34
HETATM   34  O   UNL N   1      -9.873  16.614  65.197  0.00  0.00    -0.390 OA
HETATM   35  H   UNL N   1     -10.801  16.526  64.855  0.00  0.00     0.210 HD
ENDBRANCH  12  34
ENDBRANCH   8   9
ENDBRANCH   7   8
ENDBRANCH   1   7
BRANCH   6  36
HETATM   36  O   UNL N   1      -4.321  13.863  71.339  0.00  0.00    -0.390 OA
HETATM   37  H   UNL N   1      -4.312  14.582  70.653  0.00  0.00     0.210 HD
ENDBRANCH   6  36
BRANCH   5  38
HETATM   38  O   UNL N   1      -3.544  11.463  70.083  0.00  0.00    -0.390 OA
HETATM   39  H   UNL N   1      -3.295  10.520  69.920  0.00  0.00     0.210 HD
ENDBRANCH   5  38
BRANCH   3  40
HETATM   40  O   UNL N   1      -7.408  10.028  68.782  0.00  0.00    -0.343 OA
BRANCH  40  41
HETATM   41  C   UNL N   1      -8.359   9.807  69.813  0.00  0.00     0.233 C 
HETATM   42  C   UNL N   1      -9.713  10.457  69.596  0.00  0.00     0.196 C 
HETATM   43  C   UNL N   1     -10.825  10.048  70.505  0.00  0.00     0.079 A 
HETATM   44  O   UNL N   1      -9.898  11.223  68.664  0.00  0.00    -0.289 OA
HETATM   45  C   UNL N   1     -10.609   8.872  71.268  0.00  0.00     0.089 A 
HETATM   46  C   UNL N   1     -12.062  10.738  70.635  0.00  0.00     0.085 A 
HETATM   47  O   UNL N   1      -9.447   8.173  71.144  0.00  0.00    -0.337 OA
HETATM   48  C   UNL N   1     -11.594   8.407  72.140  0.00  0.00     0.074 A 
HETATM   49  C   UNL N   1      -8.617   8.290  70.036  0.00  0.00     0.199 C 
HETATM   50  C   UNL N   1     -12.807   9.082  72.260  0.00  0.00     0.071 A 
HETATM   51  C   UNL N   1     -13.037  10.243  71.509  0.00  0.00     0.074 A 
BRANCH  49  52
HETATM   52  C   UNL N   1      -9.244   7.461  68.904  0.00  0.00    -0.023 A 
HETATM   53  C   UNL N   1     -10.310   6.603  69.242  0.00  0.00     0.013 A 
HETATM   54  C   UNL N   1     -10.969   5.853  68.266  0.00  0.00     0.040 A 
HETATM   55  C   UNL N   1     -10.580   5.937  66.929  0.00  0.00     0.098 A 
HETATM   56  C   UNL N   1      -9.511   6.777  66.566  0.00  0.00     0.099 A 
HETATM   57  C   UNL N   1      -8.844   7.533  67.551  0.00  0.00     0.049 A 
BRANCH  55  58
HETATM   58  O   UNL N   1     -11.246   5.209  66.006  0.00  0.00    -0.358 OA
HETATM   59  H   UNL N   1     -12.205   5.271  65.887  0.00  0.00     0.218 HD
ENDBRANCH  55  58
BRANCH  56  60
HETATM   60  O   UNL N   1      -9.133   6.857  65.272  0.00  0.00    -0.358 OA
HETATM   61  H   UNL N   1      -9.728   6.614  64.549  0.00  0.00     0.218 HD
ENDBRANCH  56  60
ENDBRANCH  49  52
BRANCH  50  62
HETATM   62  O   UNL N   1     -13.752   8.608  73.098  0.00  0.00    -0.361 OA
HETATM   63  H   UNL N   1     -14.083   9.132  73.842  0.00  0.00     0.217 HD
ENDBRANCH  50  62
BRANCH  46  64
HETATM   64  O   UNL N   1     -12.344  11.881  69.966  0.00  0.00    -0.360 OA
HETATM   65  H   UNL N   1     -12.842  12.621  70.325  0.00  0.00     0.217 HD
ENDBRANCH  46  64
ENDBRANCH  40  41
ENDBRANCH   3  40
BRANCH   4  66
HETATM   66  O   UNL N   1      -5.264   9.231  70.339  0.00  0.00    -0.388 OA
HETATM   67  H   UNL N   1      -5.090   8.902  71.259  0.00  0.00     0.210 HD
ENDBRANCH   4  66
TORSDOF 22
ENDMDL
MODEL 2
REMARK VINA RESULT:      -7.9      4.164      8.390
REMARK  22 active torsions:
REMARK  status: ('A' for Active; 'I' for Inactive)
REMARK    1  A    between atoms: O_1  and  C_2 
REMARK    2  A    between atoms: O_1  and  C_44 
REMARK    3  A    between atoms: C_3  and  O_4 
REMARK    4  A    between atoms: C_5  and  O_11 
REMARK    5  A    between atoms: C_8  and  O_9 
REMARK    6  A    between atoms: O_11  and  C_12 
REMARK    7  A    between atoms: C_12  and  C_13 
REMARK    8  A    between atoms: C_15  and  O_16 
REMARK    9  A    between atoms: O_16  and  C_17 
REMARK   10  A    between atoms: C_18  and  C_30 
REMARK   11  A    between atoms: C_24  and  O_25 
REMARK   12  A    between atoms: C_27  and  O_28 
REMARK   13  A    between atoms: C_32  and  O_33 
REMARK   14  A    between atoms: C_34  and  O_35 
REMARK   15  A    between atoms: C_38  and  O_39 
REMARK   16  A    between atoms: C_40  and  O_41 
REMARK   17  A    between atoms: C_42  and  O_43 
REMARK   18  A    between atoms: C_46  and  C_53 
REMARK   19  A    between atoms: C_47  and  O_48 
REMARK   20  A    between atoms: C_49  and  O_50 
REMARK   21  A    between atoms: C_51  and  O_52 
REMARK   22  A    between atoms: C_53  and  O_54 
ROOT
HETATM    1  C   UNL N   1      -7.140  18.725  66.002  0.00  0.00     0.180 C 
HETATM    2  O   UNL N   1      -7.983  17.632  65.607  0.00  0.00    -0.348 OA
HETATM    3  C   UNL N   1      -8.842  17.213  66.676  0.00  0.00     0.292 C 
HETATM    4  C   UNL N   1      -9.803  18.366  67.050  0.00  0.00     0.204 C 
HETATM    5  C   UNL N   1      -9.022  19.613  67.489  0.00  0.00     0.183 C 
HETATM    6  C   UNL N   1      -8.005  19.966  66.391  0.00  0.00     0.180 C 
ENDROOT
BRANCH   1   7
HETATM    7  C   UNL N   1      -6.186  19.080  64.835  0.00  0.00     0.205 C 
BRANCH   7   8
HETATM    8  O   UNL N   1      -5.282  20.100  65.240  0.00  0.00    -0.356 OA
BRANCH   8   9
HETATM    9  C   UNL N   1      -3.943  19.808  64.862  0.00  0.00     0.291 C 
HETATM   10  C   UNL N   1      -3.131  19.277  66.067  0.00  0.00     0.205 C 
HETATM   11  C   UNL N   1      -2.933  20.364  67.152  0.00  0.00     0.189 C 
HETATM   12  C   UNL N   1      -2.328  21.613  66.450  0.00  0.00     0.178 C 
HETATM   13  C   UNL N   1      -3.174  22.001  65.209  0.00  0.00     0.152 C 
HETATM   14  O   UNL N   1      -3.274  20.924  64.291  0.00  0.00    -0.351 OA
HETATM   15  C   UNL N   1      -2.528  23.180  64.478  0.00  0.00     0.042 C 
BRANCH  10  16
HETATM   16  O   UNL N   1      -3.772  18.150  66.609  0.00  0.00    -0.388 OA
HETATM   17  H   UNL N   1      -3.084  17.439  66.698  0.00  0.00     0.210 HD
ENDBRANCH  10  16
BRANCH  11  18
HETATM   18  O   UNL N   1      -2.081  19.790  68.145  0.00  0.00    -0.348 OA
BRANCH  18  19
HETATM   19  C   UNL N   1      -2.617  19.558  69.444  0.00  0.00     0.292 C 
HETATM   20  C   UNL N   1      -3.274  20.843  70.042  0.00  0.00     0.204 C 
HETATM   21  C   UNL N   1      -4.040  20.530  71.349  0.00  0.00     0.183 C 
HETATM   22  C   UNL N   1      -5.004  19.361  71.094  0.00  0.00     0.180 C 
HETATM   23  C   UNL N   1      -4.230  18.162  70.491  0.00  0.00     0.179 C 
HETATM   24  O   UNL N   1      -3.614  18.555  69.271  0.00  0.00    -0.348 OA
BRANCH  20  25
HETATM   25  O   UNL N   1      -2.356  21.882  70.265  0.00  0.00    -0.388 OA
HETATM   26  H   UNL N   1      -1.716  21.884  69.506  0.00  0.00     0.210 HD
ENDBRANCH  20  25
BRANCH  21  27
HETATM   27  O   UNL N   1      -3.174  20.266  72.432  0.00  0.00    -0.390 OA
HETATM   28  H   UNL N   1      -3.169  21.037  73.052  0.00  0.00     0.210 HD
ENDBRANCH  21  27
BRANCH  22  29
HETATM   29  O   UNL N   1      -5.704  19.020  72.266  0.00  0.00    -0.390 OA
HETATM   30  H   UNL N   1      -6.608  18.706  72.002  0.00  0.00     0.210 HD
ENDBRANCH  22  29
BRANCH  23  31
HETATM   31  C   UNL N   1      -5.188  16.995  70.201  0.00  0.00     0.198 C 
BRANCH  31  32
HETATM   32  O   UNL N   1      -6.382  17.464  69.634  0.00  0.00    -0.398 OA
HETATM   33  H   UNL N   1      -7.123  16.972  70.075  0.00  0.00     0.209 HD
ENDBRANCH  31  32
ENDBRANCH  23  31
ENDBRANCH  18  19
ENDBRANCH  11  18
BRANCH  12  34
HETATM   34  O   UNL N   1      -2.245  22.717  67.316  0.00  0.00    -0.390 OA
HETATM   35  H   UNL N   1      -2.387  22.384  68.241  0.00  0.00     0.210 HD
ENDBRANCH  12  34
ENDBRANCH   8   9
ENDBRANCH   7   8
ENDBRANCH   1   7
BRANCH   6  36
HETATM   36  O   UNL N   1      -7.236  21.075  66.787  0.00  0.00    -0.390 OA
HETATM   37  H   UNL N   1      -7.299  21.759  66.068  0.00  0.00     0.210 HD
ENDBRANCH   6  36
BRANCH   5  38
HETATM   38  O   UNL N   1      -8.419  19.438  68.753  0.00  0.00    -0.390 OA
HETATM   39  H   UNL N   1      -7.437  19.520  68.669  0.00  0.00     0.210 HD
ENDBRANCH   5  38
BRANCH   3  40
HETATM   40  O   UNL N   1      -9.667  16.113  66.290  0.00  0.00    -0.343 OA
BRANCH  40  41
HETATM   41  C   UNL N   1      -9.612  15.024  67.199  0.00  0.00     0.233 C 
HETATM   42  C   UNL N   1     -10.909  14.725  67.930  0.00  0.00     0.196 C 
HETATM   43  C   UNL N   1     -10.988  13.444  68.692  0.00  0.00     0.079 A 
HETATM   44  O   UNL N   1     -11.871  15.470  67.830  0.00  0.00    -0.289 OA
HETATM   45  C   UNL N   1      -9.984  12.483  68.407  0.00  0.00     0.089 A 
HETATM   46  C   UNL N   1     -11.992  13.130  69.650  0.00  0.00     0.085 A 
HETATM   47  O   UNL N   1      -9.026  12.742  67.475  0.00  0.00    -0.337 OA
HETATM   48  C   UNL N   1      -9.980  11.252  69.063  0.00  0.00     0.074 A 
HETATM   49  C   UNL N   1      -9.182  13.710  66.489  0.00  0.00     0.199 C 
HETATM   50  C   UNL N   1     -10.969  10.946  69.996  0.00  0.00     0.071 A 
HETATM   51  C   UNL N   1     -11.970  11.883  70.286  0.00  0.00     0.074 A 
BRANCH  49  52
HETATM   52  C   UNL N   1     -10.088  13.112  65.401  0.00  0.00    -0.023 A 
HETATM   53  C   UNL N   1     -10.002  11.724  65.174  0.00  0.00     0.013 A 
HETATM   54  C   UNL N   1     -10.826  11.093  64.240  0.00  0.00     0.040 A 
HETATM   55  C   UNL N   1     -11.754  11.831  63.505  0.00  0.00     0.098 A 
HETATM   56  C   UNL N   1     -11.852  13.221  63.703  0.00  0.00     0.099 A 
HETATM   57  C   UNL N   1     -11.020  13.859  64.645  0.00  0.00     0.049 A 
BRANCH  55  58
HETATM   58  O   UNL N   1     -12.546  11.189  62.618  0.00  0.00    -0.358 OA
HETATM   59  H   UNL N   1     -13.448  11.481  62.420  0.00  0.00     0.218 HD
ENDBRANCH  55  58
BRANCH  56  60
HETATM   60  O   UNL N   1     -12.750  13.935  62.991  0.00  0.00    -0.358 OA
HETATM   61  H   UNL N   1     -12.789  13.891  62.025  0.00  0.00     0.218 HD
ENDBRANCH  56  60
ENDBRANCH  49  52
BRANCH  50  62
HETATM   62  O   UNL N   1     -10.955   9.745  70.610  0.00  0.00    -0.361 OA
HETATM   63  H   UNL N   1     -10.173   9.421  71.079  0.00  0.00     0.217 HD
ENDBRANCH  50  62
BRANCH  46  64
HETATM   64  O   UNL N   1     -12.971  13.995  70.002  0.00  0.00    -0.360 OA
HETATM   65  H   UNL N   1     -12.936  14.590  70.757  0.00  0.00     0.217 HD
ENDBRANCH  46  64
ENDBRANCH  40  41
ENDBRANCH   3  40
BRANCH   4  66
HETATM   66  O   UNL N   1     -10.735  17.982  68.029  0.00  0.00    -0.388 OA
HETATM   67  H   UNL N   1     -11.042  18.803  68.493  0.00  0.00     0.210 HD
ENDBRANCH   4  66
TORSDOF 22
ENDMDL
MODEL 3
REMARK VINA RESULT:      -7.9      1.131      3.601
REMARK  22 active torsions:
REMARK  status: ('A' for Active; 'I' for Inactive)
REMARK    1  A    between atoms: O_1  and  C_2 
REMARK    2  A    between atoms: O_1  and  C_44 
REMARK    3  A    between atoms: C_3  and  O_4 
REMARK    4  A    between atoms: C_5  and  O_11 
REMARK    5  A    between atoms: C_8  and  O_9 
REMARK    6  A    between atoms: O_11  and  C_12 
REMARK    7  A    between atoms: C_12  and  C_13 
REMARK    8  A    between atoms: C_15  and  O_16 
REMARK    9  A    between atoms: O_16  and  C_17 
REMARK   10  A    between atoms: C_18  and  C_30 
REMARK   11  A    between atoms: C_24  and  O_25 
REMARK   12  A    between atoms: C_27  and  O_28 
REMARK   13  A    between atoms: C_32  and  O_33 
REMARK   14  A    between atoms: C_34  and  O_35 
REMARK   15  A    between atoms: C_38  and  O_39 
REMARK   16  A    between atoms: C_40  and  O_41 
REMARK   17  A    between atoms: C_42  and  O_43 
REMARK   18  A    between atoms: C_46  and  C_53 
REMARK   19  A    between atoms: C_47  and  O_48 
REMARK   20  A    between atoms: C_49  and  O_50 
REMARK   21  A    between atoms: C_51  and  O_52 
REMARK   22  A    between atoms: C_53  and  O_54 
ROOT
HETATM    1  C   UNL N   1      -5.675  13.231  69.001  0.00  0.00     0.180 C 
HETATM    2  O   UNL N   1      -6.841  12.535  69.467  0.00  0.00    -0.348 OA
HETATM    3  C   UNL N   1      -6.576  11.143  69.679  0.00  0.00     0.292 C 
HETATM    4  C   UNL N   1      -5.521  10.981  70.798  0.00  0.00     0.204 C 
HETATM    5  C   UNL N   1      -4.212  11.692  70.427  0.00  0.00     0.183 C 
HETATM    6  C   UNL N   1      -4.533  13.151  70.064  0.00  0.00     0.180 C 
ENDROOT
BRANCH   1   7
HETATM    7  C   UNL N   1      -6.042  14.709  68.718  0.00  0.00     0.205 C 
BRANCH   7   8
HETATM    8  O   UNL N   1      -7.228  14.774  67.935  0.00  0.00    -0.356 OA
BRANCH   8   9
HETATM    9  C   UNL N   1      -8.290  15.414  68.629  0.00  0.00     0.291 C 
HETATM   10  C   UNL N   1      -9.634  14.692  68.371  0.00  0.00     0.205 C 
HETATM   11  C   UNL N   1     -10.084  14.822  66.894  0.00  0.00     0.189 C 
HETATM   12  C   UNL N   1     -10.072  16.335  66.539  0.00  0.00     0.178 C 
HETATM   13  C   UNL N   1      -8.709  16.972  66.920  0.00  0.00     0.152 C 
HETATM   14  O   UNL N   1      -8.417  16.790  68.296  0.00  0.00    -0.351 OA
HETATM   15  C   UNL N   1      -8.733  18.477  66.642  0.00  0.00     0.042 C 
BRANCH  10  16
HETATM   16  O   UNL N   1      -9.521  13.339  68.735  0.00  0.00    -0.388 OA
HETATM   17  H   UNL N   1      -9.174  13.318  69.665  0.00  0.00     0.210 HD
ENDBRANCH  10  16
BRANCH  11  18
HETATM   18  O   UNL N   1     -11.377  14.220  66.814  0.00  0.00    -0.348 OA
BRANCH  18  19
HETATM   19  C   UNL N   1     -11.592  13.210  65.833  0.00  0.00     0.292 C 
HETATM   20  C   UNL N   1     -11.745  13.813  64.399  0.00  0.00     0.204 C 
HETATM   21  C   UNL N   1     -11.761  12.705  63.320  0.00  0.00     0.183 C 
HETATM   22  C   UNL N   1     -10.538  11.796  63.520  0.00  0.00     0.180 C 
HETATM   23  C   UNL N   1     -10.499  11.280  64.980  0.00  0.00     0.179 C 
HETATM   24  O   UNL N   1     -10.433  12.383  65.876  0.00  0.00    -0.348 OA
BRANCH  20  25
HETATM   25  O   UNL N   1     -12.878  14.630  64.259  0.00  0.00    -0.388 OA
HETATM   26  H   UNL N   1     -12.848  15.309  64.983  0.00  0.00     0.210 HD
ENDBRANCH  20  25
BRANCH  21  27
HETATM   27  O   UNL N   1     -12.965  11.968  63.319  0.00  0.00    -0.390 OA
HETATM   28  H   UNL N   1     -13.360  11.972  64.225  0.00  0.00     0.210 HD
ENDBRANCH  21  27
BRANCH  22  29
HETATM   29  O   UNL N   1     -10.525  10.753  62.576  0.00  0.00    -0.390 OA
HETATM   30  H   UNL N   1     -11.447  10.648  62.223  0.00  0.00     0.210 HD
ENDBRANCH  22  29
BRANCH  23  31
HETATM   31  C   UNL N   1      -9.263  10.394  65.204  0.00  0.00     0.198 C 
BRANCH  31  32
HETATM   32  O   UNL N   1      -9.484   9.102  64.706  0.00  0.00    -0.398 OA
HETATM   33  H   UNL N   1      -8.649   8.588  64.856  0.00  0.00     0.209 HD
ENDBRANCH  31  32
ENDBRANCH  23  31
ENDBRANCH  18  19
ENDBRANCH  11  18
BRANCH  12  34
HETATM   34  O   UNL N   1     -10.320  16.559  65.174  0.00  0.00    -0.390 OA
HETATM   35  H   UNL N   1      -9.563  16.169  64.664  0.00  0.00     0.210 HD
ENDBRANCH  12  34
ENDBRANCH   8   9
ENDBRANCH   7   8
ENDBRANCH   1   7
BRANCH   6  36
HETATM   36  O   UNL N   1      -3.359  13.818  69.668  0.00  0.00    -0.390 OA
HETATM   37  H   UNL N   1      -3.406  13.955  68.684  0.00  0.00     0.210 HD
ENDBRANCH   6  36
BRANCH   5  38
HETATM   38  O   UNL N   1      -3.519  11.017  69.400  0.00  0.00    -0.390 OA
HETATM   39  H   UNL N   1      -2.544  11.118  69.531  0.00  0.00     0.210 HD
ENDBRANCH   5  38
BRANCH   3  40
HETATM   40  O   UNL N   1      -7.741  10.446  70.124  0.00  0.00    -0.343 OA
BRANCH  40  41
HETATM   41  C   UNL N   1      -8.309   9.608  69.129  0.00  0.00     0.233 C 
HETATM   42  C   UNL N   1      -8.135   8.118  69.361  0.00  0.00     0.196 C 
HETATM   43  C   UNL N   1      -8.928   7.191  68.500  0.00  0.00     0.079 A 
HETATM   44  O   UNL N   1      -7.434   7.703  70.271  0.00  0.00    -0.289 OA
HETATM   45  C   UNL N   1      -9.997   7.774  67.773  0.00  0.00     0.089 A 
HETATM   46  C   UNL N   1      -8.692   5.794  68.380  0.00  0.00     0.085 A 
HETATM   47  O   UNL N   1     -10.266   9.103  67.888  0.00  0.00    -0.337 OA
HETATM   48  C   UNL N   1     -10.799   6.986  66.946  0.00  0.00     0.074 A 
HETATM   49  C   UNL N   1      -9.834   9.865  68.968  0.00  0.00     0.199 C 
HETATM   50  C   UNL N   1     -10.569   5.616  66.837  0.00  0.00     0.071 A 
HETATM   51  C   UNL N   1      -9.519   5.025  67.552  0.00  0.00     0.074 A 
BRANCH  49  52
HETATM   52  C   UNL N   1     -10.774   9.565  70.146  0.00  0.00    -0.023 A 
HETATM   53  C   UNL N   1     -11.983  10.287  70.211  0.00  0.00     0.013 A 
HETATM   54  C   UNL N   1     -12.916  10.040  71.219  0.00  0.00     0.040 A 
HETATM   55  C   UNL N   1     -12.667   9.071  72.190  0.00  0.00     0.098 A 
HETATM   56  C   UNL N   1     -11.462   8.345  72.156  0.00  0.00     0.099 A 
HETATM   57  C   UNL N   1     -10.518   8.594  71.139  0.00  0.00     0.049 A 
BRANCH  55  58
HETATM   58  O   UNL N   1     -13.596   8.846  73.146  0.00  0.00    -0.358 OA
HETATM   59  H   UNL N   1     -13.641   8.017  73.643  0.00  0.00     0.218 HD
ENDBRANCH  55  58
BRANCH  56  60
HETATM   60  O   UNL N   1     -11.220   7.407  73.097  0.00  0.00    -0.358 OA
HETATM   61  H   UNL N   1     -11.515   6.492  72.996  0.00  0.00     0.218 HD
ENDBRANCH  56  60
ENDBRANCH  49  52
BRANCH  50  62
HETATM   62  O   UNL N   1     -11.364   4.870  66.044  0.00  0.00    -0.361 OA
HETATM   63  H   UNL N   1     -11.816   4.079  66.372  0.00  0.00     0.217 HD
ENDBRANCH  50  62
BRANCH  46  64
HETATM   64  O   UNL N   1      -7.680   5.159  69.016  0.00  0.00    -0.360 OA
HETATM   65  H   UNL N   1      -7.238   5.481  69.808  0.00  0.00     0.217 HD
ENDBRANCH  46  64
ENDBRANCH  40  41
ENDBRANCH   3  40
BRANCH   4  66
HETATM   66  O   UNL N   1      -5.290   9.632  71.118  0.00  0.00    -0.388 OA
HETATM   67  H   UNL N   1      -4.545   9.599  71.772  0.00  0.00     0.210 HD
ENDBRANCH   4  66
TORSDOF 22
ENDMDL
MODEL 4
REMARK VINA RESULT:      -7.6      1.873      8.978
REMARK  22 active torsions:
REMARK  status: ('A' for Active; 'I' for Inactive)
REMARK    1  A    between atoms: O_1  and  C_2 
REMARK    2  A    between atoms: O_1  and  C_44 
REMARK    3  A    between atoms: C_3  and  O_4 
REMARK    4  A    between atoms: C_5  and  O_11 
REMARK    5  A    between atoms: C_8  and  O_9 
REMARK    6  A    between atoms: O_11  and  C_12 
REMARK    7  A    between atoms: C_12  and  C_13 
REMARK    8  A    between atoms: C_15  and  O_16 
REMARK    9  A    between atoms: O_16  and  C_17 
REMARK   10  A    between atoms: C_18  and  C_30 
REMARK   11  A    between atoms: C_24  and  O_25 
REMARK   12  A    between atoms: C_27  and  O_28 
REMARK   13  A    between atoms: C_32  and  O_33 
REMARK   14  A    between atoms: C_34  and  O_35 
REMARK   15  A    between atoms: C_38  and  O_39 
REMARK   16  A    between atoms: C_40  and  O_41 
REMARK   17  A    between atoms: C_42  and  O_43 
REMARK   18  A    between atoms: C_46  and  C_53 
REMARK   19  A    between atoms: C_47  and  O_48 
REMARK   20  A    between atoms: C_49  and  O_50 
REMARK   21  A    between atoms: C_51  and  O_52 
REMARK   22  A    between atoms: C_53  and  O_54 
ROOT
HETATM    1  C   UNL N   1     -10.102  12.224  64.122  0.00  0.00     0.180 C 
HETATM    2  O   UNL N   1      -9.946  13.014  65.310  0.00  0.00    -0.348 OA
HETATM    3  C   UNL N   1     -10.757  14.194  65.271  0.00  0.00     0.292 C 
HETATM    4  C   UNL N   1     -12.251  13.795  65.232  0.00  0.00     0.204 C 
HETATM    5  C   UNL N   1     -12.558  12.931  64.001  0.00  0.00     0.183 C 
HETATM    6  C   UNL N   1     -11.582  11.743  63.980  0.00  0.00     0.180 C 
ENDROOT
BRANCH   1   7
HETATM    7  C   UNL N   1      -9.147  11.006  64.189  0.00  0.00     0.205 C 
BRANCH   7   8
HETATM    8  O   UNL N   1      -9.653  10.041  65.102  0.00  0.00    -0.356 OA
BRANCH   8   9
HETATM    9  C   UNL N   1      -8.629   9.195  65.608  0.00  0.00     0.291 C 
HETATM   10  C   UNL N   1      -9.154   8.329  66.778  0.00  0.00     0.205 C 
HETATM   11  C   UNL N   1      -9.509   9.188  68.017  0.00  0.00     0.189 C 
HETATM   12  C   UNL N   1      -8.263  10.057  68.349  0.00  0.00     0.178 C 
HETATM   13  C   UNL N   1      -7.773  10.812  67.085  0.00  0.00     0.152 C 
HETATM   14  O   UNL N   1      -7.476   9.914  66.027  0.00  0.00    -0.351 OA
HETATM   15  C   UNL N   1      -6.501  11.601  67.399  0.00  0.00     0.042 C 
BRANCH  10  16
HETATM   16  O   UNL N   1     -10.271   7.590  66.354  0.00  0.00    -0.388 OA
HETATM   17  H   UNL N   1     -10.698   8.105  65.620  0.00  0.00     0.210 HD
ENDBRANCH  10  16
BRANCH  11  18
HETATM   18  O   UNL N   1      -9.866   8.271  69.052  0.00  0.00    -0.348 OA
BRANCH  18  19
HETATM   19  C   UNL N   1     -11.156   8.391  69.645  0.00  0.00     0.292 C 
HETATM   20  C   UNL N   1     -11.352   7.381  70.821  0.00  0.00     0.204 C 
HETATM   21  C   UNL N   1     -12.662   7.663  71.595  0.00  0.00     0.183 C 
HETATM   22  C   UNL N   1     -12.695   9.147  71.995  0.00  0.00     0.180 C 
HETATM   23  C   UNL N   1     -12.475  10.034  70.744  0.00  0.00     0.179 C 
HETATM   24  O   UNL N   1     -11.221   9.722  70.150  0.00  0.00    -0.348 OA
BRANCH  20  25
HETATM   25  O   UNL N   1     -11.322   6.039  70.410  0.00  0.00    -0.388 OA
HETATM   26  H   UNL N   1     -12.129   5.595  70.779  0.00  0.00     0.210 HD
ENDBRANCH  20  25
BRANCH  21  27
HETATM   27  O   UNL N   1     -13.812   7.293  70.865  0.00  0.00    -0.390 OA
HETATM   28  H   UNL N   1     -14.210   8.092  70.440  0.00  0.00     0.210 HD
ENDBRANCH  21  27
BRANCH  22  29
HETATM   29  O   UNL N   1     -13.885   9.458  72.678  0.00  0.00    -0.390 OA
HETATM   30  H   UNL N   1     -13.928   8.892  73.492  0.00  0.00     0.210 HD
ENDBRANCH  22  29
BRANCH  23  31
HETATM   31  C   UNL N   1     -12.475  11.521  71.134  0.00  0.00     0.198 C 
BRANCH  31  32
HETATM   32  O   UNL N   1     -11.672  12.263  70.255  0.00  0.00    -0.398 OA
HETATM   33  H   UNL N   1     -12.285  12.716  69.619  0.00  0.00     0.209 HD
ENDBRANCH  31  32
ENDBRANCH  23  31
ENDBRANCH  18  19
ENDBRANCH  11  18
BRANCH  12  34
HETATM   34  O   UNL N   1      -8.525  10.988  69.368  0.00  0.00    -0.390 OA
HETATM   35  H   UNL N   1      -9.397  10.747  69.778  0.00  0.00     0.210 HD
ENDBRANCH  12  34
ENDBRANCH   8   9
ENDBRANCH   7   8
ENDBRANCH   1   7
BRANCH   6  36
HETATM   36  O   UNL N   1     -11.803  10.959  62.833  0.00  0.00    -0.390 OA
HETATM   37  H   UNL N   1     -11.797  10.005  63.113  0.00  0.00     0.210 HD
ENDBRANCH   6  36
BRANCH   5  38
HETATM   38  O   UNL N   1     -12.521  13.684  62.807  0.00  0.00    -0.390 OA
HETATM   39  H   UNL N   1     -11.587  13.934  62.598  0.00  0.00     0.210 HD
ENDBRANCH   5  38
BRANCH   3  40
HETATM   40  O   UNL N   1     -10.587  14.991  66.445  0.00  0.00    -0.343 OA
BRANCH  40  41
HETATM   41  C   UNL N   1      -9.902  16.211  66.201  0.00  0.00     0.233 C 
HETATM   42  C   UNL N   1     -10.158  17.311  67.215  0.00  0.00     0.196 C 
HETATM   43  C   UNL N   1      -9.274  18.513  67.162  0.00  0.00     0.079 A 
HETATM   44  O   UNL N   1     -11.003  17.176  68.086  0.00  0.00    -0.289 OA
HETATM   45  C   UNL N   1      -8.087  18.383  66.395  0.00  0.00     0.089 A 
HETATM   46  C   UNL N   1      -9.534  19.742  67.829  0.00  0.00     0.085 A 
HETATM   47  O   UNL N   1      -7.795  17.211  65.768  0.00  0.00    -0.337 OA
HETATM   48  C   UNL N   1      -7.194  19.451  66.293  0.00  0.00     0.074 A 
HETATM   49  C   UNL N   1      -8.363  15.999  66.143  0.00  0.00     0.199 C 
HETATM   50  C   UNL N   1      -7.450  20.651  66.954  0.00  0.00     0.071 A 
HETATM   51  C   UNL N   1      -8.616  20.793  67.718  0.00  0.00     0.074 A 
BRANCH  49  52
HETATM   52  C   UNL N   1      -7.624  15.517  67.402  0.00  0.00    -0.023 A 
HETATM   53  C   UNL N   1      -8.387  14.873  68.397  0.00  0.00     0.013 A 
HETATM   54  C   UNL N   1      -7.786  14.360  69.547  0.00  0.00     0.040 A 
HETATM   55  C   UNL N   1      -6.409  14.480  69.738  0.00  0.00     0.098 A 
HETATM   56  C   UNL N   1      -5.626  15.130  68.767  0.00  0.00     0.099 A 
HETATM   57  C   UNL N   1      -6.232  15.650  67.605  0.00  0.00     0.049 A 
BRANCH  55  58
HETATM   58  O   UNL N   1      -5.855  13.961  70.856  0.00  0.00    -0.358 OA
HETATM   59  H   UNL N   1      -6.377  13.742  71.642  0.00  0.00     0.218 HD
ENDBRANCH  55  58
BRANCH  56  60
HETATM   60  O   UNL N   1      -4.294  15.248  68.952  0.00  0.00    -0.358 OA
HETATM   61  H   UNL N   1      -3.660  15.070  68.243  0.00  0.00     0.218 HD
ENDBRANCH  56  60
ENDBRANCH  49  52
BRANCH  50  62
HETATM   62  O   UNL N   1      -6.567  21.666  66.853  0.00  0.00    -0.361 OA
HETATM   63  H   UNL N   1      -6.500  22.352  67.532  0.00  0.00     0.217 HD
ENDBRANCH  50  62
BRANCH  46  64
HETATM   64  O   UNL N   1     -10.652  19.962  68.560  0.00  0.00    -0.360 OA
HETATM   65  H   UNL N   1     -11.386  20.522  68.290  0.00  0.00     0.217 HD
ENDBRANCH  46  64
ENDBRANCH  40  41
ENDBRANCH   3  40
BRANCH   4  66
HETATM   66  O   UNL N   1     -13.101  14.913  65.290  0.00  0.00    -0.388 OA
HETATM   67  H   UNL N   1     -14.036  14.582  65.309  0.00  0.00     0.210 HD
ENDBRANCH   4  66
TORSDOF 22
ENDMDL
MODEL 5
REMARK VINA RESULT:      -7.5      2.324      7.031
REMARK  22 active torsions:
REMARK  status: ('A' for Active; 'I' for Inactive)
REMARK    1  A    between atoms: O_1  and  C_2 
REMARK    2  A    between atoms: O_1  and  C_44 
REMARK    3  A    between atoms: C_3  and  O_4 
REMARK    4  A    between atoms: C_5  and  O_11 
REMARK    5  A    between atoms: C_8  and  O_9 
REMARK    6  A    between atoms: O_11  and  C_12 
REMARK    7  A    between atoms: C_12  and  C_13 
REMARK    8  A    between atoms: C_15  and  O_16 
REMARK    9  A    between atoms: O_16  and  C_17 
REMARK   10  A    between atoms: C_18  and  C_30 
REMARK   11  A    between atoms: C_24  and  O_25 
REMARK   12  A    between atoms: C_27  and  O_28 
REMARK   13  A    between atoms: C_32  and  O_33 
REMARK   14  A    between atoms: C_34  and  O_35 
REMARK   15  A    between atoms: C_38  and  O_39 
REMARK   16  A    between atoms: C_40  and  O_41 
REMARK   17  A    between atoms: C_42  and  O_43 
REMARK   18  A    between atoms: C_46  and  C_53 
REMARK   19  A    between atoms: C_47  and  O_48 
REMARK   20  A    between atoms: C_49  and  O_50 
REMARK   21  A    between atoms: C_51  and  O_52 
REMARK   22  A    between atoms: C_53  and  O_54 
ROOT
HETATM    1  C   UNL N   1     -10.845  15.725  66.105  0.00  0.00     0.180 C 
HETATM    2  O   UNL N   1     -10.086  14.751  66.837  0.00  0.00    -0.348 OA
HETATM    3  C   UNL N   1     -10.680  13.449  66.758  0.00  0.00     0.292 C 
HETATM    4  C   UNL N   1     -10.673  12.965  65.290  0.00  0.00     0.204 C 
HETATM    5  C   UNL N   1     -11.453  13.930  64.387  0.00  0.00     0.183 C 
HETATM    6  C   UNL N   1     -10.896  15.349  64.590  0.00  0.00     0.180 C 
ENDROOT
BRANCH   1   7
HETATM    7  C   UNL N   1     -10.198  17.120  66.291  0.00  0.00     0.205 C 
BRANCH   7   8
HETATM    8  O   UNL N   1      -9.112  17.034  67.204  0.00  0.00    -0.356 OA
BRANCH   8   9
HETATM    9  C   UNL N   1      -7.858  17.224  66.562  0.00  0.00     0.291 C 
HETATM   10  C   UNL N   1      -6.813  16.205  67.076  0.00  0.00     0.205 C 
HETATM   11  C   UNL N   1      -6.457  16.447  68.564  0.00  0.00     0.189 C 
HETATM   12  C   UNL N   1      -6.045  17.939  68.704  0.00  0.00     0.178 C 
HETATM   13  C   UNL N   1      -7.123  18.862  68.078  0.00  0.00     0.152 C 
HETATM   14  O   UNL N   1      -7.353  18.543  66.715  0.00  0.00    -0.351 OA
HETATM   15  C   UNL N   1      -6.674  20.323  68.147  0.00  0.00     0.042 C 
BRANCH  10  16
HETATM   16  O   UNL N   1      -7.296  14.899  66.891  0.00  0.00    -0.388 OA
HETATM   17  H   UNL N   1      -7.270  14.451  67.777  0.00  0.00     0.210 HD
ENDBRANCH  10  16
BRANCH  11  18
HETATM   18  O   UNL N   1      -5.411  15.526  68.880  0.00  0.00    -0.348 OA
BRANCH  18  19
HETATM   19  C   UNL N   1      -5.713  14.429  69.737  0.00  0.00     0.292 C 
HETATM   20  C   UNL N   1      -4.970  13.126  69.299  0.00  0.00     0.204 C 
HETATM   21  C   UNL N   1      -5.130  12.004  70.352  0.00  0.00     0.183 C 
HETATM   22  C   UNL N   1      -4.730  12.552  71.730  0.00  0.00     0.180 C 
HETATM   23  C   UNL N   1      -5.526  13.846  72.033  0.00  0.00     0.179 C 
HETATM   24  O   UNL N   1      -5.260  14.819  71.030  0.00  0.00    -0.348 OA
BRANCH  20  25
HETATM   25  O   UNL N   1      -5.372  12.656  68.038  0.00  0.00    -0.388 OA
HETATM   26  H   UNL N   1      -4.937  11.776  67.895  0.00  0.00     0.210 HD
ENDBRANCH  20  25
BRANCH  21  27
HETATM   27  O   UNL N   1      -6.432  11.456  70.365  0.00  0.00    -0.390 OA
HETATM   28  H   UNL N   1      -6.380  10.471  70.433  0.00  0.00     0.210 HD
ENDBRANCH  21  27
BRANCH  22  29
HETATM   29  O   UNL N   1      -4.887  11.573  72.728  0.00  0.00    -0.390 OA
HETATM   30  H   UNL N   1      -4.847  10.682  72.292  0.00  0.00     0.210 HD
ENDBRANCH  22  29
BRANCH  23  31
HETATM   31  C   UNL N   1      -5.113  14.424  73.397  0.00  0.00     0.198 C 
BRANCH  31  32
HETATM   32  O   UNL N   1      -5.874  13.853  74.427  0.00  0.00    -0.398 OA
HETATM   33  H   UNL N   1      -5.490  14.178  75.282  0.00  0.00     0.209 HD
ENDBRANCH  31  32
ENDBRANCH  23  31
ENDBRANCH  18  19
ENDBRANCH  11  18
BRANCH  12  34
HETATM   34  O   UNL N   1      -5.843  18.308  70.045  0.00  0.00    -0.390 OA
HETATM   35  H   UNL N   1      -6.426  19.091  70.231  0.00  0.00     0.210 HD
ENDBRANCH  12  34
ENDBRANCH   8   9
ENDBRANCH   7   8
ENDBRANCH   1   7
BRANCH   6  36
HETATM   36  O   UNL N   1     -11.626  16.268  63.815  0.00  0.00    -0.390 OA
HETATM   37  H   UNL N   1     -11.465  17.175  64.189  0.00  0.00     0.210 HD
ENDBRANCH   6  36
BRANCH   5  38
HETATM   38  O   UNL N   1     -12.844  13.856  64.615  0.00  0.00    -0.390 OA
HETATM   39  H   UNL N   1     -13.308  13.612  63.776  0.00  0.00     0.210 HD
ENDBRANCH   5  38
BRANCH   3  40
HETATM   40  O   UNL N   1      -9.935  12.483  67.502  0.00  0.00    -0.343 OA
BRANCH  40  41
HETATM   41  C   UNL N   1     -10.755  11.533  68.167  0.00  0.00     0.233 C 
HETATM   42  C   UNL N   1     -10.101  10.821  69.338  0.00  0.00     0.196 C 
HETATM   43  C   UNL N   1     -10.985  10.015  70.230  0.00  0.00     0.079 A 
HETATM   44  O   UNL N   1      -8.914  10.972  69.579  0.00  0.00    -0.289 OA
HETATM   45  C   UNL N   1     -12.380  10.241  70.102  0.00  0.00     0.089 A 
HETATM   46  C   UNL N   1     -10.524   9.070  71.189  0.00  0.00     0.085 A 
HETATM   47  O   UNL N   1     -12.850  11.159  69.214  0.00  0.00    -0.337 OA
HETATM   48  C   UNL N   1     -13.284   9.539  70.899  0.00  0.00     0.074 A 
HETATM   49  C   UNL N   1     -12.060  12.184  68.706  0.00  0.00     0.199 C 
HETATM   50  C   UNL N   1     -12.828   8.619  71.842  0.00  0.00     0.071 A 
HETATM   51  C   UNL N   1     -11.454   8.388  71.984  0.00  0.00     0.074 A 
BRANCH  49  52
HETATM   52  C   UNL N   1     -11.966  13.270  69.789  0.00  0.00    -0.023 A 
HETATM   53  C   UNL N   1     -11.115  14.365  69.539  0.00  0.00     0.013 A 
HETATM   54  C   UNL N   1     -11.010  15.419  70.448  0.00  0.00     0.040 A 
HETATM   55  C   UNL N   1     -11.748  15.407  71.631  0.00  0.00     0.098 A 
HETATM   56  C   UNL N   1     -12.596  14.320  71.912  0.00  0.00     0.099 A 
HETATM   57  C   UNL N   1     -12.701  13.254  70.996  0.00  0.00     0.049 A 
BRANCH  55  58
HETATM   58  O   UNL N   1     -11.635  16.449  72.485  0.00  0.00    -0.358 OA
HETATM   59  H   UNL N   1     -10.962  16.482  73.179  0.00  0.00     0.218 HD
ENDBRANCH  55  58
BRANCH  56  60
HETATM   60  O   UNL N   1     -13.309  14.307  73.059  0.00  0.00    -0.358 OA
HETATM   61  H   UNL N   1     -13.395  15.092  73.617  0.00  0.00     0.218 HD
ENDBRANCH  56  60
ENDBRANCH  49  52
BRANCH  50  62
HETATM   62  O   UNL N   1     -13.718   7.961  72.612  0.00  0.00    -0.361 OA
HETATM   63  H   UNL N   1     -14.478   8.409  73.011  0.00  0.00     0.217 HD
ENDBRANCH  50  62
BRANCH  46  64
HETATM   64  O   UNL N   1      -9.215   8.772  71.362  0.00  0.00    -0.360 OA
HETATM   65  H   UNL N   1      -8.613   9.251  71.940  0.00  0.00     0.217 HD
ENDBRANCH  46  64
ENDBRANCH  40  41
ENDBRANCH   3  40
BRANCH   4  66
HETATM   66  O   UNL N   1     -11.157  11.651  65.162  0.00  0.00    -0.388 OA
HETATM   67  H   UNL N   1     -10.409  11.031  65.366  0.00  0.00     0.210 HD
ENDBRANCH   4  66
TORSDOF 22
ENDMDL
MODEL 6
REMARK VINA RESULT:      -7.5      1.768      4.637
REMARK  22 active torsions:
REMARK  status: ('A' for Active; 'I' for Inactive)
REMARK    1  A    between atoms: O_1  and  C_2 
REMARK    2  A    between atoms: O_1  and  C_44 
REMARK    3  A    between atoms: C_3  and  O_4 
REMARK    4  A    between atoms: C_5  and  O_11 
REMARK    5  A    between atoms: C_8  and  O_9 
REMARK    6  A    between atoms: O_11  and  C_12 
REMARK    7  A    between atoms: C_12  and  C_13 
REMARK    8  A    between atoms: C_15  and  O_16 
REMARK    9  A    between atoms: O_16  and  C_17 
REMARK   10  A    between atoms: C_18  and  C_30 
REMARK   11  A    between atoms: C_24  and  O_25 
REMARK   12  A    between atoms: C_27  and  O_28 
REMARK   13  A    between atoms: C_32  and  O_33 
REMARK   14  A    between atoms: C_34  and  O_35 
REMARK   15  A    between atoms: C_38  and  O_39 
REMARK   16  A    between atoms: C_40  and  O_41 
REMARK   17  A    between atoms: C_42  and  O_43 
REMARK   18  A    between atoms: C_46  and  C_53 
REMARK   19  A    between atoms: C_47  and  O_48 
REMARK   20  A    between atoms: C_49  and  O_50 
REMARK   21  A    between atoms: C_51  and  O_52 
REMARK   22  A    between atoms: C_53  and  O_54 
ROOT
HETATM    1  C   UNL N   1      -4.538  11.549  70.439  0.00  0.00     0.180 C 
HETATM    2  O   UNL N   1      -5.892  11.110  70.629  0.00  0.00    -0.348 OA
HETATM    3  C   UNL N   1      -5.949   9.756  71.097  0.00  0.00     0.292 C 
HETATM    4  C   UNL N   1      -5.282   9.662  72.489  0.00  0.00     0.204 C 
HETATM    5  C   UNL N   1      -3.816  10.113  72.429  0.00  0.00     0.183 C 
HETATM    6  C   UNL N   1      -3.760  11.512  71.792  0.00  0.00     0.180 C 
ENDROOT
BRANCH   1   7
HETATM    7  C   UNL N   1      -4.545  12.986  69.862  0.00  0.00     0.205 C 
BRANCH   7   8
HETATM    8  O   UNL N   1      -5.879  13.472  69.781  0.00  0.00    -0.356 OA
BRANCH   8   9
HETATM    9  C   UNL N   1      -6.175  14.010  68.499  0.00  0.00     0.291 C 
HETATM   10  C   UNL N   1      -7.693  13.943  68.209  0.00  0.00     0.205 C 
HETATM   11  C   UNL N   1      -8.190  12.483  68.071  0.00  0.00     0.189 C 
HETATM   12  C   UNL N   1      -7.287  11.785  67.016  0.00  0.00     0.178 C 
HETATM   13  C   UNL N   1      -5.788  11.990  67.362  0.00  0.00     0.152 C 
HETATM   14  O   UNL N   1      -5.460  13.367  67.452  0.00  0.00    -0.351 OA
HETATM   15  C   UNL N   1      -4.906  11.370  66.277  0.00  0.00     0.042 C 
BRANCH  10  16
HETATM   16  O   UNL N   1      -8.398  14.611  69.224  0.00  0.00    -0.388 OA
HETATM   17  H   UNL N   1      -8.103  14.220  70.088  0.00  0.00     0.210 HD
ENDBRANCH  10  16
BRANCH  11  18
HETATM   18  O   UNL N   1      -9.565  12.561  67.694  0.00  0.00    -0.348 OA
BRANCH  18  19
HETATM   19  C   UNL N   1      -9.878  12.774  66.321  0.00  0.00     0.292 C 
HETATM   20  C   UNL N   1     -10.840  11.675  65.765  0.00  0.00     0.204 C 
HETATM   21  C   UNL N   1     -11.345  12.032  64.346  0.00  0.00     0.183 C 
HETATM   22  C   UNL N   1     -11.921  13.456  64.366  0.00  0.00     0.180 C 
HETATM   23  C   UNL N   1     -10.876  14.439  64.950  0.00  0.00     0.179 C 
HETATM   24  O   UNL N   1     -10.529  14.040  66.270  0.00  0.00    -0.348 OA
BRANCH  20  25
HETATM   25  O   UNL N   1     -10.271  10.391  65.759  0.00  0.00    -0.388 OA
HETATM   26  H   UNL N   1     -10.992   9.744  65.973  0.00  0.00     0.210 HD
ENDBRANCH  20  25
BRANCH  21  27
HETATM   27  O   UNL N   1     -10.342  11.887  63.363  0.00  0.00    -0.390 OA
HETATM   28  H   UNL N   1      -9.680  12.616  63.451  0.00  0.00     0.210 HD
ENDBRANCH  21  27
BRANCH  22  29
HETATM   29  O   UNL N   1     -12.368  13.837  63.087  0.00  0.00    -0.390 OA
HETATM   30  H   UNL N   1     -11.613  14.279  62.618  0.00  0.00     0.210 HD
ENDBRANCH  22  29
BRANCH  23  31
HETATM   31  C   UNL N   1     -11.450  15.864  65.004  0.00  0.00     0.198 C 
BRANCH  31  32
HETATM   32  O   UNL N   1     -11.449  16.447  63.728  0.00  0.00    -0.398 OA
HETATM   33  H   UNL N   1     -10.599  16.183  63.292  0.00  0.00     0.209 HD
ENDBRANCH  31  32
ENDBRANCH  23  31
ENDBRANCH  18  19
ENDBRANCH  11  18
BRANCH  12  34
HETATM   34  O   UNL N   1      -7.553  10.408  66.921  0.00  0.00    -0.390 OA
HETATM   35  H   UNL N   1      -8.540  10.294  66.908  0.00  0.00     0.210 HD
ENDBRANCH  12  34
ENDBRANCH   8   9
ENDBRANCH   7   8
ENDBRANCH   1   7
BRANCH   6  36
HETATM   36  O   UNL N   1      -2.423  11.934  71.675  0.00  0.00    -0.390 OA
HETATM   37  H   UNL N   1      -2.418  12.781  71.155  0.00  0.00     0.210 HD
ENDBRANCH   6  36
BRANCH   5  38
HETATM   38  O   UNL N   1      -3.004   9.177  71.755  0.00  0.00    -0.390 OA
HETATM   39  H   UNL N   1      -3.369   8.267  71.878  0.00  0.00     0.210 HD
ENDBRANCH   5  38
BRANCH   3  40
HETATM   40  O   UNL N   1      -7.296   9.313  71.267  0.00  0.00    -0.343 OA
BRANCH  40  41
HETATM   41  C   UNL N   1      -7.865   8.777  70.082  0.00  0.00     0.233 C 
HETATM   42  C   UNL N   1      -8.087   7.275  70.093  0.00  0.00     0.196 C 
HETATM   43  C   UNL N   1      -8.915   6.696  68.994  0.00  0.00     0.079 A 
HETATM   44  O   UNL N   1      -7.669   6.586  71.010  0.00  0.00    -0.289 OA
HETATM   45  C   UNL N   1      -9.679   7.618  68.232  0.00  0.00     0.089 A 
HETATM   46  C   UNL N   1      -8.996   5.310  68.683  0.00  0.00     0.085 A 
HETATM   47  O   UNL N   1      -9.645   8.947  68.523  0.00  0.00    -0.337 OA
HETATM   48  C   UNL N   1     -10.489   7.169  67.189  0.00  0.00     0.074 A 
HETATM   49  C   UNL N   1      -9.237   9.433  69.760  0.00  0.00     0.199 C 
HETATM   50  C   UNL N   1     -10.571   5.811  66.892  0.00  0.00     0.071 A 
HETATM   51  C   UNL N   1      -9.826   4.887  67.638  0.00  0.00     0.074 A 
BRANCH  49  52
HETATM   52  C   UNL N   1     -10.409   9.242  70.737  0.00  0.00    -0.023 A 
HETATM   53  C   UNL N   1     -11.548  10.052  70.551  0.00  0.00     0.013 A 
HETATM   54  C   UNL N   1     -12.675   9.907  71.361  0.00  0.00     0.040 A 
HETATM   55  C   UNL N   1     -12.694   8.955  72.380  0.00  0.00     0.098 A 
HETATM   56  C   UNL N   1     -11.566   8.142  72.596  0.00  0.00     0.099 A 
HETATM   57  C   UNL N   1     -10.426   8.288  71.779  0.00  0.00     0.049 A 
BRANCH  55  58
HETATM   58  O   UNL N   1     -13.806   8.830  73.139  0.00  0.00    -0.358 OA
HETATM   59  H   UNL N   1     -14.469   8.143  72.981  0.00  0.00     0.218 HD
ENDBRANCH  55  58
BRANCH  56  60
HETATM   60  O   UNL N   1     -11.585   7.221  73.583  0.00  0.00    -0.358 OA
HETATM   61  H   UNL N   1     -10.882   7.166  74.245  0.00  0.00     0.218 HD
ENDBRANCH  56  60
ENDBRANCH  49  52
BRANCH  50  62
HETATM   62  O   UNL N   1     -11.371   5.396  65.889  0.00  0.00    -0.361 OA
HETATM   63  H   UNL N   1     -12.318   5.593  65.877  0.00  0.00     0.217 HD
ENDBRANCH  50  62
BRANCH  46  64
HETATM   64  O   UNL N   1      -8.284   4.364  69.339  0.00  0.00    -0.360 OA
HETATM   65  H   UNL N   1      -7.848   3.614  68.922  0.00  0.00     0.217 HD
ENDBRANCH  46  64
ENDBRANCH  40  41
ENDBRANCH   3  40
BRANCH   4  66
HETATM   66  O   UNL N   1      -5.392   8.375  73.043  0.00  0.00    -0.388 OA
HETATM   67  H   UNL N   1      -4.495   8.109  73.373  0.00  0.00     0.210 HD
ENDBRANCH   4  66
TORSDOF 22
ENDMDL
MODEL 7
REMARK VINA RESULT:      -7.5      4.215      7.853
REMARK  22 active torsions:
REMARK  status: ('A' for Active; 'I' for Inactive)
REMARK    1  A    between atoms: O_1  and  C_2 
REMARK    2  A    between atoms: O_1  and  C_44 
REMARK    3  A    between atoms: C_3  and  O_4 
REMARK    4  A    between atoms: C_5  and  O_11 
REMARK    5  A    between atoms: C_8  and  O_9 
REMARK    6  A    between atoms: O_11  and  C_12 
REMARK    7  A    between atoms: C_12  and  C_13 
REMARK    8  A    between atoms: C_15  and  O_16 
REMARK    9  A    between atoms: O_16  and  C_17 
REMARK   10  A    between atoms: C_18  and  C_30 
REMARK   11  A    between atoms: C_24  and  O_25 
REMARK   12  A    between atoms: C_27  and  O_28 
REMARK   13  A    between atoms: C_32  and  O_33 
REMARK   14  A    between atoms: C_34  and  O_35 
REMARK   15  A    between atoms: C_38  and  O_39 
REMARK   16  A    between atoms: C_40  and  O_41 
REMARK   17  A    between atoms: C_42  and  O_43 
REMARK   18  A    between atoms: C_46  and  C_53 
REMARK   19  A    between atoms: C_47  and  O_48 
REMARK   20  A    between atoms: C_49  and  O_50 
REMARK   21  A    between atoms: C_51  and  O_52 
REMARK   22  A    between atoms: C_53  and  O_54 
ROOT
HETATM    1  C   UNL N   1      -8.425  18.691  68.290  0.00  0.00     0.180 C 
HETATM    2  O   UNL N   1      -8.117  17.404  67.734  0.00  0.00    -0.348 OA
HETATM    3  C   UNL N   1      -9.256  16.820  67.090  0.00  0.00     0.292 C 
HETATM    4  C   UNL N   1      -9.680  17.700  65.890  0.00  0.00     0.204 C 
HETATM    5  C   UNL N   1     -10.034  19.122  66.349  0.00  0.00     0.183 C 
HETATM    6  C   UNL N   1      -8.855  19.682  67.162  0.00  0.00     0.180 C 
ENDROOT
BRANCH   1   7
HETATM    7  C   UNL N   1      -7.181  19.235  69.036  0.00  0.00     0.205 C 
BRANCH   7   8
HETATM    8  O   UNL N   1      -6.189  19.634  68.099  0.00  0.00    -0.356 OA
BRANCH   8   9
HETATM    9  C   UNL N   1      -5.705  20.945  68.359  0.00  0.00     0.291 C 
HETATM   10  C   UNL N   1      -5.244  21.633  67.052  0.00  0.00     0.205 C 
HETATM   11  C   UNL N   1      -3.999  20.942  66.445  0.00  0.00     0.189 C 
HETATM   12  C   UNL N   1      -2.921  20.865  67.564  0.00  0.00     0.178 C 
HETATM   13  C   UNL N   1      -3.519  20.238  68.851  0.00  0.00     0.152 C 
HETATM   14  O   UNL N   1      -4.647  20.966  69.308  0.00  0.00    -0.351 OA
HETATM   15  C   UNL N   1      -2.477  20.239  69.972  0.00  0.00     0.042 C 
BRANCH  10  16
HETATM   16  O   UNL N   1      -6.301  21.647  66.126  0.00  0.00    -0.388 OA
HETATM   17  H   UNL N   1      -6.082  22.336  65.446  0.00  0.00     0.210 HD
ENDBRANCH  10  16
BRANCH  11  18
HETATM   18  O   UNL N   1      -3.609  21.732  65.321  0.00  0.00    -0.348 OA
BRANCH  18  19
HETATM   19  C   UNL N   1      -3.661  21.139  64.027  0.00  0.00     0.292 C 
HETATM   20  C   UNL N   1      -3.342  19.610  64.072  0.00  0.00     0.204 C 
HETATM   21  C   UNL N   1      -3.613  18.936  62.707  0.00  0.00     0.183 C 
HETATM   22  C   UNL N   1      -5.036  19.292  62.248  0.00  0.00     0.180 C 
HETATM   23  C   UNL N   1      -5.222  20.830  62.262  0.00  0.00     0.179 C 
HETATM   24  O   UNL N   1      -4.999  21.328  63.575  0.00  0.00    -0.348 OA
BRANCH  20  25
HETATM   25  O   UNL N   1      -2.031  19.330  64.490  0.00  0.00    -0.388 OA
HETATM   26  H   UNL N   1      -1.515  20.177  64.444  0.00  0.00     0.210 HD
ENDBRANCH  20  25
BRANCH  21  27
HETATM   27  O   UNL N   1      -2.649  19.278  61.734  0.00  0.00    -0.390 OA
HETATM   28  H   UNL N   1      -3.048  19.888  61.067  0.00  0.00     0.210 HD
ENDBRANCH  21  27
BRANCH  22  29
HETATM   29  O   UNL N   1      -5.318  18.723  60.992  0.00  0.00    -0.390 OA
HETATM   30  H   UNL N   1      -4.550  18.910  60.392  0.00  0.00     0.210 HD
ENDBRANCH  22  29
BRANCH  23  31
HETATM   31  C   UNL N   1      -6.652  21.201  61.834  0.00  0.00     0.198 C 
BRANCH  31  32
HETATM   32  O   UNL N   1      -6.856  20.905  60.479  0.00  0.00    -0.398 OA
HETATM   33  H   UNL N   1      -6.782  21.760  59.982  0.00  0.00     0.209 HD
ENDBRANCH  31  32
ENDBRANCH  23  31
ENDBRANCH  18  19
ENDBRANCH  11  18
BRANCH  12  34
HETATM   34  O   UNL N   1      -1.799  20.118  67.165  0.00  0.00    -0.390 OA
HETATM   35  H   UNL N   1      -2.092  19.497  66.448  0.00  0.00     0.210 HD
ENDBRANCH  12  34
ENDBRANCH   8   9
ENDBRANCH   7   8
ENDBRANCH   1   7
BRANCH   6  36
HETATM   36  O   UNL N   1      -9.169  20.967  67.641  0.00  0.00    -0.390 OA
HETATM   37  H   UNL N   1      -9.063  20.955  68.629  0.00  0.00     0.210 HD
ENDBRANCH   6  36
BRANCH   5  38
HETATM   38  O   UNL N   1     -11.251  19.157  67.062  0.00  0.00    -0.390 OA
HETATM   39  H   UNL N   1     -11.228  18.494  67.796  0.00  0.00     0.210 HD
ENDBRANCH   5  38
BRANCH   3  40
HETATM   40  O   UNL N   1      -8.956  15.531  66.553  0.00  0.00    -0.343 OA
BRANCH  40  41
HETATM   41  C   UNL N   1      -9.201  14.472  67.467  0.00  0.00     0.233 C 
HETATM   42  C   UNL N   1     -10.581  14.469  68.100  0.00  0.00     0.196 C 
HETATM   43  C   UNL N   1     -10.986  13.248  68.857  0.00  0.00     0.079 A 
HETATM   44  O   UNL N   1     -11.352  15.399  67.926  0.00  0.00    -0.289 OA
HETATM   45  C   UNL N   1     -10.193  12.090  68.650  0.00  0.00     0.089 A 
HETATM   46  C   UNL N   1     -12.101  13.172  69.738  0.00  0.00     0.085 A 
HETATM   47  O   UNL N   1      -9.137  12.123  67.792  0.00  0.00    -0.337 OA
HETATM   48  C   UNL N   1     -10.499  10.899  69.308  0.00  0.00     0.074 A 
HETATM   49  C   UNL N   1      -9.011  13.083  66.794  0.00  0.00     0.199 C 
HETATM   50  C   UNL N   1     -11.596  10.827  70.164  0.00  0.00     0.071 A 
HETATM   51  C   UNL N   1     -12.392  11.961  70.377  0.00  0.00     0.074 A 
BRANCH  49  52
HETATM   52  C   UNL N   1      -9.943  12.672  65.643  0.00  0.00    -0.023 A 
HETATM   53  C   UNL N   1      -9.961  11.311  65.276  0.00  0.00     0.013 A 
HETATM   54  C   UNL N   1     -10.815  10.845  64.276  0.00  0.00     0.040 A 
HETATM   55  C   UNL N   1     -11.671  11.725  63.612  0.00  0.00     0.098 A 
HETATM   56  C   UNL N   1     -11.664  13.091  63.949  0.00  0.00     0.099 A 
HETATM   57  C   UNL N   1     -10.800  13.562  64.959  0.00  0.00     0.049 A 
BRANCH  55  58
HETATM   58  O   UNL N   1     -12.496  11.241  62.657  0.00  0.00    -0.358 OA
HETATM   59  H   UNL N   1     -13.429  11.492  62.600  0.00  0.00     0.218 HD
ENDBRANCH  55  58
BRANCH  56  60
HETATM   60  O   UNL N   1     -12.491  13.942  63.306  0.00  0.00    -0.358 OA
HETATM   61  H   UNL N   1     -12.267  14.319  62.444  0.00  0.00     0.218 HD
ENDBRANCH  56  60
ENDBRANCH  49  52
BRANCH  50  62
HETATM   62  O   UNL N   1     -11.883   9.662  70.781  0.00  0.00    -0.361 OA
HETATM   63  H   UNL N   1     -11.310   8.887  70.700  0.00  0.00     0.217 HD
ENDBRANCH  50  62
BRANCH  46  64
HETATM   64  O   UNL N   1     -12.896  14.232  70.014  0.00  0.00    -0.360 OA
HETATM   65  H   UNL N   1     -12.662  14.960  70.598  0.00  0.00     0.217 HD
ENDBRANCH  46  64
ENDBRANCH  40  41
ENDBRANCH   3  40
BRANCH   4  66
HETATM   66  O   UNL N   1     -10.735  17.127  65.160  0.00  0.00    -0.388 OA
HETATM   67  H   UNL N   1     -10.958  17.744  64.415  0.00  0.00     0.210 HD
ENDBRANCH   4  66
TORSDOF 22
ENDMDL
MODEL 8
REMARK VINA RESULT:      -7.4      3.248      7.403
REMARK  22 active torsions:
REMARK  status: ('A' for Active; 'I' for Inactive)
REMARK    1  A    between atoms: O_1  and  C_2 
REMARK    2  A    between atoms: O_1  and  C_44 
REMARK    3  A    between atoms: C_3  and  O_4 
REMARK    4  A    between atoms: C_5  and  O_11 
REMARK    5  A    between atoms: C_8  and  O_9 
REMARK    6  A    between atoms: O_11  and  C_12 
REMARK    7  A    between atoms: C_12  and  C_13 
REMARK    8  A    between atoms: C_15  and  O_16 
REMARK    9  A    between atoms: O_16  and  C_17 
REMARK   10  A    between atoms: C_18  and  C_30 
REMARK   11  A    between atoms: C_24  and  O_25 
REMARK   12  A    between atoms: C_27  and  O_28 
REMARK   13  A    between atoms: C_32  and  O_33 
REMARK   14  A    between atoms: C_34  and  O_35 
REMARK   15  A    between atoms: C_38  and  O_39 
REMARK   16  A    between atoms: C_40  and  O_41 
REMARK   17  A    between atoms: C_42  and  O_43 
REMARK   18  A    between atoms: C_46  and  C_53 
REMARK   19  A    between atoms: C_47  and  O_48 
REMARK   20  A    between atoms: C_49  and  O_50 
REMARK   21  A    between atoms: C_51  and  O_52 
REMARK   22  A    between atoms: C_53  and  O_54 
ROOT
HETATM    1  C   UNL N   1      -7.270  18.716  66.280  0.00  0.00     0.180 C 
HETATM    2  O   UNL N   1      -8.045  17.595  65.828  0.00  0.00    -0.348 OA
HETATM    3  C   UNL N   1      -8.986  17.167  66.820  0.00  0.00     0.292 C 
HETATM    4  C   UNL N   1     -10.007  18.298  67.087  0.00  0.00     0.204 C 
HETATM    5  C   UNL N   1      -9.303  19.572  67.575  0.00  0.00     0.183 C 
HETATM    6  C   UNL N   1      -8.199  19.937  66.568  0.00  0.00     0.180 C 
ENDROOT
BRANCH   1   7
HETATM    7  C   UNL N   1      -6.223  19.081  65.198  0.00  0.00     0.205 C 
BRANCH   7   8
HETATM    8  O   UNL N   1      -5.131  19.772  65.792  0.00  0.00    -0.356 OA
BRANCH   8   9
HETATM    9  C   UNL N   1      -3.881  19.347  65.266  0.00  0.00     0.291 C 
HETATM   10  C   UNL N   1      -3.420  18.028  65.931  0.00  0.00     0.205 C 
HETATM   11  C   UNL N   1      -3.093  18.223  67.431  0.00  0.00     0.189 C 
HETATM   12  C   UNL N   1      -2.082  19.400  67.535  0.00  0.00     0.178 C 
HETATM   13  C   UNL N   1      -2.607  20.638  66.761  0.00  0.00     0.152 C 
HETATM   14  O   UNL N   1      -2.863  20.330  65.400  0.00  0.00    -0.351 OA
HETATM   15  C   UNL N   1      -1.573  21.764  66.800  0.00  0.00     0.042 C 
BRANCH  10  16
HETATM   16  O   UNL N   1      -4.410  17.045  65.765  0.00  0.00    -0.388 OA
HETATM   17  H   UNL N   1      -3.942  16.189  65.579  0.00  0.00     0.210 HD
ENDBRANCH  10  16
BRANCH  11  18
HETATM   18  O   UNL N   1      -2.575  16.975  67.895  0.00  0.00    -0.348 OA
BRANCH  18  19
HETATM   19  C   UNL N   1      -3.350  16.226  68.827  0.00  0.00     0.292 C 
HETATM   20  C   UNL N   1      -4.281  17.144  69.682  0.00  0.00     0.204 C 
HETATM   21  C   UNL N   1      -5.269  16.311  70.532  0.00  0.00     0.183 C 
HETATM   22  C   UNL N   1      -5.997  15.314  69.617  0.00  0.00     0.180 C 
HETATM   23  C   UNL N   1      -4.963  14.481  68.819  0.00  0.00     0.179 C 
HETATM   24  O   UNL N   1      -4.148  15.347  68.039  0.00  0.00    -0.348 OA
BRANCH  20  25
HETATM   25  O   UNL N   1      -3.575  18.034  70.508  0.00  0.00    -0.388 OA
HETATM   26  H   UNL N   1      -3.643  17.695  71.438  0.00  0.00     0.210 HD
ENDBRANCH  20  25
BRANCH  21  27
HETATM   27  O   UNL N   1      -4.637  15.662  71.614  0.00  0.00    -0.390 OA
HETATM   28  H   UNL N   1      -5.206  14.922  71.940  0.00  0.00     0.210 HD
ENDBRANCH  21  27
BRANCH  22  29
HETATM   29  O   UNL N   1      -6.888  14.511  70.353  0.00  0.00    -0.390 OA
HETATM   30  H   UNL N   1      -6.870  13.598  69.964  0.00  0.00     0.210 HD
ENDBRANCH  22  29
BRANCH  23  31
HETATM   31  C   UNL N   1      -5.677  13.499  67.876  0.00  0.00     0.198 C 
BRANCH  31  32
HETATM   32  O   UNL N   1      -6.291  12.471  68.604  0.00  0.00    -0.398 OA
HETATM   33  H   UNL N   1      -6.464  12.825  69.514  0.00  0.00     0.209 HD
ENDBRANCH  31  32
ENDBRANCH  23  31
ENDBRANCH  18  19
ENDBRANCH  11  18
BRANCH  12  34
HETATM   34  O   UNL N   1      -1.829  19.763  68.869  0.00  0.00    -0.390 OA
HETATM   35  H   UNL N   1      -0.906  20.128  68.910  0.00  0.00     0.210 HD
ENDBRANCH  12  34
ENDBRANCH   8   9
ENDBRANCH   7   8
ENDBRANCH   1   7
BRANCH   6  36
HETATM   36  O   UNL N   1      -7.499  21.073  67.014  0.00  0.00    -0.390 OA
HETATM   37  H   UNL N   1      -7.690  21.185  67.983  0.00  0.00     0.210 HD
ENDBRANCH   6  36
BRANCH   5  38
HETATM   38  O   UNL N   1      -8.812  19.432  68.891  0.00  0.00    -0.390 OA
HETATM   39  H   UNL N   1      -8.338  18.569  68.981  0.00  0.00     0.210 HD
ENDBRANCH   5  38
BRANCH   3  40
HETATM   40  O   UNL N   1      -9.744  16.040  66.379  0.00  0.00    -0.343 OA
BRANCH  40  41
HETATM   41  C   UNL N   1      -9.662  14.929  67.259  0.00  0.00     0.233 C 
HETATM   42  C   UNL N   1     -10.948  14.585  67.989  0.00  0.00     0.196 C 
HETATM   43  C   UNL N   1     -10.997  13.284  68.718  0.00  0.00     0.079 A 
HETATM   44  O   UNL N   1     -11.926  15.313  67.913  0.00  0.00    -0.289 OA
HETATM   45  C   UNL N   1      -9.976  12.351  68.403  0.00  0.00     0.089 A 
HETATM   46  C   UNL N   1     -11.989  12.925  69.672  0.00  0.00     0.085 A 
HETATM   47  O   UNL N   1      -9.028  12.653  67.474  0.00  0.00    -0.337 OA
HETATM   48  C   UNL N   1      -9.943  11.104  69.028  0.00  0.00     0.074 A 
HETATM   49  C   UNL N   1      -9.209  13.642  66.513  0.00  0.00     0.199 C 
HETATM   50  C   UNL N   1     -10.921  10.753  69.956  0.00  0.00     0.071 A 
HETATM   51  C   UNL N   1     -11.938  11.662  70.276  0.00  0.00     0.074 A 
BRANCH  49  52
HETATM   52  C   UNL N   1     -10.109  13.055  65.415  0.00  0.00    -0.023 A 
HETATM   53  C   UNL N   1     -10.043  11.664  65.196  0.00  0.00     0.013 A 
HETATM   54  C   UNL N   1     -10.863  11.043  64.253  0.00  0.00     0.040 A 
HETATM   55  C   UNL N   1     -11.767  11.792  63.501  0.00  0.00     0.098 A 
HETATM   56  C   UNL N   1     -11.845  13.184  63.690  0.00  0.00     0.099 A 
HETATM   57  C   UNL N   1     -11.016  13.813  64.641  0.00  0.00     0.049 A 
BRANCH  55  58
HETATM   58  O   UNL N   1     -12.558  11.160  62.605  0.00  0.00    -0.358 OA
HETATM   59  H   UNL N   1     -13.470  10.905  62.804  0.00  0.00     0.218 HD
ENDBRANCH  55  58
BRANCH  56  60
HETATM   60  O   UNL N   1     -12.720  13.910  62.961  0.00  0.00    -0.358 OA
HETATM   61  H   UNL N   1     -12.876  14.848  63.135  0.00  0.00     0.218 HD
ENDBRANCH  56  60
ENDBRANCH  49  52
BRANCH  50  62
HETATM   62  O   UNL N   1     -10.879   9.538  70.539  0.00  0.00    -0.361 OA
HETATM   63  H   UNL N   1     -10.589   8.750  70.057  0.00  0.00     0.217 HD
ENDBRANCH  50  62
BRANCH  46  64
HETATM   64  O   UNL N   1     -12.984  13.760  70.052  0.00  0.00    -0.360 OA
HETATM   65  H   UNL N   1     -13.924  13.563  69.988  0.00  0.00     0.217 HD
ENDBRANCH  46  64
ENDBRANCH  40  41
ENDBRANCH   3  40
BRANCH   4  66
HETATM   66  O   UNL N   1     -11.014  17.902  67.984  0.00  0.00    -0.388 OA
HETATM   67  H   UNL N   1     -11.176  18.655  68.609  0.00  0.00     0.210 HD
ENDBRANCH   4  66
TORSDOF 22
ENDMDL
MODEL 9
REMARK VINA RESULT:      -7.3      2.402      8.915
REMARK  22 active torsions:
REMARK  status: ('A' for Active; 'I' for Inactive)
REMARK    1  A    between atoms: O_1  and  C_2 
REMARK    2  A    between atoms: O_1  and  C_44 
REMARK    3  A    between atoms: C_3  and  O_4 
REMARK    4  A    between atoms: C_5  and  O_11 
REMARK    5  A    between atoms: C_8  and  O_9 
REMARK    6  A    between atoms: O_11  and  C_12 
REMARK    7  A    between atoms: C_12  and  C_13 
REMARK    8  A    between atoms: C_15  and  O_16 
REMARK    9  A    between atoms: O_16  and  C_17 
REMARK   10  A    between atoms: C_18  and  C_30 
REMARK   11  A    between atoms: C_24  and  O_25 
REMARK   12  A    between atoms: C_27  and  O_28 
REMARK   13  A    between atoms: C_32  and  O_33 
REMARK   14  A    between atoms: C_34  and  O_35 
REMARK   15  A    between atoms: C_38  and  O_39 
REMARK   16  A    between atoms: C_40  and  O_41 
REMARK   17  A    between atoms: C_42  and  O_43 
REMARK   18  A    between atoms: C_46  and  C_53 
REMARK   19  A    between atoms: C_47  and  O_48 
REMARK   20  A    between atoms: C_49  and  O_50 
REMARK   21  A    between atoms: C_51  and  O_52 
REMARK   22  A    between atoms: C_53  and  O_54 
ROOT
HETATM    1  C   UNL N   1      -8.719  10.577  65.266  0.00  0.00     0.180 C 
HETATM    2  O   UNL N   1      -9.170  11.347  66.391  0.00  0.00    -0.348 OA
HETATM    3  C   UNL N   1      -9.981  12.456  65.982  0.00  0.00     0.292 C 
HETATM    4  C   UNL N   1     -11.264  11.934  65.296  0.00  0.00     0.204 C 
HETATM    5  C   UNL N   1     -10.922  11.080  64.067  0.00  0.00     0.183 C 
HETATM    6  C   UNL N   1      -9.938   9.978  64.495  0.00  0.00     0.180 C 
ENDROOT
BRANCH   1   7
HETATM    7  C   UNL N   1      -7.790   9.443  65.764  0.00  0.00     0.205 C 
BRANCH   7   8
HETATM    8  O   UNL N   1      -8.259   8.941  67.008  0.00  0.00    -0.356 OA
BRANCH   8   9
HETATM    9  C   UNL N   1      -8.380   7.525  67.001  0.00  0.00     0.291 C 
HETATM   10  C   UNL N   1      -9.606   7.070  67.829  0.00  0.00     0.205 C 
HETATM   11  C   UNL N   1      -9.428   7.374  69.337  0.00  0.00     0.189 C 
HETATM   12  C   UNL N   1      -8.071   6.755  69.776  0.00  0.00     0.178 C 
HETATM   13  C   UNL N   1      -6.933   7.210  68.826  0.00  0.00     0.152 C 
HETATM   14  O   UNL N   1      -7.213   6.868  67.478  0.00  0.00    -0.351 OA
HETATM   15  C   UNL N   1      -5.617   6.534  69.215  0.00  0.00     0.042 C 
BRANCH  10  16
HETATM   16  O   UNL N   1     -10.766   7.690  67.334  0.00  0.00    -0.388 OA
HETATM   17  H   UNL N   1     -11.541   7.168  67.672  0.00  0.00     0.210 HD
ENDBRANCH  10  16
BRANCH  11  18
HETATM   18  O   UNL N   1     -10.562   6.809  69.997  0.00  0.00    -0.348 OA
BRANCH  18  19
HETATM   19  C   UNL N   1     -11.638   7.673  70.352  0.00  0.00     0.292 C 
HETATM   20  C   UNL N   1     -11.999   7.561  71.868  0.00  0.00     0.204 C 
HETATM   21  C   UNL N   1     -13.013   8.651  72.288  0.00  0.00     0.183 C 
HETATM   22  C   UNL N   1     -12.484  10.024  71.841  0.00  0.00     0.180 C 
HETATM   23  C   UNL N   1     -12.153   9.992  70.328  0.00  0.00     0.179 C 
HETATM   24  O   UNL N   1     -11.176   8.991  70.072  0.00  0.00    -0.348 OA
BRANCH  20  25
HETATM   25  O   UNL N   1     -12.484   6.295  72.230  0.00  0.00    -0.388 OA
HETATM   26  H   UNL N   1     -12.519   6.261  73.222  0.00  0.00     0.210 HD
ENDBRANCH  20  25
BRANCH  21  27
HETATM   27  O   UNL N   1     -14.311   8.404  71.789  0.00  0.00    -0.390 OA
HETATM   28  H   UNL N   1     -14.441   7.432  71.664  0.00  0.00     0.210 HD
ENDBRANCH  21  27
BRANCH  22  29
HETATM   29  O   UNL N   1     -13.390  11.047  72.177  0.00  0.00    -0.390 OA
HETATM   30  H   UNL N   1     -14.054  11.121  71.443  0.00  0.00     0.210 HD
ENDBRANCH  22  29
BRANCH  23  31
HETATM   31  C   UNL N   1     -11.593  11.350  69.873  0.00  0.00     0.198 C 
BRANCH  31  32
HETATM   32  O   UNL N   1     -10.332  11.191  69.281  0.00  0.00    -0.398 OA
HETATM   33  H   UNL N   1      -9.720  11.830  69.730  0.00  0.00     0.209 HD
ENDBRANCH  31  32
ENDBRANCH  23  31
ENDBRANCH  18  19
ENDBRANCH  11  18
BRANCH  12  34
HETATM   34  O   UNL N   1      -7.736   7.100  71.096  0.00  0.00    -0.390 OA
HETATM   35  H   UNL N   1      -6.862   7.571  71.070  0.00  0.00     0.210 HD
ENDBRANCH  12  34
ENDBRANCH   8   9
ENDBRANCH   7   8
ENDBRANCH   1   7
BRANCH   6  36
HETATM   36  O   UNL N   1      -9.564   9.208  63.378  0.00  0.00    -0.390 OA
HETATM   37  H   UNL N   1      -8.781   9.651  62.954  0.00  0.00     0.210 HD
ENDBRANCH   6  36
BRANCH   5  38
HETATM   38  O   UNL N   1     -10.430  11.863  63.001  0.00  0.00    -0.390 OA
HETATM   39  H   UNL N   1     -11.154  12.434  62.643  0.00  0.00     0.210 HD
ENDBRANCH   5  38
BRANCH   3  40
HETATM   40  O   UNL N   1     -10.413  13.234  67.100  0.00  0.00    -0.343 OA
BRANCH  40  41
HETATM   41  C   UNL N   1      -9.728  14.472  67.221  0.00  0.00     0.233 C 
HETATM   42  C   UNL N   1     -10.390  15.650  66.529  0.00  0.00     0.196 C 
HETATM   43  C   UNL N   1      -9.864  17.012  66.838  0.00  0.00     0.079 A 
HETATM   44  O   UNL N   1     -11.364  15.487  65.811  0.00  0.00    -0.289 OA
HETATM   45  C   UNL N   1      -9.023  17.115  67.976  0.00  0.00     0.089 A 
HETATM   46  C   UNL N   1     -10.161  18.185  66.091  0.00  0.00     0.085 A 
HETATM   47  O   UNL N   1      -8.743  16.016  68.729  0.00  0.00    -0.337 OA
HETATM   48  C   UNL N   1      -8.490  18.350  68.349  0.00  0.00     0.074 A 
HETATM   49  C   UNL N   1      -9.535  14.874  68.711  0.00  0.00     0.199 C 
HETATM   50  C   UNL N   1      -8.789  19.498  67.618  0.00  0.00     0.071 A 
HETATM   51  C   UNL N   1      -9.622  19.413  66.494  0.00  0.00     0.074 A 
BRANCH  49  52
HETATM   52  C   UNL N   1     -10.772  15.160  69.577  0.00  0.00    -0.023 A 
HETATM   53  C   UNL N   1     -12.019  14.712  69.096  0.00  0.00     0.013 A 
HETATM   54  C   UNL N   1     -13.185  14.886  69.844  0.00  0.00     0.040 A 
HETATM   55  C   UNL N   1     -13.138  15.515  71.088  0.00  0.00     0.098 A 
HETATM   56  C   UNL N   1     -11.908  15.983  71.586  0.00  0.00     0.099 A 
HETATM   57  C   UNL N   1     -10.730  15.809  70.831  0.00  0.00     0.049 A 
BRANCH  55  58
HETATM   58  O   UNL N   1     -14.282  15.657  71.795  0.00  0.00    -0.358 OA
HETATM   59  H   UNL N   1     -15.056  16.119  71.443  0.00  0.00     0.218 HD
ENDBRANCH  55  58
BRANCH  56  60
HETATM   60  O   UNL N   1     -11.863  16.593  72.790  0.00  0.00    -0.358 OA
HETATM   61  H   UNL N   1     -12.195  17.492  72.921  0.00  0.00     0.218 HD
ENDBRANCH  56  60
ENDBRANCH  49  52
BRANCH  50  62
HETATM   62  O   UNL N   1      -8.275  20.684  68.003  0.00  0.00    -0.361 OA
HETATM   63  H   UNL N   1      -7.334  20.888  67.905  0.00  0.00     0.217 HD
ENDBRANCH  50  62
BRANCH  46  64
HETATM   64  O   UNL N   1     -10.933  18.176  64.979  0.00  0.00    -0.360 OA
HETATM   65  H   UNL N   1     -11.291  17.386  64.563  0.00  0.00     0.217 HD
ENDBRANCH  46  64
ENDBRANCH  40  41
ENDBRANCH   3  40
BRANCH   4  66
HETATM   66  O   UNL N   1     -12.146  12.976  64.958  0.00  0.00    -0.388 OA
HETATM   67  H   UNL N   1     -12.373  13.463  65.791  0.00  0.00     0.210 HD
ENDBRANCH   4  66
TORSDOF 22
ENDMDL
