# Supplementary material for: Structure-based computational screening of 470 natural quercetin derivatives for identification of SARS-CoV-2 Mpro inhibitor
Source: PeerJ. 2023 Mar 14;11:e14915. doi: 10.7717/peerj.14915 (PMC10022500; doi:10.7717/peerj.14915)
Supplement: Supplemental Information 1 [file peerj-11-14915-s001.zip › Screening 470 Quercetin Derivates as Anticovid/Docking results/21_uff_E=1018.16_out.pdbqt]

MODEL 1
REMARK VINA RESULT:      -7.9      0.000      0.000
REMARK  27 active torsions:
REMARK  status: ('A' for Active; 'I' for Inactive)
REMARK    1  A    between atoms: O_1  and  C_2 
REMARK    2  A    between atoms: O_1  and  C_44 
REMARK    3  A    between atoms: C_3  and  O_4 
REMARK    4  A    between atoms: C_5  and  O_6 
REMARK    5  A    between atoms: C_9  and  O_10 
REMARK    6  A    between atoms: O_10  and  C_11 
REMARK    7  A    between atoms: C_12  and  C_35 
REMARK    8  A    between atoms: C_18  and  O_19 
REMARK    9  A    between atoms: C_21  and  O_22 
REMARK   10  A    between atoms: O_22  and  C_23 
REMARK   11  A    between atoms: C_25  and  C_32 
REMARK   12  A    between atoms: C_26  and  O_27 
REMARK   13  A    between atoms: C_28  and  O_29 
REMARK   14  A    between atoms: C_30  and  O_31 
REMARK   15  A    between atoms: C_32  and  O_33 
REMARK   16  A    between atoms: C_37  and  O_38 
REMARK   17  A    between atoms: C_39  and  O_40 
REMARK   18  A    between atoms: C_46  and  C_53 
REMARK   19  A    between atoms: C_47  and  O_48 
REMARK   20  A    between atoms: C_49  and  O_50 
REMARK   21  A    between atoms: C_51  and  O_52 
REMARK   22  A    between atoms: C_53  and  O_54 
REMARK   23  A    between atoms: O_54  and  C_55 
REMARK   24  A    between atoms: C_55  and  C_57 
REMARK   25  A    between atoms: C_57  and  C_58 
REMARK   26  A    between atoms: C_58  and  C_59 
REMARK   27  A    between atoms: C_62  and  O_63 
ROOT
HETATM    1  C   UNL N   1      -7.475  10.458  67.670  0.00  0.00     0.157 A 
HETATM    2  C   UNL N   1      -7.952  11.210  66.562  0.00  0.00     0.124 A 
HETATM    3  O   UNL N   1      -7.987  12.539  66.648  0.00  0.00    -0.306 OA
HETATM    4  C   UNL N   1      -7.563  13.230  67.696  0.00  0.00     0.096 A 
HETATM    5  C   UNL N   1      -6.972  12.580  68.800  0.00  0.00     0.084 A 
HETATM    6  C   UNL N   1      -6.917  11.173  68.768  0.00  0.00     0.223 A 
HETATM    7  O   UNL N   1      -6.417  10.574  69.693  0.00  0.00    -0.284 OA
HETATM    8  C   UNL N   1      -6.515  13.370  69.905  0.00  0.00     0.085 A 
HETATM    9  C   UNL N   1      -6.724  14.743  69.885  0.00  0.00     0.074 A 
HETATM   10  C   UNL N   1      -7.363  15.376  68.807  0.00  0.00     0.077 A 
HETATM   11  C   UNL N   1      -7.742  14.617  67.700  0.00  0.00     0.075 A 
ENDROOT
BRANCH   1  12
HETATM   12  O   UNL N   1      -7.625   9.088  67.695  0.00  0.00    -0.311 OA
BRANCH  12  13
HETATM   13  C   UNL N   1      -8.834   8.404  67.845  0.00  0.00     0.298 C 
HETATM   14  C   UNL N   1      -9.217   8.070  69.312  0.00  0.00     0.211 C 
HETATM   15  C   UNL N   1      -8.233   7.019  69.875  0.00  0.00     0.183 C 
HETATM   16  C   UNL N   1      -8.207   5.791  68.922  0.00  0.00     0.178 C 
HETATM   17  C   UNL N   1      -7.916   6.244  67.470  0.00  0.00     0.152 C 
HETATM   18  O   UNL N   1      -8.878   7.207  67.068  0.00  0.00    -0.351 OA
HETATM   19  C   UNL N   1      -8.005   5.067  66.496  0.00  0.00     0.042 C 
BRANCH  14  20
HETATM   20  O   UNL N   1     -10.510   7.465  69.367  0.00  0.00    -0.346 OA
BRANCH  20  21
HETATM   21  C   UNL N   1     -11.547   8.318  69.821  0.00  0.00     0.292 C 
HETATM   22  C   UNL N   1     -11.882   7.903  71.273  0.00  0.00     0.204 C 
HETATM   23  C   UNL N   1     -12.957   8.824  71.880  0.00  0.00     0.183 C 
HETATM   24  C   UNL N   1     -12.503  10.287  71.700  0.00  0.00     0.180 C 
HETATM   25  C   UNL N   1     -12.135  10.568  70.212  0.00  0.00     0.180 C 
HETATM   26  O   UNL N   1     -11.115   9.673  69.794  0.00  0.00    -0.348 OA
BRANCH  22  27
HETATM   27  O   UNL N   1     -12.258   6.550  71.359  0.00  0.00    -0.388 OA
HETATM   28  H   UNL N   1     -13.130   6.505  71.833  0.00  0.00     0.210 HD
ENDBRANCH  22  27
BRANCH  23  29
HETATM   29  O   UNL N   1     -14.236   8.590  71.332  0.00  0.00    -0.390 OA
HETATM   30  H   UNL N   1     -14.376   9.175  70.548  0.00  0.00     0.210 HD
ENDBRANCH  23  29
BRANCH  24  31
HETATM   31  O   UNL N   1     -13.470  11.173  72.205  0.00  0.00    -0.390 OA
HETATM   32  H   UNL N   1     -14.000  11.511  71.437  0.00  0.00     0.210 HD
ENDBRANCH  24  31
BRANCH  25  33
HETATM   33  C   UNL N   1     -11.576  11.990  70.035  0.00  0.00     0.213 C 
BRANCH  33  34
HETATM   34  O   UNL N   1     -12.484  12.969  70.394  0.00  0.00    -0.319 OA
BRANCH  34  35
HETATM   35  C   UNL N   1     -12.190  14.281  70.587  0.00  0.00     0.259 C 
HETATM   36  O   UNL N   1     -11.969  14.720  71.708  0.00  0.00    -0.265 OA
BRANCH  35  37
HETATM   37  C   UNL N   1     -12.179  15.205  69.401  0.00  0.00     0.116 C 
BRANCH  37  38
HETATM   38  C   UNL N   1     -10.966  14.883  68.516  0.00  0.00     0.048 C 
BRANCH  38  39
HETATM   39  C   UNL N   1     -11.332  14.578  67.084  0.00  0.00    -0.058 A 
HETATM   40  C   UNL N   1     -12.145  13.475  66.770  0.00  0.00     0.010 A 
HETATM   41  C   UNL N   1     -12.511  13.225  65.444  0.00  0.00     0.037 A 
HETATM   42  C   UNL N   1     -12.079  14.075  64.421  0.00  0.00     0.065 A 
HETATM   43  C   UNL N   1     -11.266  15.175  64.728  0.00  0.00     0.037 A 
HETATM   44  C   UNL N   1     -10.893  15.425  66.052  0.00  0.00     0.010 A 
BRANCH  42  45
HETATM   45  O   UNL N   1     -12.453  13.831  63.149  0.00  0.00    -0.361 OA
HETATM   46  H   UNL N   1     -13.285  14.171  62.789  0.00  0.00     0.217 HD
ENDBRANCH  42  45
ENDBRANCH  38  39
ENDBRANCH  37  38
ENDBRANCH  35  37
ENDBRANCH  34  35
ENDBRANCH  33  34
ENDBRANCH  25  33
ENDBRANCH  20  21
ENDBRANCH  14  20
BRANCH  15  47
HETATM   47  O   UNL N   1      -6.960   7.580  70.110  0.00  0.00    -0.390 OA
HETATM   48  H   UNL N   1      -6.256   6.983  69.757  0.00  0.00     0.210 HD
ENDBRANCH  15  47
BRANCH  16  49
HETATM   49  O   UNL N   1      -7.319   4.798  69.370  0.00  0.00    -0.390 OA
HETATM   50  H   UNL N   1      -6.653   5.230  69.963  0.00  0.00     0.210 HD
ENDBRANCH  16  49
ENDBRANCH  12  13
ENDBRANCH   1  12
BRANCH   2  51
HETATM   51  C   UNL N   1      -8.401  10.619  65.259  0.00  0.00     0.004 A 
HETATM   52  C   UNL N   1      -7.619   9.704  64.523  0.00  0.00     0.017 A 
HETATM   53  C   UNL N   1      -8.042   9.262  63.264  0.00  0.00     0.040 A 
HETATM   54  C   UNL N   1      -9.247   9.710  62.717  0.00  0.00     0.098 A 
HETATM   55  C   UNL N   1     -10.044  10.612  63.440  0.00  0.00     0.099 A 
HETATM   56  C   UNL N   1      -9.616  11.068  64.695  0.00  0.00     0.053 A 
BRANCH  54  57
HETATM   57  O   UNL N   1      -9.620   9.277  61.493  0.00  0.00    -0.358 OA
HETATM   58  H   UNL N   1      -9.160   9.545  60.685  0.00  0.00     0.218 HD
ENDBRANCH  54  57
BRANCH  55  59
HETATM   59  O   UNL N   1     -11.213  11.047  62.921  0.00  0.00    -0.358 OA
HETATM   60  H   UNL N   1     -12.061  10.870  63.352  0.00  0.00     0.218 HD
ENDBRANCH  55  59
ENDBRANCH   2  51
BRANCH   8  61
HETATM   61  O   UNL N   1      -5.917  12.875  71.017  0.00  0.00    -0.360 OA
HETATM   62  H   UNL N   1      -5.082  12.406  71.083  0.00  0.00     0.217 HD
ENDBRANCH   8  61
BRANCH  10  63
HETATM   63  O   UNL N   1      -7.681  16.699  68.846  0.00  0.00    -0.318 OA
BRANCH  63  64
HETATM   64  C   UNL N   1      -8.237  17.359  67.762  0.00  0.00     0.298 C 
HETATM   65  C   UNL N   1      -9.491  18.156  68.193  0.00  0.00     0.205 C 
HETATM   66  C   UNL N   1     -10.018  18.938  66.967  0.00  0.00     0.183 C 
HETATM   67  C   UNL N   1      -8.891  19.776  66.317  0.00  0.00     0.180 C 
HETATM   68  C   UNL N   1      -7.700  18.834  66.029  0.00  0.00     0.179 C 
HETATM   69  O   UNL N   1      -7.260  18.253  67.241  0.00  0.00    -0.348 OA
BRANCH  65  70
HETATM   70  O   UNL N   1      -9.227  19.022  69.275  0.00  0.00    -0.388 OA
HETATM   71  H   UNL N   1      -8.551  18.611  69.874  0.00  0.00     0.210 HD
ENDBRANCH  65  70
BRANCH  66  72
HETATM   72  O   UNL N   1     -11.102  19.746  67.342  0.00  0.00    -0.390 OA
HETATM   73  H   UNL N   1     -11.208  20.433  66.634  0.00  0.00     0.210 HD
ENDBRANCH  66  72
BRANCH  67  74
HETATM   74  O   UNL N   1      -8.505  20.816  67.181  0.00  0.00    -0.390 OA
HETATM   75  H   UNL N   1      -8.667  20.502  68.108  0.00  0.00     0.210 HD
ENDBRANCH  67  74
BRANCH  68  76
HETATM   76  C   UNL N   1      -6.518  19.570  65.382  0.00  0.00     0.198 C 
BRANCH  76  77
HETATM   77  O   UNL N   1      -6.929  20.816  64.884  0.00  0.00    -0.398 OA
HETATM   78  H   UNL N   1      -7.324  21.316  65.646  0.00  0.00     0.209 HD
ENDBRANCH  76  77
ENDBRANCH  68  76
ENDBRANCH  63  64
ENDBRANCH  10  63
TORSDOF 27
ENDMDL
MODEL 2
REMARK VINA RESULT:      -7.7      3.683      8.767
REMARK  27 active torsions:
REMARK  status: ('A' for Active; 'I' for Inactive)
REMARK    1  A    between atoms: O_1  and  C_2 
REMARK    2  A    between atoms: O_1  and  C_44 
REMARK    3  A    between atoms: C_3  and  O_4 
REMARK    4  A    between atoms: C_5  and  O_6 
REMARK    5  A    between atoms: C_9  and  O_10 
REMARK    6  A    between atoms: O_10  and  C_11 
REMARK    7  A    between atoms: C_12  and  C_35 
REMARK    8  A    between atoms: C_18  and  O_19 
REMARK    9  A    between atoms: C_21  and  O_22 
REMARK   10  A    between atoms: O_22  and  C_23 
REMARK   11  A    between atoms: C_25  and  C_32 
REMARK   12  A    between atoms: C_26  and  O_27 
REMARK   13  A    between atoms: C_28  and  O_29 
REMARK   14  A    between atoms: C_30  and  O_31 
REMARK   15  A    between atoms: C_32  and  O_33 
REMARK   16  A    between atoms: C_37  and  O_38 
REMARK   17  A    between atoms: C_39  and  O_40 
REMARK   18  A    between atoms: C_46  and  C_53 
REMARK   19  A    between atoms: C_47  and  O_48 
REMARK   20  A    between atoms: C_49  and  O_50 
REMARK   21  A    between atoms: C_51  and  O_52 
REMARK   22  A    between atoms: C_53  and  O_54 
REMARK   23  A    between atoms: O_54  and  C_55 
REMARK   24  A    between atoms: C_55  and  C_57 
REMARK   25  A    between atoms: C_57  and  C_58 
REMARK   26  A    between atoms: C_58  and  C_59 
REMARK   27  A    between atoms: C_62  and  O_63 
ROOT
HETATM    1  C   UNL N   1      -6.352  14.898  69.488  0.00  0.00     0.157 A 
HETATM    2  C   UNL N   1      -5.521  15.908  70.043  0.00  0.00     0.124 A 
HETATM    3  O   UNL N   1      -4.691  15.593  71.035  0.00  0.00    -0.306 OA
HETATM    4  C   UNL N   1      -4.549  14.371  71.529  0.00  0.00     0.096 A 
HETATM    5  C   UNL N   1      -5.249  13.280  70.971  0.00  0.00     0.084 A 
HETATM    6  C   UNL N   1      -6.149  13.557  69.924  0.00  0.00     0.223 A 
HETATM    7  O   UNL N   1      -6.770  12.652  69.415  0.00  0.00    -0.284 OA
HETATM    8  C   UNL N   1      -5.053  11.975  71.529  0.00  0.00     0.085 A 
HETATM    9  C   UNL N   1      -4.230  11.831  72.638  0.00  0.00     0.074 A 
HETATM   10  C   UNL N   1      -3.580  12.931  73.221  0.00  0.00     0.077 A 
HETATM   11  C   UNL N   1      -3.713  14.189  72.635  0.00  0.00     0.075 A 
ENDROOT
BRANCH   1  12
HETATM   12  O   UNL N   1      -7.364  15.233  68.615  0.00  0.00    -0.311 OA
BRANCH  12  13
HETATM   13  C   UNL N   1      -8.694  15.483  68.967  0.00  0.00     0.298 C 
HETATM   14  C   UNL N   1      -9.748  14.907  67.984  0.00  0.00     0.211 C 
HETATM   15  C   UNL N   1      -9.670  15.669  66.640  0.00  0.00     0.183 C 
HETATM   16  C   UNL N   1      -9.812  17.192  66.915  0.00  0.00     0.178 C 
HETATM   17  C   UNL N   1      -8.783  17.643  67.980  0.00  0.00     0.152 C 
HETATM   18  O   UNL N   1      -8.949  16.874  69.161  0.00  0.00    -0.351 OA
HETATM   19  C   UNL N   1      -8.985  19.114  68.354  0.00  0.00     0.042 C 
BRANCH  14  20
HETATM   20  O   UNL N   1     -11.069  15.126  68.481  0.00  0.00    -0.346 OA
BRANCH  20  21
HETATM   21  C   UNL N   1     -11.335  14.533  69.742  0.00  0.00     0.292 C 
HETATM   22  C   UNL N   1     -12.283  15.485  70.507  0.00  0.00     0.204 C 
HETATM   23  C   UNL N   1     -12.688  14.889  71.869  0.00  0.00     0.183 C 
HETATM   24  C   UNL N   1     -13.230  13.465  71.636  0.00  0.00     0.180 C 
HETATM   25  C   UNL N   1     -12.217  12.621  70.804  0.00  0.00     0.180 C 
HETATM   26  O   UNL N   1     -11.960  13.267  69.566  0.00  0.00    -0.348 OA
BRANCH  22  27
HETATM   27  O   UNL N   1     -11.731  16.771  70.654  0.00  0.00    -0.388 OA
HETATM   28  H   UNL N   1     -10.860  16.785  70.178  0.00  0.00     0.210 HD
ENDBRANCH  22  27
BRANCH  23  29
HETATM   29  O   UNL N   1     -11.628  14.913  72.800  0.00  0.00    -0.390 OA
HETATM   30  H   UNL N   1     -11.028  14.142  72.644  0.00  0.00     0.210 HD
ENDBRANCH  23  29
BRANCH  24  31
HETATM   31  O   UNL N   1     -13.579  12.860  72.856  0.00  0.00    -0.390 OA
HETATM   32  H   UNL N   1     -14.134  12.064  72.650  0.00  0.00     0.210 HD
ENDBRANCH  24  31
BRANCH  25  33
HETATM   33  C   UNL N   1     -12.790  11.234  70.469  0.00  0.00     0.213 C 
BRANCH  33  34
HETATM   34  O   UNL N   1     -12.361  10.760  69.244  0.00  0.00    -0.319 OA
BRANCH  34  35
HETATM   35  C   UNL N   1     -11.340   9.883  69.055  0.00  0.00     0.259 C 
HETATM   36  O   UNL N   1     -10.910   9.208  69.980  0.00  0.00    -0.265 OA
BRANCH  35  37
HETATM   37  C   UNL N   1     -10.713   9.782  67.692  0.00  0.00     0.116 C 
BRANCH  37  38
HETATM   38  C   UNL N   1     -10.082  11.131  67.321  0.00  0.00     0.048 C 
BRANCH  38  39
HETATM   39  C   UNL N   1     -10.741  11.797  66.139  0.00  0.00    -0.058 A 
HETATM   40  C   UNL N   1     -11.914  12.554  66.303  0.00  0.00     0.010 A 
HETATM   41  C   UNL N   1     -12.494  13.201  65.207  0.00  0.00     0.037 A 
HETATM   42  C   UNL N   1     -11.908  13.105  63.940  0.00  0.00     0.065 A 
HETATM   43  C   UNL N   1     -10.740  12.349  63.771  0.00  0.00     0.037 A 
HETATM   44  C   UNL N   1     -10.160  11.697  64.862  0.00  0.00     0.010 A 
BRANCH  42  45
HETATM   45  O   UNL N   1     -12.469  13.747  62.896  0.00  0.00    -0.361 OA
HETATM   46  H   UNL N   1     -12.357  13.434  61.986  0.00  0.00     0.217 HD
ENDBRANCH  42  45
ENDBRANCH  38  39
ENDBRANCH  37  38
ENDBRANCH  35  37
ENDBRANCH  34  35
ENDBRANCH  33  34
ENDBRANCH  25  33
ENDBRANCH  20  21
ENDBRANCH  14  20
BRANCH  15  47
HETATM   47  O   UNL N   1      -8.503  15.329  65.924  0.00  0.00    -0.390 OA
HETATM   48  H   UNL N   1      -8.475  14.355  65.763  0.00  0.00     0.210 HD
ENDBRANCH  15  47
BRANCH  16  49
HETATM   49  O   UNL N   1      -9.736  17.947  65.732  0.00  0.00    -0.390 OA
HETATM   50  H   UNL N   1      -9.019  18.621  65.846  0.00  0.00     0.210 HD
ENDBRANCH  16  49
ENDBRANCH  12  13
ENDBRANCH   1  12
BRANCH   2  51
HETATM   51  C   UNL N   1      -5.477  17.332  69.571  0.00  0.00     0.004 A 
HETATM   52  C   UNL N   1      -5.062  17.694  68.271  0.00  0.00     0.017 A 
HETATM   53  C   UNL N   1      -4.942  19.044  67.916  0.00  0.00     0.040 A 
HETATM   54  C   UNL N   1      -5.238  20.053  68.835  0.00  0.00     0.098 A 
HETATM   55  C   UNL N   1      -5.663  19.711  70.129  0.00  0.00     0.099 A 
HETATM   56  C   UNL N   1      -5.770  18.360  70.492  0.00  0.00     0.053 A 
BRANCH  54  57
HETATM   57  O   UNL N   1      -5.099  21.346  68.467  0.00  0.00    -0.358 OA
HETATM   58  H   UNL N   1      -5.839  21.873  68.137  0.00  0.00     0.218 HD
ENDBRANCH  54  57
BRANCH  55  59
HETATM   59  O   UNL N   1      -5.957  20.680  71.023  0.00  0.00    -0.358 OA
HETATM   60  H   UNL N   1      -5.536  20.718  71.894  0.00  0.00     0.218 HD
ENDBRANCH  55  59
ENDBRANCH   2  51
BRANCH   8  61
HETATM   61  O   UNL N   1      -5.649  10.843  71.080  0.00  0.00    -0.360 OA
HETATM   62  H   UNL N   1      -6.349  10.759  70.427  0.00  0.00     0.217 HD
ENDBRANCH   8  61
BRANCH  10  63
HETATM   63  O   UNL N   1      -2.879  12.809  74.381  0.00  0.00    -0.318 OA
BRANCH  63  64
HETATM   64  C   UNL N   1      -3.321  12.024  75.435  0.00  0.00     0.298 C 
HETATM   65  C   UNL N   1      -2.563  12.377  76.735  0.00  0.00     0.205 C 
HETATM   66  C   UNL N   1      -3.155  11.536  77.890  0.00  0.00     0.183 C 
HETATM   67  C   UNL N   1      -4.693  11.689  77.957  0.00  0.00     0.180 C 
HETATM   68  C   UNL N   1      -5.267  11.374  76.557  0.00  0.00     0.179 C 
HETATM   69  O   UNL N   1      -4.712  12.267  75.612  0.00  0.00    -0.348 OA
BRANCH  65  70
HETATM   70  O   UNL N   1      -2.620  13.757  77.028  0.00  0.00    -0.388 OA
HETATM   71  H   UNL N   1      -1.763  14.048  77.430  0.00  0.00     0.210 HD
ENDBRANCH  65  70
BRANCH  66  72
HETATM   72  O   UNL N   1      -2.552  11.897  79.105  0.00  0.00    -0.390 OA
HETATM   73  H   UNL N   1      -3.066  11.447  79.826  0.00  0.00     0.210 HD
ENDBRANCH  66  72
BRANCH  67  74
HETATM   74  O   UNL N   1      -5.030  12.997  78.349  0.00  0.00    -0.390 OA
HETATM   75  H   UNL N   1      -5.372  12.945  79.279  0.00  0.00     0.210 HD
ENDBRANCH  67  74
BRANCH  68  76
HETATM   76  C   UNL N   1      -6.796  11.500  76.512  0.00  0.00     0.198 C 
BRANCH  76  77
HETATM   77  O   UNL N   1      -7.170  12.801  76.144  0.00  0.00    -0.398 OA
HETATM   78  H   UNL N   1      -7.955  12.718  75.542  0.00  0.00     0.209 HD
ENDBRANCH  76  77
ENDBRANCH  68  76
ENDBRANCH  63  64
ENDBRANCH  10  63
TORSDOF 27
ENDMDL
MODEL 3
REMARK VINA RESULT:      -7.7      1.931      3.233
REMARK  27 active torsions:
REMARK  status: ('A' for Active; 'I' for Inactive)
REMARK    1  A    between atoms: O_1  and  C_2 
REMARK    2  A    between atoms: O_1  and  C_44 
REMARK    3  A    between atoms: C_3  and  O_4 
REMARK    4  A    between atoms: C_5  and  O_6 
REMARK    5  A    between atoms: C_9  and  O_10 
REMARK    6  A    between atoms: O_10  and  C_11 
REMARK    7  A    between atoms: C_12  and  C_35 
REMARK    8  A    between atoms: C_18  and  O_19 
REMARK    9  A    between atoms: C_21  and  O_22 
REMARK   10  A    between atoms: O_22  and  C_23 
REMARK   11  A    between atoms: C_25  and  C_32 
REMARK   12  A    between atoms: C_26  and  O_27 
REMARK   13  A    between atoms: C_28  and  O_29 
REMARK   14  A    between atoms: C_30  and  O_31 
REMARK   15  A    between atoms: C_32  and  O_33 
REMARK   16  A    between atoms: C_37  and  O_38 
REMARK   17  A    between atoms: C_39  and  O_40 
REMARK   18  A    between atoms: C_46  and  C_53 
REMARK   19  A    between atoms: C_47  and  O_48 
REMARK   20  A    between atoms: C_49  and  O_50 
REMARK   21  A    between atoms: C_51  and  O_52 
REMARK   22  A    between atoms: C_53  and  O_54 
REMARK   23  A    between atoms: O_54  and  C_55 
REMARK   24  A    between atoms: C_55  and  C_57 
REMARK   25  A    between atoms: C_57  and  C_58 
REMARK   26  A    between atoms: C_58  and  C_59 
REMARK   27  A    between atoms: C_62  and  O_63 
ROOT
HETATM    1  C   UNL N   1      -6.830   9.501  69.873  0.00  0.00     0.157 A 
HETATM    2  C   UNL N   1      -7.442   9.612  68.595  0.00  0.00     0.124 A 
HETATM    3  O   UNL N   1      -7.498  10.804  68.004  0.00  0.00    -0.306 OA
HETATM    4  C   UNL N   1      -6.978  11.913  68.511  0.00  0.00     0.096 A 
HETATM    5  C   UNL N   1      -6.256  11.885  69.722  0.00  0.00     0.084 A 
HETATM    6  C   UNL N   1      -6.172  10.651  70.397  0.00  0.00     0.223 A 
HETATM    7  O   UNL N   1      -5.562  10.580  71.439  0.00  0.00    -0.284 OA
HETATM    8  C   UNL N   1      -5.699  13.106  70.225  0.00  0.00     0.085 A 
HETATM    9  C   UNL N   1      -5.941  14.289  69.539  0.00  0.00     0.074 A 
HETATM   10  C   UNL N   1      -6.707  14.317  68.363  0.00  0.00     0.077 A 
HETATM   11  C   UNL N   1      -7.187  13.120  67.836  0.00  0.00     0.075 A 
ENDROOT
BRANCH   1  12
HETATM   12  O   UNL N   1      -6.946   8.336  70.600  0.00  0.00    -0.311 OA
BRANCH  12  13
HETATM   13  C   UNL N   1      -8.113   7.866  71.207  0.00  0.00     0.298 C 
HETATM   14  C   UNL N   1      -8.456   8.535  72.566  0.00  0.00     0.211 C 
HETATM   15  C   UNL N   1      -7.408   8.119  73.623  0.00  0.00     0.183 C 
HETATM   16  C   UNL N   1      -7.329   6.568  73.672  0.00  0.00     0.178 C 
HETATM   17  C   UNL N   1      -7.085   5.997  72.254  0.00  0.00     0.152 C 
HETATM   18  O   UNL N   1      -8.103   6.449  71.375  0.00  0.00    -0.351 OA
HETATM   19  C   UNL N   1      -7.124   4.467  72.260  0.00  0.00     0.042 C 
BRANCH  14  20
HETATM   20  O   UNL N   1      -9.712   8.063  73.053  0.00  0.00    -0.346 OA
BRANCH  20  21
HETATM   21  C   UNL N   1     -10.776   8.129  72.117  0.00  0.00     0.292 C 
HETATM   22  C   UNL N   1     -11.650   6.870  72.325  0.00  0.00     0.204 C 
HETATM   23  C   UNL N   1     -12.878   6.887  71.394  0.00  0.00     0.183 C 
HETATM   24  C   UNL N   1     -13.607   8.233  71.574  0.00  0.00     0.180 C 
HETATM   25  C   UNL N   1     -12.614   9.423  71.403  0.00  0.00     0.180 C 
HETATM   26  O   UNL N   1     -11.554   9.299  72.340  0.00  0.00    -0.348 OA
BRANCH  22  27
HETATM   27  O   UNL N   1     -10.908   5.684  72.173  0.00  0.00    -0.388 OA
HETATM   28  H   UNL N   1     -11.495   5.010  71.740  0.00  0.00     0.210 HD
ENDBRANCH  22  27
BRANCH  23  29
HETATM   29  O   UNL N   1     -12.533   6.641  70.048  0.00  0.00    -0.390 OA
HETATM   30  H   UNL N   1     -11.577   6.396  69.987  0.00  0.00     0.210 HD
ENDBRANCH  23  29
BRANCH  24  31
HETATM   31  O   UNL N   1     -14.717   8.316  70.716  0.00  0.00    -0.390 OA
HETATM   32  H   UNL N   1     -15.535   8.284  71.277  0.00  0.00     0.210 HD
ENDBRANCH  24  31
BRANCH  25  33
HETATM   33  C   UNL N   1     -13.302  10.769  71.688  0.00  0.00     0.213 C 
BRANCH  33  34
HETATM   34  O   UNL N   1     -12.454  11.847  71.523  0.00  0.00    -0.319 OA
BRANCH  34  35
HETATM   35  C   UNL N   1     -12.135  12.421  70.333  0.00  0.00     0.259 C 
HETATM   36  O   UNL N   1     -12.460  13.574  70.083  0.00  0.00    -0.265 OA
BRANCH  35  37
HETATM   37  C   UNL N   1     -11.410  11.602  69.303  0.00  0.00     0.116 C 
BRANCH  37  38
HETATM   38  C   UNL N   1     -10.739  12.538  68.288  0.00  0.00     0.048 C 
BRANCH  38  39
HETATM   39  C   UNL N   1     -11.069  12.205  66.854  0.00  0.00    -0.058 A 
HETATM   40  C   UNL N   1     -12.102  12.881  66.180  0.00  0.00     0.010 A 
HETATM   41  C   UNL N   1     -12.374  12.593  64.838  0.00  0.00     0.037 A 
HETATM   42  C   UNL N   1     -11.616  11.636  64.155  0.00  0.00     0.065 A 
HETATM   43  C   UNL N   1     -10.587  10.958  64.824  0.00  0.00     0.037 A 
HETATM   44  C   UNL N   1     -10.316  11.239  66.166  0.00  0.00     0.010 A 
BRANCH  42  45
HETATM   45  O   UNL N   1     -11.878  11.381  62.858  0.00  0.00    -0.361 OA
HETATM   46  H   UNL N   1     -12.663  10.885  62.585  0.00  0.00     0.217 HD
ENDBRANCH  42  45
ENDBRANCH  38  39
ENDBRANCH  37  38
ENDBRANCH  35  37
ENDBRANCH  34  35
ENDBRANCH  33  34
ENDBRANCH  25  33
ENDBRANCH  20  21
ENDBRANCH  14  20
BRANCH  15  47
HETATM   47  O   UNL N   1      -6.164   8.742  73.388  0.00  0.00    -0.390 OA
HETATM   48  H   UNL N   1      -6.061   9.528  73.977  0.00  0.00     0.210 HD
ENDBRANCH  15  47
BRANCH  16  49
HETATM   49  O   UNL N   1      -6.381   6.120  74.609  0.00  0.00    -0.390 OA
HETATM   50  H   UNL N   1      -6.858   5.581  75.290  0.00  0.00     0.210 HD
ENDBRANCH  16  49
ENDBRANCH  12  13
ENDBRANCH   1  12
BRANCH   2  51
HETATM   51  C   UNL N   1      -8.017   8.462  67.822  0.00  0.00     0.004 A 
HETATM   52  C   UNL N   1      -7.255   7.688  66.921  0.00  0.00     0.017 A 
HETATM   53  C   UNL N   1      -7.866   6.692  66.149  0.00  0.00     0.040 A 
HETATM   54  C   UNL N   1      -9.236   6.440  66.262  0.00  0.00     0.098 A 
HETATM   55  C   UNL N   1     -10.007   7.193  67.162  0.00  0.00     0.099 A 
HETATM   56  C   UNL N   1      -9.400   8.201  67.926  0.00  0.00     0.053 A 
BRANCH  54  57
HETATM   57  O   UNL N   1      -9.799   5.483  65.494  0.00  0.00    -0.358 OA
HETATM   58  H   UNL N   1     -10.699   5.559  65.148  0.00  0.00     0.218 HD
ENDBRANCH  54  57
BRANCH  55  59
HETATM   59  O   UNL N   1     -11.331   6.953  67.282  0.00  0.00    -0.358 OA
HETATM   60  H   UNL N   1     -11.924   7.569  67.736  0.00  0.00     0.218 HD
ENDBRANCH  55  59
ENDBRANCH   2  51
BRANCH   8  61
HETATM   61  O   UNL N   1      -4.973  13.216  71.364  0.00  0.00    -0.360 OA
HETATM   62  H   UNL N   1      -4.854  12.562  72.058  0.00  0.00     0.217 HD
ENDBRANCH   8  61
BRANCH  10  63
HETATM   63  O   UNL N   1      -7.049  15.491  67.765  0.00  0.00    -0.318 OA
BRANCH  63  64
HETATM   64  C   UNL N   1      -8.353  15.960  67.746  0.00  0.00     0.298 C 
HETATM   65  C   UNL N   1      -8.421  17.408  68.286  0.00  0.00     0.205 C 
HETATM   66  C   UNL N   1      -9.879  17.908  68.161  0.00  0.00     0.183 C 
HETATM   67  C   UNL N   1     -10.412  17.712  66.721  0.00  0.00     0.180 C 
HETATM   68  C   UNL N   1     -10.191  16.234  66.327  0.00  0.00     0.179 C 
HETATM   69  O   UNL N   1      -8.811  15.932  66.399  0.00  0.00    -0.348 OA
BRANCH  65  70
HETATM   70  O   UNL N   1      -7.527  18.270  67.616  0.00  0.00    -0.388 OA
HETATM   71  H   UNL N   1      -6.642  18.244  68.062  0.00  0.00     0.210 HD
ENDBRANCH  65  70
BRANCH  66  72
HETATM   72  O   UNL N   1      -9.962  19.252  68.557  0.00  0.00    -0.390 OA
HETATM   73  H   UNL N   1      -9.061  19.647  68.424  0.00  0.00     0.210 HD
ENDBRANCH  66  72
BRANCH  67  74
HETATM   74  O   UNL N   1      -9.734  18.569  65.837  0.00  0.00    -0.390 OA
HETATM   75  H   UNL N   1      -8.964  18.063  65.469  0.00  0.00     0.210 HD
ENDBRANCH  67  74
BRANCH  68  76
HETATM   76  C   UNL N   1     -10.685  15.930  64.905  0.00  0.00     0.198 C 
BRANCH  76  77
HETATM   77  O   UNL N   1     -11.402  17.022  64.391  0.00  0.00    -0.398 OA
HETATM   78  H   UNL N   1     -12.310  16.691  64.162  0.00  0.00     0.209 HD
ENDBRANCH  76  77
ENDBRANCH  68  76
ENDBRANCH  63  64
ENDBRANCH  10  63
TORSDOF 27
ENDMDL
MODEL 4
REMARK VINA RESULT:      -7.6      3.886      9.906
REMARK  27 active torsions:
REMARK  status: ('A' for Active; 'I' for Inactive)
REMARK    1  A    between atoms: O_1  and  C_2 
REMARK    2  A    between atoms: O_1  and  C_44 
REMARK    3  A    between atoms: C_3  and  O_4 
REMARK    4  A    between atoms: C_5  and  O_6 
REMARK    5  A    between atoms: C_9  and  O_10 
REMARK    6  A    between atoms: O_10  and  C_11 
REMARK    7  A    between atoms: C_12  and  C_35 
REMARK    8  A    between atoms: C_18  and  O_19 
REMARK    9  A    between atoms: C_21  and  O_22 
REMARK   10  A    between atoms: O_22  and  C_23 
REMARK   11  A    between atoms: C_25  and  C_32 
REMARK   12  A    between atoms: C_26  and  O_27 
REMARK   13  A    between atoms: C_28  and  O_29 
REMARK   14  A    between atoms: C_30  and  O_31 
REMARK   15  A    between atoms: C_32  and  O_33 
REMARK   16  A    between atoms: C_37  and  O_38 
REMARK   17  A    between atoms: C_39  and  O_40 
REMARK   18  A    between atoms: C_46  and  C_53 
REMARK   19  A    between atoms: C_47  and  O_48 
REMARK   20  A    between atoms: C_49  and  O_50 
REMARK   21  A    between atoms: C_51  and  O_52 
REMARK   22  A    between atoms: C_53  and  O_54 
REMARK   23  A    between atoms: O_54  and  C_55 
REMARK   24  A    between atoms: C_55  and  C_57 
REMARK   25  A    between atoms: C_57  and  C_58 
REMARK   26  A    between atoms: C_58  and  C_59 
REMARK   27  A    between atoms: C_62  and  O_63 
ROOT
HETATM    1  C   UNL N   1      -5.437  15.746  69.264  0.00  0.00     0.157 A 
HETATM    2  C   UNL N   1      -4.902  16.481  70.356  0.00  0.00     0.124 A 
HETATM    3  O   UNL N   1      -4.473  15.823  71.432  0.00  0.00    -0.306 OA
HETATM    4  C   UNL N   1      -4.471  14.503  71.547  0.00  0.00     0.096 A 
HETATM    5  C   UNL N   1      -4.880  13.683  70.474  0.00  0.00     0.084 A 
HETATM    6  C   UNL N   1      -5.352  14.325  69.313  0.00  0.00     0.223 A 
HETATM    7  O   UNL N   1      -5.713  13.661  68.368  0.00  0.00    -0.284 OA
HETATM    8  C   UNL N   1      -4.847  12.260  70.639  0.00  0.00     0.085 A 
HETATM    9  C   UNL N   1      -4.473  11.732  71.868  0.00  0.00     0.074 A 
HETATM   10  C   UNL N   1      -4.120  12.556  72.948  0.00  0.00     0.077 A 
HETATM   11  C   UNL N   1      -4.083  13.938  72.766  0.00  0.00     0.075 A 
ENDROOT
BRANCH   1  12
HETATM   12  O   UNL N   1      -6.080  16.400  68.235  0.00  0.00    -0.311 OA
BRANCH  12  13
HETATM   13  C   UNL N   1      -7.461  16.589  68.126  0.00  0.00     0.298 C 
HETATM   14  C   UNL N   1      -8.020  16.490  66.681  0.00  0.00     0.211 C 
HETATM   15  C   UNL N   1      -7.511  17.690  65.849  0.00  0.00     0.183 C 
HETATM   16  C   UNL N   1      -7.873  19.007  66.590  0.00  0.00     0.178 C 
HETATM   17  C   UNL N   1      -7.358  18.962  68.049  0.00  0.00     0.152 C 
HETATM   18  O   UNL N   1      -7.886  17.821  68.707  0.00  0.00    -0.351 OA
HETATM   19  C   UNL N   1      -7.808  20.197  68.833  0.00  0.00     0.042 C 
BRANCH  14  20
HETATM   20  O   UNL N   1      -9.444  16.594  66.687  0.00  0.00    -0.346 OA
BRANCH  20  21
HETATM   21  C   UNL N   1     -10.131  15.375  66.457  0.00  0.00     0.292 C 
HETATM   22  C   UNL N   1     -10.329  15.240  64.929  0.00  0.00     0.204 C 
HETATM   23  C   UNL N   1     -11.009  13.904  64.573  0.00  0.00     0.183 C 
HETATM   24  C   UNL N   1     -10.216  12.761  65.239  0.00  0.00     0.180 C 
HETATM   25  C   UNL N   1     -10.028  13.039  66.761  0.00  0.00     0.180 C 
HETATM   26  O   UNL N   1      -9.363  14.281  66.943  0.00  0.00    -0.348 OA
BRANCH  22  27
HETATM   27  O   UNL N   1     -11.034  16.333  64.392  0.00  0.00    -0.388 OA
HETATM   28  H   UNL N   1     -11.754  16.575  65.031  0.00  0.00     0.210 HD
ENDBRANCH  22  27
BRANCH  23  29
HETATM   29  O   UNL N   1     -12.374  13.886  64.928  0.00  0.00    -0.390 OA
HETATM   30  H   UNL N   1     -12.902  14.378  64.253  0.00  0.00     0.210 HD
ENDBRANCH  23  29
BRANCH  24  31
HETATM   31  O   UNL N   1     -10.819  11.519  64.976  0.00  0.00    -0.390 OA
HETATM   32  H   UNL N   1     -11.037  11.100  65.848  0.00  0.00     0.210 HD
ENDBRANCH  24  31
BRANCH  25  33
HETATM   33  C   UNL N   1      -9.146  11.964  67.419  0.00  0.00     0.213 C 
BRANCH  33  34
HETATM   34  O   UNL N   1      -9.828  11.216  68.360  0.00  0.00    -0.319 OA
BRANCH  34  35
HETATM   35  C   UNL N   1     -11.172  11.238  68.556  0.00  0.00     0.259 C 
HETATM   36  O   UNL N   1     -11.939  10.788  67.716  0.00  0.00    -0.265 OA
BRANCH  35  37
HETATM   37  C   UNL N   1     -11.712  11.864  69.811  0.00  0.00     0.116 C 
BRANCH  37  38
HETATM   38  C   UNL N   1     -11.956  13.360  69.569  0.00  0.00     0.048 C 
BRANCH  38  39
HETATM   39  C   UNL N   1     -12.243  14.133  70.833  0.00  0.00    -0.058 A 
HETATM   40  C   UNL N   1     -11.598  15.356  71.088  0.00  0.00     0.010 A 
HETATM   41  C   UNL N   1     -11.901  16.084  72.244  0.00  0.00     0.037 A 
HETATM   42  C   UNL N   1     -12.853  15.606  73.149  0.00  0.00     0.065 A 
HETATM   43  C   UNL N   1     -13.497  14.386  72.900  0.00  0.00     0.037 A 
HETATM   44  C   UNL N   1     -13.194  13.652  71.750  0.00  0.00     0.010 A 
BRANCH  42  45
HETATM   45  O   UNL N   1     -13.147  16.327  74.250  0.00  0.00    -0.361 OA
HETATM   46  H   UNL N   1     -13.934  16.890  74.295  0.00  0.00     0.217 HD
ENDBRANCH  42  45
ENDBRANCH  38  39
ENDBRANCH  37  38
ENDBRANCH  35  37
ENDBRANCH  34  35
ENDBRANCH  33  34
ENDBRANCH  25  33
ENDBRANCH  20  21
ENDBRANCH  14  20
BRANCH  15  47
HETATM   47  O   UNL N   1      -6.137  17.566  65.554  0.00  0.00    -0.390 OA
HETATM   48  H   UNL N   1      -5.597  17.945  66.288  0.00  0.00     0.210 HD
ENDBRANCH  15  47
BRANCH  16  49
HETATM   49  O   UNL N   1      -7.426  20.142  65.891  0.00  0.00    -0.390 OA
HETATM   50  H   UNL N   1      -8.174  20.790  65.852  0.00  0.00     0.210 HD
ENDBRANCH  16  49
ENDBRANCH  12  13
ENDBRANCH   1  12
BRANCH   2  51
HETATM   51  C   UNL N   1      -4.747  17.973  70.387  0.00  0.00     0.004 A 
HETATM   52  C   UNL N   1      -3.777  18.657  69.624  0.00  0.00     0.017 A 
HETATM   53  C   UNL N   1      -3.608  20.040  69.768  0.00  0.00     0.040 A 
HETATM   54  C   UNL N   1      -4.399  20.767  70.660  0.00  0.00     0.098 A 
HETATM   55  C   UNL N   1      -5.377  20.104  71.419  0.00  0.00     0.099 A 
HETATM   56  C   UNL N   1      -5.539  18.717  71.287  0.00  0.00     0.053 A 
BRANCH  54  57
HETATM   57  O   UNL N   1      -4.202  22.097  70.787  0.00  0.00    -0.358 OA
HETATM   58  H   UNL N   1      -3.656  22.476  71.491  0.00  0.00     0.218 HD
ENDBRANCH  54  57
BRANCH  55  59
HETATM   59  O   UNL N   1      -6.150  20.800  72.280  0.00  0.00    -0.358 OA
HETATM   60  H   UNL N   1      -6.485  20.408  73.099  0.00  0.00     0.218 HD
ENDBRANCH  55  59
ENDBRANCH   2  51
BRANCH   8  61
HETATM   61  O   UNL N   1      -5.196  11.361  69.687  0.00  0.00    -0.360 OA
HETATM   62  H   UNL N   1      -6.049  11.250  69.259  0.00  0.00     0.217 HD
ENDBRANCH   8  61
BRANCH  10  63
HETATM   63  O   UNL N   1      -3.879  12.043  74.186  0.00  0.00    -0.318 OA
BRANCH  63  64
HETATM   64  C   UNL N   1      -4.900  11.735  75.072  0.00  0.00     0.298 C 
HETATM   65  C   UNL N   1      -5.052  10.204  75.221  0.00  0.00     0.205 C 
HETATM   66  C   UNL N   1      -6.142   9.921  76.281  0.00  0.00     0.183 C 
HETATM   67  C   UNL N   1      -5.853  10.690  77.592  0.00  0.00     0.180 C 
HETATM   68  C   UNL N   1      -5.654  12.181  77.239  0.00  0.00     0.179 C 
HETATM   69  O   UNL N   1      -4.576  12.308  76.333  0.00  0.00    -0.348 OA
BRANCH  65  70
HETATM   70  O   UNL N   1      -3.834   9.578  75.562  0.00  0.00    -0.388 OA
HETATM   71  H   UNL N   1      -3.737   9.553  76.549  0.00  0.00     0.210 HD
ENDBRANCH  65  70
BRANCH  66  72
HETATM   72  O   UNL N   1      -6.244   8.541  76.510  0.00  0.00    -0.390 OA
HETATM   73  H   UNL N   1      -5.612   8.324  77.244  0.00  0.00     0.210 HD
ENDBRANCH  66  72
BRANCH  67  74
HETATM   74  O   UNL N   1      -4.704  10.168  78.212  0.00  0.00    -0.390 OA
HETATM   75  H   UNL N   1      -4.175  10.939  78.546  0.00  0.00     0.210 HD
ENDBRANCH  67  74
BRANCH  68  76
HETATM   76  C   UNL N   1      -5.358  13.039  78.478  0.00  0.00     0.198 C 
BRANCH  76  77
HETATM   77  O   UNL N   1      -6.189  14.169  78.502  0.00  0.00    -0.398 OA
HETATM   78  H   UNL N   1      -6.832  14.073  77.751  0.00  0.00     0.209 HD
ENDBRANCH  76  77
ENDBRANCH  68  76
ENDBRANCH  63  64
ENDBRANCH  10  63
TORSDOF 27
ENDMDL
MODEL 5
REMARK VINA RESULT:      -7.5      3.263      9.129
REMARK  27 active torsions:
REMARK  status: ('A' for Active; 'I' for Inactive)
REMARK    1  A    between atoms: O_1  and  C_2 
REMARK    2  A    between atoms: O_1  and  C_44 
REMARK    3  A    between atoms: C_3  and  O_4 
REMARK    4  A    between atoms: C_5  and  O_6 
REMARK    5  A    between atoms: C_9  and  O_10 
REMARK    6  A    between atoms: O_10  and  C_11 
REMARK    7  A    between atoms: C_12  and  C_35 
REMARK    8  A    between atoms: C_18  and  O_19 
REMARK    9  A    between atoms: C_21  and  O_22 
REMARK   10  A    between atoms: O_22  and  C_23 
REMARK   11  A    between atoms: C_25  and  C_32 
REMARK   12  A    between atoms: C_26  and  O_27 
REMARK   13  A    between atoms: C_28  and  O_29 
REMARK   14  A    between atoms: C_30  and  O_31 
REMARK   15  A    between atoms: C_32  and  O_33 
REMARK   16  A    between atoms: C_37  and  O_38 
REMARK   17  A    between atoms: C_39  and  O_40 
REMARK   18  A    between atoms: C_46  and  C_53 
REMARK   19  A    between atoms: C_47  and  O_48 
REMARK   20  A    between atoms: C_49  and  O_50 
REMARK   21  A    between atoms: C_51  and  O_52 
REMARK   22  A    between atoms: C_53  and  O_54 
REMARK   23  A    between atoms: O_54  and  C_55 
REMARK   24  A    between atoms: C_55  and  C_57 
REMARK   25  A    between atoms: C_57  and  C_58 
REMARK   26  A    between atoms: C_58  and  C_59 
REMARK   27  A    between atoms: C_62  and  O_63 
ROOT
HETATM    1  C   UNL N   1      -6.892  14.927  68.387  0.00  0.00     0.157 A 
HETATM    2  C   UNL N   1      -6.361  16.092  69.002  0.00  0.00     0.124 A 
HETATM    3  O   UNL N   1      -5.642  15.967  70.117  0.00  0.00    -0.306 OA
HETATM    4  C   UNL N   1      -5.344  14.807  70.685  0.00  0.00     0.096 A 
HETATM    5  C   UNL N   1      -5.733  13.589  70.089  0.00  0.00     0.084 A 
HETATM    6  C   UNL N   1      -6.503  13.662  68.913  0.00  0.00     0.223 A 
HETATM    7  O   UNL N   1      -6.857  12.642  68.367  0.00  0.00    -0.284 OA
HETATM    8  C   UNL N   1      -5.376  12.359  70.733  0.00  0.00     0.085 A 
HETATM    9  C   UNL N   1      -4.714  12.404  71.953  0.00  0.00     0.074 A 
HETATM   10  C   UNL N   1      -4.380  13.622  72.567  0.00  0.00     0.077 A 
HETATM   11  C   UNL N   1      -4.663  14.816  71.907  0.00  0.00     0.075 A 
ENDROOT
BRANCH   1  12
HETATM   12  O   UNL N   1      -7.809  15.038  67.364  0.00  0.00    -0.311 OA
BRANCH  12  13
HETATM   13  C   UNL N   1      -9.103  14.510  67.368  0.00  0.00     0.298 C 
HETATM   14  C   UNL N   1      -9.961  14.876  66.127  0.00  0.00     0.211 C 
HETATM   15  C   UNL N   1     -10.280  16.389  66.151  0.00  0.00     0.183 C 
HETATM   16  C   UNL N   1     -10.936  16.744  67.515  0.00  0.00     0.178 C 
HETATM   17  C   UNL N   1     -10.050  16.248  68.683  0.00  0.00     0.152 C 
HETATM   18  O   UNL N   1      -9.823  14.853  68.552  0.00  0.00    -0.351 OA
HETATM   19  C   UNL N   1     -10.734  16.480  70.032  0.00  0.00     0.042 C 
BRANCH  14  20
HETATM   20  O   UNL N   1     -11.223  14.209  66.177  0.00  0.00    -0.346 OA
BRANCH  20  21
HETATM   21  C   UNL N   1     -11.266  12.969  65.491  0.00  0.00     0.292 C 
HETATM   22  C   UNL N   1     -11.192  13.278  63.977  0.00  0.00     0.204 C 
HETATM   23  C   UNL N   1     -11.162  11.980  63.146  0.00  0.00     0.183 C 
HETATM   24  C   UNL N   1     -10.038  11.078  63.692  0.00  0.00     0.180 C 
HETATM   25  C   UNL N   1     -10.183  10.890  65.232  0.00  0.00     0.180 C 
HETATM   26  O   UNL N   1     -10.162  12.158  65.873  0.00  0.00    -0.348 OA
BRANCH  22  27
HETATM   27  O   UNL N   1     -12.233  14.128  63.562  0.00  0.00    -0.388 OA
HETATM   28  H   UNL N   1     -11.994  15.055  63.828  0.00  0.00     0.210 HD
ENDBRANCH  22  27
BRANCH  23  29
HETATM   29  O   UNL N   1     -12.413  11.326  63.130  0.00  0.00    -0.390 OA
HETATM   30  H   UNL N   1     -13.021  11.782  62.497  0.00  0.00     0.210 HD
ENDBRANCH  23  29
BRANCH  24  31
HETATM   31  O   UNL N   1      -9.993   9.860  62.991  0.00  0.00    -0.390 OA
HETATM   32  H   UNL N   1     -10.420   9.169  63.560  0.00  0.00     0.210 HD
ENDBRANCH  24  31
BRANCH  25  33
HETATM   33  C   UNL N   1      -9.007  10.083  65.809  0.00  0.00     0.213 C 
BRANCH  33  34
HETATM   34  O   UNL N   1      -9.270   9.585  67.071  0.00  0.00    -0.319 OA
BRANCH  34  35
HETATM   35  C   UNL N   1      -8.423   9.647  68.132  0.00  0.00     0.259 C 
HETATM   36  O   UNL N   1      -7.224   9.446  67.994  0.00  0.00    -0.265 OA
BRANCH  35  37
HETATM   37  C   UNL N   1      -8.987   9.926  69.496  0.00  0.00     0.116 C 
BRANCH  37  38
HETATM   38  C   UNL N   1     -10.385  10.545  69.352  0.00  0.00     0.048 C 
BRANCH  38  39
HETATM   39  C   UNL N   1     -11.350  10.105  70.426  0.00  0.00    -0.058 A 
HETATM   40  C   UNL N   1     -12.405  10.942  70.829  0.00  0.00     0.010 A 
HETATM   41  C   UNL N   1     -13.318  10.508  71.796  0.00  0.00     0.037 A 
HETATM   42  C   UNL N   1     -13.192   9.236  72.364  0.00  0.00     0.065 A 
HETATM   43  C   UNL N   1     -12.139   8.399  71.968  0.00  0.00     0.037 A 
HETATM   44  C   UNL N   1     -11.222   8.831  71.005  0.00  0.00     0.010 A 
BRANCH  42  45
HETATM   45  O   UNL N   1     -14.088   8.825  73.283  0.00  0.00    -0.361 OA
HETATM   46  H   UNL N   1     -15.034   9.009  73.190  0.00  0.00     0.217 HD
ENDBRANCH  42  45
ENDBRANCH  38  39
ENDBRANCH  37  38
ENDBRANCH  35  37
ENDBRANCH  34  35
ENDBRANCH  33  34
ENDBRANCH  25  33
ENDBRANCH  20  21
ENDBRANCH  14  20
BRANCH  15  47
HETATM   47  O   UNL N   1      -9.138  17.161  65.855  0.00  0.00    -0.390 OA
HETATM   48  H   UNL N   1      -8.885  17.708  66.637  0.00  0.00     0.210 HD
ENDBRANCH  15  47
BRANCH  16  49
HETATM   49  O   UNL N   1     -11.242  18.113  67.608  0.00  0.00    -0.390 OA
HETATM   50  H   UNL N   1     -12.173  18.240  67.293  0.00  0.00     0.210 HD
ENDBRANCH  16  49
ENDBRANCH  12  13
ENDBRANCH   1  12
BRANCH   2  51
HETATM   51  C   UNL N   1      -6.520  17.486  68.471  0.00  0.00     0.004 A 
HETATM   52  C   UNL N   1      -7.470  18.396  68.981  0.00  0.00     0.017 A 
HETATM   53  C   UNL N   1      -7.646  19.649  68.381  0.00  0.00     0.040 A 
HETATM   54  C   UNL N   1      -6.879  20.025  67.275  0.00  0.00     0.098 A 
HETATM   55  C   UNL N   1      -5.921  19.137  66.761  0.00  0.00     0.099 A 
HETATM   56  C   UNL N   1      -5.753  17.876  67.351  0.00  0.00     0.053 A 
BRANCH  54  57
HETATM   57  O   UNL N   1      -7.082  21.234  66.709  0.00  0.00    -0.358 OA
HETATM   58  H   UNL N   1      -6.353  21.813  66.447  0.00  0.00     0.218 HD
ENDBRANCH  54  57
BRANCH  55  59
HETATM   59  O   UNL N   1      -5.171  19.494  65.696  0.00  0.00    -0.358 OA
HETATM   60  H   UNL N   1      -4.940  18.864  64.998  0.00  0.00     0.218 HD
ENDBRANCH  55  59
ENDBRANCH   2  51
BRANCH   8  61
HETATM   61  O   UNL N   1      -5.671  11.123  70.261  0.00  0.00    -0.360 OA
HETATM   62  H   UNL N   1      -6.089  10.890  69.428  0.00  0.00     0.217 HD
ENDBRANCH   8  61
BRANCH  10  63
HETATM   63  O   UNL N   1      -3.848  13.664  73.819  0.00  0.00    -0.318 OA
BRANCH  63  64
HETATM   64  C   UNL N   1      -3.815  12.553  74.647  0.00  0.00     0.298 C 
HETATM   65  C   UNL N   1      -2.601  12.620  75.603  0.00  0.00     0.205 C 
HETATM   66  C   UNL N   1      -2.662  11.404  76.557  0.00  0.00     0.183 C 
HETATM   67  C   UNL N   1      -4.044  11.309  77.246  0.00  0.00     0.180 C 
HETATM   68  C   UNL N   1      -5.130  11.333  76.147  0.00  0.00     0.179 C 
HETATM   69  O   UNL N   1      -5.019  12.532  75.406  0.00  0.00    -0.348 OA
BRANCH  65  70
HETATM   70  O   UNL N   1      -2.556  13.832  76.324  0.00  0.00    -0.388 OA
HETATM   71  H   UNL N   1      -1.723  13.871  76.860  0.00  0.00     0.210 HD
ENDBRANCH  65  70
BRANCH  66  72
HETATM   72  O   UNL N   1      -1.625  11.481  77.500  0.00  0.00    -0.390 OA
HETATM   73  H   UNL N   1      -2.004  11.912  78.309  0.00  0.00     0.210 HD
ENDBRANCH  66  72
BRANCH  67  74
HETATM   74  O   UNL N   1      -4.213  12.384  78.136  0.00  0.00    -0.390 OA
HETATM   75  H   UNL N   1      -3.821  13.187  77.703  0.00  0.00     0.210 HD
ENDBRANCH  67  74
BRANCH  68  76
HETATM   76  C   UNL N   1      -6.549  11.245  76.727  0.00  0.00     0.198 C 
BRANCH  76  77
HETATM   77  O   UNL N   1      -7.334  12.312  76.265  0.00  0.00    -0.398 OA
HETATM   78  H   UNL N   1      -7.036  13.124  76.753  0.00  0.00     0.209 HD
ENDBRANCH  76  77
ENDBRANCH  68  76
ENDBRANCH  63  64
ENDBRANCH  10  63
TORSDOF 27
ENDMDL
MODEL 6
REMARK VINA RESULT:      -7.5      3.302      8.751
REMARK  27 active torsions:
REMARK  status: ('A' for Active; 'I' for Inactive)
REMARK    1  A    between atoms: O_1  and  C_2 
REMARK    2  A    between atoms: O_1  and  C_44 
REMARK    3  A    between atoms: C_3  and  O_4 
REMARK    4  A    between atoms: C_5  and  O_6 
REMARK    5  A    between atoms: C_9  and  O_10 
REMARK    6  A    between atoms: O_10  and  C_11 
REMARK    7  A    between atoms: C_12  and  C_35 
REMARK    8  A    between atoms: C_18  and  O_19 
REMARK    9  A    between atoms: C_21  and  O_22 
REMARK   10  A    between atoms: O_22  and  C_23 
REMARK   11  A    between atoms: C_25  and  C_32 
REMARK   12  A    between atoms: C_26  and  O_27 
REMARK   13  A    between atoms: C_28  and  O_29 
REMARK   14  A    between atoms: C_30  and  O_31 
REMARK   15  A    between atoms: C_32  and  O_33 
REMARK   16  A    between atoms: C_37  and  O_38 
REMARK   17  A    between atoms: C_39  and  O_40 
REMARK   18  A    between atoms: C_46  and  C_53 
REMARK   19  A    between atoms: C_47  and  O_48 
REMARK   20  A    between atoms: C_49  and  O_50 
REMARK   21  A    between atoms: C_51  and  O_52 
REMARK   22  A    between atoms: C_53  and  O_54 
REMARK   23  A    between atoms: O_54  and  C_55 
REMARK   24  A    between atoms: C_55  and  C_57 
REMARK   25  A    between atoms: C_57  and  C_58 
REMARK   26  A    between atoms: C_58  and  C_59 
REMARK   27  A    between atoms: C_62  and  O_63 
ROOT
HETATM    1  C   UNL N   1      -6.950  15.153  68.618  0.00  0.00     0.157 A 
HETATM    2  C   UNL N   1      -6.221  16.278  69.089  0.00  0.00     0.124 A 
HETATM    3  O   UNL N   1      -5.340  16.113  70.074  0.00  0.00    -0.306 OA
HETATM    4  C   UNL N   1      -5.055  14.945  70.632  0.00  0.00     0.096 A 
HETATM    5  C   UNL N   1      -5.645  13.755  70.158  0.00  0.00     0.084 A 
HETATM    6  C   UNL N   1      -6.593  13.870  69.123  0.00  0.00     0.223 A 
HETATM    7  O   UNL N   1      -7.124  12.875  68.685  0.00  0.00    -0.284 OA
HETATM    8  C   UNL N   1      -5.297  12.513  70.783  0.00  0.00     0.085 A 
HETATM    9  C   UNL N   1      -4.438  12.525  71.875  0.00  0.00     0.074 A 
HETATM   10  C   UNL N   1      -3.898  13.720  72.375  0.00  0.00     0.077 A 
HETATM   11  C   UNL N   1      -4.180  14.920  71.722  0.00  0.00     0.075 A 
ENDROOT
BRANCH   1  12
HETATM   12  O   UNL N   1      -8.013  15.326  67.757  0.00  0.00    -0.311 OA
BRANCH  12  13
HETATM   13  C   UNL N   1      -9.358  15.403  68.128  0.00  0.00     0.298 C 
HETATM   14  C   UNL N   1     -10.274  14.324  67.490  0.00  0.00     0.211 C 
HETATM   15  C   UNL N   1     -10.391  14.582  65.970  0.00  0.00     0.183 C 
HETATM   16  C   UNL N   1     -10.865  16.044  65.742  0.00  0.00     0.178 C 
HETATM   17  C   UNL N   1      -9.945  17.032  66.500  0.00  0.00     0.152 C 
HETATM   18  O   UNL N   1      -9.914  16.694  67.878  0.00  0.00    -0.351 OA
HETATM   19  C   UNL N   1     -10.465  18.467  66.387  0.00  0.00     0.042 C 
BRANCH  14  20
HETATM   20  O   UNL N   1     -11.601  14.425  68.008  0.00  0.00    -0.346 OA
BRANCH  20  21
HETATM   21  C   UNL N   1     -11.733  14.077  69.377  0.00  0.00     0.292 C 
HETATM   22  C   UNL N   1     -12.620  15.155  70.042  0.00  0.00     0.204 C 
HETATM   23  C   UNL N   1     -12.880  14.823  71.524  0.00  0.00     0.183 C 
HETATM   24  C   UNL N   1     -13.416  13.380  71.614  0.00  0.00     0.180 C 
HETATM   25  C   UNL N   1     -12.473  12.397  70.857  0.00  0.00     0.180 C 
HETATM   26  O   UNL N   1     -12.349  12.800  69.501  0.00  0.00    -0.348 OA
BRANCH  22  27
HETATM   27  O   UNL N   1     -12.080  16.446  69.892  0.00  0.00    -0.388 OA
HETATM   28  H   UNL N   1     -11.101  16.352  69.752  0.00  0.00     0.210 HD
ENDBRANCH  22  27
BRANCH  23  29
HETATM   29  O   UNL N   1     -11.735  15.020  72.325  0.00  0.00    -0.390 OA
HETATM   30  H   UNL N   1     -11.969  14.902  73.279  0.00  0.00     0.210 HD
ENDBRANCH  23  29
BRANCH  24  31
HETATM   31  O   UNL N   1     -13.633  13.013  72.953  0.00  0.00    -0.390 OA
HETATM   32  H   UNL N   1     -12.801  13.206  73.458  0.00  0.00     0.210 HD
ENDBRANCH  24  31
BRANCH  25  33
HETATM   33  C   UNL N   1     -13.050  10.971  70.843  0.00  0.00     0.213 C 
BRANCH  33  34
HETATM   34  O   UNL N   1     -12.719  10.251  71.976  0.00  0.00    -0.319 OA
BRANCH  34  35
HETATM   35  C   UNL N   1     -13.189   9.014  72.285  0.00  0.00     0.259 C 
HETATM   36  O   UNL N   1     -14.382   8.823  72.480  0.00  0.00    -0.265 OA
BRANCH  35  37
HETATM   37  C   UNL N   1     -12.212   7.881  72.428  0.00  0.00     0.116 C 
BRANCH  37  38
HETATM   38  C   UNL N   1     -11.850   7.343  71.036  0.00  0.00     0.048 C 
BRANCH  38  39
HETATM   39  C   UNL N   1     -10.687   8.062  70.399  0.00  0.00    -0.058 A 
HETATM   40  C   UNL N   1      -9.667   8.619  71.190  0.00  0.00     0.010 A 
HETATM   41  C   UNL N   1      -8.572   9.248  70.587  0.00  0.00     0.037 A 
HETATM   42  C   UNL N   1      -8.481   9.322  69.193  0.00  0.00     0.065 A 
HETATM   43  C   UNL N   1      -9.498   8.772  68.400  0.00  0.00     0.037 A 
HETATM   44  C   UNL N   1     -10.595   8.146  68.998  0.00  0.00     0.010 A 
BRANCH  42  45
HETATM   45  O   UNL N   1      -7.413   9.918  68.626  0.00  0.00    -0.361 OA
HETATM   46  H   UNL N   1      -7.457  10.303  67.739  0.00  0.00     0.217 HD
ENDBRANCH  42  45
ENDBRANCH  38  39
ENDBRANCH  37  38
ENDBRANCH  35  37
ENDBRANCH  34  35
ENDBRANCH  33  34
ENDBRANCH  25  33
ENDBRANCH  20  21
ENDBRANCH  14  20
BRANCH  15  47
HETATM   47  O   UNL N   1      -9.191  14.265  65.300  0.00  0.00    -0.390 OA
HETATM   48  H   UNL N   1      -8.546  13.863  65.931  0.00  0.00     0.210 HD
ENDBRANCH  15  47
BRANCH  16  49
HETATM   49  O   UNL N   1     -10.982  16.350  64.375  0.00  0.00    -0.390 OA
HETATM   50  H   UNL N   1     -10.278  17.010  64.149  0.00  0.00     0.210 HD
ENDBRANCH  16  49
ENDBRANCH  12  13
ENDBRANCH   1  12
BRANCH   2  51
HETATM   51  C   UNL N   1      -6.342  17.667  68.536  0.00  0.00     0.004 A 
HETATM   52  C   UNL N   1      -7.299  18.595  68.999  0.00  0.00     0.017 A 
HETATM   53  C   UNL N   1      -7.436  19.843  68.377  0.00  0.00     0.040 A 
HETATM   54  C   UNL N   1      -6.624  20.195  67.296  0.00  0.00     0.098 A 
HETATM   55  C   UNL N   1      -5.658  19.289  66.830  0.00  0.00     0.099 A 
HETATM   56  C   UNL N   1      -5.529  18.033  67.441  0.00  0.00     0.053 A 
BRANCH  54  57
HETATM   57  O   UNL N   1      -6.790  21.400  66.708  0.00  0.00    -0.358 OA
HETATM   58  H   UNL N   1      -6.576  21.557  65.778  0.00  0.00     0.218 HD
ENDBRANCH  54  57
BRANCH  55  59
HETATM   59  O   UNL N   1      -4.866  19.622  65.788  0.00  0.00    -0.358 OA
HETATM   60  H   UNL N   1      -3.900  19.614  65.856  0.00  0.00     0.218 HD
ENDBRANCH  55  59
ENDBRANCH   2  51
BRANCH   8  61
HETATM   61  O   UNL N   1      -5.777  11.299  70.417  0.00  0.00    -0.360 OA
HETATM   62  H   UNL N   1      -6.387  10.733  70.895  0.00  0.00     0.217 HD
ENDBRANCH   8  61
BRANCH  10  63
HETATM   63  O   UNL N   1      -3.161  13.743  73.519  0.00  0.00    -0.318 OA
BRANCH  63  64
HETATM   64  C   UNL N   1      -3.288  12.773  74.501  0.00  0.00     0.298 C 
HETATM   65  C   UNL N   1      -2.140  12.884  75.531  0.00  0.00     0.205 C 
HETATM   66  C   UNL N   1      -2.379  11.838  76.645  0.00  0.00     0.183 C 
HETATM   67  C   UNL N   1      -3.807  11.964  77.227  0.00  0.00     0.180 C 
HETATM   68  C   UNL N   1      -4.810  11.910  76.052  0.00  0.00     0.179 C 
HETATM   69  O   UNL N   1      -4.537  12.968  75.155  0.00  0.00    -0.348 OA
BRANCH  65  70
HETATM   70  O   UNL N   1      -2.030  14.185  76.068  0.00  0.00    -0.388 OA
HETATM   71  H   UNL N   1      -2.548  14.242  76.911  0.00  0.00     0.210 HD
ENDBRANCH  65  70
BRANCH  66  72
HETATM   72  O   UNL N   1      -1.405  11.971  77.646  0.00  0.00    -0.390 OA
HETATM   73  H   UNL N   1      -1.863  11.822  78.514  0.00  0.00     0.210 HD
ENDBRANCH  66  72
BRANCH  67  74
HETATM   74  O   UNL N   1      -3.934  13.173  77.933  0.00  0.00    -0.390 OA
HETATM   75  H   UNL N   1      -4.496  13.778  77.382  0.00  0.00     0.210 HD
ENDBRANCH  67  74
BRANCH  68  76
HETATM   76  C   UNL N   1      -6.266  12.029  76.523  0.00  0.00     0.198 C 
BRANCH  76  77
HETATM   77  O   UNL N   1      -6.541  13.342  76.939  0.00  0.00    -0.398 OA
HETATM   78  H   UNL N   1      -6.285  13.942  76.191  0.00  0.00     0.209 HD
ENDBRANCH  76  77
ENDBRANCH  68  76
ENDBRANCH  63  64
ENDBRANCH  10  63
TORSDOF 27
ENDMDL
MODEL 7
REMARK VINA RESULT:      -7.4      2.520      9.795
REMARK  27 active torsions:
REMARK  status: ('A' for Active; 'I' for Inactive)
REMARK    1  A    between atoms: O_1  and  C_2 
REMARK    2  A    between atoms: O_1  and  C_44 
REMARK    3  A    between atoms: C_3  and  O_4 
REMARK    4  A    between atoms: C_5  and  O_6 
REMARK    5  A    between atoms: C_9  and  O_10 
REMARK    6  A    between atoms: O_10  and  C_11 
REMARK    7  A    between atoms: C_12  and  C_35 
REMARK    8  A    between atoms: C_18  and  O_19 
REMARK    9  A    between atoms: C_21  and  O_22 
REMARK   10  A    between atoms: O_22  and  C_23 
REMARK   11  A    between atoms: C_25  and  C_32 
REMARK   12  A    between atoms: C_26  and  O_27 
REMARK   13  A    between atoms: C_28  and  O_29 
REMARK   14  A    between atoms: C_30  and  O_31 
REMARK   15  A    between atoms: C_32  and  O_33 
REMARK   16  A    between atoms: C_37  and  O_38 
REMARK   17  A    between atoms: C_39  and  O_40 
REMARK   18  A    between atoms: C_46  and  C_53 
REMARK   19  A    between atoms: C_47  and  O_48 
REMARK   20  A    between atoms: C_49  and  O_50 
REMARK   21  A    between atoms: C_51  and  O_52 
REMARK   22  A    between atoms: C_53  and  O_54 
REMARK   23  A    between atoms: O_54  and  C_55 
REMARK   24  A    between atoms: C_55  and  C_57 
REMARK   25  A    between atoms: C_57  and  C_58 
REMARK   26  A    between atoms: C_58  and  C_59 
REMARK   27  A    between atoms: C_62  and  O_63 
ROOT
HETATM    1  C   UNL N   1      -9.232  10.966  67.669  0.00  0.00     0.157 A 
HETATM    2  C   UNL N   1     -10.123  10.454  66.687  0.00  0.00     0.124 A 
HETATM    3  O   UNL N   1     -10.409   9.153  66.686  0.00  0.00    -0.306 OA
HETATM    4  C   UNL N   1      -9.946   8.288  67.577  0.00  0.00     0.096 A 
HETATM    5  C   UNL N   1      -9.144   8.718  68.654  0.00  0.00     0.084 A 
HETATM    6  C   UNL N   1      -8.801  10.083  68.700  0.00  0.00     0.223 A 
HETATM    7  O   UNL N   1      -8.115  10.496  69.607  0.00  0.00    -0.284 OA
HETATM    8  C   UNL N   1      -8.678   7.748  69.601  0.00  0.00     0.085 A 
HETATM    9  C   UNL N   1      -8.979   6.407  69.396  0.00  0.00     0.074 A 
HETATM   10  C   UNL N   1      -9.732   5.981  68.291  0.00  0.00     0.077 A 
HETATM   11  C   UNL N   1     -10.245   6.931  67.410  0.00  0.00     0.075 A 
ENDROOT
BRANCH   1  12
HETATM   12  O   UNL N   1      -8.752  12.254  67.567  0.00  0.00    -0.311 OA
BRANCH  12  13
HETATM   13  C   UNL N   1      -9.081  13.315  68.415  0.00  0.00     0.298 C 
HETATM   14  C   UNL N   1     -10.080  14.342  67.817  0.00  0.00     0.211 C 
HETATM   15  C   UNL N   1      -9.397  15.112  66.663  0.00  0.00     0.183 C 
HETATM   16  C   UNL N   1      -8.072  15.733  67.186  0.00  0.00     0.178 C 
HETATM   17  C   UNL N   1      -7.195  14.645  67.851  0.00  0.00     0.152 C 
HETATM   18  O   UNL N   1      -7.926  14.008  68.887  0.00  0.00    -0.351 OA
HETATM   19  C   UNL N   1      -5.940  15.256  68.480  0.00  0.00     0.042 C 
BRANCH  14  20
HETATM   20  O   UNL N   1     -10.430  15.326  68.791  0.00  0.00    -0.346 OA
BRANCH  20  21
HETATM   21  C   UNL N   1     -10.984  14.806  69.989  0.00  0.00     0.292 C 
HETATM   22  C   UNL N   1     -11.991  15.853  70.521  0.00  0.00     0.204 C 
HETATM   23  C   UNL N   1     -12.701  15.344  71.790  0.00  0.00     0.183 C 
HETATM   24  C   UNL N   1     -13.293  13.952  71.493  0.00  0.00     0.180 C 
HETATM   25  C   UNL N   1     -12.201  13.007  70.905  0.00  0.00     0.180 C 
HETATM   26  O   UNL N   1     -11.656  13.581  69.726  0.00  0.00    -0.348 OA
BRANCH  22  27
HETATM   27  O   UNL N   1     -11.383  17.103  70.740  0.00  0.00    -0.388 OA
HETATM   28  H   UNL N   1     -11.679  17.717  70.017  0.00  0.00     0.210 HD
ENDBRANCH  22  27
BRANCH  23  29
HETATM   29  O   UNL N   1     -11.848  15.334  72.914  0.00  0.00    -0.390 OA
HETATM   30  H   UNL N   1     -11.808  14.423  73.296  0.00  0.00     0.210 HD
ENDBRANCH  23  29
BRANCH  24  31
HETATM   31  O   UNL N   1     -13.921  13.424  72.634  0.00  0.00    -0.390 OA
HETATM   32  H   UNL N   1     -14.677  14.023  72.866  0.00  0.00     0.210 HD
ENDBRANCH  24  31
BRANCH  25  33
HETATM   33  C   UNL N   1     -12.800  11.649  70.500  0.00  0.00     0.213 C 
BRANCH  33  34
HETATM   34  O   UNL N   1     -13.178  10.887  71.589  0.00  0.00    -0.319 OA
BRANCH  34  35
HETATM   35  C   UNL N   1     -13.097   9.532  71.667  0.00  0.00     0.259 C 
HETATM   36  O   UNL N   1     -14.003   8.874  72.158  0.00  0.00    -0.265 OA
BRANCH  35  37
HETATM   37  C   UNL N   1     -11.850   8.851  71.178  0.00  0.00     0.116 C 
BRANCH  37  38
HETATM   38  C   UNL N   1     -12.053   7.330  71.215  0.00  0.00     0.048 C 
BRANCH  38  39
HETATM   39  C   UNL N   1     -11.334   6.656  72.358  0.00  0.00    -0.058 A 
HETATM   40  C   UNL N   1     -10.465   7.386  73.189  0.00  0.00     0.010 A 
HETATM   41  C   UNL N   1      -9.835   6.761  74.270  0.00  0.00     0.037 A 
HETATM   42  C   UNL N   1     -10.069   5.408  74.537  0.00  0.00     0.065 A 
HETATM   43  C   UNL N   1     -10.931   4.675  73.709  0.00  0.00     0.037 A 
HETATM   44  C   UNL N   1     -11.560   5.295  72.625  0.00  0.00     0.010 A 
BRANCH  42  45
HETATM   45  O   UNL N   1      -9.467   4.822  75.592  0.00  0.00    -0.361 OA
HETATM   46  H   UNL N   1      -8.529   4.963  75.785  0.00  0.00     0.217 HD
ENDBRANCH  42  45
ENDBRANCH  38  39
ENDBRANCH  37  38
ENDBRANCH  35  37
ENDBRANCH  34  35
ENDBRANCH  33  34
ENDBRANCH  25  33
ENDBRANCH  20  21
ENDBRANCH  14  20
BRANCH  15  47
HETATM   47  O   UNL N   1      -9.228  14.293  65.527  0.00  0.00    -0.390 OA
HETATM   48  H   UNL N   1      -9.031  14.849  64.734  0.00  0.00     0.210 HD
ENDBRANCH  15  47
BRANCH  16  49
HETATM   49  O   UNL N   1      -7.391  16.441  66.180  0.00  0.00    -0.390 OA
HETATM   50  H   UNL N   1      -6.958  17.227  66.599  0.00  0.00     0.210 HD
ENDBRANCH  16  49
ENDBRANCH  12  13
ENDBRANCH   1  12
BRANCH   2  51
HETATM   51  C   UNL N   1     -10.811  11.283  65.643  0.00  0.00     0.004 A 
HETATM   52  C   UNL N   1     -10.424  11.281  64.286  0.00  0.00     0.017 A 
HETATM   53  C   UNL N   1     -11.034  12.150  63.373  0.00  0.00     0.040 A 
HETATM   54  C   UNL N   1     -12.040  13.028  63.785  0.00  0.00     0.098 A 
HETATM   55  C   UNL N   1     -12.445  13.036  65.129  0.00  0.00     0.099 A 
HETATM   56  C   UNL N   1     -11.826  12.176  66.049  0.00  0.00     0.053 A 
BRANCH  54  57
HETATM   57  O   UNL N   1     -12.598  13.865  62.884  0.00  0.00    -0.358 OA
HETATM   58  H   UNL N   1     -13.528  13.803  62.626  0.00  0.00     0.218 HD
ENDBRANCH  54  57
BRANCH  55  59
HETATM   59  O   UNL N   1     -13.421  13.877  65.536  0.00  0.00    -0.358 OA
HETATM   60  H   UNL N   1     -14.320  13.828  65.182  0.00  0.00     0.218 HD
ENDBRANCH  55  59
ENDBRANCH   2  51
BRANCH   8  61
HETATM   61  O   UNL N   1      -7.916   8.028  70.686  0.00  0.00    -0.360 OA
HETATM   62  H   UNL N   1      -8.204   8.195  71.587  0.00  0.00     0.217 HD
ENDBRANCH   8  61
BRANCH  10  63
HETATM   63  O   UNL N   1      -9.916   4.659  68.023  0.00  0.00    -0.318 OA
BRANCH  63  64
HETATM   64  C   UNL N   1      -9.178   3.989  67.060  0.00  0.00     0.298 C 
HETATM   65  C   UNL N   1      -8.714   2.611  67.587  0.00  0.00     0.205 C 
HETATM   66  C   UNL N   1      -7.972   1.875  66.447  0.00  0.00     0.183 C 
HETATM   67  C   UNL N   1      -8.831   1.838  65.160  0.00  0.00     0.180 C 
HETATM   68  C   UNL N   1      -9.265   3.285  64.832  0.00  0.00     0.179 C 
HETATM   69  O   UNL N   1     -10.006   3.808  65.917  0.00  0.00    -0.348 OA
BRANCH  65  70
HETATM   70  O   UNL N   1      -9.788   1.839  68.079  0.00  0.00    -0.388 OA
HETATM   71  H   UNL N   1      -9.537   1.431  68.946  0.00  0.00     0.210 HD
ENDBRANCH  65  70
BRANCH  66  72
HETATM   72  O   UNL N   1      -7.616   0.583  66.861  0.00  0.00    -0.390 OA
HETATM   73  H   UNL N   1      -7.545   0.028  66.041  0.00  0.00     0.210 HD
ENDBRANCH  66  72
BRANCH  67  74
HETATM   74  O   UNL N   1      -9.954   1.014  65.355  0.00  0.00    -0.390 OA
HETATM   75  H   UNL N   1     -10.479   1.030  64.512  0.00  0.00     0.210 HD
ENDBRANCH  67  74
BRANCH  68  76
HETATM   76  C   UNL N   1     -10.130   3.361  63.566  0.00  0.00     0.198 C 
BRANCH  76  77
HETATM   77  O   UNL N   1     -11.363   2.724  63.775  0.00  0.00    -0.398 OA
HETATM   78  H   UNL N   1     -11.411   1.968  63.132  0.00  0.00     0.209 HD
ENDBRANCH  76  77
ENDBRANCH  68  76
ENDBRANCH  63  64
ENDBRANCH  10  63
TORSDOF 27
ENDMDL
MODEL 8
REMARK VINA RESULT:      -7.4      3.051      7.413
REMARK  27 active torsions:
REMARK  status: ('A' for Active; 'I' for Inactive)
REMARK    1  A    between atoms: O_1  and  C_2 
REMARK    2  A    between atoms: O_1  and  C_44 
REMARK    3  A    between atoms: C_3  and  O_4 
REMARK    4  A    between atoms: C_5  and  O_6 
REMARK    5  A    between atoms: C_9  and  O_10 
REMARK    6  A    between atoms: O_10  and  C_11 
REMARK    7  A    between atoms: C_12  and  C_35 
REMARK    8  A    between atoms: C_18  and  O_19 
REMARK    9  A    between atoms: C_21  and  O_22 
REMARK   10  A    between atoms: O_22  and  C_23 
REMARK   11  A    between atoms: C_25  and  C_32 
REMARK   12  A    between atoms: C_26  and  O_27 
REMARK   13  A    between atoms: C_28  and  O_29 
REMARK   14  A    between atoms: C_30  and  O_31 
REMARK   15  A    between atoms: C_32  and  O_33 
REMARK   16  A    between atoms: C_37  and  O_38 
REMARK   17  A    between atoms: C_39  and  O_40 
REMARK   18  A    between atoms: C_46  and  C_53 
REMARK   19  A    between atoms: C_47  and  O_48 
REMARK   20  A    between atoms: C_49  and  O_50 
REMARK   21  A    between atoms: C_51  and  O_52 
REMARK   22  A    between atoms: C_53  and  O_54 
REMARK   23  A    between atoms: O_54  and  C_55 
REMARK   24  A    between atoms: C_55  and  C_57 
REMARK   25  A    between atoms: C_57  and  C_58 
REMARK   26  A    between atoms: C_58  and  C_59 
REMARK   27  A    between atoms: C_62  and  O_63 
ROOT
HETATM    1  C   UNL N   1      -7.593  12.476  67.721  0.00  0.00     0.157 A 
HETATM    2  C   UNL N   1      -7.601  13.795  68.249  0.00  0.00     0.124 A 
HETATM    3  O   UNL N   1      -6.877  14.065  69.333  0.00  0.00    -0.306 OA
HETATM    4  C   UNL N   1      -6.099  13.184  69.947  0.00  0.00     0.096 A 
HETATM    5  C   UNL N   1      -5.939  11.880  69.436  0.00  0.00     0.084 A 
HETATM    6  C   UNL N   1      -6.690  11.536  68.295  0.00  0.00     0.223 A 
HETATM    7  O   UNL N   1      -6.583  10.428  67.821  0.00  0.00    -0.284 OA
HETATM    8  C   UNL N   1      -5.076  10.967  70.126  0.00  0.00     0.085 A 
HETATM    9  C   UNL N   1      -4.474  11.372  71.310  0.00  0.00     0.074 A 
HETATM   10  C   UNL N   1      -4.682  12.655  71.842  0.00  0.00     0.077 A 
HETATM   11  C   UNL N   1      -5.463  13.566  71.133  0.00  0.00     0.075 A 
ENDROOT
BRANCH   1  12
HETATM   12  O   UNL N   1      -8.490  12.115  66.738  0.00  0.00    -0.311 OA
BRANCH  12  13
HETATM   13  C   UNL N   1      -9.573  11.247  66.901  0.00  0.00     0.298 C 
HETATM   14  C   UNL N   1      -9.428   9.880  66.179  0.00  0.00     0.211 C 
HETATM   15  C   UNL N   1      -9.478  10.100  64.649  0.00  0.00     0.183 C 
HETATM   16  C   UNL N   1     -10.774  10.881  64.294  0.00  0.00     0.178 C 
HETATM   17  C   UNL N   1     -10.871  12.174  65.140  0.00  0.00     0.152 C 
HETATM   18  O   UNL N   1     -10.810  11.848  66.520  0.00  0.00    -0.351 OA
HETATM   19  C   UNL N   1     -12.197  12.897  64.893  0.00  0.00     0.042 C 
BRANCH  14  20
HETATM   20  O   UNL N   1     -10.533   9.031  66.489  0.00  0.00    -0.346 OA
BRANCH  20  21
HETATM   21  C   UNL N   1     -10.256   8.020  67.445  0.00  0.00     0.292 C 
HETATM   22  C   UNL N   1      -9.191   7.084  66.829  0.00  0.00     0.204 C 
HETATM   23  C   UNL N   1      -8.772   5.987  67.827  0.00  0.00     0.183 C 
HETATM   24  C   UNL N   1      -8.368   6.664  69.153  0.00  0.00     0.180 C 
HETATM   25  C   UNL N   1      -9.492   7.628  69.641  0.00  0.00     0.180 C 
HETATM   26  O   UNL N   1      -9.754   8.603  68.642  0.00  0.00    -0.348 OA
BRANCH  22  27
HETATM   27  O   UNL N   1      -9.621   6.529  65.609  0.00  0.00    -0.388 OA
HETATM   28  H   UNL N   1      -8.915   5.906  65.292  0.00  0.00     0.210 HD
ENDBRANCH  22  27
BRANCH  23  29
HETATM   29  O   UNL N   1      -9.777   5.014  68.007  0.00  0.00    -0.390 OA
HETATM   30  H   UNL N   1     -10.295   4.909  67.172  0.00  0.00     0.210 HD
ENDBRANCH  23  29
BRANCH  24  31
HETATM   31  O   UNL N   1      -8.013   5.702  70.114  0.00  0.00    -0.390 OA
HETATM   32  H   UNL N   1      -7.039   5.536  70.028  0.00  0.00     0.210 HD
ENDBRANCH  24  31
BRANCH  25  33
HETATM   33  C   UNL N   1      -9.060   8.393  70.904  0.00  0.00     0.213 C 
BRANCH  33  34
HETATM   34  O   UNL N   1     -10.033   9.261  71.361  0.00  0.00    -0.319 OA
BRANCH  34  35
HETATM   35  C   UNL N   1     -11.275   8.899  71.779  0.00  0.00     0.259 C 
HETATM   36  O   UNL N   1     -11.424   8.086  72.681  0.00  0.00    -0.265 OA
BRANCH  35  37
HETATM   37  C   UNL N   1     -12.473   9.483  71.085  0.00  0.00     0.116 C 
BRANCH  37  38
HETATM   38  C   UNL N   1     -13.119  10.542  71.990  0.00  0.00     0.048 C 
BRANCH  38  39
HETATM   39  C   UNL N   1     -12.947  11.952  71.480  0.00  0.00    -0.058 A 
HETATM   40  C   UNL N   1     -12.186  12.211  70.326  0.00  0.00     0.010 A 
HETATM   41  C   UNL N   1     -12.067  13.516  69.839  0.00  0.00     0.037 A 
HETATM   42  C   UNL N   1     -12.710  14.574  70.491  0.00  0.00     0.065 A 
HETATM   43  C   UNL N   1     -13.468  14.322  71.643  0.00  0.00     0.037 A 
HETATM   44  C   UNL N   1     -13.585  13.019  72.136  0.00  0.00     0.010 A 
BRANCH  42  45
HETATM   45  O   UNL N   1     -12.600  15.825  70.001  0.00  0.00    -0.361 OA
HETATM   46  H   UNL N   1     -12.081  16.016  69.206  0.00  0.00     0.217 HD
ENDBRANCH  42  45
ENDBRANCH  38  39
ENDBRANCH  37  38
ENDBRANCH  35  37
ENDBRANCH  34  35
ENDBRANCH  33  34
ENDBRANCH  25  33
ENDBRANCH  20  21
ENDBRANCH  14  20
BRANCH  15  47
HETATM   47  O   UNL N   1      -8.299  10.715  64.179  0.00  0.00    -0.390 OA
HETATM   48  H   UNL N   1      -8.479  11.658  63.945  0.00  0.00     0.210 HD
ENDBRANCH  15  47
BRANCH  16  49
HETATM   49  O   UNL N   1     -10.877  11.126  62.913  0.00  0.00    -0.390 OA
HETATM   50  H   UNL N   1     -10.502  10.343  62.436  0.00  0.00     0.210 HD
ENDBRANCH  16  49
ENDBRANCH  12  13
ENDBRANCH   1  12
BRANCH   2  51
HETATM   51  C   UNL N   1      -8.353  14.948  67.652  0.00  0.00     0.004 A 
HETATM   52  C   UNL N   1      -9.759  15.060  67.715  0.00  0.00     0.017 A 
HETATM   53  C   UNL N   1     -10.417  16.104  67.054  0.00  0.00     0.040 A 
HETATM   54  C   UNL N   1      -9.697  17.057  66.329  0.00  0.00     0.098 A 
HETATM   55  C   UNL N   1      -8.298  16.968  66.265  0.00  0.00     0.099 A 
HETATM   56  C   UNL N   1      -7.637  15.915  66.914  0.00  0.00     0.053 A 
BRANCH  54  57
HETATM   57  O   UNL N   1     -10.363  18.044  65.689  0.00  0.00    -0.358 OA
HETATM   58  H   UNL N   1     -11.312  17.998  65.511  0.00  0.00     0.218 HD
ENDBRANCH  54  57
BRANCH  55  59
HETATM   59  O   UNL N   1      -7.593  17.887  65.570  0.00  0.00    -0.358 OA
HETATM   60  H   UNL N   1      -7.511  18.804  65.870  0.00  0.00     0.218 HD
ENDBRANCH  55  59
ENDBRANCH   2  51
BRANCH   8  61
HETATM   61  O   UNL N   1      -4.823   9.694  69.735  0.00  0.00    -0.360 OA
HETATM   62  H   UNL N   1      -5.317   9.154  69.113  0.00  0.00     0.217 HD
ENDBRANCH   8  61
BRANCH  10  63
HETATM   63  O   UNL N   1      -4.195  13.005  73.063  0.00  0.00    -0.318 OA
BRANCH  63  64
HETATM   64  C   UNL N   1      -4.087  12.097  74.105  0.00  0.00     0.298 C 
HETATM   65  C   UNL N   1      -2.887  12.450  75.015  0.00  0.00     0.205 C 
HETATM   66  C   UNL N   1      -2.866  11.460  76.203  0.00  0.00     0.183 C 
HETATM   67  C   UNL N   1      -4.243  11.411  76.909  0.00  0.00     0.180 C 
HETATM   68  C   UNL N   1      -5.320  11.127  75.839  0.00  0.00     0.179 C 
HETATM   69  O   UNL N   1      -5.291  12.149  74.862  0.00  0.00    -0.348 OA
BRANCH  65  70
HETATM   70  O   UNL N   1      -2.935  13.787  75.466  0.00  0.00    -0.388 OA
HETATM   71  H   UNL N   1      -3.397  13.827  76.342  0.00  0.00     0.210 HD
ENDBRANCH  65  70
BRANCH  66  72
HETATM   72  O   UNL N   1      -1.844  11.806  77.100  0.00  0.00    -0.390 OA
HETATM   73  H   UNL N   1      -1.123  11.134  76.988  0.00  0.00     0.210 HD
ENDBRANCH  66  72
BRANCH  67  74
HETATM   74  O   UNL N   1      -4.495  12.635  77.556  0.00  0.00    -0.390 OA
HETATM   75  H   UNL N   1      -5.152  12.455  78.278  0.00  0.00     0.210 HD
ENDBRANCH  67  74
BRANCH  68  76
HETATM   76  C   UNL N   1      -6.732  11.060  76.437  0.00  0.00     0.198 C 
BRANCH  76  77
HETATM   77  O   UNL N   1      -7.368  12.308  76.334  0.00  0.00    -0.398 OA
HETATM   78  H   UNL N   1      -6.942  12.906  77.002  0.00  0.00     0.209 HD
ENDBRANCH  76  77
ENDBRANCH  68  76
ENDBRANCH  63  64
ENDBRANCH  10  63
TORSDOF 27
ENDMDL
MODEL 9
REMARK VINA RESULT:      -7.4      2.612      4.770
REMARK  27 active torsions:
REMARK  status: ('A' for Active; 'I' for Inactive)
REMARK    1  A    between atoms: O_1  and  C_2 
REMARK    2  A    between atoms: O_1  and  C_44 
REMARK    3  A    between atoms: C_3  and  O_4 
REMARK    4  A    between atoms: C_5  and  O_6 
REMARK    5  A    between atoms: C_9  and  O_10 
REMARK    6  A    between atoms: O_10  and  C_11 
REMARK    7  A    between atoms: C_12  and  C_35 
REMARK    8  A    between atoms: C_18  and  O_19 
REMARK    9  A    between atoms: C_21  and  O_22 
REMARK   10  A    between atoms: O_22  and  C_23 
REMARK   11  A    between atoms: C_25  and  C_32 
REMARK   12  A    between atoms: C_26  and  O_27 
REMARK   13  A    between atoms: C_28  and  O_29 
REMARK   14  A    between atoms: C_30  and  O_31 
REMARK   15  A    between atoms: C_32  and  O_33 
REMARK   16  A    between atoms: C_37  and  O_38 
REMARK   17  A    between atoms: C_39  and  O_40 
REMARK   18  A    between atoms: C_46  and  C_53 
REMARK   19  A    between atoms: C_47  and  O_48 
REMARK   20  A    between atoms: C_49  and  O_50 
REMARK   21  A    between atoms: C_51  and  O_52 
REMARK   22  A    between atoms: C_53  and  O_54 
REMARK   23  A    between atoms: O_54  and  C_55 
REMARK   24  A    between atoms: C_55  and  C_57 
REMARK   25  A    between atoms: C_57  and  C_58 
REMARK   26  A    between atoms: C_58  and  C_59 
REMARK   27  A    between atoms: C_62  and  O_63 
ROOT
HETATM    1  C   UNL N   1      -8.150  11.438  68.061  0.00  0.00     0.157 A 
HETATM    2  C   UNL N   1      -8.503  12.293  66.982  0.00  0.00     0.124 A 
HETATM    3  O   UNL N   1      -7.885  13.466  66.856  0.00  0.00    -0.306 OA
HETATM    4  C   UNL N   1      -6.916  13.888  67.656  0.00  0.00     0.096 A 
HETATM    5  C   UNL N   1      -6.421  13.065  68.689  0.00  0.00     0.084 A 
HETATM    6  C   UNL N   1      -7.044  11.815  68.874  0.00  0.00     0.223 A 
HETATM    7  O   UNL N   1      -6.651  11.075  69.747  0.00  0.00    -0.284 OA
HETATM    8  C   UNL N   1      -5.362  13.558  69.519  0.00  0.00     0.085 A 
HETATM    9  C   UNL N   1      -4.899  14.852  69.324  0.00  0.00     0.074 A 
HETATM   10  C   UNL N   1      -5.436  15.686  68.330  0.00  0.00     0.077 A 
HETATM   11  C   UNL N   1      -6.414  15.181  67.475  0.00  0.00     0.075 A 
ENDROOT
BRANCH   1  12
HETATM   12  O   UNL N   1      -8.912  10.324  68.341  0.00  0.00    -0.311 OA
BRANCH  12  13
HETATM   13  C   UNL N   1     -10.276  10.324  68.642  0.00  0.00     0.298 C 
HETATM   14  C   UNL N   1     -10.615  10.596  70.133  0.00  0.00     0.211 C 
HETATM   15  C   UNL N   1     -10.142   9.402  70.994  0.00  0.00     0.183 C 
HETATM   16  C   UNL N   1     -10.757   8.094  70.423  0.00  0.00     0.178 C 
HETATM   17  C   UNL N   1     -10.447   7.969  68.912  0.00  0.00     0.152 C 
HETATM   18  O   UNL N   1     -10.922   9.119  68.230  0.00  0.00    -0.351 OA
HETATM   19  C   UNL N   1     -11.145   6.750  68.303  0.00  0.00     0.042 C 
BRANCH  14  20
HETATM   20  O   UNL N   1     -12.029  10.677  70.318  0.00  0.00    -0.346 OA
BRANCH  20  21
HETATM   21  C   UNL N   1     -12.554  11.995  70.318  0.00  0.00     0.292 C 
HETATM   22  C   UNL N   1     -12.746  12.413  71.795  0.00  0.00     0.204 C 
HETATM   23  C   UNL N   1     -13.251  13.865  71.899  0.00  0.00     0.183 C 
HETATM   24  C   UNL N   1     -12.311  14.768  71.074  0.00  0.00     0.180 C 
HETATM   25  C   UNL N   1     -12.147  14.212  69.627  0.00  0.00     0.180 C 
HETATM   26  O   UNL N   1     -11.647  12.884  69.678  0.00  0.00    -0.348 OA
BRANCH  22  27
HETATM   27  O   UNL N   1     -13.591  11.526  72.487  0.00  0.00    -0.388 OA
HETATM   28  H   UNL N   1     -14.117  11.019  71.814  0.00  0.00     0.210 HD
ENDBRANCH  22  27
BRANCH  23  29
HETATM   29  O   UNL N   1     -14.599  13.994  71.503  0.00  0.00    -0.390 OA
HETATM   30  H   UNL N   1     -15.102  13.181  71.759  0.00  0.00     0.210 HD
ENDBRANCH  23  29
BRANCH  24  31
HETATM   31  O   UNL N   1     -12.750  16.102  71.104  0.00  0.00    -0.390 OA
HETATM   32  H   UNL N   1     -13.458  16.203  70.416  0.00  0.00     0.210 HD
ENDBRANCH  24  31
BRANCH  25  33
HETATM   33  C   UNL N   1     -11.127  15.039  68.825  0.00  0.00     0.213 C 
BRANCH  33  34
HETATM   34  O   UNL N   1     -11.533  16.346  68.634  0.00  0.00    -0.319 OA
BRANCH  34  35
HETATM   35  C   UNL N   1     -10.777  17.330  68.080  0.00  0.00     0.259 C 
HETATM   36  O   UNL N   1     -11.282  18.384  67.716  0.00  0.00    -0.265 OA
BRANCH  35  37
HETATM   37  C   UNL N   1      -9.307  17.090  67.878  0.00  0.00     0.116 C 
BRANCH  37  38
HETATM   38  C   UNL N   1      -8.867  17.716  66.547  0.00  0.00     0.048 C 
BRANCH  38  39
HETATM   39  C   UNL N   1      -7.890  18.854  66.713  0.00  0.00    -0.058 A 
HETATM   40  C   UNL N   1      -7.007  19.200  65.675  0.00  0.00     0.010 A 
HETATM   41  C   UNL N   1      -6.133  20.282  65.824  0.00  0.00     0.037 A 
HETATM   42  C   UNL N   1      -6.136  21.033  67.004  0.00  0.00     0.065 A 
HETATM   43  C   UNL N   1      -7.012  20.690  68.044  0.00  0.00     0.037 A 
HETATM   44  C   UNL N   1      -7.883  19.606  67.901  0.00  0.00     0.010 A 
BRANCH  42  45
HETATM   45  O   UNL N   1      -5.300  22.083  67.128  0.00  0.00    -0.361 OA
HETATM   46  H   UNL N   1      -4.922  22.526  66.355  0.00  0.00     0.217 HD
ENDBRANCH  42  45
ENDBRANCH  38  39
ENDBRANCH  37  38
ENDBRANCH  35  37
ENDBRANCH  34  35
ENDBRANCH  33  34
ENDBRANCH  25  33
ENDBRANCH  20  21
ENDBRANCH  14  20
BRANCH  15  47
HETATM   47  O   UNL N   1      -8.736   9.368  71.098  0.00  0.00    -0.390 OA
HETATM   48  H   UNL N   1      -8.441   9.891  71.882  0.00  0.00     0.210 HD
ENDBRANCH  15  47
BRANCH  16  49
HETATM   49  O   UNL N   1     -10.356   6.963  71.155  0.00  0.00    -0.390 OA
HETATM   50  H   UNL N   1     -10.326   6.192  70.534  0.00  0.00     0.210 HD
ENDBRANCH  16  49
ENDBRANCH  12  13
ENDBRANCH   1  12
BRANCH   2  51
HETATM   51  C   UNL N   1      -9.517  11.963  65.927  0.00  0.00     0.004 A 
HETATM   52  C   UNL N   1      -9.286  11.006  64.916  0.00  0.00     0.017 A 
HETATM   53  C   UNL N   1     -10.226  10.810  63.897  0.00  0.00     0.040 A 
HETATM   54  C   UNL N   1     -11.411  11.551  63.866  0.00  0.00     0.098 A 
HETATM   55  C   UNL N   1     -11.662  12.499  64.870  0.00  0.00     0.099 A 
HETATM   56  C   UNL N   1     -10.716  12.707  65.884  0.00  0.00     0.053 A 
BRANCH  54  57
HETATM   57  O   UNL N   1     -12.291  11.350  62.861  0.00  0.00    -0.358 OA
HETATM   58  H   UNL N   1     -12.161  11.718  61.976  0.00  0.00     0.218 HD
ENDBRANCH  54  57
BRANCH  55  59
HETATM   59  O   UNL N   1     -12.807  13.216  64.851  0.00  0.00    -0.358 OA
HETATM   60  H   UNL N   1     -12.832  14.133  64.540  0.00  0.00     0.218 HD
ENDBRANCH  55  59
ENDBRANCH   2  51
BRANCH   8  61
HETATM   61  O   UNL N   1      -4.786  12.866  70.533  0.00  0.00    -0.360 OA
HETATM   62  H   UNL N   1      -3.940  13.028  70.958  0.00  0.00     0.217 HD
ENDBRANCH   8  61
BRANCH  10  63
HETATM   63  O   UNL N   1      -5.070  16.993  68.225  0.00  0.00    -0.318 OA
BRANCH  63  64
HETATM   64  C   UNL N   1      -4.353  17.643  69.217  0.00  0.00     0.298 C 
HETATM   65  C   UNL N   1      -3.062  18.267  68.638  0.00  0.00     0.205 C 
HETATM   66  C   UNL N   1      -2.349  19.049  69.766  0.00  0.00     0.183 C 
HETATM   67  C   UNL N   1      -3.317  20.044  70.449  0.00  0.00     0.180 C 
HETATM   68  C   UNL N   1      -4.575  19.262  70.890  0.00  0.00     0.179 C 
HETATM   69  O   UNL N   1      -5.178  18.669  69.756  0.00  0.00    -0.348 OA
BRANCH  65  70
HETATM   70  O   UNL N   1      -3.322  19.097  67.527  0.00  0.00    -0.388 OA
HETATM   71  H   UNL N   1      -3.496  18.538  66.727  0.00  0.00     0.210 HD
ENDBRANCH  65  70
BRANCH  66  72
HETATM   72  O   UNL N   1      -1.219  19.705  69.255  0.00  0.00    -0.390 OA
HETATM   73  H   UNL N   1      -1.531  20.274  68.504  0.00  0.00     0.210 HD
ENDBRANCH  66  72
BRANCH  67  74
HETATM   74  O   UNL N   1      -3.659  21.073  69.554  0.00  0.00    -0.390 OA
HETATM   75  H   UNL N   1      -2.842  21.616  69.405  0.00  0.00     0.210 HD
ENDBRANCH  67  74
BRANCH  68  76
HETATM   76  C   UNL N   1      -5.608  20.162  71.581  0.00  0.00     0.198 C 
BRANCH  76  77
HETATM   77  O   UNL N   1      -5.006  21.350  72.024  0.00  0.00    -0.398 OA
HETATM   78  H   UNL N   1      -4.491  21.716  71.259  0.00  0.00     0.209 HD
ENDBRANCH  76  77
ENDBRANCH  68  76
ENDBRANCH  63  64
ENDBRANCH  10  63
TORSDOF 27
ENDMDL
