# Supplementary material for: Structure-based computational screening of 470 natural quercetin derivatives for identification of SARS-CoV-2 Mpro inhibitor
Source: PeerJ. 2023 Mar 14;11:e14915. doi: 10.7717/peerj.14915 (PMC10022500; doi:10.7717/peerj.14915)
Supplement: Supplemental Information 1 [file peerj-11-14915-s001.zip › Screening 470 Quercetin Derivates as Anticovid/Docking results/38_uff_E=867.15_out.pdbqt]

MODEL 1
REMARK VINA RESULT:      -9.0      0.000      0.000
REMARK  23 active torsions:
REMARK  status: ('A' for Active; 'I' for Inactive)
REMARK    1  A    between atoms: O_1  and  C_2 
REMARK    2  A    between atoms: O_1  and  C_46 
REMARK    3  A    between atoms: C_3  and  O_4 
REMARK    4  A    between atoms: C_5  and  O_6 
REMARK    5  A    between atoms: C_7  and  C_32 
REMARK    6  A    between atoms: C_9  and  O_10 
REMARK    7  A    between atoms: O_10  and  C_11 
REMARK    8  A    between atoms: C_12  and  C_24 
REMARK    9  A    between atoms: C_18  and  O_19 
REMARK   10  A    between atoms: C_21  and  O_22 
REMARK   11  A    between atoms: C_26  and  O_27 
REMARK   12  A    between atoms: C_28  and  O_29 
REMARK   13  A    between atoms: C_32  and  O_33 
REMARK   14  A    between atoms: O_33  and  C_34 
REMARK   15  A    between atoms: C_34  and  C_36 
REMARK   16  A    between atoms: C_37  and  C_38 
REMARK   17  A    between atoms: C_40  and  O_41 
REMARK   18  A    between atoms: C_42  and  O_43 
REMARK   19  A    between atoms: C_48  and  C_55 
REMARK   20  A    between atoms: C_49  and  O_50 
REMARK   21  A    between atoms: C_51  and  O_52 
REMARK   22  A    between atoms: C_53  and  O_54 
REMARK   23  A    between atoms: C_55  and  O_56 
ROOT
HETATM    1  C   UNL N   1     -10.109  12.927  67.570  0.00  0.00     0.211 C 
HETATM    2  C   UNL N   1      -8.797  13.625  68.029  0.00  0.00     0.183 C 
HETATM    3  C   UNL N   1      -9.082  15.133  68.220  0.00  0.00     0.180 C 
HETATM    4  C   UNL N   1     -10.278  15.342  69.188  0.00  0.00     0.180 C 
HETATM    5  O   UNL N   1     -11.417  14.645  68.707  0.00  0.00    -0.348 OA
HETATM    6  C   UNL N   1     -11.220  13.234  68.611  0.00  0.00     0.298 C 
ENDROOT
BRANCH   6   7
HETATM    7  O   UNL N   1     -10.982  12.641  69.855  0.00  0.00    -0.311 OA
BRANCH   7   8
HETATM    8  C   UNL N   1     -11.660  11.603  70.450  0.00  0.00     0.157 A 
HETATM    9  C   UNL N   1     -11.368  10.234  70.170  0.00  0.00     0.223 A 
HETATM   10  C   UNL N   1     -12.174   9.206  70.728  0.00  0.00     0.084 A 
HETATM   11  O   UNL N   1     -10.433   9.950  69.455  0.00  0.00    -0.284 OA
HETATM   12  C   UNL N   1     -13.240   9.606  71.562  0.00  0.00     0.096 A 
HETATM   13  C   UNL N   1     -11.989   7.798  70.490  0.00  0.00     0.085 A 
HETATM   14  O   UNL N   1     -13.456  10.881  71.824  0.00  0.00    -0.306 OA
HETATM   15  C   UNL N   1     -14.090   8.664  72.144  0.00  0.00     0.075 A 
HETATM   16  C   UNL N   1     -12.730  11.882  71.342  0.00  0.00     0.124 A 
HETATM   17  C   UNL N   1     -13.909   7.307  71.909  0.00  0.00     0.071 A 
HETATM   18  C   UNL N   1     -12.864   6.881  71.089  0.00  0.00     0.074 A 
BRANCH  16  19
HETATM   19  C   UNL N   1     -13.107  13.241  71.840  0.00  0.00     0.004 A 
HETATM   20  C   UNL N   1     -12.471  13.869  72.931  0.00  0.00     0.017 A 
HETATM   21  C   UNL N   1     -12.945  15.097  73.412  0.00  0.00     0.040 A 
HETATM   22  C   UNL N   1     -14.043  15.724  72.812  0.00  0.00     0.098 A 
HETATM   23  C   UNL N   1     -14.674  15.119  71.716  0.00  0.00     0.099 A 
HETATM   24  C   UNL N   1     -14.213  13.882  71.246  0.00  0.00     0.053 A 
BRANCH  22  25
HETATM   25  O   UNL N   1     -14.486  16.900  73.307  0.00  0.00    -0.358 OA
HETATM   26  H   UNL N   1     -15.427  17.126  73.339  0.00  0.00     0.218 HD
ENDBRANCH  22  25
BRANCH  23  27
HETATM   27  O   UNL N   1     -15.727  15.720  71.121  0.00  0.00    -0.358 OA
HETATM   28  H   UNL N   1     -16.491  16.033  71.627  0.00  0.00     0.218 HD
ENDBRANCH  23  27
ENDBRANCH  16  19
BRANCH  17  29
HETATM   29  O   UNL N   1     -14.747   6.417  72.478  0.00  0.00    -0.361 OA
HETATM   30  H   UNL N   1     -15.424   6.689  73.113  0.00  0.00     0.217 HD
ENDBRANCH  17  29
BRANCH  13  31
HETATM   31  O   UNL N   1     -11.015   7.279  69.707  0.00  0.00    -0.360 OA
HETATM   32  H   UNL N   1     -10.216   7.718  69.404  0.00  0.00     0.217 HD
ENDBRANCH  13  31
ENDBRANCH   7   8
ENDBRANCH   6   7
BRANCH   1  33
HETATM   33  O   UNL N   1     -10.608  13.392  66.311  0.00  0.00    -0.346 OA
BRANCH  33  34
HETATM   34  C   UNL N   1     -10.867  12.418  65.300  0.00  0.00     0.292 C 
HETATM   35  C   UNL N   1     -11.085  13.051  63.886  0.00  0.00     0.204 C 
HETATM   36  C   UNL N   1     -11.226  11.950  62.810  0.00  0.00     0.183 C 
HETATM   37  C   UNL N   1     -10.031  10.988  62.915  0.00  0.00     0.180 C 
HETATM   38  C   UNL N   1      -9.877  10.476  64.370  0.00  0.00     0.179 C 
HETATM   39  O   UNL N   1      -9.713  11.581  65.254  0.00  0.00    -0.348 OA
BRANCH  35  40
HETATM   40  O   UNL N   1     -12.181  13.925  63.818  0.00  0.00    -0.388 OA
HETATM   41  H   UNL N   1     -11.839  14.853  63.887  0.00  0.00     0.210 HD
ENDBRANCH  35  40
BRANCH  36  42
HETATM   42  O   UNL N   1     -12.459  11.270  62.900  0.00  0.00    -0.390 OA
HETATM   43  H   UNL N   1     -13.182  11.913  63.105  0.00  0.00     0.210 HD
ENDBRANCH  36  42
BRANCH  37  44
HETATM   44  O   UNL N   1     -10.146   9.939  61.984  0.00  0.00    -0.390 OA
HETATM   45  H   UNL N   1      -9.295   9.427  61.998  0.00  0.00     0.210 HD
ENDBRANCH  37  44
BRANCH  38  46
HETATM   46  C   UNL N   1      -8.645   9.565  64.484  0.00  0.00     0.198 C 
BRANCH  46  47
HETATM   47  O   UNL N   1      -8.925   8.287  63.978  0.00  0.00    -0.398 OA
HETATM   48  H   UNL N   1      -9.885   8.112  64.155  0.00  0.00     0.209 HD
ENDBRANCH  46  47
ENDBRANCH  38  46
ENDBRANCH  33  34
ENDBRANCH   1  33
BRANCH   2  49
HETATM   49  O   UNL N   1      -8.270  12.989  69.175  0.00  0.00    -0.390 OA
HETATM   50  H   UNL N   1      -7.484  13.478  69.517  0.00  0.00     0.210 HD
ENDBRANCH   2  49
BRANCH   4  51
HETATM   51  C   UNL N   1     -10.654  16.833  69.280  0.00  0.00     0.213 C 
BRANCH  51  52
HETATM   52  O   UNL N   1     -10.987  17.351  68.042  0.00  0.00    -0.316 OA
BRANCH  52  53
HETATM   53  C   UNL N   1     -10.336  18.384  67.446  0.00  0.00     0.282 C 
HETATM   54  O   UNL N   1     -10.613  18.715  66.300  0.00  0.00    -0.260 OA
BRANCH  53  55
HETATM   55  C   UNL N   1      -9.259  19.074  68.188  0.00  0.00     0.083 C 
HETATM   56  C   UNL N   1      -8.020  19.192  67.675  0.00  0.00     0.017 C 
BRANCH  56  57
HETATM   57  C   UNL N   1      -6.880  19.828  68.388  0.00  0.00    -0.033 A 
HETATM   58  C   UNL N   1      -5.767  20.381  67.719  0.00  0.00     0.014 A 
HETATM   59  C   UNL N   1      -4.736  20.982  68.447  0.00  0.00     0.040 A 
HETATM   60  C   UNL N   1      -4.802  21.056  69.843  0.00  0.00     0.098 A 
HETATM   61  C   UNL N   1      -5.905  20.507  70.518  0.00  0.00     0.099 A 
HETATM   62  C   UNL N   1      -6.929  19.887  69.788  0.00  0.00     0.050 A 
BRANCH  60  63
HETATM   63  O   UNL N   1      -3.801  21.660  70.520  0.00  0.00    -0.358 OA
HETATM   64  H   UNL N   1      -3.491  22.549  70.298  0.00  0.00     0.218 HD
ENDBRANCH  60  63
BRANCH  61  65
HETATM   65  O   UNL N   1      -5.984  20.583  71.863  0.00  0.00    -0.358 OA
HETATM   66  H   UNL N   1      -5.224  20.386  72.430  0.00  0.00     0.218 HD
ENDBRANCH  61  65
ENDBRANCH  56  57
ENDBRANCH  53  55
ENDBRANCH  52  53
ENDBRANCH  51  52
ENDBRANCH   4  51
BRANCH   3  67
HETATM   67  O   UNL N   1      -7.923  15.827  68.612  0.00  0.00    -0.390 OA
HETATM   68  H   UNL N   1      -7.939  16.720  68.185  0.00  0.00     0.210 HD
ENDBRANCH   3  67
TORSDOF 23
ENDMDL
MODEL 2
REMARK VINA RESULT:      -8.9      2.562      7.801
REMARK  23 active torsions:
REMARK  status: ('A' for Active; 'I' for Inactive)
REMARK    1  A    between atoms: O_1  and  C_2 
REMARK    2  A    between atoms: O_1  and  C_46 
REMARK    3  A    between atoms: C_3  and  O_4 
REMARK    4  A    between atoms: C_5  and  O_6 
REMARK    5  A    between atoms: C_7  and  C_32 
REMARK    6  A    between atoms: C_9  and  O_10 
REMARK    7  A    between atoms: O_10  and  C_11 
REMARK    8  A    between atoms: C_12  and  C_24 
REMARK    9  A    between atoms: C_18  and  O_19 
REMARK   10  A    between atoms: C_21  and  O_22 
REMARK   11  A    between atoms: C_26  and  O_27 
REMARK   12  A    between atoms: C_28  and  O_29 
REMARK   13  A    between atoms: C_32  and  O_33 
REMARK   14  A    between atoms: O_33  and  C_34 
REMARK   15  A    between atoms: C_34  and  C_36 
REMARK   16  A    between atoms: C_37  and  C_38 
REMARK   17  A    between atoms: C_40  and  O_41 
REMARK   18  A    between atoms: C_42  and  O_43 
REMARK   19  A    between atoms: C_48  and  C_55 
REMARK   20  A    between atoms: C_49  and  O_50 
REMARK   21  A    between atoms: C_51  and  O_52 
REMARK   22  A    between atoms: C_53  and  O_54 
REMARK   23  A    between atoms: C_55  and  O_56 
ROOT
HETATM    1  C   UNL N   1     -10.072  14.653  66.358  0.00  0.00     0.211 C 
HETATM    2  C   UNL N   1     -10.327  16.188  66.364  0.00  0.00     0.183 C 
HETATM    3  C   UNL N   1     -11.047  16.563  67.679  0.00  0.00     0.180 C 
HETATM    4  C   UNL N   1     -10.239  16.055  68.905  0.00  0.00     0.180 C 
HETATM    5  O   UNL N   1     -10.028  14.656  68.797  0.00  0.00    -0.348 OA
HETATM    6  C   UNL N   1      -9.279  14.282  67.641  0.00  0.00     0.298 C 
ENDROOT
BRANCH   6   7
HETATM    7  O   UNL N   1      -7.982  14.803  67.651  0.00  0.00    -0.311 OA
BRANCH   7   8
HETATM    8  C   UNL N   1      -7.043  14.740  68.654  0.00  0.00     0.157 A 
HETATM    9  C   UNL N   1      -6.671  13.513  69.282  0.00  0.00     0.223 A 
HETATM   10  C   UNL N   1      -5.780  13.521  70.388  0.00  0.00     0.084 A 
HETATM   11  O   UNL N   1      -7.118  12.465  68.871  0.00  0.00    -0.284 OA
HETATM   12  C   UNL N   1      -5.287  14.775  70.807  0.00  0.00     0.096 A 
HETATM   13  C   UNL N   1      -5.361  12.349  71.113  0.00  0.00     0.085 A 
HETATM   14  O   UNL N   1      -5.628  15.884  70.178  0.00  0.00    -0.306 OA
HETATM   15  C   UNL N   1      -4.415  14.879  71.892  0.00  0.00     0.075 A 
HETATM   16  C   UNL N   1      -6.446  15.935  69.134  0.00  0.00     0.124 A 
HETATM   17  C   UNL N   1      -4.016  13.745  72.589  0.00  0.00     0.071 A 
HETATM   18  C   UNL N   1      -4.487  12.492  72.199  0.00  0.00     0.074 A 
BRANCH  16  19
HETATM   19  C   UNL N   1      -6.623  17.293  68.531  0.00  0.00     0.004 A 
HETATM   20  C   UNL N   1      -5.625  17.940  67.774  0.00  0.00     0.017 A 
HETATM   21  C   UNL N   1      -5.819  19.255  67.328  0.00  0.00     0.040 A 
HETATM   22  C   UNL N   1      -7.007  19.938  67.613  0.00  0.00     0.098 A 
HETATM   23  C   UNL N   1      -8.015  19.299  68.349  0.00  0.00     0.099 A 
HETATM   24  C   UNL N   1      -7.815  17.993  68.812  0.00  0.00     0.053 A 
BRANCH  22  25
HETATM   25  O   UNL N   1      -7.160  21.209  67.181  0.00  0.00    -0.358 OA
HETATM   26  H   UNL N   1      -8.025  21.641  67.143  0.00  0.00     0.218 HD
ENDBRANCH  22  25
BRANCH  23  27
HETATM   27  O   UNL N   1      -9.171  19.945  68.619  0.00  0.00    -0.358 OA
HETATM   28  H   UNL N   1      -9.836  20.110  67.935  0.00  0.00     0.218 HD
ENDBRANCH  23  27
ENDBRANCH  16  19
BRANCH  17  29
HETATM   29  O   UNL N   1      -3.178  13.872  73.638  0.00  0.00    -0.361 OA
HETATM   30  H   UNL N   1      -2.452  13.251  73.788  0.00  0.00     0.217 HD
ENDBRANCH  17  29
BRANCH  13  31
HETATM   31  O   UNL N   1      -5.763  11.090  70.823  0.00  0.00    -0.360 OA
HETATM   32  H   UNL N   1      -5.212  10.306  70.752  0.00  0.00     0.217 HD
ENDBRANCH  13  31
ENDBRANCH   7   8
ENDBRANCH   6   7
BRANCH   1  33
HETATM   33  O   UNL N   1     -11.266  13.863  66.389  0.00  0.00    -0.346 OA
BRANCH  33  34
HETATM   34  C   UNL N   1     -11.381  12.798  65.445  0.00  0.00     0.292 C 
HETATM   35  C   UNL N   1     -11.380  13.296  63.962  0.00  0.00     0.204 C 
HETATM   36  C   UNL N   1     -11.371  12.100  62.983  0.00  0.00     0.183 C 
HETATM   37  C   UNL N   1     -10.215  11.155  63.355  0.00  0.00     0.180 C 
HETATM   38  C   UNL N   1     -10.285  10.782  64.857  0.00  0.00     0.179 C 
HETATM   39  O   UNL N   1     -10.243  11.965  65.650  0.00  0.00    -0.348 OA
BRANCH  35  40
HETATM   40  O   UNL N   1     -12.445  14.156  63.651  0.00  0.00    -0.388 OA
HETATM   41  H   UNL N   1     -12.804  13.893  62.765  0.00  0.00     0.210 HD
ENDBRANCH  35  40
BRANCH  36  42
HETATM   42  O   UNL N   1     -12.611  11.426  62.951  0.00  0.00    -0.390 OA
HETATM   43  H   UNL N   1     -12.507  10.518  63.329  0.00  0.00     0.210 HD
ENDBRANCH  36  42
BRANCH  37  44
HETATM   44  O   UNL N   1     -10.201  10.024  62.518  0.00  0.00    -0.390 OA
HETATM   45  H   UNL N   1     -11.131   9.863  62.210  0.00  0.00     0.210 HD
ENDBRANCH  37  44
BRANCH  38  46
HETATM   46  C   UNL N   1      -9.093   9.889  65.238  0.00  0.00     0.198 C 
BRANCH  46  47
HETATM   47  O   UNL N   1      -9.353   8.550  64.913  0.00  0.00    -0.398 OA
HETATM   48  H   UNL N   1     -10.311   8.496  64.660  0.00  0.00     0.209 HD
ENDBRANCH  46  47
ENDBRANCH  38  46
ENDBRANCH  33  34
ENDBRANCH   1  33
BRANCH   2  49
HETATM   49  O   UNL N   1      -9.123  16.892  66.144  0.00  0.00    -0.390 OA
HETATM   50  H   UNL N   1      -8.532  16.393  65.532  0.00  0.00     0.210 HD
ENDBRANCH   2  49
BRANCH   4  51
HETATM   51  C   UNL N   1     -11.012  16.307  70.213  0.00  0.00     0.213 C 
BRANCH  51  52
HETATM   52  O   UNL N   1     -12.337  15.927  70.102  0.00  0.00    -0.316 OA
BRANCH  52  53
HETATM   53  C   UNL N   1     -13.030  15.279  71.075  0.00  0.00     0.282 C 
HETATM   54  O   UNL N   1     -13.934  15.845  71.677  0.00  0.00    -0.260 OA
BRANCH  53  55
HETATM   55  C   UNL N   1     -12.647  13.894  71.424  0.00  0.00     0.083 C 
HETATM   56  C   UNL N   1     -12.716  12.900  70.520  0.00  0.00     0.017 C 
BRANCH  56  57
HETATM   57  C   UNL N   1     -12.396  11.478  70.818  0.00  0.00    -0.033 A 
HETATM   58  C   UNL N   1     -11.339  10.781  70.196  0.00  0.00     0.014 A 
HETATM   59  C   UNL N   1     -11.077   9.450  70.534  0.00  0.00     0.040 A 
HETATM   60  C   UNL N   1     -11.849   8.799  71.503  0.00  0.00     0.098 A 
HETATM   61  C   UNL N   1     -12.905   9.485  72.129  0.00  0.00     0.099 A 
HETATM   62  C   UNL N   1     -13.179  10.813  71.773  0.00  0.00     0.050 A 
BRANCH  60  63
HETATM   63  O   UNL N   1     -11.562   7.520  71.826  0.00  0.00    -0.358 OA
HETATM   64  H   UNL N   1     -11.485   7.224  72.743  0.00  0.00     0.218 HD
ENDBRANCH  60  63
BRANCH  61  65
HETATM   65  O   UNL N   1     -13.648   8.870  73.072  0.00  0.00    -0.358 OA
HETATM   66  H   UNL N   1     -13.719   7.905  73.117  0.00  0.00     0.218 HD
ENDBRANCH  61  65
ENDBRANCH  56  57
ENDBRANCH  53  55
ENDBRANCH  52  53
ENDBRANCH  51  52
ENDBRANCH   4  51
BRANCH   3  67
HETATM   67  O   UNL N   1     -11.329  17.940  67.733  0.00  0.00    -0.390 OA
HETATM   68  H   UNL N   1     -12.312  18.052  67.774  0.00  0.00     0.210 HD
ENDBRANCH   3  67
TORSDOF 23
ENDMDL
MODEL 3
REMARK VINA RESULT:      -8.7      2.525      6.306
REMARK  23 active torsions:
REMARK  status: ('A' for Active; 'I' for Inactive)
REMARK    1  A    between atoms: O_1  and  C_2 
REMARK    2  A    between atoms: O_1  and  C_46 
REMARK    3  A    between atoms: C_3  and  O_4 
REMARK    4  A    between atoms: C_5  and  O_6 
REMARK    5  A    between atoms: C_7  and  C_32 
REMARK    6  A    between atoms: C_9  and  O_10 
REMARK    7  A    between atoms: O_10  and  C_11 
REMARK    8  A    between atoms: C_12  and  C_24 
REMARK    9  A    between atoms: C_18  and  O_19 
REMARK   10  A    between atoms: C_21  and  O_22 
REMARK   11  A    between atoms: C_26  and  O_27 
REMARK   12  A    between atoms: C_28  and  O_29 
REMARK   13  A    between atoms: C_32  and  O_33 
REMARK   14  A    between atoms: O_33  and  C_34 
REMARK   15  A    between atoms: C_34  and  C_36 
REMARK   16  A    between atoms: C_37  and  C_38 
REMARK   17  A    between atoms: C_40  and  O_41 
REMARK   18  A    between atoms: C_42  and  O_43 
REMARK   19  A    between atoms: C_48  and  C_55 
REMARK   20  A    between atoms: C_49  and  O_50 
REMARK   21  A    between atoms: C_51  and  O_52 
REMARK   22  A    between atoms: C_53  and  O_54 
REMARK   23  A    between atoms: C_55  and  O_56 
ROOT
HETATM    1  C   UNL N   1     -10.004   8.769  67.552  0.00  0.00     0.211 C 
HETATM    2  C   UNL N   1      -8.825   9.536  66.885  0.00  0.00     0.183 C 
HETATM    3  C   UNL N   1      -9.382  10.374  65.712  0.00  0.00     0.180 C 
HETATM    4  C   UNL N   1     -10.533  11.294  66.201  0.00  0.00     0.180 C 
HETATM    5  O   UNL N   1     -11.544  10.515  66.822  0.00  0.00    -0.348 OA
HETATM    6  C   UNL N   1     -11.086   9.802  67.970  0.00  0.00     0.298 C 
ENDROOT
BRANCH   6   7
HETATM    7  O   UNL N   1     -10.661  10.654  68.995  0.00  0.00    -0.311 OA
BRANCH   7   8
HETATM    8  C   UNL N   1     -11.414  11.523  69.750  0.00  0.00     0.157 A 
HETATM    9  C   UNL N   1     -11.484  12.921  69.471  0.00  0.00     0.223 A 
HETATM   10  C   UNL N   1     -12.186  13.789  70.351  0.00  0.00     0.084 A 
HETATM   11  O   UNL N   1     -10.943  13.367  68.484  0.00  0.00    -0.284 OA
HETATM   12  C   UNL N   1     -12.803  13.201  71.475  0.00  0.00     0.096 A 
HETATM   13  C   UNL N   1     -12.296  15.214  70.182  0.00  0.00     0.085 A 
HETATM   14  O   UNL N   1     -12.744  11.899  71.680  0.00  0.00    -0.306 OA
HETATM   15  C   UNL N   1     -13.504  13.978  72.399  0.00  0.00     0.075 A 
HETATM   16  C   UNL N   1     -12.114  11.040  70.888  0.00  0.00     0.124 A 
HETATM   17  C   UNL N   1     -13.605  15.354  72.233  0.00  0.00     0.071 A 
HETATM   18  C   UNL N   1     -13.005  15.963  71.131  0.00  0.00     0.074 A 
BRANCH  16  19
HETATM   19  C   UNL N   1     -12.251   9.601  71.272  0.00  0.00     0.004 A 
HETATM   20  C   UNL N   1     -13.452   8.875  71.137  0.00  0.00     0.017 A 
HETATM   21  C   UNL N   1     -13.538   7.560  71.616  0.00  0.00     0.040 A 
HETATM   22  C   UNL N   1     -12.435   6.944  72.218  0.00  0.00     0.098 A 
HETATM   23  C   UNL N   1     -11.229   7.649  72.342  0.00  0.00     0.099 A 
HETATM   24  C   UNL N   1     -11.147   8.970  71.882  0.00  0.00     0.053 A 
BRANCH  22  25
HETATM   25  O   UNL N   1     -12.552   5.681  72.682  0.00  0.00    -0.358 OA
HETATM   26  H   UNL N   1     -13.300   5.112  72.448  0.00  0.00     0.218 HD
ENDBRANCH  22  25
BRANCH  23  27
HETATM   27  O   UNL N   1     -10.154   7.061  72.911  0.00  0.00    -0.358 OA
HETATM   28  H   UNL N   1      -9.285   7.063  72.484  0.00  0.00     0.218 HD
ENDBRANCH  23  27
ENDBRANCH  16  19
BRANCH  17  29
HETATM   29  O   UNL N   1     -14.283  16.084  73.142  0.00  0.00    -0.361 OA
HETATM   30  H   UNL N   1     -15.013  16.665  72.887  0.00  0.00     0.217 HD
ENDBRANCH  17  29
BRANCH  13  31
HETATM   31  O   UNL N   1     -11.746  15.905  69.156  0.00  0.00    -0.360 OA
HETATM   32  H   UNL N   1     -11.497  16.833  69.148  0.00  0.00     0.217 HD
ENDBRANCH  13  31
ENDBRANCH   7   8
ENDBRANCH   6   7
BRANCH   1  33
HETATM   33  O   UNL N   1     -10.660   7.839  66.685  0.00  0.00    -0.346 OA
BRANCH  33  34
HETATM   34  C   UNL N   1     -10.450   6.447  66.925  0.00  0.00     0.292 C 
HETATM   35  C   UNL N   1      -9.187   5.886  66.192  0.00  0.00     0.204 C 
HETATM   36  C   UNL N   1      -8.931   4.415  66.593  0.00  0.00     0.183 C 
HETATM   37  C   UNL N   1      -8.894   4.311  68.127  0.00  0.00     0.180 C 
HETATM   38  C   UNL N   1     -10.163   4.954  68.741  0.00  0.00     0.179 C 
HETATM   39  O   UNL N   1     -10.261   6.314  68.332  0.00  0.00    -0.348 OA
BRANCH  35  40
HETATM   40  O   UNL N   1      -9.247   5.994  64.794  0.00  0.00    -0.388 OA
HETATM   41  H   UNL N   1      -8.402   5.633  64.421  0.00  0.00     0.210 HD
ENDBRANCH  35  40
BRANCH  36  42
HETATM   42  O   UNL N   1      -9.879   3.535  66.028  0.00  0.00    -0.390 OA
HETATM   43  H   UNL N   1      -9.435   2.693  65.760  0.00  0.00     0.210 HD
ENDBRANCH  36  42
BRANCH  37  44
HETATM   44  O   UNL N   1      -8.713   2.977  68.536  0.00  0.00    -0.390 OA
HETATM   45  H   UNL N   1      -9.131   2.875  69.431  0.00  0.00     0.210 HD
ENDBRANCH  37  44
BRANCH  38  46
HETATM   46  C   UNL N   1     -10.093   4.903  70.276  0.00  0.00     0.198 C 
BRANCH  46  47
HETATM   47  O   UNL N   1      -8.830   5.315  70.728  0.00  0.00    -0.398 OA
HETATM   48  H   UNL N   1      -8.950   5.646  71.655  0.00  0.00     0.209 HD
ENDBRANCH  46  47
ENDBRANCH  38  46
ENDBRANCH  33  34
ENDBRANCH   1  33
BRANCH   2  49
HETATM   49  O   UNL N   1      -8.115  10.289  67.846  0.00  0.00    -0.390 OA
HETATM   50  H   UNL N   1      -7.392  10.808  67.421  0.00  0.00     0.210 HD
ENDBRANCH   2  49
BRANCH   4  51
HETATM   51  C   UNL N   1     -11.183  12.034  65.016  0.00  0.00     0.213 C 
BRANCH  51  52
HETATM   52  O   UNL N   1     -10.710  13.328  64.902  0.00  0.00    -0.316 OA
BRANCH  52  53
HETATM   53  C   UNL N   1     -11.503  14.425  64.798  0.00  0.00     0.282 C 
HETATM   54  O   UNL N   1     -12.696  14.308  64.545  0.00  0.00    -0.260 OA
BRANCH  53  55
HETATM   55  C   UNL N   1     -10.897  15.764  64.955  0.00  0.00     0.083 C 
HETATM   56  C   UNL N   1     -10.180  16.085  66.048  0.00  0.00     0.017 C 
BRANCH  56  57
HETATM   57  C   UNL N   1      -9.587  17.427  66.292  0.00  0.00    -0.033 A 
HETATM   58  C   UNL N   1     -10.359  18.605  66.384  0.00  0.00     0.014 A 
HETATM   59  C   UNL N   1      -9.742  19.834  66.634  0.00  0.00     0.040 A 
HETATM   60  C   UNL N   1      -8.356  19.909  66.812  0.00  0.00     0.098 A 
HETATM   61  C   UNL N   1      -7.578  18.742  66.722  0.00  0.00     0.099 A 
HETATM   62  C   UNL N   1      -8.196  17.514  66.451  0.00  0.00     0.050 A 
BRANCH  60  63
HETATM   63  O   UNL N   1      -7.788  21.107  67.072  0.00  0.00    -0.358 OA
HETATM   64  H   UNL N   1      -6.840  21.262  66.964  0.00  0.00     0.218 HD
ENDBRANCH  60  63
BRANCH  61  65
HETATM   65  O   UNL N   1      -6.242  18.802  66.903  0.00  0.00    -0.358 OA
HETATM   66  H   UNL N   1      -5.628  18.312  66.337  0.00  0.00     0.218 HD
ENDBRANCH  61  65
ENDBRANCH  56  57
ENDBRANCH  53  55
ENDBRANCH  52  53
ENDBRANCH  51  52
ENDBRANCH   4  51
BRANCH   3  67
HETATM   67  O   UNL N   1      -8.357  11.073  65.051  0.00  0.00    -0.390 OA
HETATM   68  H   UNL N   1      -7.524  10.970  65.576  0.00  0.00     0.210 HD
ENDBRANCH   3  67
TORSDOF 23
ENDMDL
MODEL 4
REMARK VINA RESULT:      -8.6      2.094      5.657
REMARK  23 active torsions:
REMARK  status: ('A' for Active; 'I' for Inactive)
REMARK    1  A    between atoms: O_1  and  C_2 
REMARK    2  A    between atoms: O_1  and  C_46 
REMARK    3  A    between atoms: C_3  and  O_4 
REMARK    4  A    between atoms: C_5  and  O_6 
REMARK    5  A    between atoms: C_7  and  C_32 
REMARK    6  A    between atoms: C_9  and  O_10 
REMARK    7  A    between atoms: O_10  and  C_11 
REMARK    8  A    between atoms: C_12  and  C_24 
REMARK    9  A    between atoms: C_18  and  O_19 
REMARK   10  A    between atoms: C_21  and  O_22 
REMARK   11  A    between atoms: C_26  and  O_27 
REMARK   12  A    between atoms: C_28  and  O_29 
REMARK   13  A    between atoms: C_32  and  O_33 
REMARK   14  A    between atoms: O_33  and  C_34 
REMARK   15  A    between atoms: C_34  and  C_36 
REMARK   16  A    between atoms: C_37  and  C_38 
REMARK   17  A    between atoms: C_40  and  O_41 
REMARK   18  A    between atoms: C_42  and  O_43 
REMARK   19  A    between atoms: C_48  and  C_55 
REMARK   20  A    between atoms: C_49  and  O_50 
REMARK   21  A    between atoms: C_51  and  O_52 
REMARK   22  A    between atoms: C_53  and  O_54 
REMARK   23  A    between atoms: C_55  and  O_56 
ROOT
HETATM    1  C   UNL N   1      -9.546  15.446  69.461  0.00  0.00     0.211 C 
HETATM    2  C   UNL N   1     -10.509  16.668  69.435  0.00  0.00     0.183 C 
HETATM    3  C   UNL N   1     -10.247  17.475  68.144  0.00  0.00     0.180 C 
HETATM    4  C   UNL N   1     -10.363  16.558  66.896  0.00  0.00     0.180 C 
HETATM    5  O   UNL N   1      -9.475  15.457  67.022  0.00  0.00    -0.348 OA
HETATM    6  C   UNL N   1      -9.751  14.632  68.154  0.00  0.00     0.298 C 
ENDROOT
BRANCH   6   7
HETATM    7  O   UNL N   1     -11.008  14.025  68.080  0.00  0.00    -0.311 OA
BRANCH   7   8
HETATM    8  C   UNL N   1     -11.413  12.830  68.627  0.00  0.00     0.157 A 
HETATM    9  C   UNL N   1     -12.066  12.746  69.894  0.00  0.00     0.223 A 
HETATM   10  C   UNL N   1     -12.360  11.477  70.461  0.00  0.00     0.084 A 
HETATM   11  O   UNL N   1     -12.367  13.758  70.485  0.00  0.00    -0.284 OA
HETATM   12  C   UNL N   1     -11.993  10.338  69.713  0.00  0.00     0.096 A 
HETATM   13  C   UNL N   1     -12.987  11.276  71.741  0.00  0.00     0.085 A 
HETATM   14  O   UNL N   1     -11.422  10.458  68.529  0.00  0.00    -0.306 OA
HETATM   15  C   UNL N   1     -12.234   9.051  70.197  0.00  0.00     0.075 A 
HETATM   16  C   UNL N   1     -11.134  11.615  67.946  0.00  0.00     0.124 A 
HETATM   17  C   UNL N   1     -12.837   8.863  71.434  0.00  0.00     0.071 A 
HETATM   18  C   UNL N   1     -13.211   9.969  72.196  0.00  0.00     0.074 A 
BRANCH  16  19
HETATM   19  C   UNL N   1     -10.564  11.509  66.567  0.00  0.00     0.004 A 
HETATM   20  C   UNL N   1      -9.305  10.938  66.292  0.00  0.00     0.017 A 
HETATM   21  C   UNL N   1      -8.786  10.967  64.990  0.00  0.00     0.040 A 
HETATM   22  C   UNL N   1      -9.512  11.548  63.944  0.00  0.00     0.098 A 
HETATM   23  C   UNL N   1     -10.774  12.104  64.200  0.00  0.00     0.099 A 
HETATM   24  C   UNL N   1     -11.285  12.092  65.504  0.00  0.00     0.053 A 
BRANCH  22  25
HETATM   25  O   UNL N   1      -8.981  11.574  62.702  0.00  0.00    -0.358 OA
HETATM   26  H   UNL N   1      -8.031  11.674  62.549  0.00  0.00     0.218 HD
ENDBRANCH  22  25
BRANCH  23  27
HETATM   27  O   UNL N   1     -11.490  12.656  63.196  0.00  0.00    -0.358 OA
HETATM   28  H   UNL N   1     -11.154  12.693  62.289  0.00  0.00     0.218 HD
ENDBRANCH  23  27
ENDBRANCH  16  19
BRANCH  17  29
HETATM   29  O   UNL N   1     -13.053   7.610  71.883  0.00  0.00    -0.361 OA
HETATM   30  H   UNL N   1     -13.065   7.403  72.828  0.00  0.00     0.217 HD
ENDBRANCH  17  29
BRANCH  13  31
HETATM   31  O   UNL N   1     -13.381  12.277  72.563  0.00  0.00    -0.360 OA
HETATM   32  H   UNL N   1     -13.669  13.158  72.309  0.00  0.00     0.217 HD
ENDBRANCH  13  31
ENDBRANCH   7   8
ENDBRANCH   6   7
BRANCH   1  33
HETATM   33  O   UNL N   1      -8.159  15.797  69.495  0.00  0.00    -0.346 OA
BRANCH  33  34
HETATM   34  C   UNL N   1      -7.209  14.774  69.197  0.00  0.00     0.292 C 
HETATM   35  C   UNL N   1      -6.117  15.235  68.176  0.00  0.00     0.204 C 
HETATM   36  C   UNL N   1      -5.042  14.140  67.992  0.00  0.00     0.183 C 
HETATM   37  C   UNL N   1      -4.508  13.723  69.373  0.00  0.00     0.180 C 
HETATM   38  C   UNL N   1      -5.681  13.349  70.314  0.00  0.00     0.179 C 
HETATM   39  O   UNL N   1      -6.574  14.452  70.432  0.00  0.00    -0.348 OA
BRANCH  35  40
HETATM   40  O   UNL N   1      -6.632  15.610  66.924  0.00  0.00    -0.388 OA
HETATM   41  H   UNL N   1      -6.579  16.598  66.854  0.00  0.00     0.210 HD
ENDBRANCH  35  40
BRANCH  36  42
HETATM   42  O   UNL N   1      -5.526  13.034  67.259  0.00  0.00    -0.390 OA
HETATM   43  H   UNL N   1      -6.512  12.994  67.327  0.00  0.00     0.210 HD
ENDBRANCH  36  42
BRANCH  37  44
HETATM   44  O   UNL N   1      -3.561  12.689  69.255  0.00  0.00    -0.390 OA
HETATM   45  H   UNL N   1      -3.218  12.697  68.323  0.00  0.00     0.210 HD
ENDBRANCH  37  44
BRANCH  38  46
HETATM   46  C   UNL N   1      -5.147  12.994  71.711  0.00  0.00     0.198 C 
BRANCH  46  47
HETATM   47  O   UNL N   1      -5.813  13.735  72.699  0.00  0.00    -0.398 OA
HETATM   48  H   UNL N   1      -5.180  13.838  73.456  0.00  0.00     0.209 HD
ENDBRANCH  46  47
ENDBRANCH  38  46
ENDBRANCH  33  34
ENDBRANCH   1  33
BRANCH   2  49
HETATM   49  O   UNL N   1     -11.849  16.249  69.591  0.00  0.00    -0.390 OA
HETATM   50  H   UNL N   1     -12.040  15.468  69.019  0.00  0.00     0.210 HD
ENDBRANCH   2  49
BRANCH   4  51
HETATM   51  C   UNL N   1      -9.973  17.321  65.616  0.00  0.00     0.213 C 
BRANCH  51  52
HETATM   52  O   UNL N   1      -9.259  18.470  65.906  0.00  0.00    -0.316 OA
BRANCH  52  53
HETATM   53  C   UNL N   1      -7.911  18.512  66.062  0.00  0.00     0.282 C 
HETATM   54  O   UNL N   1      -7.172  18.005  65.227  0.00  0.00    -0.260 OA
BRANCH  53  55
HETATM   55  C   UNL N   1      -7.351  19.143  67.276  0.00  0.00     0.083 C 
HETATM   56  C   UNL N   1      -6.025  19.321  67.426  0.00  0.00     0.017 C 
BRANCH  56  57
HETATM   57  C   UNL N   1      -5.393  19.901  68.641  0.00  0.00    -0.033 A 
HETATM   58  C   UNL N   1      -4.076  20.406  68.656  0.00  0.00     0.014 A 
HETATM   59  C   UNL N   1      -3.546  20.957  69.827  0.00  0.00     0.040 A 
HETATM   60  C   UNL N   1      -4.319  21.027  70.991  0.00  0.00     0.098 A 
HETATM   61  C   UNL N   1      -5.632  20.526  70.986  0.00  0.00     0.099 A 
HETATM   62  C   UNL N   1      -6.155  19.956  69.817  0.00  0.00     0.050 A 
BRANCH  60  63
HETATM   63  O   UNL N   1      -3.789  21.582  72.102  0.00  0.00    -0.358 OA
HETATM   64  H   UNL N   1      -3.126  22.285  72.062  0.00  0.00     0.218 HD
ENDBRANCH  60  63
BRANCH  61  65
HETATM   65  O   UNL N   1      -6.390  20.599  72.100  0.00  0.00    -0.358 OA
HETATM   66  H   UNL N   1      -6.428  21.403  72.639  0.00  0.00     0.218 HD
ENDBRANCH  61  65
ENDBRANCH  56  57
ENDBRANCH  53  55
ENDBRANCH  52  53
ENDBRANCH  51  52
ENDBRANCH   4  51
BRANCH   3  67
HETATM   67  O   UNL N   1     -11.072  18.612  68.074  0.00  0.00    -0.390 OA
HETATM   68  H   UNL N   1     -11.040  18.960  67.148  0.00  0.00     0.210 HD
ENDBRANCH   3  67
TORSDOF 23
ENDMDL
MODEL 5
REMARK VINA RESULT:      -8.5      2.526      9.489
REMARK  23 active torsions:
REMARK  status: ('A' for Active; 'I' for Inactive)
REMARK    1  A    between atoms: O_1  and  C_2 
REMARK    2  A    between atoms: O_1  and  C_46 
REMARK    3  A    between atoms: C_3  and  O_4 
REMARK    4  A    between atoms: C_5  and  O_6 
REMARK    5  A    between atoms: C_7  and  C_32 
REMARK    6  A    between atoms: C_9  and  O_10 
REMARK    7  A    between atoms: O_10  and  C_11 
REMARK    8  A    between atoms: C_12  and  C_24 
REMARK    9  A    between atoms: C_18  and  O_19 
REMARK   10  A    between atoms: C_21  and  O_22 
REMARK   11  A    between atoms: C_26  and  O_27 
REMARK   12  A    between atoms: C_28  and  O_29 
REMARK   13  A    between atoms: C_32  and  O_33 
REMARK   14  A    between atoms: O_33  and  C_34 
REMARK   15  A    between atoms: C_34  and  C_36 
REMARK   16  A    between atoms: C_37  and  C_38 
REMARK   17  A    between atoms: C_40  and  O_41 
REMARK   18  A    between atoms: C_42  and  O_43 
REMARK   19  A    between atoms: C_48  and  C_55 
REMARK   20  A    between atoms: C_49  and  O_50 
REMARK   21  A    between atoms: C_51  and  O_52 
REMARK   22  A    between atoms: C_53  and  O_54 
REMARK   23  A    between atoms: C_55  and  O_56 
ROOT
HETATM    1  C   UNL N   1      -9.267  12.546  66.827  0.00  0.00     0.211 C 
HETATM    2  C   UNL N   1     -10.429  13.011  65.903  0.00  0.00     0.183 C 
HETATM    3  C   UNL N   1     -11.495  13.719  66.771  0.00  0.00     0.180 C 
HETATM    4  C   UNL N   1     -10.850  14.866  67.595  0.00  0.00     0.180 C 
HETATM    5  O   UNL N   1      -9.783  14.356  68.380  0.00  0.00    -0.348 OA
HETATM    6  C   UNL N   1      -8.732  13.781  67.603  0.00  0.00     0.298 C 
ENDROOT
BRANCH   6   7
HETATM    7  O   UNL N   1      -8.104  14.716  66.775  0.00  0.00    -0.311 OA
BRANCH   7   8
HETATM    8  C   UNL N   1      -7.607  15.954  67.109  0.00  0.00     0.157 A 
HETATM    9  C   UNL N   1      -8.147  17.167  66.585  0.00  0.00     0.223 A 
HETATM   10  C   UNL N   1      -7.522  18.410  66.875  0.00  0.00     0.084 A 
HETATM   11  O   UNL N   1      -9.138  17.135  65.891  0.00  0.00    -0.284 OA
HETATM   12  C   UNL N   1      -6.378  18.376  67.701  0.00  0.00     0.096 A 
HETATM   13  C   UNL N   1      -7.964  19.686  66.378  0.00  0.00     0.085 A 
HETATM   14  O   UNL N   1      -5.929  17.237  68.194  0.00  0.00    -0.306 OA
HETATM   15  C   UNL N   1      -5.694  19.547  68.029  0.00  0.00     0.075 A 
HETATM   16  C   UNL N   1      -6.478  16.050  67.966  0.00  0.00     0.124 A 
HETATM   17  C   UNL N   1      -6.123  20.776  67.544  0.00  0.00     0.071 A 
HETATM   18  C   UNL N   1      -7.250  20.841  66.726  0.00  0.00     0.074 A 
BRANCH  16  19
HETATM   19  C   UNL N   1      -5.849  14.907  68.697  0.00  0.00     0.004 A 
HETATM   20  C   UNL N   1      -5.035  13.942  68.070  0.00  0.00     0.017 A 
HETATM   21  C   UNL N   1      -4.565  12.837  68.794  0.00  0.00     0.040 A 
HETATM   22  C   UNL N   1      -4.882  12.683  70.149  0.00  0.00     0.098 A 
HETATM   23  C   UNL N   1      -5.676  13.645  70.789  0.00  0.00     0.099 A 
HETATM   24  C   UNL N   1      -6.163  14.739  70.062  0.00  0.00     0.053 A 
BRANCH  22  25
HETATM   25  O   UNL N   1      -4.426  11.601  70.818  0.00  0.00    -0.358 OA
HETATM   26  H   UNL N   1      -3.623  11.628  71.357  0.00  0.00     0.218 HD
ENDBRANCH  22  25
BRANCH  23  27
HETATM   27  O   UNL N   1      -5.979  13.513  72.099  0.00  0.00    -0.358 OA
HETATM   28  H   UNL N   1      -5.316  13.642  72.793  0.00  0.00     0.218 HD
ENDBRANCH  23  27
ENDBRANCH  16  19
BRANCH  17  29
HETATM   29  O   UNL N   1      -5.441  21.893  67.870  0.00  0.00    -0.361 OA
HETATM   30  H   UNL N   1      -4.791  22.286  67.271  0.00  0.00     0.217 HD
ENDBRANCH  17  29
BRANCH  13  31
HETATM   31  O   UNL N   1      -9.038  19.861  65.573  0.00  0.00    -0.360 OA
HETATM   32  H   UNL N   1      -9.059  20.301  64.719  0.00  0.00     0.217 HD
ENDBRANCH  13  31
ENDBRANCH   7   8
ENDBRANCH   6   7
BRANCH   1  33
HETATM   33  O   UNL N   1      -9.657  11.592  67.821  0.00  0.00    -0.346 OA
BRANCH  33  34
HETATM   34  C   UNL N   1      -9.015  10.318  67.805  0.00  0.00     0.292 C 
HETATM   35  C   UNL N   1      -8.383   9.936  69.185  0.00  0.00     0.204 C 
HETATM   36  C   UNL N   1      -7.823   8.496  69.150  0.00  0.00     0.183 C 
HETATM   37  C   UNL N   1      -8.919   7.541  68.649  0.00  0.00     0.180 C 
HETATM   38  C   UNL N   1      -9.512   8.054  67.312  0.00  0.00     0.179 C 
HETATM   39  O   UNL N   1     -10.031   9.369  67.488  0.00  0.00    -0.348 OA
BRANCH  35  40
HETATM   40  O   UNL N   1      -7.386  10.824  69.617  0.00  0.00    -0.388 OA
HETATM   41  H   UNL N   1      -6.525  10.332  69.640  0.00  0.00     0.210 HD
ENDBRANCH  35  40
BRANCH  36  42
HETATM   42  O   UNL N   1      -6.647   8.399  68.374  0.00  0.00    -0.390 OA
HETATM   43  H   UNL N   1      -6.370   9.300  68.073  0.00  0.00     0.210 HD
ENDBRANCH  36  42
BRANCH  37  44
HETATM   44  O   UNL N   1      -8.435   6.224  68.554  0.00  0.00    -0.390 OA
HETATM   45  H   UNL N   1      -7.631   6.154  69.132  0.00  0.00     0.210 HD
ENDBRANCH  37  44
BRANCH  38  46
HETATM   46  C   UNL N   1     -10.650   7.132  66.848  0.00  0.00     0.198 C 
BRANCH  46  47
HETATM   47  O   UNL N   1     -11.385   6.660  67.946  0.00  0.00    -0.398 OA
HETATM   48  H   UNL N   1     -11.114   5.717  68.090  0.00  0.00     0.209 HD
ENDBRANCH  46  47
ENDBRANCH  38  46
ENDBRANCH  33  34
ENDBRANCH   1  33
BRANCH   2  49
HETATM   49  O   UNL N   1      -9.935  13.799  64.841  0.00  0.00    -0.390 OA
HETATM   50  H   UNL N   1      -9.021  14.115  65.035  0.00  0.00     0.210 HD
ENDBRANCH   2  49
BRANCH   4  51
HETATM   51  C   UNL N   1     -11.875  15.490  68.561  0.00  0.00     0.213 C 
BRANCH  51  52
HETATM   52  O   UNL N   1     -11.650  15.097  69.867  0.00  0.00    -0.316 OA
BRANCH  52  53
HETATM   53  C   UNL N   1     -12.631  14.758  70.743  0.00  0.00     0.282 C 
HETATM   54  O   UNL N   1     -13.431  15.598  71.136  0.00  0.00    -0.260 OA
BRANCH  53  55
HETATM   55  C   UNL N   1     -12.692  13.369  71.246  0.00  0.00     0.083 C 
HETATM   56  C   UNL N   1     -12.262  12.335  70.501  0.00  0.00     0.017 C 
BRANCH  56  57
HETATM   57  C   UNL N   1     -12.342  10.911  70.925  0.00  0.00    -0.033 A 
HETATM   58  C   UNL N   1     -11.486   9.909  70.420  0.00  0.00     0.014 A 
HETATM   59  C   UNL N   1     -11.601   8.591  70.874  0.00  0.00     0.040 A 
HETATM   60  C   UNL N   1     -12.551   8.255  71.844  0.00  0.00     0.098 A 
HETATM   61  C   UNL N   1     -13.408   9.246  72.353  0.00  0.00     0.099 A 
HETATM   62  C   UNL N   1     -13.306  10.562  71.882  0.00  0.00     0.050 A 
BRANCH  60  63
HETATM   63  O   UNL N   1     -12.626   6.978  72.279  0.00  0.00    -0.358 OA
HETATM   64  H   UNL N   1     -11.860   6.388  72.280  0.00  0.00     0.218 HD
ENDBRANCH  60  63
BRANCH  61  65
HETATM   65  O   UNL N   1     -14.321   8.934  73.297  0.00  0.00    -0.358 OA
HETATM   66  H   UNL N   1     -15.035   9.542  73.536  0.00  0.00     0.218 HD
ENDBRANCH  61  65
ENDBRANCH  56  57
ENDBRANCH  53  55
ENDBRANCH  52  53
ENDBRANCH  51  52
ENDBRANCH   4  51
BRANCH   3  67
HETATM   67  O   UNL N   1     -12.588  14.142  65.994  0.00  0.00    -0.390 OA
HETATM   68  H   UNL N   1     -12.242  14.689  65.245  0.00  0.00     0.210 HD
ENDBRANCH   3  67
TORSDOF 23
ENDMDL
MODEL 6
REMARK VINA RESULT:      -8.5      3.390      9.630
REMARK  23 active torsions:
REMARK  status: ('A' for Active; 'I' for Inactive)
REMARK    1  A    between atoms: O_1  and  C_2 
REMARK    2  A    between atoms: O_1  and  C_46 
REMARK    3  A    between atoms: C_3  and  O_4 
REMARK    4  A    between atoms: C_5  and  O_6 
REMARK    5  A    between atoms: C_7  and  C_32 
REMARK    6  A    between atoms: C_9  and  O_10 
REMARK    7  A    between atoms: O_10  and  C_11 
REMARK    8  A    between atoms: C_12  and  C_24 
REMARK    9  A    between atoms: C_18  and  O_19 
REMARK   10  A    between atoms: C_21  and  O_22 
REMARK   11  A    between atoms: C_26  and  O_27 
REMARK   12  A    between atoms: C_28  and  O_29 
REMARK   13  A    between atoms: C_32  and  O_33 
REMARK   14  A    between atoms: O_33  and  C_34 
REMARK   15  A    between atoms: C_34  and  C_36 
REMARK   16  A    between atoms: C_37  and  C_38 
REMARK   17  A    between atoms: C_40  and  O_41 
REMARK   18  A    between atoms: C_42  and  O_43 
REMARK   19  A    between atoms: C_48  and  C_55 
REMARK   20  A    between atoms: C_49  and  O_50 
REMARK   21  A    between atoms: C_51  and  O_52 
REMARK   22  A    between atoms: C_53  and  O_54 
REMARK   23  A    between atoms: C_55  and  O_56 
ROOT
HETATM    1  C   UNL N   1      -6.097  12.530  68.659  0.00  0.00     0.211 C 
HETATM    2  C   UNL N   1      -5.516  11.552  67.598  0.00  0.00     0.183 C 
HETATM    3  C   UNL N   1      -6.448  10.323  67.497  0.00  0.00     0.180 C 
HETATM    4  C   UNL N   1      -7.907  10.770  67.208  0.00  0.00     0.180 C 
HETATM    5  O   UNL N   1      -8.340  11.682  68.206  0.00  0.00    -0.348 OA
HETATM    6  C   UNL N   1      -7.558  12.875  68.261  0.00  0.00     0.298 C 
ENDROOT
BRANCH   6   7
HETATM    7  O   UNL N   1      -7.640  13.624  67.083  0.00  0.00    -0.311 OA
BRANCH   7   8
HETATM    8  C   UNL N   1      -7.727  14.990  66.943  0.00  0.00     0.157 A 
HETATM    9  C   UNL N   1      -6.637  15.863  67.239  0.00  0.00     0.223 A 
HETATM   10  C   UNL N   1      -6.818  17.272  67.185  0.00  0.00     0.084 A 
HETATM   11  O   UNL N   1      -5.559  15.403  67.539  0.00  0.00    -0.284 OA
HETATM   12  C   UNL N   1      -8.097  17.741  66.817  0.00  0.00     0.096 A 
HETATM   13  C   UNL N   1      -5.800  18.242  67.491  0.00  0.00     0.085 A 
HETATM   14  O   UNL N   1      -9.070  16.901  66.517  0.00  0.00    -0.306 OA
HETATM   15  C   UNL N   1      -8.369  19.108  66.748  0.00  0.00     0.075 A 
HETATM   16  C   UNL N   1      -8.955  15.579  66.539  0.00  0.00     0.124 A 
HETATM   17  C   UNL N   1      -7.383  20.041  67.047  0.00  0.00     0.071 A 
HETATM   18  C   UNL N   1      -6.110  19.607  67.414  0.00  0.00     0.074 A 
BRANCH  16  19
HETATM   19  C   UNL N   1     -10.164  14.826  66.081  0.00  0.00     0.004 A 
HETATM   20  C   UNL N   1     -11.321  14.666  66.870  0.00  0.00     0.017 A 
HETATM   21  C   UNL N   1     -12.376  13.859  66.421  0.00  0.00     0.040 A 
HETATM   22  C   UNL N   1     -12.304  13.215  65.181  0.00  0.00     0.098 A 
HETATM   23  C   UNL N   1     -11.166  13.380  64.377  0.00  0.00     0.099 A 
HETATM   24  C   UNL N   1     -10.104  14.170  64.834  0.00  0.00     0.053 A 
BRANCH  22  25
HETATM   25  O   UNL N   1     -13.330  12.433  64.779  0.00  0.00    -0.358 OA
HETATM   26  H   UNL N   1     -13.366  11.486  64.978  0.00  0.00     0.218 HD
ENDBRANCH  22  25
BRANCH  23  27
HETATM   27  O   UNL N   1     -11.091  12.773  63.173  0.00  0.00    -0.358 OA
HETATM   28  H   UNL N   1     -10.363  12.946  62.557  0.00  0.00     0.218 HD
ENDBRANCH  23  27
ENDBRANCH  16  19
BRANCH  17  29
HETATM   29  O   UNL N   1      -7.672  21.356  66.979  0.00  0.00    -0.361 OA
HETATM   30  H   UNL N   1      -7.992  21.848  67.749  0.00  0.00     0.217 HD
ENDBRANCH  17  29
BRANCH  13  31
HETATM   31  O   UNL N   1      -4.537  17.930  67.864  0.00  0.00    -0.360 OA
HETATM   32  H   UNL N   1      -4.270  17.341  68.574  0.00  0.00     0.217 HD
ENDBRANCH  13  31
ENDBRANCH   7   8
ENDBRANCH   6   7
BRANCH   1  33
HETATM   33  O   UNL N   1      -6.167  11.983  69.981  0.00  0.00    -0.346 OA
BRANCH  33  34
HETATM   34  C   UNL N   1      -5.272  12.506  70.962  0.00  0.00     0.292 C 
HETATM   35  C   UNL N   1      -5.695  13.920  71.481  0.00  0.00     0.204 C 
HETATM   36  C   UNL N   1      -4.772  14.378  72.634  0.00  0.00     0.183 C 
HETATM   37  C   UNL N   1      -4.725  13.278  73.707  0.00  0.00     0.180 C 
HETATM   38  C   UNL N   1      -4.358  11.915  73.067  0.00  0.00     0.179 C 
HETATM   39  O   UNL N   1      -5.304  11.589  72.053  0.00  0.00    -0.348 OA
BRANCH  35  40
HETATM   40  O   UNL N   1      -5.730  14.904  70.481  0.00  0.00    -0.388 OA
HETATM   41  H   UNL N   1      -6.262  14.552  69.722  0.00  0.00     0.210 HD
ENDBRANCH  35  40
BRANCH  36  42
HETATM   42  O   UNL N   1      -3.482  14.726  72.179  0.00  0.00    -0.390 OA
HETATM   43  H   UNL N   1      -3.495  14.847  71.198  0.00  0.00     0.210 HD
ENDBRANCH  36  42
BRANCH  37  44
HETATM   44  O   UNL N   1      -3.855  13.633  74.754  0.00  0.00    -0.390 OA
HETATM   45  H   UNL N   1      -4.092  13.083  75.546  0.00  0.00     0.210 HD
ENDBRANCH  37  44
BRANCH  38  46
HETATM   46  C   UNL N   1      -4.374  10.807  74.132  0.00  0.00     0.198 C 
BRANCH  46  47
HETATM   47  O   UNL N   1      -5.414  11.016  75.049  0.00  0.00    -0.398 OA
HETATM   48  H   UNL N   1      -5.975  10.198  75.040  0.00  0.00     0.209 HD
ENDBRANCH  46  47
ENDBRANCH  38  46
ENDBRANCH  33  34
ENDBRANCH   1  33
BRANCH   2  49
HETATM   49  O   UNL N   1      -5.306  12.218  66.371  0.00  0.00    -0.390 OA
HETATM   50  H   UNL N   1      -4.464  11.921  65.950  0.00  0.00     0.210 HD
ENDBRANCH   2  49
BRANCH   4  51
HETATM   51  C   UNL N   1      -8.865   9.564  67.238  0.00  0.00     0.213 C 
BRANCH  51  52
HETATM   52  O   UNL N   1     -10.184   9.964  67.342  0.00  0.00    -0.316 OA
BRANCH  52  53
HETATM   53  C   UNL N   1     -10.919   9.883  68.482  0.00  0.00     0.282 C 
HETATM   54  O   UNL N   1     -11.014   8.821  69.086  0.00  0.00    -0.260 OA
BRANCH  53  55
HETATM   55  C   UNL N   1     -11.634  11.085  68.960  0.00  0.00     0.083 C 
HETATM   56  C   UNL N   1     -11.715  11.378  70.271  0.00  0.00     0.017 C 
BRANCH  56  57
HETATM   57  C   UNL N   1     -12.462  12.541  70.821  0.00  0.00    -0.033 A 
HETATM   58  C   UNL N   1     -13.283  12.456  71.966  0.00  0.00     0.014 A 
HETATM   59  C   UNL N   1     -13.943  13.592  72.444  0.00  0.00     0.040 A 
HETATM   60  C   UNL N   1     -13.785  14.826  71.805  0.00  0.00     0.098 A 
HETATM   61  C   UNL N   1     -12.970  14.921  70.664  0.00  0.00     0.099 A 
HETATM   62  C   UNL N   1     -12.324  13.777  70.174  0.00  0.00     0.050 A 
BRANCH  60  63
HETATM   63  O   UNL N   1     -14.418  15.911  72.301  0.00  0.00    -0.358 OA
HETATM   64  H   UNL N   1     -15.123  16.363  71.816  0.00  0.00     0.218 HD
ENDBRANCH  60  63
BRANCH  61  65
HETATM   65  O   UNL N   1     -12.802  16.109  70.048  0.00  0.00    -0.358 OA
HETATM   66  H   UNL N   1     -13.170  16.285  69.170  0.00  0.00     0.218 HD
ENDBRANCH  61  65
ENDBRANCH  56  57
ENDBRANCH  53  55
ENDBRANCH  52  53
ENDBRANCH  51  52
ENDBRANCH   4  51
BRANCH   3  67
HETATM   67  O   UNL N   1      -5.961   9.386  66.568  0.00  0.00    -0.390 OA
HETATM   68  H   UNL N   1      -6.086   8.481  66.948  0.00  0.00     0.210 HD
ENDBRANCH   3  67
TORSDOF 23
ENDMDL
MODEL 7
REMARK VINA RESULT:      -8.4      2.108      5.869
REMARK  23 active torsions:
REMARK  status: ('A' for Active; 'I' for Inactive)
REMARK    1  A    between atoms: O_1  and  C_2 
REMARK    2  A    between atoms: O_1  and  C_46 
REMARK    3  A    between atoms: C_3  and  O_4 
REMARK    4  A    between atoms: C_5  and  O_6 
REMARK    5  A    between atoms: C_7  and  C_32 
REMARK    6  A    between atoms: C_9  and  O_10 
REMARK    7  A    between atoms: O_10  and  C_11 
REMARK    8  A    between atoms: C_12  and  C_24 
REMARK    9  A    between atoms: C_18  and  O_19 
REMARK   10  A    between atoms: C_21  and  O_22 
REMARK   11  A    between atoms: C_26  and  O_27 
REMARK   12  A    between atoms: C_28  and  O_29 
REMARK   13  A    between atoms: C_32  and  O_33 
REMARK   14  A    between atoms: O_33  and  C_34 
REMARK   15  A    between atoms: C_34  and  C_36 
REMARK   16  A    between atoms: C_37  and  C_38 
REMARK   17  A    between atoms: C_40  and  O_41 
REMARK   18  A    between atoms: C_42  and  O_43 
REMARK   19  A    between atoms: C_48  and  C_55 
REMARK   20  A    between atoms: C_49  and  O_50 
REMARK   21  A    between atoms: C_51  and  O_52 
REMARK   22  A    between atoms: C_53  and  O_54 
REMARK   23  A    between atoms: C_55  and  O_56 
ROOT
HETATM    1  C   UNL N   1     -10.487  10.418  66.375  0.00  0.00     0.211 C 
HETATM    2  C   UNL N   1     -10.102   8.939  66.666  0.00  0.00     0.183 C 
HETATM    3  C   UNL N   1      -8.652   8.902  67.199  0.00  0.00     0.180 C 
HETATM    4  C   UNL N   1      -8.499   9.844  68.424  0.00  0.00     0.180 C 
HETATM    5  O   UNL N   1      -8.902  11.160  68.075  0.00  0.00    -0.348 OA
HETATM    6  C   UNL N   1     -10.268  11.246  67.671  0.00  0.00     0.298 C 
ENDROOT
BRANCH   6   7
HETATM    7  O   UNL N   1     -11.154  10.899  68.696  0.00  0.00    -0.311 OA
BRANCH   7   8
HETATM    8  C   UNL N   1     -11.762  11.723  69.614  0.00  0.00     0.157 A 
HETATM    9  C   UNL N   1     -11.890  13.131  69.417  0.00  0.00     0.223 A 
HETATM   10  C   UNL N   1     -12.427  13.949  70.449  0.00  0.00     0.084 A 
HETATM   11  O   UNL N   1     -11.540  13.628  68.371  0.00  0.00    -0.284 OA
HETATM   12  C   UNL N   1     -12.826  13.303  71.638  0.00  0.00     0.096 A 
HETATM   13  C   UNL N   1     -12.574  15.378  70.369  0.00  0.00     0.085 A 
HETATM   14  O   UNL N   1     -12.723  11.994  71.768  0.00  0.00    -0.306 OA
HETATM   15  C   UNL N   1     -13.354  14.028  72.708  0.00  0.00     0.075 A 
HETATM   16  C   UNL N   1     -12.242  11.180  70.836  0.00  0.00     0.124 A 
HETATM   17  C   UNL N   1     -13.492  15.408  72.627  0.00  0.00     0.071 A 
HETATM   18  C   UNL N   1     -13.105  16.074  71.464  0.00  0.00     0.074 A 
BRANCH  16  19
HETATM   19  C   UNL N   1     -12.298   9.724  71.171  0.00  0.00     0.004 A 
HETATM   20  C   UNL N   1     -13.502   8.997  71.266  0.00  0.00     0.017 A 
HETATM   21  C   UNL N   1     -13.488   7.660  71.688  0.00  0.00     0.040 A 
HETATM   22  C   UNL N   1     -12.283   7.024  72.007  0.00  0.00     0.098 A 
HETATM   23  C   UNL N   1     -11.076   7.730  71.900  0.00  0.00     0.099 A 
HETATM   24  C   UNL N   1     -11.091   9.071  71.497  0.00  0.00     0.053 A 
BRANCH  22  25
HETATM   25  O   UNL N   1     -12.302   5.739  72.424  0.00  0.00    -0.358 OA
HETATM   26  H   UNL N   1     -13.091   5.183  72.349  0.00  0.00     0.218 HD
ENDBRANCH  22  25
BRANCH  23  27
HETATM   27  O   UNL N   1      -9.906   7.123  72.193  0.00  0.00    -0.358 OA
HETATM   28  H   UNL N   1      -9.230   7.550  72.740  0.00  0.00     0.218 HD
ENDBRANCH  23  27
ENDBRANCH  16  19
BRANCH  17  29
HETATM   29  O   UNL N   1     -13.998  16.087  73.676  0.00  0.00    -0.361 OA
HETATM   30  H   UNL N   1     -14.307  15.636  74.474  0.00  0.00     0.217 HD
ENDBRANCH  17  29
BRANCH  13  31
HETATM   31  O   UNL N   1     -12.224  16.122  69.294  0.00  0.00    -0.360 OA
HETATM   32  H   UNL N   1     -12.645  16.928  68.983  0.00  0.00     0.217 HD
ENDBRANCH  13  31
ENDBRANCH   7   8
ENDBRANCH   6   7
BRANCH   1  33
HETATM   33  O   UNL N   1      -9.685  11.043  65.367  0.00  0.00    -0.346 OA
BRANCH  33  34
HETATM   34  C   UNL N   1     -10.234  12.172  64.688  0.00  0.00     0.292 C 
HETATM   35  C   UNL N   1     -11.790  12.097  64.540  0.00  0.00     0.204 C 
HETATM   36  C   UNL N   1     -12.344  13.400  63.922  0.00  0.00     0.183 C 
HETATM   37  C   UNL N   1     -11.824  14.601  64.730  0.00  0.00     0.180 C 
HETATM   38  C   UNL N   1     -10.282  14.534  64.863  0.00  0.00     0.179 C 
HETATM   39  O   UNL N   1      -9.904  13.308  65.482  0.00  0.00    -0.348 OA
BRANCH  35  40
HETATM   40  O   UNL N   1     -12.237  10.992  63.798  0.00  0.00    -0.388 OA
HETATM   41  H   UNL N   1     -13.146  10.756  64.115  0.00  0.00     0.210 HD
ENDBRANCH  35  40
BRANCH  36  42
HETATM   42  O   UNL N   1     -12.033  13.515  62.550  0.00  0.00    -0.390 OA
HETATM   43  H   UNL N   1     -12.535  12.836  62.035  0.00  0.00     0.210 HD
ENDBRANCH  36  42
BRANCH  37  44
HETATM   44  O   UNL N   1     -12.265  15.814  64.170  0.00  0.00    -0.390 OA
HETATM   45  H   UNL N   1     -13.223  15.707  63.932  0.00  0.00     0.210 HD
ENDBRANCH  37  44
BRANCH  38  46
HETATM   46  C   UNL N   1      -9.772  15.701  65.724  0.00  0.00     0.198 C 
BRANCH  46  47
HETATM   47  O   UNL N   1     -10.600  15.890  66.841  0.00  0.00    -0.398 OA
HETATM   48  H   UNL N   1     -10.124  16.513  67.449  0.00  0.00     0.209 HD
ENDBRANCH  46  47
ENDBRANCH  38  46
ENDBRANCH  33  34
ENDBRANCH   1  33
BRANCH   2  49
HETATM   49  O   UNL N   1     -11.048   8.339  67.526  0.00  0.00    -0.390 OA
HETATM   50  H   UNL N   1     -10.731   7.457  67.835  0.00  0.00     0.210 HD
ENDBRANCH   2  49
BRANCH   4  51
HETATM   51  C   UNL N   1      -7.029   9.916  68.879  0.00  0.00     0.213 C 
BRANCH  51  52
HETATM   52  O   UNL N   1      -6.472  11.152  68.607  0.00  0.00    -0.316 OA
BRANCH  52  53
HETATM   53  C   UNL N   1      -6.175  12.081  69.552  0.00  0.00     0.282 C 
HETATM   54  O   UNL N   1      -5.957  11.743  70.709  0.00  0.00    -0.260 OA
BRANCH  53  55
HETATM   55  C   UNL N   1      -6.157  13.509  69.171  0.00  0.00     0.083 C 
HETATM   56  C   UNL N   1      -6.474  14.474  70.054  0.00  0.00     0.017 C 
BRANCH  56  57
HETATM   57  C   UNL N   1      -6.526  15.923  69.724  0.00  0.00    -0.033 A 
HETATM   58  C   UNL N   1      -5.529  16.839  70.120  0.00  0.00     0.014 A 
HETATM   59  C   UNL N   1      -5.627  18.187  69.760  0.00  0.00     0.040 A 
HETATM   60  C   UNL N   1      -6.705  18.639  68.992  0.00  0.00     0.098 A 
HETATM   61  C   UNL N   1      -7.705  17.735  68.592  0.00  0.00     0.099 A 
HETATM   62  C   UNL N   1      -7.615  16.388  68.971  0.00  0.00     0.050 A 
BRANCH  60  63
HETATM   63  O   UNL N   1      -6.765  19.942  68.641  0.00  0.00    -0.358 OA
HETATM   64  H   UNL N   1      -7.273  20.590  69.149  0.00  0.00     0.218 HD
ENDBRANCH  60  63
BRANCH  61  65
HETATM   65  O   UNL N   1      -8.742  18.159  67.841  0.00  0.00    -0.358 OA
HETATM   66  H   UNL N   1      -8.947  17.761  66.983  0.00  0.00     0.218 HD
ENDBRANCH  61  65
ENDBRANCH  56  57
ENDBRANCH  53  55
ENDBRANCH  52  53
ENDBRANCH  51  52
ENDBRANCH   4  51
BRANCH   3  67
HETATM   67  O   UNL N   1      -8.235   7.584  67.457  0.00  0.00    -0.390 OA
HETATM   68  H   UNL N   1      -8.994   6.977  67.268  0.00  0.00     0.210 HD
ENDBRANCH   3  67
TORSDOF 23
ENDMDL
MODEL 8
REMARK VINA RESULT:      -8.4      2.307      6.752
REMARK  23 active torsions:
REMARK  status: ('A' for Active; 'I' for Inactive)
REMARK    1  A    between atoms: O_1  and  C_2 
REMARK    2  A    between atoms: O_1  and  C_46 
REMARK    3  A    between atoms: C_3  and  O_4 
REMARK    4  A    between atoms: C_5  and  O_6 
REMARK    5  A    between atoms: C_7  and  C_32 
REMARK    6  A    between atoms: C_9  and  O_10 
REMARK    7  A    between atoms: O_10  and  C_11 
REMARK    8  A    between atoms: C_12  and  C_24 
REMARK    9  A    between atoms: C_18  and  O_19 
REMARK   10  A    between atoms: C_21  and  O_22 
REMARK   11  A    between atoms: C_26  and  O_27 
REMARK   12  A    between atoms: C_28  and  O_29 
REMARK   13  A    between atoms: C_32  and  O_33 
REMARK   14  A    between atoms: O_33  and  C_34 
REMARK   15  A    between atoms: C_34  and  C_36 
REMARK   16  A    between atoms: C_37  and  C_38 
REMARK   17  A    between atoms: C_40  and  O_41 
REMARK   18  A    between atoms: C_42  and  O_43 
REMARK   19  A    between atoms: C_48  and  C_55 
REMARK   20  A    between atoms: C_49  and  O_50 
REMARK   21  A    between atoms: C_51  and  O_52 
REMARK   22  A    between atoms: C_53  and  O_54 
REMARK   23  A    between atoms: C_55  and  O_56 
ROOT
HETATM    1  C   UNL N   1     -11.545  14.542  66.163  0.00  0.00     0.211 C 
HETATM    2  C   UNL N   1     -12.485  14.186  64.976  0.00  0.00     0.183 C 
HETATM    3  C   UNL N   1     -11.642  13.527  63.860  0.00  0.00     0.180 C 
HETATM    4  C   UNL N   1     -10.851  12.314  64.421  0.00  0.00     0.180 C 
HETATM    5  O   UNL N   1     -10.049  12.726  65.517  0.00  0.00    -0.348 OA
HETATM    6  C   UNL N   1     -10.805  13.250  66.608  0.00  0.00     0.298 C 
ENDROOT
BRANCH   6   7
HETATM    7  O   UNL N   1     -11.659  12.299  67.174  0.00  0.00    -0.311 OA
BRANCH   7   8
HETATM    8  C   UNL N   1     -11.355  11.308  68.078  0.00  0.00     0.157 A 
HETATM    9  C   UNL N   1     -10.935  10.005  67.677  0.00  0.00     0.223 A 
HETATM   10  C   UNL N   1     -10.743   8.987  68.650  0.00  0.00     0.084 A 
HETATM   11  O   UNL N   1     -10.744   9.766  66.506  0.00  0.00    -0.284 OA
HETATM   12  C   UNL N   1     -10.972   9.337  69.999  0.00  0.00     0.096 A 
HETATM   13  C   UNL N   1     -10.350   7.634  68.356  0.00  0.00     0.085 A 
HETATM   14  O   UNL N   1     -11.327  10.563  70.332  0.00  0.00    -0.306 OA
HETATM   15  C   UNL N   1     -10.818   8.398  71.020  0.00  0.00     0.075 A 
HETATM   16  C   UNL N   1     -11.509  11.555  69.469  0.00  0.00     0.124 A 
HETATM   17  C   UNL N   1     -10.441   7.093  70.731  0.00  0.00     0.071 A 
HETATM   18  C   UNL N   1     -10.208   6.718  69.408  0.00  0.00     0.074 A 
BRANCH  16  19
HETATM   19  C   UNL N   1     -11.828  12.882  70.081  0.00  0.00     0.004 A 
HETATM   20  C   UNL N   1     -11.118  14.063  69.781  0.00  0.00     0.017 A 
HETATM   21  C   UNL N   1     -11.401  15.250  70.471  0.00  0.00     0.040 A 
HETATM   22  C   UNL N   1     -12.398  15.286  71.453  0.00  0.00     0.098 A 
HETATM   23  C   UNL N   1     -13.123  14.122  71.748  0.00  0.00     0.099 A 
HETATM   24  C   UNL N   1     -12.828  12.931  71.074  0.00  0.00     0.053 A 
BRANCH  22  25
HETATM   25  O   UNL N   1     -12.639  16.441  72.111  0.00  0.00    -0.358 OA
HETATM   26  H   UNL N   1     -11.935  17.067  72.331  0.00  0.00     0.218 HD
ENDBRANCH  22  25
BRANCH  23  27
HETATM   27  O   UNL N   1     -14.096  14.148  72.685  0.00  0.00    -0.358 OA
HETATM   28  H   UNL N   1     -14.129  13.503  73.406  0.00  0.00     0.218 HD
ENDBRANCH  23  27
ENDBRANCH  16  19
BRANCH  17  29
HETATM   29  O   UNL N   1     -10.306   6.203  71.735  0.00  0.00    -0.361 OA
HETATM   30  H   UNL N   1     -10.999   5.562  71.944  0.00  0.00     0.217 HD
ENDBRANCH  17  29
BRANCH  13  31
HETATM   31  O   UNL N   1     -10.108   7.164  67.110  0.00  0.00    -0.360 OA
HETATM   32  H   UNL N   1      -9.293   6.771  66.786  0.00  0.00     0.217 HD
ENDBRANCH  13  31
ENDBRANCH   7   8
ENDBRANCH   6   7
BRANCH   1  33
HETATM   33  O   UNL N   1     -10.523  15.490  65.835  0.00  0.00    -0.346 OA
BRANCH  33  34
HETATM   34  C   UNL N   1      -9.849  16.138  66.914  0.00  0.00     0.292 C 
HETATM   35  C   UNL N   1      -8.292  16.010  66.825  0.00  0.00     0.204 C 
HETATM   36  C   UNL N   1      -7.611  16.840  67.937  0.00  0.00     0.183 C 
HETATM   37  C   UNL N   1      -8.149  18.280  67.890  0.00  0.00     0.180 C 
HETATM   38  C   UNL N   1      -9.699  18.278  67.920  0.00  0.00     0.179 C 
HETATM   39  O   UNL N   1     -10.201  17.517  66.826  0.00  0.00    -0.348 OA
BRANCH  35  40
HETATM   40  O   UNL N   1      -7.829  14.685  66.869  0.00  0.00    -0.388 OA
HETATM   41  H   UNL N   1      -7.415  14.475  65.993  0.00  0.00     0.210 HD
ENDBRANCH  35  40
BRANCH  36  42
HETATM   42  O   UNL N   1      -7.773  16.259  69.213  0.00  0.00    -0.390 OA
HETATM   43  H   UNL N   1      -7.576  15.291  69.167  0.00  0.00     0.210 HD
ENDBRANCH  36  42
BRANCH  37  44
HETATM   44  O   UNL N   1      -7.591  19.059  68.920  0.00  0.00    -0.390 OA
HETATM   45  H   UNL N   1      -6.658  18.751  69.062  0.00  0.00     0.210 HD
ENDBRANCH  37  44
BRANCH  38  46
HETATM   46  C   UNL N   1     -10.233  19.715  67.810  0.00  0.00     0.198 C 
BRANCH  46  47
HETATM   47  O   UNL N   1      -9.366  20.509  67.046  0.00  0.00    -0.398 OA
HETATM   48  H   UNL N   1      -8.460  20.402  67.435  0.00  0.00     0.209 HD
ENDBRANCH  46  47
ENDBRANCH  38  46
ENDBRANCH  33  34
ENDBRANCH   1  33
BRANCH   2  49
HETATM   49  O   UNL N   1     -13.570  13.398  65.420  0.00  0.00    -0.390 OA
HETATM   50  H   UNL N   1     -14.106  13.886  66.089  0.00  0.00     0.210 HD
ENDBRANCH   2  49
BRANCH   4  51
HETATM   51  C   UNL N   1      -9.907  11.734  63.351  0.00  0.00     0.213 C 
BRANCH  51  52
HETATM   52  O   UNL N   1      -9.429  10.489  63.714  0.00  0.00    -0.316 OA
BRANCH  52  53
HETATM   53  C   UNL N   1      -8.132  10.229  64.023  0.00  0.00     0.282 C 
HETATM   54  O   UNL N   1      -7.267  10.267  63.156  0.00  0.00    -0.260 OA
BRANCH  53  55
HETATM   55  C   UNL N   1      -7.787   9.860  65.412  0.00  0.00     0.083 C 
HETATM   56  C   UNL N   1      -7.581  10.798  66.356  0.00  0.00     0.017 C 
BRANCH  56  57
HETATM   57  C   UNL N   1      -7.182  10.498  67.757  0.00  0.00    -0.033 A 
HETATM   58  C   UNL N   1      -7.063   9.185  68.258  0.00  0.00     0.014 A 
HETATM   59  C   UNL N   1      -6.665   8.970  69.581  0.00  0.00     0.040 A 
HETATM   60  C   UNL N   1      -6.365  10.051  70.417  0.00  0.00     0.098 A 
HETATM   61  C   UNL N   1      -6.481  11.363  69.927  0.00  0.00     0.099 A 
HETATM   62  C   UNL N   1      -6.900  11.578  68.606  0.00  0.00     0.050 A 
BRANCH  60  63
HETATM   63  O   UNL N   1      -5.963   9.814  71.684  0.00  0.00    -0.358 OA
HETATM   64  H   UNL N   1      -5.252  10.318  72.103  0.00  0.00     0.218 HD
ENDBRANCH  60  63
BRANCH  61  65
HETATM   65  O   UNL N   1      -6.183  12.413  70.721  0.00  0.00    -0.358 OA
HETATM   66  H   UNL N   1      -6.866  12.886  71.218  0.00  0.00     0.218 HD
ENDBRANCH  61  65
ENDBRANCH  56  57
ENDBRANCH  53  55
ENDBRANCH  52  53
ENDBRANCH  51  52
ENDBRANCH   4  51
BRANCH   3  67
HETATM   67  O   UNL N   1     -12.434  13.204  62.744  0.00  0.00    -0.390 OA
HETATM   68  H   UNL N   1     -12.933  12.374  62.949  0.00  0.00     0.210 HD
ENDBRANCH   3  67
TORSDOF 23
ENDMDL
MODEL 9
REMARK VINA RESULT:      -8.3      3.496      9.080
REMARK  23 active torsions:
REMARK  status: ('A' for Active; 'I' for Inactive)
REMARK    1  A    between atoms: O_1  and  C_2 
REMARK    2  A    between atoms: O_1  and  C_46 
REMARK    3  A    between atoms: C_3  and  O_4 
REMARK    4  A    between atoms: C_5  and  O_6 
REMARK    5  A    between atoms: C_7  and  C_32 
REMARK    6  A    between atoms: C_9  and  O_10 
REMARK    7  A    between atoms: O_10  and  C_11 
REMARK    8  A    between atoms: C_12  and  C_24 
REMARK    9  A    between atoms: C_18  and  O_19 
REMARK   10  A    between atoms: C_21  and  O_22 
REMARK   11  A    between atoms: C_26  and  O_27 
REMARK   12  A    between atoms: C_28  and  O_29 
REMARK   13  A    between atoms: C_32  and  O_33 
REMARK   14  A    between atoms: O_33  and  C_34 
REMARK   15  A    between atoms: C_34  and  C_36 
REMARK   16  A    between atoms: C_37  and  C_38 
REMARK   17  A    between atoms: C_40  and  O_41 
REMARK   18  A    between atoms: C_42  and  O_43 
REMARK   19  A    between atoms: C_48  and  C_55 
REMARK   20  A    between atoms: C_49  and  O_50 
REMARK   21  A    between atoms: C_51  and  O_52 
REMARK   22  A    between atoms: C_53  and  O_54 
REMARK   23  A    between atoms: C_55  and  O_56 
ROOT
HETATM    1  C   UNL N   1     -10.816   8.021  71.580  0.00  0.00     0.211 C 
HETATM    2  C   UNL N   1     -12.311   7.722  71.891  0.00  0.00     0.183 C 
HETATM    3  C   UNL N   1     -12.976   9.017  72.410  0.00  0.00     0.180 C 
HETATM    4  C   UNL N   1     -12.764  10.179  71.402  0.00  0.00     0.180 C 
HETATM    5  O   UNL N   1     -11.378  10.358  71.155  0.00  0.00    -0.348 OA
HETATM    6  C   UNL N   1     -10.751   9.210  70.582  0.00  0.00     0.298 C 
ENDROOT
BRANCH   6   7
HETATM    7  O   UNL N   1     -11.264   8.893  69.321  0.00  0.00    -0.311 OA
BRANCH   7   8
HETATM    8  C   UNL N   1     -10.781   9.258  68.086  0.00  0.00     0.157 A 
HETATM    9  C   UNL N   1     -11.218  10.435  67.406  0.00  0.00     0.223 A 
HETATM   10  C   UNL N   1     -10.770  10.703  66.085  0.00  0.00     0.084 A 
HETATM   11  O   UNL N   1     -11.973  11.204  67.957  0.00  0.00    -0.284 OA
HETATM   12  C   UNL N   1      -9.881   9.771  65.507  0.00  0.00     0.096 A 
HETATM   13  C   UNL N   1     -11.168  11.840  65.298  0.00  0.00     0.085 A 
HETATM   14  O   UNL N   1      -9.474   8.712  66.181  0.00  0.00    -0.306 OA
HETATM   15  C   UNL N   1      -9.398   9.948  64.209  0.00  0.00     0.075 A 
HETATM   16  C   UNL N   1      -9.849   8.418  67.419  0.00  0.00     0.124 A 
HETATM   17  C   UNL N   1      -9.788  11.046  63.454  0.00  0.00     0.071 A 
HETATM   18  C   UNL N   1     -10.665  11.984  63.998  0.00  0.00     0.074 A 
BRANCH  16  19
HETATM   19  C   UNL N   1      -9.194   7.212  68.014  0.00  0.00     0.004 A 
HETATM   20  C   UNL N   1      -9.631   5.894  67.770  0.00  0.00     0.017 A 
HETATM   21  C   UNL N   1      -9.038   4.818  68.444  0.00  0.00     0.040 A 
HETATM   22  C   UNL N   1      -7.998   5.031  69.355  0.00  0.00     0.098 A 
HETATM   23  C   UNL N   1      -7.541   6.335  69.594  0.00  0.00     0.099 A 
HETATM   24  C   UNL N   1      -8.145   7.413  68.936  0.00  0.00     0.053 A 
BRANCH  22  25
HETATM   25  O   UNL N   1      -7.455   3.975  70.000  0.00  0.00    -0.358 OA
HETATM   26  H   UNL N   1      -7.703   3.739  70.905  0.00  0.00     0.218 HD
ENDBRANCH  22  25
BRANCH  23  27
HETATM   27  O   UNL N   1      -6.528   6.552  70.462  0.00  0.00    -0.358 OA
HETATM   28  H   UNL N   1      -6.636   6.423  71.415  0.00  0.00     0.218 HD
ENDBRANCH  23  27
ENDBRANCH  16  19
BRANCH  17  29
HETATM   29  O   UNL N   1      -9.313  11.192  62.200  0.00  0.00    -0.361 OA
HETATM   30  H   UNL N   1      -9.741  11.774  61.557  0.00  0.00     0.217 HD
ENDBRANCH  17  29
BRANCH  13  31
HETATM   31  O   UNL N   1     -12.019  12.803  65.725  0.00  0.00    -0.360 OA
HETATM   32  H   UNL N   1     -11.992  13.739  65.512  0.00  0.00     0.217 HD
ENDBRANCH  13  31
ENDBRANCH   7   8
ENDBRANCH   6   7
BRANCH   1  33
HETATM   33  O   UNL N   1     -10.051   8.422  72.722  0.00  0.00    -0.346 OA
BRANCH  33  34
HETATM   34  C   UNL N   1      -9.124   7.481  73.262  0.00  0.00     0.292 C 
HETATM   35  C   UNL N   1      -7.728   8.113  73.579  0.00  0.00     0.204 C 
HETATM   36  C   UNL N   1      -6.811   7.088  74.283  0.00  0.00     0.183 C 
HETATM   37  C   UNL N   1      -7.551   6.501  75.497  0.00  0.00     0.180 C 
HETATM   38  C   UNL N   1      -8.941   5.965  75.073  0.00  0.00     0.179 C 
HETATM   39  O   UNL N   1      -9.702   7.012  74.478  0.00  0.00    -0.348 OA
BRANCH  35  40
HETATM   40  O   UNL N   1      -7.076   8.640  72.453  0.00  0.00    -0.388 OA
HETATM   41  H   UNL N   1      -6.103   8.477  72.558  0.00  0.00     0.210 HD
ENDBRANCH  35  40
BRANCH  36  42
HETATM   42  O   UNL N   1      -6.362   6.079  73.403  0.00  0.00    -0.390 OA
HETATM   43  H   UNL N   1      -5.374   6.094  73.354  0.00  0.00     0.210 HD
ENDBRANCH  36  42
BRANCH  37  44
HETATM   44  O   UNL N   1      -6.769   5.525  76.140  0.00  0.00    -0.390 OA
HETATM   45  H   UNL N   1      -6.784   5.716  77.114  0.00  0.00     0.210 HD
ENDBRANCH  37  44
BRANCH  38  46
HETATM   46  C   UNL N   1      -9.703   5.437  76.300  0.00  0.00     0.198 C 
BRANCH  46  47
HETATM   47  O   UNL N   1      -9.529   6.294  77.397  0.00  0.00    -0.398 OA
HETATM   48  H   UNL N   1      -9.550   7.221  77.045  0.00  0.00     0.209 HD
ENDBRANCH  46  47
ENDBRANCH  38  46
ENDBRANCH  33  34
ENDBRANCH   1  33
BRANCH   2  49
HETATM   49  O   UNL N   1     -12.949   7.158  70.764  0.00  0.00    -0.390 OA
HETATM   50  H   UNL N   1     -13.254   7.863  70.144  0.00  0.00     0.210 HD
ENDBRANCH   2  49
BRANCH   4  51
HETATM   51  C   UNL N   1     -13.307  11.504  71.970  0.00  0.00     0.213 C 
BRANCH  51  52
HETATM   52  O   UNL N   1     -13.031  12.568  71.133  0.00  0.00    -0.316 OA
BRANCH  52  53
HETATM   53  C   UNL N   1     -12.775  13.831  71.562  0.00  0.00     0.282 C 
HETATM   54  O   UNL N   1     -13.191  14.215  72.648  0.00  0.00    -0.260 OA
BRANCH  53  55
HETATM   55  C   UNL N   1     -12.020  14.747  70.680  0.00  0.00     0.083 C 
HETATM   56  C   UNL N   1     -11.721  14.410  69.412  0.00  0.00     0.017 C 
BRANCH  56  57
HETATM   57  C   UNL N   1     -10.923  15.261  68.489  0.00  0.00    -0.033 A 
HETATM   58  C   UNL N   1      -9.944  14.741  67.616  0.00  0.00     0.014 A 
HETATM   59  C   UNL N   1      -9.241  15.593  66.759  0.00  0.00     0.040 A 
HETATM   60  C   UNL N   1      -9.510  16.966  66.745  0.00  0.00     0.098 A 
HETATM   61  C   UNL N   1     -10.482  17.494  67.612  0.00  0.00     0.099 A 
HETATM   62  C   UNL N   1     -11.172  16.641  68.485  0.00  0.00     0.050 A 
BRANCH  60  63
HETATM   63  O   UNL N   1      -8.830  17.763  65.893  0.00  0.00    -0.358 OA
HETATM   64  H   UNL N   1      -8.516  18.641  66.147  0.00  0.00     0.218 HD
ENDBRANCH  60  63
BRANCH  61  65
HETATM   65  O   UNL N   1     -10.757  18.815  67.599  0.00  0.00    -0.358 OA
HETATM   66  H   UNL N   1     -10.793  19.320  66.773  0.00  0.00     0.218 HD
ENDBRANCH  61  65
ENDBRANCH  56  57
ENDBRANCH  53  55
ENDBRANCH  52  53
ENDBRANCH  51  52
ENDBRANCH   4  51
BRANCH   3  67
HETATM   67  O   UNL N   1     -14.328   8.804  72.734  0.00  0.00    -0.390 OA
HETATM   68  H   UNL N   1     -14.523   7.839  72.624  0.00  0.00     0.210 HD
ENDBRANCH   3  67
TORSDOF 23
ENDMDL
