# Supplementary material for: Structure-based computational screening of 470 natural quercetin derivatives for identification of SARS-CoV-2 Mpro inhibitor
Source: PeerJ. 2023 Mar 14;11:e14915. doi: 10.7717/peerj.14915 (PMC10022500; doi:10.7717/peerj.14915)
Supplement: Supplemental Information 1 [file peerj-11-14915-s001.zip › Screening 470 Quercetin Derivates as Anticovid/Docking results/37_uff_E=1257.50_out.pdbqt]

MODEL 1
REMARK VINA RESULT:      -8.0      0.000      0.000
REMARK  29 active torsions:
REMARK  status: ('A' for Active; 'I' for Inactive)
REMARK    1  A    between atoms: O_1  and  C_2 
REMARK    2  A    between atoms: O_1  and  C_37 
REMARK    3  A    between atoms: C_4  and  C_35 
REMARK    4  A    between atoms: C_5  and  O_6 
REMARK    5  A    between atoms: C_7  and  O_8 
REMARK    6  A    between atoms: C_9  and  O_10 
REMARK    7  A    between atoms: O_10  and  C_11 
REMARK    8  A    between atoms: C_13  and  C_20 
REMARK    9  A    between atoms: C_14  and  O_15 
REMARK   10  A    between atoms: C_16  and  O_17 
REMARK   11  A    between atoms: C_18  and  O_19 
REMARK   12  A    between atoms: C_20  and  O_21 
REMARK   13  A    between atoms: O_21  and  C_22 
REMARK   14  A    between atoms: C_22  and  C_24 
REMARK   15  A    between atoms: C_25  and  C_26 
REMARK   16  A    between atoms: C_28  and  O_29 
REMARK   17  A    between atoms: C_31  and  O_32 
REMARK   18  A    between atoms: C_35  and  O_36 
REMARK   19  A    between atoms: C_38  and  O_39 
REMARK   20  A    between atoms: C_40  and  O_41 
REMARK   21  A    between atoms: C_42  and  C_67 
REMARK   22  A    between atoms: C_44  and  O_45 
REMARK   23  A    between atoms: O_45  and  C_46 
REMARK   24  A    between atoms: C_47  and  C_59 
REMARK   25  A    between atoms: C_53  and  O_54 
REMARK   26  A    between atoms: C_56  and  O_57 
REMARK   27  A    between atoms: C_61  and  O_62 
REMARK   28  A    between atoms: C_63  and  O_64 
REMARK   29  A    between atoms: C_67  and  O_68 
ROOT
HETATM    1  C   UNL N   1      -8.049   8.276  72.287  0.00  0.00     0.292 C 
HETATM    2  O   UNL N   1      -8.034   8.421  73.698  0.00  0.00    -0.348 OA
HETATM    3  C   UNL N   1      -7.322   7.347  74.302  0.00  0.00     0.179 C 
HETATM    4  C   UNL N   1      -5.826   7.511  73.960  0.00  0.00     0.180 C 
HETATM    5  C   UNL N   1      -5.665   7.402  72.431  0.00  0.00     0.183 C 
HETATM    6  C   UNL N   1      -6.603   8.409  71.707  0.00  0.00     0.211 C 
ENDROOT
BRANCH   1   7
HETATM    7  O   UNL N   1      -8.939   9.266  71.763  0.00  0.00    -0.346 OA
BRANCH   7   8
HETATM    8  C   UNL N   1     -10.119   8.801  71.091  0.00  0.00     0.211 C 
HETATM    9  C   UNL N   1     -11.013   7.802  71.931  0.00  0.00     0.183 C 
HETATM   10  C   UNL N   1     -12.369   7.546  71.250  0.00  0.00     0.180 C 
HETATM   11  C   UNL N   1     -13.059   8.872  70.949  0.00  0.00     0.179 C 
HETATM   12  O   UNL N   1     -12.219   9.660  70.112  0.00  0.00    -0.348 OA
HETATM   13  C   UNL N   1     -10.990  10.059  70.730  0.00  0.00     0.298 C 
BRANCH   9  14
HETATM   14  O   UNL N   1     -10.428   6.550  72.189  0.00  0.00    -0.390 OA
HETATM   15  H   UNL N   1     -10.174   6.145  71.324  0.00  0.00     0.210 HD
ENDBRANCH   9  14
BRANCH  10  16
HETATM   16  O   UNL N   1     -12.226   6.784  70.070  0.00  0.00    -0.390 OA
HETATM   17  H   UNL N   1     -11.490   6.132  70.189  0.00  0.00     0.210 HD
ENDBRANCH  10  16
BRANCH  11  18
HETATM   18  C   UNL N   1     -13.581   9.582  72.228  0.00  0.00     0.198 C 
BRANCH  18  19
HETATM   19  O   UNL N   1     -14.295   8.684  73.030  0.00  0.00    -0.398 OA
HETATM   20  H   UNL N   1     -15.008   8.287  72.464  0.00  0.00     0.209 HD
ENDBRANCH  18  19
ENDBRANCH  11  18
BRANCH  13  21
HETATM   21  O   UNL N   1     -10.313  10.921  69.847  0.00  0.00    -0.311 OA
BRANCH  21  22
HETATM   22  C   UNL N   1     -10.835  11.486  68.694  0.00  0.00     0.157 A 
HETATM   23  C   UNL N   1     -10.687  10.901  67.405  0.00  0.00     0.223 A 
HETATM   24  C   UNL N   1     -11.122  11.582  66.242  0.00  0.00     0.084 A 
HETATM   25  O   UNL N   1     -10.199   9.800  67.304  0.00  0.00    -0.284 OA
HETATM   26  C   UNL N   1     -11.748  12.835  66.429  0.00  0.00     0.096 A 
HETATM   27  C   UNL N   1     -10.965  11.090  64.899  0.00  0.00     0.085 A 
HETATM   28  O   UNL N   1     -11.910  13.335  67.643  0.00  0.00    -0.306 OA
HETATM   29  C   UNL N   1     -12.224  13.564  65.334  0.00  0.00     0.075 A 
HETATM   30  C   UNL N   1     -11.503  12.735  68.756  0.00  0.00     0.124 A 
HETATM   31  C   UNL N   1     -12.083  13.074  64.041  0.00  0.00     0.071 A 
HETATM   32  C   UNL N   1     -11.453  11.847  63.829  0.00  0.00     0.074 A 
BRANCH  30  33
HETATM   33  C   UNL N   1     -11.855  13.408  70.014  0.00  0.00     0.004 A 
HETATM   34  C   UNL N   1     -11.332  14.673  70.311  0.00  0.00     0.017 A 
HETATM   35  C   UNL N   1     -11.776  15.371  71.439  0.00  0.00     0.040 A 
HETATM   36  C   UNL N   1     -12.776  14.831  72.257  0.00  0.00     0.098 A 
HETATM   37  C   UNL N   1     -13.321  13.569  71.952  0.00  0.00     0.099 A 
HETATM   38  C   UNL N   1     -12.847  12.856  70.839  0.00  0.00     0.053 A 
BRANCH  36  39
HETATM   39  O   UNL N   1     -13.220  15.546  73.314  0.00  0.00    -0.358 OA
HETATM   40  H   UNL N   1     -14.159  15.602  73.543  0.00  0.00     0.218 HD
ENDBRANCH  36  39
BRANCH  37  41
HETATM   41  O   UNL N   1     -14.317  13.062  72.710  0.00  0.00    -0.358 OA
HETATM   42  H   UNL N   1     -14.907  12.369  72.381  0.00  0.00     0.218 HD
ENDBRANCH  37  41
ENDBRANCH  30  33
BRANCH  31  43
HETATM   43  O   UNL N   1     -12.551  13.790  62.999  0.00  0.00    -0.361 OA
HETATM   44  H   UNL N   1     -12.246  13.632  62.093  0.00  0.00     0.217 HD
ENDBRANCH  31  43
BRANCH  27  45
HETATM   45  O   UNL N   1     -10.347   9.926  64.581  0.00  0.00    -0.360 OA
HETATM   46  H   UNL N   1      -9.605   9.807  63.983  0.00  0.00     0.217 HD
ENDBRANCH  27  45
ENDBRANCH  21  22
ENDBRANCH  13  21
ENDBRANCH   7   8
ENDBRANCH   1   7
BRANCH   6  47
HETATM   47  O   UNL N   1      -6.692   8.138  70.318  0.00  0.00    -0.346 OA
BRANCH  47  48
HETATM   48  C   UNL N   1      -6.106   9.087  69.457  0.00  0.00     0.292 C 
HETATM   49  C   UNL N   1      -7.163   9.394  68.365  0.00  0.00     0.204 C 
HETATM   50  C   UNL N   1      -6.637  10.442  67.377  0.00  0.00     0.183 C 
HETATM   51  C   UNL N   1      -6.149  11.662  68.179  0.00  0.00     0.180 C 
HETATM   52  C   UNL N   1      -5.177  11.232  69.325  0.00  0.00     0.180 C 
HETATM   53  O   UNL N   1      -5.802  10.277  70.171  0.00  0.00    -0.348 OA
BRANCH  49  54
HETATM   54  O   UNL N   1      -7.586   8.238  67.685  0.00  0.00    -0.388 OA
HETATM   55  H   UNL N   1      -6.794   7.838  67.240  0.00  0.00     0.210 HD
ENDBRANCH  49  54
BRANCH  50  56
HETATM   56  O   UNL N   1      -5.640   9.911  66.531  0.00  0.00    -0.390 OA
HETATM   57  H   UNL N   1      -5.497   8.956  66.745  0.00  0.00     0.210 HD
ENDBRANCH  50  56
BRANCH  51  58
HETATM   58  O   UNL N   1      -5.594  12.626  67.319  0.00  0.00    -0.390 OA
HETATM   59  H   UNL N   1      -5.986  12.485  66.417  0.00  0.00     0.210 HD
ENDBRANCH  51  58
BRANCH  52  60
HETATM   60  C   UNL N   1      -4.805  12.447  70.192  0.00  0.00     0.213 C 
BRANCH  60  61
HETATM   61  O   UNL N   1      -5.910  13.242  70.426  0.00  0.00    -0.316 OA
BRANCH  61  62
HETATM   62  C   UNL N   1      -5.907  14.595  70.333  0.00  0.00     0.282 C 
HETATM   63  O   UNL N   1      -5.336  15.277  71.177  0.00  0.00    -0.260 OA
BRANCH  62  64
HETATM   64  C   UNL N   1      -6.625  15.233  69.213  0.00  0.00     0.083 C 
HETATM   65  C   UNL N   1      -7.966  15.193  69.121  0.00  0.00     0.017 C 
BRANCH  65  66
HETATM   66  C   UNL N   1      -8.730  15.779  67.988  0.00  0.00    -0.033 A 
HETATM   67  C   UNL N   1      -8.807  15.169  66.721  0.00  0.00     0.014 A 
HETATM   68  C   UNL N   1      -9.557  15.757  65.701  0.00  0.00     0.040 A 
HETATM   69  C   UNL N   1     -10.255  16.947  65.927  0.00  0.00     0.099 A 
HETATM   70  C   UNL N   1     -10.194  17.569  67.189  0.00  0.00     0.102 A 
HETATM   71  C   UNL N   1      -9.414  16.983  68.208  0.00  0.00     0.051 A 
BRANCH  69  72
HETATM   72  O   UNL N   1     -10.987  17.478  64.924  0.00  0.00    -0.358 OA
HETATM   73  H   UNL N   1     -11.122  18.431  64.831  0.00  0.00     0.218 HD
ENDBRANCH  69  72
BRANCH  70  74
HETATM   74  O   UNL N   1     -10.903  18.712  67.400  0.00  0.00    -0.353 OA
HETATM   75  C   UNL N   1     -10.370  19.986  67.407  0.00  0.00     0.210 C 
ENDBRANCH  70  74
ENDBRANCH  65  66
ENDBRANCH  62  64
ENDBRANCH  61  62
ENDBRANCH  60  61
ENDBRANCH  52  60
ENDBRANCH  47  48
ENDBRANCH   6  47
BRANCH   5  76
HETATM   76  O   UNL N   1      -5.983   6.098  72.008  0.00  0.00    -0.390 OA
HETATM   77  H   UNL N   1      -6.537   5.684  72.719  0.00  0.00     0.210 HD
ENDBRANCH   5  76
BRANCH   3  78
HETATM   78  C   UNL N   1      -7.595   7.335  75.812  0.00  0.00     0.198 C 
BRANCH  78  79
HETATM   79  O   UNL N   1      -6.763   8.257  76.466  0.00  0.00    -0.398 OA
HETATM   80  H   UNL N   1      -6.421   8.884  75.778  0.00  0.00     0.209 HD
ENDBRANCH  78  79
ENDBRANCH   3  78
BRANCH   4  81
HETATM   81  O   UNL N   1      -5.015   6.565  74.615  0.00  0.00    -0.390 OA
HETATM   82  H   UNL N   1      -5.364   5.659  74.404  0.00  0.00     0.210 HD
ENDBRANCH   4  81
TORSDOF 29
ENDMDL
MODEL 2
REMARK VINA RESULT:      -7.9      2.117      6.998
REMARK  29 active torsions:
REMARK  status: ('A' for Active; 'I' for Inactive)
REMARK    1  A    between atoms: O_1  and  C_2 
REMARK    2  A    between atoms: O_1  and  C_37 
REMARK    3  A    between atoms: C_4  and  C_35 
REMARK    4  A    between atoms: C_5  and  O_6 
REMARK    5  A    between atoms: C_7  and  O_8 
REMARK    6  A    between atoms: C_9  and  O_10 
REMARK    7  A    between atoms: O_10  and  C_11 
REMARK    8  A    between atoms: C_13  and  C_20 
REMARK    9  A    between atoms: C_14  and  O_15 
REMARK   10  A    between atoms: C_16  and  O_17 
REMARK   11  A    between atoms: C_18  and  O_19 
REMARK   12  A    between atoms: C_20  and  O_21 
REMARK   13  A    between atoms: O_21  and  C_22 
REMARK   14  A    between atoms: C_22  and  C_24 
REMARK   15  A    between atoms: C_25  and  C_26 
REMARK   16  A    between atoms: C_28  and  O_29 
REMARK   17  A    between atoms: C_31  and  O_32 
REMARK   18  A    between atoms: C_35  and  O_36 
REMARK   19  A    between atoms: C_38  and  O_39 
REMARK   20  A    between atoms: C_40  and  O_41 
REMARK   21  A    between atoms: C_42  and  C_67 
REMARK   22  A    between atoms: C_44  and  O_45 
REMARK   23  A    between atoms: O_45  and  C_46 
REMARK   24  A    between atoms: C_47  and  C_59 
REMARK   25  A    between atoms: C_53  and  O_54 
REMARK   26  A    between atoms: C_56  and  O_57 
REMARK   27  A    between atoms: C_61  and  O_62 
REMARK   28  A    between atoms: C_63  and  O_64 
REMARK   29  A    between atoms: C_67  and  O_68 
ROOT
HETATM    1  C   UNL N   1      -5.768  12.828  69.276  0.00  0.00     0.292 C 
HETATM    2  O   UNL N   1      -6.074  11.733  70.125  0.00  0.00    -0.348 OA
HETATM    3  C   UNL N   1      -5.005  11.493  71.034  0.00  0.00     0.179 C 
HETATM    4  C   UNL N   1      -4.962  12.661  72.042  0.00  0.00     0.180 C 
HETATM    5  C   UNL N   1      -4.658  13.958  71.266  0.00  0.00     0.183 C 
HETATM    6  C   UNL N   1      -5.671  14.152  70.103  0.00  0.00     0.211 C 
ENDROOT
BRANCH   1   7
HETATM    7  O   UNL N   1      -6.782  12.887  68.269  0.00  0.00    -0.346 OA
BRANCH   7   8
HETATM    8  C   UNL N   1      -6.567  12.125  67.072  0.00  0.00     0.211 C 
HETATM    9  C   UNL N   1      -5.095  11.575  66.889  0.00  0.00     0.183 C 
HETATM   10  C   UNL N   1      -5.006  10.572  65.725  0.00  0.00     0.180 C 
HETATM   11  C   UNL N   1      -6.047   9.473  65.904  0.00  0.00     0.179 C 
HETATM   12  O   UNL N   1      -7.343  10.058  65.964  0.00  0.00    -0.348 OA
HETATM   13  C   UNL N   1      -7.552  10.899  67.103  0.00  0.00     0.298 C 
BRANCH   9  14
HETATM   14  O   UNL N   1      -4.113  12.558  66.674  0.00  0.00    -0.390 OA
HETATM   15  H   UNL N   1      -4.328  13.030  65.833  0.00  0.00     0.210 HD
ENDBRANCH   9  14
BRANCH  10  16
HETATM   16  O   UNL N   1      -5.167  11.207  64.475  0.00  0.00    -0.390 OA
HETATM   17  H   UNL N   1      -4.925  10.574  63.752  0.00  0.00     0.210 HD
ENDBRANCH  10  16
BRANCH  11  18
HETATM   18  C   UNL N   1      -5.700   8.501  67.065  0.00  0.00     0.198 C 
BRANCH  18  19
HETATM   19  O   UNL N   1      -6.863   7.915  67.578  0.00  0.00    -0.398 OA
HETATM   20  H   UNL N   1      -7.163   7.233  66.922  0.00  0.00     0.209 HD
ENDBRANCH  18  19
ENDBRANCH  11  18
BRANCH  13  21
HETATM   21  O   UNL N   1      -8.896  11.316  67.103  0.00  0.00    -0.311 OA
BRANCH  21  22
HETATM   22  C   UNL N   1      -9.844  11.019  68.070  0.00  0.00     0.157 A 
HETATM   23  C   UNL N   1      -9.548  10.281  69.249  0.00  0.00     0.223 A 
HETATM   24  C   UNL N   1     -10.576   9.889  70.141  0.00  0.00     0.084 A 
HETATM   25  O   UNL N   1      -8.400  10.000  69.503  0.00  0.00    -0.284 OA
HETATM   26  C   UNL N   1     -11.890  10.307  69.827  0.00  0.00     0.096 A 
HETATM   27  C   UNL N   1     -10.375   9.099  71.326  0.00  0.00     0.085 A 
HETATM   28  O   UNL N   1     -12.129  11.030  68.745  0.00  0.00    -0.306 OA
HETATM   29  C   UNL N   1     -12.960   9.979  70.666  0.00  0.00     0.075 A 
HETATM   30  C   UNL N   1     -11.196  11.404  67.878  0.00  0.00     0.124 A 
HETATM   31  C   UNL N   1     -12.755   9.228  71.818  0.00  0.00     0.071 A 
HETATM   32  C   UNL N   1     -11.470   8.790  72.139  0.00  0.00     0.074 A 
BRANCH  30  33
HETATM   33  C   UNL N   1     -11.646  12.279  66.787  0.00  0.00     0.004 A 
HETATM   34  C   UNL N   1     -11.854  13.646  67.014  0.00  0.00     0.017 A 
HETATM   35  C   UNL N   1     -12.146  14.500  65.946  0.00  0.00     0.040 A 
HETATM   36  C   UNL N   1     -12.193  14.006  64.637  0.00  0.00     0.098 A 
HETATM   37  C   UNL N   1     -11.965  12.637  64.399  0.00  0.00     0.099 A 
HETATM   38  C   UNL N   1     -11.707  11.776  65.478  0.00  0.00     0.053 A 
BRANCH  36  39
HETATM   39  O   UNL N   1     -12.431  14.861  63.619  0.00  0.00    -0.358 OA
HETATM   40  H   UNL N   1     -11.788  15.017  62.913  0.00  0.00     0.218 HD
ENDBRANCH  36  39
BRANCH  37  41
HETATM   41  O   UNL N   1     -11.964  12.162  63.136  0.00  0.00    -0.358 OA
HETATM   42  H   UNL N   1     -11.243  11.612  62.797  0.00  0.00     0.218 HD
ENDBRANCH  37  41
ENDBRANCH  30  33
BRANCH  31  43
HETATM   43  O   UNL N   1     -13.800   8.925  72.615  0.00  0.00    -0.361 OA
HETATM   44  H   UNL N   1     -13.720   8.286  73.338  0.00  0.00     0.217 HD
ENDBRANCH  31  43
BRANCH  27  45
HETATM   45  O   UNL N   1      -9.176   8.601  71.716  0.00  0.00    -0.360 OA
HETATM   46  H   UNL N   1      -8.387   9.098  71.943  0.00  0.00     0.217 HD
ENDBRANCH  27  45
ENDBRANCH  21  22
ENDBRANCH  13  21
ENDBRANCH   7   8
ENDBRANCH   1   7
BRANCH   6  47
HETATM   47  O   UNL N   1      -5.251  15.165  69.205  0.00  0.00    -0.346 OA
BRANCH  47  48
HETATM   48  C   UNL N   1      -5.566  16.490  69.566  0.00  0.00     0.292 C 
HETATM   49  C   UNL N   1      -4.223  17.265  69.592  0.00  0.00     0.204 C 
HETATM   50  C   UNL N   1      -4.449  18.737  69.954  0.00  0.00     0.183 C 
HETATM   51  C   UNL N   1      -5.519  19.310  69.007  0.00  0.00     0.180 C 
HETATM   52  C   UNL N   1      -6.788  18.396  68.968  0.00  0.00     0.180 C 
HETATM   53  O   UNL N   1      -6.431  17.071  68.601  0.00  0.00    -0.348 OA
BRANCH  49  54
HETATM   54  O   UNL N   1      -3.280  16.680  70.455  0.00  0.00    -0.388 OA
HETATM   55  H   UNL N   1      -2.776  15.998  69.940  0.00  0.00     0.210 HD
ENDBRANCH  49  54
BRANCH  50  56
HETATM   56  O   UNL N   1      -4.785  18.896  71.315  0.00  0.00    -0.390 OA
HETATM   57  H   UNL N   1      -5.766  18.965  71.409  0.00  0.00     0.210 HD
ENDBRANCH  50  56
BRANCH  51  58
HETATM   58  O   UNL N   1      -5.812  20.644  69.343  0.00  0.00    -0.390 OA
HETATM   59  H   UNL N   1      -5.660  21.198  68.533  0.00  0.00     0.210 HD
ENDBRANCH  51  58
BRANCH  52  60
HETATM   60  C   UNL N   1      -7.786  18.915  67.922  0.00  0.00     0.213 C 
BRANCH  60  61
HETATM   61  O   UNL N   1      -9.085  18.621  68.291  0.00  0.00    -0.316 OA
BRANCH  61  62
HETATM   62  C   UNL N   1      -9.875  17.728  67.645  0.00  0.00     0.282 C 
HETATM   63  O   UNL N   1      -9.817  17.610  66.426  0.00  0.00    -0.260 OA
BRANCH  62  64
HETATM   64  C   UNL N   1     -10.826  16.920  68.433  0.00  0.00     0.083 C 
HETATM   65  C   UNL N   1     -10.543  16.520  69.685  0.00  0.00     0.017 C 
BRANCH  65  66
HETATM   66  C   UNL N   1     -11.447  15.666  70.500  0.00  0.00    -0.033 A 
HETATM   67  C   UNL N   1     -11.803  14.355  70.126  0.00  0.00     0.014 A 
HETATM   68  C   UNL N   1     -12.641  13.594  70.942  0.00  0.00     0.040 A 
HETATM   69  C   UNL N   1     -13.123  14.114  72.148  0.00  0.00     0.099 A 
HETATM   70  C   UNL N   1     -12.775  15.420  72.540  0.00  0.00     0.102 A 
HETATM   71  C   UNL N   1     -11.948  16.193  71.699  0.00  0.00     0.051 A 
BRANCH  69  72
HETATM   72  O   UNL N   1     -13.915  13.341  72.922  0.00  0.00    -0.358 OA
HETATM   73  H   UNL N   1     -14.869  13.490  72.997  0.00  0.00     0.218 HD
ENDBRANCH  69  72
BRANCH  70  74
HETATM   74  O   UNL N   1     -13.231  15.899  73.729  0.00  0.00    -0.353 OA
HETATM   75  C   UNL N   1     -12.480  16.005  74.883  0.00  0.00     0.210 C 
ENDBRANCH  70  74
ENDBRANCH  65  66
ENDBRANCH  62  64
ENDBRANCH  61  62
ENDBRANCH  60  61
ENDBRANCH  52  60
ENDBRANCH  47  48
ENDBRANCH   6  47
BRANCH   5  76
HETATM   76  O   UNL N   1      -3.356  13.903  70.733  0.00  0.00    -0.390 OA
HETATM   77  H   UNL N   1      -3.298  13.080  70.180  0.00  0.00     0.210 HD
ENDBRANCH   5  76
BRANCH   3  78
HETATM   78  C   UNL N   1      -5.200  10.127  71.706  0.00  0.00     0.198 C 
BRANCH  78  79
HETATM   79  O   UNL N   1      -6.533   9.706  71.579  0.00  0.00    -0.398 OA
HETATM   80  H   UNL N   1      -6.542   8.949  70.938  0.00  0.00     0.209 HD
ENDBRANCH  78  79
ENDBRANCH   3  78
BRANCH   4  81
HETATM   81  O   UNL N   1      -4.014  12.458  73.063  0.00  0.00    -0.390 OA
HETATM   82  H   UNL N   1      -3.428  13.258  73.106  0.00  0.00     0.210 HD
ENDBRANCH   4  81
TORSDOF 29
ENDMDL
MODEL 3
REMARK VINA RESULT:      -7.9      2.646      6.753
REMARK  29 active torsions:
REMARK  status: ('A' for Active; 'I' for Inactive)
REMARK    1  A    between atoms: O_1  and  C_2 
REMARK    2  A    between atoms: O_1  and  C_37 
REMARK    3  A    between atoms: C_4  and  C_35 
REMARK    4  A    between atoms: C_5  and  O_6 
REMARK    5  A    between atoms: C_7  and  O_8 
REMARK    6  A    between atoms: C_9  and  O_10 
REMARK    7  A    between atoms: O_10  and  C_11 
REMARK    8  A    between atoms: C_13  and  C_20 
REMARK    9  A    between atoms: C_14  and  O_15 
REMARK   10  A    between atoms: C_16  and  O_17 
REMARK   11  A    between atoms: C_18  and  O_19 
REMARK   12  A    between atoms: C_20  and  O_21 
REMARK   13  A    between atoms: O_21  and  C_22 
REMARK   14  A    between atoms: C_22  and  C_24 
REMARK   15  A    between atoms: C_25  and  C_26 
REMARK   16  A    between atoms: C_28  and  O_29 
REMARK   17  A    between atoms: C_31  and  O_32 
REMARK   18  A    between atoms: C_35  and  O_36 
REMARK   19  A    between atoms: C_38  and  O_39 
REMARK   20  A    between atoms: C_40  and  O_41 
REMARK   21  A    between atoms: C_42  and  C_67 
REMARK   22  A    between atoms: C_44  and  O_45 
REMARK   23  A    between atoms: O_45  and  C_46 
REMARK   24  A    between atoms: C_47  and  C_59 
REMARK   25  A    between atoms: C_53  and  O_54 
REMARK   26  A    between atoms: C_56  and  O_57 
REMARK   27  A    between atoms: C_61  and  O_62 
REMARK   28  A    between atoms: C_63  and  O_64 
REMARK   29  A    between atoms: C_67  and  O_68 
ROOT
HETATM    1  C   UNL N   1     -11.724  12.306  69.782  0.00  0.00     0.292 C 
HETATM    2  O   UNL N   1     -12.843  12.418  70.648  0.00  0.00    -0.348 OA
HETATM    3  C   UNL N   1     -12.670  13.506  71.549  0.00  0.00     0.179 C 
HETATM    4  C   UNL N   1     -12.774  14.817  70.741  0.00  0.00     0.180 C 
HETATM    5  C   UNL N   1     -11.623  14.846  69.717  0.00  0.00     0.183 C 
HETATM    6  C   UNL N   1     -11.627  13.557  68.849  0.00  0.00     0.211 C 
ENDROOT
BRANCH   1   7
HETATM    7  O   UNL N   1     -11.869  11.087  69.047  0.00  0.00    -0.346 OA
BRANCH   7   8
HETATM    8  C   UNL N   1     -10.827  10.110  69.182  0.00  0.00     0.211 C 
HETATM    9  C   UNL N   1     -11.225   8.821  70.009  0.00  0.00     0.183 C 
HETATM   10  C   UNL N   1     -10.151   7.724  69.899  0.00  0.00     0.180 C 
HETATM   11  C   UNL N   1      -9.851   7.435  68.432  0.00  0.00     0.179 C 
HETATM   12  O   UNL N   1      -9.412   8.631  67.798  0.00  0.00    -0.348 OA
HETATM   13  C   UNL N   1     -10.407   9.658  67.735  0.00  0.00     0.298 C 
BRANCH   9  14
HETATM   14  O   UNL N   1     -11.464   9.041  71.377  0.00  0.00    -0.390 OA
HETATM   15  H   UNL N   1     -12.223   9.668  71.459  0.00  0.00     0.210 HD
ENDBRANCH   9  14
BRANCH  10  16
HETATM   16  O   UNL N   1      -8.970   8.078  70.585  0.00  0.00    -0.390 OA
HETATM   17  H   UNL N   1      -8.827   7.448  71.337  0.00  0.00     0.210 HD
ENDBRANCH  10  16
BRANCH  11  18
HETATM   18  C   UNL N   1     -11.010   6.688  67.717  0.00  0.00     0.198 C 
BRANCH  18  19
HETATM   19  O   UNL N   1     -10.699   6.477  66.369  0.00  0.00    -0.398 OA
HETATM   20  H   UNL N   1      -9.888   7.014  66.166  0.00  0.00     0.209 HD
ENDBRANCH  18  19
ENDBRANCH  11  18
BRANCH  13  21
HETATM   21  O   UNL N   1      -9.887  10.731  66.988  0.00  0.00    -0.311 OA
BRANCH  21  22
HETATM   22  C   UNL N   1      -8.997  10.636  65.930  0.00  0.00     0.157 A 
HETATM   23  C   UNL N   1      -9.406  10.401  64.588  0.00  0.00     0.223 A 
HETATM   24  C   UNL N   1      -8.453  10.179  63.564  0.00  0.00     0.084 A 
HETATM   25  O   UNL N   1     -10.583  10.408  64.314  0.00  0.00    -0.284 OA
HETATM   26  C   UNL N   1      -7.089  10.252  63.931  0.00  0.00     0.096 A 
HETATM   27  C   UNL N   1      -8.777   9.882  62.194  0.00  0.00     0.085 A 
HETATM   28  O   UNL N   1      -6.738  10.515  65.179  0.00  0.00    -0.306 OA
HETATM   29  C   UNL N   1      -6.084  10.064  62.977  0.00  0.00     0.075 A 
HETATM   30  C   UNL N   1      -7.601  10.713  66.169  0.00  0.00     0.124 A 
HETATM   31  C   UNL N   1      -6.406   9.794  61.651  0.00  0.00     0.071 A 
HETATM   32  C   UNL N   1      -7.745   9.700  61.268  0.00  0.00     0.074 A 
BRANCH  30  33
HETATM   33  C   UNL N   1      -7.017  11.081  67.466  0.00  0.00     0.004 A 
HETATM   34  C   UNL N   1      -6.870  12.429  67.821  0.00  0.00     0.017 A 
HETATM   35  C   UNL N   1      -6.444  12.776  69.107  0.00  0.00     0.040 A 
HETATM   36  C   UNL N   1      -6.203  11.783  70.064  0.00  0.00     0.098 A 
HETATM   37  C   UNL N   1      -6.369  10.427  69.721  0.00  0.00     0.099 A 
HETATM   38  C   UNL N   1      -6.762  10.081  68.417  0.00  0.00     0.053 A 
BRANCH  36  39
HETATM   39  O   UNL N   1      -5.839  12.146  71.313  0.00  0.00    -0.358 OA
HETATM   40  H   UNL N   1      -6.185  11.705  72.102  0.00  0.00     0.218 HD
ENDBRANCH  36  39
BRANCH  37  41
HETATM   41  O   UNL N   1      -6.181   9.467  70.651  0.00  0.00    -0.358 OA
HETATM   42  H   UNL N   1      -5.307   9.278  71.021  0.00  0.00     0.218 HD
ENDBRANCH  37  41
ENDBRANCH  30  33
BRANCH  31  43
HETATM   43  O   UNL N   1      -5.422   9.619  60.746  0.00  0.00    -0.361 OA
HETATM   44  H   UNL N   1      -4.833   8.851  60.775  0.00  0.00     0.217 HD
ENDBRANCH  31  43
BRANCH  27  45
HETATM   45  O   UNL N   1     -10.040   9.743  61.722  0.00  0.00    -0.360 OA
HETATM   46  H   UNL N   1     -10.836  10.156  62.063  0.00  0.00     0.217 HD
ENDBRANCH  27  45
ENDBRANCH  21  22
ENDBRANCH  13  21
ENDBRANCH   7   8
ENDBRANCH   1   7
BRANCH   6  47
HETATM   47  O   UNL N   1     -10.428  13.420  68.105  0.00  0.00    -0.346 OA
BRANCH  47  48
HETATM   48  C   UNL N   1     -10.422  13.995  66.818  0.00  0.00     0.292 C 
HETATM   49  C   UNL N   1     -11.802  13.669  66.190  0.00  0.00     0.204 C 
HETATM   50  C   UNL N   1     -11.917  14.271  64.785  0.00  0.00     0.183 C 
HETATM   51  C   UNL N   1     -11.571  15.769  64.870  0.00  0.00     0.180 C 
HETATM   52  C   UNL N   1     -10.218  15.996  65.619  0.00  0.00     0.180 C 
HETATM   53  O   UNL N   1     -10.262  15.403  66.910  0.00  0.00    -0.348 OA
BRANCH  49  54
HETATM   54  O   UNL N   1     -12.069  12.289  66.163  0.00  0.00    -0.388 OA
HETATM   55  H   UNL N   1     -11.993  11.982  65.223  0.00  0.00     0.210 HD
ENDBRANCH  49  54
BRANCH  50  56
HETATM   56  O   UNL N   1     -11.117  13.580  63.851  0.00  0.00    -0.390 OA
HETATM   57  H   UNL N   1     -11.126  14.058  62.986  0.00  0.00     0.210 HD
ENDBRANCH  50  56
BRANCH  51  58
HETATM   58  O   UNL N   1     -11.598  16.354  63.591  0.00  0.00    -0.390 OA
HETATM   59  H   UNL N   1     -10.664  16.594  63.352  0.00  0.00     0.210 HD
ENDBRANCH  51  58
BRANCH  52  60
HETATM   60  C   UNL N   1      -9.958  17.499  65.806  0.00  0.00     0.213 C 
BRANCH  60  61
HETATM   61  O   UNL N   1     -10.638  17.984  66.906  0.00  0.00    -0.316 OA
BRANCH  61  62
HETATM   62  C   UNL N   1     -10.087  18.792  67.846  0.00  0.00     0.282 C 
HETATM   63  O   UNL N   1     -10.637  19.839  68.168  0.00  0.00    -0.260 OA
BRANCH  62  64
HETATM   64  C   UNL N   1      -8.800  18.402  68.454  0.00  0.00     0.083 C 
HETATM   65  C   UNL N   1      -7.675  19.105  68.237  0.00  0.00     0.017 C 
BRANCH  65  66
HETATM   66  C   UNL N   1      -6.348  18.724  68.788  0.00  0.00    -0.033 A 
HETATM   67  C   UNL N   1      -5.448  17.884  68.103  0.00  0.00     0.014 A 
HETATM   68  C   UNL N   1      -4.207  17.577  68.663  0.00  0.00     0.040 A 
HETATM   69  C   UNL N   1      -3.832  18.113  69.899  0.00  0.00     0.099 A 
HETATM   70  C   UNL N   1      -4.716  18.959  70.595  0.00  0.00     0.102 A 
HETATM   71  C   UNL N   1      -5.979  19.245  70.037  0.00  0.00     0.051 A 
BRANCH  69  72
HETATM   72  O   UNL N   1      -2.616  17.811  70.401  0.00  0.00    -0.358 OA
HETATM   73  H   UNL N   1      -2.394  16.927  70.725  0.00  0.00     0.218 HD
ENDBRANCH  69  72
BRANCH  70  74
HETATM   74  O   UNL N   1      -4.323  19.494  71.784  0.00  0.00    -0.353 OA
HETATM   75  C   UNL N   1      -3.905  20.797  71.969  0.00  0.00     0.210 C 
ENDBRANCH  70  74
ENDBRANCH  65  66
ENDBRANCH  62  64
ENDBRANCH  61  62
ENDBRANCH  60  61
ENDBRANCH  52  60
ENDBRANCH  47  48
ENDBRANCH   6  47
BRANCH   5  76
HETATM   76  O   UNL N   1     -10.388  14.941  70.386  0.00  0.00    -0.390 OA
HETATM   77  H   UNL N   1     -10.435  14.343  71.177  0.00  0.00     0.210 HD
ENDBRANCH   5  76
BRANCH   3  78
HETATM   78  C   UNL N   1     -13.709  13.410  72.674  0.00  0.00     0.198 C 
BRANCH  78  79
HETATM   79  O   UNL N   1     -14.896  14.058  72.300  0.00  0.00    -0.398 OA
HETATM   80  H   UNL N   1     -15.602  13.766  72.933  0.00  0.00     0.209 HD
ENDBRANCH  78  79
ENDBRANCH   3  78
BRANCH   4  81
HETATM   81  O   UNL N   1     -12.740  15.961  71.561  0.00  0.00    -0.390 OA
HETATM   82  H   UNL N   1     -12.092  15.797  72.295  0.00  0.00     0.210 HD
ENDBRANCH   4  81
TORSDOF 29
ENDMDL
MODEL 4
REMARK VINA RESULT:      -7.9      2.815      7.661
REMARK  29 active torsions:
REMARK  status: ('A' for Active; 'I' for Inactive)
REMARK    1  A    between atoms: O_1  and  C_2 
REMARK    2  A    between atoms: O_1  and  C_37 
REMARK    3  A    between atoms: C_4  and  C_35 
REMARK    4  A    between atoms: C_5  and  O_6 
REMARK    5  A    between atoms: C_7  and  O_8 
REMARK    6  A    between atoms: C_9  and  O_10 
REMARK    7  A    between atoms: O_10  and  C_11 
REMARK    8  A    between atoms: C_13  and  C_20 
REMARK    9  A    between atoms: C_14  and  O_15 
REMARK   10  A    between atoms: C_16  and  O_17 
REMARK   11  A    between atoms: C_18  and  O_19 
REMARK   12  A    between atoms: C_20  and  O_21 
REMARK   13  A    between atoms: O_21  and  C_22 
REMARK   14  A    between atoms: C_22  and  C_24 
REMARK   15  A    between atoms: C_25  and  C_26 
REMARK   16  A    between atoms: C_28  and  O_29 
REMARK   17  A    between atoms: C_31  and  O_32 
REMARK   18  A    between atoms: C_35  and  O_36 
REMARK   19  A    between atoms: C_38  and  O_39 
REMARK   20  A    between atoms: C_40  and  O_41 
REMARK   21  A    between atoms: C_42  and  C_67 
REMARK   22  A    between atoms: C_44  and  O_45 
REMARK   23  A    between atoms: O_45  and  C_46 
REMARK   24  A    between atoms: C_47  and  C_59 
REMARK   25  A    between atoms: C_53  and  O_54 
REMARK   26  A    between atoms: C_56  and  O_57 
REMARK   27  A    between atoms: C_61  and  O_62 
REMARK   28  A    between atoms: C_63  and  O_64 
REMARK   29  A    between atoms: C_67  and  O_68 
ROOT
HETATM    1  C   UNL N   1      -9.581  10.358  65.470  0.00  0.00     0.292 C 
HETATM    2  O   UNL N   1      -8.691   9.420  64.884  0.00  0.00    -0.348 OA
HETATM    3  C   UNL N   1      -9.113   9.087  63.567  0.00  0.00     0.179 C 
HETATM    4  C   UNL N   1      -8.895  10.321  62.666  0.00  0.00     0.180 C 
HETATM    5  C   UNL N   1      -9.788  11.464  63.189  0.00  0.00     0.183 C 
HETATM    6  C   UNL N   1      -9.527  11.718  64.700  0.00  0.00     0.211 C 
ENDROOT
BRANCH   1   7
HETATM    7  O   UNL N   1      -9.216  10.495  66.846  0.00  0.00    -0.346 OA
BRANCH   7   8
HETATM    8  C   UNL N   1      -9.086   9.291  67.616  0.00  0.00     0.211 C 
HETATM    9  C   UNL N   1      -7.604   8.764  67.784  0.00  0.00     0.183 C 
HETATM   10  C   UNL N   1      -7.521   7.625  68.816  0.00  0.00     0.180 C 
HETATM   11  C   UNL N   1      -8.162   8.064  70.127  0.00  0.00     0.179 C 
HETATM   12  O   UNL N   1      -9.517   8.427  69.890  0.00  0.00    -0.348 OA
HETATM   13  C   UNL N   1      -9.675   9.573  69.047  0.00  0.00     0.298 C 
BRANCH   9  14
HETATM   14  O   UNL N   1      -6.995   8.307  66.601  0.00  0.00    -0.390 OA
HETATM   15  H   UNL N   1      -7.178   8.966  65.887  0.00  0.00     0.210 HD
ENDBRANCH   9  14
BRANCH  10  16
HETATM   16  O   UNL N   1      -8.128   6.444  68.339  0.00  0.00    -0.390 OA
HETATM   17  H   UNL N   1      -8.645   6.648  67.519  0.00  0.00     0.210 HD
ENDBRANCH  10  16
BRANCH  11  18
HETATM   18  C   UNL N   1      -7.312   9.118  70.888  0.00  0.00     0.198 C 
BRANCH  18  19
HETATM   19  O   UNL N   1      -7.570   9.056  72.262  0.00  0.00    -0.398 OA
HETATM   20  H   UNL N   1      -8.485   8.687  72.374  0.00  0.00     0.209 HD
ENDBRANCH  18  19
ENDBRANCH  11  18
BRANCH  13  21
HETATM   21  O   UNL N   1     -11.045   9.893  68.988  0.00  0.00    -0.311 OA
BRANCH  21  22
HETATM   22  C   UNL N   1     -11.688  10.871  69.729  0.00  0.00     0.157 A 
HETATM   23  C   UNL N   1     -11.821  12.218  69.291  0.00  0.00     0.223 A 
HETATM   24  C   UNL N   1     -12.369  13.210  70.141  0.00  0.00     0.084 A 
HETATM   25  O   UNL N   1     -11.478  12.516  68.171  0.00  0.00    -0.284 OA
HETATM   26  C   UNL N   1     -12.816  12.788  71.414  0.00  0.00     0.096 A 
HETATM   27  C   UNL N   1     -12.492  14.602  69.800  0.00  0.00     0.085 A 
HETATM   28  O   UNL N   1     -12.719  11.520  71.778  0.00  0.00    -0.306 OA
HETATM   29  C   UNL N   1     -13.387  13.701  72.306  0.00  0.00     0.075 A 
HETATM   30  C   UNL N   1     -12.198  10.565  71.017  0.00  0.00     0.124 A 
HETATM   31  C   UNL N   1     -13.517  15.042  71.963  0.00  0.00     0.071 A 
HETATM   32  C   UNL N   1     -13.067  15.486  70.718  0.00  0.00     0.074 A 
BRANCH  30  33
HETATM   33  C   UNL N   1     -12.261   9.202  71.564  0.00  0.00     0.004 A 
HETATM   34  C   UNL N   1     -13.281   8.326  71.170  0.00  0.00     0.017 A 
HETATM   35  C   UNL N   1     -13.260   6.990  71.582  0.00  0.00     0.040 A 
HETATM   36  C   UNL N   1     -12.199   6.505  72.356  0.00  0.00     0.098 A 
HETATM   37  C   UNL N   1     -11.159   7.375  72.738  0.00  0.00     0.099 A 
HETATM   38  C   UNL N   1     -11.203   8.725  72.352  0.00  0.00     0.053 A 
BRANCH  36  39
HETATM   39  O   UNL N   1     -12.179   5.199  72.701  0.00  0.00    -0.358 OA
HETATM   40  H   UNL N   1     -11.849   4.896  73.560  0.00  0.00     0.218 HD
ENDBRANCH  36  39
BRANCH  37  41
HETATM   41  O   UNL N   1     -10.111   6.904  73.446  0.00  0.00    -0.358 OA
HETATM   42  H   UNL N   1     -10.028   7.057  74.399  0.00  0.00     0.218 HD
ENDBRANCH  37  41
ENDBRANCH  30  33
BRANCH  31  43
HETATM   43  O   UNL N   1     -14.074  15.906  72.836  0.00  0.00    -0.361 OA
HETATM   44  H   UNL N   1     -14.609  16.656  72.539  0.00  0.00     0.217 HD
ENDBRANCH  31  43
BRANCH  27  45
HETATM   45  O   UNL N   1     -12.064  15.142  68.632  0.00  0.00    -0.360 OA
HETATM   46  H   UNL N   1     -11.525  14.721  67.960  0.00  0.00     0.217 HD
ENDBRANCH  27  45
ENDBRANCH  21  22
ENDBRANCH  13  21
ENDBRANCH   7   8
ENDBRANCH   1   7
BRANCH   6  47
HETATM   47  O   UNL N   1     -10.521  12.551  65.272  0.00  0.00    -0.346 OA
BRANCH  47  48
HETATM   48  C   UNL N   1     -10.416  13.929  64.996  0.00  0.00     0.292 C 
HETATM   49  C   UNL N   1     -11.821  14.532  65.255  0.00  0.00     0.204 C 
HETATM   50  C   UNL N   1     -11.820  16.045  65.006  0.00  0.00     0.183 C 
HETATM   51  C   UNL N   1     -10.676  16.669  65.826  0.00  0.00     0.180 C 
HETATM   52  C   UNL N   1      -9.327  15.919  65.578  0.00  0.00     0.180 C 
HETATM   53  O   UNL N   1      -9.472  14.534  65.867  0.00  0.00    -0.348 OA
BRANCH  49  54
HETATM   54  O   UNL N   1     -12.825  13.905  64.496  0.00  0.00    -0.388 OA
HETATM   55  H   UNL N   1     -13.401  13.389  65.118  0.00  0.00     0.210 HD
ENDBRANCH  49  54
BRANCH  50  56
HETATM   56  O   UNL N   1     -11.734  16.350  63.631  0.00  0.00    -0.390 OA
HETATM   57  H   UNL N   1     -10.789  16.316  63.342  0.00  0.00     0.210 HD
ENDBRANCH  50  56
BRANCH  51  58
HETATM   58  O   UNL N   1     -10.590  18.051  65.579  0.00  0.00    -0.390 OA
HETATM   59  H   UNL N   1     -10.197  18.171  64.675  0.00  0.00     0.210 HD
ENDBRANCH  51  58
BRANCH  52  60
HETATM   60  C   UNL N   1      -8.231  16.473  66.502  0.00  0.00     0.213 C 
BRANCH  60  61
HETATM   61  O   UNL N   1      -7.533  17.492  65.883  0.00  0.00    -0.316 OA
BRANCH  61  62
HETATM   62  C   UNL N   1      -7.607  18.796  66.249  0.00  0.00     0.282 C 
HETATM   63  O   UNL N   1      -8.140  19.621  65.515  0.00  0.00    -0.260 OA
BRANCH  62  64
HETATM   64  C   UNL N   1      -7.010  19.209  67.534  0.00  0.00     0.083 C 
HETATM   65  C   UNL N   1      -5.685  19.139  67.751  0.00  0.00     0.017 C 
BRANCH  65  66
HETATM   66  C   UNL N   1      -5.044  19.499  69.044  0.00  0.00    -0.033 A 
HETATM   67  C   UNL N   1      -5.722  20.188  70.068  0.00  0.00     0.014 A 
HETATM   68  C   UNL N   1      -5.073  20.481  71.268  0.00  0.00     0.040 A 
HETATM   69  C   UNL N   1      -3.750  20.079  71.478  0.00  0.00     0.099 A 
HETATM   70  C   UNL N   1      -3.058  19.385  70.468  0.00  0.00     0.102 A 
HETATM   71  C   UNL N   1      -3.711  19.114  69.247  0.00  0.00     0.051 A 
BRANCH  69  72
HETATM   72  O   UNL N   1      -3.160  20.362  72.659  0.00  0.00    -0.358 OA
HETATM   73  H   UNL N   1      -3.510  21.030  73.265  0.00  0.00     0.218 HD
ENDBRANCH  69  72
BRANCH  70  74
HETATM   74  O   UNL N   1      -1.780  18.977  70.700  0.00  0.00    -0.353 OA
HETATM   75  C   UNL N   1      -0.647  19.609  70.227  0.00  0.00     0.210 C 
ENDBRANCH  70  74
ENDBRANCH  65  66
ENDBRANCH  62  64
ENDBRANCH  61  62
ENDBRANCH  60  61
ENDBRANCH  52  60
ENDBRANCH  47  48
ENDBRANCH   6  47
BRANCH   5  76
HETATM   76  O   UNL N   1     -11.144  11.132  63.010  0.00  0.00    -0.390 OA
HETATM   77  H   UNL N   1     -11.508  10.887  63.900  0.00  0.00     0.210 HD
ENDBRANCH   5  76
BRANCH   3  78
HETATM   78  C   UNL N   1      -8.349   7.847  63.081  0.00  0.00     0.198 C 
BRANCH  78  79
HETATM   79  O   UNL N   1      -9.064   7.201  62.061  0.00  0.00    -0.398 OA
HETATM   80  H   UNL N   1      -8.883   6.230  62.146  0.00  0.00     0.209 HD
ENDBRANCH  78  79
ENDBRANCH   3  78
BRANCH   4  81
HETATM   81  O   UNL N   1      -9.167  10.056  61.311  0.00  0.00    -0.390 OA
HETATM   82  H   UNL N   1      -9.623   9.176  61.252  0.00  0.00     0.210 HD
ENDBRANCH   4  81
TORSDOF 29
ENDMDL
MODEL 5
REMARK VINA RESULT:      -7.7      3.182      7.445
REMARK  29 active torsions:
REMARK  status: ('A' for Active; 'I' for Inactive)
REMARK    1  A    between atoms: O_1  and  C_2 
REMARK    2  A    between atoms: O_1  and  C_37 
REMARK    3  A    between atoms: C_4  and  C_35 
REMARK    4  A    between atoms: C_5  and  O_6 
REMARK    5  A    between atoms: C_7  and  O_8 
REMARK    6  A    between atoms: C_9  and  O_10 
REMARK    7  A    between atoms: O_10  and  C_11 
REMARK    8  A    between atoms: C_13  and  C_20 
REMARK    9  A    between atoms: C_14  and  O_15 
REMARK   10  A    between atoms: C_16  and  O_17 
REMARK   11  A    between atoms: C_18  and  O_19 
REMARK   12  A    between atoms: C_20  and  O_21 
REMARK   13  A    between atoms: O_21  and  C_22 
REMARK   14  A    between atoms: C_22  and  C_24 
REMARK   15  A    between atoms: C_25  and  C_26 
REMARK   16  A    between atoms: C_28  and  O_29 
REMARK   17  A    between atoms: C_31  and  O_32 
REMARK   18  A    between atoms: C_35  and  O_36 
REMARK   19  A    between atoms: C_38  and  O_39 
REMARK   20  A    between atoms: C_40  and  O_41 
REMARK   21  A    between atoms: C_42  and  C_67 
REMARK   22  A    between atoms: C_44  and  O_45 
REMARK   23  A    between atoms: O_45  and  C_46 
REMARK   24  A    between atoms: C_47  and  C_59 
REMARK   25  A    between atoms: C_53  and  O_54 
REMARK   26  A    between atoms: C_56  and  O_57 
REMARK   27  A    between atoms: C_61  and  O_62 
REMARK   28  A    between atoms: C_63  and  O_64 
REMARK   29  A    between atoms: C_67  and  O_68 
ROOT
HETATM    1  C   UNL N   1      -8.792  13.991  67.476  0.00  0.00     0.292 C 
HETATM    2  O   UNL N   1      -8.761  12.614  67.132  0.00  0.00    -0.348 OA
HETATM    3  C   UNL N   1      -7.460  12.239  66.693  0.00  0.00     0.179 C 
HETATM    4  C   UNL N   1      -6.515  12.273  67.913  0.00  0.00     0.180 C 
HETATM    5  C   UNL N   1      -6.452  13.721  68.436  0.00  0.00     0.183 C 
HETATM    6  C   UNL N   1      -7.881  14.266  68.717  0.00  0.00     0.211 C 
ENDROOT
BRANCH   1   7
HETATM    7  O   UNL N   1     -10.158  14.344  67.714  0.00  0.00    -0.346 OA
BRANCH   7   8
HETATM    8  C   UNL N   1     -11.099  14.074  66.664  0.00  0.00     0.211 C 
HETATM    9  C   UNL N   1     -10.574  14.382  65.204  0.00  0.00     0.183 C 
HETATM   10  C   UNL N   1     -11.536  13.841  64.131  0.00  0.00     0.180 C 
HETATM   11  C   UNL N   1     -11.811  12.362  64.377  0.00  0.00     0.179 C 
HETATM   12  O   UNL N   1     -12.367  12.198  65.677  0.00  0.00    -0.348 OA
HETATM   13  C   UNL N   1     -11.477  12.550  66.741  0.00  0.00     0.298 C 
BRANCH   9  14
HETATM   14  O   UNL N   1     -10.353  15.743  64.924  0.00  0.00    -0.390 OA
HETATM   15  H   UNL N   1      -9.377  15.897  64.898  0.00  0.00     0.210 HD
ENDBRANCH   9  14
BRANCH  10  16
HETATM   16  O   UNL N   1     -12.743  14.571  64.096  0.00  0.00    -0.390 OA
HETATM   17  H   UNL N   1     -12.843  14.998  63.207  0.00  0.00     0.210 HD
ENDBRANCH  10  16
BRANCH  11  18
HETATM   18  C   UNL N   1     -10.587  11.462  64.057  0.00  0.00     0.198 C 
BRANCH  18  19
HETATM   19  O   UNL N   1     -10.210  11.606  62.716  0.00  0.00    -0.398 OA
HETATM   20  H   UNL N   1     -11.014  11.901  62.214  0.00  0.00     0.209 HD
ENDBRANCH  18  19
ENDBRANCH  11  18
BRANCH  13  21
HETATM   21  O   UNL N   1     -12.102  12.233  67.962  0.00  0.00    -0.311 OA
BRANCH  21  22
HETATM   22  C   UNL N   1     -11.663  11.300  68.888  0.00  0.00     0.157 A 
HETATM   23  C   UNL N   1     -10.955  10.120  68.527  0.00  0.00     0.223 A 
HETATM   24  C   UNL N   1     -10.644   9.132  69.494  0.00  0.00     0.084 A 
HETATM   25  O   UNL N   1     -10.597   9.966  67.383  0.00  0.00    -0.284 OA
HETATM   26  C   UNL N   1     -11.027   9.400  70.829  0.00  0.00     0.096 A 
HETATM   27  C   UNL N   1      -9.979   7.889  69.210  0.00  0.00     0.085 A 
HETATM   28  O   UNL N   1     -11.647  10.525  71.142  0.00  0.00    -0.306 OA
HETATM   29  C   UNL N   1     -10.740   8.486  71.848  0.00  0.00     0.075 A 
HETATM   30  C   UNL N   1     -11.968  11.467  70.263  0.00  0.00     0.124 A 
HETATM   31  C   UNL N   1     -10.083   7.293  71.567  0.00  0.00     0.071 A 
HETATM   32  C   UNL N   1      -9.710   6.999  70.254  0.00  0.00     0.074 A 
BRANCH  30  33
HETATM   33  C   UNL N   1     -12.575  12.685  70.819  0.00  0.00     0.004 A 
HETATM   34  C   UNL N   1     -13.460  12.605  71.902  0.00  0.00     0.017 A 
HETATM   35  C   UNL N   1     -13.926  13.770  72.518  0.00  0.00     0.040 A 
HETATM   36  C   UNL N   1     -13.480  15.025  72.087  0.00  0.00     0.098 A 
HETATM   37  C   UNL N   1     -12.573  15.113  71.013  0.00  0.00     0.099 A 
HETATM   38  C   UNL N   1     -12.135  13.941  70.374  0.00  0.00     0.053 A 
BRANCH  36  39
HETATM   39  O   UNL N   1     -13.908  16.133  72.730  0.00  0.00    -0.358 OA
HETATM   40  H   UNL N   1     -13.834  17.017  72.342  0.00  0.00     0.218 HD
ENDBRANCH  36  39
BRANCH  37  41
HETATM   41  O   UNL N   1     -12.104  16.316  70.621  0.00  0.00    -0.358 OA
HETATM   42  H   UNL N   1     -11.868  16.497  69.700  0.00  0.00     0.218 HD
ENDBRANCH  37  41
ENDBRANCH  30  33
BRANCH  31  43
HETATM   43  O   UNL N   1      -9.813   6.426  72.564  0.00  0.00    -0.361 OA
HETATM   44  H   UNL N   1     -10.495   5.845  72.931  0.00  0.00     0.217 HD
ENDBRANCH  31  43
BRANCH  27  45
HETATM   45  O   UNL N   1      -9.599   7.494  67.970  0.00  0.00    -0.360 OA
HETATM   46  H   UNL N   1     -10.168   7.225  67.245  0.00  0.00     0.217 HD
ENDBRANCH  27  45
ENDBRANCH  21  22
ENDBRANCH  13  21
ENDBRANCH   7   8
ENDBRANCH   1   7
BRANCH   6  47
HETATM   47  O   UNL N   1      -7.878  15.669  68.920  0.00  0.00    -0.346 OA
BRANCH  47  48
HETATM   48  C   UNL N   1      -8.168  16.463  67.793  0.00  0.00     0.292 C 
HETATM   49  C   UNL N   1      -8.999  17.666  68.312  0.00  0.00     0.204 C 
HETATM   50  C   UNL N   1      -9.354  18.619  67.164  0.00  0.00     0.183 C 
HETATM   51  C   UNL N   1      -8.058  18.988  66.422  0.00  0.00     0.180 C 
HETATM   52  C   UNL N   1      -7.239  17.711  66.042  0.00  0.00     0.180 C 
HETATM   53  O   UNL N   1      -6.966  16.936  67.202  0.00  0.00    -0.348 OA
BRANCH  49  54
HETATM   54  O   UNL N   1     -10.157  17.264  69.001  0.00  0.00    -0.388 OA
HETATM   55  H   UNL N   1      -9.935  16.448  69.520  0.00  0.00     0.210 HD
ENDBRANCH  49  54
BRANCH  50  56
HETATM   56  O   UNL N   1     -10.333  18.068  66.310  0.00  0.00    -0.390 OA
HETATM   57  H   UNL N   1      -9.893  17.598  65.560  0.00  0.00     0.210 HD
ENDBRANCH  50  56
BRANCH  51  58
HETATM   58  O   UNL N   1      -8.340  19.810  65.316  0.00  0.00    -0.390 OA
HETATM   59  H   UNL N   1      -7.915  20.692  65.482  0.00  0.00     0.210 HD
ENDBRANCH  51  58
BRANCH  52  60
HETATM   60  C   UNL N   1      -5.891  18.107  65.420  0.00  0.00     0.213 C 
BRANCH  60  61
HETATM   61  O   UNL N   1      -4.934  17.141  65.661  0.00  0.00    -0.316 OA
BRANCH  61  62
HETATM   62  C   UNL N   1      -3.836  17.333  66.435  0.00  0.00     0.282 C 
HETATM   63  O   UNL N   1      -2.866  16.591  66.337  0.00  0.00    -0.260 OA
BRANCH  62  64
HETATM   64  C   UNL N   1      -3.843  18.435  67.416  0.00  0.00     0.083 C 
HETATM   65  C   UNL N   1      -4.114  18.221  68.716  0.00  0.00     0.017 C 
BRANCH  65  66
HETATM   66  C   UNL N   1      -4.178  19.305  69.732  0.00  0.00    -0.033 A 
HETATM   67  C   UNL N   1      -5.370  19.663  70.393  0.00  0.00     0.014 A 
HETATM   68  C   UNL N   1      -5.364  20.677  71.352  0.00  0.00     0.040 A 
HETATM   69  C   UNL N   1      -4.177  21.336  71.683  0.00  0.00     0.099 A 
HETATM   70  C   UNL N   1      -2.975  20.988  71.037  0.00  0.00     0.102 A 
HETATM   71  C   UNL N   1      -2.992  19.981  70.050  0.00  0.00     0.051 A 
BRANCH  69  72
HETATM   72  O   UNL N   1      -4.205  22.298  72.631  0.00  0.00    -0.358 OA
HETATM   73  H   UNL N   1      -4.956  22.412  73.230  0.00  0.00     0.218 HD
ENDBRANCH  69  72
BRANCH  70  74
HETATM   74  O   UNL N   1      -1.824  21.621  71.392  0.00  0.00    -0.353 OA
HETATM   75  C   UNL N   1      -0.804  21.058  72.134  0.00  0.00     0.210 C 
ENDBRANCH  70  74
ENDBRANCH  65  66
ENDBRANCH  62  64
ENDBRANCH  61  62
ENDBRANCH  60  61
ENDBRANCH  52  60
ENDBRANCH  47  48
ENDBRANCH   6  47
BRANCH   5  76
HETATM   76  O   UNL N   1      -5.828  14.548  67.483  0.00  0.00    -0.390 OA
HETATM   77  H   UNL N   1      -5.492  13.960  66.757  0.00  0.00     0.210 HD
ENDBRANCH   5  76
BRANCH   3  78
HETATM   78  C   UNL N   1      -7.523  10.862  66.020  0.00  0.00     0.198 C 
BRANCH  78  79
HETATM   79  O   UNL N   1      -6.525  10.750  65.041  0.00  0.00    -0.398 OA
HETATM   80  H   UNL N   1      -6.977  10.538  64.184  0.00  0.00     0.209 HD
ENDBRANCH  78  79
ENDBRANCH   3  78
BRANCH   4  81
HETATM   81  O   UNL N   1      -5.225  11.797  67.610  0.00  0.00    -0.390 OA
HETATM   82  H   UNL N   1      -4.772  12.470  67.039  0.00  0.00     0.210 HD
ENDBRANCH   4  81
TORSDOF 29
ENDMDL
MODEL 6
REMARK VINA RESULT:      -7.5      2.288      8.237
REMARK  29 active torsions:
REMARK  status: ('A' for Active; 'I' for Inactive)
REMARK    1  A    between atoms: O_1  and  C_2 
REMARK    2  A    between atoms: O_1  and  C_37 
REMARK    3  A    between atoms: C_4  and  C_35 
REMARK    4  A    between atoms: C_5  and  O_6 
REMARK    5  A    between atoms: C_7  and  O_8 
REMARK    6  A    between atoms: C_9  and  O_10 
REMARK    7  A    between atoms: O_10  and  C_11 
REMARK    8  A    between atoms: C_13  and  C_20 
REMARK    9  A    between atoms: C_14  and  O_15 
REMARK   10  A    between atoms: C_16  and  O_17 
REMARK   11  A    between atoms: C_18  and  O_19 
REMARK   12  A    between atoms: C_20  and  O_21 
REMARK   13  A    between atoms: O_21  and  C_22 
REMARK   14  A    between atoms: C_22  and  C_24 
REMARK   15  A    between atoms: C_25  and  C_26 
REMARK   16  A    between atoms: C_28  and  O_29 
REMARK   17  A    between atoms: C_31  and  O_32 
REMARK   18  A    between atoms: C_35  and  O_36 
REMARK   19  A    between atoms: C_38  and  O_39 
REMARK   20  A    between atoms: C_40  and  O_41 
REMARK   21  A    between atoms: C_42  and  C_67 
REMARK   22  A    between atoms: C_44  and  O_45 
REMARK   23  A    between atoms: O_45  and  C_46 
REMARK   24  A    between atoms: C_47  and  C_59 
REMARK   25  A    between atoms: C_53  and  O_54 
REMARK   26  A    between atoms: C_56  and  O_57 
REMARK   27  A    between atoms: C_61  and  O_62 
REMARK   28  A    between atoms: C_63  and  O_64 
REMARK   29  A    between atoms: C_67  and  O_68 
ROOT
HETATM    1  C   UNL N   1      -8.618   9.697  67.748  0.00  0.00     0.292 C 
HETATM    2  O   UNL N   1      -8.106   8.938  66.663  0.00  0.00    -0.348 OA
HETATM    3  C   UNL N   1      -6.807   8.443  66.969  0.00  0.00     0.179 C 
HETATM    4  C   UNL N   1      -6.951   7.361  68.060  0.00  0.00     0.180 C 
HETATM    5  C   UNL N   1      -7.529   8.025  69.326  0.00  0.00     0.183 C 
HETATM    6  C   UNL N   1      -8.846   8.783  68.996  0.00  0.00     0.211 C 
ENDROOT
BRANCH   1   7
HETATM    7  O   UNL N   1      -9.824  10.323  67.304  0.00  0.00    -0.346 OA
BRANCH   7   8
HETATM    8  C   UNL N   1      -9.737  11.178  66.154  0.00  0.00     0.211 C 
HETATM    9  C   UNL N   1     -10.380  10.587  64.834  0.00  0.00     0.183 C 
HETATM   10  C   UNL N   1     -10.468  11.648  63.723  0.00  0.00     0.180 C 
HETATM   11  C   UNL N   1     -11.185  12.888  64.244  0.00  0.00     0.179 C 
HETATM   12  O   UNL N   1     -10.481  13.400  65.371  0.00  0.00    -0.348 OA
HETATM   13  C   UNL N   1     -10.474  12.523  66.502  0.00  0.00     0.298 C 
BRANCH   9  14
HETATM   14  O   UNL N   1      -9.718   9.468  64.298  0.00  0.00    -0.390 OA
HETATM   15  H   UNL N   1      -8.785   9.478  64.622  0.00  0.00     0.210 HD
ENDBRANCH   9  14
BRANCH  10  16
HETATM   16  O   UNL N   1      -9.193  11.987  63.221  0.00  0.00    -0.390 OA
HETATM   17  H   UNL N   1      -8.663  11.160  63.088  0.00  0.00     0.210 HD
ENDBRANCH  10  16
BRANCH  11  18
HETATM   18  C   UNL N   1     -12.706  12.658  64.457  0.00  0.00     0.198 C 
BRANCH  18  19
HETATM   19  O   UNL N   1     -13.272  13.735  65.148  0.00  0.00    -0.398 OA
HETATM   20  H   UNL N   1     -12.651  13.971  65.887  0.00  0.00     0.209 HD
ENDBRANCH  18  19
ENDBRANCH  11  18
BRANCH  13  21
HETATM   21  O   UNL N   1      -9.852  13.191  67.574  0.00  0.00    -0.311 OA
BRANCH  21  22
HETATM   22  C   UNL N   1     -10.494  13.801  68.639  0.00  0.00     0.157 A 
HETATM   23  C   UNL N   1     -11.306  13.093  69.569  0.00  0.00     0.223 A 
HETATM   24  C   UNL N   1     -12.047  13.780  70.561  0.00  0.00     0.084 A 
HETATM   25  O   UNL N   1     -11.349  11.886  69.522  0.00  0.00    -0.284 OA
HETATM   26  C   UNL N   1     -11.902  15.186  70.610  0.00  0.00     0.096 A 
HETATM   27  C   UNL N   1     -12.931  13.151  71.505  0.00  0.00     0.085 A 
HETATM   28  O   UNL N   1     -11.107  15.814  69.759  0.00  0.00    -0.306 OA
HETATM   29  C   UNL N   1     -12.584  15.938  71.572  0.00  0.00     0.075 A 
HETATM   30  C   UNL N   1     -10.408  15.207  68.807  0.00  0.00     0.124 A 
HETATM   31  C   UNL N   1     -13.425  15.320  72.491  0.00  0.00     0.071 A 
HETATM   32  C   UNL N   1     -13.597  13.936  72.451  0.00  0.00     0.074 A 
BRANCH  30  33
HETATM   33  C   UNL N   1      -9.514  16.068  68.020  0.00  0.00     0.004 A 
HETATM   34  C   UNL N   1      -8.188  15.682  67.782  0.00  0.00     0.017 A 
HETATM   35  C   UNL N   1      -7.381  16.431  66.919  0.00  0.00     0.040 A 
HETATM   36  C   UNL N   1      -7.902  17.547  66.254  0.00  0.00     0.098 A 
HETATM   37  C   UNL N   1      -9.240  17.928  66.472  0.00  0.00     0.099 A 
HETATM   38  C   UNL N   1     -10.037  17.194  67.367  0.00  0.00     0.053 A 
BRANCH  36  39
HETATM   39  O   UNL N   1      -7.116  18.225  65.390  0.00  0.00    -0.358 OA
HETATM   40  H   UNL N   1      -6.607  17.781  64.696  0.00  0.00     0.218 HD
ENDBRANCH  36  39
BRANCH  37  41
HETATM   41  O   UNL N   1      -9.763  18.975  65.800  0.00  0.00    -0.358 OA
HETATM   42  H   UNL N   1      -9.205  19.680  65.440  0.00  0.00     0.218 HD
ENDBRANCH  37  41
ENDBRANCH  30  33
BRANCH  31  43
HETATM   43  O   UNL N   1     -14.071  16.063  73.412  0.00  0.00    -0.361 OA
HETATM   44  H   UNL N   1     -14.820  15.711  73.916  0.00  0.00     0.217 HD
ENDBRANCH  31  43
BRANCH  27  45
HETATM   45  O   UNL N   1     -13.190  11.821  71.537  0.00  0.00    -0.360 OA
HETATM   46  H   UNL N   1     -12.697  11.144  72.006  0.00  0.00     0.217 HD
ENDBRANCH  27  45
ENDBRANCH  21  22
ENDBRANCH  13  21
ENDBRANCH   7   8
ENDBRANCH   1   7
BRANCH   6  47
HETATM   47  O   UNL N   1      -9.243   9.633  70.059  0.00  0.00    -0.346 OA
BRANCH  47  48
HETATM   48  C   UNL N   1      -9.761   8.999  71.206  0.00  0.00     0.292 C 
HETATM   49  C   UNL N   1     -11.048   8.262  70.751  0.00  0.00     0.204 C 
HETATM   50  C   UNL N   1     -11.690   7.511  71.923  0.00  0.00     0.183 C 
HETATM   51  C   UNL N   1     -10.617   6.618  72.572  0.00  0.00     0.180 C 
HETATM   52  C   UNL N   1      -9.320   7.432  72.890  0.00  0.00     0.180 C 
HETATM   53  O   UNL N   1      -8.827   8.056  71.711  0.00  0.00    -0.348 OA
BRANCH  49  54
HETATM   54  O   UNL N   1     -11.977   9.125  70.144  0.00  0.00    -0.388 OA
HETATM   55  H   UNL N   1     -12.295   9.765  70.833  0.00  0.00     0.210 HD
ENDBRANCH  49  54
BRANCH  50  56
HETATM   56  O   UNL N   1     -12.294   8.394  72.843  0.00  0.00    -0.390 OA
HETATM   57  H   UNL N   1     -12.392   9.287  72.430  0.00  0.00     0.210 HD
ENDBRANCH  50  56
BRANCH  51  58
HETATM   58  O   UNL N   1     -11.141   5.958  73.698  0.00  0.00    -0.390 OA
HETATM   59  H   UNL N   1     -11.528   6.648  74.298  0.00  0.00     0.210 HD
ENDBRANCH  51  58
BRANCH  52  60
HETATM   60  C   UNL N   1      -8.219   6.498  73.416  0.00  0.00     0.213 C 
BRANCH  60  61
HETATM   61  O   UNL N   1      -8.598   5.911  74.607  0.00  0.00    -0.316 OA
BRANCH  61  62
HETATM   62  C   UNL N   1      -8.266   6.392  75.831  0.00  0.00     0.282 C 
HETATM   63  O   UNL N   1      -8.645   5.824  76.849  0.00  0.00    -0.260 OA
BRANCH  62  64
HETATM   64  C   UNL N   1      -7.463   7.627  75.916  0.00  0.00     0.083 C 
HETATM   65  C   UNL N   1      -7.087   8.145  77.098  0.00  0.00     0.017 C 
BRANCH  65  66
HETATM   66  C   UNL N   1      -6.319   9.411  77.235  0.00  0.00    -0.033 A 
HETATM   67  C   UNL N   1      -5.639   9.769  78.416  0.00  0.00     0.014 A 
HETATM   68  C   UNL N   1      -4.918  10.962  78.479  0.00  0.00     0.040 A 
HETATM   69  C   UNL N   1      -4.844  11.807  77.367  0.00  0.00     0.099 A 
HETATM   70  C   UNL N   1      -5.512  11.464  76.177  0.00  0.00     0.102 A 
HETATM   71  C   UNL N   1      -6.261  10.269  76.128  0.00  0.00     0.051 A 
BRANCH  69  72
HETATM   72  O   UNL N   1      -4.120  12.943  77.457  0.00  0.00    -0.358 OA
HETATM   73  H   UNL N   1      -4.366  13.668  78.048  0.00  0.00     0.218 HD
ENDBRANCH  69  72
BRANCH  70  74
HETATM   74  O   UNL N   1      -5.406  12.285  75.096  0.00  0.00    -0.353 OA
HETATM   75  C   UNL N   1      -4.489  12.138  74.075  0.00  0.00     0.210 C 
ENDBRANCH  70  74
ENDBRANCH  65  66
ENDBRANCH  62  64
ENDBRANCH  61  62
ENDBRANCH  60  61
ENDBRANCH  52  60
ENDBRANCH  47  48
ENDBRANCH   6  47
BRANCH   5  76
HETATM   76  O   UNL N   1      -6.597   8.939  69.855  0.00  0.00    -0.390 OA
HETATM   77  H   UNL N   1      -5.692   8.566  69.689  0.00  0.00     0.210 HD
ENDBRANCH   5  76
BRANCH   3  78
HETATM   78  C   UNL N   1      -6.143   7.920  65.688  0.00  0.00     0.198 C 
BRANCH  78  79
HETATM   79  O   UNL N   1      -6.980   8.133  64.582  0.00  0.00    -0.398 OA
HETATM   80  H   UNL N   1      -7.733   8.701  64.888  0.00  0.00     0.209 HD
ENDBRANCH  78  79
ENDBRANCH   3  78
BRANCH   4  81
HETATM   81  O   UNL N   1      -5.732   6.718  68.347  0.00  0.00    -0.390 OA
HETATM   82  H   UNL N   1      -5.488   6.153  67.568  0.00  0.00     0.210 HD
ENDBRANCH   4  81
TORSDOF 29
ENDMDL
MODEL 7
REMARK VINA RESULT:      -7.4      3.657      8.694
REMARK  29 active torsions:
REMARK  status: ('A' for Active; 'I' for Inactive)
REMARK    1  A    between atoms: O_1  and  C_2 
REMARK    2  A    between atoms: O_1  and  C_37 
REMARK    3  A    between atoms: C_4  and  C_35 
REMARK    4  A    between atoms: C_5  and  O_6 
REMARK    5  A    between atoms: C_7  and  O_8 
REMARK    6  A    between atoms: C_9  and  O_10 
REMARK    7  A    between atoms: O_10  and  C_11 
REMARK    8  A    between atoms: C_13  and  C_20 
REMARK    9  A    between atoms: C_14  and  O_15 
REMARK   10  A    between atoms: C_16  and  O_17 
REMARK   11  A    between atoms: C_18  and  O_19 
REMARK   12  A    between atoms: C_20  and  O_21 
REMARK   13  A    between atoms: O_21  and  C_22 
REMARK   14  A    between atoms: C_22  and  C_24 
REMARK   15  A    between atoms: C_25  and  C_26 
REMARK   16  A    between atoms: C_28  and  O_29 
REMARK   17  A    between atoms: C_31  and  O_32 
REMARK   18  A    between atoms: C_35  and  O_36 
REMARK   19  A    between atoms: C_38  and  O_39 
REMARK   20  A    between atoms: C_40  and  O_41 
REMARK   21  A    between atoms: C_42  and  C_67 
REMARK   22  A    between atoms: C_44  and  O_45 
REMARK   23  A    between atoms: O_45  and  C_46 
REMARK   24  A    between atoms: C_47  and  C_59 
REMARK   25  A    between atoms: C_53  and  O_54 
REMARK   26  A    between atoms: C_56  and  O_57 
REMARK   27  A    between atoms: C_61  and  O_62 
REMARK   28  A    between atoms: C_63  and  O_64 
REMARK   29  A    between atoms: C_67  and  O_68 
ROOT
HETATM    1  C   UNL N   1      -8.829  16.284  66.803  0.00  0.00     0.292 C 
HETATM    2  O   UNL N   1      -9.568  17.310  66.160  0.00  0.00    -0.348 OA
HETATM    3  C   UNL N   1      -9.539  18.505  66.933  0.00  0.00     0.179 C 
HETATM    4  C   UNL N   1      -8.107  19.077  66.878  0.00  0.00     0.180 C 
HETATM    5  C   UNL N   1      -7.153  18.055  67.527  0.00  0.00     0.183 C 
HETATM    6  C   UNL N   1      -7.311  16.658  66.864  0.00  0.00     0.211 C 
ENDROOT
BRANCH   1   7
HETATM    7  O   UNL N   1      -9.062  15.070  66.083  0.00  0.00    -0.346 OA
BRANCH   7   8
HETATM    8  C   UNL N   1     -10.425  14.649  65.926  0.00  0.00     0.211 C 
HETATM    9  C   UNL N   1     -11.040  14.901  64.490  0.00  0.00     0.183 C 
HETATM   10  C   UNL N   1     -12.403  14.207  64.328  0.00  0.00     0.180 C 
HETATM   11  C   UNL N   1     -12.281  12.730  64.685  0.00  0.00     0.179 C 
HETATM   12  O   UNL N   1     -11.812  12.607  66.024  0.00  0.00    -0.348 OA
HETATM   13  C   UNL N   1     -10.486  13.107  66.225  0.00  0.00     0.298 C 
BRANCH   9  14
HETATM   14  O   UNL N   1     -11.211  16.253  64.144  0.00  0.00    -0.390 OA
HETATM   15  H   UNL N   1     -10.379  16.568  63.714  0.00  0.00     0.210 HD
ENDBRANCH   9  14
BRANCH  10  16
HETATM   16  O   UNL N   1     -13.401  14.825  65.112  0.00  0.00    -0.390 OA
HETATM   17  H   UNL N   1     -14.091  14.155  65.352  0.00  0.00     0.210 HD
ENDBRANCH  10  16
BRANCH  11  18
HETATM   18  C   UNL N   1     -11.488  11.919  63.624  0.00  0.00     0.198 C 
BRANCH  18  19
HETATM   19  O   UNL N   1     -12.366  11.252  62.761  0.00  0.00    -0.398 OA
HETATM   20  H   UNL N   1     -11.812  10.722  62.130  0.00  0.00     0.209 HD
ENDBRANCH  18  19
ENDBRANCH  11  18
BRANCH  13  21
HETATM   21  O   UNL N   1     -10.104  12.821  67.550  0.00  0.00    -0.311 OA
BRANCH  21  22
HETATM   22  C   UNL N   1     -10.521  11.737  68.305  0.00  0.00     0.157 A 
HETATM   23  C   UNL N   1     -11.443  11.847  69.383  0.00  0.00     0.223 A 
HETATM   24  C   UNL N   1     -11.735  10.734  70.209  0.00  0.00     0.084 A 
HETATM   25  O   UNL N   1     -11.997  12.901  69.586  0.00  0.00    -0.284 OA
HETATM   26  C   UNL N   1     -11.108   9.510  69.880  0.00  0.00     0.096 A 
HETATM   27  C   UNL N   1     -12.611  10.768  71.349  0.00  0.00     0.085 A 
HETATM   28  O   UNL N   1     -10.288   9.427  68.845  0.00  0.00    -0.306 OA
HETATM   29  C   UNL N   1     -11.358   8.357  70.632  0.00  0.00     0.075 A 
HETATM   30  C   UNL N   1      -9.978  10.450  68.058  0.00  0.00     0.124 A 
HETATM   31  C   UNL N   1     -12.219   8.395  71.724  0.00  0.00     0.071 A 
HETATM   32  C   UNL N   1     -12.836   9.596  72.078  0.00  0.00     0.074 A 
BRANCH  30  33
HETATM   33  C   UNL N   1      -9.119  10.137  66.907  0.00  0.00     0.004 A 
HETATM   34  C   UNL N   1      -9.639   9.456  65.798  0.00  0.00     0.017 A 
HETATM   35  C   UNL N   1      -8.861   9.283  64.649  0.00  0.00     0.040 A 
HETATM   36  C   UNL N   1      -7.571   9.823  64.581  0.00  0.00     0.098 A 
HETATM   37  C   UNL N   1      -7.049  10.526  65.684  0.00  0.00     0.099 A 
HETATM   38  C   UNL N   1      -7.821  10.667  66.849  0.00  0.00     0.053 A 
BRANCH  36  39
HETATM   39  O   UNL N   1      -6.858   9.682  63.442  0.00  0.00    -0.358 OA
HETATM   40  H   UNL N   1      -5.990   9.253  63.425  0.00  0.00     0.218 HD
ENDBRANCH  36  39
BRANCH  37  41
HETATM   41  O   UNL N   1      -5.824  11.088  65.608  0.00  0.00    -0.358 OA
HETATM   42  H   UNL N   1      -5.492  11.685  66.295  0.00  0.00     0.218 HD
ENDBRANCH  37  41
ENDBRANCH  30  33
BRANCH  31  43
HETATM   43  O   UNL N   1     -12.449   7.273  72.434  0.00  0.00    -0.361 OA
HETATM   44  H   UNL N   1     -12.240   7.216  73.378  0.00  0.00     0.217 HD
ENDBRANCH  31  43
BRANCH  27  45
HETATM   45  O   UNL N   1     -13.239  11.883  71.795  0.00  0.00    -0.360 OA
HETATM   46  H   UNL N   1     -13.073  12.356  72.613  0.00  0.00     0.217 HD
ENDBRANCH  27  45
ENDBRANCH  21  22
ENDBRANCH  13  21
ENDBRANCH   7   8
ENDBRANCH   1   7
BRANCH   6  47
HETATM   47  O   UNL N   1      -6.670  15.643  67.618  0.00  0.00    -0.346 OA
BRANCH  47  48
HETATM   48  C   UNL N   1      -5.339  15.900  68.006  0.00  0.00     0.292 C 
HETATM   49  C   UNL N   1      -5.142  15.195  69.373  0.00  0.00     0.204 C 
HETATM   50  C   UNL N   1      -3.710  15.389  69.885  0.00  0.00     0.183 C 
HETATM   51  C   UNL N   1      -2.736  14.953  68.776  0.00  0.00     0.180 C 
HETATM   52  C   UNL N   1      -3.090  15.633  67.413  0.00  0.00     0.180 C 
HETATM   53  O   UNL N   1      -4.436  15.353  67.055  0.00  0.00    -0.348 OA
BRANCH  49  54
HETATM   54  O   UNL N   1      -6.076  15.617  70.336  0.00  0.00    -0.388 OA
HETATM   55  H   UNL N   1      -6.283  16.572  70.163  0.00  0.00     0.210 HD
ENDBRANCH  49  54
BRANCH  50  56
HETATM   56  O   UNL N   1      -3.484  16.712  70.320  0.00  0.00    -0.390 OA
HETATM   57  H   UNL N   1      -4.350  17.161  70.482  0.00  0.00     0.210 HD
ENDBRANCH  50  56
BRANCH  51  58
HETATM   58  O   UNL N   1      -1.406  15.176  69.173  0.00  0.00    -0.390 OA
HETATM   59  H   UNL N   1      -1.231  14.606  69.968  0.00  0.00     0.210 HD
ENDBRANCH  51  58
BRANCH  52  60
HETATM   60  C   UNL N   1      -2.189  15.086  66.295  0.00  0.00     0.213 C 
BRANCH  60  61
HETATM   61  O   UNL N   1      -2.333  15.827  65.138  0.00  0.00    -0.316 OA
BRANCH  61  62
HETATM   62  C   UNL N   1      -1.762  17.042  64.936  0.00  0.00     0.282 C 
HETATM   63  O   UNL N   1      -0.570  17.215  65.159  0.00  0.00    -0.260 OA
BRANCH  62  64
HETATM   64  C   UNL N   1      -2.609  18.157  64.470  0.00  0.00     0.083 C 
HETATM   65  C   UNL N   1      -3.854  17.950  64.003  0.00  0.00     0.017 C 
BRANCH  65  66
HETATM   66  C   UNL N   1      -4.726  19.035  63.480  0.00  0.00    -0.033 A 
HETATM   67  C   UNL N   1      -5.308  20.014  64.308  0.00  0.00     0.014 A 
HETATM   68  C   UNL N   1      -6.103  21.020  63.757  0.00  0.00     0.040 A 
HETATM   69  C   UNL N   1      -6.316  21.081  62.376  0.00  0.00     0.099 A 
HETATM   70  C   UNL N   1      -5.738  20.114  61.532  0.00  0.00     0.102 A 
HETATM   71  C   UNL N   1      -4.957  19.086  62.098  0.00  0.00     0.051 A 
BRANCH  69  72
HETATM   72  O   UNL N   1      -7.074  22.080  61.875  0.00  0.00    -0.358 OA
HETATM   73  H   UNL N   1      -7.704  21.940  61.154  0.00  0.00     0.218 HD
ENDBRANCH  69  72
BRANCH  70  74
HETATM   74  O   UNL N   1      -5.933  20.205  60.188  0.00  0.00    -0.353 OA
HETATM   75  C   UNL N   1      -5.144  19.602  59.228  0.00  0.00     0.210 C 
ENDBRANCH  70  74
ENDBRANCH  65  66
ENDBRANCH  62  64
ENDBRANCH  61  62
ENDBRANCH  60  61
ENDBRANCH  52  60
ENDBRANCH  47  48
ENDBRANCH   6  47
BRANCH   5  76
HETATM   76  O   UNL N   1      -7.436  17.942  68.902  0.00  0.00    -0.390 OA
HETATM   77  H   UNL N   1      -6.567  17.875  69.377  0.00  0.00     0.210 HD
ENDBRANCH   5  76
BRANCH   3  78
HETATM   78  C   UNL N   1     -10.597  19.483  66.404  0.00  0.00     0.198 C 
BRANCH  78  79
HETATM   79  O   UNL N   1     -10.969  19.140  65.095  0.00  0.00    -0.398 OA
HETATM   80  H   UNL N   1     -11.676  18.449  65.162  0.00  0.00     0.209 HD
ENDBRANCH  78  79
ENDBRANCH   3  78
BRANCH   4  81
HETATM   81  O   UNL N   1      -8.001  20.330  67.512  0.00  0.00    -0.390 OA
HETATM   82  H   UNL N   1      -8.918  20.674  67.673  0.00  0.00     0.210 HD
ENDBRANCH   4  81
TORSDOF 29
ENDMDL
MODEL 8
REMARK VINA RESULT:      -7.4      3.279      8.378
REMARK  29 active torsions:
REMARK  status: ('A' for Active; 'I' for Inactive)
REMARK    1  A    between atoms: O_1  and  C_2 
REMARK    2  A    between atoms: O_1  and  C_37 
REMARK    3  A    between atoms: C_4  and  C_35 
REMARK    4  A    between atoms: C_5  and  O_6 
REMARK    5  A    between atoms: C_7  and  O_8 
REMARK    6  A    between atoms: C_9  and  O_10 
REMARK    7  A    between atoms: O_10  and  C_11 
REMARK    8  A    between atoms: C_13  and  C_20 
REMARK    9  A    between atoms: C_14  and  O_15 
REMARK   10  A    between atoms: C_16  and  O_17 
REMARK   11  A    between atoms: C_18  and  O_19 
REMARK   12  A    between atoms: C_20  and  O_21 
REMARK   13  A    between atoms: O_21  and  C_22 
REMARK   14  A    between atoms: C_22  and  C_24 
REMARK   15  A    between atoms: C_25  and  C_26 
REMARK   16  A    between atoms: C_28  and  O_29 
REMARK   17  A    between atoms: C_31  and  O_32 
REMARK   18  A    between atoms: C_35  and  O_36 
REMARK   19  A    between atoms: C_38  and  O_39 
REMARK   20  A    between atoms: C_40  and  O_41 
REMARK   21  A    between atoms: C_42  and  C_67 
REMARK   22  A    between atoms: C_44  and  O_45 
REMARK   23  A    between atoms: O_45  and  C_46 
REMARK   24  A    between atoms: C_47  and  C_59 
REMARK   25  A    between atoms: C_53  and  O_54 
REMARK   26  A    between atoms: C_56  and  O_57 
REMARK   27  A    between atoms: C_61  and  O_62 
REMARK   28  A    between atoms: C_63  and  O_64 
REMARK   29  A    between atoms: C_67  and  O_68 
ROOT
HETATM    1  C   UNL N   1      -8.613  16.128  66.741  0.00  0.00     0.292 C 
HETATM    2  O   UNL N   1      -9.647  17.056  66.452  0.00  0.00    -0.348 OA
HETATM    3  C   UNL N   1      -9.504  18.226  67.250  0.00  0.00     0.179 C 
HETATM    4  C   UNL N   1      -8.258  18.992  66.758  0.00  0.00     0.180 C 
HETATM    5  C   UNL N   1      -7.022  18.098  66.981  0.00  0.00     0.183 C 
HETATM    6  C   UNL N   1      -7.223  16.707  66.317  0.00  0.00     0.211 C 
ENDROOT
BRANCH   1   7
HETATM    7  O   UNL N   1      -8.926  14.910  66.061  0.00  0.00    -0.346 OA
BRANCH   7   8
HETATM    8  C   UNL N   1     -10.311  14.545  65.969  0.00  0.00     0.211 C 
HETATM    9  C   UNL N   1     -11.000  14.885  64.586  0.00  0.00     0.183 C 
HETATM   10  C   UNL N   1     -12.396  14.248  64.476  0.00  0.00     0.180 C 
HETATM   11  C   UNL N   1     -12.308  12.752  64.758  0.00  0.00     0.179 C 
HETATM   12  O   UNL N   1     -11.766  12.550  66.059  0.00  0.00    -0.348 OA
HETATM   13  C   UNL N   1     -10.412  12.992  66.202  0.00  0.00     0.298 C 
BRANCH   9  14
HETATM   14  O   UNL N   1     -11.140  16.257  64.312  0.00  0.00    -0.390 OA
HETATM   15  H   UNL N   1     -10.523  16.489  63.576  0.00  0.00     0.210 HD
ENDBRANCH   9  14
BRANCH  10  16
HETATM   16  O   UNL N   1     -13.321  14.862  65.347  0.00  0.00    -0.390 OA
HETATM   17  H   UNL N   1     -13.080  14.651  66.284  0.00  0.00     0.210 HD
ENDBRANCH  10  16
BRANCH  11  18
HETATM   18  C   UNL N   1     -11.611  11.965  63.615  0.00  0.00     0.198 C 
BRANCH  18  19
HETATM   19  O   UNL N   1     -12.558  11.289  62.837  0.00  0.00    -0.398 OA
HETATM   20  H   UNL N   1     -12.242  11.318  61.896  0.00  0.00     0.209 HD
ENDBRANCH  18  19
ENDBRANCH  11  18
BRANCH  13  21
HETATM   21  O   UNL N   1      -9.964  12.631  67.486  0.00  0.00    -0.311 OA
BRANCH  21  22
HETATM   22  C   UNL N   1     -10.420  11.563  68.242  0.00  0.00     0.157 A 
HETATM   23  C   UNL N   1     -11.358  11.704  69.302  0.00  0.00     0.223 A 
HETATM   24  C   UNL N   1     -11.692  10.605  70.130  0.00  0.00     0.084 A 
HETATM   25  O   UNL N   1     -11.890  12.773  69.488  0.00  0.00    -0.284 OA
HETATM   26  C   UNL N   1     -11.090   9.363  69.821  0.00  0.00     0.096 A 
HETATM   27  C   UNL N   1     -12.588  10.669  71.254  0.00  0.00     0.085 A 
HETATM   28  O   UNL N   1     -10.254   9.253  68.802  0.00  0.00    -0.306 OA
HETATM   29  C   UNL N   1     -11.382   8.223  70.577  0.00  0.00     0.075 A 
HETATM   30  C   UNL N   1      -9.905  10.262  68.013  0.00  0.00     0.124 A 
HETATM   31  C   UNL N   1     -12.261   8.291  71.652  0.00  0.00     0.071 A 
HETATM   32  C   UNL N   1     -12.854   9.509  71.987  0.00  0.00     0.074 A 
BRANCH  30  33
HETATM   33  C   UNL N   1      -9.034   9.919  66.880  0.00  0.00     0.004 A 
HETATM   34  C   UNL N   1      -7.666   9.689  67.082  0.00  0.00     0.017 A 
HETATM   35  C   UNL N   1      -6.867   9.228  66.030  0.00  0.00     0.040 A 
HETATM   36  C   UNL N   1      -7.434   8.952  64.780  0.00  0.00     0.098 A 
HETATM   37  C   UNL N   1      -8.812   9.160  64.577  0.00  0.00     0.099 A 
HETATM   38  C   UNL N   1      -9.603   9.658  65.625  0.00  0.00     0.053 A 
BRANCH  36  39
HETATM   39  O   UNL N   1      -6.649   8.462  63.795  0.00  0.00    -0.358 OA
HETATM   40  H   UNL N   1      -6.520   8.929  62.957  0.00  0.00     0.218 HD
ENDBRANCH  36  39
BRANCH  37  41
HETATM   41  O   UNL N   1      -9.373   8.853  63.388  0.00  0.00    -0.358 OA
HETATM   42  H   UNL N   1     -10.304   8.602  63.312  0.00  0.00     0.218 HD
ENDBRANCH  37  41
ENDBRANCH  30  33
BRANCH  31  43
HETATM   43  O   UNL N   1     -12.531   7.179  72.367  0.00  0.00    -0.361 OA
HETATM   44  H   UNL N   1     -12.888   7.226  73.266  0.00  0.00     0.217 HD
ENDBRANCH  31  43
BRANCH  27  45
HETATM   45  O   UNL N   1     -13.196  11.803  71.681  0.00  0.00    -0.360 OA
HETATM   46  H   UNL N   1     -12.810  12.680  71.748  0.00  0.00     0.217 HD
ENDBRANCH  27  45
ENDBRANCH  21  22
ENDBRANCH  13  21
ENDBRANCH   7   8
ENDBRANCH   1   7
BRANCH   6  47
HETATM   47  O   UNL N   1      -6.244  15.775  66.743  0.00  0.00    -0.346 OA
BRANCH  47  48
HETATM   48  C   UNL N   1      -6.489  15.130  67.972  0.00  0.00     0.292 C 
HETATM   49  C   UNL N   1      -6.188  13.626  67.740  0.00  0.00     0.204 C 
HETATM   50  C   UNL N   1      -6.400  12.823  69.029  0.00  0.00     0.183 C 
HETATM   51  C   UNL N   1      -5.587  13.489  70.154  0.00  0.00     0.180 C 
HETATM   52  C   UNL N   1      -5.879  15.023  70.230  0.00  0.00     0.180 C 
HETATM   53  O   UNL N   1      -5.621  15.639  68.975  0.00  0.00    -0.348 OA
BRANCH  49  54
HETATM   54  O   UNL N   1      -6.943  13.082  66.686  0.00  0.00    -0.388 OA
HETATM   55  H   UNL N   1      -7.413  13.828  66.230  0.00  0.00     0.210 HD
ENDBRANCH  49  54
BRANCH  50  56
HETATM   56  O   UNL N   1      -7.769  12.696  69.348  0.00  0.00    -0.390 OA
HETATM   57  H   UNL N   1      -7.942  13.100  70.233  0.00  0.00     0.210 HD
ENDBRANCH  50  56
BRANCH  51  58
HETATM   58  O   UNL N   1      -5.802  12.827  71.376  0.00  0.00    -0.390 OA
HETATM   59  H   UNL N   1      -6.783  12.731  71.497  0.00  0.00     0.210 HD
ENDBRANCH  51  58
BRANCH  52  60
HETATM   60  C   UNL N   1      -4.963  15.689  71.270  0.00  0.00     0.213 C 
BRANCH  60  61
HETATM   61  O   UNL N   1      -4.409  16.850  70.768  0.00  0.00    -0.316 OA
BRANCH  61  62
HETATM   62  C   UNL N   1      -3.186  16.920  70.185  0.00  0.00     0.282 C 
HETATM   63  O   UNL N   1      -2.256  16.239  70.603  0.00  0.00    -0.260 OA
BRANCH  62  64
HETATM   64  C   UNL N   1      -2.987  17.850  69.057  0.00  0.00     0.083 C 
HETATM   65  C   UNL N   1      -3.484  19.099  69.076  0.00  0.00     0.017 C 
BRANCH  65  66
HETATM   66  C   UNL N   1      -3.351  20.055  67.945  0.00  0.00    -0.033 A 
HETATM   67  C   UNL N   1      -2.190  20.823  67.727  0.00  0.00     0.014 A 
HETATM   68  C   UNL N   1      -2.116  21.690  66.636  0.00  0.00     0.040 A 
HETATM   69  C   UNL N   1      -3.181  21.794  65.736  0.00  0.00     0.099 A 
HETATM   70  C   UNL N   1      -4.347  21.031  65.935  0.00  0.00     0.102 A 
HETATM   71  C   UNL N   1      -4.426  20.175  67.054  0.00  0.00     0.051 A 
BRANCH  69  72
HETATM   72  O   UNL N   1      -3.066  22.628  64.680  0.00  0.00    -0.358 OA
HETATM   73  H   UNL N   1      -2.276  22.650  64.122  0.00  0.00     0.218 HD
ENDBRANCH  69  72
BRANCH  70  74
HETATM   74  O   UNL N   1      -5.363  21.124  65.034  0.00  0.00    -0.353 OA
HETATM   75  C   UNL N   1      -5.629  20.203  64.040  0.00  0.00     0.210 C 
ENDBRANCH  70  74
ENDBRANCH  65  66
ENDBRANCH  62  64
ENDBRANCH  61  62
ENDBRANCH  60  61
ENDBRANCH  52  60
ENDBRANCH  47  48
ENDBRANCH   6  47
BRANCH   5  76
HETATM   76  O   UNL N   1      -6.804  17.918  68.360  0.00  0.00    -0.390 OA
HETATM   77  H   UNL N   1      -7.316  18.624  68.834  0.00  0.00     0.210 HD
ENDBRANCH   5  76
BRANCH   3  78
HETATM   78  C   UNL N   1     -10.790  19.060  67.172  0.00  0.00     0.198 C 
BRANCH  78  79
HETATM   79  O   UNL N   1     -10.782  19.865  66.023  0.00  0.00    -0.398 OA
HETATM   80  H   UNL N   1     -11.575  20.458  66.074  0.00  0.00     0.209 HD
ENDBRANCH  78  79
ENDBRANCH   3  78
BRANCH   4  81
HETATM   81  O   UNL N   1      -8.098  20.234  67.402  0.00  0.00    -0.390 OA
HETATM   82  H   UNL N   1      -8.981  20.516  67.755  0.00  0.00     0.210 HD
ENDBRANCH   4  81
TORSDOF 29
ENDMDL
MODEL 9
REMARK VINA RESULT:      -7.3      4.257      7.957
REMARK  29 active torsions:
REMARK  status: ('A' for Active; 'I' for Inactive)
REMARK    1  A    between atoms: O_1  and  C_2 
REMARK    2  A    between atoms: O_1  and  C_37 
REMARK    3  A    between atoms: C_4  and  C_35 
REMARK    4  A    between atoms: C_5  and  O_6 
REMARK    5  A    between atoms: C_7  and  O_8 
REMARK    6  A    between atoms: C_9  and  O_10 
REMARK    7  A    between atoms: O_10  and  C_11 
REMARK    8  A    between atoms: C_13  and  C_20 
REMARK    9  A    between atoms: C_14  and  O_15 
REMARK   10  A    between atoms: C_16  and  O_17 
REMARK   11  A    between atoms: C_18  and  O_19 
REMARK   12  A    between atoms: C_20  and  O_21 
REMARK   13  A    between atoms: O_21  and  C_22 
REMARK   14  A    between atoms: C_22  and  C_24 
REMARK   15  A    between atoms: C_25  and  C_26 
REMARK   16  A    between atoms: C_28  and  O_29 
REMARK   17  A    between atoms: C_31  and  O_32 
REMARK   18  A    between atoms: C_35  and  O_36 
REMARK   19  A    between atoms: C_38  and  O_39 
REMARK   20  A    between atoms: C_40  and  O_41 
REMARK   21  A    between atoms: C_42  and  C_67 
REMARK   22  A    between atoms: C_44  and  O_45 
REMARK   23  A    between atoms: O_45  and  C_46 
REMARK   24  A    between atoms: C_47  and  C_59 
REMARK   25  A    between atoms: C_53  and  O_54 
REMARK   26  A    between atoms: C_56  and  O_57 
REMARK   27  A    between atoms: C_61  and  O_62 
REMARK   28  A    between atoms: C_63  and  O_64 
REMARK   29  A    between atoms: C_67  and  O_68 
ROOT
HETATM    1  C   UNL N   1      -8.842  14.492  67.429  0.00  0.00     0.292 C 
HETATM    2  O   UNL N   1      -8.359  13.163  67.551  0.00  0.00    -0.348 OA
HETATM    3  C   UNL N   1      -7.029  13.068  67.053  0.00  0.00     0.179 C 
HETATM    4  C   UNL N   1      -6.098  13.824  68.025  0.00  0.00     0.180 C 
HETATM    5  C   UNL N   1      -6.510  15.309  68.032  0.00  0.00     0.183 C 
HETATM    6  C   UNL N   1      -8.024  15.458  68.348  0.00  0.00     0.211 C 
ENDROOT
BRANCH   1   7
HETATM    7  O   UNL N   1     -10.234  14.476  67.758  0.00  0.00    -0.346 OA
BRANCH   7   8
HETATM    8  C   UNL N   1     -11.161  14.253  66.685  0.00  0.00     0.211 C 
HETATM    9  C   UNL N   1     -10.635  14.674  65.253  0.00  0.00     0.183 C 
HETATM   10  C   UNL N   1     -11.574  14.181  64.138  0.00  0.00     0.180 C 
HETATM   11  C   UNL N   1     -11.810  12.682  64.281  0.00  0.00     0.179 C 
HETATM   12  O   UNL N   1     -12.370  12.414  65.562  0.00  0.00    -0.348 OA
HETATM   13  C   UNL N   1     -11.497  12.717  66.655  0.00  0.00     0.298 C 
BRANCH   9  14
HETATM   14  O   UNL N   1     -10.450  16.056  65.069  0.00  0.00    -0.390 OA
HETATM   15  H   UNL N   1     -10.769  16.520  65.880  0.00  0.00     0.210 HD
ENDBRANCH   9  14
BRANCH  10  16
HETATM   16  O   UNL N   1     -12.802  14.878  64.142  0.00  0.00    -0.390 OA
HETATM   17  H   UNL N   1     -13.546  14.231  64.236  0.00  0.00     0.210 HD
ENDBRANCH  10  16
BRANCH  11  18
HETATM   18  C   UNL N   1     -10.559  11.839  63.911  0.00  0.00     0.198 C 
BRANCH  18  19
HETATM   19  O   UNL N   1     -10.853  10.962  62.860  0.00  0.00    -0.398 OA
HETATM   20  H   UNL N   1     -11.839  10.969  62.737  0.00  0.00     0.209 HD
ENDBRANCH  18  19
ENDBRANCH  11  18
BRANCH  13  21
HETATM   21  O   UNL N   1     -12.121  12.301  67.847  0.00  0.00    -0.311 OA
BRANCH  21  22
HETATM   22  C   UNL N   1     -11.634  11.359  68.739  0.00  0.00     0.157 A 
HETATM   23  C   UNL N   1     -10.915  10.200  68.333  0.00  0.00     0.223 A 
HETATM   24  C   UNL N   1     -10.555   9.201  69.269  0.00  0.00     0.084 A 
HETATM   25  O   UNL N   1     -10.593  10.076  67.175  0.00  0.00    -0.284 OA
HETATM   26  C   UNL N   1     -10.898   9.435  70.621  0.00  0.00     0.096 A 
HETATM   27  C   UNL N   1      -9.876   7.977  68.939  0.00  0.00     0.085 A 
HETATM   28  O   UNL N   1     -11.529  10.542  70.976  0.00  0.00    -0.306 OA
HETATM   29  C   UNL N   1     -10.561   8.508  71.612  0.00  0.00     0.075 A 
HETATM   30  C   UNL N   1     -11.897  11.494  70.126  0.00  0.00     0.124 A 
HETATM   31  C   UNL N   1      -9.891   7.333  71.286  0.00  0.00     0.071 A 
HETATM   32  C   UNL N   1      -9.556   7.072  69.956  0.00  0.00     0.074 A 
BRANCH  30  33
HETATM   33  C   UNL N   1     -12.507  12.689  70.726  0.00  0.00     0.004 A 
HETATM   34  C   UNL N   1     -13.356  12.571  71.835  0.00  0.00     0.017 A 
HETATM   35  C   UNL N   1     -13.823  13.715  72.489  0.00  0.00     0.040 A 
HETATM   36  C   UNL N   1     -13.415  14.987  72.069  0.00  0.00     0.098 A 
HETATM   37  C   UNL N   1     -12.545  15.112  70.968  0.00  0.00     0.099 A 
HETATM   38  C   UNL N   1     -12.107  13.962  70.292  0.00  0.00     0.053 A 
BRANCH  36  39
HETATM   39  O   UNL N   1     -13.843  16.074  72.747  0.00  0.00    -0.358 OA
HETATM   40  H   UNL N   1     -14.654  16.545  72.509  0.00  0.00     0.218 HD
ENDBRANCH  36  39
BRANCH  37  41
HETATM   41  O   UNL N   1     -12.111  16.332  70.586  0.00  0.00    -0.358 OA
HETATM   42  H   UNL N   1     -11.178  16.506  70.397  0.00  0.00     0.218 HD
ENDBRANCH  37  41
ENDBRANCH  30  33
BRANCH  31  43
HETATM   43  O   UNL N   1      -9.572   6.453  72.257  0.00  0.00    -0.361 OA
HETATM   44  H   UNL N   1      -8.655   6.198  72.431  0.00  0.00     0.217 HD
ENDBRANCH  31  43
BRANCH  27  45
HETATM   45  O   UNL N   1      -9.529   7.613  67.680  0.00  0.00    -0.360 OA
HETATM   46  H   UNL N   1      -8.945   8.081  67.080  0.00  0.00     0.217 HD
ENDBRANCH  27  45
ENDBRANCH  21  22
ENDBRANCH  13  21
ENDBRANCH   7   8
ENDBRANCH   1   7
BRANCH   6  47
HETATM   47  O   UNL N   1      -8.490  16.770  68.080  0.00  0.00    -0.346 OA
BRANCH  47  48
HETATM   48  C   UNL N   1      -7.505  17.770  67.956  0.00  0.00     0.292 C 
HETATM   49  C   UNL N   1      -7.982  18.712  66.820  0.00  0.00     0.204 C 
HETATM   50  C   UNL N   1      -6.990  19.861  66.612  0.00  0.00     0.183 C 
HETATM   51  C   UNL N   1      -6.745  20.543  67.970  0.00  0.00     0.180 C 
HETATM   52  C   UNL N   1      -6.380  19.495  69.072  0.00  0.00     0.180 C 
HETATM   53  O   UNL N   1      -7.395  18.504  69.167  0.00  0.00    -0.348 OA
BRANCH  49  54
HETATM   54  O   UNL N   1      -8.211  18.027  65.614  0.00  0.00    -0.388 OA
HETATM   55  H   UNL N   1      -8.339  17.066  65.827  0.00  0.00     0.210 HD
ENDBRANCH  49  54
BRANCH  50  56
HETATM   56  O   UNL N   1      -5.796  19.419  66.002  0.00  0.00    -0.390 OA
HETATM   57  H   UNL N   1      -5.694  19.852  65.119  0.00  0.00     0.210 HD
ENDBRANCH  50  56
BRANCH  51  58
HETATM   58  O   UNL N   1      -5.788  21.565  67.844  0.00  0.00    -0.390 OA
HETATM   59  H   UNL N   1      -5.994  22.256  68.527  0.00  0.00     0.210 HD
ENDBRANCH  51  58
BRANCH  52  60
HETATM   60  C   UNL N   1      -6.269  20.180  70.443  0.00  0.00     0.213 C 
BRANCH  60  61
HETATM   61  O   UNL N   1      -5.241  19.633  71.186  0.00  0.00    -0.316 OA
BRANCH  61  62
HETATM   62  C   UNL N   1      -4.080  20.275  71.466  0.00  0.00     0.282 C 
HETATM   63  O   UNL N   1      -3.564  20.177  72.574  0.00  0.00    -0.260 OA
BRANCH  62  64
HETATM   64  C   UNL N   1      -3.463  21.117  70.423  0.00  0.00     0.083 C 
HETATM   65  C   UNL N   1      -2.650  20.597  69.486  0.00  0.00     0.017 C 
BRANCH  65  66
HETATM   66  C   UNL N   1      -1.969  21.411  68.444  0.00  0.00    -0.033 A 
HETATM   67  C   UNL N   1      -0.962  22.349  68.745  0.00  0.00     0.014 A 
HETATM   68  C   UNL N   1      -0.345  23.070  67.722  0.00  0.00     0.040 A 
HETATM   69  C   UNL N   1      -0.703  22.859  66.387  0.00  0.00     0.099 A 
HETATM   70  C   UNL N   1      -1.704  21.923  66.067  0.00  0.00     0.102 A 
HETATM   71  C   UNL N   1      -2.342  21.215  67.107  0.00  0.00     0.051 A 
BRANCH  69  72
HETATM   72  O   UNL N   1      -0.070  23.560  65.421  0.00  0.00    -0.358 OA
HETATM   73  H   UNL N   1      -0.550  24.044  64.735  0.00  0.00     0.218 HD
ENDBRANCH  69  72
BRANCH  70  74
HETATM   74  O   UNL N   1      -2.021  21.710  64.760  0.00  0.00    -0.353 OA
HETATM   75  C   UNL N   1      -3.157  22.180  64.132  0.00  0.00     0.210 C 
ENDBRANCH  70  74
ENDBRANCH  65  66
ENDBRANCH  62  64
ENDBRANCH  61  62
ENDBRANCH  60  61
ENDBRANCH  52  60
ENDBRANCH  47  48
ENDBRANCH   6  47
BRANCH   5  76
HETATM   76  O   UNL N   1      -6.248  15.884  66.773  0.00  0.00    -0.390 OA
HETATM   77  H   UNL N   1      -6.300  16.869  66.883  0.00  0.00     0.210 HD
ENDBRANCH   5  76
BRANCH   3  78
HETATM   78  C   UNL N   1      -6.649  11.591  66.884  0.00  0.00     0.198 C 
BRANCH  78  79
HETATM   79  O   UNL N   1      -5.676  11.448  65.883  0.00  0.00    -0.398 OA
HETATM   80  H   UNL N   1      -6.126  11.055  65.091  0.00  0.00     0.209 HD
ENDBRANCH  78  79
ENDBRANCH   3  78
BRANCH   4  81
HETATM   81  O   UNL N   1      -4.738  13.685  67.688  0.00  0.00    -0.390 OA
HETATM   82  H   UNL N   1      -4.286  14.552  67.861  0.00  0.00     0.210 HD
ENDBRANCH   4  81
TORSDOF 29
ENDMDL
