# Supplementary material for: Structure-based computational screening of 470 natural quercetin derivatives for identification of SARS-CoV-2 Mpro inhibitor
Source: PeerJ. 2023 Mar 14;11:e14915. doi: 10.7717/peerj.14915 (PMC10022500; doi:10.7717/peerj.14915)
Supplement: Supplemental Information 1 [file peerj-11-14915-s001.zip › Screening 470 Quercetin Derivates as Anticovid/Ligands/SDF/15.sdf]

mol1_entry_00001_conf_01
 OpenBabel09062119142D

 72 77  0  0  1  0  0  0  0  0999 V2000
    1.1916    0.1569    0.0000 O   0  0  0  0  0  0  0  0  0  0  0  0
    2.1788    0.1569    0.0000 C   0  0  2  0  0  0  0  0  0  0  0  0
    2.5566   -0.7552    0.0000 H   0  0  0  0  0  0  0  0  0  0  0  0
    3.1324   -0.0986    0.0000 C   0  0  1  0  0  0  0  0  0  0  0  0
    3.8304   -0.7967    0.0000 H   0  0  0  0  0  0  0  0  0  0  0  0
    2.8769   -1.0522    0.0000 O   0  0  0  0  0  0  0  0  0  0  0  0
    3.8304    0.5994    0.0000 C   0  0  1  0  0  0  0  0  0  0  0  0
    4.7839    0.8549    0.0000 H   0  0  0  0  0  0  0  0  0  0  0  0
    4.5284   -0.0986    0.0000 O   0  0  0  0  0  0  0  0  0  0  0  0
    3.5749    1.5530    0.0000 C   0  0  2  0  0  0  0  0  0  0  0  0
    3.8304    2.5065    0.0000 H   0  0  0  0  0  0  0  0  0  0  0  0
    2.6214    1.8085    0.0000 O   0  0  0  0  0  0  0  0  0  0  0  0
    1.9233    1.1104    0.0000 C   0  0  2  0  0  0  0  0  0  0  0  0
    0.9698    0.8549    0.0000 H   0  0  0  0  0  0  0  0  0  0  0  0
    0.5272    2.5065    0.0000 O   0  0  0  0  0  0  0  0  0  0  0  0
    0.7827    3.4600    0.0000 C   0  0  1  0  0  0  0  0  0  0  0  0
   -0.0005    4.0610    0.0000 H   0  0  0  0  0  0  0  0  0  0  0  0
    0.7827    4.4472    0.0000 C   0  0  1  0  0  0  0  0  0  0  0  0
    0.2891    5.3022    0.0000 H   0  0  0  0  0  0  0  0  0  0  0  0
    1.6377    4.9408    0.0000 O   0  0  0  0  0  0  0  0  0  0  0  0
    2.4926    4.4472    0.0000 C   0  0  0  0  0  0  0  0  0  0  0  0
    2.4926    3.4600    0.0000 C   0  0  0  0  0  0  0  0  0  0  0  0
    1.6377    2.9665    0.0000 C   0  0  0  0  0  0  0  0  0  0  0  0
    1.6377    1.9793    0.0000 O   0  0  0  0  0  0  0  0  0  0  0  0
    3.3475    2.9665    0.0000 C   0  0  0  0  0  0  0  0  0  0  0  0
    3.3475    1.9793    0.0000 O   0  0  0  0  0  0  0  0  0  0  0  0
    4.2024    3.4600    0.0000 C   0  0  0  0  0  0  0  0  0  0  0  0
    4.2024    4.4472    0.0000 C   0  0  0  0  0  0  0  0  0  0  0  0
    5.0573    4.9408    0.0000 O   0  0  0  0  0  0  0  0  0  0  0  0
    3.3475    4.9408    0.0000 C   0  0  0  0  0  0  0  0  0  0  0  0
   -0.2045    4.4472    0.0000 C   0  0  0  0  0  0  0  0  0  0  0  0
   -0.6980    5.3022    0.0000 C   0  0  0  0  0  0  0  0  0  0  0  0
   -1.6852    5.3022    0.0000 C   0  0  0  0  0  0  0  0  0  0  0  0
   -2.1788    6.1571    0.0000 O   0  0  0  0  0  0  0  0  0  0  0  0
   -1.6852    7.0120    0.0000 C   0  0  0  0  0  0  0  0  0  0  0  0
   -2.1788    4.4472    0.0000 C   0  0  0  0  0  0  0  0  0  0  0  0
   -3.1660    4.4472    0.0000 O   0  0  0  0  0  0  0  0  0  0  0  0
   -1.6852    3.5923    0.0000 C   0  0  0  0  0  0  0  0  0  0  0  0
   -0.6980    3.5923    0.0000 C   0  0  0  0  0  0  0  0  0  0  0  0
    4.5284    1.8085    0.0000 C   0  0  0  0  0  0  0  0  0  0  0  0
    5.2265    1.1104    0.0000 O   0  0  0  0  0  0  0  0  0  0  0  0
    6.1800    1.3659    0.0000 C   0  0  2  0  0  0  0  0  0  0  0  0
    6.3089    2.3447    0.0000 H   0  0  0  0  0  0  0  0  0  0  0  0
    7.0349    1.8595    0.0000 O   0  0  0  0  0  0  0  0  0  0  0  0
    7.8899    1.3659    0.0000 C   0  0  1  0  0  0  0  0  0  0  0  0
    8.8770    1.3659    0.0000 H   0  0  0  0  0  0  0  0  0  0  0  0
    7.8899    0.3787    0.0000 C   0  0  1  0  0  0  0  0  0  0  0  0
    8.3835   -0.4762    0.0000 H   0  0  0  0  0  0  0  0  0  0  0  0
    8.8770    0.3787    0.0000 O   0  0  0  0  0  0  0  0  0  0  0  0
    7.0349   -0.1148    0.0000 C   0  0  1  0  0  0  0  0  0  0  0  0
    6.5414   -0.9698    0.0000 H   0  0  0  0  0  0  0  0  0  0  0  0
    7.5285   -0.9698    0.0000 O   0  0  0  0  0  0  0  0  0  0  0  0
    6.1800    0.3787    0.0000 C   0  0  1  0  0  0  0  0  0  0  0  0
    5.1928    0.3787    0.0000 H   0  0  0  0  0  0  0  0  0  0  0  0
    5.6864   -0.4762    0.0000 O   0  0  0  0  0  0  0  0  0  0  0  0
    8.3835    2.2208    0.0000 C   0  0  0  0  0  0  0  0  0  0  0  0
    9.3706    2.2208    0.0000 O   0  0  0  0  0  0  0  0  0  0  0  0
    0.6980   -0.6980    0.0000 C   0  0  2  0  0  0  0  0  0  0  0  0
    1.2990   -1.4812    0.0000 H   0  0  0  0  0  0  0  0  0  0  0  0
    0.4425   -1.6516    0.0000 O   0  0  0  0  0  0  0  0  0  0  0  0
   -0.5110   -1.9071    0.0000 C   0  0  1  0  0  0  0  0  0  0  0  0
   -1.2090   -2.6051    0.0000 H   0  0  0  0  0  0  0  0  0  0  0  0
   -1.2090   -1.2090    0.0000 C   0  0  1  0  0  0  0  0  0  0  0  0
   -2.1626   -0.9535    0.0000 H   0  0  0  0  0  0  0  0  0  0  0  0
   -1.9071   -1.9071    0.0000 O   0  0  0  0  0  0  0  0  0  0  0  0
   -0.9535   -0.2555    0.0000 C   0  0  1  0  0  0  0  0  0  0  0  0
   -1.2090    0.6980    0.0000 H   0  0  0  0  0  0  0  0  0  0  0  0
   -1.9071   -0.0000    0.0000 O   0  0  0  0  0  0  0  0  0  0  0  0
    0.0000    0.0000    0.0000 C   0  0  1  0  0  0  0  0  0  0  0  0
    0.6980    0.6980    0.0000 H   0  0  0  0  0  0  0  0  0  0  0  0
   -0.2555    0.9535    0.0000 O   0  0  0  0  0  0  0  0  0  0  0  0
   -0.2555   -2.8606    0.0000 C   0  0  0  0  0  0  0  0  0  0  0  0
  1  2  1  0  0  0  0
  1 58  1  0  0  0  0
  2  3  1  6  0  0  0
  4  2  1  1  0  0  0
  4  5  1  0  0  0  0
  4  6  1  0  0  0  0
  7  4  1  1  0  0  0
  7  8  1  0  0  0  0
  7  9  1  0  0  0  0
 10  7  1  1  0  0  0
 10 11  1  0  0  0  0
 10 12  1  0  0  0  0
 10 40  1  0  0  0  0
 12 13  1  0  0  0  0
 13 14  1  0  0  0  0
 13  2  1  1  0  0  0
 13 15  1  0  0  0  0
 15 16  1  0  0  0  0
 16 17  1  6  0  0  0
 16 23  1  0  0  0  0
 18 16  1  1  0  0  0
 18 19  1  0  0  0  0
 18 20  1  0  0  0  0
 18 31  1  0  0  0  0
 20 21  1  0  0  0  0
 21 30  1  0  0  0  0
 21 22  2  0  0  0  0
 22 23  1  0  0  0  0
 22 25  1  0  0  0  0
 23 24  2  0  0  0  0
 25 26  1  0  0  0  0
 25 27  2  0  0  0  0
 27 28  1  0  0  0  0
 28 29  1  0  0  0  0
 28 30  2  0  0  0  0
 31 39  1  0  0  0  0
 31 32  2  0  0  0  0
 32 33  1  0  0  0  0
 33 34  1  0  0  0  0
 33 36  2  0  0  0  0
 34 35  1  0  0  0  0
 36 37  1  0  0  0  0
 36 38  1  0  0  0  0
 38 39  2  0  0  0  0
 40 41  1  0  0  0  0
 41 42  1  0  0  0  0
 42 43  1  0  0  0  0
 42 53  1  1  0  0  0
 42 44  1  0  0  0  0
 44 45  1  0  0  0  0
 45 46  1  1  0  0  0
 45 56  1  0  0  0  0
 47 45  1  6  0  0  0
 47 48  1  0  0  0  0
 47 49  1  0  0  0  0
 50 47  1  6  0  0  0
 50 51  1  0  0  0  0
 50 52  1  0  0  0  0
 53 50  1  6  0  0  0
 53 54  1  0  0  0  0
 53 55  1  0  0  0  0
 56 57  1  0  0  0  0
 58 59  1  0  0  0  0
 58 69  1  1  0  0  0
 58 60  1  0  0  0  0
 60 61  1  0  0  0  0
 61 62  1  0  0  0  0
 61 63  1  6  0  0  0
 61 72  1  0  0  0  0
 63 64  1  0  0  0  0
 63 65  1  0  0  0  0
 63 66  1  1  0  0  0
 66 67  1  0  0  0  0
 66 68  1  0  0  0  0
 66 69  1  1  0  0  0
 69 70  1  6  0  0  0
 69 71  1  0  0  0  0
M  END
$$$$
