# Supplementary material for: Structure-based computational screening of 470 natural quercetin derivatives for identification of SARS-CoV-2 Mpro inhibitor
Source: PeerJ. 2023 Mar 14;11:e14915. doi: 10.7717/peerj.14915 (PMC10022500; doi:10.7717/peerj.14915)
Supplement: Supplemental Information 1 [file peerj-11-14915-s001.zip › Screening 470 Quercetin Derivates as Anticovid/Docking results/19_uff_E=969.37_out.pdbqt]

MODEL 1
REMARK VINA RESULT:      -8.0      0.000      0.000
REMARK  24 active torsions:
REMARK  status: ('A' for Active; 'I' for Inactive)
REMARK    1  A    between atoms: C_2  and  C_44 
REMARK    2  A    between atoms: C_3  and  O_4 
REMARK    3  A    between atoms: C_5  and  O_6 
REMARK    4  A    between atoms: C_7  and  O_8 
REMARK    5  A    between atoms: C_9  and  O_10 
REMARK    6  A    between atoms: O_10  and  C_11 
REMARK    7  A    between atoms: C_12  and  C_35 
REMARK    8  A    between atoms: C_18  and  O_19 
REMARK    9  A    between atoms: C_21  and  O_22 
REMARK   10  A    between atoms: O_22  and  C_23 
REMARK   11  A    between atoms: C_25  and  C_32 
REMARK   12  A    between atoms: C_26  and  O_27 
REMARK   13  A    between atoms: C_28  and  O_29 
REMARK   14  A    between atoms: C_30  and  O_31 
REMARK   15  A    between atoms: C_32  and  O_33 
REMARK   16  A    between atoms: C_37  and  O_38 
REMARK   17  A    between atoms: C_40  and  O_41 
REMARK   18  A    between atoms: C_44  and  O_45 
REMARK   19  A    between atoms: O_45  and  C_46 
REMARK   20  A    between atoms: C_48  and  C_55 
REMARK   21  A    between atoms: C_49  and  O_50 
REMARK   22  A    between atoms: C_51  and  O_52 
REMARK   23  A    between atoms: C_53  and  O_54 
REMARK   24  A    between atoms: C_55  and  O_56 
ROOT
HETATM    1  C   UNL N   1      -9.888  11.863  68.594  0.00  0.00     0.233 C 
HETATM    2  C   UNL N   1     -10.715  13.173  68.592  0.00  0.00     0.199 C 
HETATM    3  O   UNL N   1      -9.909  14.153  69.171  0.00  0.00    -0.337 OA
HETATM    4  C   UNL N   1      -8.622  14.381  68.776  0.00  0.00     0.089 A 
HETATM    5  C   UNL N   1      -7.929  13.412  68.016  0.00  0.00     0.079 A 
HETATM    6  C   UNL N   1      -8.664  12.146  67.739  0.00  0.00     0.196 C 
HETATM    7  O   UNL N   1      -8.348  11.411  66.821  0.00  0.00    -0.289 OA
HETATM    8  C   UNL N   1      -6.614  13.699  67.557  0.00  0.00     0.085 A 
HETATM    9  C   UNL N   1      -6.036  14.935  67.868  0.00  0.00     0.074 A 
HETATM   10  C   UNL N   1      -6.729  15.891  68.637  0.00  0.00     0.077 A 
HETATM   11  C   UNL N   1      -8.015  15.595  69.098  0.00  0.00     0.074 A 
ENDROOT
BRANCH   1  12
HETATM   12  O   UNL N   1     -10.669  10.741  68.200  0.00  0.00    -0.343 OA
BRANCH  12  13
HETATM   13  C   UNL N   1     -10.783   9.745  69.210  0.00  0.00     0.292 C 
HETATM   14  O   UNL N   1      -9.521   9.512  69.830  0.00  0.00    -0.348 OA
HETATM   15  C   UNL N   1      -9.576   8.505  70.833  0.00  0.00     0.180 C 
HETATM   16  C   UNL N   1     -10.577   8.906  71.945  0.00  0.00     0.180 C 
HETATM   17  C   UNL N   1     -11.971   9.197  71.369  0.00  0.00     0.183 C 
HETATM   18  C   UNL N   1     -11.817  10.238  70.243  0.00  0.00     0.204 C 
BRANCH  15  19
HETATM   19  C   UNL N   1      -9.760   7.075  70.245  0.00  0.00     0.205 C 
BRANCH  19  20
HETATM   20  O   UNL N   1      -8.695   6.706  69.383  0.00  0.00    -0.356 OA
BRANCH  20  21
HETATM   21  C   UNL N   1      -9.010   6.908  68.017  0.00  0.00     0.291 C 
HETATM   22  C   UNL N   1      -7.767   7.525  67.327  0.00  0.00     0.204 C 
HETATM   23  C   UNL N   1      -7.980   7.651  65.801  0.00  0.00     0.183 C 
HETATM   24  C   UNL N   1      -8.458   6.289  65.250  0.00  0.00     0.180 C 
HETATM   25  C   UNL N   1      -9.673   5.771  66.073  0.00  0.00     0.179 C 
HETATM   26  O   UNL N   1      -9.292   5.647  67.432  0.00  0.00    -0.348 OA
BRANCH  22  27
HETATM   27  O   UNL N   1      -7.405   8.759  67.898  0.00  0.00    -0.388 OA
HETATM   28  H   UNL N   1      -6.471   8.955  67.625  0.00  0.00     0.210 HD
ENDBRANCH  22  27
BRANCH  23  29
HETATM   29  O   UNL N   1      -8.871   8.694  65.471  0.00  0.00    -0.390 OA
HETATM   30  H   UNL N   1      -8.638   9.063  64.584  0.00  0.00     0.210 HD
ENDBRANCH  23  29
BRANCH  24  31
HETATM   31  O   UNL N   1      -8.721   6.371  63.872  0.00  0.00    -0.390 OA
HETATM   32  H   UNL N   1      -9.101   5.500  63.584  0.00  0.00     0.210 HD
ENDBRANCH  24  31
BRANCH  25  33
HETATM   33  C   UNL N   1     -10.150   4.388  65.611  0.00  0.00     0.198 C 
BRANCH  33  34
HETATM   34  O   UNL N   1     -11.473   4.438  65.142  0.00  0.00    -0.398 OA
HETATM   35  H   UNL N   1     -11.927   5.175  65.626  0.00  0.00     0.209 HD
ENDBRANCH  33  34
ENDBRANCH  25  33
ENDBRANCH  20  21
ENDBRANCH  19  20
ENDBRANCH  15  19
BRANCH  16  36
HETATM   36  O   UNL N   1     -10.649   7.929  72.950  0.00  0.00    -0.390 OA
HETATM   37  H   UNL N   1     -10.185   8.302  73.745  0.00  0.00     0.210 HD
ENDBRANCH  16  36
BRANCH  17  38
HETATM   38  O   UNL N   1     -12.576   8.034  70.864  0.00  0.00    -0.390 OA
HETATM   39  H   UNL N   1     -13.117   7.646  71.599  0.00  0.00     0.210 HD
ENDBRANCH  17  38
BRANCH  18  40
HETATM   40  O   UNL N   1     -13.049  10.462  69.607  0.00  0.00    -0.388 OA
HETATM   41  H   UNL N   1     -13.637   9.696  69.836  0.00  0.00     0.210 HD
ENDBRANCH  18  40
ENDBRANCH  12  13
ENDBRANCH   1  12
BRANCH   2  42
HETATM   42  C   UNL N   1     -11.211  13.658  67.214  0.00  0.00    -0.023 A 
HETATM   43  C   UNL N   1     -10.935  14.978  66.807  0.00  0.00     0.013 A 
HETATM   44  C   UNL N   1     -11.356  15.444  65.560  0.00  0.00     0.040 A 
HETATM   45  C   UNL N   1     -12.072  14.614  64.694  0.00  0.00     0.099 A 
HETATM   46  C   UNL N   1     -12.380  13.298  65.080  0.00  0.00     0.101 A 
HETATM   47  C   UNL N   1     -11.944  12.828  66.336  0.00  0.00     0.049 A 
BRANCH  45  48
HETATM   48  O   UNL N   1     -12.462  15.097  63.494  0.00  0.00    -0.358 OA
HETATM   49  H   UNL N   1     -13.073  14.619  62.916  0.00  0.00     0.218 HD
ENDBRANCH  45  48
BRANCH  46  50
HETATM   50  O   UNL N   1     -13.093  12.509  64.229  0.00  0.00    -0.353 OA
HETATM   51  C   UNL N   1     -12.553  11.685  63.260  0.00  0.00     0.210 C 
ENDBRANCH  46  50
ENDBRANCH   2  42
BRANCH   8  52
HETATM   52  O   UNL N   1      -5.877  12.827  66.835  0.00  0.00    -0.360 OA
HETATM   53  H   UNL N   1      -5.520  13.000  65.958  0.00  0.00     0.217 HD
ENDBRANCH   8  52
BRANCH  10  54
HETATM   54  O   UNL N   1      -6.212  17.120  68.909  0.00  0.00    -0.318 OA
BRANCH  54  55
HETATM   55  C   UNL N   1      -6.846  18.321  68.645  0.00  0.00     0.298 C 
HETATM   56  C   UNL N   1      -5.795  19.382  68.250  0.00  0.00     0.205 C 
HETATM   57  C   UNL N   1      -6.530  20.718  68.043  0.00  0.00     0.183 C 
HETATM   58  C   UNL N   1      -7.678  20.551  67.029  0.00  0.00     0.180 C 
HETATM   59  C   UNL N   1      -8.576  19.368  67.485  0.00  0.00     0.179 C 
HETATM   60  O   UNL N   1      -7.812  18.171  67.609  0.00  0.00    -0.348 OA
BRANCH  56  61
HETATM   61  O   UNL N   1      -5.046  19.013  67.112  0.00  0.00    -0.388 OA
HETATM   62  H   UNL N   1      -4.846  19.819  66.570  0.00  0.00     0.210 HD
ENDBRANCH  56  61
BRANCH  57  63
HETATM   63  O   UNL N   1      -5.629  21.713  67.636  0.00  0.00    -0.390 OA
HETATM   64  H   UNL N   1      -5.705  21.779  66.648  0.00  0.00     0.210 HD
ENDBRANCH  57  63
BRANCH  58  65
HETATM   65  O   UNL N   1      -7.154  20.314  65.747  0.00  0.00    -0.390 OA
HETATM   66  H   UNL N   1      -7.396  19.385  65.497  0.00  0.00     0.210 HD
ENDBRANCH  58  65
BRANCH  59  67
HETATM   67  C   UNL N   1      -9.730  19.143  66.499  0.00  0.00     0.198 C 
BRANCH  67  68
HETATM   68  O   UNL N   1     -10.018  20.324  65.801  0.00  0.00    -0.398 OA
HETATM   69  H   UNL N   1      -9.756  21.077  66.392  0.00  0.00     0.209 HD
ENDBRANCH  67  68
ENDBRANCH  59  67
ENDBRANCH  54  55
ENDBRANCH  10  54
TORSDOF 24
ENDMDL
MODEL 2
REMARK VINA RESULT:      -7.9      0.948      1.734
REMARK  24 active torsions:
REMARK  status: ('A' for Active; 'I' for Inactive)
REMARK    1  A    between atoms: C_2  and  C_44 
REMARK    2  A    between atoms: C_3  and  O_4 
REMARK    3  A    between atoms: C_5  and  O_6 
REMARK    4  A    between atoms: C_7  and  O_8 
REMARK    5  A    between atoms: C_9  and  O_10 
REMARK    6  A    between atoms: O_10  and  C_11 
REMARK    7  A    between atoms: C_12  and  C_35 
REMARK    8  A    between atoms: C_18  and  O_19 
REMARK    9  A    between atoms: C_21  and  O_22 
REMARK   10  A    between atoms: O_22  and  C_23 
REMARK   11  A    between atoms: C_25  and  C_32 
REMARK   12  A    between atoms: C_26  and  O_27 
REMARK   13  A    between atoms: C_28  and  O_29 
REMARK   14  A    between atoms: C_30  and  O_31 
REMARK   15  A    between atoms: C_32  and  O_33 
REMARK   16  A    between atoms: C_37  and  O_38 
REMARK   17  A    between atoms: C_40  and  O_41 
REMARK   18  A    between atoms: C_44  and  O_45 
REMARK   19  A    between atoms: O_45  and  C_46 
REMARK   20  A    between atoms: C_48  and  C_55 
REMARK   21  A    between atoms: C_49  and  O_50 
REMARK   22  A    between atoms: C_51  and  O_52 
REMARK   23  A    between atoms: C_53  and  O_54 
REMARK   24  A    between atoms: C_55  and  O_56 
ROOT
HETATM    1  C   UNL N   1     -10.319  11.529  68.698  0.00  0.00     0.233 C 
HETATM    2  C   UNL N   1     -11.235  12.744  68.406  0.00  0.00     0.199 C 
HETATM    3  O   UNL N   1     -10.596  13.862  68.941  0.00  0.00    -0.337 OA
HETATM    4  C   UNL N   1      -9.287  14.158  68.688  0.00  0.00     0.089 A 
HETATM    5  C   UNL N   1      -8.423  13.169  68.168  0.00  0.00     0.079 A 
HETATM    6  C   UNL N   1      -9.012  11.814  67.977  0.00  0.00     0.196 C 
HETATM    7  O   UNL N   1      -8.515  11.001  67.220  0.00  0.00    -0.289 OA
HETATM    8  C   UNL N   1      -7.082  13.518  67.848  0.00  0.00     0.085 A 
HETATM    9  C   UNL N   1      -6.649  14.834  68.055  0.00  0.00     0.074 A 
HETATM   10  C   UNL N   1      -7.515  15.810  68.586  0.00  0.00     0.077 A 
HETATM   11  C   UNL N   1      -8.826  15.455  68.913  0.00  0.00     0.074 A 
ENDROOT
BRANCH   1  12
HETATM   12  O   UNL N   1     -10.949  10.296  68.367  0.00  0.00    -0.343 OA
BRANCH  12  13
HETATM   13  C   UNL N   1     -10.945   9.353  69.431  0.00  0.00     0.292 C 
HETATM   14  O   UNL N   1      -9.622   9.149  69.918  0.00  0.00    -0.348 OA
HETATM   15  C   UNL N   1      -9.561   8.194  70.970  0.00  0.00     0.180 C 
HETATM   16  C   UNL N   1     -10.433   8.652  72.165  0.00  0.00     0.180 C 
HETATM   17  C   UNL N   1     -11.884   8.915  71.734  0.00  0.00     0.183 C 
HETATM   18  C   UNL N   1     -11.860   9.898  70.548  0.00  0.00     0.204 C 
BRANCH  15  19
HETATM   19  C   UNL N   1      -9.802   6.737  70.478  0.00  0.00     0.205 C 
BRANCH  19  20
HETATM   20  O   UNL N   1      -8.785   6.290  69.595  0.00  0.00    -0.356 OA
BRANCH  20  21
HETATM   21  C   UNL N   1      -9.067   6.604  68.242  0.00  0.00     0.291 C 
HETATM   22  C   UNL N   1      -7.786   7.208  67.616  0.00  0.00     0.204 C 
HETATM   23  C   UNL N   1      -7.967   7.452  66.100  0.00  0.00     0.183 C 
HETATM   24  C   UNL N   1      -8.500   6.157  65.446  0.00  0.00     0.180 C 
HETATM   25  C   UNL N   1      -9.751   5.642  66.213  0.00  0.00     0.179 C 
HETATM   26  O   UNL N   1      -9.399   5.403  67.565  0.00  0.00    -0.348 OA
BRANCH  22  27
HETATM   27  O   UNL N   1      -7.375   8.379  68.278  0.00  0.00    -0.388 OA
HETATM   28  H   UNL N   1      -6.854   8.924  67.633  0.00  0.00     0.210 HD
ENDBRANCH  22  27
BRANCH  23  29
HETATM   29  O   UNL N   1      -8.801   8.558  65.833  0.00  0.00    -0.390 OA
HETATM   30  H   UNL N   1      -9.720   8.245  65.647  0.00  0.00     0.210 HD
ENDBRANCH  23  29
BRANCH  24  31
HETATM   31  O   UNL N   1      -8.735   6.350  64.074  0.00  0.00    -0.390 OA
HETATM   32  H   UNL N   1      -9.400   7.081  63.981  0.00  0.00     0.210 HD
ENDBRANCH  24  31
BRANCH  25  33
HETATM   33  C   UNL N   1     -10.286   4.320  65.646  0.00  0.00     0.198 C 
BRANCH  33  34
HETATM   34  O   UNL N   1     -11.597   4.466  65.167  0.00  0.00    -0.398 OA
HETATM   35  H   UNL N   1     -11.926   5.348  65.480  0.00  0.00     0.209 HD
ENDBRANCH  33  34
ENDBRANCH  25  33
ENDBRANCH  20  21
ENDBRANCH  19  20
ENDBRANCH  15  19
BRANCH  16  36
HETATM   36  O   UNL N   1     -10.389   7.726  73.220  0.00  0.00    -0.390 OA
HETATM   37  H   UNL N   1     -10.841   6.903  72.897  0.00  0.00     0.210 HD
ENDBRANCH  16  36
BRANCH  17  38
HETATM   38  O   UNL N   1     -12.536   7.729  71.358  0.00  0.00    -0.390 OA
HETATM   39  H   UNL N   1     -13.227   7.977  70.690  0.00  0.00     0.210 HD
ENDBRANCH  17  38
BRANCH  18  40
HETATM   40  O   UNL N   1     -13.157  10.091  70.042  0.00  0.00    -0.388 OA
HETATM   41  H   UNL N   1     -13.251  11.059  69.847  0.00  0.00     0.210 HD
ENDBRANCH  18  40
ENDBRANCH  12  13
ENDBRANCH   1  12
BRANCH   2  42
HETATM   42  C   UNL N   1     -11.567  12.999  66.920  0.00  0.00    -0.023 A 
HETATM   43  C   UNL N   1     -12.133  14.232  66.541  0.00  0.00     0.013 A 
HETATM   44  C   UNL N   1     -12.430  14.502  65.204  0.00  0.00     0.040 A 
HETATM   45  C   UNL N   1     -12.186  13.547  64.214  0.00  0.00     0.099 A 
HETATM   46  C   UNL N   1     -11.641  12.299  64.563  0.00  0.00     0.101 A 
HETATM   47  C   UNL N   1     -11.332  12.036  65.914  0.00  0.00     0.049 A 
BRANCH  45  48
HETATM   48  O   UNL N   1     -12.485  13.841  62.930  0.00  0.00    -0.358 OA
HETATM   49  H   UNL N   1     -12.873  14.688  62.669  0.00  0.00     0.218 HD
ENDBRANCH  45  48
BRANCH  46  50
HETATM   50  O   UNL N   1     -11.425  11.375  63.586  0.00  0.00    -0.353 OA
HETATM   51  C   UNL N   1     -10.196  10.841  63.248  0.00  0.00     0.210 C 
ENDBRANCH  46  50
ENDBRANCH   2  42
BRANCH   8  52
HETATM   52  O   UNL N   1      -6.186  12.635  67.357  0.00  0.00    -0.360 OA
HETATM   53  H   UNL N   1      -5.728  11.966  67.877  0.00  0.00     0.217 HD
ENDBRANCH   8  52
BRANCH  10  54
HETATM   54  O   UNL N   1      -7.136  17.107  68.748  0.00  0.00    -0.318 OA
BRANCH  54  55
HETATM   55  C   UNL N   1      -6.924  18.004  67.716  0.00  0.00     0.298 C 
HETATM   56  C   UNL N   1      -8.269  18.643  67.305  0.00  0.00     0.205 C 
HETATM   57  C   UNL N   1      -8.003  19.570  66.107  0.00  0.00     0.183 C 
HETATM   58  C   UNL N   1      -6.894  20.585  66.445  0.00  0.00     0.180 C 
HETATM   59  C   UNL N   1      -5.654  19.809  66.968  0.00  0.00     0.179 C 
HETATM   60  O   UNL N   1      -5.994  19.012  68.099  0.00  0.00    -0.348 OA
BRANCH  56  61
HETATM   61  O   UNL N   1      -8.899  19.325  68.368  0.00  0.00    -0.388 OA
HETATM   62  H   UNL N   1      -9.187  18.674  69.058  0.00  0.00     0.210 HD
ENDBRANCH  56  61
BRANCH  57  63
HETATM   63  O   UNL N   1      -9.186  20.216  65.717  0.00  0.00    -0.390 OA
HETATM   64  H   UNL N   1      -8.934  21.142  65.463  0.00  0.00     0.210 HD
ENDBRANCH  57  63
BRANCH  58  65
HETATM   65  O   UNL N   1      -7.357  21.495  67.411  0.00  0.00    -0.390 OA
HETATM   66  H   UNL N   1      -6.577  21.757  67.967  0.00  0.00     0.210 HD
ENDBRANCH  58  65
BRANCH  59  67
HETATM   67  C   UNL N   1      -4.519  20.774  67.339  0.00  0.00     0.198 C 
BRANCH  67  68
HETATM   68  O   UNL N   1      -4.749  21.341  68.601  0.00  0.00    -0.398 OA
HETATM   69  H   UNL N   1      -5.048  20.604  69.196  0.00  0.00     0.209 HD
ENDBRANCH  67  68
ENDBRANCH  59  67
ENDBRANCH  54  55
ENDBRANCH  10  54
TORSDOF 24
ENDMDL
MODEL 3
REMARK VINA RESULT:      -7.8      2.741     11.337
REMARK  24 active torsions:
REMARK  status: ('A' for Active; 'I' for Inactive)
REMARK    1  A    between atoms: C_2  and  C_44 
REMARK    2  A    between atoms: C_3  and  O_4 
REMARK    3  A    between atoms: C_5  and  O_6 
REMARK    4  A    between atoms: C_7  and  O_8 
REMARK    5  A    between atoms: C_9  and  O_10 
REMARK    6  A    between atoms: O_10  and  C_11 
REMARK    7  A    between atoms: C_12  and  C_35 
REMARK    8  A    between atoms: C_18  and  O_19 
REMARK    9  A    between atoms: C_21  and  O_22 
REMARK   10  A    between atoms: O_22  and  C_23 
REMARK   11  A    between atoms: C_25  and  C_32 
REMARK   12  A    between atoms: C_26  and  O_27 
REMARK   13  A    between atoms: C_28  and  O_29 
REMARK   14  A    between atoms: C_30  and  O_31 
REMARK   15  A    between atoms: C_32  and  O_33 
REMARK   16  A    between atoms: C_37  and  O_38 
REMARK   17  A    between atoms: C_40  and  O_41 
REMARK   18  A    between atoms: C_44  and  O_45 
REMARK   19  A    between atoms: O_45  and  C_46 
REMARK   20  A    between atoms: C_48  and  C_55 
REMARK   21  A    between atoms: C_49  and  O_50 
REMARK   22  A    between atoms: C_51  and  O_52 
REMARK   23  A    between atoms: C_53  and  O_54 
REMARK   24  A    between atoms: C_55  and  O_56 
ROOT
HETATM    1  C   UNL N   1      -9.487  15.946  68.118  0.00  0.00     0.233 C 
HETATM    2  C   UNL N   1     -10.834  15.219  67.879  0.00  0.00     0.199 C 
HETATM    3  O   UNL N   1     -10.564  14.151  67.022  0.00  0.00    -0.337 OA
HETATM    4  C   UNL N   1      -9.554  13.260  67.248  0.00  0.00     0.089 A 
HETATM    5  C   UNL N   1      -8.518  13.574  68.156  0.00  0.00     0.079 A 
HETATM    6  C   UNL N   1      -8.579  14.924  68.782  0.00  0.00     0.196 C 
HETATM    7  O   UNL N   1      -7.992  15.176  69.818  0.00  0.00    -0.289 OA
HETATM    8  C   UNL N   1      -7.515  12.603  68.426  0.00  0.00     0.085 A 
HETATM    9  C   UNL N   1      -7.577  11.359  67.788  0.00  0.00     0.074 A 
HETATM   10  C   UNL N   1      -8.606  11.059  66.875  0.00  0.00     0.077 A 
HETATM   11  C   UNL N   1      -9.580  12.024  66.601  0.00  0.00     0.074 A 
ENDROOT
BRANCH   1  12
HETATM   12  O   UNL N   1      -9.662  17.168  68.827  0.00  0.00    -0.343 OA
BRANCH  12  13
HETATM   13  C   UNL N   1      -9.056  18.285  68.190  0.00  0.00     0.292 C 
HETATM   14  O   UNL N   1      -7.741  17.959  67.746  0.00  0.00    -0.348 OA
HETATM   15  C   UNL N   1      -7.082  19.054  67.122  0.00  0.00     0.180 C 
HETATM   16  C   UNL N   1      -7.886  19.535  65.888  0.00  0.00     0.180 C 
HETATM   17  C   UNL N   1      -9.331  19.896  66.264  0.00  0.00     0.183 C 
HETATM   18  C   UNL N   1      -9.950  18.691  66.999  0.00  0.00     0.204 C 
BRANCH  15  19
HETATM   19  C   UNL N   1      -6.666  20.164  68.130  0.00  0.00     0.205 C 
BRANCH  19  20
HETATM   20  O   UNL N   1      -6.101  19.630  69.318  0.00  0.00    -0.356 OA
BRANCH  20  21
HETATM   21  C   UNL N   1      -5.175  20.516  69.922  0.00  0.00     0.291 C 
HETATM   22  C   UNL N   1      -5.159  20.225  71.443  0.00  0.00     0.204 C 
HETATM   23  C   UNL N   1      -4.071  21.056  72.160  0.00  0.00     0.183 C 
HETATM   24  C   UNL N   1      -2.729  20.869  71.417  0.00  0.00     0.180 C 
HETATM   25  C   UNL N   1      -2.912  21.143  69.897  0.00  0.00     0.179 C 
HETATM   26  O   UNL N   1      -3.890  20.255  69.381  0.00  0.00    -0.348 OA
BRANCH  22  27
HETATM   27  O   UNL N   1      -6.422  20.417  72.031  0.00  0.00    -0.388 OA
HETATM   28  H   UNL N   1      -6.308  20.371  73.016  0.00  0.00     0.210 HD
ENDBRANCH  22  27
BRANCH  23  29
HETATM   29  O   UNL N   1      -4.427  22.418  72.270  0.00  0.00    -0.390 OA
HETATM   30  H   UNL N   1      -4.473  22.673  73.224  0.00  0.00     0.210 HD
ENDBRANCH  23  29
BRANCH  24  31
HETATM   31  O   UNL N   1      -1.720  21.655  72.001  0.00  0.00    -0.390 OA
HETATM   32  H   UNL N   1      -1.255  22.140  71.270  0.00  0.00     0.210 HD
ENDBRANCH  24  31
BRANCH  25  33
HETATM   33  C   UNL N   1      -1.624  20.908  69.097  0.00  0.00     0.198 C 
BRANCH  33  34
HETATM   34  O   UNL N   1      -0.753  22.004  69.204  0.00  0.00    -0.398 OA
HETATM   35  H   UNL N   1       0.115  21.726  68.815  0.00  0.00     0.209 HD
ENDBRANCH  33  34
ENDBRANCH  25  33
ENDBRANCH  20  21
ENDBRANCH  19  20
ENDBRANCH  15  19
BRANCH  16  36
HETATM   36  O   UNL N   1      -7.255  20.615  65.251  0.00  0.00    -0.390 OA
HETATM   37  H   UNL N   1      -6.324  20.328  65.057  0.00  0.00     0.210 HD
ENDBRANCH  16  36
BRANCH  17  38
HETATM   38  O   UNL N   1      -9.383  21.034  67.086  0.00  0.00    -0.390 OA
HETATM   39  H   UNL N   1     -10.180  21.556  66.809  0.00  0.00     0.210 HD
ENDBRANCH  17  38
BRANCH  18  40
HETATM   40  O   UNL N   1     -11.238  19.005  67.463  0.00  0.00    -0.388 OA
HETATM   41  H   UNL N   1     -11.879  18.689  66.775  0.00  0.00     0.210 HD
ENDBRANCH  18  40
ENDBRANCH  12  13
ENDBRANCH   1  12
BRANCH   2  42
HETATM   42  C   UNL N   1     -11.557  14.700  69.140  0.00  0.00    -0.023 A 
HETATM   43  C   UNL N   1     -11.778  13.317  69.289  0.00  0.00     0.013 A 
HETATM   44  C   UNL N   1     -12.415  12.813  70.424  0.00  0.00     0.040 A 
HETATM   45  C   UNL N   1     -12.860  13.673  71.432  0.00  0.00     0.099 A 
HETATM   46  C   UNL N   1     -12.672  15.060  71.303  0.00  0.00     0.101 A 
HETATM   47  C   UNL N   1     -12.018  15.563  70.159  0.00  0.00     0.049 A 
BRANCH  45  48
HETATM   48  O   UNL N   1     -13.471  13.151  72.518  0.00  0.00    -0.358 OA
HETATM   49  H   UNL N   1     -14.106  13.653  73.047  0.00  0.00     0.218 HD
ENDBRANCH  45  48
BRANCH  46  50
HETATM   50  O   UNL N   1     -13.127  15.883  72.288  0.00  0.00    -0.353 OA
HETATM   51  C   UNL N   1     -12.445  16.192  73.449  0.00  0.00     0.210 C 
ENDBRANCH  46  50
ENDBRANCH   2  42
BRANCH   8  52
HETATM   52  O   UNL N   1      -6.484  12.822  69.271  0.00  0.00    -0.360 OA
HETATM   53  H   UNL N   1      -5.571  12.560  69.109  0.00  0.00     0.217 HD
ENDBRANCH   8  52
BRANCH  10  54
HETATM   54  O   UNL N   1      -8.720   9.840  66.280  0.00  0.00    -0.318 OA
BRANCH  54  55
HETATM   55  C   UNL N   1      -8.926   8.648  66.952  0.00  0.00     0.298 C 
HETATM   56  C   UNL N   1     -10.074   8.823  67.969  0.00  0.00     0.205 C 
HETATM   57  C   UNL N   1     -10.217   7.504  68.749  0.00  0.00     0.183 C 
HETATM   58  C   UNL N   1     -10.400   6.321  67.780  0.00  0.00     0.180 C 
HETATM   59  C   UNL N   1      -9.249   6.350  66.737  0.00  0.00     0.179 C 
HETATM   60  O   UNL N   1      -9.225   7.594  66.042  0.00  0.00    -0.348 OA
BRANCH  56  61
HETATM   61  O   UNL N   1     -11.289   9.208  67.363  0.00  0.00    -0.388 OA
HETATM   62  H   UNL N   1     -12.050   8.909  67.924  0.00  0.00     0.210 HD
ENDBRANCH  56  61
BRANCH  57  63
HETATM   63  O   UNL N   1     -11.280   7.588  69.661  0.00  0.00    -0.390 OA
HETATM   64  H   UNL N   1     -11.210   8.477  70.098  0.00  0.00     0.210 HD
ENDBRANCH  57  63
BRANCH  58  65
HETATM   65  O   UNL N   1     -11.651   6.412  67.144  0.00  0.00    -0.390 OA
HETATM   66  H   UNL N   1     -11.866   5.512  66.786  0.00  0.00     0.210 HD
ENDBRANCH  58  65
BRANCH  59  67
HETATM   67  C   UNL N   1      -9.391   5.200  65.730  0.00  0.00     0.198 C 
BRANCH  67  68
HETATM   68  O   UNL N   1     -10.256   4.215  66.227  0.00  0.00    -0.398 OA
HETATM   69  H   UNL N   1     -10.585   4.540  67.106  0.00  0.00     0.209 HD
ENDBRANCH  67  68
ENDBRANCH  59  67
ENDBRANCH  54  55
ENDBRANCH  10  54
TORSDOF 24
ENDMDL
MODEL 4
REMARK VINA RESULT:      -7.5      3.001     10.769
REMARK  24 active torsions:
REMARK  status: ('A' for Active; 'I' for Inactive)
REMARK    1  A    between atoms: C_2  and  C_44 
REMARK    2  A    between atoms: C_3  and  O_4 
REMARK    3  A    between atoms: C_5  and  O_6 
REMARK    4  A    between atoms: C_7  and  O_8 
REMARK    5  A    between atoms: C_9  and  O_10 
REMARK    6  A    between atoms: O_10  and  C_11 
REMARK    7  A    between atoms: C_12  and  C_35 
REMARK    8  A    between atoms: C_18  and  O_19 
REMARK    9  A    between atoms: C_21  and  O_22 
REMARK   10  A    between atoms: O_22  and  C_23 
REMARK   11  A    between atoms: C_25  and  C_32 
REMARK   12  A    between atoms: C_26  and  O_27 
REMARK   13  A    between atoms: C_28  and  O_29 
REMARK   14  A    between atoms: C_30  and  O_31 
REMARK   15  A    between atoms: C_32  and  O_33 
REMARK   16  A    between atoms: C_37  and  O_38 
REMARK   17  A    between atoms: C_40  and  O_41 
REMARK   18  A    between atoms: C_44  and  O_45 
REMARK   19  A    between atoms: O_45  and  C_46 
REMARK   20  A    between atoms: C_48  and  C_55 
REMARK   21  A    between atoms: C_49  and  O_50 
REMARK   22  A    between atoms: C_51  and  O_52 
REMARK   23  A    between atoms: C_53  and  O_54 
REMARK   24  A    between atoms: C_55  and  O_56 
ROOT
HETATM    1  C   UNL N   1      -9.747  16.056  68.005  0.00  0.00     0.233 C 
HETATM    2  C   UNL N   1     -11.158  15.431  67.864  0.00  0.00     0.199 C 
HETATM    3  O   UNL N   1     -11.051  14.420  66.908  0.00  0.00    -0.337 OA
HETATM    4  C   UNL N   1     -10.086  13.456  66.957  0.00  0.00     0.089 A 
HETATM    5  C   UNL N   1      -8.942  13.635  67.765  0.00  0.00     0.079 A 
HETATM    6  C   UNL N   1      -8.844  14.933  68.490  0.00  0.00     0.196 C 
HETATM    7  O   UNL N   1      -8.136  15.067  69.471  0.00  0.00    -0.289 OA
HETATM    8  C   UNL N   1      -7.983  12.588  67.853  0.00  0.00     0.085 A 
HETATM    9  C   UNL N   1      -8.195  11.404  67.137  0.00  0.00     0.074 A 
HETATM   10  C   UNL N   1      -9.333  11.239  66.324  0.00  0.00     0.077 A 
HETATM   11  C   UNL N   1     -10.263  12.278  66.229  0.00  0.00     0.074 A 
ENDROOT
BRANCH   1  12
HETATM   12  O   UNL N   1      -9.763  17.226  68.815  0.00  0.00    -0.343 OA
BRANCH  12  13
HETATM   13  C   UNL N   1      -9.122  18.343  68.212  0.00  0.00     0.292 C 
HETATM   14  O   UNL N   1      -7.815  17.991  67.764  0.00  0.00    -0.348 OA
HETATM   15  C   UNL N   1      -7.122  19.083  67.173  0.00  0.00     0.180 C 
HETATM   16  C   UNL N   1      -7.906  19.622  65.951  0.00  0.00     0.180 C 
HETATM   17  C   UNL N   1      -9.342  20.015  66.332  0.00  0.00     0.183 C 
HETATM   18  C   UNL N   1      -9.998  18.808  67.030  0.00  0.00     0.204 C 
BRANCH  15  19
HETATM   19  C   UNL N   1      -6.677  20.152  68.214  0.00  0.00     0.205 C 
BRANCH  19  20
HETATM   20  O   UNL N   1      -6.000  19.577  69.320  0.00  0.00    -0.356 OA
BRANCH  20  21
HETATM   21  C   UNL N   1      -5.100  20.485  69.934  0.00  0.00     0.291 C 
HETATM   22  C   UNL N   1      -5.121  20.217  71.460  0.00  0.00     0.204 C 
HETATM   23  C   UNL N   1      -4.061  21.074  72.190  0.00  0.00     0.183 C 
HETATM   24  C   UNL N   1      -2.699  20.893  71.485  0.00  0.00     0.180 C 
HETATM   25  C   UNL N   1      -2.846  21.140  69.956  0.00  0.00     0.179 C 
HETATM   26  O   UNL N   1      -3.799  20.232  69.431  0.00  0.00    -0.348 OA
BRANCH  22  27
HETATM   27  O   UNL N   1      -6.401  20.403  72.012  0.00  0.00    -0.388 OA
HETATM   28  H   UNL N   1      -6.300  20.456  72.998  0.00  0.00     0.210 HD
ENDBRANCH  22  27
BRANCH  23  29
HETATM   29  O   UNL N   1      -4.437  22.432  72.270  0.00  0.00    -0.390 OA
HETATM   30  H   UNL N   1      -4.211  22.890  71.424  0.00  0.00     0.210 HD
ENDBRANCH  23  29
BRANCH  24  31
HETATM   31  O   UNL N   1      -1.715  21.700  72.082  0.00  0.00    -0.390 OA
HETATM   32  H   UNL N   1      -2.049  22.635  72.078  0.00  0.00     0.210 HD
ENDBRANCH  24  31
BRANCH  25  33
HETATM   33  C   UNL N   1      -1.535  20.910  69.194  0.00  0.00     0.198 C 
BRANCH  33  34
HETATM   34  O   UNL N   1      -0.643  21.976  69.384  0.00  0.00    -0.398 OA
HETATM   35  H   UNL N   1       0.198  21.742  68.912  0.00  0.00     0.209 HD
ENDBRANCH  33  34
ENDBRANCH  25  33
ENDBRANCH  20  21
ENDBRANCH  19  20
ENDBRANCH  15  19
BRANCH  16  36
HETATM   36  O   UNL N   1      -7.240  20.701  65.346  0.00  0.00    -0.390 OA
HETATM   37  H   UNL N   1      -6.268  20.542  65.470  0.00  0.00     0.210 HD
ENDBRANCH  16  36
BRANCH  17  38
HETATM   38  O   UNL N   1      -9.364  21.130  67.186  0.00  0.00    -0.390 OA
HETATM   39  H   UNL N   1      -8.464  21.546  67.142  0.00  0.00     0.210 HD
ENDBRANCH  17  38
BRANCH  18  40
HETATM   40  O   UNL N   1     -11.279  19.147  67.498  0.00  0.00    -0.388 OA
HETATM   41  H   UNL N   1     -11.891  18.416  67.223  0.00  0.00     0.210 HD
ENDBRANCH  18  40
ENDBRANCH  12  13
ENDBRANCH   1  12
BRANCH   2  42
HETATM   42  C   UNL N   1     -11.777  14.858  69.156  0.00  0.00    -0.023 A 
HETATM   43  C   UNL N   1     -12.298  15.741  70.122  0.00  0.00     0.013 A 
HETATM   44  C   UNL N   1     -12.880  15.255  71.295  0.00  0.00     0.040 A 
HETATM   45  C   UNL N   1     -12.943  13.882  71.542  0.00  0.00     0.099 A 
HETATM   46  C   UNL N   1     -12.414  12.976  70.606  0.00  0.00     0.101 A 
HETATM   47  C   UNL N   1     -11.837  13.471  69.418  0.00  0.00     0.049 A 
BRANCH  45  48
HETATM   48  O   UNL N   1     -13.514  13.446  72.686  0.00  0.00    -0.358 OA
HETATM   49  H   UNL N   1     -13.179  12.681  73.174  0.00  0.00     0.218 HD
ENDBRANCH  45  48
BRANCH  46  50
HETATM   50  O   UNL N   1     -12.470  11.641  70.872  0.00  0.00    -0.353 OA
HETATM   51  C   UNL N   1     -11.711  10.670  70.250  0.00  0.00     0.210 C 
ENDBRANCH  46  50
ENDBRANCH   2  42
BRANCH   8  52
HETATM   52  O   UNL N   1      -6.856  12.678  68.593  0.00  0.00    -0.360 OA
HETATM   53  H   UNL N   1      -6.320  13.473  68.688  0.00  0.00     0.217 HD
ENDBRANCH   8  52
BRANCH  10  54
HETATM   54  O   UNL N   1      -9.591  10.080  65.659  0.00  0.00    -0.318 OA
BRANCH  54  55
HETATM   55  C   UNL N   1      -8.880   9.621  64.563  0.00  0.00     0.298 C 
HETATM   56  C   UNL N   1      -9.599  10.052  63.266  0.00  0.00     0.205 C 
HETATM   57  C   UNL N   1      -8.822   9.457  62.078  0.00  0.00     0.183 C 
HETATM   58  C   UNL N   1      -7.338   9.861  62.147  0.00  0.00     0.180 C 
HETATM   59  C   UNL N   1      -6.785   9.488  63.550  0.00  0.00     0.179 C 
HETATM   60  O   UNL N   1      -7.545  10.117  64.578  0.00  0.00    -0.348 OA
BRANCH  56  61
HETATM   61  O   UNL N   1      -9.737  11.452  63.155  0.00  0.00    -0.388 OA
HETATM   62  H   UNL N   1     -10.526  11.751  63.676  0.00  0.00     0.210 HD
ENDBRANCH  56  61
BRANCH  57  63
HETATM   63  O   UNL N   1      -9.406   9.854  60.865  0.00  0.00    -0.390 OA
HETATM   64  H   UNL N   1      -8.659  10.071  60.249  0.00  0.00     0.210 HD
ENDBRANCH  57  63
BRANCH  58  65
HETATM   65  O   UNL N   1      -7.206  11.240  61.910  0.00  0.00    -0.390 OA
HETATM   66  H   UNL N   1      -6.876  11.350  60.980  0.00  0.00     0.210 HD
ENDBRANCH  58  65
BRANCH  59  67
HETATM   67  C   UNL N   1      -5.309   9.886  63.682  0.00  0.00     0.198 C 
BRANCH  67  68
HETATM   68  O   UNL N   1      -5.194  11.207  64.139  0.00  0.00    -0.398 OA
HETATM   69  H   UNL N   1      -5.399  11.796  63.366  0.00  0.00     0.209 HD
ENDBRANCH  67  68
ENDBRANCH  59  67
ENDBRANCH  54  55
ENDBRANCH  10  54
TORSDOF 24
ENDMDL
MODEL 5
REMARK VINA RESULT:      -7.5      2.318      5.286
REMARK  24 active torsions:
REMARK  status: ('A' for Active; 'I' for Inactive)
REMARK    1  A    between atoms: C_2  and  C_44 
REMARK    2  A    between atoms: C_3  and  O_4 
REMARK    3  A    between atoms: C_5  and  O_6 
REMARK    4  A    between atoms: C_7  and  O_8 
REMARK    5  A    between atoms: C_9  and  O_10 
REMARK    6  A    between atoms: O_10  and  C_11 
REMARK    7  A    between atoms: C_12  and  C_35 
REMARK    8  A    between atoms: C_18  and  O_19 
REMARK    9  A    between atoms: C_21  and  O_22 
REMARK   10  A    between atoms: O_22  and  C_23 
REMARK   11  A    between atoms: C_25  and  C_32 
REMARK   12  A    between atoms: C_26  and  O_27 
REMARK   13  A    between atoms: C_28  and  O_29 
REMARK   14  A    between atoms: C_30  and  O_31 
REMARK   15  A    between atoms: C_32  and  O_33 
REMARK   16  A    between atoms: C_37  and  O_38 
REMARK   17  A    between atoms: C_40  and  O_41 
REMARK   18  A    between atoms: C_44  and  O_45 
REMARK   19  A    between atoms: O_45  and  C_46 
REMARK   20  A    between atoms: C_48  and  C_55 
REMARK   21  A    between atoms: C_49  and  O_50 
REMARK   22  A    between atoms: C_51  and  O_52 
REMARK   23  A    between atoms: C_53  and  O_54 
REMARK   24  A    between atoms: C_55  and  O_56 
ROOT
HETATM    1  C   UNL N   1     -10.036  13.974  66.681  0.00  0.00     0.233 C 
HETATM    2  C   UNL N   1      -9.532  14.189  68.130  0.00  0.00     0.199 C 
HETATM    3  O   UNL N   1      -8.547  15.175  68.068  0.00  0.00    -0.337 OA
HETATM    4  C   UNL N   1      -8.733  16.366  67.427  0.00  0.00     0.089 A 
HETATM    5  C   UNL N   1      -9.789  16.519  66.501  0.00  0.00     0.079 A 
HETATM    6  C   UNL N   1     -10.618  15.308  66.243  0.00  0.00     0.196 C 
HETATM    7  O   UNL N   1     -11.740  15.388  65.778  0.00  0.00    -0.289 OA
HETATM    8  C   UNL N   1     -10.005  17.788  65.898  0.00  0.00     0.085 A 
HETATM    9  C   UNL N   1      -9.167  18.858  66.235  0.00  0.00     0.074 A 
HETATM   10  C   UNL N   1      -8.110  18.694  67.151  0.00  0.00     0.077 A 
HETATM   11  C   UNL N   1      -7.893  17.439  67.727  0.00  0.00     0.074 A 
ENDROOT
BRANCH   1  12
HETATM   12  O   UNL N   1     -10.912  12.857  66.583  0.00  0.00    -0.343 OA
BRANCH  12  13
HETATM   13  C   UNL N   1     -10.255  11.605  66.730  0.00  0.00     0.292 C 
HETATM   14  O   UNL N   1     -10.976  10.760  67.623  0.00  0.00    -0.348 OA
HETATM   15  C   UNL N   1     -10.345   9.501  67.822  0.00  0.00     0.180 C 
HETATM   16  C   UNL N   1     -10.206   8.748  66.476  0.00  0.00     0.180 C 
HETATM   17  C   UNL N   1      -9.453   9.590  65.435  0.00  0.00     0.183 C 
HETATM   18  C   UNL N   1     -10.151  10.960  65.332  0.00  0.00     0.204 C 
BRANCH  15  19
HETATM   19  C   UNL N   1      -9.046   9.604  68.674  0.00  0.00     0.205 C 
BRANCH  19  20
HETATM   20  O   UNL N   1      -9.295   9.434  70.061  0.00  0.00    -0.356 OA
BRANCH  20  21
HETATM   21  C   UNL N   1     -10.194   8.370  70.322  0.00  0.00     0.291 C 
HETATM   22  C   UNL N   1      -9.475   7.355  71.246  0.00  0.00     0.204 C 
HETATM   23  C   UNL N   1     -10.435   6.229  71.692  0.00  0.00     0.183 C 
HETATM   24  C   UNL N   1     -11.726   6.865  72.253  0.00  0.00     0.180 C 
HETATM   25  C   UNL N   1     -12.302   7.898  71.241  0.00  0.00     0.179 C 
HETATM   26  O   UNL N   1     -11.327   8.896  70.994  0.00  0.00    -0.348 OA
BRANCH  22  27
HETATM   27  O   UNL N   1      -8.311   6.833  70.654  0.00  0.00    -0.388 OA
HETATM   28  H   UNL N   1      -7.533   7.159  71.178  0.00  0.00     0.210 HD
ENDBRANCH  22  27
BRANCH  23  29
HETATM   29  O   UNL N   1     -10.708   5.317  70.650  0.00  0.00    -0.390 OA
HETATM   30  H   UNL N   1     -11.599   4.912  70.786  0.00  0.00     0.210 HD
ENDBRANCH  23  29
BRANCH  24  31
HETATM   31  O   UNL N   1     -12.655   5.876  72.618  0.00  0.00    -0.390 OA
HETATM   32  H   UNL N   1     -12.849   5.986  73.585  0.00  0.00     0.210 HD
ENDBRANCH  24  31
BRANCH  25  33
HETATM   33  C   UNL N   1     -13.551   8.611  71.774  0.00  0.00     0.198 C 
BRANCH  33  34
HETATM   34  O   UNL N   1     -13.543   8.668  73.177  0.00  0.00    -0.398 OA
HETATM   35  H   UNL N   1     -13.484   9.626  73.430  0.00  0.00     0.209 HD
ENDBRANCH  33  34
ENDBRANCH  25  33
ENDBRANCH  20  21
ENDBRANCH  19  20
ENDBRANCH  15  19
BRANCH  16  36
HETATM   36  O   UNL N   1      -9.588   7.499  66.645  0.00  0.00    -0.390 OA
HETATM   37  H   UNL N   1     -10.208   6.820  66.271  0.00  0.00     0.210 HD
ENDBRANCH  16  36
BRANCH  17  38
HETATM   38  O   UNL N   1      -8.105   9.767  65.790  0.00  0.00    -0.390 OA
HETATM   39  H   UNL N   1      -7.655  10.190  65.013  0.00  0.00     0.210 HD
ENDBRANCH  17  38
BRANCH  18  40
HETATM   40  O   UNL N   1      -9.439  11.812  64.471  0.00  0.00    -0.388 OA
HETATM   41  H   UNL N   1     -10.106  12.266  63.894  0.00  0.00     0.210 HD
ENDBRANCH  18  40
ENDBRANCH  12  13
ENDBRANCH   1  12
BRANCH   2  42
HETATM   42  C   UNL N   1     -10.604  14.593  69.166  0.00  0.00    -0.023 A 
HETATM   43  C   UNL N   1     -10.616  15.909  69.668  0.00  0.00     0.013 A 
HETATM   44  C   UNL N   1     -11.580  16.312  70.594  0.00  0.00     0.040 A 
HETATM   45  C   UNL N   1     -12.546  15.412  71.052  0.00  0.00     0.099 A 
HETATM   46  C   UNL N   1     -12.548  14.086  70.585  0.00  0.00     0.101 A 
HETATM   47  C   UNL N   1     -11.578  13.687  69.642  0.00  0.00     0.049 A 
BRANCH  45  48
HETATM   48  O   UNL N   1     -13.465  15.836  71.947  0.00  0.00    -0.358 OA
HETATM   49  H   UNL N   1     -13.281  16.536  72.588  0.00  0.00     0.218 HD
ENDBRANCH  45  48
BRANCH  46  50
HETATM   50  O   UNL N   1     -13.487  13.220  71.056  0.00  0.00    -0.353 OA
HETATM   51  C   UNL N   1     -13.264  12.233  71.997  0.00  0.00     0.210 C 
ENDBRANCH  46  50
ENDBRANCH   2  42
BRANCH   8  52
HETATM   52  O   UNL N   1     -10.983  18.020  64.995  0.00  0.00    -0.360 OA
HETATM   53  H   UNL N   1     -11.874  18.316  65.210  0.00  0.00     0.217 HD
ENDBRANCH   8  52
BRANCH  10  54
HETATM   54  O   UNL N   1      -7.313  19.728  67.536  0.00  0.00    -0.318 OA
BRANCH  54  55
HETATM   55  C   UNL N   1      -6.088  19.591  68.166  0.00  0.00     0.298 C 
HETATM   56  C   UNL N   1      -5.074  20.571  67.537  0.00  0.00     0.205 C 
HETATM   57  C   UNL N   1      -3.710  20.331  68.207  0.00  0.00     0.183 C 
HETATM   58  C   UNL N   1      -3.835  20.440  69.739  0.00  0.00     0.180 C 
HETATM   59  C   UNL N   1      -4.978  19.501  70.212  0.00  0.00     0.179 C 
HETATM   60  O   UNL N   1      -6.204  19.828  69.565  0.00  0.00    -0.348 OA
BRANCH  56  61
HETATM   61  O   UNL N   1      -5.480  21.919  67.639  0.00  0.00    -0.388 OA
HETATM   62  H   UNL N   1      -5.761  22.250  66.747  0.00  0.00     0.210 HD
ENDBRANCH  56  61
BRANCH  57  63
HETATM   63  O   UNL N   1      -2.755  21.229  67.706  0.00  0.00    -0.390 OA
HETATM   64  H   UNL N   1      -1.873  20.923  68.044  0.00  0.00     0.210 HD
ENDBRANCH  57  63
BRANCH  58  65
HETATM   65  O   UNL N   1      -4.100  21.772  70.103  0.00  0.00    -0.390 OA
HETATM   66  H   UNL N   1      -4.192  22.294  69.265  0.00  0.00     0.210 HD
ENDBRANCH  58  65
BRANCH  59  67
HETATM   67  C   UNL N   1      -5.160  19.582  71.734  0.00  0.00     0.198 C 
BRANCH  67  68
HETATM   68  O   UNL N   1      -3.998  20.077  72.343  0.00  0.00    -0.398 OA
HETATM   69  H   UNL N   1      -3.230  19.638  71.893  0.00  0.00     0.209 HD
ENDBRANCH  67  68
ENDBRANCH  59  67
ENDBRANCH  54  55
ENDBRANCH  10  54
TORSDOF 24
ENDMDL
MODEL 6
REMARK VINA RESULT:      -7.5      2.583      5.637
REMARK  24 active torsions:
REMARK  status: ('A' for Active; 'I' for Inactive)
REMARK    1  A    between atoms: C_2  and  C_44 
REMARK    2  A    between atoms: C_3  and  O_4 
REMARK    3  A    between atoms: C_5  and  O_6 
REMARK    4  A    between atoms: C_7  and  O_8 
REMARK    5  A    between atoms: C_9  and  O_10 
REMARK    6  A    between atoms: O_10  and  C_11 
REMARK    7  A    between atoms: C_12  and  C_35 
REMARK    8  A    between atoms: C_18  and  O_19 
REMARK    9  A    between atoms: C_21  and  O_22 
REMARK   10  A    between atoms: O_22  and  C_23 
REMARK   11  A    between atoms: C_25  and  C_32 
REMARK   12  A    between atoms: C_26  and  O_27 
REMARK   13  A    between atoms: C_28  and  O_29 
REMARK   14  A    between atoms: C_30  and  O_31 
REMARK   15  A    between atoms: C_32  and  O_33 
REMARK   16  A    between atoms: C_37  and  O_38 
REMARK   17  A    between atoms: C_40  and  O_41 
REMARK   18  A    between atoms: C_44  and  O_45 
REMARK   19  A    between atoms: O_45  and  C_46 
REMARK   20  A    between atoms: C_48  and  C_55 
REMARK   21  A    between atoms: C_49  and  O_50 
REMARK   22  A    between atoms: C_51  and  O_52 
REMARK   23  A    between atoms: C_53  and  O_54 
REMARK   24  A    between atoms: C_55  and  O_56 
ROOT
HETATM    1  C   UNL N   1     -10.111  13.933  67.275  0.00  0.00     0.233 C 
HETATM    2  C   UNL N   1      -9.832  14.106  68.789  0.00  0.00     0.199 C 
HETATM    3  O   UNL N   1      -8.802  15.041  68.900  0.00  0.00    -0.337 OA
HETATM    4  C   UNL N   1      -8.827  16.248  68.261  0.00  0.00     0.089 A 
HETATM    5  C   UNL N   1      -9.716  16.464  67.184  0.00  0.00     0.079 A 
HETATM    6  C   UNL N   1     -10.552  15.300  66.777  0.00  0.00     0.196 C 
HETATM    7  O   UNL N   1     -11.582  15.442  66.144  0.00  0.00    -0.289 OA
HETATM    8  C   UNL N   1      -9.773  17.749  66.578  0.00  0.00     0.085 A 
HETATM    9  C   UNL N   1      -8.948  18.771  67.062  0.00  0.00     0.074 A 
HETATM   10  C   UNL N   1      -8.056  18.543  68.128  0.00  0.00     0.077 A 
HETATM   11  C   UNL N   1      -7.994  17.273  68.708  0.00  0.00     0.074 A 
ENDROOT
BRANCH   1  12
HETATM   12  O   UNL N   1     -11.015  12.863  67.020  0.00  0.00    -0.343 OA
BRANCH  12  13
HETATM   13  C   UNL N   1     -10.491  11.585  67.360  0.00  0.00     0.292 C 
HETATM   14  O   UNL N   1     -11.509  10.757  67.916  0.00  0.00    -0.348 OA
HETATM   15  C   UNL N   1     -11.030   9.473  68.295  0.00  0.00     0.180 C 
HETATM   16  C   UNL N   1     -10.443   8.732  67.068  0.00  0.00     0.180 C 
HETATM   17  C   UNL N   1      -9.343   9.559  66.385  0.00  0.00     0.183 C 
HETATM   18  C   UNL N   1      -9.916  10.955  66.075  0.00  0.00     0.204 C 
BRANCH  15  19
HETATM   19  C   UNL N   1     -10.118   9.516  69.556  0.00  0.00     0.205 C 
BRANCH  19  20
HETATM   20  O   UNL N   1     -10.717  10.222  70.632  0.00  0.00    -0.356 OA
BRANCH  20  21
HETATM   21  C   UNL N   1     -11.509   9.383  71.454  0.00  0.00     0.291 C 
HETATM   22  C   UNL N   1     -12.998   9.664  71.128  0.00  0.00     0.204 C 
HETATM   23  C   UNL N   1     -13.929   8.690  71.886  0.00  0.00     0.183 C 
HETATM   24  C   UNL N   1     -13.441   7.244  71.645  0.00  0.00     0.180 C 
HETATM   25  C   UNL N   1     -11.922   7.128  71.961  0.00  0.00     0.179 C 
HETATM   26  O   UNL N   1     -11.207   8.033  71.138  0.00  0.00    -0.348 OA
BRANCH  22  27
HETATM   27  O   UNL N   1     -13.348  11.004  71.374  0.00  0.00    -0.388 OA
HETATM   28  H   UNL N   1     -14.332  11.040  71.503  0.00  0.00     0.210 HD
ENDBRANCH  22  27
BRANCH  23  29
HETATM   29  O   UNL N   1     -14.014   8.994  73.261  0.00  0.00    -0.390 OA
HETATM   30  H   UNL N   1     -14.926   9.311  73.476  0.00  0.00     0.210 HD
ENDBRANCH  23  29
BRANCH  24  31
HETATM   31  O   UNL N   1     -14.225   6.325  72.363  0.00  0.00    -0.390 OA
HETATM   32  H   UNL N   1     -15.149   6.684  72.405  0.00  0.00     0.210 HD
ENDBRANCH  24  31
BRANCH  25  33
HETATM   33  C   UNL N   1     -11.366   5.726  71.677  0.00  0.00     0.198 C 
BRANCH  33  34
HETATM   34  O   UNL N   1     -11.451   4.907  72.813  0.00  0.00    -0.398 OA
HETATM   35  H   UNL N   1     -11.081   5.424  73.575  0.00  0.00     0.209 HD
ENDBRANCH  33  34
ENDBRANCH  25  33
ENDBRANCH  20  21
ENDBRANCH  19  20
ENDBRANCH  15  19
BRANCH  16  36
HETATM   36  O   UNL N   1      -9.964   7.459  67.415  0.00  0.00    -0.390 OA
HETATM   37  H   UNL N   1      -9.564   7.541  68.320  0.00  0.00     0.210 HD
ENDBRANCH  16  36
BRANCH  17  38
HETATM   38  O   UNL N   1      -8.206   9.681  67.201  0.00  0.00    -0.390 OA
HETATM   39  H   UNL N   1      -7.703  10.474  66.881  0.00  0.00     0.210 HD
ENDBRANCH  17  38
BRANCH  18  40
HETATM   40  O   UNL N   1      -8.917  11.791  65.546  0.00  0.00    -0.388 OA
HETATM   41  H   UNL N   1      -8.893  11.630  64.567  0.00  0.00     0.210 HD
ENDBRANCH  18  40
ENDBRANCH  12  13
ENDBRANCH   1  12
BRANCH   2  42
HETATM   42  C   UNL N   1     -11.032  14.553  69.652  0.00  0.00    -0.023 A 
HETATM   43  C   UNL N   1     -12.319  14.069  69.347  0.00  0.00     0.013 A 
HETATM   44  C   UNL N   1     -13.423  14.441  70.117  0.00  0.00     0.040 A 
HETATM   45  C   UNL N   1     -13.275  15.314  71.198  0.00  0.00     0.099 A 
HETATM   46  C   UNL N   1     -12.006  15.829  71.515  0.00  0.00     0.101 A 
HETATM   47  C   UNL N   1     -10.892  15.442  70.741  0.00  0.00     0.049 A 
BRANCH  45  48
HETATM   48  O   UNL N   1     -14.365  15.652  71.922  0.00  0.00    -0.358 OA
HETATM   49  H   UNL N   1     -14.739  15.070  72.599  0.00  0.00     0.218 HD
ENDBRANCH  45  48
BRANCH  46  50
HETATM   50  O   UNL N   1     -11.885  16.691  72.562  0.00  0.00    -0.353 OA
HETATM   51  C   UNL N   1     -12.187  16.398  73.878  0.00  0.00     0.210 C 
ENDBRANCH  46  50
ENDBRANCH   2  42
BRANCH   8  52
HETATM   52  O   UNL N   1     -10.585  18.040  65.538  0.00  0.00    -0.360 OA
HETATM   53  H   UNL N   1     -10.991  18.899  65.378  0.00  0.00     0.217 HD
ENDBRANCH   8  52
BRANCH  10  54
HETATM   54  O   UNL N   1      -7.281  19.532  68.653  0.00  0.00    -0.318 OA
BRANCH  54  55
HETATM   55  C   UNL N   1      -5.935  19.407  68.949  0.00  0.00     0.298 C 
HETATM   56  C   UNL N   1      -5.105  19.598  67.661  0.00  0.00     0.205 C 
HETATM   57  C   UNL N   1      -3.625  19.374  68.017  0.00  0.00     0.183 C 
HETATM   58  C   UNL N   1      -3.206  20.287  69.184  0.00  0.00     0.180 C 
HETATM   59  C   UNL N   1      -4.205  20.085  70.356  0.00  0.00     0.179 C 
HETATM   60  O   UNL N   1      -5.540  20.354  69.937  0.00  0.00    -0.348 OA
BRANCH  56  61
HETATM   61  O   UNL N   1      -5.315  20.855  67.055  0.00  0.00    -0.388 OA
HETATM   62  H   UNL N   1      -5.236  20.768  66.071  0.00  0.00     0.210 HD
ENDBRANCH  56  61
BRANCH  57  63
HETATM   63  O   UNL N   1      -2.815  19.580  66.889  0.00  0.00    -0.390 OA
HETATM   64  H   UNL N   1      -2.937  20.528  66.622  0.00  0.00     0.210 HD
ENDBRANCH  57  63
BRANCH  58  65
HETATM   65  O   UNL N   1      -3.197  21.628  68.763  0.00  0.00    -0.390 OA
HETATM   66  H   UNL N   1      -3.332  21.629  67.780  0.00  0.00     0.210 HD
ENDBRANCH  58  65
BRANCH  59  67
HETATM   67  C   UNL N   1      -3.846  20.987  71.545  0.00  0.00     0.198 C 
BRANCH  67  68
HETATM   68  O   UNL N   1      -3.431  20.215  72.640  0.00  0.00    -0.398 OA
HETATM   69  H   UNL N   1      -3.337  20.837  73.409  0.00  0.00     0.209 HD
ENDBRANCH  67  68
ENDBRANCH  59  67
ENDBRANCH  54  55
ENDBRANCH  10  54
TORSDOF 24
ENDMDL
MODEL 7
REMARK VINA RESULT:      -7.4      4.086     10.255
REMARK  24 active torsions:
REMARK  status: ('A' for Active; 'I' for Inactive)
REMARK    1  A    between atoms: C_2  and  C_44 
REMARK    2  A    between atoms: C_3  and  O_4 
REMARK    3  A    between atoms: C_5  and  O_6 
REMARK    4  A    between atoms: C_7  and  O_8 
REMARK    5  A    between atoms: C_9  and  O_10 
REMARK    6  A    between atoms: O_10  and  C_11 
REMARK    7  A    between atoms: C_12  and  C_35 
REMARK    8  A    between atoms: C_18  and  O_19 
REMARK    9  A    between atoms: C_21  and  O_22 
REMARK   10  A    between atoms: O_22  and  C_23 
REMARK   11  A    between atoms: C_25  and  C_32 
REMARK   12  A    between atoms: C_26  and  O_27 
REMARK   13  A    between atoms: C_28  and  O_29 
REMARK   14  A    between atoms: C_30  and  O_31 
REMARK   15  A    between atoms: C_32  and  O_33 
REMARK   16  A    between atoms: C_37  and  O_38 
REMARK   17  A    between atoms: C_40  and  O_41 
REMARK   18  A    between atoms: C_44  and  O_45 
REMARK   19  A    between atoms: O_45  and  C_46 
REMARK   20  A    between atoms: C_48  and  C_55 
REMARK   21  A    between atoms: C_49  and  O_50 
REMARK   22  A    between atoms: C_51  and  O_52 
REMARK   23  A    between atoms: C_53  and  O_54 
REMARK   24  A    between atoms: C_55  and  O_56 
ROOT
HETATM    1  C   UNL N   1      -5.591  19.739  68.018  0.00  0.00     0.233 C 
HETATM    2  C   UNL N   1      -5.168  18.734  66.917  0.00  0.00     0.199 C 
HETATM    3  O   UNL N   1      -6.179  17.776  66.843  0.00  0.00    -0.337 OA
HETATM    4  C   UNL N   1      -7.501  18.101  66.734  0.00  0.00     0.089 A 
HETATM    5  C   UNL N   1      -7.939  19.408  67.045  0.00  0.00     0.079 A 
HETATM    6  C   UNL N   1      -6.897  20.351  67.539  0.00  0.00     0.196 C 
HETATM    7  O   UNL N   1      -7.051  21.558  67.489  0.00  0.00    -0.289 OA
HETATM    8  C   UNL N   1      -9.308  19.743  66.859  0.00  0.00     0.085 A 
HETATM    9  C   UNL N   1     -10.190  18.772  66.370  0.00  0.00     0.074 A 
HETATM   10  C   UNL N   1      -9.747  17.469  66.074  0.00  0.00     0.077 A 
HETATM   11  C   UNL N   1      -8.403  17.142  66.275  0.00  0.00     0.074 A 
ENDROOT
BRANCH   1  12
HETATM   12  O   UNL N   1      -4.552  20.663  68.322  0.00  0.00    -0.343 OA
BRANCH  12  13
HETATM   13  C   UNL N   1      -3.658  20.202  69.327  0.00  0.00     0.292 C 
HETATM   14  O   UNL N   1      -2.447  19.728  68.744  0.00  0.00    -0.348 OA
HETATM   15  C   UNL N   1      -1.526  19.232  69.708  0.00  0.00     0.180 C 
HETATM   16  C   UNL N   1      -1.154  20.345  70.719  0.00  0.00     0.180 C 
HETATM   17  C   UNL N   1      -2.403  20.935  71.392  0.00  0.00     0.183 C 
HETATM   18  C   UNL N   1      -3.378  21.379  70.285  0.00  0.00     0.204 C 
BRANCH  15  19
HETATM   19  C   UNL N   1      -1.974  17.877  70.331  0.00  0.00     0.205 C 
BRANCH  19  20
HETATM   20  O   UNL N   1      -2.287  16.907  69.343  0.00  0.00    -0.356 OA
BRANCH  20  21
HETATM   21  C   UNL N   1      -3.548  16.300  69.563  0.00  0.00     0.291 C 
HETATM   22  C   UNL N   1      -3.779  15.261  68.438  0.00  0.00     0.204 C 
HETATM   23  C   UNL N   1      -5.075  14.453  68.681  0.00  0.00     0.183 C 
HETATM   24  C   UNL N   1      -5.056  13.902  70.124  0.00  0.00     0.180 C 
HETATM   25  C   UNL N   1      -4.761  15.047  71.135  0.00  0.00     0.179 C 
HETATM   26  O   UNL N   1      -3.512  15.636  70.815  0.00  0.00    -0.348 OA
BRANCH  22  27
HETATM   27  O   UNL N   1      -3.775  15.853  67.162  0.00  0.00    -0.388 OA
HETATM   28  H   UNL N   1      -4.082  15.170  66.511  0.00  0.00     0.210 HD
ENDBRANCH  22  27
BRANCH  23  29
HETATM   29  O   UNL N   1      -6.234  15.215  68.423  0.00  0.00    -0.390 OA
HETATM   30  H   UNL N   1      -7.036  14.645  68.520  0.00  0.00     0.210 HD
ENDBRANCH  23  29
BRANCH  24  31
HETATM   31  O   UNL N   1      -6.244  13.208  70.410  0.00  0.00    -0.390 OA
HETATM   32  H   UNL N   1      -6.308  12.445  69.777  0.00  0.00     0.210 HD
ENDBRANCH  24  31
BRANCH  25  33
HETATM   33  C   UNL N   1      -4.666  14.546  72.582  0.00  0.00     0.198 C 
BRANCH  33  34
HETATM   34  O   UNL N   1      -5.862  13.931  72.986  0.00  0.00    -0.398 OA
HETATM   35  H   UNL N   1      -5.681  13.483  73.852  0.00  0.00     0.209 HD
ENDBRANCH  33  34
ENDBRANCH  25  33
ENDBRANCH  20  21
ENDBRANCH  19  20
ENDBRANCH  15  19
BRANCH  16  36
HETATM   36  O   UNL N   1      -0.243  19.882  71.683  0.00  0.00    -0.390 OA
HETATM   37  H   UNL N   1       0.656  19.910  71.262  0.00  0.00     0.210 HD
ENDBRANCH  16  36
BRANCH  17  38
HETATM   38  O   UNL N   1      -3.029  19.999  72.232  0.00  0.00    -0.390 OA
HETATM   39  H   UNL N   1      -3.772  19.595  71.713  0.00  0.00     0.210 HD
ENDBRANCH  17  38
BRANCH  18  40
HETATM   40  O   UNL N   1      -4.587  21.828  70.844  0.00  0.00    -0.388 OA
HETATM   41  H   UNL N   1      -4.355  22.515  71.522  0.00  0.00     0.210 HD
ENDBRANCH  18  40
ENDBRANCH  12  13
ENDBRANCH   1  12
BRANCH   2  42
HETATM   42  C   UNL N   1      -4.918  19.331  65.516  0.00  0.00    -0.023 A 
HETATM   43  C   UNL N   1      -5.458  18.688  64.385  0.00  0.00     0.013 A 
HETATM   44  C   UNL N   1      -5.264  19.210  63.105  0.00  0.00     0.040 A 
HETATM   45  C   UNL N   1      -4.517  20.376  62.917  0.00  0.00     0.099 A 
HETATM   46  C   UNL N   1      -3.948  21.030  64.024  0.00  0.00     0.101 A 
HETATM   47  C   UNL N   1      -4.156  20.504  65.316  0.00  0.00     0.049 A 
BRANCH  45  48
HETATM   48  O   UNL N   1      -4.350  20.854  61.665  0.00  0.00    -0.358 OA
HETATM   49  H   UNL N   1      -4.832  21.625  61.335  0.00  0.00     0.218 HD
ENDBRANCH  45  48
BRANCH  46  50
HETATM   50  O   UNL N   1      -3.210  22.155  63.819  0.00  0.00    -0.353 OA
HETATM   51  C   UNL N   1      -2.638  22.928  64.812  0.00  0.00     0.210 C 
ENDBRANCH  46  50
ENDBRANCH   2  42
BRANCH   8  52
HETATM   52  O   UNL N   1      -9.815  20.964  67.141  0.00  0.00    -0.360 OA
HETATM   53  H   UNL N   1      -9.854  21.702  66.523  0.00  0.00     0.217 HD
ENDBRANCH   8  52
BRANCH  10  54
HETATM   54  O   UNL N   1     -10.571  16.521  65.548  0.00  0.00    -0.318 OA
BRANCH  54  55
HETATM   55  C   UNL N   1     -10.335  15.158  65.590  0.00  0.00     0.298 C 
HETATM   56  C   UNL N   1     -10.621  14.630  67.013  0.00  0.00     0.205 C 
HETATM   57  C   UNL N   1     -10.272  13.131  67.037  0.00  0.00     0.183 C 
HETATM   58  C   UNL N   1     -11.022  12.384  65.918  0.00  0.00     0.180 C 
HETATM   59  C   UNL N   1     -10.748  13.104  64.569  0.00  0.00     0.179 C 
HETATM   60  O   UNL N   1     -11.140  14.472  64.636  0.00  0.00    -0.348 OA
BRANCH  56  61
HETATM   61  O   UNL N   1     -11.949  14.866  67.428  0.00  0.00    -0.388 OA
HETATM   62  H   UNL N   1     -12.533  14.971  66.634  0.00  0.00     0.210 HD
ENDBRANCH  56  61
BRANCH  57  63
HETATM   63  O   UNL N   1     -10.556  12.584  68.298  0.00  0.00    -0.390 OA
HETATM   64  H   UNL N   1     -11.384  12.047  68.194  0.00  0.00     0.210 HD
ENDBRANCH  57  63
BRANCH  58  65
HETATM   65  O   UNL N   1     -12.399  12.360  66.199  0.00  0.00    -0.390 OA
HETATM   66  H   UNL N   1     -12.826  11.766  65.528  0.00  0.00     0.210 HD
ENDBRANCH  58  65
BRANCH  59  67
HETATM   67  C   UNL N   1     -11.488  12.411  63.417  0.00  0.00     0.198 C 
BRANCH  67  68
HETATM   68  O   UNL N   1     -12.366  13.305  62.788  0.00  0.00    -0.398 OA
HETATM   69  H   UNL N   1     -12.237  14.187  63.224  0.00  0.00     0.209 HD
ENDBRANCH  67  68
ENDBRANCH  59  67
ENDBRANCH  54  55
ENDBRANCH  10  54
TORSDOF 24
ENDMDL
MODEL 8
REMARK VINA RESULT:      -7.2      2.309      4.772
REMARK  24 active torsions:
REMARK  status: ('A' for Active; 'I' for Inactive)
REMARK    1  A    between atoms: C_2  and  C_44 
REMARK    2  A    between atoms: C_3  and  O_4 
REMARK    3  A    between atoms: C_5  and  O_6 
REMARK    4  A    between atoms: C_7  and  O_8 
REMARK    5  A    between atoms: C_9  and  O_10 
REMARK    6  A    between atoms: O_10  and  C_11 
REMARK    7  A    between atoms: C_12  and  C_35 
REMARK    8  A    between atoms: C_18  and  O_19 
REMARK    9  A    between atoms: C_21  and  O_22 
REMARK   10  A    between atoms: O_22  and  C_23 
REMARK   11  A    between atoms: C_25  and  C_32 
REMARK   12  A    between atoms: C_26  and  O_27 
REMARK   13  A    between atoms: C_28  and  O_29 
REMARK   14  A    between atoms: C_30  and  O_31 
REMARK   15  A    between atoms: C_32  and  O_33 
REMARK   16  A    between atoms: C_37  and  O_38 
REMARK   17  A    between atoms: C_40  and  O_41 
REMARK   18  A    between atoms: C_44  and  O_45 
REMARK   19  A    between atoms: O_45  and  C_46 
REMARK   20  A    between atoms: C_48  and  C_55 
REMARK   21  A    between atoms: C_49  and  O_50 
REMARK   22  A    between atoms: C_51  and  O_52 
REMARK   23  A    between atoms: C_53  and  O_54 
REMARK   24  A    between atoms: C_55  and  O_56 
ROOT
HETATM    1  C   UNL N   1     -10.090  11.469  68.584  0.00  0.00     0.233 C 
HETATM    2  C   UNL N   1     -11.136  12.585  68.335  0.00  0.00     0.199 C 
HETATM    3  O   UNL N   1     -10.621  13.748  68.909  0.00  0.00    -0.337 OA
HETATM    4  C   UNL N   1      -9.354  14.195  68.664  0.00  0.00     0.089 A 
HETATM    5  C   UNL N   1      -8.389  13.326  68.107  0.00  0.00     0.079 A 
HETATM    6  C   UNL N   1      -8.826  11.922  67.871  0.00  0.00     0.196 C 
HETATM    7  O   UNL N   1      -8.246  11.195  67.085  0.00  0.00    -0.289 OA
HETATM    8  C   UNL N   1      -7.096  13.832  67.798  0.00  0.00     0.085 A 
HETATM    9  C   UNL N   1      -6.810  15.179  68.050  0.00  0.00     0.074 A 
HETATM   10  C   UNL N   1      -7.775  16.035  68.616  0.00  0.00     0.077 A 
HETATM   11  C   UNL N   1      -9.038  15.526  68.933  0.00  0.00     0.074 A 
ENDROOT
BRANCH   1  12
HETATM   12  O   UNL N   1     -10.582  10.187  68.210  0.00  0.00    -0.343 OA
BRANCH  12  13
HETATM   13  C   UNL N   1     -10.346   9.181  69.188  0.00  0.00     0.292 C 
HETATM   14  O   UNL N   1     -11.550   8.860  69.880  0.00  0.00    -0.348 OA
HETATM   15  C   UNL N   1     -11.361   7.873  70.887  0.00  0.00     0.180 C 
HETATM   16  C   UNL N   1     -10.816   6.564  70.265  0.00  0.00     0.180 C 
HETATM   17  C   UNL N   1      -9.519   6.813  69.478  0.00  0.00     0.183 C 
HETATM   18  C   UNL N   1      -9.784   7.941  68.462  0.00  0.00     0.204 C 
BRANCH  15  19
HETATM   19  C   UNL N   1     -10.578   8.411  72.121  0.00  0.00     0.205 C 
BRANCH  19  20
HETATM   20  O   UNL N   1     -10.126   7.367  72.969  0.00  0.00    -0.356 OA
BRANCH  20  21
HETATM   21  C   UNL N   1      -9.073   7.781  73.822  0.00  0.00     0.291 C 
HETATM   22  C   UNL N   1      -8.776   6.624  74.808  0.00  0.00     0.204 C 
HETATM   23  C   UNL N   1      -7.545   6.943  75.687  0.00  0.00     0.183 C 
HETATM   24  C   UNL N   1      -6.377   7.376  74.773  0.00  0.00     0.180 C 
HETATM   25  C   UNL N   1      -6.839   8.503  73.805  0.00  0.00     0.179 C 
HETATM   26  O   UNL N   1      -7.925   8.028  73.028  0.00  0.00    -0.348 OA
BRANCH  22  27
HETATM   27  O   UNL N   1      -9.896   6.298  75.593  0.00  0.00    -0.388 OA
HETATM   28  H   UNL N   1     -10.651   6.107  74.978  0.00  0.00     0.210 HD
ENDBRANCH  22  27
BRANCH  23  29
HETATM   29  O   UNL N   1      -7.829   7.912  76.673  0.00  0.00    -0.390 OA
HETATM   30  H   UNL N   1      -7.623   8.813  76.324  0.00  0.00     0.210 HD
ENDBRANCH  23  29
BRANCH  24  31
HETATM   31  O   UNL N   1      -5.250   7.732  75.535  0.00  0.00    -0.390 OA
HETATM   32  H   UNL N   1      -5.096   8.704  75.409  0.00  0.00     0.210 HD
ENDBRANCH  24  31
BRANCH  25  33
HETATM   33  C   UNL N   1      -5.737   8.928  72.827  0.00  0.00     0.198 C 
BRANCH  33  34
HETATM   34  O   UNL N   1      -4.995  10.006  73.336  0.00  0.00    -0.398 OA
HETATM   35  H   UNL N   1      -4.256   9.623  73.877  0.00  0.00     0.209 HD
ENDBRANCH  33  34
ENDBRANCH  25  33
ENDBRANCH  20  21
ENDBRANCH  19  20
ENDBRANCH  15  19
BRANCH  16  36
HETATM   36  O   UNL N   1     -10.622   5.572  71.239  0.00  0.00    -0.390 OA
HETATM   37  H   UNL N   1     -10.225   4.789  70.774  0.00  0.00     0.210 HD
ENDBRANCH  16  36
BRANCH  17  38
HETATM   38  O   UNL N   1      -8.460   7.175  70.327  0.00  0.00    -0.390 OA
HETATM   39  H   UNL N   1      -7.975   6.340  70.557  0.00  0.00     0.210 HD
ENDBRANCH  17  38
BRANCH  18  40
HETATM   40  O   UNL N   1      -8.601   8.285  67.788  0.00  0.00    -0.388 OA
HETATM   41  H   UNL N   1      -8.087   7.446  67.658  0.00  0.00     0.210 HD
ENDBRANCH  18  40
ENDBRANCH  12  13
ENDBRANCH   1  12
BRANCH   2  42
HETATM   42  C   UNL N   1     -11.502  12.853  66.860  0.00  0.00    -0.023 A 
HETATM   43  C   UNL N   1     -12.137  14.062  66.516  0.00  0.00     0.013 A 
HETATM   44  C   UNL N   1     -12.468  14.343  65.189  0.00  0.00     0.040 A 
HETATM   45  C   UNL N   1     -12.188  13.424  64.175  0.00  0.00     0.099 A 
HETATM   46  C   UNL N   1     -11.573  12.199  64.490  0.00  0.00     0.101 A 
HETATM   47  C   UNL N   1     -11.231  11.925  65.831  0.00  0.00     0.049 A 
BRANCH  45  48
HETATM   48  O   UNL N   1     -12.520  13.729  62.902  0.00  0.00    -0.358 OA
HETATM   49  H   UNL N   1     -13.182  14.400  62.685  0.00  0.00     0.218 HD
ENDBRANCH  45  48
BRANCH  46  50
HETATM   50  O   UNL N   1     -11.323  11.309  63.490  0.00  0.00    -0.353 OA
HETATM   51  C   UNL N   1     -10.074  10.835  63.136  0.00  0.00     0.210 C 
ENDBRANCH  46  50
ENDBRANCH   2  42
BRANCH   8  52
HETATM   52  O   UNL N   1      -6.111  13.071  67.275  0.00  0.00    -0.360 OA
HETATM   53  H   UNL N   1      -5.959  12.143  67.486  0.00  0.00     0.217 HD
ENDBRANCH   8  52
BRANCH  10  54
HETATM   54  O   UNL N   1      -7.542  17.360  68.824  0.00  0.00    -0.318 OA
BRANCH  54  55
HETATM   55  C   UNL N   1      -6.782  18.168  67.996  0.00  0.00     0.298 C 
HETATM   56  C   UNL N   1      -7.675  18.733  66.869  0.00  0.00     0.205 C 
HETATM   57  C   UNL N   1      -6.779  19.558  65.929  0.00  0.00     0.183 C 
HETATM   58  C   UNL N   1      -6.002  20.626  66.722  0.00  0.00     0.180 C 
HETATM   59  C   UNL N   1      -5.262  19.931  67.897  0.00  0.00     0.179 C 
HETATM   60  O   UNL N   1      -6.180  19.228  68.730  0.00  0.00    -0.348 OA
BRANCH  56  61
HETATM   61  O   UNL N   1      -8.760  19.491  67.359  0.00  0.00    -0.388 OA
HETATM   62  H   UNL N   1      -9.404  19.662  66.624  0.00  0.00     0.210 HD
ENDBRANCH  56  61
BRANCH  57  63
HETATM   63  O   UNL N   1      -7.546  20.137  64.906  0.00  0.00    -0.390 OA
HETATM   64  H   UNL N   1      -8.321  20.575  65.346  0.00  0.00     0.210 HD
ENDBRANCH  57  63
BRANCH  58  65
HETATM   65  O   UNL N   1      -6.889  21.606  67.201  0.00  0.00    -0.390 OA
HETATM   66  H   UNL N   1      -7.805  21.229  67.140  0.00  0.00     0.210 HD
ENDBRANCH  58  65
BRANCH  59  67
HETATM   67  C   UNL N   1      -4.483  20.953  68.736  0.00  0.00     0.198 C 
BRANCH  67  68
HETATM   68  O   UNL N   1      -5.246  21.372  69.835  0.00  0.00    -0.398 OA
HETATM   69  H   UNL N   1      -5.210  22.364  69.847  0.00  0.00     0.209 HD
ENDBRANCH  67  68
ENDBRANCH  59  67
ENDBRANCH  54  55
ENDBRANCH  10  54
TORSDOF 24
ENDMDL
MODEL 9
REMARK VINA RESULT:      -7.2      3.238     10.452
REMARK  24 active torsions:
REMARK  status: ('A' for Active; 'I' for Inactive)
REMARK    1  A    between atoms: C_2  and  C_44 
REMARK    2  A    between atoms: C_3  and  O_4 
REMARK    3  A    between atoms: C_5  and  O_6 
REMARK    4  A    between atoms: C_7  and  O_8 
REMARK    5  A    between atoms: C_9  and  O_10 
REMARK    6  A    between atoms: O_10  and  C_11 
REMARK    7  A    between atoms: C_12  and  C_35 
REMARK    8  A    between atoms: C_18  and  O_19 
REMARK    9  A    between atoms: C_21  and  O_22 
REMARK   10  A    between atoms: O_22  and  C_23 
REMARK   11  A    between atoms: C_25  and  C_32 
REMARK   12  A    between atoms: C_26  and  O_27 
REMARK   13  A    between atoms: C_28  and  O_29 
REMARK   14  A    between atoms: C_30  and  O_31 
REMARK   15  A    between atoms: C_32  and  O_33 
REMARK   16  A    between atoms: C_37  and  O_38 
REMARK   17  A    between atoms: C_40  and  O_41 
REMARK   18  A    between atoms: C_44  and  O_45 
REMARK   19  A    between atoms: O_45  and  C_46 
REMARK   20  A    between atoms: C_48  and  C_55 
REMARK   21  A    between atoms: C_49  and  O_50 
REMARK   22  A    between atoms: C_51  and  O_52 
REMARK   23  A    between atoms: C_53  and  O_54 
REMARK   24  A    between atoms: C_55  and  O_56 
ROOT
HETATM    1  C   UNL N   1      -9.586  16.116  68.101  0.00  0.00     0.233 C 
HETATM    2  C   UNL N   1     -11.011  15.543  67.891  0.00  0.00     0.199 C 
HETATM    3  O   UNL N   1     -10.909  14.583  66.884  0.00  0.00    -0.337 OA
HETATM    4  C   UNL N   1      -9.974  13.588  66.902  0.00  0.00     0.089 A 
HETATM    5  C   UNL N   1      -8.846  13.688  67.747  0.00  0.00     0.079 A 
HETATM    6  C   UNL N   1      -8.730  14.941  68.544  0.00  0.00     0.196 C 
HETATM    7  O   UNL N   1      -8.043  15.000  69.548  0.00  0.00    -0.289 OA
HETATM    8  C   UNL N   1      -7.922  12.608  67.800  0.00  0.00     0.085 A 
HETATM    9  C   UNL N   1      -8.150  11.472  67.015  0.00  0.00     0.074 A 
HETATM   10  C   UNL N   1      -9.271  11.387  66.167  0.00  0.00     0.077 A 
HETATM   11  C   UNL N   1     -10.167  12.458  66.107  0.00  0.00     0.074 A 
ENDROOT
BRANCH   1  12
HETATM   12  O   UNL N   1      -9.589  17.240  68.973  0.00  0.00    -0.343 OA
BRANCH  12  13
HETATM   13  C   UNL N   1      -8.913  18.373  68.442  0.00  0.00     0.292 C 
HETATM   14  O   UNL N   1      -7.559  18.052  68.135  0.00  0.00    -0.348 OA
HETATM   15  C   UNL N   1      -6.831  19.161  67.621  0.00  0.00     0.180 C 
HETATM   16  C   UNL N   1      -7.493  19.685  66.323  0.00  0.00     0.180 C 
HETATM   17  C   UNL N   1      -8.970  20.044  66.549  0.00  0.00     0.183 C 
HETATM   18  C   UNL N   1      -9.669  18.821  67.174  0.00  0.00     0.204 C 
BRANCH  15  19
HETATM   19  C   UNL N   1      -6.524  20.237  68.704  0.00  0.00     0.205 C 
BRANCH  19  20
HETATM   20  O   UNL N   1      -5.554  21.177  68.270  0.00  0.00    -0.356 OA
BRANCH  20  21
HETATM   21  C   UNL N   1      -4.255  20.870  68.745  0.00  0.00     0.291 C 
HETATM   22  C   UNL N   1      -4.302  20.865  70.293  0.00  0.00     0.204 C 
HETATM   23  C   UNL N   1      -2.954  20.403  70.892  0.00  0.00     0.183 C 
HETATM   24  C   UNL N   1      -2.537  19.076  70.219  0.00  0.00     0.180 C 
HETATM   25  C   UNL N   1      -2.589  19.218  68.670  0.00  0.00     0.179 C 
HETATM   26  O   UNL N   1      -3.904  19.576  68.282  0.00  0.00    -0.348 OA
BRANCH  22  27
HETATM   27  O   UNL N   1      -4.695  22.111  70.814  0.00  0.00    -0.388 OA
HETATM   28  H   UNL N   1      -4.211  22.247  71.671  0.00  0.00     0.210 HD
ENDBRANCH  22  27
BRANCH  23  29
HETATM   29  O   UNL N   1      -1.952  21.390  70.775  0.00  0.00    -0.390 OA
HETATM   30  H   UNL N   1      -1.840  21.640  69.825  0.00  0.00     0.210 HD
ENDBRANCH  23  29
BRANCH  24  31
HETATM   31  O   UNL N   1      -1.285  18.647  70.691  0.00  0.00    -0.390 OA
HETATM   32  H   UNL N   1      -1.277  18.767  71.676  0.00  0.00     0.210 HD
ENDBRANCH  24  31
BRANCH  25  33
HETATM   33  C   UNL N   1      -2.247  17.908  67.948  0.00  0.00     0.198 C 
BRANCH  33  34
HETATM   34  O   UNL N   1      -2.517  16.795  68.759  0.00  0.00    -0.398 OA
HETATM   35  H   UNL N   1      -2.762  16.047  68.157  0.00  0.00     0.209 HD
ENDBRANCH  33  34
ENDBRANCH  25  33
ENDBRANCH  20  21
ENDBRANCH  19  20
ENDBRANCH  15  19
BRANCH  16  36
HETATM   36  O   UNL N   1      -6.792  20.780  65.793  0.00  0.00    -0.390 OA
HETATM   37  H   UNL N   1      -6.640  21.412  66.543  0.00  0.00     0.210 HD
ENDBRANCH  16  36
BRANCH  17  38
HETATM   38  O   UNL N   1      -9.108  21.156  67.396  0.00  0.00    -0.390 OA
HETATM   39  H   UNL N   1      -9.441  21.906  66.837  0.00  0.00     0.210 HD
ENDBRANCH  17  38
BRANCH  18  40
HETATM   40  O   UNL N   1     -11.000  19.129  67.503  0.00  0.00    -0.388 OA
HETATM   41  H   UNL N   1     -11.061  19.128  68.493  0.00  0.00     0.210 HD
ENDBRANCH  18  40
ENDBRANCH  12  13
ENDBRANCH   1  12
BRANCH   2  42
HETATM   42  C   UNL N   1     -11.680  14.920  69.135  0.00  0.00    -0.023 A 
HETATM   43  C   UNL N   1     -11.839  13.522  69.205  0.00  0.00     0.013 A 
HETATM   44  C   UNL N   1     -12.426  12.925  70.322  0.00  0.00     0.040 A 
HETATM   45  C   UNL N   1     -12.881  13.704  71.389  0.00  0.00     0.099 A 
HETATM   46  C   UNL N   1     -12.755  15.103  71.339  0.00  0.00     0.101 A 
HETATM   47  C   UNL N   1     -12.151  15.701  70.213  0.00  0.00     0.049 A 
BRANCH  45  48
HETATM   48  O   UNL N   1     -13.443  13.093  72.455  0.00  0.00    -0.358 OA
HETATM   49  H   UNL N   1     -12.917  12.724  73.178  0.00  0.00     0.218 HD
ENDBRANCH  45  48
BRANCH  46  50
HETATM   50  O   UNL N   1     -13.220  15.847  72.381  0.00  0.00    -0.353 OA
HETATM   51  C   UNL N   1     -12.526  16.111  73.547  0.00  0.00     0.210 C 
ENDBRANCH  46  50
ENDBRANCH   2  42
BRANCH   8  52
HETATM   52  O   UNL N   1      -6.812  12.624  68.571  0.00  0.00    -0.360 OA
HETATM   53  H   UNL N   1      -5.919  12.786  68.249  0.00  0.00     0.217 HD
ENDBRANCH   8  52
BRANCH  10  54
HETATM   54  O   UNL N   1      -9.545  10.274  65.432  0.00  0.00    -0.318 OA
BRANCH  54  55
HETATM   55  C   UNL N   1      -8.821   9.856  64.330  0.00  0.00     0.298 C 
HETATM   56  C   UNL N   1      -9.629  10.142  63.045  0.00  0.00     0.205 C 
HETATM   57  C   UNL N   1      -8.827   9.591  61.853  0.00  0.00     0.183 C 
HETATM   58  C   UNL N   1      -7.400  10.170  61.848  0.00  0.00     0.180 C 
HETATM   59  C   UNL N   1      -6.761   9.927  63.243  0.00  0.00     0.179 C 
HETATM   60  O   UNL N   1      -7.555  10.506  64.274  0.00  0.00    -0.348 OA
BRANCH  56  61
HETATM   61  O   UNL N   1      -9.937  11.509  62.885  0.00  0.00    -0.388 OA
HETATM   62  H   UNL N   1      -9.113  12.051  62.994  0.00  0.00     0.210 HD
ENDBRANCH  56  61
BRANCH  57  63
HETATM   63  O   UNL N   1      -9.494   9.864  60.648  0.00  0.00    -0.390 OA
HETATM   64  H   UNL N   1      -8.825  10.275  60.040  0.00  0.00     0.210 HD
ENDBRANCH  57  63
BRANCH  58  65
HETATM   65  O   UNL N   1      -7.442  11.544  61.553  0.00  0.00    -0.390 OA
HETATM   66  H   UNL N   1      -6.533  11.908  61.715  0.00  0.00     0.210 HD
ENDBRANCH  58  65
BRANCH  59  67
HETATM   67  C   UNL N   1      -5.339  10.501  63.303  0.00  0.00     0.198 C 
BRANCH  67  68
HETATM   68  O   UNL N   1      -5.147  11.216  64.495  0.00  0.00    -0.398 OA
HETATM   69  H   UNL N   1      -5.573  10.686  65.218  0.00  0.00     0.209 HD
ENDBRANCH  67  68
ENDBRANCH  59  67
ENDBRANCH  54  55
ENDBRANCH  10  54
TORSDOF 24
ENDMDL
