# Supplementary material for: Structure-based computational screening of 470 natural quercetin derivatives for identification of SARS-CoV-2 Mpro inhibitor
Source: PeerJ. 2023 Mar 14;11:e14915. doi: 10.7717/peerj.14915 (PMC10022500; doi:10.7717/peerj.14915)
Supplement: Supplemental Information 1 [file peerj-11-14915-s001.zip › Screening 470 Quercetin Derivates as Anticovid/Docking results/20_uff_E=633.59_out.pdbqt]

MODEL 1
REMARK VINA RESULT:      -7.7      0.000      0.000
REMARK  27 active torsions:
REMARK  status: ('A' for Active; 'I' for Inactive)
REMARK    1  A    between atoms: O_1  and  C_2 
REMARK    2  A    between atoms: O_1  and  C_24 
REMARK    3  A    between atoms: C_2  and  C_3 
REMARK    4  A    between atoms: C_3  and  O_4 
REMARK    5  A    between atoms: C_3  and  C_5 
REMARK    6  A    between atoms: C_5  and  O_6 
REMARK    7  A    between atoms: C_5  and  C_7 
REMARK    8  A    between atoms: C_7  and  O_8 
REMARK    9  A    between atoms: C_7  and  C_9 
REMARK   10  A    between atoms: C_9  and  O_10 
REMARK   11  A    between atoms: C_9  and  C_11 
REMARK   12  A    between atoms: C_11  and  O_12 
REMARK   13  A    between atoms: O_12  and  C_13 
REMARK   14  A    between atoms: C_13  and  C_14 
REMARK   15  A    between atoms: C_14  and  O_15 
REMARK   16  A    between atoms: C_14  and  C_16 
REMARK   17  A    between atoms: C_16  and  O_23 
REMARK   18  A    between atoms: C_17  and  O_18 
REMARK   19  A    between atoms: C_17  and  C_19 
REMARK   20  A    between atoms: C_19  and  O_20 
REMARK   21  A    between atoms: C_19  and  C_21 
REMARK   22  A    between atoms: C_21  and  O_22 
REMARK   23  A    between atoms: C_25  and  C_37 
REMARK   24  A    between atoms: C_31  and  O_32 
REMARK   25  A    between atoms: C_34  and  O_35 
REMARK   26  A    between atoms: C_39  and  O_40 
REMARK   27  A    between atoms: C_41  and  O_42 
ROOT
HETATM    1  C   UNL N   1     -12.164  13.315  65.870  0.00  0.00     0.173 C 
ENDROOT
BRANCH   1   2
HETATM    2  C   UNL N   1     -11.352  14.547  66.312  0.00  0.00     0.210 C 
BRANCH   2   3
HETATM    3  O   UNL N   1     -10.564  14.442  67.446  0.00  0.00    -0.342 OA
BRANCH   3   4
HETATM    4  C   UNL N   1     -10.959  14.912  68.681  0.00  0.00     0.155 A 
HETATM    5  C   UNL N   1     -11.725  14.101  69.586  0.00  0.00     0.223 A 
HETATM    6  C   UNL N   1     -12.089  14.585  70.855  0.00  0.00     0.084 A 
HETATM    7  O   UNL N   1     -12.067  12.986  69.269  0.00  0.00    -0.284 OA
HETATM    8  C   UNL N   1     -11.670  15.887  71.189  0.00  0.00     0.096 A 
HETATM    9  C   UNL N   1     -12.850  13.831  71.819  0.00  0.00     0.085 A 
HETATM   10  O   UNL N   1     -10.975  16.622  70.329  0.00  0.00    -0.306 OA
HETATM   11  C   UNL N   1     -11.990  16.434  72.436  0.00  0.00     0.075 A 
HETATM   12  C   UNL N   1     -10.611  16.226  69.108  0.00  0.00     0.124 A 
HETATM   13  C   UNL N   1     -12.726  15.699  73.365  0.00  0.00     0.071 A 
HETATM   14  C   UNL N   1     -13.149  14.409  73.052  0.00  0.00     0.074 A 
BRANCH  12  15
HETATM   15  C   UNL N   1      -9.881  17.254  68.276  0.00  0.00     0.004 A 
HETATM   16  C   UNL N   1      -8.481  17.454  68.307  0.00  0.00     0.017 A 
HETATM   17  C   UNL N   1      -7.877  18.399  67.469  0.00  0.00     0.040 A 
HETATM   18  C   UNL N   1      -8.640  19.167  66.589  0.00  0.00     0.098 A 
HETATM   19  C   UNL N   1     -10.030  18.987  66.540  0.00  0.00     0.099 A 
HETATM   20  C   UNL N   1     -10.639  18.035  67.373  0.00  0.00     0.053 A 
BRANCH  18  21
HETATM   21  O   UNL N   1      -8.025  20.068  65.793  0.00  0.00    -0.358 OA
HETATM   22  H   UNL N   1      -7.828  19.889  64.862  0.00  0.00     0.218 HD
ENDBRANCH  18  21
BRANCH  19  23
HETATM   23  O   UNL N   1     -10.776  19.724  65.690  0.00  0.00    -0.358 OA
HETATM   24  H   UNL N   1     -10.559  20.645  65.485  0.00  0.00     0.218 HD
ENDBRANCH  19  23
ENDBRANCH  12  15
BRANCH  13  25
HETATM   25  O   UNL N   1     -13.024  16.242  74.563  0.00  0.00    -0.361 OA
HETATM   26  H   UNL N   1     -12.957  15.727  75.381  0.00  0.00     0.217 HD
ENDBRANCH  13  25
BRANCH   9  27
HETATM   27  O   UNL N   1     -13.312  12.571  71.623  0.00  0.00    -0.360 OA
HETATM   28  H   UNL N   1     -13.269  11.819  72.220  0.00  0.00     0.217 HD
ENDBRANCH   9  27
ENDBRANCH   3   4
ENDBRANCH   2   3
ENDBRANCH   1   2
BRANCH   1  29
HETATM   29  O   UNL N   1     -13.017  13.653  64.806  0.00  0.00    -0.391 OA
HETATM   30  H   UNL N   1     -13.821  13.074  64.880  0.00  0.00     0.210 HD
ENDBRANCH   1  29
BRANCH   1  31
HETATM   31  C   UNL N   1     -11.089  12.294  65.387  0.00  0.00     0.180 C 
BRANCH  31  32
HETATM   32  O   UNL N   1      -9.892  12.997  65.141  0.00  0.00    -0.390 OA
HETATM   33  H   UNL N   1     -10.134  13.911  64.837  0.00  0.00     0.210 HD
ENDBRANCH  31  32
BRANCH  31  34
HETATM   34  C   UNL N   1     -10.790  11.098  66.307  0.00  0.00     0.180 C 
BRANCH  34  35
HETATM   35  O   UNL N   1     -11.722  11.056  67.359  0.00  0.00    -0.390 OA
HETATM   36  H   UNL N   1     -11.310  11.530  68.128  0.00  0.00     0.210 HD
ENDBRANCH  34  35
BRANCH  34  37
HETATM   37  C   UNL N   1      -9.327  11.211  66.849  0.00  0.00     0.173 C 
BRANCH  37  38
HETATM   38  O   UNL N   1      -9.251  12.018  68.000  0.00  0.00    -0.391 OA
HETATM   39  H   UNL N   1      -8.776  11.504  68.704  0.00  0.00     0.210 HD
ENDBRANCH  37  38
BRANCH  37  40
HETATM   40  C   UNL N   1      -8.665   9.864  67.131  0.00  0.00     0.201 C 
BRANCH  40  41
HETATM   41  O   UNL N   1      -9.499   9.091  67.967  0.00  0.00    -0.386 OA
BRANCH  41  42
HETATM   42  C   UNL N   1      -8.697   8.412  68.908  0.00  0.00     0.206 C 
BRANCH  42  43
HETATM   43  C   UNL N   1      -8.914   9.000  70.316  0.00  0.00     0.201 C 
BRANCH  43  44
HETATM   44  O   UNL N   1      -7.922   9.965  70.560  0.00  0.00    -0.387 OA
HETATM   45  H   UNL N   1      -8.383  10.801  70.836  0.00  0.00     0.210 HD
ENDBRANCH  43  44
BRANCH  43  46
HETATM   46  C   UNL N   1     -10.305   9.616  70.522  0.00  0.00     0.105 C 
HETATM   47  C   UNL N   1     -11.296   8.933  71.157  0.00  0.00     0.105 C 
BRANCH  47  48
HETATM   48  O   UNL N   1     -11.062   7.675  71.599  0.00  0.00    -0.360 OA
HETATM   49  H   UNL N   1     -10.188   7.381  71.884  0.00  0.00     0.217 HD
ENDBRANCH  47  48
BRANCH  47  50
HETATM   50  C   UNL N   1     -12.673   9.556  71.380  0.00  0.00     0.200 C 
BRANCH  50  51
HETATM   51  O   UNL N   1     -13.162  10.077  70.173  0.00  0.00    -0.387 OA
HETATM   52  H   UNL N   1     -13.347  11.040  70.332  0.00  0.00     0.210 HD
ENDBRANCH  50  51
BRANCH  50  53
HETATM   53  C   UNL N   1     -13.680   8.539  71.948  0.00  0.00     0.202 C 
BRANCH  53  54
HETATM   54  O   UNL N   1     -14.109   8.877  73.239  0.00  0.00    -0.398 OA
HETATM   55  H   UNL N   1     -13.578   8.326  73.872  0.00  0.00     0.209 HD
ENDBRANCH  53  54
ENDBRANCH  50  53
ENDBRANCH  47  50
BRANCH  46  56
HETATM   56  O   UNL N   1     -10.555  10.876  70.086  0.00  0.00    -0.360 OA
HETATM   57  H   UNL N   1     -11.222  11.452  70.480  0.00  0.00     0.217 HD
ENDBRANCH  46  56
ENDBRANCH  43  46
ENDBRANCH  42  43
ENDBRANCH  41  42
ENDBRANCH  40  41
ENDBRANCH  37  40
ENDBRANCH  34  37
ENDBRANCH  31  34
ENDBRANCH   1  31
TORSDOF 27
ENDMDL
MODEL 2
REMARK VINA RESULT:      -7.7      0.935      1.566
REMARK  27 active torsions:
REMARK  status: ('A' for Active; 'I' for Inactive)
REMARK    1  A    between atoms: O_1  and  C_2 
REMARK    2  A    between atoms: O_1  and  C_24 
REMARK    3  A    between atoms: C_2  and  C_3 
REMARK    4  A    between atoms: C_3  and  O_4 
REMARK    5  A    between atoms: C_3  and  C_5 
REMARK    6  A    between atoms: C_5  and  O_6 
REMARK    7  A    between atoms: C_5  and  C_7 
REMARK    8  A    between atoms: C_7  and  O_8 
REMARK    9  A    between atoms: C_7  and  C_9 
REMARK   10  A    between atoms: C_9  and  O_10 
REMARK   11  A    between atoms: C_9  and  C_11 
REMARK   12  A    between atoms: C_11  and  O_12 
REMARK   13  A    between atoms: O_12  and  C_13 
REMARK   14  A    between atoms: C_13  and  C_14 
REMARK   15  A    between atoms: C_14  and  O_15 
REMARK   16  A    between atoms: C_14  and  C_16 
REMARK   17  A    between atoms: C_16  and  O_23 
REMARK   18  A    between atoms: C_17  and  O_18 
REMARK   19  A    between atoms: C_17  and  C_19 
REMARK   20  A    between atoms: C_19  and  O_20 
REMARK   21  A    between atoms: C_19  and  C_21 
REMARK   22  A    between atoms: C_21  and  O_22 
REMARK   23  A    between atoms: C_25  and  C_37 
REMARK   24  A    between atoms: C_31  and  O_32 
REMARK   25  A    between atoms: C_34  and  O_35 
REMARK   26  A    between atoms: C_39  and  O_40 
REMARK   27  A    between atoms: C_41  and  O_42 
ROOT
HETATM    1  C   UNL N   1     -12.062  13.779  65.649  0.00  0.00     0.173 C 
ENDROOT
BRANCH   1   2
HETATM    2  C   UNL N   1     -11.213  14.968  66.139  0.00  0.00     0.210 C 
BRANCH   2   3
HETATM    3  O   UNL N   1     -10.443  14.798  67.277  0.00  0.00    -0.342 OA
BRANCH   3   4
HETATM    4  C   UNL N   1     -10.874  15.159  68.537  0.00  0.00     0.155 A 
HETATM    5  C   UNL N   1     -11.595  14.243  69.377  0.00  0.00     0.223 A 
HETATM    6  C   UNL N   1     -11.997  14.617  70.672  0.00  0.00     0.084 A 
HETATM    7  O   UNL N   1     -11.866  13.134  68.981  0.00  0.00    -0.284 OA
HETATM    8  C   UNL N   1     -11.661  15.916  71.097  0.00  0.00     0.096 A 
HETATM    9  C   UNL N   1     -12.718  13.755  71.574  0.00  0.00     0.085 A 
HETATM   10  O   UNL N   1     -11.006  16.749  70.297  0.00  0.00    -0.306 OA
HETATM   11  C   UNL N   1     -12.022  16.357  72.374  0.00  0.00     0.075 A 
HETATM   12  C   UNL N   1     -10.610  16.459  69.056  0.00  0.00     0.124 A 
HETATM   13  C   UNL N   1     -12.718  15.518  73.244  0.00  0.00     0.071 A 
HETATM   14  C   UNL N   1     -13.060  14.228  72.840  0.00  0.00     0.074 A 
BRANCH  12  15
HETATM   15  C   UNL N   1      -9.938  17.584  68.302  0.00  0.00     0.004 A 
HETATM   16  C   UNL N   1     -10.622  18.509  67.480  0.00  0.00     0.017 A 
HETATM   17  C   UNL N   1      -9.929  19.551  66.851  0.00  0.00     0.040 A 
HETATM   18  C   UNL N   1      -8.552  19.698  67.017  0.00  0.00     0.098 A 
HETATM   19  C   UNL N   1      -7.852  18.793  67.828  0.00  0.00     0.099 A 
HETATM   20  C   UNL N   1      -8.543  17.751  68.466  0.00  0.00     0.053 A 
BRANCH  18  21
HETATM   21  O   UNL N   1      -7.915  20.716  66.398  0.00  0.00    -0.358 OA
HETATM   22  H   UNL N   1      -7.138  20.578  65.837  0.00  0.00     0.218 HD
ENDBRANCH  18  21
BRANCH  19  23
HETATM   23  O   UNL N   1      -6.519  18.928  67.996  0.00  0.00    -0.358 OA
HETATM   24  H   UNL N   1      -5.884  18.572  67.358  0.00  0.00     0.218 HD
ENDBRANCH  19  23
ENDBRANCH  12  15
BRANCH  13  25
HETATM   25  O   UNL N   1     -13.057  15.958  74.472  0.00  0.00    -0.361 OA
HETATM   26  H   UNL N   1     -13.656  15.454  75.042  0.00  0.00     0.217 HD
ENDBRANCH  13  25
BRANCH   9  27
HETATM   27  O   UNL N   1     -13.101  12.485  71.288  0.00  0.00    -0.360 OA
HETATM   28  H   UNL N   1     -12.885  11.676  71.759  0.00  0.00     0.217 HD
ENDBRANCH   9  27
ENDBRANCH   3   4
ENDBRANCH   2   3
ENDBRANCH   1   2
BRANCH   1  29
HETATM   29  O   UNL N   1     -12.918  14.190  64.613  0.00  0.00    -0.391 OA
HETATM   30  H   UNL N   1     -13.032  15.172  64.700  0.00  0.00     0.210 HD
ENDBRANCH   1  29
BRANCH   1  31
HETATM   31  C   UNL N   1     -11.020  12.755  65.105  0.00  0.00     0.180 C 
BRANCH  31  32
HETATM   32  O   UNL N   1      -9.787  13.420  64.951  0.00  0.00    -0.390 OA
HETATM   33  H   UNL N   1      -9.363  13.083  64.120  0.00  0.00     0.210 HD
ENDBRANCH  31  32
BRANCH  31  34
HETATM   34  C   UNL N   1     -10.801  11.471  65.925  0.00  0.00     0.180 C 
BRANCH  34  35
HETATM   35  O   UNL N   1     -11.773  11.374  66.935  0.00  0.00    -0.390 OA
HETATM   36  H   UNL N   1     -12.265  12.236  66.946  0.00  0.00     0.210 HD
ENDBRANCH  34  35
BRANCH  34  37
HETATM   37  C   UNL N   1      -9.357  11.478  66.526  0.00  0.00     0.173 C 
BRANCH  37  38
HETATM   38  O   UNL N   1      -9.258  12.313  67.654  0.00  0.00    -0.391 OA
HETATM   39  H   UNL N   1     -10.114  12.258  68.153  0.00  0.00     0.210 HD
ENDBRANCH  37  38
BRANCH  37  40
HETATM   40  C   UNL N   1      -8.825  10.090  66.875  0.00  0.00     0.201 C 
BRANCH  40  41
HETATM   41  O   UNL N   1      -9.728   9.440  67.744  0.00  0.00    -0.386 OA
BRANCH  41  42
HETATM   42  C   UNL N   1      -9.111   9.274  69.002  0.00  0.00     0.206 C 
BRANCH  42  43
HETATM   43  C   UNL N   1     -10.103   9.615  70.131  0.00  0.00     0.201 C 
BRANCH  43  44
HETATM   44  O   UNL N   1     -10.683  10.867  69.859  0.00  0.00    -0.387 OA
HETATM   45  H   UNL N   1     -10.501  11.077  68.906  0.00  0.00     0.210 HD
ENDBRANCH  43  44
BRANCH  43  46
HETATM   46  C   UNL N   1     -11.200   8.561  70.331  0.00  0.00     0.105 C 
HETATM   47  C   UNL N   1     -12.221   8.759  71.209  0.00  0.00     0.105 C 
BRANCH  47  48
HETATM   48  O   UNL N   1     -12.263   9.897  71.939  0.00  0.00    -0.360 OA
HETATM   49  H   UNL N   1     -12.594   9.917  72.846  0.00  0.00     0.217 HD
ENDBRANCH  47  48
BRANCH  47  50
HETATM   50  C   UNL N   1     -13.324   7.716  71.391  0.00  0.00     0.200 C 
BRANCH  50  51
HETATM   51  O   UNL N   1     -12.851   6.654  72.175  0.00  0.00    -0.387 OA
HETATM   52  H   UNL N   1     -11.919   6.883  72.433  0.00  0.00     0.210 HD
ENDBRANCH  50  51
BRANCH  50  53
HETATM   53  C   UNL N   1     -14.582   8.319  72.043  0.00  0.00     0.202 C 
BRANCH  53  54
HETATM   54  O   UNL N   1     -14.350   8.745  73.358  0.00  0.00    -0.398 OA
HETATM   55  H   UNL N   1     -15.238   8.922  73.764  0.00  0.00     0.209 HD
ENDBRANCH  53  54
ENDBRANCH  50  53
ENDBRANCH  47  50
BRANCH  46  56
HETATM   56  O   UNL N   1     -11.172   7.415  69.606  0.00  0.00    -0.360 OA
HETATM   57  H   UNL N   1     -10.392   7.110  69.124  0.00  0.00     0.217 HD
ENDBRANCH  46  56
ENDBRANCH  43  46
ENDBRANCH  42  43
ENDBRANCH  41  42
ENDBRANCH  40  41
ENDBRANCH  37  40
ENDBRANCH  34  37
ENDBRANCH  31  34
ENDBRANCH   1  31
TORSDOF 27
ENDMDL
MODEL 3
REMARK VINA RESULT:      -7.2      1.338      2.281
REMARK  27 active torsions:
REMARK  status: ('A' for Active; 'I' for Inactive)
REMARK    1  A    between atoms: O_1  and  C_2 
REMARK    2  A    between atoms: O_1  and  C_24 
REMARK    3  A    between atoms: C_2  and  C_3 
REMARK    4  A    between atoms: C_3  and  O_4 
REMARK    5  A    between atoms: C_3  and  C_5 
REMARK    6  A    between atoms: C_5  and  O_6 
REMARK    7  A    between atoms: C_5  and  C_7 
REMARK    8  A    between atoms: C_7  and  O_8 
REMARK    9  A    between atoms: C_7  and  C_9 
REMARK   10  A    between atoms: C_9  and  O_10 
REMARK   11  A    between atoms: C_9  and  C_11 
REMARK   12  A    between atoms: C_11  and  O_12 
REMARK   13  A    between atoms: O_12  and  C_13 
REMARK   14  A    between atoms: C_13  and  C_14 
REMARK   15  A    between atoms: C_14  and  O_15 
REMARK   16  A    between atoms: C_14  and  C_16 
REMARK   17  A    between atoms: C_16  and  O_23 
REMARK   18  A    between atoms: C_17  and  O_18 
REMARK   19  A    between atoms: C_17  and  C_19 
REMARK   20  A    between atoms: C_19  and  O_20 
REMARK   21  A    between atoms: C_19  and  C_21 
REMARK   22  A    between atoms: C_21  and  O_22 
REMARK   23  A    between atoms: C_25  and  C_37 
REMARK   24  A    between atoms: C_31  and  O_32 
REMARK   25  A    between atoms: C_34  and  O_35 
REMARK   26  A    between atoms: C_39  and  O_40 
REMARK   27  A    between atoms: C_41  and  O_42 
ROOT
HETATM    1  C   UNL N   1     -11.808  14.980  64.891  0.00  0.00     0.173 C 
ENDROOT
BRANCH   1   2
HETATM    2  C   UNL N   1     -10.810  15.541  65.922  0.00  0.00     0.210 C 
BRANCH   2   3
HETATM    3  O   UNL N   1     -10.538  14.785  67.050  0.00  0.00    -0.342 OA
BRANCH   3   4
HETATM    4  C   UNL N   1     -10.957  15.144  68.314  0.00  0.00     0.155 A 
HETATM    5  C   UNL N   1     -11.689  14.236  69.151  0.00  0.00     0.223 A 
HETATM    6  C   UNL N   1     -12.077  14.608  70.451  0.00  0.00     0.084 A 
HETATM    7  O   UNL N   1     -11.983  13.134  68.750  0.00  0.00    -0.284 OA
HETATM    8  C   UNL N   1     -11.715  15.897  70.884  0.00  0.00     0.096 A 
HETATM    9  C   UNL N   1     -12.809  13.752  71.351  0.00  0.00     0.085 A 
HETATM   10  O   UNL N   1     -11.050  16.724  70.086  0.00  0.00    -0.306 OA
HETATM   11  C   UNL N   1     -12.062  16.336  72.166  0.00  0.00     0.075 A 
HETATM   12  C   UNL N   1     -10.665  16.436  68.840  0.00  0.00     0.124 A 
HETATM   13  C   UNL N   1     -12.769  15.503  73.033  0.00  0.00     0.071 A 
HETATM   14  C   UNL N   1     -13.136  14.223  72.622  0.00  0.00     0.074 A 
BRANCH  12  15
HETATM   15  C   UNL N   1      -9.978  17.553  68.091  0.00  0.00     0.004 A 
HETATM   16  C   UNL N   1     -10.653  18.640  67.490  0.00  0.00     0.017 A 
HETATM   17  C   UNL N   1      -9.936  19.659  66.851  0.00  0.00     0.040 A 
HETATM   18  C   UNL N   1      -8.543  19.625  66.790  0.00  0.00     0.098 A 
HETATM   19  C   UNL N   1      -7.851  18.557  67.380  0.00  0.00     0.099 A 
HETATM   20  C   UNL N   1      -8.565  17.537  68.027  0.00  0.00     0.053 A 
BRANCH  18  21
HETATM   21  O   UNL N   1      -7.882  20.625  66.169  0.00  0.00    -0.358 OA
HETATM   22  H   UNL N   1      -7.016  20.498  65.755  0.00  0.00     0.218 HD
ENDBRANCH  18  21
BRANCH  19  23
HETATM   23  O   UNL N   1      -6.502  18.516  67.328  0.00  0.00    -0.358 OA
HETATM   24  H   UNL N   1      -5.965  18.303  68.105  0.00  0.00     0.218 HD
ENDBRANCH  19  23
ENDBRANCH  12  15
BRANCH  13  25
HETATM   25  O   UNL N   1     -13.093  15.941  74.266  0.00  0.00    -0.361 OA
HETATM   26  H   UNL N   1     -12.937  15.398  75.052  0.00  0.00     0.217 HD
ENDBRANCH  13  25
BRANCH   9  27
HETATM   27  O   UNL N   1     -13.216  12.492  71.059  0.00  0.00    -0.360 OA
HETATM   28  H   UNL N   1     -13.904  11.972  71.484  0.00  0.00     0.217 HD
ENDBRANCH   9  27
ENDBRANCH   3   4
ENDBRANCH   2   3
ENDBRANCH   1   2
BRANCH   1  29
HETATM   29  O   UNL N   1     -12.012  15.912  63.859  0.00  0.00    -0.391 OA
HETATM   30  H   UNL N   1     -11.286  16.586  63.926  0.00  0.00     0.210 HD
ENDBRANCH   1  29
BRANCH   1  31
HETATM   31  C   UNL N   1     -11.110  13.706  64.327  0.00  0.00     0.180 C 
BRANCH  31  32
HETATM   32  O   UNL N   1      -9.795  13.661  64.836  0.00  0.00    -0.390 OA
HETATM   33  H   UNL N   1      -9.495  12.715  64.816  0.00  0.00     0.210 HD
ENDBRANCH  31  32
BRANCH  31  34
HETATM   34  C   UNL N   1     -11.796  12.354  64.588  0.00  0.00     0.180 C 
BRANCH  34  35
HETATM   35  O   UNL N   1     -11.837  12.093  65.968  0.00  0.00    -0.390 OA
HETATM   36  H   UNL N   1     -11.537  12.921  66.427  0.00  0.00     0.210 HD
ENDBRANCH  34  35
BRANCH  34  37
HETATM   37  C   UNL N   1     -11.033  11.225  63.820  0.00  0.00     0.173 C 
BRANCH  37  38
HETATM   38  O   UNL N   1     -10.117  11.747  62.887  0.00  0.00    -0.391 OA
HETATM   39  H   UNL N   1      -9.269  11.941  63.366  0.00  0.00     0.210 HD
ENDBRANCH  37  38
BRANCH  37  40
HETATM   40  C   UNL N   1     -10.317  10.231  64.731  0.00  0.00     0.201 C 
BRANCH  40  41
HETATM   41  O   UNL N   1      -9.240  10.873  65.380  0.00  0.00    -0.386 OA
BRANCH  41  42
HETATM   42  C   UNL N   1      -8.878  10.120  66.517  0.00  0.00     0.206 C 
BRANCH  42  43
HETATM   43  C   UNL N   1      -8.861  11.019  67.768  0.00  0.00     0.201 C 
BRANCH  43  44
HETATM   44  O   UNL N   1      -9.558  12.205  67.482  0.00  0.00    -0.387 OA
HETATM   45  H   UNL N   1     -10.437  12.151  67.943  0.00  0.00     0.210 HD
ENDBRANCH  43  44
BRANCH  43  46
HETATM   46  C   UNL N   1      -9.451  10.353  69.019  0.00  0.00     0.105 C 
HETATM   47  C   UNL N   1     -10.765  10.006  69.084  0.00  0.00     0.105 C 
BRANCH  47  48
HETATM   48  O   UNL N   1     -11.579  10.273  68.036  0.00  0.00    -0.360 OA
HETATM   49  H   UNL N   1     -12.143   9.599  67.636  0.00  0.00     0.217 HD
ENDBRANCH  47  48
BRANCH  47  50
HETATM   50  C   UNL N   1     -11.345   9.324  70.323  0.00  0.00     0.200 C 
BRANCH  50  51
HETATM   51  O   UNL N   1     -12.706   9.639  70.448  0.00  0.00    -0.387 OA
HETATM   52  H   UNL N   1     -13.102   9.557  69.540  0.00  0.00     0.210 HD
ENDBRANCH  50  51
BRANCH  50  53
HETATM   53  C   UNL N   1     -11.173   7.794  70.270  0.00  0.00     0.202 C 
BRANCH  53  54
HETATM   54  O   UNL N   1     -12.400   7.118  70.304  0.00  0.00    -0.398 OA
HETATM   55  H   UNL N   1     -12.324   6.353  69.676  0.00  0.00     0.209 HD
ENDBRANCH  53  54
ENDBRANCH  50  53
ENDBRANCH  47  50
BRANCH  46  56
HETATM   56  O   UNL N   1      -8.648  10.079  70.077  0.00  0.00    -0.360 OA
HETATM   57  H   UNL N   1      -7.729   9.795  69.988  0.00  0.00     0.217 HD
ENDBRANCH  46  56
ENDBRANCH  43  46
ENDBRANCH  42  43
ENDBRANCH  41  42
ENDBRANCH  40  41
ENDBRANCH  37  40
ENDBRANCH  34  37
ENDBRANCH  31  34
ENDBRANCH   1  31
TORSDOF 27
ENDMDL
MODEL 4
REMARK VINA RESULT:      -6.9      1.323      1.804
REMARK  27 active torsions:
REMARK  status: ('A' for Active; 'I' for Inactive)
REMARK    1  A    between atoms: O_1  and  C_2 
REMARK    2  A    between atoms: O_1  and  C_24 
REMARK    3  A    between atoms: C_2  and  C_3 
REMARK    4  A    between atoms: C_3  and  O_4 
REMARK    5  A    between atoms: C_3  and  C_5 
REMARK    6  A    between atoms: C_5  and  O_6 
REMARK    7  A    between atoms: C_5  and  C_7 
REMARK    8  A    between atoms: C_7  and  O_8 
REMARK    9  A    between atoms: C_7  and  C_9 
REMARK   10  A    between atoms: C_9  and  O_10 
REMARK   11  A    between atoms: C_9  and  C_11 
REMARK   12  A    between atoms: C_11  and  O_12 
REMARK   13  A    between atoms: O_12  and  C_13 
REMARK   14  A    between atoms: C_13  and  C_14 
REMARK   15  A    between atoms: C_14  and  O_15 
REMARK   16  A    between atoms: C_14  and  C_16 
REMARK   17  A    between atoms: C_16  and  O_23 
REMARK   18  A    between atoms: C_17  and  O_18 
REMARK   19  A    between atoms: C_17  and  C_19 
REMARK   20  A    between atoms: C_19  and  O_20 
REMARK   21  A    between atoms: C_19  and  C_21 
REMARK   22  A    between atoms: C_21  and  O_22 
REMARK   23  A    between atoms: C_25  and  C_37 
REMARK   24  A    between atoms: C_31  and  O_32 
REMARK   25  A    between atoms: C_34  and  O_35 
REMARK   26  A    between atoms: C_39  and  O_40 
REMARK   27  A    between atoms: C_41  and  O_42 
ROOT
HETATM    1  C   UNL N   1      -9.326  11.990  66.525  0.00  0.00     0.173 C 
ENDROOT
BRANCH   1   2
HETATM    2  C   UNL N   1      -9.273  13.223  67.448  0.00  0.00     0.210 C 
BRANCH   2   3
HETATM    3  O   UNL N   1     -10.393  14.033  67.525  0.00  0.00    -0.342 OA
BRANCH   3   4
HETATM    4  C   UNL N   1     -10.839  14.586  68.708  0.00  0.00     0.155 A 
HETATM    5  C   UNL N   1     -11.630  13.832  69.640  0.00  0.00     0.223 A 
HETATM    6  C   UNL N   1     -12.046  14.401  70.857  0.00  0.00     0.084 A 
HETATM    7  O   UNL N   1     -11.950  12.694  69.391  0.00  0.00    -0.284 OA
HETATM    8  C   UNL N   1     -11.652  15.728  71.112  0.00  0.00     0.096 A 
HETATM    9  C   UNL N   1     -12.837  13.709  71.844  0.00  0.00     0.085 A 
HETATM   10  O   UNL N   1     -10.932  16.409  70.229  0.00  0.00    -0.306 OA
HETATM   11  C   UNL N   1     -12.023  16.359  72.304  0.00  0.00     0.075 A 
HETATM   12  C   UNL N   1     -10.518  15.930  69.053  0.00  0.00     0.124 A 
HETATM   13  C   UNL N   1     -12.787  15.684  73.256  0.00  0.00     0.071 A 
HETATM   14  C   UNL N   1     -13.187  14.369  73.020  0.00  0.00     0.074 A 
BRANCH  12  15
HETATM   15  C   UNL N   1      -9.766  16.905  68.177  0.00  0.00     0.004 A 
HETATM   16  C   UNL N   1      -8.373  16.851  67.941  0.00  0.00     0.017 A 
HETATM   17  C   UNL N   1      -7.760  17.768  67.079  0.00  0.00     0.040 A 
HETATM   18  C   UNL N   1      -8.506  18.756  66.436  0.00  0.00     0.098 A 
HETATM   19  C   UNL N   1      -9.890  18.829  66.653  0.00  0.00     0.099 A 
HETATM   20  C   UNL N   1     -10.510  17.908  67.511  0.00  0.00     0.053 A 
BRANCH  18  21
HETATM   21  O   UNL N   1      -7.884  19.622  65.607  0.00  0.00    -0.358 OA
HETATM   22  H   UNL N   1      -8.342  20.061  64.876  0.00  0.00     0.218 HD
ENDBRANCH  18  21
BRANCH  19  23
HETATM   23  O   UNL N   1     -10.621  19.781  66.033  0.00  0.00    -0.358 OA
HETATM   24  H   UNL N   1     -11.576  19.861  66.168  0.00  0.00     0.218 HD
ENDBRANCH  19  23
ENDBRANCH  12  15
BRANCH  13  25
HETATM   25  O   UNL N   1     -13.135  16.306  74.400  0.00  0.00    -0.361 OA
HETATM   26  H   UNL N   1     -13.361  17.248  74.414  0.00  0.00     0.217 HD
ENDBRANCH  13  25
BRANCH   9  27
HETATM   27  O   UNL N   1     -13.280  12.432  71.721  0.00  0.00    -0.360 OA
HETATM   28  H   UNL N   1     -12.764  11.624  71.665  0.00  0.00     0.217 HD
ENDBRANCH   9  27
ENDBRANCH   3   4
ENDBRANCH   2   3
ENDBRANCH   1   2
BRANCH   1  29
HETATM   29  O   UNL N   1      -8.096  11.825  65.865  0.00  0.00    -0.391 OA
HETATM   30  H   UNL N   1      -7.885  10.855  65.879  0.00  0.00     0.210 HD
ENDBRANCH   1  29
BRANCH   1  31
HETATM   31  C   UNL N   1      -9.578  10.792  67.490  0.00  0.00     0.180 C 
BRANCH  31  32
HETATM   32  O   UNL N   1      -9.634  11.291  68.808  0.00  0.00    -0.390 OA
HETATM   33  H   UNL N   1      -9.394  10.550  69.423  0.00  0.00     0.210 HD
ENDBRANCH  31  32
BRANCH  31  34
HETATM   34  C   UNL N   1     -10.822   9.926  67.227  0.00  0.00     0.180 C 
BRANCH  34  35
HETATM   35  O   UNL N   1     -11.728  10.047  68.295  0.00  0.00    -0.390 OA
HETATM   36  H   UNL N   1     -12.222  10.897  68.158  0.00  0.00     0.210 HD
ENDBRANCH  34  35
BRANCH  34  37
HETATM   37  C   UNL N   1     -10.386   8.438  67.020  0.00  0.00     0.173 C 
BRANCH  37  38
HETATM   38  O   UNL N   1      -9.853   8.217  65.736  0.00  0.00    -0.391 OA
HETATM   39  H   UNL N   1      -9.042   7.653  65.833  0.00  0.00     0.210 HD
ENDBRANCH  37  38
BRANCH  37  40
HETATM   40  C   UNL N   1      -9.401   7.929  68.071  0.00  0.00     0.201 C 
BRANCH  40  41
HETATM   41  O   UNL N   1     -10.056   7.809  69.315  0.00  0.00    -0.386 OA
BRANCH  41  42
HETATM   42  C   UNL N   1      -9.085   7.684  70.331  0.00  0.00     0.206 C 
BRANCH  42  43
HETATM   43  C   UNL N   1      -9.636   8.227  71.664  0.00  0.00     0.201 C 
BRANCH  43  44
HETATM   44  O   UNL N   1      -8.669   9.068  72.243  0.00  0.00    -0.387 OA
HETATM   45  H   UNL N   1      -9.091   9.958  72.373  0.00  0.00     0.210 HD
ENDBRANCH  43  44
BRANCH  43  46
HETATM   46  C   UNL N   1     -10.967   8.978  71.525  0.00  0.00     0.105 C 
HETATM   47  C   UNL N   1     -12.139   8.428  71.944  0.00  0.00     0.105 C 
BRANCH  47  48
HETATM   48  O   UNL N   1     -12.140   7.183  72.474  0.00  0.00    -0.360 OA
HETATM   49  H   UNL N   1     -12.953   6.737  72.745  0.00  0.00     0.217 HD
ENDBRANCH  47  48
BRANCH  47  50
HETATM   50  C   UNL N   1     -13.460   9.186  71.823  0.00  0.00     0.200 C 
BRANCH  50  51
HETATM   51  O   UNL N   1     -13.544   9.802  70.565  0.00  0.00    -0.387 OA
HETATM   52  H   UNL N   1     -12.755   9.494  70.045  0.00  0.00     0.210 HD
ENDBRANCH  50  51
BRANCH  50  53
HETATM   53  C   UNL N   1     -14.675   8.262  72.027  0.00  0.00     0.202 C 
BRANCH  53  54
HETATM   54  O   UNL N   1     -14.689   7.192  71.121  0.00  0.00    -0.398 OA
HETATM   55  H   UNL N   1     -15.164   6.443  71.568  0.00  0.00     0.209 HD
ENDBRANCH  53  54
ENDBRANCH  50  53
ENDBRANCH  47  50
BRANCH  46  56
HETATM   56  O   UNL N   1     -10.983  10.227  70.995  0.00  0.00    -0.360 OA
HETATM   57  H   UNL N   1     -10.480  10.477  70.209  0.00  0.00     0.217 HD
ENDBRANCH  46  56
ENDBRANCH  43  46
ENDBRANCH  42  43
ENDBRANCH  41  42
ENDBRANCH  40  41
ENDBRANCH  37  40
ENDBRANCH  34  37
ENDBRANCH  31  34
ENDBRANCH   1  31
TORSDOF 27
ENDMDL
MODEL 5
REMARK VINA RESULT:      -6.8      1.522      2.734
REMARK  27 active torsions:
REMARK  status: ('A' for Active; 'I' for Inactive)
REMARK    1  A    between atoms: O_1  and  C_2 
REMARK    2  A    between atoms: O_1  and  C_24 
REMARK    3  A    between atoms: C_2  and  C_3 
REMARK    4  A    between atoms: C_3  and  O_4 
REMARK    5  A    between atoms: C_3  and  C_5 
REMARK    6  A    between atoms: C_5  and  O_6 
REMARK    7  A    between atoms: C_5  and  C_7 
REMARK    8  A    between atoms: C_7  and  O_8 
REMARK    9  A    between atoms: C_7  and  C_9 
REMARK   10  A    between atoms: C_9  and  O_10 
REMARK   11  A    between atoms: C_9  and  C_11 
REMARK   12  A    between atoms: C_11  and  O_12 
REMARK   13  A    between atoms: O_12  and  C_13 
REMARK   14  A    between atoms: C_13  and  C_14 
REMARK   15  A    between atoms: C_14  and  O_15 
REMARK   16  A    between atoms: C_14  and  C_16 
REMARK   17  A    between atoms: C_16  and  O_23 
REMARK   18  A    between atoms: C_17  and  O_18 
REMARK   19  A    between atoms: C_17  and  C_19 
REMARK   20  A    between atoms: C_19  and  O_20 
REMARK   21  A    between atoms: C_19  and  C_21 
REMARK   22  A    between atoms: C_21  and  O_22 
REMARK   23  A    between atoms: C_25  and  C_37 
REMARK   24  A    between atoms: C_31  and  O_32 
REMARK   25  A    between atoms: C_34  and  O_35 
REMARK   26  A    between atoms: C_39  and  O_40 
REMARK   27  A    between atoms: C_41  and  O_42 
ROOT
HETATM    1  C   UNL N   1     -12.242  14.330  65.244  0.00  0.00     0.173 C 
ENDROOT
BRANCH   1   2
HETATM    2  C   UNL N   1     -11.214  15.221  65.967  0.00  0.00     0.210 C 
BRANCH   2   3
HETATM    3  O   UNL N   1     -10.622  14.735  67.120  0.00  0.00    -0.342 OA
BRANCH   3   4
HETATM    4  C   UNL N   1     -11.015  15.120  68.385  0.00  0.00     0.155 A 
HETATM    5  C   UNL N   1     -11.754  14.237  69.245  0.00  0.00     0.223 A 
HETATM    6  C   UNL N   1     -12.116  14.634  70.545  0.00  0.00     0.084 A 
HETATM    7  O   UNL N   1     -12.075  13.137  68.863  0.00  0.00    -0.284 OA
HETATM    8  C   UNL N   1     -11.722  15.922  70.955  0.00  0.00     0.096 A 
HETATM    9  C   UNL N   1     -12.851  13.805  71.467  0.00  0.00     0.085 A 
HETATM   10  O   UNL N   1     -11.052  16.724  70.136  0.00  0.00    -0.306 OA
HETATM   11  C   UNL N   1     -12.042  16.384  72.236  0.00  0.00     0.075 A 
HETATM   12  C   UNL N   1     -10.691  16.412  68.890  0.00  0.00     0.124 A 
HETATM   13  C   UNL N   1     -12.753  15.577  73.124  0.00  0.00     0.071 A 
HETATM   14  C   UNL N   1     -13.151  14.300  72.735  0.00  0.00     0.074 A 
BRANCH  12  15
HETATM   15  C   UNL N   1      -9.992  17.505  68.116  0.00  0.00     0.004 A 
HETATM   16  C   UNL N   1     -10.661  18.546  67.431  0.00  0.00     0.017 A 
HETATM   17  C   UNL N   1      -9.935  19.547  66.773  0.00  0.00     0.040 A 
HETATM   18  C   UNL N   1      -8.540  19.540  66.776  0.00  0.00     0.098 A 
HETATM   19  C   UNL N   1      -7.855  18.518  67.450  0.00  0.00     0.099 A 
HETATM   20  C   UNL N   1      -8.577  17.517  68.116  0.00  0.00     0.053 A 
BRANCH  18  21
HETATM   21  O   UNL N   1      -7.872  20.523  66.135  0.00  0.00    -0.358 OA
HETATM   22  H   UNL N   1      -7.171  21.038  66.562  0.00  0.00     0.218 HD
ENDBRANCH  18  21
BRANCH  19  23
HETATM   23  O   UNL N   1      -6.504  18.504  67.460  0.00  0.00    -0.358 OA
HETATM   24  H   UNL N   1      -5.982  19.138  66.947  0.00  0.00     0.218 HD
ENDBRANCH  19  23
ENDBRANCH  12  15
BRANCH  13  25
HETATM   25  O   UNL N   1     -13.050  16.038  74.355  0.00  0.00    -0.361 OA
HETATM   26  H   UNL N   1     -13.654  16.785  74.483  0.00  0.00     0.217 HD
ENDBRANCH  13  25
BRANCH   9  27
HETATM   27  O   UNL N   1     -13.288  12.549  71.197  0.00  0.00    -0.360 OA
HETATM   28  H   UNL N   1     -13.469  12.151  70.342  0.00  0.00     0.217 HD
ENDBRANCH   9  27
ENDBRANCH   3   4
ENDBRANCH   2   3
ENDBRANCH   1   2
BRANCH   1  29
HETATM   29  O   UNL N   1     -12.519  14.848  63.967  0.00  0.00    -0.391 OA
HETATM   30  H   UNL N   1     -13.249  14.297  63.580  0.00  0.00     0.210 HD
ENDBRANCH   1  29
BRANCH   1  31
HETATM   31  C   UNL N   1     -11.536  12.946  65.115  0.00  0.00     0.180 C 
BRANCH  31  32
HETATM   32  O   UNL N   1     -12.082  12.079  66.083  0.00  0.00    -0.390 OA
HETATM   33  H   UNL N   1     -12.033  11.155  65.725  0.00  0.00     0.210 HD
ENDBRANCH  31  32
BRANCH  31  34
HETATM   34  C   UNL N   1     -11.583  12.257  63.739  0.00  0.00     0.180 C 
BRANCH  34  35
HETATM   35  O   UNL N   1     -12.912  11.953  63.399  0.00  0.00    -0.390 OA
HETATM   36  H   UNL N   1     -13.048  10.990  63.601  0.00  0.00     0.210 HD
ENDBRANCH  34  35
BRANCH  34  37
HETATM   37  C   UNL N   1     -10.696  10.969  63.772  0.00  0.00     0.173 C 
BRANCH  37  38
HETATM   38  O   UNL N   1     -10.422  10.484  62.479  0.00  0.00    -0.391 OA
HETATM   39  H   UNL N   1     -11.263  10.110  62.107  0.00  0.00     0.210 HD
ENDBRANCH  37  38
BRANCH  37  40
HETATM   40  C   UNL N   1      -9.385  11.139  64.537  0.00  0.00     0.201 C 
BRANCH  40  41
HETATM   41  O   UNL N   1      -9.430  10.381  65.727  0.00  0.00    -0.386 OA
BRANCH  41  42
HETATM   42  C   UNL N   1      -8.922   9.091  65.466  0.00  0.00     0.206 C 
BRANCH  42  43
HETATM   43  C   UNL N   1      -9.766   8.028  66.196  0.00  0.00     0.201 C 
BRANCH  43  44
HETATM   44  O   UNL N   1      -9.451   6.763  65.671  0.00  0.00    -0.387 OA
HETATM   45  H   UNL N   1      -8.948   6.909  64.826  0.00  0.00     0.210 HD
ENDBRANCH  43  44
BRANCH  43  46
HETATM   46  C   UNL N   1      -9.577   8.025  67.719  0.00  0.00     0.105 C 
HETATM   47  C   UNL N   1     -10.351   8.795  68.531  0.00  0.00     0.105 C 
BRANCH  47  48
HETATM   48  O   UNL N   1     -11.294   9.600  67.988  0.00  0.00    -0.360 OA
HETATM   49  H   UNL N   1     -12.146   9.758  68.415  0.00  0.00     0.217 HD
ENDBRANCH  47  48
BRANCH  47  50
HETATM   50  C   UNL N   1     -10.175   8.773  70.049  0.00  0.00     0.200 C 
BRANCH  50  51
HETATM   51  O   UNL N   1      -8.890   9.223  70.387  0.00  0.00    -0.387 OA
HETATM   52  H   UNL N   1      -8.909   9.434  71.357  0.00  0.00     0.210 HD
ENDBRANCH  50  51
BRANCH  50  53
HETATM   53  C   UNL N   1     -11.229   9.641  70.762  0.00  0.00     0.202 C 
BRANCH  53  54
HETATM   54  O   UNL N   1     -11.150  10.990  70.391  0.00  0.00    -0.398 OA
HETATM   55  H   UNL N   1     -10.192  11.186  70.221  0.00  0.00     0.209 HD
ENDBRANCH  53  54
ENDBRANCH  50  53
ENDBRANCH  47  50
BRANCH  46  56
HETATM   56  O   UNL N   1      -8.637   7.223  68.278  0.00  0.00    -0.360 OA
HETATM   57  H   UNL N   1      -7.776   7.543  68.578  0.00  0.00     0.217 HD
ENDBRANCH  46  56
ENDBRANCH  43  46
ENDBRANCH  42  43
ENDBRANCH  41  42
ENDBRANCH  40  41
ENDBRANCH  37  40
ENDBRANCH  34  37
ENDBRANCH  31  34
ENDBRANCH   1  31
TORSDOF 27
ENDMDL
MODEL 6
REMARK VINA RESULT:      -6.4      1.975      7.493
REMARK  27 active torsions:
REMARK  status: ('A' for Active; 'I' for Inactive)
REMARK    1  A    between atoms: O_1  and  C_2 
REMARK    2  A    between atoms: O_1  and  C_24 
REMARK    3  A    between atoms: C_2  and  C_3 
REMARK    4  A    between atoms: C_3  and  O_4 
REMARK    5  A    between atoms: C_3  and  C_5 
REMARK    6  A    between atoms: C_5  and  O_6 
REMARK    7  A    between atoms: C_5  and  C_7 
REMARK    8  A    between atoms: C_7  and  O_8 
REMARK    9  A    between atoms: C_7  and  C_9 
REMARK   10  A    between atoms: C_9  and  O_10 
REMARK   11  A    between atoms: C_9  and  C_11 
REMARK   12  A    between atoms: C_11  and  O_12 
REMARK   13  A    between atoms: O_12  and  C_13 
REMARK   14  A    between atoms: C_13  and  C_14 
REMARK   15  A    between atoms: C_14  and  O_15 
REMARK   16  A    between atoms: C_14  and  C_16 
REMARK   17  A    between atoms: C_16  and  O_23 
REMARK   18  A    between atoms: C_17  and  O_18 
REMARK   19  A    between atoms: C_17  and  C_19 
REMARK   20  A    between atoms: C_19  and  O_20 
REMARK   21  A    between atoms: C_19  and  C_21 
REMARK   22  A    between atoms: C_21  and  O_22 
REMARK   23  A    between atoms: C_25  and  C_37 
REMARK   24  A    between atoms: C_31  and  O_32 
REMARK   25  A    between atoms: C_34  and  O_35 
REMARK   26  A    between atoms: C_39  and  O_40 
REMARK   27  A    between atoms: C_41  and  O_42 
ROOT
HETATM    1  C   UNL N   1      -9.120  10.091  67.674  0.00  0.00     0.173 C 
ENDROOT
BRANCH   1   2
HETATM    2  C   UNL N   1     -10.095   9.845  68.842  0.00  0.00     0.210 C 
BRANCH   2   3
HETATM    3  O   UNL N   1     -11.360  10.402  68.768  0.00  0.00    -0.342 OA
BRANCH   3   4
HETATM    4  C   UNL N   1     -11.843  11.294  69.704  0.00  0.00     0.155 A 
HETATM    5  C   UNL N   1     -11.827  12.711  69.471  0.00  0.00     0.223 A 
HETATM    6  C   UNL N   1     -12.356  13.603  70.421  0.00  0.00     0.084 A 
HETATM    7  O   UNL N   1     -11.359  13.159  68.451  0.00  0.00    -0.284 OA
HETATM    8  C   UNL N   1     -12.894  13.044  71.595  0.00  0.00     0.096 A 
HETATM    9  C   UNL N   1     -12.381  15.035  70.258  0.00  0.00     0.085 A 
HETATM   10  O   UNL N   1     -12.885  11.731  71.793  0.00  0.00    -0.306 OA
HETATM   11  C   UNL N   1     -13.443  13.868  72.584  0.00  0.00     0.075 A 
HETATM   12  C   UNL N   1     -12.387  10.836  70.938  0.00  0.00     0.124 A 
HETATM   13  C   UNL N   1     -13.465  15.253  72.420  0.00  0.00     0.071 A 
HETATM   14  C   UNL N   1     -12.937  15.824  71.264  0.00  0.00     0.074 A 
BRANCH  12  15
HETATM   15  C   UNL N   1     -12.422   9.397  71.400  0.00  0.00     0.004 A 
HETATM   16  C   UNL N   1     -11.283   8.666  71.808  0.00  0.00     0.017 A 
HETATM   17  C   UNL N   1     -11.408   7.348  72.266  0.00  0.00     0.040 A 
HETATM   18  C   UNL N   1     -12.656   6.727  72.326  0.00  0.00     0.098 A 
HETATM   19  C   UNL N   1     -13.800   7.433  71.927  0.00  0.00     0.099 A 
HETATM   20  C   UNL N   1     -13.680   8.755  71.474  0.00  0.00     0.053 A 
BRANCH  18  21
HETATM   21  O   UNL N   1     -12.741   5.456  72.775  0.00  0.00    -0.358 OA
HETATM   22  H   UNL N   1     -12.073   4.786  72.568  0.00  0.00     0.218 HD
ENDBRANCH  18  21
BRANCH  19  23
HETATM   23  O   UNL N   1     -15.012   6.840  71.984  0.00  0.00    -0.358 OA
HETATM   24  H   UNL N   1     -15.831   7.332  71.827  0.00  0.00     0.218 HD
ENDBRANCH  19  23
ENDBRANCH  12  15
BRANCH  13  25
HETATM   25  O   UNL N   1     -13.999  16.032  73.382  0.00  0.00    -0.361 OA
HETATM   26  H   UNL N   1     -14.933  16.289  73.363  0.00  0.00     0.217 HD
ENDBRANCH  13  25
BRANCH   9  27
HETATM   27  O   UNL N   1     -11.897  15.698  69.178  0.00  0.00    -0.360 OA
HETATM   28  H   UNL N   1     -11.659  16.627  69.105  0.00  0.00     0.217 HD
ENDBRANCH   9  27
ENDBRANCH   3   4
ENDBRANCH   2   3
ENDBRANCH   1   2
BRANCH   1  29
HETATM   29  O   UNL N   1      -9.528  11.212  66.931  0.00  0.00    -0.391 OA
HETATM   30  H   UNL N   1     -10.414  10.996  66.537  0.00  0.00     0.210 HD
ENDBRANCH   1  29
BRANCH   1  31
HETATM   31  C   UNL N   1      -7.751  10.377  68.363  0.00  0.00     0.180 C 
BRANCH  31  32
HETATM   32  O   UNL N   1      -6.726   9.892  67.525  0.00  0.00    -0.390 OA
HETATM   33  H   UNL N   1      -6.071  10.626  67.393  0.00  0.00     0.210 HD
ENDBRANCH  31  32
BRANCH  31  34
HETATM   34  C   UNL N   1      -7.445  11.837  68.740  0.00  0.00     0.180 C 
BRANCH  34  35
HETATM   35  O   UNL N   1      -8.640  12.573  68.822  0.00  0.00    -0.390 OA
HETATM   36  H   UNL N   1      -9.290  12.137  68.211  0.00  0.00     0.210 HD
ENDBRANCH  34  35
BRANCH  34  37
HETATM   37  C   UNL N   1      -6.469  12.453  67.685  0.00  0.00     0.173 C 
BRANCH  37  38
HETATM   38  O   UNL N   1      -6.922  12.256  66.367  0.00  0.00    -0.391 OA
HETATM   39  H   UNL N   1      -6.263  11.679  65.900  0.00  0.00     0.210 HD
ENDBRANCH  37  38
BRANCH  37  40
HETATM   40  C   UNL N   1      -6.178  13.937  67.903  0.00  0.00     0.201 C 
BRANCH  40  41
HETATM   41  O   UNL N   1      -6.897  14.705  66.963  0.00  0.00    -0.386 OA
BRANCH  41  42
HETATM   42  C   UNL N   1      -7.679  15.656  67.652  0.00  0.00     0.206 C 
BRANCH  42  43
HETATM   43  C   UNL N   1      -8.770  16.222  66.723  0.00  0.00     0.201 C 
BRANCH  43  44
HETATM   44  O   UNL N   1      -8.158  17.029  65.748  0.00  0.00    -0.387 OA
HETATM   45  H   UNL N   1      -8.053  16.477  64.929  0.00  0.00     0.210 HD
ENDBRANCH  43  44
BRANCH  43  46
HETATM   46  C   UNL N   1      -9.630  15.146  66.048  0.00  0.00     0.105 C 
HETATM   47  C   UNL N   1     -10.615  15.473  65.169  0.00  0.00     0.105 C 
BRANCH  47  48
HETATM   48  O   UNL N   1     -10.862  16.776  64.898  0.00  0.00    -0.360 OA
HETATM   49  H   UNL N   1     -11.019  17.096  64.000  0.00  0.00     0.217 HD
ENDBRANCH  47  48
BRANCH  47  50
HETATM   50  C   UNL N   1     -11.456  14.398  64.482  0.00  0.00     0.200 C 
BRANCH  50  51
HETATM   51  O   UNL N   1     -10.624  13.377  64.000  0.00  0.00    -0.387 OA
HETATM   52  H   UNL N   1      -9.973  13.175  64.723  0.00  0.00     0.210 HD
ENDBRANCH  50  51
BRANCH  50  53
HETATM   53  C   UNL N   1     -12.510  13.798  65.432  0.00  0.00     0.202 C 
BRANCH  53  54
HETATM   54  O   UNL N   1     -12.179  12.501  65.846  0.00  0.00    -0.398 OA
HETATM   55  H   UNL N   1     -11.211  12.378  65.662  0.00  0.00     0.209 HD
ENDBRANCH  53  54
ENDBRANCH  50  53
ENDBRANCH  47  50
BRANCH  46  56
HETATM   56  O   UNL N   1      -9.395  13.835  66.309  0.00  0.00    -0.360 OA
HETATM   57  H   UNL N   1      -8.929  13.526  67.097  0.00  0.00     0.217 HD
ENDBRANCH  46  56
ENDBRANCH  43  46
ENDBRANCH  42  43
ENDBRANCH  41  42
ENDBRANCH  40  41
ENDBRANCH  37  40
ENDBRANCH  34  37
ENDBRANCH  31  34
ENDBRANCH   1  31
TORSDOF 27
ENDMDL
MODEL 7
REMARK VINA RESULT:      -6.4      1.942      3.781
REMARK  27 active torsions:
REMARK  status: ('A' for Active; 'I' for Inactive)
REMARK    1  A    between atoms: O_1  and  C_2 
REMARK    2  A    between atoms: O_1  and  C_24 
REMARK    3  A    between atoms: C_2  and  C_3 
REMARK    4  A    between atoms: C_3  and  O_4 
REMARK    5  A    between atoms: C_3  and  C_5 
REMARK    6  A    between atoms: C_5  and  O_6 
REMARK    7  A    between atoms: C_5  and  C_7 
REMARK    8  A    between atoms: C_7  and  O_8 
REMARK    9  A    between atoms: C_7  and  C_9 
REMARK   10  A    between atoms: C_9  and  O_10 
REMARK   11  A    between atoms: C_9  and  C_11 
REMARK   12  A    between atoms: C_11  and  O_12 
REMARK   13  A    between atoms: O_12  and  C_13 
REMARK   14  A    between atoms: C_13  and  C_14 
REMARK   15  A    between atoms: C_14  and  O_15 
REMARK   16  A    between atoms: C_14  and  C_16 
REMARK   17  A    between atoms: C_16  and  O_23 
REMARK   18  A    between atoms: C_17  and  O_18 
REMARK   19  A    between atoms: C_17  and  C_19 
REMARK   20  A    between atoms: C_19  and  O_20 
REMARK   21  A    between atoms: C_19  and  C_21 
REMARK   22  A    between atoms: C_21  and  O_22 
REMARK   23  A    between atoms: C_25  and  C_37 
REMARK   24  A    between atoms: C_31  and  O_32 
REMARK   25  A    between atoms: C_34  and  O_35 
REMARK   26  A    between atoms: C_39  and  O_40 
REMARK   27  A    between atoms: C_41  and  O_42 
ROOT
HETATM    1  C   UNL N   1     -11.918  13.147  65.464  0.00  0.00     0.173 C 
ENDROOT
BRANCH   1   2
HETATM    2  C   UNL N   1     -11.614  14.472  66.188  0.00  0.00     0.210 C 
BRANCH   2   3
HETATM    3  O   UNL N   1     -10.750  14.445  67.269  0.00  0.00    -0.342 OA
BRANCH   3   4
HETATM    4  C   UNL N   1     -11.103  14.899  68.523  0.00  0.00     0.155 A 
HETATM    5  C   UNL N   1     -11.815  14.067  69.452  0.00  0.00     0.223 A 
HETATM    6  C   UNL N   1     -12.135  14.535  70.740  0.00  0.00     0.084 A 
HETATM    7  O   UNL N   1     -12.149  12.948  69.140  0.00  0.00    -0.284 OA
HETATM    8  C   UNL N   1     -11.728  15.841  71.067  0.00  0.00     0.096 A 
HETATM    9  C   UNL N   1     -12.843  13.759  71.727  0.00  0.00     0.085 A 
HETATM   10  O   UNL N   1     -11.083  16.596  70.185  0.00  0.00    -0.306 OA
HETATM   11  C   UNL N   1     -12.006  16.373  72.330  0.00  0.00     0.075 A 
HETATM   12  C   UNL N   1     -10.761  16.216  68.947  0.00  0.00     0.124 A 
HETATM   13  C   UNL N   1     -12.690  15.618  73.282  0.00  0.00     0.071 A 
HETATM   14  C   UNL N   1     -13.101  14.322  72.976  0.00  0.00     0.074 A 
BRANCH  12  15
HETATM   15  C   UNL N   1     -10.086  17.264  68.094  0.00  0.00     0.004 A 
HETATM   16  C   UNL N   1     -10.769  18.305  67.424  0.00  0.00     0.017 A 
HETATM   17  C   UNL N   1     -10.062  19.264  66.687  0.00  0.00     0.040 A 
HETATM   18  C   UNL N   1      -8.671  19.212  66.595  0.00  0.00     0.098 A 
HETATM   19  C   UNL N   1      -7.971  18.189  67.251  0.00  0.00     0.099 A 
HETATM   20  C   UNL N   1      -8.675  17.230  67.996  0.00  0.00     0.053 A 
BRANCH  18  21
HETATM   21  O   UNL N   1      -8.020  20.154  65.879  0.00  0.00    -0.358 OA
HETATM   22  H   UNL N   1      -7.980  21.082  66.156  0.00  0.00     0.218 HD
ENDBRANCH  18  21
BRANCH  19  23
HETATM   23  O   UNL N   1      -6.624  18.132  67.168  0.00  0.00    -0.358 OA
HETATM   24  H   UNL N   1      -6.076  17.863  67.919  0.00  0.00     0.218 HD
ENDBRANCH  19  23
ENDBRANCH  12  15
BRANCH  13  25
HETATM   25  O   UNL N   1     -12.948  16.145  74.496  0.00  0.00    -0.361 OA
HETATM   26  H   UNL N   1     -12.474  15.849  75.287  0.00  0.00     0.217 HD
ENDBRANCH  13  25
BRANCH   9  27
HETATM   27  O   UNL N   1     -13.289  12.491  71.540  0.00  0.00    -0.360 OA
HETATM   28  H   UNL N   1     -12.778  11.679  71.491  0.00  0.00     0.217 HD
ENDBRANCH   9  27
ENDBRANCH   3   4
ENDBRANCH   2   3
ENDBRANCH   1   2
BRANCH   1  29
HETATM   29  O   UNL N   1     -13.274  13.095  65.098  0.00  0.00    -0.391 OA
HETATM   30  H   UNL N   1     -13.489  12.144  64.905  0.00  0.00     0.210 HD
ENDBRANCH   1  29
BRANCH   1  31
HETATM   31  C   UNL N   1     -11.024  13.186  64.187  0.00  0.00     0.180 C 
BRANCH  31  32
HETATM   32  O   UNL N   1      -9.750  13.666  64.556  0.00  0.00    -0.390 OA
HETATM   33  H   UNL N   1      -9.735  14.644  64.389  0.00  0.00     0.210 HD
ENDBRANCH  31  32
BRANCH  31  34
HETATM   34  C   UNL N   1     -10.859  11.873  63.402  0.00  0.00     0.180 C 
BRANCH  34  35
HETATM   35  O   UNL N   1     -12.120  11.320  63.121  0.00  0.00    -0.390 OA
HETATM   36  H   UNL N   1     -11.989  10.664  62.387  0.00  0.00     0.210 HD
ENDBRANCH  34  35
BRANCH  34  37
HETATM   37  C   UNL N   1      -9.976  10.881  64.228  0.00  0.00     0.173 C 
BRANCH  37  38
HETATM   38  O   UNL N   1      -8.616  11.241  64.207  0.00  0.00    -0.391 OA
HETATM   39  H   UNL N   1      -8.539  12.168  64.554  0.00  0.00     0.210 HD
ENDBRANCH  37  38
BRANCH  37  40
HETATM   40  C   UNL N   1     -10.431  10.703  65.675  0.00  0.00     0.201 C 
BRANCH  40  41
HETATM   41  O   UNL N   1      -9.904   9.500  66.192  0.00  0.00    -0.386 OA
BRANCH  41  42
HETATM   42  C   UNL N   1      -9.194   9.786  67.377  0.00  0.00     0.206 C 
BRANCH  42  43
HETATM   43  C   UNL N   1      -9.401  11.259  67.780  0.00  0.00     0.201 C 
BRANCH  43  44
HETATM   44  O   UNL N   1      -9.843  11.306  69.113  0.00  0.00    -0.387 OA
HETATM   45  H   UNL N   1      -9.682  12.227  69.447  0.00  0.00     0.210 HD
ENDBRANCH  43  44
BRANCH  43  46
HETATM   46  C   UNL N   1      -8.149  12.130  67.612  0.00  0.00     0.105 C 
HETATM   47  C   UNL N   1      -7.123  12.076  68.505  0.00  0.00     0.105 C 
BRANCH  47  48
HETATM   48  O   UNL N   1      -7.214  11.257  69.577  0.00  0.00    -0.360 OA
HETATM   49  H   UNL N   1      -6.838  10.367  69.581  0.00  0.00     0.217 HD
ENDBRANCH  47  48
BRANCH  47  50
HETATM   50  C   UNL N   1      -5.868  12.929  68.323  0.00  0.00     0.200 C 
BRANCH  50  51
HETATM   51  O   UNL N   1      -5.331  12.722  67.044  0.00  0.00    -0.387 OA
HETATM   52  H   UNL N   1      -5.616  11.813  66.760  0.00  0.00     0.210 HD
ENDBRANCH  50  51
BRANCH  50  53
HETATM   53  C   UNL N   1      -6.158  14.429  68.524  0.00  0.00     0.202 C 
BRANCH  53  54
HETATM   54  O   UNL N   1      -6.039  15.159  67.333  0.00  0.00    -0.398 OA
HETATM   55  H   UNL N   1      -5.285  14.759  66.825  0.00  0.00     0.209 HD
ENDBRANCH  53  54
ENDBRANCH  50  53
ENDBRANCH  47  50
BRANCH  46  56
HETATM   56  O   UNL N   1      -8.043  12.956  66.541  0.00  0.00    -0.360 OA
HETATM   57  H   UNL N   1      -8.723  13.597  66.296  0.00  0.00     0.217 HD
ENDBRANCH  46  56
ENDBRANCH  43  46
ENDBRANCH  42  43
ENDBRANCH  41  42
ENDBRANCH  40  41
ENDBRANCH  37  40
ENDBRANCH  34  37
ENDBRANCH  31  34
ENDBRANCH   1  31
TORSDOF 27
ENDMDL
MODEL 8
REMARK VINA RESULT:      -6.3      1.917      7.500
REMARK  27 active torsions:
REMARK  status: ('A' for Active; 'I' for Inactive)
REMARK    1  A    between atoms: O_1  and  C_2 
REMARK    2  A    between atoms: O_1  and  C_24 
REMARK    3  A    between atoms: C_2  and  C_3 
REMARK    4  A    between atoms: C_3  and  O_4 
REMARK    5  A    between atoms: C_3  and  C_5 
REMARK    6  A    between atoms: C_5  and  O_6 
REMARK    7  A    between atoms: C_5  and  C_7 
REMARK    8  A    between atoms: C_7  and  O_8 
REMARK    9  A    between atoms: C_7  and  C_9 
REMARK   10  A    between atoms: C_9  and  O_10 
REMARK   11  A    between atoms: C_9  and  C_11 
REMARK   12  A    between atoms: C_11  and  O_12 
REMARK   13  A    between atoms: O_12  and  C_13 
REMARK   14  A    between atoms: C_13  and  C_14 
REMARK   15  A    between atoms: C_14  and  O_15 
REMARK   16  A    between atoms: C_14  and  C_16 
REMARK   17  A    between atoms: C_16  and  O_23 
REMARK   18  A    between atoms: C_17  and  O_18 
REMARK   19  A    between atoms: C_17  and  C_19 
REMARK   20  A    between atoms: C_19  and  O_20 
REMARK   21  A    between atoms: C_19  and  C_21 
REMARK   22  A    between atoms: C_21  and  O_22 
REMARK   23  A    between atoms: C_25  and  C_37 
REMARK   24  A    between atoms: C_31  and  O_32 
REMARK   25  A    between atoms: C_34  and  O_35 
REMARK   26  A    between atoms: C_39  and  O_40 
REMARK   27  A    between atoms: C_41  and  O_42 
ROOT
HETATM    1  C   UNL N   1     -10.255  10.717  66.669  0.00  0.00     0.173 C 
ENDROOT
BRANCH   1   2
HETATM    2  C   UNL N   1     -10.598  10.470  68.151  0.00  0.00     0.210 C 
BRANCH   2   3
HETATM    3  O   UNL N   1     -11.889  10.733  68.577  0.00  0.00    -0.342 OA
BRANCH   3   4
HETATM    4  C   UNL N   1     -12.176  11.599  69.612  0.00  0.00     0.155 A 
HETATM    5  C   UNL N   1     -12.158  13.024  69.427  0.00  0.00     0.223 A 
HETATM    6  C   UNL N   1     -12.488  13.891  70.484  0.00  0.00     0.084 A 
HETATM    7  O   UNL N   1     -11.860  13.499  68.357  0.00  0.00    -0.284 OA
HETATM    8  C   UNL N   1     -12.831  13.301  71.715  0.00  0.00     0.096 A 
HETATM    9  C   UNL N   1     -12.497  15.328  70.376  0.00  0.00     0.085 A 
HETATM   10  O   UNL N   1     -12.827  11.981  71.864  0.00  0.00    -0.306 OA
HETATM   11  C   UNL N   1     -13.176  14.099  72.810  0.00  0.00     0.075 A 
HETATM   12  C   UNL N   1     -12.512  11.107  70.906  0.00  0.00     0.124 A 
HETATM   13  C   UNL N   1     -13.184  15.489  72.699  0.00  0.00     0.071 A 
HETATM   14  C   UNL N   1     -12.847  16.092  71.489  0.00  0.00     0.074 A 
BRANCH  12  15
HETATM   15  C   UNL N   1     -12.510   9.654  71.319  0.00  0.00     0.004 A 
HETATM   16  C   UNL N   1     -13.647   8.813  71.275  0.00  0.00     0.017 A 
HETATM   17  C   UNL N   1     -13.549   7.464  71.634  0.00  0.00     0.040 A 
HETATM   18  C   UNL N   1     -12.333   6.918  72.046  0.00  0.00     0.098 A 
HETATM   19  C   UNL N   1     -11.192   7.732  72.097  0.00  0.00     0.099 A 
HETATM   20  C   UNL N   1     -11.283   9.084  71.732  0.00  0.00     0.053 A 
BRANCH  18  21
HETATM   21  O   UNL N   1     -12.273   5.612  72.383  0.00  0.00    -0.358 OA
HETATM   22  H   UNL N   1     -12.546   4.907  71.777  0.00  0.00     0.218 HD
ENDBRANCH  18  21
BRANCH  19  23
HETATM   23  O   UNL N   1     -10.010   7.212  72.493  0.00  0.00    -0.358 OA
HETATM   24  H   UNL N   1      -9.167   7.641  72.285  0.00  0.00     0.218 HD
ENDBRANCH  19  23
ENDBRANCH  12  15
BRANCH  13  25
HETATM   25  O   UNL N   1     -13.521  16.244  73.765  0.00  0.00    -0.361 OA
HETATM   26  H   UNL N   1     -14.050  17.049  73.666  0.00  0.00     0.217 HD
ENDBRANCH  13  25
BRANCH   9  27
HETATM   27  O   UNL N   1     -12.187  16.021  69.251  0.00  0.00    -0.360 OA
HETATM   28  H   UNL N   1     -12.059  16.968  69.148  0.00  0.00     0.217 HD
ENDBRANCH   9  27
ENDBRANCH   3   4
ENDBRANCH   2   3
ENDBRANCH   1   2
BRANCH   1  29
HETATM   29  O   UNL N   1     -11.042  11.763  66.158  0.00  0.00    -0.391 OA
HETATM   30  H   UNL N   1     -11.410  11.454  65.289  0.00  0.00     0.210 HD
ENDBRANCH   1  29
BRANCH   1  31
HETATM   31  C   UNL N   1      -8.754  11.137  66.682  0.00  0.00     0.180 C 
BRANCH  31  32
HETATM   32  O   UNL N   1      -8.298  11.185  65.349  0.00  0.00    -0.390 OA
HETATM   33  H   UNL N   1      -8.867  11.833  64.858  0.00  0.00     0.210 HD
ENDBRANCH  31  32
BRANCH  31  34
HETATM   34  C   UNL N   1      -8.399  12.460  67.384  0.00  0.00     0.180 C 
BRANCH  34  35
HETATM   35  O   UNL N   1      -8.684  13.545  66.537  0.00  0.00    -0.390 OA
HETATM   36  H   UNL N   1      -7.814  13.891  66.210  0.00  0.00     0.210 HD
ENDBRANCH  34  35
BRANCH  34  37
HETATM   37  C   UNL N   1      -6.891  12.443  67.796  0.00  0.00     0.173 C 
BRANCH  37  38
HETATM   38  O   UNL N   1      -6.037  12.567  66.683  0.00  0.00    -0.391 OA
HETATM   39  H   UNL N   1      -6.594  12.520  65.863  0.00  0.00     0.210 HD
ENDBRANCH  37  38
BRANCH  37  40
HETATM   40  C   UNL N   1      -6.521  13.496  68.838  0.00  0.00     0.201 C 
BRANCH  40  41
HETATM   41  O   UNL N   1      -6.768  14.785  68.318  0.00  0.00    -0.386 OA
BRANCH  41  42
HETATM   42  C   UNL N   1      -7.409  15.560  69.307  0.00  0.00     0.206 C 
BRANCH  42  43
HETATM   43  C   UNL N   1      -7.569  17.015  68.822  0.00  0.00     0.201 C 
BRANCH  43  44
HETATM   44  O   UNL N   1      -6.511  17.319  67.948  0.00  0.00    -0.387 OA
HETATM   45  H   UNL N   1      -6.794  17.051  67.035  0.00  0.00     0.210 HD
ENDBRANCH  43  44
BRANCH  43  46
HETATM   46  C   UNL N   1      -8.913  17.294  68.134  0.00  0.00     0.105 C 
HETATM   47  C   UNL N   1      -9.167  16.859  66.871  0.00  0.00     0.105 C 
BRANCH  47  48
HETATM   48  O   UNL N   1      -8.211  16.183  66.192  0.00  0.00    -0.360 OA
HETATM   49  H   UNL N   1      -7.467  15.756  66.636  0.00  0.00     0.217 HD
ENDBRANCH  47  48
BRANCH  47  50
HETATM   50  C   UNL N   1     -10.514  17.121  66.197  0.00  0.00     0.200 C 
BRANCH  50  51
HETATM   51  O   UNL N   1     -10.497  18.376  65.571  0.00  0.00    -0.387 OA
HETATM   52  H   UNL N   1      -9.912  18.961  66.121  0.00  0.00     0.210 HD
ENDBRANCH  50  51
BRANCH  50  53
HETATM   53  C   UNL N   1     -10.861  16.033  65.163  0.00  0.00     0.202 C 
BRANCH  53  54
HETATM   54  O   UNL N   1     -10.960  14.760  65.741  0.00  0.00    -0.398 OA
HETATM   55  H   UNL N   1     -10.402  14.773  66.563  0.00  0.00     0.209 HD
ENDBRANCH  53  54
ENDBRANCH  50  53
ENDBRANCH  47  50
BRANCH  46  56
HETATM   56  O   UNL N   1      -9.881  17.971  68.801  0.00  0.00    -0.360 OA
HETATM   57  H   UNL N   1     -10.689  18.294  68.382  0.00  0.00     0.217 HD
ENDBRANCH  46  56
ENDBRANCH  43  46
ENDBRANCH  42  43
ENDBRANCH  41  42
ENDBRANCH  40  41
ENDBRANCH  37  40
ENDBRANCH  34  37
ENDBRANCH  31  34
ENDBRANCH   1  31
TORSDOF 27
ENDMDL
MODEL 9
REMARK VINA RESULT:      -6.2      2.478      3.797
REMARK  27 active torsions:
REMARK  status: ('A' for Active; 'I' for Inactive)
REMARK    1  A    between atoms: O_1  and  C_2 
REMARK    2  A    between atoms: O_1  and  C_24 
REMARK    3  A    between atoms: C_2  and  C_3 
REMARK    4  A    between atoms: C_3  and  O_4 
REMARK    5  A    between atoms: C_3  and  C_5 
REMARK    6  A    between atoms: C_5  and  O_6 
REMARK    7  A    between atoms: C_5  and  C_7 
REMARK    8  A    between atoms: C_7  and  O_8 
REMARK    9  A    between atoms: C_7  and  C_9 
REMARK   10  A    between atoms: C_9  and  O_10 
REMARK   11  A    between atoms: C_9  and  C_11 
REMARK   12  A    between atoms: C_11  and  O_12 
REMARK   13  A    between atoms: O_12  and  C_13 
REMARK   14  A    between atoms: C_13  and  C_14 
REMARK   15  A    between atoms: C_14  and  O_15 
REMARK   16  A    between atoms: C_14  and  C_16 
REMARK   17  A    between atoms: C_16  and  O_23 
REMARK   18  A    between atoms: C_17  and  O_18 
REMARK   19  A    between atoms: C_17  and  C_19 
REMARK   20  A    between atoms: C_19  and  O_20 
REMARK   21  A    between atoms: C_19  and  C_21 
REMARK   22  A    between atoms: C_21  and  O_22 
REMARK   23  A    between atoms: C_25  and  C_37 
REMARK   24  A    between atoms: C_31  and  O_32 
REMARK   25  A    between atoms: C_34  and  O_35 
REMARK   26  A    between atoms: C_39  and  O_40 
REMARK   27  A    between atoms: C_41  and  O_42 
ROOT
HETATM    1  C   UNL N   1     -11.993  14.182  65.064  0.00  0.00     0.173 C 
ENDROOT
BRANCH   1   2
HETATM    2  C   UNL N   1     -11.121  15.128  65.910  0.00  0.00     0.210 C 
BRANCH   2   3
HETATM    3  O   UNL N   1     -10.560  14.636  67.077  0.00  0.00    -0.342 OA
BRANCH   3   4
HETATM    4  C   UNL N   1     -10.970  15.035  68.333  0.00  0.00     0.155 A 
HETATM    5  C   UNL N   1     -11.673  14.144  69.213  0.00  0.00     0.223 A 
HETATM    6  C   UNL N   1     -12.052  14.557  70.504  0.00  0.00     0.084 A 
HETATM    7  O   UNL N   1     -11.949  13.023  68.858  0.00  0.00    -0.284 OA
HETATM    8  C   UNL N   1     -11.711  15.869  70.882  0.00  0.00     0.096 A 
HETATM    9  C   UNL N   1     -12.754  13.722  71.445  0.00  0.00     0.085 A 
HETATM   10  O   UNL N   1     -11.073  16.678  70.045  0.00  0.00    -0.306 OA
HETATM   11  C   UNL N   1     -12.050  16.349  72.152  0.00  0.00     0.075 A 
HETATM   12  C   UNL N   1     -10.699  16.351  68.806  0.00  0.00     0.124 A 
HETATM   13  C   UNL N   1     -12.728  15.536  73.059  0.00  0.00     0.071 A 
HETATM   14  C   UNL N   1     -13.074  14.234  72.702  0.00  0.00     0.074 A 
BRANCH  12  15
HETATM   15  C   UNL N   1     -10.043  17.453  68.006  0.00  0.00     0.004 A 
HETATM   16  C   UNL N   1     -10.727  18.585  67.505  0.00  0.00     0.017 A 
HETATM   17  C   UNL N   1     -10.036  19.585  66.809  0.00  0.00     0.040 A 
HETATM   18  C   UNL N   1      -8.661  19.486  66.592  0.00  0.00     0.098 A 
HETATM   19  C   UNL N   1      -7.961  18.373  67.081  0.00  0.00     0.099 A 
HETATM   20  C   UNL N   1      -8.649  17.372  67.784  0.00  0.00     0.053 A 
BRANCH  18  21
HETATM   21  O   UNL N   1      -8.024  20.469  65.921  0.00  0.00    -0.358 OA
HETATM   22  H   UNL N   1      -8.040  20.532  64.954  0.00  0.00     0.218 HD
ENDBRANCH  18  21
BRANCH  19  23
HETATM   23  O   UNL N   1      -6.630  18.270  66.877  0.00  0.00    -0.358 OA
HETATM   24  H   UNL N   1      -6.154  18.875  66.291  0.00  0.00     0.218 HD
ENDBRANCH  19  23
ENDBRANCH  12  15
BRANCH  13  25
HETATM   25  O   UNL N   1     -13.045  16.013  74.279  0.00  0.00    -0.361 OA
HETATM   26  H   UNL N   1     -12.678  15.623  75.086  0.00  0.00     0.217 HD
ENDBRANCH  13  25
BRANCH   9  27
HETATM   27  O   UNL N   1     -13.139  12.443  71.206  0.00  0.00    -0.360 OA
HETATM   28  H   UNL N   1     -13.760  12.120  70.547  0.00  0.00     0.217 HD
ENDBRANCH   9  27
ENDBRANCH   3   4
ENDBRANCH   2   3
ENDBRANCH   1   2
BRANCH   1  29
HETATM   29  O   UNL N   1     -12.490  14.859  63.937  0.00  0.00    -0.391 OA
HETATM   30  H   UNL N   1     -12.948  15.677  64.267  0.00  0.00     0.210 HD
ENDBRANCH   1  29
BRANCH   1  31
HETATM   31  C   UNL N   1     -11.019  13.049  64.617  0.00  0.00     0.180 C 
BRANCH  31  32
HETATM   32  O   UNL N   1      -9.704  13.558  64.657  0.00  0.00    -0.390 OA
HETATM   33  H   UNL N   1      -9.748  14.527  64.450  0.00  0.00     0.210 HD
ENDBRANCH  31  32
BRANCH  31  34
HETATM   34  C   UNL N   1     -11.071  11.727  65.401  0.00  0.00     0.180 C 
BRANCH  34  35
HETATM   35  O   UNL N   1     -12.042  11.806  66.415  0.00  0.00    -0.390 OA
HETATM   36  H   UNL N   1     -11.809  11.118  67.091  0.00  0.00     0.210 HD
ENDBRANCH  34  35
BRANCH  34  37
HETATM   37  C   UNL N   1      -9.657  11.416  65.993  0.00  0.00     0.173 C 
BRANCH  37  38
HETATM   38  O   UNL N   1      -9.523  11.881  67.314  0.00  0.00    -0.391 OA
HETATM   39  H   UNL N   1     -10.108  12.677  67.421  0.00  0.00     0.210 HD
ENDBRANCH  37  38
BRANCH  37  40
HETATM   40  C   UNL N   1      -9.272   9.939  65.934  0.00  0.00     0.201 C 
BRANCH  40  41
HETATM   41  O   UNL N   1      -9.596   9.316  67.158  0.00  0.00    -0.386 OA
BRANCH  41  42
HETATM   42  C   UNL N   1     -10.537   8.293  66.913  0.00  0.00     0.206 C 
BRANCH  42  43
HETATM   43  C   UNL N   1     -10.257   7.083  67.826  0.00  0.00     0.201 C 
BRANCH  43  44
HETATM   44  O   UNL N   1     -11.480   6.595  68.317  0.00  0.00    -0.387 OA
HETATM   45  H   UNL N   1     -11.306   6.210  69.216  0.00  0.00     0.210 HD
ENDBRANCH  43  44
BRANCH  43  46
HETATM   46  C   UNL N   1      -9.481   5.953  67.136  0.00  0.00     0.105 C 
HETATM   47  C   UNL N   1     -10.077   5.135  66.227  0.00  0.00     0.105 C 
BRANCH  47  48
HETATM   48  O   UNL N   1     -11.388   5.303  65.936  0.00  0.00    -0.360 OA
HETATM   49  H   UNL N   1     -11.687   5.842  65.193  0.00  0.00     0.217 HD
ENDBRANCH  47  48
BRANCH  47  50
HETATM   50  C   UNL N   1      -9.295   4.024  65.526  0.00  0.00     0.200 C 
BRANCH  50  51
HETATM   51  O   UNL N   1      -9.004   2.998  66.438  0.00  0.00    -0.387 OA
HETATM   52  H   UNL N   1      -8.558   3.427  67.215  0.00  0.00     0.210 HD
ENDBRANCH  50  51
BRANCH  50  53
HETATM   53  C   UNL N   1     -10.069   3.445  64.328  0.00  0.00     0.202 C 
BRANCH  53  54
HETATM   54  O   UNL N   1     -10.434   4.431  63.401  0.00  0.00    -0.398 OA
HETATM   55  H   UNL N   1     -10.461   3.993  62.510  0.00  0.00     0.209 HD
ENDBRANCH  53  54
ENDBRANCH  50  53
ENDBRANCH  47  50
BRANCH  46  56
HETATM   56  O   UNL N   1      -8.166   5.772  67.417  0.00  0.00    -0.360 OA
HETATM   57  H   UNL N   1      -7.848   5.213  68.138  0.00  0.00     0.217 HD
ENDBRANCH  46  56
ENDBRANCH  43  46
ENDBRANCH  42  43
ENDBRANCH  41  42
ENDBRANCH  40  41
ENDBRANCH  37  40
ENDBRANCH  34  37
ENDBRANCH  31  34
ENDBRANCH   1  31
TORSDOF 27
ENDMDL
