# Supplementary material for: Structure-based computational screening of 470 natural quercetin derivatives for identification of SARS-CoV-2 Mpro inhibitor
Source: PeerJ. 2023 Mar 14;11:e14915. doi: 10.7717/peerj.14915 (PMC10022500; doi:10.7717/peerj.14915)
Supplement: Supplemental Information 1 [file peerj-11-14915-s001.zip › Screening 470 Quercetin Derivates as Anticovid/Docking results/8_uff_E=839.51_out.pdbqt]

MODEL 1
REMARK VINA RESULT:      -9.0      0.000      0.000
REMARK  21 active torsions:
REMARK  status: ('A' for Active; 'I' for Inactive)
REMARK    1  A    between atoms: C_2  and  C_32 
REMARK    2  A    between atoms: C_3  and  O_4 
REMARK    3  A    between atoms: C_5  and  O_6 
REMARK    4  A    between atoms: C_7  and  O_8 
REMARK    5  A    between atoms: C_9  and  O_10 
REMARK    6  A    between atoms: O_10  and  C_11 
REMARK    7  A    between atoms: C_12  and  C_24 
REMARK    8  A    between atoms: C_18  and  O_19 
REMARK    9  A    between atoms: C_21  and  O_22 
REMARK   10  A    between atoms: C_26  and  O_27 
REMARK   11  A    between atoms: C_28  and  O_29 
REMARK   12  A    between atoms: C_32  and  O_33 
REMARK   13  A    between atoms: O_33  and  C_34 
REMARK   14  A    between atoms: C_37  and  O_38 
REMARK   15  A    between atoms: C_39  and  O_40 
REMARK   16  A    between atoms: C_41  and  O_42 
REMARK   17  A    between atoms: O_42  and  C_43 
REMARK   18  A    between atoms: C_43  and  C_45 
REMARK   19  A    between atoms: C_46  and  C_47 
REMARK   20  A    between atoms: C_49  and  O_50 
REMARK   21  A    between atoms: C_51  and  O_52 
ROOT
HETATM    1  O   UNL N   1      -7.794  17.829  68.906  0.00  0.00    -0.348 OA
HETATM    2  C   UNL N   1      -8.891  16.951  68.678  0.00  0.00     0.180 C 
HETATM    3  C   UNL N   1     -10.211  17.755  68.549  0.00  0.00     0.180 C 
HETATM    4  C   UNL N   1     -10.115  18.804  67.429  0.00  0.00     0.183 C 
HETATM    5  C   UNL N   1      -8.876  19.675  67.701  0.00  0.00     0.204 C 
HETATM    6  C   UNL N   1      -7.618  18.791  67.866  0.00  0.00     0.292 C 
ENDROOT
BRANCH   2   7
HETATM    7  C   UNL N   1      -8.641  15.938  67.532  0.00  0.00     0.205 C 
BRANCH   7   8
HETATM    8  O   UNL N   1      -9.643  14.936  67.525  0.00  0.00    -0.356 OA
BRANCH   8   9
HETATM    9  C   UNL N   1     -10.094  14.626  66.206  0.00  0.00     0.291 C 
HETATM   10  C   UNL N   1     -10.478  13.117  66.054  0.00  0.00     0.218 C 
HETATM   11  C   UNL N   1     -10.965  12.797  64.625  0.00  0.00     0.183 C 
HETATM   12  C   UNL N   1     -12.060  13.825  64.261  0.00  0.00     0.173 C 
HETATM   13  C   UNL N   1     -11.550  15.268  64.476  0.00  0.00     0.205 C 
HETATM   14  O   UNL N   1     -11.173  15.477  65.829  0.00  0.00    -0.356 OA
BRANCH  10  15
HETATM   15  O   UNL N   1      -9.484  12.259  66.512  0.00  0.00    -0.305 OA
BRANCH  15  16
HETATM   16  C   UNL N   1      -9.638  10.996  67.003  0.00  0.00     0.283 C 
HETATM   17  O   UNL N   1      -8.897  10.089  66.657  0.00  0.00    -0.260 OA
BRANCH  16  18
HETATM   18  C   UNL N   1     -10.662  10.723  68.030  0.00  0.00     0.083 C 
HETATM   19  C   UNL N   1     -10.335  10.268  69.255  0.00  0.00     0.017 C 
BRANCH  19  20
HETATM   20  C   UNL N   1     -11.333   9.942  70.315  0.00  0.00    -0.033 A 
HETATM   21  C   UNL N   1     -12.263  10.885  70.803  0.00  0.00     0.014 A 
HETATM   22  C   UNL N   1     -13.188  10.523  71.784  0.00  0.00     0.040 A 
HETATM   23  C   UNL N   1     -13.202   9.226  72.303  0.00  0.00     0.098 A 
HETATM   24  C   UNL N   1     -12.279   8.276  71.829  0.00  0.00     0.099 A 
HETATM   25  C   UNL N   1     -11.355   8.637  70.835  0.00  0.00     0.050 A 
BRANCH  23  26
HETATM   26  O   UNL N   1     -14.107   8.907  73.252  0.00  0.00    -0.358 OA
HETATM   27  H   UNL N   1     -14.570   8.057  73.262  0.00  0.00     0.218 HD
ENDBRANCH  23  26
BRANCH  24  28
HETATM   28  O   UNL N   1     -12.284   7.023  72.330  0.00  0.00    -0.358 OA
HETATM   29  H   UNL N   1     -12.912   6.750  73.014  0.00  0.00     0.218 HD
ENDBRANCH  24  28
ENDBRANCH  19  20
ENDBRANCH  16  18
ENDBRANCH  15  16
ENDBRANCH  10  15
BRANCH  11  30
HETATM   30  O   UNL N   1      -9.921  12.770  63.680  0.00  0.00    -0.390 OA
HETATM   31  H   UNL N   1      -9.150  13.281  64.029  0.00  0.00     0.210 HD
ENDBRANCH  11  30
BRANCH  12  32
HETATM   32  O   UNL N   1     -12.548  13.626  62.959  0.00  0.00    -0.391 OA
HETATM   33  H   UNL N   1     -12.054  12.864  62.562  0.00  0.00     0.210 HD
ENDBRANCH  12  32
ENDBRANCH   8   9
ENDBRANCH   7   8
ENDBRANCH   2   7
BRANCH   3  34
HETATM   34  O   UNL N   1     -11.314  16.913  68.337  0.00  0.00    -0.390 OA
HETATM   35  H   UNL N   1     -11.048  16.009  68.648  0.00  0.00     0.210 HD
ENDBRANCH   3  34
BRANCH   6  36
HETATM   36  O   UNL N   1      -6.536  19.665  68.164  0.00  0.00    -0.343 OA
BRANCH  36  37
HETATM   37  C   UNL N   1      -5.359  19.397  67.417  0.00  0.00     0.233 C 
HETATM   38  C   UNL N   1      -4.670  20.613  66.828  0.00  0.00     0.196 C 
HETATM   39  C   UNL N   1      -3.347  20.383  66.182  0.00  0.00     0.079 A 
HETATM   40  O   UNL N   1      -5.156  21.727  66.927  0.00  0.00    -0.289 OA
HETATM   41  C   UNL N   1      -2.705  19.160  66.501  0.00  0.00     0.089 A 
HETATM   42  C   UNL N   1      -2.711  21.288  65.286  0.00  0.00     0.085 A 
HETATM   43  O   UNL N   1      -3.269  18.298  67.395  0.00  0.00    -0.337 OA
HETATM   44  C   UNL N   1      -1.483  18.831  65.912  0.00  0.00     0.074 A 
HETATM   45  C   UNL N   1      -4.291  18.671  68.269  0.00  0.00     0.199 C 
HETATM   46  C   UNL N   1      -0.868  19.713  65.023  0.00  0.00     0.071 A 
HETATM   47  C   UNL N   1      -1.479  20.938  64.721  0.00  0.00     0.074 A 
BRANCH  45  48
HETATM   48  C   UNL N   1      -3.700  19.475  69.444  0.00  0.00    -0.023 A 
HETATM   49  C   UNL N   1      -2.374  19.223  69.853  0.00  0.00     0.013 A 
HETATM   50  C   UNL N   1      -1.802  19.939  70.908  0.00  0.00     0.040 A 
HETATM   51  C   UNL N   1      -2.539  20.911  71.587  0.00  0.00     0.098 A 
HETATM   52  C   UNL N   1      -3.866  21.167  71.208  0.00  0.00     0.099 A 
HETATM   53  C   UNL N   1      -4.439  20.455  70.144  0.00  0.00     0.049 A 
BRANCH  51  54
HETATM   54  O   UNL N   1      -1.961  21.588  72.602  0.00  0.00    -0.358 OA
HETATM   55  H   UNL N   1      -2.369  21.654  73.477  0.00  0.00     0.218 HD
ENDBRANCH  51  54
BRANCH  52  56
HETATM   56  O   UNL N   1      -4.589  22.097  71.868  0.00  0.00    -0.358 OA
HETATM   57  H   UNL N   1      -4.311  22.444  72.728  0.00  0.00     0.218 HD
ENDBRANCH  52  56
ENDBRANCH  45  48
BRANCH  46  58
HETATM   58  O   UNL N   1       0.312  19.378  64.464  0.00  0.00    -0.361 OA
HETATM   59  H   UNL N   1       1.019  18.964  64.977  0.00  0.00     0.217 HD
ENDBRANCH  46  58
BRANCH  42  60
HETATM   60  O   UNL N   1      -3.254  22.473  64.926  0.00  0.00    -0.360 OA
HETATM   61  H   UNL N   1      -3.660  22.659  64.075  0.00  0.00     0.217 HD
ENDBRANCH  42  60
ENDBRANCH  36  37
ENDBRANCH   6  36
BRANCH   4  62
HETATM   62  O   UNL N   1     -10.014  18.210  66.161  0.00  0.00    -0.390 OA
HETATM   63  H   UNL N   1     -10.132  18.932  65.491  0.00  0.00     0.210 HD
ENDBRANCH   4  62
BRANCH   5  64
HETATM   64  O   UNL N   1      -8.665  20.587  66.651  0.00  0.00    -0.388 OA
HETATM   65  H   UNL N   1      -9.117  21.437  66.896  0.00  0.00     0.210 HD
ENDBRANCH   5  64
TORSDOF 21
ENDMDL
MODEL 2
REMARK VINA RESULT:      -8.8      2.163      4.842
REMARK  21 active torsions:
REMARK  status: ('A' for Active; 'I' for Inactive)
REMARK    1  A    between atoms: C_2  and  C_32 
REMARK    2  A    between atoms: C_3  and  O_4 
REMARK    3  A    between atoms: C_5  and  O_6 
REMARK    4  A    between atoms: C_7  and  O_8 
REMARK    5  A    between atoms: C_9  and  O_10 
REMARK    6  A    between atoms: O_10  and  C_11 
REMARK    7  A    between atoms: C_12  and  C_24 
REMARK    8  A    between atoms: C_18  and  O_19 
REMARK    9  A    between atoms: C_21  and  O_22 
REMARK   10  A    between atoms: C_26  and  O_27 
REMARK   11  A    between atoms: C_28  and  O_29 
REMARK   12  A    between atoms: C_32  and  O_33 
REMARK   13  A    between atoms: O_33  and  C_34 
REMARK   14  A    between atoms: C_37  and  O_38 
REMARK   15  A    between atoms: C_39  and  O_40 
REMARK   16  A    between atoms: C_41  and  O_42 
REMARK   17  A    between atoms: O_42  and  C_43 
REMARK   18  A    between atoms: C_43  and  C_45 
REMARK   19  A    between atoms: C_46  and  C_47 
REMARK   20  A    between atoms: C_49  and  O_50 
REMARK   21  A    between atoms: C_51  and  O_52 
ROOT
HETATM    1  O   UNL N   1      -7.073  14.643  67.175  0.00  0.00    -0.348 OA
HETATM    2  C   UNL N   1      -7.940  13.555  67.473  0.00  0.00     0.180 C 
HETATM    3  C   UNL N   1      -7.147  12.221  67.496  0.00  0.00     0.180 C 
HETATM    4  C   UNL N   1      -5.988  12.281  68.503  0.00  0.00     0.183 C 
HETATM    5  C   UNL N   1      -5.130  13.514  68.165  0.00  0.00     0.204 C 
HETATM    6  C   UNL N   1      -6.007  14.787  68.114  0.00  0.00     0.292 C 
ENDROOT
BRANCH   2   7
HETATM    7  C   UNL N   1      -8.826  13.796  68.721  0.00  0.00     0.205 C 
BRANCH   7   8
HETATM    8  O   UNL N   1     -10.193  13.869  68.356  0.00  0.00    -0.356 OA
BRANCH   8   9
HETATM    9  C   UNL N   1     -10.375  14.298  67.006  0.00  0.00     0.291 C 
HETATM   10  C   UNL N   1     -11.776  13.893  66.442  0.00  0.00     0.218 C 
HETATM   11  C   UNL N   1     -11.958  14.364  64.984  0.00  0.00     0.183 C 
HETATM   12  C   UNL N   1     -11.604  15.868  64.929  0.00  0.00     0.173 C 
HETATM   13  C   UNL N   1     -10.205  16.124  65.535  0.00  0.00     0.205 C 
HETATM   14  O   UNL N   1     -10.154  15.701  66.889  0.00  0.00    -0.356 OA
BRANCH  10  15
HETATM   15  O   UNL N   1     -12.067  12.546  66.635  0.00  0.00    -0.305 OA
BRANCH  15  16
HETATM   16  C   UNL N   1     -11.198  11.496  66.601  0.00  0.00     0.283 C 
HETATM   17  O   UNL N   1     -10.406  11.362  65.681  0.00  0.00    -0.260 OA
BRANCH  16  18
HETATM   18  C   UNL N   1     -11.146  10.542  67.725  0.00  0.00     0.083 C 
HETATM   19  C   UNL N   1     -11.548  10.883  68.965  0.00  0.00     0.017 C 
BRANCH  19  20
HETATM   20  C   UNL N   1     -11.482   9.969  70.141  0.00  0.00    -0.033 A 
HETATM   21  C   UNL N   1     -10.349   9.178  70.432  0.00  0.00     0.014 A 
HETATM   22  C   UNL N   1     -10.333   8.352  71.557  0.00  0.00     0.040 A 
HETATM   23  C   UNL N   1     -11.440   8.288  72.407  0.00  0.00     0.098 A 
HETATM   24  C   UNL N   1     -12.578   9.067  72.129  0.00  0.00     0.099 A 
HETATM   25  C   UNL N   1     -12.590   9.906  71.003  0.00  0.00     0.050 A 
BRANCH  23  26
HETATM   26  O   UNL N   1     -11.394   7.477  73.485  0.00  0.00    -0.358 OA
HETATM   27  H   UNL N   1     -12.190   7.211  73.966  0.00  0.00     0.218 HD
ENDBRANCH  23  26
BRANCH  24  28
HETATM   28  O   UNL N   1     -13.652   9.005  72.943  0.00  0.00    -0.358 OA
HETATM   29  H   UNL N   1     -14.106   8.170  73.126  0.00  0.00     0.218 HD
ENDBRANCH  24  28
ENDBRANCH  19  20
ENDBRANCH  16  18
ENDBRANCH  15  16
ENDBRANCH  10  15
BRANCH  11  30
HETATM   30  O   UNL N   1     -11.213  13.605  64.062  0.00  0.00    -0.390 OA
HETATM   31  H   UNL N   1     -11.322  12.644  64.265  0.00  0.00     0.210 HD
ENDBRANCH  11  30
BRANCH  12  32
HETATM   32  O   UNL N   1     -11.717  16.382  63.627  0.00  0.00    -0.391 OA
HETATM   33  H   UNL N   1     -12.193  17.250  63.683  0.00  0.00     0.210 HD
ENDBRANCH  12  32
ENDBRANCH   8   9
ENDBRANCH   7   8
ENDBRANCH   2   7
BRANCH   3  34
HETATM   34  O   UNL N   1      -7.980  11.126  67.775  0.00  0.00    -0.390 OA
HETATM   35  H   UNL N   1      -7.408  10.315  67.743  0.00  0.00     0.210 HD
ENDBRANCH   3  34
BRANCH   6  36
HETATM   36  O   UNL N   1      -5.152  15.862  67.746  0.00  0.00    -0.343 OA
BRANCH  36  37
HETATM   37  C   UNL N   1      -4.989  16.840  68.763  0.00  0.00     0.233 C 
HETATM   38  C   UNL N   1      -4.210  18.077  68.358  0.00  0.00     0.196 C 
HETATM   39  C   UNL N   1      -4.165  19.190  69.348  0.00  0.00     0.079 A 
HETATM   40  O   UNL N   1      -3.693  18.170  67.258  0.00  0.00    -0.289 OA
HETATM   41  C   UNL N   1      -5.134  19.141  70.382  0.00  0.00     0.089 A 
HETATM   42  C   UNL N   1      -3.232  20.264  69.322  0.00  0.00     0.085 A 
HETATM   43  O   UNL N   1      -6.071  18.151  70.402  0.00  0.00    -0.337 OA
HETATM   44  C   UNL N   1      -5.146  20.113  71.383  0.00  0.00     0.074 A 
HETATM   45  C   UNL N   1      -6.350  17.346  69.296  0.00  0.00     0.199 C 
HETATM   46  C   UNL N   1      -4.221  21.157  71.364  0.00  0.00     0.071 A 
HETATM   47  C   UNL N   1      -3.275  21.233  70.332  0.00  0.00     0.074 A 
BRANCH  45  48
HETATM   48  C   UNL N   1      -7.222  18.127  68.294  0.00  0.00    -0.023 A 
HETATM   49  C   UNL N   1      -8.527  18.509  68.668  0.00  0.00     0.013 A 
HETATM   50  C   UNL N   1      -9.343  19.227  67.789  0.00  0.00     0.040 A 
HETATM   51  C   UNL N   1      -8.885  19.568  66.515  0.00  0.00     0.098 A 
HETATM   52  C   UNL N   1      -7.595  19.183  66.115  0.00  0.00     0.099 A 
HETATM   53  C   UNL N   1      -6.772  18.471  66.998  0.00  0.00     0.049 A 
BRANCH  51  54
HETATM   54  O   UNL N   1      -9.694  20.262  65.687  0.00  0.00    -0.358 OA
HETATM   55  H   UNL N   1      -9.761  21.227  65.719  0.00  0.00     0.218 HD
ENDBRANCH  51  54
BRANCH  52  56
HETATM   56  O   UNL N   1      -7.150  19.499  64.879  0.00  0.00    -0.358 OA
HETATM   57  H   UNL N   1      -7.539  19.112  64.082  0.00  0.00     0.218 HD
ENDBRANCH  52  56
ENDBRANCH  45  48
BRANCH  46  58
HETATM   58  O   UNL N   1      -4.248  22.087  72.340  0.00  0.00    -0.361 OA
HETATM   59  H   UNL N   1      -4.730  22.919  72.237  0.00  0.00     0.217 HD
ENDBRANCH  46  58
BRANCH  42  60
HETATM   60  O   UNL N   1      -2.274  20.386  68.375  0.00  0.00    -0.360 OA
HETATM   61  H   UNL N   1      -2.340  20.052  67.476  0.00  0.00     0.217 HD
ENDBRANCH  42  60
ENDBRANCH  36  37
ENDBRANCH   6  36
BRANCH   4  62
HETATM   62  O   UNL N   1      -6.447  12.367  69.828  0.00  0.00    -0.390 OA
HETATM   63  H   UNL N   1      -5.746  11.969  70.406  0.00  0.00     0.210 HD
ENDBRANCH   4  62
BRANCH   5  64
HETATM   64  O   UNL N   1      -4.112  13.693  69.119  0.00  0.00    -0.388 OA
HETATM   65  H   UNL N   1      -4.338  13.133  69.907  0.00  0.00     0.210 HD
ENDBRANCH   5  64
TORSDOF 21
ENDMDL
MODEL 3
REMARK VINA RESULT:      -8.7      2.221     11.935
REMARK  21 active torsions:
REMARK  status: ('A' for Active; 'I' for Inactive)
REMARK    1  A    between atoms: C_2  and  C_32 
REMARK    2  A    between atoms: C_3  and  O_4 
REMARK    3  A    between atoms: C_5  and  O_6 
REMARK    4  A    between atoms: C_7  and  O_8 
REMARK    5  A    between atoms: C_9  and  O_10 
REMARK    6  A    between atoms: O_10  and  C_11 
REMARK    7  A    between atoms: C_12  and  C_24 
REMARK    8  A    between atoms: C_18  and  O_19 
REMARK    9  A    between atoms: C_21  and  O_22 
REMARK   10  A    between atoms: C_26  and  O_27 
REMARK   11  A    between atoms: C_28  and  O_29 
REMARK   12  A    between atoms: C_32  and  O_33 
REMARK   13  A    between atoms: O_33  and  C_34 
REMARK   14  A    between atoms: C_37  and  O_38 
REMARK   15  A    between atoms: C_39  and  O_40 
REMARK   16  A    between atoms: C_41  and  O_42 
REMARK   17  A    between atoms: O_42  and  C_43 
REMARK   18  A    between atoms: C_43  and  C_45 
REMARK   19  A    between atoms: C_46  and  C_47 
REMARK   20  A    between atoms: C_49  and  O_50 
REMARK   21  A    between atoms: C_51  and  O_52 
ROOT
HETATM    1  O   UNL N   1      -8.136  17.210  65.998  0.00  0.00    -0.348 OA
HETATM    2  C   UNL N   1      -7.359  18.345  66.360  0.00  0.00     0.180 C 
HETATM    3  C   UNL N   1      -8.273  19.577  66.591  0.00  0.00     0.180 C 
HETATM    4  C   UNL N   1      -9.336  19.287  67.662  0.00  0.00     0.183 C 
HETATM    5  C   UNL N   1     -10.094  18.014  67.244  0.00  0.00     0.204 C 
HETATM    6  C   UNL N   1      -9.105  16.854  66.986  0.00  0.00     0.292 C 
ENDROOT
BRANCH   2   7
HETATM    7  C   UNL N   1      -6.356  18.066  67.508  0.00  0.00     0.205 C 
BRANCH   7   8
HETATM    8  O   UNL N   1      -5.304  19.016  67.494  0.00  0.00    -0.356 OA
BRANCH   8   9
HETATM    9  C   UNL N   1      -4.933  19.437  68.807  0.00  0.00     0.291 C 
HETATM   10  C   UNL N   1      -3.660  20.345  68.797  0.00  0.00     0.218 C 
HETATM   11  C   UNL N   1      -3.272  20.793  70.222  0.00  0.00     0.183 C 
HETATM   12  C   UNL N   1      -4.535  21.388  70.887  0.00  0.00     0.173 C 
HETATM   13  C   UNL N   1      -5.715  20.393  70.807  0.00  0.00     0.205 C 
HETATM   14  O   UNL N   1      -6.025  20.081  69.458  0.00  0.00    -0.356 OA
BRANCH  10  15
HETATM   15  O   UNL N   1      -2.606  19.789  68.079  0.00  0.00    -0.305 OA
BRANCH  15  16
HETATM   16  C   UNL N   1      -1.975  20.314  66.991  0.00  0.00     0.283 C 
HETATM   17  O   UNL N   1      -0.873  20.830  67.089  0.00  0.00    -0.260 OA
BRANCH  16  18
HETATM   18  C   UNL N   1      -2.584  20.192  65.652  0.00  0.00     0.083 C 
HETATM   19  C   UNL N   1      -3.509  21.066  65.211  0.00  0.00     0.017 C 
BRANCH  19  20
HETATM   20  C   UNL N   1      -4.181  20.966  63.883  0.00  0.00    -0.033 A 
HETATM   21  C   UNL N   1      -5.106  19.947  63.571  0.00  0.00     0.014 A 
HETATM   22  C   UNL N   1      -5.720  19.910  62.317  0.00  0.00     0.040 A 
HETATM   23  C   UNL N   1      -5.423  20.874  61.352  0.00  0.00     0.098 A 
HETATM   24  C   UNL N   1      -4.501  21.895  61.647  0.00  0.00     0.099 A 
HETATM   25  C   UNL N   1      -3.891  21.939  62.911  0.00  0.00     0.050 A 
BRANCH  23  26
HETATM   26  O   UNL N   1      -6.032  20.810  60.149  0.00  0.00    -0.358 OA
HETATM   27  H   UNL N   1      -6.606  21.515  59.821  0.00  0.00     0.218 HD
ENDBRANCH  23  26
BRANCH  24  28
HETATM   28  O   UNL N   1      -4.206  22.826  60.717  0.00  0.00    -0.358 OA
HETATM   29  H   UNL N   1      -4.810  23.556  60.516  0.00  0.00     0.218 HD
ENDBRANCH  24  28
ENDBRANCH  19  20
ENDBRANCH  16  18
ENDBRANCH  15  16
ENDBRANCH  10  15
BRANCH  11  30
HETATM   30  O   UNL N   1      -2.699  19.761  70.988  0.00  0.00    -0.390 OA
HETATM   31  H   UNL N   1      -3.391  19.086  71.198  0.00  0.00     0.210 HD
ENDBRANCH  11  30
BRANCH  12  32
HETATM   32  O   UNL N   1      -4.282  21.802  72.205  0.00  0.00    -0.391 OA
HETATM   33  H   UNL N   1      -3.368  21.504  72.448  0.00  0.00     0.210 HD
ENDBRANCH  12  32
ENDBRANCH   8   9
ENDBRANCH   7   8
ENDBRANCH   2   7
BRANCH   3  34
HETATM   34  O   UNL N   1      -7.531  20.718  66.936  0.00  0.00    -0.390 OA
HETATM   35  H   UNL N   1      -8.164  21.354  67.361  0.00  0.00     0.210 HD
ENDBRANCH   3  34
BRANCH   6  36
HETATM   36  O   UNL N   1      -9.878  15.741  66.557  0.00  0.00    -0.343 OA
BRANCH  36  37
HETATM   37  C   UNL N   1      -9.696  14.576  67.349  0.00  0.00     0.233 C 
HETATM   38  C   UNL N   1     -10.937  14.070  68.060  0.00  0.00     0.196 C 
HETATM   39  C   UNL N   1     -10.818  12.761  68.761  0.00  0.00     0.079 A 
HETATM   40  O   UNL N   1     -11.989  14.684  68.012  0.00  0.00    -0.289 OA
HETATM   41  C   UNL N   1      -9.707  11.959  68.394  0.00  0.00     0.089 A 
HETATM   42  C   UNL N   1     -11.720  12.284  69.752  0.00  0.00     0.085 A 
HETATM   43  O   UNL N   1      -8.856  12.369  67.411  0.00  0.00    -0.337 OA
HETATM   44  C   UNL N   1      -9.483  10.735  69.025  0.00  0.00     0.074 A 
HETATM   45  C   UNL N   1      -9.170  13.387  66.509  0.00  0.00     0.199 C 
HETATM   46  C   UNL N   1     -10.361  10.276  70.007  0.00  0.00     0.071 A 
HETATM   47  C   UNL N   1     -11.477  11.047  70.361  0.00  0.00     0.074 A 
BRANCH  45  48
HETATM   48  C   UNL N   1     -10.127  12.845  65.429  0.00  0.00    -0.023 A 
HETATM   49  C   UNL N   1     -10.144  11.462  65.156  0.00  0.00     0.013 A 
HETATM   50  C   UNL N   1     -11.005  10.932  64.191  0.00  0.00     0.040 A 
HETATM   51  C   UNL N   1     -11.857  11.769  63.466  0.00  0.00     0.098 A 
HETATM   52  C   UNL N   1     -11.844  13.152  63.709  0.00  0.00     0.099 A 
HETATM   53  C   UNL N   1     -10.987  13.683  64.683  0.00  0.00     0.049 A 
BRANCH  51  54
HETATM   54  O   UNL N   1     -12.679  11.231  62.540  0.00  0.00    -0.358 OA
HETATM   55  H   UNL N   1     -13.599  11.514  62.439  0.00  0.00     0.218 HD
ENDBRANCH  51  54
BRANCH  52  56
HETATM   56  O   UNL N   1     -12.656  13.968  63.003  0.00  0.00    -0.358 OA
HETATM   57  H   UNL N   1     -13.065  13.687  62.171  0.00  0.00     0.218 HD
ENDBRANCH  52  56
ENDBRANCH  45  48
BRANCH  46  58
HETATM   58  O   UNL N   1     -10.127   9.092  70.607  0.00  0.00    -0.361 OA
HETATM   59  H   UNL N   1      -9.882   8.304  70.101  0.00  0.00     0.217 HD
ENDBRANCH  46  58
BRANCH  42  60
HETATM   60  O   UNL N   1     -12.801  12.986  70.164  0.00  0.00    -0.360 OA
HETATM   61  H   UNL N   1     -13.582  12.606  70.575  0.00  0.00     0.217 HD
ENDBRANCH  42  60
ENDBRANCH  36  37
ENDBRANCH   6  36
BRANCH   4  62
HETATM   62  O   UNL N   1      -8.766  19.108  68.933  0.00  0.00    -0.390 OA
HETATM   63  H   UNL N   1      -8.202  18.293  68.888  0.00  0.00     0.210 HD
ENDBRANCH   4  62
BRANCH   5  64
HETATM   64  O   UNL N   1     -11.010  17.627  68.239  0.00  0.00    -0.388 OA
HETATM   65  H   UNL N   1     -10.572  17.763  69.120  0.00  0.00     0.210 HD
ENDBRANCH   5  64
TORSDOF 21
ENDMDL
MODEL 4
REMARK VINA RESULT:      -8.7      2.527      5.279
REMARK  21 active torsions:
REMARK  status: ('A' for Active; 'I' for Inactive)
REMARK    1  A    between atoms: C_2  and  C_32 
REMARK    2  A    between atoms: C_3  and  O_4 
REMARK    3  A    between atoms: C_5  and  O_6 
REMARK    4  A    between atoms: C_7  and  O_8 
REMARK    5  A    between atoms: C_9  and  O_10 
REMARK    6  A    between atoms: O_10  and  C_11 
REMARK    7  A    between atoms: C_12  and  C_24 
REMARK    8  A    between atoms: C_18  and  O_19 
REMARK    9  A    between atoms: C_21  and  O_22 
REMARK   10  A    between atoms: C_26  and  O_27 
REMARK   11  A    between atoms: C_28  and  O_29 
REMARK   12  A    between atoms: C_32  and  O_33 
REMARK   13  A    between atoms: O_33  and  C_34 
REMARK   14  A    between atoms: C_37  and  O_38 
REMARK   15  A    between atoms: C_39  and  O_40 
REMARK   16  A    between atoms: C_41  and  O_42 
REMARK   17  A    between atoms: O_42  and  C_43 
REMARK   18  A    between atoms: C_43  and  C_45 
REMARK   19  A    between atoms: C_46  and  C_47 
REMARK   20  A    between atoms: C_49  and  O_50 
REMARK   21  A    between atoms: C_51  and  O_52 
ROOT
HETATM    1  O   UNL N   1      -5.875  12.945  67.213  0.00  0.00    -0.348 OA
HETATM    2  C   UNL N   1      -6.280  11.594  67.023  0.00  0.00     0.180 C 
HETATM    3  C   UNL N   1      -5.833  10.720  68.225  0.00  0.00     0.180 C 
HETATM    4  C   UNL N   1      -6.389  11.270  69.548  0.00  0.00     0.183 C 
HETATM    5  C   UNL N   1      -5.971  12.747  69.659  0.00  0.00     0.204 C 
HETATM    6  C   UNL N   1      -6.411  13.531  68.401  0.00  0.00     0.292 C 
ENDROOT
BRANCH   2   7
HETATM    7  C   UNL N   1      -7.775  11.446  66.642  0.00  0.00     0.205 C 
BRANCH   7   8
HETATM    8  O   UNL N   1      -8.514  12.577  67.070  0.00  0.00    -0.356 OA
BRANCH   8   9
HETATM    9  C   UNL N   1      -9.718  12.755  66.325  0.00  0.00     0.291 C 
HETATM   10  C   UNL N   1     -10.396  14.134  66.618  0.00  0.00     0.218 C 
HETATM   11  C   UNL N   1     -11.695  14.312  65.805  0.00  0.00     0.183 C 
HETATM   12  C   UNL N   1     -11.367  14.009  64.325  0.00  0.00     0.173 C 
HETATM   13  C   UNL N   1     -10.688  12.627  64.187  0.00  0.00     0.205 C 
HETATM   14  O   UNL N   1      -9.479  12.580  64.931  0.00  0.00    -0.356 OA
BRANCH  10  15
HETATM   15  O   UNL N   1     -10.549  14.381  67.978  0.00  0.00    -0.305 OA
BRANCH  15  16
HETATM   16  C   UNL N   1     -11.531  13.915  68.802  0.00  0.00     0.283 C 
HETATM   17  O   UNL N   1     -12.498  14.605  69.083  0.00  0.00    -0.260 OA
BRANCH  16  18
HETATM   18  C   UNL N   1     -11.476  12.530  69.307  0.00  0.00     0.083 C 
HETATM   19  C   UNL N   1     -12.233  12.122  70.343  0.00  0.00     0.017 C 
BRANCH  19  20
HETATM   20  C   UNL N   1     -12.189  10.744  70.914  0.00  0.00    -0.033 A 
HETATM   21  C   UNL N   1     -11.181   9.813  70.582  0.00  0.00     0.014 A 
HETATM   22  C   UNL N   1     -11.177   8.541  71.159  0.00  0.00     0.040 A 
HETATM   23  C   UNL N   1     -12.172   8.169  72.065  0.00  0.00     0.098 A 
HETATM   24  C   UNL N   1     -13.185   9.085  72.404  0.00  0.00     0.099 A 
HETATM   25  C   UNL N   1     -13.184  10.368  71.832  0.00  0.00     0.050 A 
BRANCH  23  26
HETATM   26  O   UNL N   1     -12.141   6.932  72.604  0.00  0.00    -0.358 OA
HETATM   27  H   UNL N   1     -11.942   6.779  73.538  0.00  0.00     0.218 HD
ENDBRANCH  23  26
BRANCH  24  28
HETATM   28  O   UNL N   1     -14.152   8.729  73.275  0.00  0.00    -0.358 OA
HETATM   29  H   UNL N   1     -14.210   7.832  73.634  0.00  0.00     0.218 HD
ENDBRANCH  24  28
ENDBRANCH  19  20
ENDBRANCH  16  18
ENDBRANCH  15  16
ENDBRANCH  10  15
BRANCH  11  30
HETATM   30  O   UNL N   1     -12.760  13.530  66.289  0.00  0.00    -0.390 OA
HETATM   31  H   UNL N   1     -12.718  13.493  67.276  0.00  0.00     0.210 HD
ENDBRANCH  11  30
BRANCH  12  32
HETATM   32  O   UNL N   1     -12.504  14.121  63.507  0.00  0.00    -0.391 OA
HETATM   33  H   UNL N   1     -12.418  13.459  62.774  0.00  0.00     0.210 HD
ENDBRANCH  12  32
ENDBRANCH   8   9
ENDBRANCH   7   8
ENDBRANCH   2   7
BRANCH   3  34
HETATM   34  O   UNL N   1      -6.208   9.377  68.058  0.00  0.00    -0.390 OA
HETATM   35  H   UNL N   1      -5.370   8.845  68.046  0.00  0.00     0.210 HD
ENDBRANCH   3  34
BRANCH   6  36
HETATM   36  O   UNL N   1      -5.943  14.864  68.561  0.00  0.00    -0.343 OA
BRANCH  36  37
HETATM   37  C   UNL N   1      -6.684  15.825  67.824  0.00  0.00     0.233 C 
HETATM   38  C   UNL N   1      -7.971  16.296  68.474  0.00  0.00     0.196 C 
HETATM   39  C   UNL N   1      -8.683  17.422  67.807  0.00  0.00     0.079 A 
HETATM   40  O   UNL N   1      -8.369  15.808  69.519  0.00  0.00    -0.289 OA
HETATM   41  C   UNL N   1      -7.923  18.170  66.872  0.00  0.00     0.089 A 
HETATM   42  C   UNL N   1     -10.041  17.777  68.039  0.00  0.00     0.085 A 
HETATM   43  O   UNL N   1      -6.605  17.883  66.668  0.00  0.00    -0.337 OA
HETATM   44  C   UNL N   1      -8.513  19.217  66.162  0.00  0.00     0.074 A 
HETATM   45  C   UNL N   1      -5.854  17.100  67.546  0.00  0.00     0.199 C 
HETATM   46  C   UNL N   1      -9.848  19.553  66.381  0.00  0.00     0.071 A 
HETATM   47  C   UNL N   1     -10.603  18.839  67.322  0.00  0.00     0.074 A 
BRANCH  45  48
HETATM   48  C   UNL N   1      -5.461  17.937  68.780  0.00  0.00    -0.023 A 
HETATM   49  C   UNL N   1      -5.363  17.305  70.037  0.00  0.00     0.013 A 
HETATM   50  C   UNL N   1      -5.000  18.029  71.176  0.00  0.00     0.040 A 
HETATM   51  C   UNL N   1      -4.741  19.399  71.092  0.00  0.00     0.098 A 
HETATM   52  C   UNL N   1      -4.849  20.051  69.854  0.00  0.00     0.099 A 
HETATM   53  C   UNL N   1      -5.205  19.325  68.709  0.00  0.00     0.049 A 
BRANCH  51  54
HETATM   54  O   UNL N   1      -4.392  20.074  72.208  0.00  0.00    -0.358 OA
HETATM   55  H   UNL N   1      -3.707  19.753  72.812  0.00  0.00     0.218 HD
ENDBRANCH  51  54
BRANCH  52  56
HETATM   56  O   UNL N   1      -4.612  21.378  69.768  0.00  0.00    -0.358 OA
HETATM   57  H   UNL N   1      -4.122  21.762  69.026  0.00  0.00     0.218 HD
ENDBRANCH  52  56
ENDBRANCH  45  48
BRANCH  46  58
HETATM   58  O   UNL N   1     -10.401  20.567  65.684  0.00  0.00    -0.361 OA
HETATM   59  H   UNL N   1     -10.821  20.425  64.825  0.00  0.00     0.217 HD
ENDBRANCH  46  58
BRANCH  42  60
HETATM   60  O   UNL N   1     -10.837  17.115  68.910  0.00  0.00    -0.360 OA
HETATM   61  H   UNL N   1     -11.444  16.408  68.675  0.00  0.00     0.217 HD
ENDBRANCH  42  60
ENDBRANCH  36  37
ENDBRANCH   6  36
BRANCH   4  62
HETATM   62  O   UNL N   1      -7.787  11.162  69.616  0.00  0.00    -0.390 OA
HETATM   63  H   UNL N   1      -8.093  10.783  68.752  0.00  0.00     0.210 HD
ENDBRANCH   4  62
BRANCH   5  64
HETATM   64  O   UNL N   1      -6.543  13.345  70.798  0.00  0.00    -0.388 OA
HETATM   65  H   UNL N   1      -6.358  12.752  71.572  0.00  0.00     0.210 HD
ENDBRANCH   5  64
TORSDOF 21
ENDMDL
MODEL 5
REMARK VINA RESULT:      -8.6      2.415      3.035
REMARK  21 active torsions:
REMARK  status: ('A' for Active; 'I' for Inactive)
REMARK    1  A    between atoms: C_2  and  C_32 
REMARK    2  A    between atoms: C_3  and  O_4 
REMARK    3  A    between atoms: C_5  and  O_6 
REMARK    4  A    between atoms: C_7  and  O_8 
REMARK    5  A    between atoms: C_9  and  O_10 
REMARK    6  A    between atoms: O_10  and  C_11 
REMARK    7  A    between atoms: C_12  and  C_24 
REMARK    8  A    between atoms: C_18  and  O_19 
REMARK    9  A    between atoms: C_21  and  O_22 
REMARK   10  A    between atoms: C_26  and  O_27 
REMARK   11  A    between atoms: C_28  and  O_29 
REMARK   12  A    between atoms: C_32  and  O_33 
REMARK   13  A    between atoms: O_33  and  C_34 
REMARK   14  A    between atoms: C_37  and  O_38 
REMARK   15  A    between atoms: C_39  and  O_40 
REMARK   16  A    between atoms: C_41  and  O_42 
REMARK   17  A    between atoms: O_42  and  C_43 
REMARK   18  A    between atoms: C_43  and  C_45 
REMARK   19  A    between atoms: C_46  and  C_47 
REMARK   20  A    between atoms: C_49  and  O_50 
REMARK   21  A    between atoms: C_51  and  O_52 
ROOT
HETATM    1  O   UNL N   1      -7.834  17.150  67.161  0.00  0.00    -0.348 OA
HETATM    2  C   UNL N   1      -9.147  16.673  67.431  0.00  0.00     0.180 C 
HETATM    3  C   UNL N   1      -9.868  17.609  68.436  0.00  0.00     0.180 C 
HETATM    4  C   UNL N   1      -9.915  19.054  67.914  0.00  0.00     0.183 C 
HETATM    5  C   UNL N   1      -8.474  19.483  67.580  0.00  0.00     0.204 C 
HETATM    6  C   UNL N   1      -7.817  18.470  66.615  0.00  0.00     0.292 C 
ENDROOT
BRANCH   2   7
HETATM    7  C   UNL N   1      -9.963  16.354  66.153  0.00  0.00     0.205 C 
BRANCH   7   8
HETATM    8  O   UNL N   1     -10.900  15.321  66.404  0.00  0.00    -0.356 OA
BRANCH   8   9
HETATM    9  C   UNL N   1     -10.955  14.365  65.344  0.00  0.00     0.291 C 
HETATM   10  C   UNL N   1     -10.658  12.913  65.845  0.00  0.00     0.218 C 
HETATM   11  C   UNL N   1     -10.722  11.891  64.690  0.00  0.00     0.183 C 
HETATM   12  C   UNL N   1     -12.063  12.103  63.951  0.00  0.00     0.173 C 
HETATM   13  C   UNL N   1     -12.231  13.581  63.532  0.00  0.00     0.205 C 
HETATM   14  O   UNL N   1     -12.206  14.435  64.666  0.00  0.00    -0.356 OA
BRANCH  10  15
HETATM   15  O   UNL N   1      -9.493  12.831  66.601  0.00  0.00    -0.305 OA
BRANCH  15  16
HETATM   16  C   UNL N   1      -9.199  11.925  67.577  0.00  0.00     0.283 C 
HETATM   17  O   UNL N   1      -8.103  11.392  67.633  0.00  0.00    -0.260 OA
BRANCH  16  18
HETATM   18  C   UNL N   1     -10.184  11.635  68.637  0.00  0.00     0.083 C 
HETATM   19  C   UNL N   1     -10.230  10.440  69.255  0.00  0.00     0.017 C 
BRANCH  19  20
HETATM   20  C   UNL N   1     -11.228  10.084  70.306  0.00  0.00    -0.033 A 
HETATM   21  C   UNL N   1     -12.345  10.896  70.604  0.00  0.00     0.014 A 
HETATM   22  C   UNL N   1     -13.259  10.508  71.585  0.00  0.00     0.040 A 
HETATM   23  C   UNL N   1     -13.079   9.316  72.291  0.00  0.00     0.098 A 
HETATM   24  C   UNL N   1     -11.971   8.498  72.008  0.00  0.00     0.099 A 
HETATM   25  C   UNL N   1     -11.056   8.883  71.014  0.00  0.00     0.050 A 
BRANCH  23  26
HETATM   26  O   UNL N   1     -13.979   8.970  73.235  0.00  0.00    -0.358 OA
HETATM   27  H   UNL N   1     -13.919   9.284  74.148  0.00  0.00     0.218 HD
ENDBRANCH  23  26
BRANCH  24  28
HETATM   28  O   UNL N   1     -11.788   7.349  72.691  0.00  0.00    -0.358 OA
HETATM   29  H   UNL N   1     -11.343   7.332  73.551  0.00  0.00     0.218 HD
ENDBRANCH  24  28
ENDBRANCH  19  20
ENDBRANCH  16  18
ENDBRANCH  15  16
ENDBRANCH  10  15
BRANCH  11  30
HETATM   30  O   UNL N   1      -9.615  11.968  63.824  0.00  0.00    -0.390 OA
HETATM   31  H   UNL N   1      -9.731  11.320  63.087  0.00  0.00     0.210 HD
ENDBRANCH  11  30
BRANCH  12  32
HETATM   32  O   UNL N   1     -12.199  11.227  62.860  0.00  0.00    -0.391 OA
HETATM   33  H   UNL N   1     -11.291  11.028  62.515  0.00  0.00     0.210 HD
ENDBRANCH  12  32
ENDBRANCH   8   9
ENDBRANCH   7   8
ENDBRANCH   2   7
BRANCH   3  34
HETATM   34  O   UNL N   1     -11.163  17.155  68.733  0.00  0.00    -0.390 OA
HETATM   35  H   UNL N   1     -11.789  17.695  68.184  0.00  0.00     0.210 HD
ENDBRANCH   3  34
BRANCH   6  36
HETATM   36  O   UNL N   1      -6.482  18.911  66.402  0.00  0.00    -0.343 OA
BRANCH  36  37
HETATM   37  C   UNL N   1      -6.006  18.686  65.083  0.00  0.00     0.233 C 
HETATM   38  C   UNL N   1      -6.122  19.867  64.138  0.00  0.00     0.196 C 
HETATM   39  C   UNL N   1      -5.482  19.717  62.801  0.00  0.00     0.079 A 
HETATM   40  O   UNL N   1      -6.667  20.902  64.481  0.00  0.00    -0.289 OA
HETATM   41  C   UNL N   1      -4.535  18.668  62.680  0.00  0.00     0.089 A 
HETATM   42  C   UNL N   1      -5.760  20.534  61.670  0.00  0.00     0.085 A 
HETATM   43  O   UNL N   1      -4.212  17.903  63.762  0.00  0.00    -0.337 OA
HETATM   44  C   UNL N   1      -3.914  18.418  61.456  0.00  0.00     0.074 A 
HETATM   45  C   UNL N   1      -4.515  18.274  65.073  0.00  0.00     0.199 C 
HETATM   46  C   UNL N   1      -4.200  19.211  60.344  0.00  0.00     0.071 A 
HETATM   47  C   UNL N   1      -5.113  20.268  60.457  0.00  0.00     0.074 A 
BRANCH  45  48
HETATM   48  C   UNL N   1      -3.513  19.342  65.553  0.00  0.00    -0.023 A 
HETATM   49  C   UNL N   1      -2.391  19.642  64.754  0.00  0.00     0.013 A 
HETATM   50  C   UNL N   1      -1.467  20.612  65.152  0.00  0.00     0.040 A 
HETATM   51  C   UNL N   1      -1.631  21.294  66.360  0.00  0.00     0.098 A 
HETATM   52  C   UNL N   1      -2.732  20.999  67.179  0.00  0.00     0.099 A 
HETATM   53  C   UNL N   1      -3.665  20.032  66.777  0.00  0.00     0.049 A 
BRANCH  51  54
HETATM   54  O   UNL N   1      -0.723  22.226  66.720  0.00  0.00    -0.358 OA
HETATM   55  H   UNL N   1      -0.430  22.335  67.636  0.00  0.00     0.218 HD
ENDBRANCH  51  54
BRANCH  52  56
HETATM   56  O   UNL N   1      -2.891  21.646  68.355  0.00  0.00    -0.358 OA
HETATM   57  H   UNL N   1      -3.443  22.437  68.431  0.00  0.00     0.218 HD
ENDBRANCH  52  56
ENDBRANCH  45  48
BRANCH  46  58
HETATM   58  O   UNL N   1      -3.590  18.953  59.170  0.00  0.00    -0.361 OA
HETATM   59  H   UNL N   1      -3.470  19.637  58.497  0.00  0.00     0.217 HD
ENDBRANCH  46  58
BRANCH  42  60
HETATM   60  O   UNL N   1      -6.651  21.552  61.697  0.00  0.00    -0.360 OA
HETATM   61  H   UNL N   1      -7.198  21.827  60.956  0.00  0.00     0.217 HD
ENDBRANCH  42  60
ENDBRANCH  36  37
ENDBRANCH   6  36
BRANCH   4  62
HETATM   62  O   UNL N   1     -10.726  19.175  66.774  0.00  0.00    -0.390 OA
HETATM   63  H   UNL N   1     -10.463  20.015  66.317  0.00  0.00     0.210 HD
ENDBRANCH   4  62
BRANCH   5  64
HETATM   64  O   UNL N   1      -8.457  20.761  66.991  0.00  0.00    -0.388 OA
HETATM   65  H   UNL N   1      -7.508  21.036  66.898  0.00  0.00     0.210 HD
ENDBRANCH   5  64
TORSDOF 21
ENDMDL
MODEL 6
REMARK VINA RESULT:      -8.6      3.281     11.690
REMARK  21 active torsions:
REMARK  status: ('A' for Active; 'I' for Inactive)
REMARK    1  A    between atoms: C_2  and  C_32 
REMARK    2  A    between atoms: C_3  and  O_4 
REMARK    3  A    between atoms: C_5  and  O_6 
REMARK    4  A    between atoms: C_7  and  O_8 
REMARK    5  A    between atoms: C_9  and  O_10 
REMARK    6  A    between atoms: O_10  and  C_11 
REMARK    7  A    between atoms: C_12  and  C_24 
REMARK    8  A    between atoms: C_18  and  O_19 
REMARK    9  A    between atoms: C_21  and  O_22 
REMARK   10  A    between atoms: C_26  and  O_27 
REMARK   11  A    between atoms: C_28  and  O_29 
REMARK   12  A    between atoms: C_32  and  O_33 
REMARK   13  A    between atoms: O_33  and  C_34 
REMARK   14  A    between atoms: C_37  and  O_38 
REMARK   15  A    between atoms: C_39  and  O_40 
REMARK   16  A    between atoms: C_41  and  O_42 
REMARK   17  A    between atoms: O_42  and  C_43 
REMARK   18  A    between atoms: C_43  and  C_45 
REMARK   19  A    between atoms: C_46  and  C_47 
REMARK   20  A    between atoms: C_49  and  O_50 
REMARK   21  A    between atoms: C_51  and  O_52 
ROOT
HETATM    1  O   UNL N   1     -11.881  11.590  68.775  0.00  0.00    -0.348 OA
HETATM    2  C   UNL N   1     -11.495  12.882  68.320  0.00  0.00     0.180 C 
HETATM    3  C   UNL N   1     -12.459  13.963  68.877  0.00  0.00     0.180 C 
HETATM    4  C   UNL N   1     -12.510  13.923  70.412  0.00  0.00     0.183 C 
HETATM    5  C   UNL N   1     -12.867  12.487  70.837  0.00  0.00     0.204 C 
HETATM    6  C   UNL N   1     -11.888  11.474  70.198  0.00  0.00     0.292 C 
ENDROOT
BRANCH   2   7
HETATM    7  C   UNL N   1      -9.992  13.189  68.537  0.00  0.00     0.205 C 
BRANCH   7   8
HETATM    8  O   UNL N   1      -9.330  13.347  67.294  0.00  0.00    -0.356 OA
BRANCH   8   9
HETATM    9  C   UNL N   1      -9.975  12.633  66.239  0.00  0.00     0.291 C 
HETATM   10  C   UNL N   1     -10.386  13.571  65.057  0.00  0.00     0.218 C 
HETATM   11  C   UNL N   1     -11.079  12.785  63.924  0.00  0.00     0.183 C 
HETATM   12  C   UNL N   1     -10.175  11.584  63.565  0.00  0.00     0.173 C 
HETATM   13  C   UNL N   1      -9.834  10.758  64.827  0.00  0.00     0.205 C 
HETATM   14  O   UNL N   1      -9.158  11.556  65.787  0.00  0.00    -0.356 OA
BRANCH  10  15
HETATM   15  O   UNL N   1     -11.097  14.689  65.478  0.00  0.00    -0.305 OA
BRANCH  15  16
HETATM   16  C   UNL N   1     -10.963  15.973  65.038  0.00  0.00     0.283 C 
HETATM   17  O   UNL N   1     -11.480  16.339  63.994  0.00  0.00    -0.260 OA
BRANCH  16  18
HETATM   18  C   UNL N   1     -10.253  16.968  65.864  0.00  0.00     0.083 C 
HETATM   19  C   UNL N   1      -8.945  16.843  66.158  0.00  0.00     0.017 C 
BRANCH  19  20
HETATM   20  C   UNL N   1      -8.190  17.800  67.018  0.00  0.00    -0.033 A 
HETATM   21  C   UNL N   1      -7.566  17.415  68.224  0.00  0.00     0.014 A 
HETATM   22  C   UNL N   1      -6.858  18.348  68.983  0.00  0.00     0.040 A 
HETATM   23  C   UNL N   1      -6.762  19.678  68.565  0.00  0.00     0.098 A 
HETATM   24  C   UNL N   1      -7.381  20.078  67.367  0.00  0.00     0.099 A 
HETATM   25  C   UNL N   1      -8.086  19.137  66.598  0.00  0.00     0.050 A 
BRANCH  23  26
HETATM   26  O   UNL N   1      -6.072  20.556  69.322  0.00  0.00    -0.358 OA
HETATM   27  H   UNL N   1      -6.348  20.797  70.217  0.00  0.00     0.218 HD
ENDBRANCH  23  26
BRANCH  24  28
HETATM   28  O   UNL N   1      -7.297  21.362  66.961  0.00  0.00    -0.358 OA
HETATM   29  H   UNL N   1      -6.586  21.668  66.380  0.00  0.00     0.218 HD
ENDBRANCH  24  28
ENDBRANCH  19  20
ENDBRANCH  16  18
ENDBRANCH  15  16
ENDBRANCH  10  15
BRANCH  11  30
HETATM   30  O   UNL N   1     -12.390  12.390  64.249  0.00  0.00    -0.390 OA
HETATM   31  H   UNL N   1     -12.400  12.006  65.160  0.00  0.00     0.210 HD
ENDBRANCH  11  30
BRANCH  12  32
HETATM   32  O   UNL N   1     -10.740  10.790  62.553  0.00  0.00    -0.391 OA
HETATM   33  H   UNL N   1     -10.957   9.906  62.945  0.00  0.00     0.210 HD
ENDBRANCH  12  32
ENDBRANCH   8   9
ENDBRANCH   7   8
ENDBRANCH   2   7
BRANCH   3  34
HETATM   34  O   UNL N   1     -12.112  15.248  68.432  0.00  0.00    -0.390 OA
HETATM   35  H   UNL N   1     -11.403  15.580  69.044  0.00  0.00     0.210 HD
ENDBRANCH   3  34
BRANCH   6  36
HETATM   36  O   UNL N   1     -12.318  10.178  70.597  0.00  0.00    -0.343 OA
BRANCH  36  37
HETATM   37  C   UNL N   1     -11.378   9.485  71.404  0.00  0.00     0.233 C 
HETATM   38  C   UNL N   1     -11.682   8.019  71.646  0.00  0.00     0.196 C 
HETATM   39  C   UNL N   1     -10.633   7.226  72.347  0.00  0.00     0.079 A 
HETATM   40  O   UNL N   1     -12.712   7.509  71.238  0.00  0.00    -0.289 OA
HETATM   41  C   UNL N   1      -9.339   7.806  72.386  0.00  0.00     0.089 A 
HETATM   42  C   UNL N   1     -10.846   5.964  72.968  0.00  0.00     0.085 A 
HETATM   43  O   UNL N   1      -9.096   8.990  71.755  0.00  0.00    -0.337 OA
HETATM   44  C   UNL N   1      -8.299   7.162  73.058  0.00  0.00     0.074 A 
HETATM   45  C   UNL N   1      -9.955   9.533  70.799  0.00  0.00     0.199 C 
HETATM   46  C   UNL N   1      -8.514   5.932  73.678  0.00  0.00     0.071 A 
HETATM   47  C   UNL N   1      -9.781   5.335  73.624  0.00  0.00     0.074 A 
BRANCH  45  48
HETATM   48  C   UNL N   1      -9.765   8.800  69.456  0.00  0.00    -0.023 A 
HETATM   49  C   UNL N   1      -8.512   8.858  68.812  0.00  0.00     0.013 A 
HETATM   50  C   UNL N   1      -8.299   8.198  67.598  0.00  0.00     0.040 A 
HETATM   51  C   UNL N   1      -9.332   7.478  66.993  0.00  0.00     0.098 A 
HETATM   52  C   UNL N   1     -10.592   7.421  67.609  0.00  0.00     0.099 A 
HETATM   53  C   UNL N   1     -10.805   8.075  68.830  0.00  0.00     0.049 A 
BRANCH  51  54
HETATM   54  O   UNL N   1      -9.099   6.849  65.821  0.00  0.00    -0.358 OA
HETATM   55  H   UNL N   1      -9.415   5.951  65.645  0.00  0.00     0.218 HD
ENDBRANCH  51  54
BRANCH  52  56
HETATM   56  O   UNL N   1     -11.599   6.736  67.023  0.00  0.00    -0.358 OA
HETATM   57  H   UNL N   1     -12.460   7.143  66.851  0.00  0.00     0.218 HD
ENDBRANCH  52  56
ENDBRANCH  45  48
BRANCH  46  58
HETATM   58  O   UNL N   1      -7.497   5.326  74.323  0.00  0.00    -0.361 OA
HETATM   59  H   UNL N   1      -7.608   4.470  74.759  0.00  0.00     0.217 HD
ENDBRANCH  46  58
BRANCH  42  60
HETATM   60  O   UNL N   1     -12.048   5.343  72.982  0.00  0.00    -0.360 OA
HETATM   61  H   UNL N   1     -12.896   5.778  72.857  0.00  0.00     0.217 HD
ENDBRANCH  42  60
ENDBRANCH  36  37
ENDBRANCH   6  36
BRANCH   4  62
HETATM   62  O   UNL N   1     -11.287  14.302  70.989  0.00  0.00    -0.390 OA
HETATM   63  H   UNL N   1     -10.996  13.555  71.573  0.00  0.00     0.210 HD
ENDBRANCH   4  62
BRANCH   5  64
HETATM   64  O   UNL N   1     -12.821  12.353  72.237  0.00  0.00    -0.388 OA
HETATM   65  H   UNL N   1     -13.467  13.001  72.622  0.00  0.00     0.210 HD
ENDBRANCH   5  64
TORSDOF 21
ENDMDL
MODEL 7
REMARK VINA RESULT:      -8.3      3.579      8.194
REMARK  21 active torsions:
REMARK  status: ('A' for Active; 'I' for Inactive)
REMARK    1  A    between atoms: C_2  and  C_32 
REMARK    2  A    between atoms: C_3  and  O_4 
REMARK    3  A    between atoms: C_5  and  O_6 
REMARK    4  A    between atoms: C_7  and  O_8 
REMARK    5  A    between atoms: C_9  and  O_10 
REMARK    6  A    between atoms: O_10  and  C_11 
REMARK    7  A    between atoms: C_12  and  C_24 
REMARK    8  A    between atoms: C_18  and  O_19 
REMARK    9  A    between atoms: C_21  and  O_22 
REMARK   10  A    between atoms: C_26  and  O_27 
REMARK   11  A    between atoms: C_28  and  O_29 
REMARK   12  A    between atoms: C_32  and  O_33 
REMARK   13  A    between atoms: O_33  and  C_34 
REMARK   14  A    between atoms: C_37  and  O_38 
REMARK   15  A    between atoms: C_39  and  O_40 
REMARK   16  A    between atoms: C_41  and  O_42 
REMARK   17  A    between atoms: O_42  and  C_43 
REMARK   18  A    between atoms: C_43  and  C_45 
REMARK   19  A    between atoms: C_46  and  C_47 
REMARK   20  A    between atoms: C_49  and  O_50 
REMARK   21  A    between atoms: C_51  and  O_52 
ROOT
HETATM    1  O   UNL N   1      -7.784  14.747  69.046  0.00  0.00    -0.348 OA
HETATM    2  C   UNL N   1      -7.724  16.168  68.990  0.00  0.00     0.180 C 
HETATM    3  C   UNL N   1      -6.277  16.661  69.252  0.00  0.00     0.180 C 
HETATM    4  C   UNL N   1      -5.289  16.038  68.252  0.00  0.00     0.183 C 
HETATM    5  C   UNL N   1      -5.452  14.509  68.317  0.00  0.00     0.204 C 
HETATM    6  C   UNL N   1      -6.929  14.111  68.096  0.00  0.00     0.292 C 
ENDROOT
BRANCH   2   7
HETATM    7  C   UNL N   1      -8.386  16.763  67.722  0.00  0.00     0.205 C 
BRANCH   7   8
HETATM    8  O   UNL N   1      -9.780  16.509  67.719  0.00  0.00    -0.356 OA
BRANCH   8   9
HETATM    9  C   UNL N   1     -10.201  15.789  66.561  0.00  0.00     0.291 C 
HETATM   10  C   UNL N   1     -11.197  14.635  66.913  0.00  0.00     0.218 C 
HETATM   11  C   UNL N   1     -11.644  13.867  65.652  0.00  0.00     0.183 C 
HETATM   12  C   UNL N   1     -12.134  14.907  64.618  0.00  0.00     0.173 C 
HETATM   13  C   UNL N   1     -11.061  15.993  64.382  0.00  0.00     0.205 C 
HETATM   14  O   UNL N   1     -10.753  16.673  65.590  0.00  0.00    -0.356 OA
BRANCH  10  15
HETATM   15  O   UNL N   1     -10.731  13.813  67.934  0.00  0.00    -0.305 OA
BRANCH  15  16
HETATM   16  C   UNL N   1     -11.378  13.466  69.082  0.00  0.00     0.283 C 
HETATM   17  O   UNL N   1     -11.882  14.313  69.803  0.00  0.00    -0.260 OA
BRANCH  16  18
HETATM   18  C   UNL N   1     -11.550  12.043  69.434  0.00  0.00     0.083 C 
HETATM   19  C   UNL N   1     -12.145  11.662  70.580  0.00  0.00     0.017 C 
BRANCH  19  20
HETATM   20  C   UNL N   1     -12.310  10.239  70.998  0.00  0.00    -0.033 A 
HETATM   21  C   UNL N   1     -11.373   9.235  70.674  0.00  0.00     0.014 A 
HETATM   22  C   UNL N   1     -11.567   7.921  71.105  0.00  0.00     0.040 A 
HETATM   23  C   UNL N   1     -12.694   7.580  71.856  0.00  0.00     0.098 A 
HETATM   24  C   UNL N   1     -13.638   8.568  72.184  0.00  0.00     0.099 A 
HETATM   25  C   UNL N   1     -13.438   9.892  71.759  0.00  0.00     0.050 A 
BRANCH  23  26
HETATM   26  O   UNL N   1     -12.854   6.301  72.255  0.00  0.00    -0.358 OA
HETATM   27  H   UNL N   1     -12.108   5.742  72.517  0.00  0.00     0.218 HD
ENDBRANCH  23  26
BRANCH  24  28
HETATM   28  O   UNL N   1     -14.732   8.243  72.905  0.00  0.00    -0.358 OA
HETATM   29  H   UNL N   1     -15.058   7.333  72.954  0.00  0.00     0.218 HD
ENDBRANCH  24  28
ENDBRANCH  19  20
ENDBRANCH  16  18
ENDBRANCH  15  16
ENDBRANCH  10  15
BRANCH  11  30
HETATM   30  O   UNL N   1     -10.640  13.029  65.132  0.00  0.00    -0.390 OA
HETATM   31  H   UNL N   1     -10.614  12.188  65.652  0.00  0.00     0.210 HD
ENDBRANCH  11  30
BRANCH  12  32
HETATM   32  O   UNL N   1     -12.540  14.297  63.420  0.00  0.00    -0.391 OA
HETATM   33  H   UNL N   1     -12.099  13.411  63.365  0.00  0.00     0.210 HD
ENDBRANCH  12  32
ENDBRANCH   8   9
ENDBRANCH   7   8
ENDBRANCH   2   7
BRANCH   3  34
HETATM   34  O   UNL N   1      -6.190  18.061  69.216  0.00  0.00    -0.390 OA
HETATM   35  H   UNL N   1      -5.938  18.356  70.130  0.00  0.00     0.210 HD
ENDBRANCH   3  34
BRANCH   6  36
HETATM   36  O   UNL N   1      -6.998  12.696  68.223  0.00  0.00    -0.343 OA
BRANCH  36  37
HETATM   37  C   UNL N   1      -7.554  12.044  67.090  0.00  0.00     0.233 C 
HETATM   38  C   UNL N   1      -6.607  11.132  66.333  0.00  0.00     0.196 C 
HETATM   39  C   UNL N   1      -7.203  10.308  65.243  0.00  0.00     0.079 A 
HETATM   40  O   UNL N   1      -5.431  11.043  66.641  0.00  0.00    -0.289 OA
HETATM   41  C   UNL N   1      -8.615  10.179  65.264  0.00  0.00     0.089 A 
HETATM   42  C   UNL N   1      -6.463   9.669  64.210  0.00  0.00     0.085 A 
HETATM   43  O   UNL N   1      -9.344  10.739  66.271  0.00  0.00    -0.337 OA
HETATM   44  C   UNL N   1      -9.271   9.465  64.260  0.00  0.00     0.074 A 
HETATM   45  C   UNL N   1      -8.775  11.174  67.469  0.00  0.00     0.199 C 
HETATM   46  C   UNL N   1      -8.544   8.851  63.240  0.00  0.00     0.071 A 
HETATM   47  C   UNL N   1      -7.146   8.948  63.224  0.00  0.00     0.074 A 
BRANCH  45  48
HETATM   48  C   UNL N   1      -8.488   9.962  68.376  0.00  0.00    -0.023 A 
HETATM   49  C   UNL N   1      -7.866  10.168  69.625  0.00  0.00     0.013 A 
HETATM   50  C   UNL N   1      -7.599   9.094  70.478  0.00  0.00     0.040 A 
HETATM   51  C   UNL N   1      -7.933   7.790  70.103  0.00  0.00     0.098 A 
HETATM   52  C   UNL N   1      -8.538   7.560  68.857  0.00  0.00     0.099 A 
HETATM   53  C   UNL N   1      -8.813   8.638  68.003  0.00  0.00     0.049 A 
BRANCH  51  54
HETATM   54  O   UNL N   1      -7.664   6.771  70.947  0.00  0.00    -0.358 OA
HETATM   55  H   UNL N   1      -7.659   6.885  71.908  0.00  0.00     0.218 HD
ENDBRANCH  51  54
BRANCH  52  56
HETATM   56  O   UNL N   1      -8.852   6.301  68.482  0.00  0.00    -0.358 OA
HETATM   57  H   UNL N   1      -9.767   5.986  68.470  0.00  0.00     0.218 HD
ENDBRANCH  52  56
ENDBRANCH  45  48
BRANCH  46  58
HETATM   58  O   UNL N   1      -9.196   8.166  62.280  0.00  0.00    -0.361 OA
HETATM   59  H   UNL N   1      -9.276   7.202  62.306  0.00  0.00     0.217 HD
ENDBRANCH  46  58
BRANCH  42  60
HETATM   60  O   UNL N   1      -5.115   9.744  64.114  0.00  0.00    -0.360 OA
HETATM   61  H   UNL N   1      -4.586   9.320  63.433  0.00  0.00     0.217 HD
ENDBRANCH  42  60
ENDBRANCH  36  37
ENDBRANCH   6  36
BRANCH   4  62
HETATM   62  O   UNL N   1      -5.515  16.488  66.941  0.00  0.00    -0.390 OA
HETATM   63  H   UNL N   1      -6.322  16.019  66.607  0.00  0.00     0.210 HD
ENDBRANCH   4  62
BRANCH   5  64
HETATM   64  O   UNL N   1      -4.653  13.880  67.343  0.00  0.00    -0.388 OA
HETATM   65  H   UNL N   1      -3.704  14.050  67.578  0.00  0.00     0.210 HD
ENDBRANCH   5  64
TORSDOF 21
ENDMDL
MODEL 8
REMARK VINA RESULT:      -8.2      2.996      5.595
REMARK  21 active torsions:
REMARK  status: ('A' for Active; 'I' for Inactive)
REMARK    1  A    between atoms: C_2  and  C_32 
REMARK    2  A    between atoms: C_3  and  O_4 
REMARK    3  A    between atoms: C_5  and  O_6 
REMARK    4  A    between atoms: C_7  and  O_8 
REMARK    5  A    between atoms: C_9  and  O_10 
REMARK    6  A    between atoms: O_10  and  C_11 
REMARK    7  A    between atoms: C_12  and  C_24 
REMARK    8  A    between atoms: C_18  and  O_19 
REMARK    9  A    between atoms: C_21  and  O_22 
REMARK   10  A    between atoms: C_26  and  O_27 
REMARK   11  A    between atoms: C_28  and  O_29 
REMARK   12  A    between atoms: C_32  and  O_33 
REMARK   13  A    between atoms: O_33  and  C_34 
REMARK   14  A    between atoms: C_37  and  O_38 
REMARK   15  A    between atoms: C_39  and  O_40 
REMARK   16  A    between atoms: C_41  and  O_42 
REMARK   17  A    between atoms: O_42  and  C_43 
REMARK   18  A    between atoms: C_43  and  C_45 
REMARK   19  A    between atoms: C_46  and  C_47 
REMARK   20  A    between atoms: C_49  and  O_50 
REMARK   21  A    between atoms: C_51  and  O_52 
ROOT
HETATM    1  O   UNL N   1      -5.959  12.979  67.239  0.00  0.00    -0.348 OA
HETATM    2  C   UNL N   1      -6.303  11.620  66.994  0.00  0.00     0.180 C 
HETATM    3  C   UNL N   1      -5.734  10.706  68.111  0.00  0.00     0.180 C 
HETATM    4  C   UNL N   1      -6.231  11.149  69.496  0.00  0.00     0.183 C 
HETATM    5  C   UNL N   1      -5.887  12.639  69.670  0.00  0.00     0.204 C 
HETATM    6  C   UNL N   1      -6.447  13.466  68.490  0.00  0.00     0.292 C 
ENDROOT
BRANCH   2   7
HETATM    7  C   UNL N   1      -7.809  11.409  66.697  0.00  0.00     0.205 C 
BRANCH   7   8
HETATM    8  O   UNL N   1      -8.565  12.526  67.130  0.00  0.00    -0.356 OA
BRANCH   8   9
HETATM    9  C   UNL N   1      -9.550  12.921  66.176  0.00  0.00     0.291 C 
HETATM   10  C   UNL N   1     -10.979  12.409  66.557  0.00  0.00     0.218 C 
HETATM   11  C   UNL N   1     -12.033  12.845  65.518  0.00  0.00     0.183 C 
HETATM   12  C   UNL N   1     -11.883  14.369  65.307  0.00  0.00     0.173 C 
HETATM   13  C   UNL N   1     -10.422  14.732  64.956  0.00  0.00     0.205 C 
HETATM   14  O   UNL N   1      -9.537  14.334  65.992  0.00  0.00    -0.356 OA
BRANCH  10  15
HETATM   15  O   UNL N   1     -11.005  11.049  66.844  0.00  0.00    -0.305 OA
BRANCH  15  16
HETATM   16  C   UNL N   1     -10.936  10.457  68.071  0.00  0.00     0.283 C 
HETATM   17  O   UNL N   1     -10.564   9.301  68.194  0.00  0.00    -0.260 OA
BRANCH  16  18
HETATM   18  C   UNL N   1     -11.235  11.239  69.286  0.00  0.00     0.083 C 
HETATM   19  C   UNL N   1     -12.108  12.264  69.274  0.00  0.00     0.017 C 
BRANCH  19  20
HETATM   20  C   UNL N   1     -12.417  13.107  70.465  0.00  0.00    -0.033 A 
HETATM   21  C   UNL N   1     -13.206  12.648  71.542  0.00  0.00     0.014 A 
HETATM   22  C   UNL N   1     -13.450  13.473  72.641  0.00  0.00     0.040 A 
HETATM   23  C   UNL N   1     -12.925  14.766  72.690  0.00  0.00     0.098 A 
HETATM   24  C   UNL N   1     -12.139  15.240  71.624  0.00  0.00     0.099 A 
HETATM   25  C   UNL N   1     -11.885  14.407  70.522  0.00  0.00     0.050 A 
BRANCH  23  26
HETATM   26  O   UNL N   1     -13.181  15.539  73.766  0.00  0.00    -0.358 OA
HETATM   27  H   UNL N   1     -14.081  15.709  74.079  0.00  0.00     0.218 HD
ENDBRANCH  23  26
BRANCH  24  28
HETATM   28  O   UNL N   1     -11.634  16.490  71.662  0.00  0.00    -0.358 OA
HETATM   29  H   UNL N   1     -11.227  16.851  72.463  0.00  0.00     0.218 HD
ENDBRANCH  24  28
ENDBRANCH  19  20
ENDBRANCH  16  18
ENDBRANCH  15  16
ENDBRANCH  10  15
BRANCH  11  30
HETATM   30  O   UNL N   1     -11.946  12.127  64.310  0.00  0.00    -0.390 OA
HETATM   31  H   UNL N   1     -11.142  12.416  63.814  0.00  0.00     0.210 HD
ENDBRANCH  11  30
BRANCH  12  32
HETATM   32  O   UNL N   1     -12.791  14.854  64.352  0.00  0.00    -0.391 OA
HETATM   33  H   UNL N   1     -13.639  15.067  64.820  0.00  0.00     0.210 HD
ENDBRANCH  12  32
ENDBRANCH   8   9
ENDBRANCH   7   8
ENDBRANCH   2   7
BRANCH   3  34
HETATM   34  O   UNL N   1      -6.046   9.356  67.888  0.00  0.00    -0.390 OA
HETATM   35  H   UNL N   1      -6.927   9.191  68.315  0.00  0.00     0.210 HD
ENDBRANCH   3  34
BRANCH   6  36
HETATM   36  O   UNL N   1      -6.042  14.812  68.700  0.00  0.00    -0.343 OA
BRANCH  36  37
HETATM   37  C   UNL N   1      -6.757  15.756  67.917  0.00  0.00     0.233 C 
HETATM   38  C   UNL N   1      -8.066  16.240  68.511  0.00  0.00     0.196 C 
HETATM   39  C   UNL N   1      -8.755  17.350  67.796  0.00  0.00     0.079 A 
HETATM   40  O   UNL N   1      -8.500  15.774  69.551  0.00  0.00    -0.289 OA
HETATM   41  C   UNL N   1      -7.962  18.079  66.872  0.00  0.00     0.089 A 
HETATM   42  C   UNL N   1     -10.120  17.708  67.972  0.00  0.00     0.085 A 
HETATM   43  O   UNL N   1      -6.638  17.789  66.721  0.00  0.00    -0.337 OA
HETATM   44  C   UNL N   1      -8.527  19.110  66.119  0.00  0.00     0.074 A 
HETATM   45  C   UNL N   1      -5.918  17.026  67.641  0.00  0.00     0.199 C 
HETATM   46  C   UNL N   1      -9.870  19.449  66.284  0.00  0.00     0.071 A 
HETATM   47  C   UNL N   1     -10.657  18.755  67.213  0.00  0.00     0.074 A 
BRANCH  45  48
HETATM   48  C   UNL N   1      -5.569  17.889  68.869  0.00  0.00    -0.023 A 
HETATM   49  C   UNL N   1      -5.332  17.259  70.108  0.00  0.00     0.013 A 
HETATM   50  C   UNL N   1      -5.003  18.008  71.242  0.00  0.00     0.040 A 
HETATM   51  C   UNL N   1      -4.918  19.401  71.170  0.00  0.00     0.098 A 
HETATM   52  C   UNL N   1      -5.167  20.050  69.951  0.00  0.00     0.099 A 
HETATM   53  C   UNL N   1      -5.488  19.299  68.811  0.00  0.00     0.049 A 
BRANCH  51  54
HETATM   54  O   UNL N   1      -4.598  20.099  72.281  0.00  0.00    -0.358 OA
HETATM   55  H   UNL N   1      -4.468  21.058  72.267  0.00  0.00     0.218 HD
ENDBRANCH  51  54
BRANCH  52  56
HETATM   56  O   UNL N   1      -5.098  21.397  69.878  0.00  0.00    -0.358 OA
HETATM   57  H   UNL N   1      -4.479  21.907  70.420  0.00  0.00     0.218 HD
ENDBRANCH  52  56
ENDBRANCH  45  48
BRANCH  46  58
HETATM   58  O   UNL N   1     -10.398  20.447  65.547  0.00  0.00    -0.361 OA
HETATM   59  H   UNL N   1     -11.227  20.338  65.061  0.00  0.00     0.217 HD
ENDBRANCH  46  58
BRANCH  42  60
HETATM   60  O   UNL N   1     -10.946  17.064  68.828  0.00  0.00    -0.360 OA
HETATM   61  H   UNL N   1     -10.671  16.630  69.640  0.00  0.00     0.217 HD
ENDBRANCH  42  60
ENDBRANCH  36  37
ENDBRANCH   6  36
BRANCH   4  62
HETATM   62  O   UNL N   1      -7.615  10.958  69.644  0.00  0.00    -0.390 OA
HETATM   63  H   UNL N   1      -8.062  11.531  68.969  0.00  0.00     0.210 HD
ENDBRANCH   4  62
BRANCH   5  64
HETATM   64  O   UNL N   1      -6.415  13.138  70.875  0.00  0.00    -0.388 OA
HETATM   65  H   UNL N   1      -6.089  14.069  70.982  0.00  0.00     0.210 HD
ENDBRANCH   5  64
TORSDOF 21
ENDMDL
MODEL 9
REMARK VINA RESULT:      -8.0      5.384     10.921
REMARK  21 active torsions:
REMARK  status: ('A' for Active; 'I' for Inactive)
REMARK    1  A    between atoms: C_2  and  C_32 
REMARK    2  A    between atoms: C_3  and  O_4 
REMARK    3  A    between atoms: C_5  and  O_6 
REMARK    4  A    between atoms: C_7  and  O_8 
REMARK    5  A    between atoms: C_9  and  O_10 
REMARK    6  A    between atoms: O_10  and  C_11 
REMARK    7  A    between atoms: C_12  and  C_24 
REMARK    8  A    between atoms: C_18  and  O_19 
REMARK    9  A    between atoms: C_21  and  O_22 
REMARK   10  A    between atoms: C_26  and  O_27 
REMARK   11  A    between atoms: C_28  and  O_29 
REMARK   12  A    between atoms: C_32  and  O_33 
REMARK   13  A    between atoms: O_33  and  C_34 
REMARK   14  A    between atoms: C_37  and  O_38 
REMARK   15  A    between atoms: C_39  and  O_40 
REMARK   16  A    between atoms: C_41  and  O_42 
REMARK   17  A    between atoms: O_42  and  C_43 
REMARK   18  A    between atoms: C_43  and  C_45 
REMARK   19  A    between atoms: C_46  and  C_47 
REMARK   20  A    between atoms: C_49  and  O_50 
REMARK   21  A    between atoms: C_51  and  O_52 
ROOT
HETATM    1  O   UNL N   1      -7.461  11.532  69.103  0.00  0.00    -0.348 OA
HETATM    2  C   UNL N   1      -7.262  12.760  68.412  0.00  0.00     0.180 C 
HETATM    3  C   UNL N   1      -5.757  12.967  68.097  0.00  0.00     0.180 C 
HETATM    4  C   UNL N   1      -5.193  11.791  67.284  0.00  0.00     0.183 C 
HETATM    5  C   UNL N   1      -5.499  10.493  68.054  0.00  0.00     0.204 C 
HETATM    6  C   UNL N   1      -7.010  10.393  68.368  0.00  0.00     0.292 C 
ENDROOT
BRANCH   2   7
HETATM    7  C   UNL N   1      -8.203  12.942  67.194  0.00  0.00     0.205 C 
BRANCH   7   8
HETATM    8  O   UNL N   1      -9.558  12.805  67.586  0.00  0.00    -0.356 OA
BRANCH   8   9
HETATM    9  C   UNL N   1     -10.388  12.336  66.523  0.00  0.00     0.291 C 
HETATM   10  C   UNL N   1     -10.980  13.509  65.674  0.00  0.00     0.218 C 
HETATM   11  C   UNL N   1     -11.872  12.986  64.529  0.00  0.00     0.183 C 
HETATM   12  C   UNL N   1     -11.065  11.918  63.756  0.00  0.00     0.173 C 
HETATM   13  C   UNL N   1     -10.527  10.835  64.719  0.00  0.00     0.205 C 
HETATM   14  O   UNL N   1      -9.681  11.408  65.704  0.00  0.00    -0.356 OA
BRANCH  10  15
HETATM   15  O   UNL N   1     -11.588  14.486  66.456  0.00  0.00    -0.305 OA
BRANCH  15  16
HETATM   16  C   UNL N   1     -10.981  15.495  67.144  0.00  0.00     0.283 C 
HETATM   17  O   UNL N   1     -10.223  16.272  66.585  0.00  0.00    -0.260 OA
BRANCH  16  18
HETATM   18  C   UNL N   1     -11.297  15.713  68.568  0.00  0.00     0.083 C 
HETATM   19  C   UNL N   1     -11.795  14.730  69.343  0.00  0.00     0.017 C 
BRANCH  19  20
HETATM   20  C   UNL N   1     -12.165  14.909  70.777  0.00  0.00    -0.033 A 
HETATM   21  C   UNL N   1     -12.903  13.948  71.502  0.00  0.00     0.014 A 
HETATM   22  C   UNL N   1     -13.207  14.157  72.848  0.00  0.00     0.040 A 
HETATM   23  C   UNL N   1     -12.794  15.324  73.496  0.00  0.00     0.098 A 
HETATM   24  C   UNL N   1     -12.061  16.293  72.788  0.00  0.00     0.099 A 
HETATM   25  C   UNL N   1     -11.746  16.078  71.436  0.00  0.00     0.050 A 
BRANCH  23  26
HETATM   26  O   UNL N   1     -13.106  15.497  74.797  0.00  0.00    -0.358 OA
HETATM   27  H   UNL N   1     -12.431  15.616  75.480  0.00  0.00     0.218 HD
ENDBRANCH  23  26
BRANCH  24  28
HETATM   28  O   UNL N   1     -11.664  17.424  73.407  0.00  0.00    -0.358 OA
HETATM   29  H   UNL N   1     -10.737  17.580  73.639  0.00  0.00     0.218 HD
ENDBRANCH  24  28
ENDBRANCH  19  20
ENDBRANCH  16  18
ENDBRANCH  15  16
ENDBRANCH  10  15
BRANCH  11  30
HETATM   30  O   UNL N   1     -13.114  12.498  64.977  0.00  0.00    -0.390 OA
HETATM   31  H   UNL N   1     -12.965  11.793  65.653  0.00  0.00     0.210 HD
ENDBRANCH  11  30
BRANCH  12  32
HETATM   32  O   UNL N   1     -11.812  11.363  62.703  0.00  0.00    -0.391 OA
HETATM   33  H   UNL N   1     -12.363  10.628  63.076  0.00  0.00     0.210 HD
ENDBRANCH  12  32
ENDBRANCH   8   9
ENDBRANCH   7   8
ENDBRANCH   2   7
BRANCH   3  34
HETATM   34  O   UNL N   1      -5.528  14.178  67.427  0.00  0.00    -0.390 OA
HETATM   35  H   UNL N   1      -5.180  13.946  66.526  0.00  0.00     0.210 HD
ENDBRANCH   3  34
BRANCH   6  36
HETATM   36  O   UNL N   1      -7.196   9.201  69.121  0.00  0.00    -0.343 OA
BRANCH  36  37
HETATM   37  C   UNL N   1      -8.283   9.262  70.033  0.00  0.00     0.233 C 
HETATM   38  C   UNL N   1      -9.653   9.434  69.405  0.00  0.00     0.196 C 
HETATM   39  C   UNL N   1     -10.824   9.334  70.321  0.00  0.00     0.079 A 
HETATM   40  O   UNL N   1      -9.784   9.593  68.204  0.00  0.00    -0.289 OA
HETATM   41  C   UNL N   1     -10.576   8.735  71.582  0.00  0.00     0.089 A 
HETATM   42  C   UNL N   1     -12.135   9.797  70.018  0.00  0.00     0.085 A 
HETATM   43  O   UNL N   1      -9.342   8.237  71.878  0.00  0.00    -0.337 OA
HETATM   44  C   UNL N   1     -11.598   8.635  72.528  0.00  0.00     0.074 A 
HETATM   45  C   UNL N   1      -8.369   7.989  70.908  0.00  0.00     0.199 C 
HETATM   46  C   UNL N   1     -12.879   9.103  72.234  0.00  0.00     0.071 A 
HETATM   47  C   UNL N   1     -13.144   9.673  70.981  0.00  0.00     0.074 A 
BRANCH  45  48
HETATM   48  C   UNL N   1      -8.700   6.678  70.167  0.00  0.00    -0.023 A 
HETATM   49  C   UNL N   1      -9.530   5.725  70.791  0.00  0.00     0.013 A 
HETATM   50  C   UNL N   1      -9.859   4.530  70.146  0.00  0.00     0.040 A 
HETATM   51  C   UNL N   1      -9.358   4.251  68.872  0.00  0.00     0.098 A 
HETATM   52  C   UNL N   1      -8.515   5.178  68.239  0.00  0.00     0.099 A 
HETATM   53  C   UNL N   1      -8.191   6.381  68.882  0.00  0.00     0.049 A 
BRANCH  51  54
HETATM   54  O   UNL N   1      -9.692   3.089  68.272  0.00  0.00    -0.358 OA
HETATM   55  H   UNL N   1     -10.494   2.996  67.738  0.00  0.00     0.218 HD
ENDBRANCH  51  54
BRANCH  52  56
HETATM   56  O   UNL N   1      -8.017   4.910  67.013  0.00  0.00    -0.358 OA
HETATM   57  H   UNL N   1      -8.482   5.172  66.205  0.00  0.00     0.218 HD
ENDBRANCH  52  56
ENDBRANCH  45  48
BRANCH  46  58
HETATM   58  O   UNL N   1     -13.853   8.999  73.160  0.00  0.00    -0.361 OA
HETATM   59  H   UNL N   1     -13.807   8.351  73.877  0.00  0.00     0.217 HD
ENDBRANCH  46  58
BRANCH  42  60
HETATM   60  O   UNL N   1     -12.456  10.384  68.843  0.00  0.00    -0.360 OA
HETATM   61  H   UNL N   1     -12.193  11.269  68.577  0.00  0.00     0.217 HD
ENDBRANCH  42  60
ENDBRANCH  36  37
ENDBRANCH   6  36
BRANCH   4  62
HETATM   62  O   UNL N   1      -5.751  11.726  65.997  0.00  0.00    -0.390 OA
HETATM   63  H   UNL N   1      -6.468  12.410  65.955  0.00  0.00     0.210 HD
ENDBRANCH   4  62
BRANCH   5  64
HETATM   64  O   UNL N   1      -5.107   9.365  67.309  0.00  0.00    -0.388 OA
HETATM   65  H   UNL N   1      -5.560   8.574  67.702  0.00  0.00     0.210 HD
ENDBRANCH   5  64
TORSDOF 21
ENDMDL
