# Supplementary material for: Structure-based computational screening of 470 natural quercetin derivatives for identification of SARS-CoV-2 Mpro inhibitor
Source: PeerJ. 2023 Mar 14;11:e14915. doi: 10.7717/peerj.14915 (PMC10022500; doi:10.7717/peerj.14915)
Supplement: Supplemental Information 1 [file peerj-11-14915-s001.zip › Screening 470 Quercetin Derivates as Anticovid/Ligands/SDF/3.sdf]

mol1_entry_00001_conf_01
 OpenBabel09062119142D

 81 87  0  0  1  0  0  0  0  0999 V2000
   -3.2778   -1.4156    0.0000 O   0  0  0  0  0  0  0  0  0  0  0  0
   -2.3229   -1.6715    0.0000 C   0  0  1  0  0  0  0  0  0  0  0  0
   -1.3679   -1.4156    0.0000 H   0  0  0  0  0  0  0  0  0  0  0  0
   -2.0670   -2.6264    0.0000 C   0  0  2  0  0  0  0  0  0  0  0  0
   -1.3679   -3.3255    0.0000 H   0  0  0  0  0  0  0  0  0  0  0  0
   -1.1121   -2.3705    0.0000 O   0  0  0  0  0  0  0  0  0  0  0  0
   -0.4130   -3.0696    0.0000 C   0  0  0  0  0  0  0  0  0  0  0  0
    0.5420   -2.8137    0.0000 O   0  0  0  0  0  0  0  0  0  0  0  0
   -0.6689   -4.0246    0.0000 C   0  0  0  0  0  0  0  0  0  0  0  0
    0.0302   -4.7236    0.0000 C   0  0  0  0  0  0  0  0  0  0  0  0
   -0.2257   -5.6786    0.0000 C   0  0  0  0  0  0  0  0  0  0  0  0
    0.4734   -6.3776    0.0000 C   0  0  0  0  0  0  0  0  0  0  0  0
    0.2175   -7.3326    0.0000 C   0  0  0  0  0  0  0  0  0  0  0  0
   -0.7374   -7.5885    0.0000 C   0  0  0  0  0  0  0  0  0  0  0  0
   -0.9933   -8.5434    0.0000 O   0  0  0  0  0  0  0  0  0  0  0  0
   -1.4365   -6.8894    0.0000 C   0  0  0  0  0  0  0  0  0  0  0  0
   -1.1806   -5.9344    0.0000 C   0  0  0  0  0  0  0  0  0  0  0  0
   -2.7661   -3.3255    0.0000 C   0  0  2  0  0  0  0  0  0  0  0  0
   -3.0220   -4.2804    0.0000 H   0  0  0  0  0  0  0  0  0  0  0  0
   -2.0670   -4.0246    0.0000 O   0  0  0  0  0  0  0  0  0  0  0  0
   -3.7210   -3.0696    0.0000 C   0  0  2  0  0  0  0  0  0  0  0  0
   -4.6760   -3.3255    0.0000 H   0  0  0  0  0  0  0  0  0  0  0  0
   -3.9769   -4.0246    0.0000 O   0  0  0  0  0  0  0  0  0  0  0  0
   -3.9769   -2.1147    0.0000 C   0  0  1  0  0  0  0  0  0  0  0  0
   -4.6760   -1.4156    0.0000 H   0  0  0  0  0  0  0  0  0  0  0  0
   -4.9319   -2.3705    0.0000 O   0  0  0  0  0  0  0  0  0  0  0  0
   -5.6309   -1.6715    0.0000 C   0  0  2  0  0  0  0  0  0  0  0  0
   -5.2526   -0.7581    0.0000 H   0  0  0  0  0  0  0  0  0  0  0  0
   -6.1252   -0.8153    0.0000 C   0  0  1  0  0  0  0  0  0  0  0  0
   -6.1252    0.1734    0.0000 H   0  0  0  0  0  0  0  0  0  0  0  0
   -7.1139   -0.8153    0.0000 O   0  0  0  0  0  0  0  0  0  0  0  0
   -7.6082   -1.6715    0.0000 C   0  0  0  0  0  0  0  0  0  0  0  0
   -7.1139   -2.5276    0.0000 C   0  0  0  0  0  0  0  0  0  0  0  0
   -6.1252   -2.5276    0.0000 C   0  0  0  0  0  0  0  0  0  0  0  0
   -5.6309   -3.3838    0.0000 O   0  0  0  0  0  0  0  0  0  0  0  0
   -7.6082   -3.3838    0.0000 C   0  0  0  0  0  0  0  0  0  0  0  0
   -7.1139   -4.2400    0.0000 O   0  0  0  0  0  0  0  0  0  0  0  0
   -8.5968   -3.3838    0.0000 C   0  0  0  0  0  0  0  0  0  0  0  0
   -9.0912   -2.5276    0.0000 C   0  0  0  0  0  0  0  0  0  0  0  0
  -10.0798   -2.5276    0.0000 O   0  0  0  0  0  0  0  0  0  0  0  0
  -10.5741   -3.3838    0.0000 C   0  0  2  0  0  0  0  0  0  0  0  0
   -9.9723   -4.1682    0.0000 H   0  0  0  0  0  0  0  0  0  0  0  0
  -10.8300   -4.3388    0.0000 O   0  0  0  0  0  0  0  0  0  0  0  0
  -11.7849   -4.5947    0.0000 C   0  0  1  0  0  0  0  0  0  0  0  0
  -12.4840   -5.2937    0.0000 H   0  0  0  0  0  0  0  0  0  0  0  0
  -12.4840   -3.8956    0.0000 C   0  0  2  0  0  0  0  0  0  0  0  0
  -13.4390   -3.6397    0.0000 H   0  0  0  0  0  0  0  0  0  0  0  0
  -13.1831   -4.5947    0.0000 O   0  0  0  0  0  0  0  0  0  0  0  0
  -12.2281   -2.9406    0.0000 C   0  0  2  0  0  0  0  0  0  0  0  0
  -12.4840   -1.9857    0.0000 H   0  0  0  0  0  0  0  0  0  0  0  0
  -13.1831   -2.6848    0.0000 O   0  0  0  0  0  0  0  0  0  0  0  0
  -11.2732   -2.6848    0.0000 C   0  0  2  0  0  0  0  0  0  0  0  0
  -10.5741   -1.9857    0.0000 H   0  0  0  0  0  0  0  0  0  0  0  0
  -11.5291   -1.7298    0.0000 O   0  0  0  0  0  0  0  0  0  0  0  0
  -11.5291   -5.5496    0.0000 C   0  0  0  0  0  0  0  0  0  0  0  0
   -8.5968   -1.6715    0.0000 C   0  0  0  0  0  0  0  0  0  0  0  0
   -4.4129    0.1734    0.0000 C   0  0  0  0  0  0  0  0  0  0  0  0
   -4.4129    1.1620    0.0000 C   0  0  0  0  0  0  0  0  0  0  0  0
   -3.5567    1.6563    0.0000 C   0  0  0  0  0  0  0  0  0  0  0  0
   -3.5567    2.6450    0.0000 O   0  0  0  0  0  0  0  0  0  0  0  0
   -2.7005    1.1620    0.0000 C   0  0  0  0  0  0  0  0  0  0  0  0
   -1.8443    1.6563    0.0000 O   0  0  0  0  0  0  0  0  0  0  0  0
   -2.7005    0.1734    0.0000 C   0  0  0  0  0  0  0  0  0  0  0  0
   -3.5567   -0.3210    0.0000 C   0  0  0  0  0  0  0  0  0  0  0  0
   -2.0670   -0.7165    0.0000 C   0  0  0  0  0  0  0  0  0  0  0  0
   -1.1121   -0.4606    0.0000 O   0  0  0  0  0  0  0  0  0  0  0  0
   -0.8562    0.4943    0.0000 C   0  0  2  0  0  0  0  0  0  0  0  0
   -1.6405    1.0962    0.0000 H   0  0  0  0  0  0  0  0  0  0  0  0
   -0.8562    1.4830    0.0000 O   0  0  0  0  0  0  0  0  0  0  0  0
    0.0000    1.9773    0.0000 C   0  0  1  0  0  0  0  0  0  0  0  0
    0.4943    2.8335    0.0000 H   0  0  0  0  0  0  0  0  0  0  0  0
    0.8562    1.4830    0.0000 C   0  0  1  0  0  0  0  0  0  0  0  0
    1.8448    1.4830    0.0000 H   0  0  0  0  0  0  0  0  0  0  0  0
    1.3505    2.3391    0.0000 O   0  0  0  0  0  0  0  0  0  0  0  0
    0.8562    0.4943    0.0000 C   0  0  1  0  0  0  0  0  0  0  0  0
    1.3505   -0.3619    0.0000 H   0  0  0  0  0  0  0  0  0  0  0  0
    1.8448    0.4943    0.0000 O   0  0  0  0  0  0  0  0  0  0  0  0
    0.0000   -0.0000    0.0000 C   0  0  1  0  0  0  0  0  0  0  0  0
   -0.4943   -0.8562    0.0000 H   0  0  0  0  0  0  0  0  0  0  0  0
    0.4943   -0.8562    0.0000 O   0  0  0  0  0  0  0  0  0  0  0  0
   -0.4943    2.8335    0.0000 C   0  0  0  0  0  0  0  0  0  0  0  0
  1 24  1  0  0  0  0
  1  2  1  0  0  0  0
  2  3  1  0  0  0  0
  2  4  1  6  0  0  0
  2 65  1  0  0  0  0
  4  5  1  0  0  0  0
  4  6  1  0  0  0  0
  4 18  1  6  0  0  0
  6  7  1  0  0  0  0
  7  8  2  0  0  0  0
  7  9  1  0  0  0  0
  9 10  2  0  0  0  0
 10 11  1  0  0  0  0
 11 17  1  0  0  0  0
 11 12  2  0  0  0  0
 12 13  1  0  0  0  0
 13 14  2  0  0  0  0
 14 15  1  0  0  0  0
 14 16  1  0  0  0  0
 16 17  2  0  0  0  0
 18 19  1  0  0  0  0
 18 20  1  0  0  0  0
 18 21  1  6  0  0  0
 21 22  1  1  0  0  0
 21 23  1  0  0  0  0
 24 21  1  6  0  0  0
 24 25  1  0  0  0  0
 24 26  1  0  0  0  0
 26 27  1  0  0  0  0
 27 28  1  6  0  0  0
 27 34  1  0  0  0  0
 29 27  1  6  0  0  0
 29 30  1  0  0  0  0
 29 31  1  0  0  0  0
 29 57  1  0  0  0  0
 31 32  1  0  0  0  0
 32 56  1  0  0  0  0
 32 33  2  0  0  0  0
 33 34  1  0  0  0  0
 33 36  1  0  0  0  0
 34 35  2  0  0  0  0
 36 37  1  0  0  0  0
 36 38  2  0  0  0  0
 38 39  1  0  0  0  0
 39 40  1  0  0  0  0
 39 56  2  0  0  0  0
 40 41  1  0  0  0  0
 41 42  1  0  0  0  0
 41 52  1  1  0  0  0
 41 43  1  0  0  0  0
 43 44  1  0  0  0  0
 44 45  1  0  0  0  0
 44 46  1  6  0  0  0
 44 55  1  0  0  0  0
 46 47  1  1  0  0  0
 46 48  1  0  0  0  0
 49 46  1  1  0  0  0
 49 50  1  0  0  0  0
 49 51  1  0  0  0  0
 52 49  1  1  0  0  0
 52 53  1  0  0  0  0
 52 54  1  0  0  0  0
 57 64  1  0  0  0  0
 57 58  2  0  0  0  0
 58 59  1  0  0  0  0
 59 60  1  0  0  0  0
 59 61  2  0  0  0  0
 61 62  1  0  0  0  0
 61 63  1  0  0  0  0
 63 64  2  0  0  0  0
 65 66  1  0  0  0  0
 66 67  1  0  0  0  0
 67 68  1  0  0  0  0
 67 78  1  1  0  0  0
 67 69  1  0  0  0  0
 69 70  1  0  0  0  0
 70 71  1  1  0  0  0
 70 81  1  0  0  0  0
 72 70  1  6  0  0  0
 72 73  1  0  0  0  0
 72 74  1  0  0  0  0
 75 72  1  6  0  0  0
 75 76  1  0  0  0  0
 75 77  1  0  0  0  0
 78 75  1  6  0  0  0
 78 79  1  0  0  0  0
 78 80  1  0  0  0  0
M  END
$$$$
