# Supplementary material for: Structure-based computational screening of 470 natural quercetin derivatives for identification of SARS-CoV-2 Mpro inhibitor
Source: PeerJ. 2023 Mar 14;11:e14915. doi: 10.7717/peerj.14915 (PMC10022500; doi:10.7717/peerj.14915)
Supplement: Supplemental Information 1 [file peerj-11-14915-s001.zip › Screening 470 Quercetin Derivates as Anticovid/Docking results/11_uff_E=1275.40_out.pdbqt]

MODEL 1
REMARK VINA RESULT:      -8.2      0.000      0.000
REMARK  28 active torsions:
REMARK  status: ('A' for Active; 'I' for Inactive)
REMARK    1  A    between atoms: C_2  and  C_54 
REMARK    2  A    between atoms: C_3  and  O_4 
REMARK    3  A    between atoms: C_5  and  O_6 
REMARK    4  A    between atoms: C_7  and  O_8 
REMARK    5  A    between atoms: O_8  and  C_9 
REMARK    6  A    between atoms: C_12  and  O_13 
REMARK    7  A    between atoms: C_14  and  O_15 
REMARK    8  A    between atoms: C_16  and  O_17 
REMARK    9  A    between atoms: C_19  and  O_20 
REMARK   10  A    between atoms: O_20  and  C_21 
REMARK   11  A    between atoms: C_21  and  C_22 
REMARK   12  A    between atoms: C_24  and  O_25 
REMARK   13  A    between atoms: O_25  and  C_26 
REMARK   14  A    between atoms: C_27  and  C_39 
REMARK   15  A    between atoms: C_33  and  O_34 
REMARK   16  A    between atoms: C_36  and  O_37 
REMARK   17  A    between atoms: C_41  and  O_42 
REMARK   18  A    between atoms: C_44  and  O_45 
REMARK   19  A    between atoms: C_48  and  O_49 
REMARK   20  A    between atoms: C_50  and  O_51 
REMARK   21  A    between atoms: C_52  and  O_53 
REMARK   22  A    between atoms: C_54  and  O_55 
REMARK   23  A    between atoms: O_55  and  C_56 
REMARK   24  A    between atoms: C_58  and  C_65 
REMARK   25  A    between atoms: C_59  and  O_60 
REMARK   26  A    between atoms: C_61  and  O_62 
REMARK   27  A    between atoms: C_63  and  O_64 
REMARK   28  A    between atoms: C_65  and  O_66 
ROOT
HETATM    1  O   UNL N   1      -8.969  15.279  69.121  0.00  0.00    -0.348 OA
HETATM    2  C   UNL N   1     -10.158  15.152  68.353  0.00  0.00     0.180 C 
HETATM    3  C   UNL N   1     -10.292  16.290  67.327  0.00  0.00     0.180 C 
HETATM    4  C   UNL N   1      -9.040  16.425  66.466  0.00  0.00     0.183 C 
HETATM    5  C   UNL N   1      -7.806  16.573  67.418  0.00  0.00     0.211 C 
HETATM    6  C   UNL N   1      -7.794  15.299  68.314  0.00  0.00     0.291 C 
ENDROOT
BRANCH   6   7
HETATM    7  O   UNL N   1      -6.640  15.230  69.147  0.00  0.00    -0.356 OA
BRANCH   7   8
HETATM    8  C   UNL N   1      -6.501  13.947  69.782  0.00  0.00     0.205 C 
BRANCH   8   9
HETATM    9  C   UNL N   1      -6.524  12.724  68.816  0.00  0.00     0.180 C 
HETATM   10  C   UNL N   1      -5.181  12.584  68.045  0.00  0.00     0.180 C 
HETATM   11  C   UNL N   1      -5.285  11.426  67.034  0.00  0.00     0.183 C 
HETATM   12  C   UNL N   1      -5.758  10.168  67.781  0.00  0.00     0.204 C 
HETATM   13  C   UNL N   1      -7.028  10.426  68.634  0.00  0.00     0.292 C 
HETATM   14  O   UNL N   1      -6.777  11.511  69.540  0.00  0.00    -0.348 OA
BRANCH  10  15
HETATM   15  O   UNL N   1      -4.767  13.772  67.416  0.00  0.00    -0.390 OA
HETATM   16  H   UNL N   1      -5.021  13.727  66.460  0.00  0.00     0.210 HD
ENDBRANCH  10  15
BRANCH  11  17
HETATM   17  O   UNL N   1      -6.123  11.745  65.945  0.00  0.00    -0.390 OA
HETATM   18  H   UNL N   1      -6.473  10.915  65.538  0.00  0.00     0.210 HD
ENDBRANCH  11  17
BRANCH  12  19
HETATM   19  O   UNL N   1      -5.928   9.090  66.894  0.00  0.00    -0.388 OA
HETATM   20  H   UNL N   1      -6.434   9.425  66.108  0.00  0.00     0.210 HD
ENDBRANCH  12  19
BRANCH  13  21
HETATM   21  O   UNL N   1      -7.262   9.197  69.305  0.00  0.00    -0.343 OA
BRANCH  21  22
HETATM   22  C   UNL N   1      -8.363   9.174  70.191  0.00  0.00     0.233 C 
HETATM   23  C   UNL N   1      -9.658   9.736  69.622  0.00  0.00     0.196 C 
HETATM   24  C   UNL N   1     -10.898   9.501  70.438  0.00  0.00     0.079 C 
HETATM   25  O   UNL N   1      -9.669  10.318  68.551  0.00  0.00    -0.289 OA
HETATM   26  C   UNL N   1     -10.767   8.583  71.511  0.00  0.00     0.089 C 
HETATM   27  C   UNL N   1     -12.160  10.119  70.222  0.00  0.00     0.085 C 
HETATM   28  O   UNL N   1      -9.638   7.814  71.613  0.00  0.00    -0.337 OA
HETATM   29  C   UNL N   1     -11.802   8.410  72.431  0.00  0.00     0.074 C 
HETATM   30  C   UNL N   1      -8.716   7.715  70.565  0.00  0.00     0.199 C 
HETATM   31  C   UNL N   1     -13.001   9.106  72.275  0.00  0.00     0.071 C 
HETATM   32  C   UNL N   1     -13.186   9.928  71.159  0.00  0.00     0.074 C 
BRANCH  30  33
HETATM   33  C   UNL N   1      -9.292   6.950  69.336  0.00  0.00    -0.023 A 
HETATM   34  C   UNL N   1     -10.462   6.164  69.430  0.00  0.00     0.013 A 
HETATM   35  C   UNL N   1     -11.027   5.581  68.294  0.00  0.00     0.040 A 
HETATM   36  C   UNL N   1     -10.448   5.764  67.038  0.00  0.00     0.099 A 
HETATM   37  C   UNL N   1      -9.270   6.521  66.912  0.00  0.00     0.101 A 
HETATM   38  C   UNL N   1      -8.690   7.093  68.066  0.00  0.00     0.049 A 
BRANCH  36  39
HETATM   39  O   UNL N   1     -11.045   5.218  65.956  0.00  0.00    -0.358 OA
HETATM   40  H   UNL N   1     -11.650   5.717  65.388  0.00  0.00     0.218 HD
ENDBRANCH  36  39
BRANCH  37  41
HETATM   41  O   UNL N   1      -8.738   6.701  65.672  0.00  0.00    -0.353 OA
HETATM   42  C   UNL N   1      -7.487   6.277  65.271  0.00  0.00     0.210 C 
ENDBRANCH  37  41
ENDBRANCH  30  33
BRANCH  31  43
HETATM   43  O   UNL N   1     -13.981   8.956  73.188  0.00  0.00    -0.361 OA
HETATM   44  H   UNL N   1     -14.759   9.530  73.198  0.00  0.00     0.217 HD
ENDBRANCH  31  43
BRANCH  27  45
HETATM   45  O   UNL N   1     -12.424  10.895  69.150  0.00  0.00    -0.360 OA
HETATM   46  H   UNL N   1     -11.994  10.807  68.294  0.00  0.00     0.217 HD
ENDBRANCH  27  45
ENDBRANCH  21  22
ENDBRANCH  13  21
ENDBRANCH   8   9
ENDBRANCH   7   8
ENDBRANCH   6   7
BRANCH   5  47
HETATM   47  O   UNL N   1      -6.566  16.729  66.729  0.00  0.00    -0.346 OA
BRANCH  47  48
HETATM   48  C   UNL N   1      -5.997  18.044  66.779  0.00  0.00     0.292 C 
HETATM   49  C   UNL N   1      -6.533  19.023  65.670  0.00  0.00     0.204 C 
HETATM   50  C   UNL N   1      -5.931  20.439  65.855  0.00  0.00     0.183 C 
HETATM   51  C   UNL N   1      -6.172  20.900  67.300  0.00  0.00     0.178 C 
HETATM   52  C   UNL N   1      -5.679  19.823  68.300  0.00  0.00     0.152 C 
HETATM   53  O   UNL N   1      -6.338  18.586  68.051  0.00  0.00    -0.351 OA
HETATM   54  C   UNL N   1      -5.989  20.258  69.733  0.00  0.00     0.042 C 
BRANCH  49  55
HETATM   55  O   UNL N   1      -6.331  18.583  64.348  0.00  0.00    -0.388 OA
HETATM   56  H   UNL N   1      -5.927  19.315  63.818  0.00  0.00     0.210 HD
ENDBRANCH  49  55
BRANCH  50  57
HETATM   57  O   UNL N   1      -4.562  20.493  65.511  0.00  0.00    -0.390 OA
HETATM   58  H   UNL N   1      -4.282  19.633  65.112  0.00  0.00     0.210 HD
ENDBRANCH  50  57
BRANCH  51  59
HETATM   59  O   UNL N   1      -5.588  22.160  67.530  0.00  0.00    -0.390 OA
HETATM   60  H   UNL N   1      -6.291  22.758  67.896  0.00  0.00     0.210 HD
ENDBRANCH  51  59
ENDBRANCH  47  48
ENDBRANCH   5  47
BRANCH   2  61
HETATM   61  C   UNL N   1     -10.329  13.715  67.806  0.00  0.00     0.205 C 
BRANCH  61  62
HETATM   62  O   UNL N   1     -11.655  13.518  67.351  0.00  0.00    -0.356 OA
BRANCH  62  63
HETATM   63  C   UNL N   1     -11.686  12.673  66.214  0.00  0.00     0.291 C 
HETATM   64  C   UNL N   1     -11.918  13.549  64.978  0.00  0.00     0.204 C 
HETATM   65  C   UNL N   1     -11.940  12.654  63.721  0.00  0.00     0.183 C 
HETATM   66  C   UNL N   1     -10.633  11.837  63.682  0.00  0.00     0.180 C 
HETATM   67  C   UNL N   1     -10.472  11.069  65.021  0.00  0.00     0.179 C 
HETATM   68  O   UNL N   1     -10.439  12.003  66.089  0.00  0.00    -0.348 OA
BRANCH  64  69
HETATM   69  O   UNL N   1     -13.098  14.304  65.103  0.00  0.00    -0.388 OA
HETATM   70  H   UNL N   1     -13.009  15.125  64.556  0.00  0.00     0.210 HD
ENDBRANCH  64  69
BRANCH  65  71
HETATM   71  O   UNL N   1     -13.048  11.789  63.760  0.00  0.00    -0.390 OA
HETATM   72  H   UNL N   1     -12.743  10.914  63.403  0.00  0.00     0.210 HD
ENDBRANCH  65  71
BRANCH  66  73
HETATM   73  O   UNL N   1     -10.602  10.992  62.559  0.00  0.00    -0.390 OA
HETATM   74  H   UNL N   1     -11.537  10.811  62.283  0.00  0.00     0.210 HD
ENDBRANCH  66  73
BRANCH  67  75
HETATM   75  C   UNL N   1      -9.182  10.242  65.084  0.00  0.00     0.198 C 
BRANCH  75  76
HETATM   76  O   UNL N   1      -8.192  10.786  64.250  0.00  0.00    -0.398 OA
HETATM   77  H   UNL N   1      -7.547  11.266  64.833  0.00  0.00     0.209 HD
ENDBRANCH  75  76
ENDBRANCH  67  75
ENDBRANCH  62  63
ENDBRANCH  61  62
ENDBRANCH   2  61
BRANCH   4  78
HETATM   78  O   UNL N   1      -8.862  15.315  65.619  0.00  0.00    -0.390 OA
HETATM   79  H   UNL N   1      -7.903  15.063  65.658  0.00  0.00     0.210 HD
ENDBRANCH   4  78
BRANCH   3  80
HETATM   80  O   UNL N   1     -11.433  16.128  66.523  0.00  0.00    -0.390 OA
HETATM   81  H   UNL N   1     -12.092  16.809  66.821  0.00  0.00     0.210 HD
ENDBRANCH   3  80
TORSDOF 28
ENDMDL
MODEL 2
REMARK VINA RESULT:      -8.0      1.511      2.096
REMARK  28 active torsions:
REMARK  status: ('A' for Active; 'I' for Inactive)
REMARK    1  A    between atoms: C_2  and  C_54 
REMARK    2  A    between atoms: C_3  and  O_4 
REMARK    3  A    between atoms: C_5  and  O_6 
REMARK    4  A    between atoms: C_7  and  O_8 
REMARK    5  A    between atoms: O_8  and  C_9 
REMARK    6  A    between atoms: C_12  and  O_13 
REMARK    7  A    between atoms: C_14  and  O_15 
REMARK    8  A    between atoms: C_16  and  O_17 
REMARK    9  A    between atoms: C_19  and  O_20 
REMARK   10  A    between atoms: O_20  and  C_21 
REMARK   11  A    between atoms: C_21  and  C_22 
REMARK   12  A    between atoms: C_24  and  O_25 
REMARK   13  A    between atoms: O_25  and  C_26 
REMARK   14  A    between atoms: C_27  and  C_39 
REMARK   15  A    between atoms: C_33  and  O_34 
REMARK   16  A    between atoms: C_36  and  O_37 
REMARK   17  A    between atoms: C_41  and  O_42 
REMARK   18  A    between atoms: C_44  and  O_45 
REMARK   19  A    between atoms: C_48  and  O_49 
REMARK   20  A    between atoms: C_50  and  O_51 
REMARK   21  A    between atoms: C_52  and  O_53 
REMARK   22  A    between atoms: C_54  and  O_55 
REMARK   23  A    between atoms: O_55  and  C_56 
REMARK   24  A    between atoms: C_58  and  C_65 
REMARK   25  A    between atoms: C_59  and  O_60 
REMARK   26  A    between atoms: C_61  and  O_62 
REMARK   27  A    between atoms: C_63  and  O_64 
REMARK   28  A    between atoms: C_65  and  O_66 
ROOT
HETATM    1  O   UNL N   1      -9.024  13.731  68.651  0.00  0.00    -0.348 OA
HETATM    2  C   UNL N   1     -10.413  13.928  68.425  0.00  0.00     0.180 C 
HETATM    3  C   UNL N   1     -10.955  15.117  69.236  0.00  0.00     0.180 C 
HETATM    4  C   UNL N   1     -10.132  16.380  69.005  0.00  0.00     0.183 C 
HETATM    5  C   UNL N   1      -8.631  16.045  69.299  0.00  0.00     0.211 C 
HETATM    6  C   UNL N   1      -8.248  14.884  68.333  0.00  0.00     0.291 C 
ENDROOT
BRANCH   6   7
HETATM    7  O   UNL N   1      -6.863  14.560  68.394  0.00  0.00    -0.356 OA
BRANCH   7   8
HETATM    8  C   UNL N   1      -6.458  14.132  69.706  0.00  0.00     0.205 C 
BRANCH   8   9
HETATM    9  C   UNL N   1      -5.862  12.693  69.778  0.00  0.00     0.180 C 
HETATM   10  C   UNL N   1      -5.215  12.416  71.164  0.00  0.00     0.180 C 
HETATM   11  C   UNL N   1      -4.555  11.023  71.156  0.00  0.00     0.183 C 
HETATM   12  C   UNL N   1      -5.596   9.993  70.689  0.00  0.00     0.204 C 
HETATM   13  C   UNL N   1      -6.293  10.410  69.366  0.00  0.00     0.292 C 
HETATM   14  O   UNL N   1      -6.878  11.711  69.530  0.00  0.00    -0.348 OA
BRANCH  10  15
HETATM   15  O   UNL N   1      -4.304  13.407  71.569  0.00  0.00    -0.390 OA
HETATM   16  H   UNL N   1      -3.875  13.115  72.412  0.00  0.00     0.210 HD
ENDBRANCH  10  15
BRANCH  11  17
HETATM   17  O   UNL N   1      -3.386  10.995  70.366  0.00  0.00    -0.390 OA
HETATM   18  H   UNL N   1      -3.173  10.061  70.119  0.00  0.00     0.210 HD
ENDBRANCH  11  17
BRANCH  12  19
HETATM   19  O   UNL N   1      -5.030   8.708  70.604  0.00  0.00    -0.388 OA
HETATM   20  H   UNL N   1      -5.570   8.185  69.956  0.00  0.00     0.210 HD
ENDBRANCH  12  19
BRANCH  13  21
HETATM   21  O   UNL N   1      -7.263   9.398  69.140  0.00  0.00    -0.343 OA
BRANCH  21  22
HETATM   22  C   UNL N   1      -8.349   9.369  70.045  0.00  0.00     0.233 C 
HETATM   23  C   UNL N   1      -9.668   9.882  69.484  0.00  0.00     0.196 C 
HETATM   24  C   UNL N   1     -10.888   9.634  70.327  0.00  0.00     0.079 C 
HETATM   25  O   UNL N   1      -9.712  10.437  68.400  0.00  0.00    -0.289 OA
HETATM   26  C   UNL N   1     -10.714   8.747  71.419  0.00  0.00     0.089 C 
HETATM   27  C   UNL N   1     -12.168  10.214  70.117  0.00  0.00     0.085 C 
HETATM   28  O   UNL N   1      -9.564   8.011  71.521  0.00  0.00    -0.337 OA
HETATM   29  C   UNL N   1     -11.729   8.570  72.361  0.00  0.00     0.074 C 
HETATM   30  C   UNL N   1      -8.657   7.911  70.460  0.00  0.00     0.199 C 
HETATM   31  C   UNL N   1     -12.949   9.230  72.208  0.00  0.00     0.071 C 
HETATM   32  C   UNL N   1     -13.174  10.019  71.076  0.00  0.00     0.074 C 
BRANCH  30  33
HETATM   33  C   UNL N   1      -9.232   7.101  69.260  0.00  0.00    -0.023 A 
HETATM   34  C   UNL N   1     -10.493   6.467  69.326  0.00  0.00     0.013 A 
HETATM   35  C   UNL N   1     -11.042   5.844  68.203  0.00  0.00     0.040 A 
HETATM   36  C   UNL N   1     -10.356   5.836  66.988  0.00  0.00     0.099 A 
HETATM   37  C   UNL N   1      -9.089   6.437  66.894  0.00  0.00     0.101 A 
HETATM   38  C   UNL N   1      -8.527   7.048  68.037  0.00  0.00     0.049 A 
BRANCH  36  39
HETATM   39  O   UNL N   1     -10.936   5.259  65.913  0.00  0.00    -0.358 OA
HETATM   40  H   UNL N   1     -10.493   4.579  65.386  0.00  0.00     0.218 HD
ENDBRANCH  36  39
BRANCH  37  41
HETATM   41  O   UNL N   1      -8.451   6.433  65.692  0.00  0.00    -0.353 OA
HETATM   42  C   UNL N   1      -7.098   6.232  65.506  0.00  0.00     0.210 C 
ENDBRANCH  37  41
ENDBRANCH  30  33
BRANCH  31  43
HETATM   43  O   UNL N   1     -13.909   9.077  73.142  0.00  0.00    -0.361 OA
HETATM   44  H   UNL N   1     -14.825   9.341  72.977  0.00  0.00     0.217 HD
ENDBRANCH  31  43
BRANCH  27  45
HETATM   45  O   UNL N   1     -12.471  10.955  69.032  0.00  0.00    -0.360 OA
HETATM   46  H   UNL N   1     -13.295  10.889  68.539  0.00  0.00     0.217 HD
ENDBRANCH  27  45
ENDBRANCH  21  22
ENDBRANCH  13  21
ENDBRANCH   8   9
ENDBRANCH   7   8
ENDBRANCH   6   7
BRANCH   5  47
HETATM   47  O   UNL N   1      -7.753  17.159  69.137  0.00  0.00    -0.346 OA
BRANCH  47  48
HETATM   48  C   UNL N   1      -7.941  17.918  67.935  0.00  0.00     0.292 C 
HETATM   49  C   UNL N   1      -8.312  19.428  68.176  0.00  0.00     0.204 C 
HETATM   50  C   UNL N   1      -8.410  20.187  66.828  0.00  0.00     0.183 C 
HETATM   51  C   UNL N   1      -7.120  19.955  66.028  0.00  0.00     0.178 C 
HETATM   52  C   UNL N   1      -6.815  18.438  65.925  0.00  0.00     0.152 C 
HETATM   53  O   UNL N   1      -6.706  17.871  67.227  0.00  0.00    -0.351 OA
HETATM   54  C   UNL N   1      -5.491  18.219  65.190  0.00  0.00     0.042 C 
BRANCH  49  55
HETATM   55  O   UNL N   1      -9.481  19.634  68.931  0.00  0.00    -0.388 OA
HETATM   56  H   UNL N   1     -10.226  19.123  68.525  0.00  0.00     0.210 HD
ENDBRANCH  49  55
BRANCH  50  57
HETATM   57  O   UNL N   1      -9.557  19.826  66.087  0.00  0.00    -0.390 OA
HETATM   58  H   UNL N   1     -10.368  19.965  66.635  0.00  0.00     0.210 HD
ENDBRANCH  50  57
BRANCH  51  59
HETATM   59  O   UNL N   1      -7.190  20.578  64.768  0.00  0.00    -0.390 OA
HETATM   60  H   UNL N   1      -7.781  21.371  64.854  0.00  0.00     0.210 HD
ENDBRANCH  51  59
ENDBRANCH  47  48
ENDBRANCH   5  47
BRANCH   2  61
HETATM   61  C   UNL N   1     -10.749  13.920  66.915  0.00  0.00     0.205 C 
BRANCH  61  62
HETATM   62  O   UNL N   1     -11.937  13.188  66.680  0.00  0.00    -0.356 OA
BRANCH  62  63
HETATM   63  C   UNL N   1     -11.791  12.315  65.573  0.00  0.00     0.291 C 
HETATM   64  C   UNL N   1     -11.728  13.168  64.301  0.00  0.00     0.204 C 
HETATM   65  C   UNL N   1     -11.553  12.241  63.080  0.00  0.00     0.183 C 
HETATM   66  C   UNL N   1     -10.310  11.358  63.313  0.00  0.00     0.180 C 
HETATM   67  C   UNL N   1     -10.457  10.620  64.670  0.00  0.00     0.179 C 
HETATM   68  O   UNL N   1     -10.583  11.580  65.708  0.00  0.00    -0.348 OA
BRANCH  64  69
HETATM   69  O   UNL N   1     -12.866  13.985  64.179  0.00  0.00    -0.388 OA
HETATM   70  H   UNL N   1     -12.720  14.813  64.703  0.00  0.00     0.210 HD
ENDBRANCH  64  69
BRANCH  65  71
HETATM   71  O   UNL N   1     -12.693  11.435  62.914  0.00  0.00    -0.390 OA
HETATM   72  H   UNL N   1     -13.187  11.456  63.776  0.00  0.00     0.210 HD
ENDBRANCH  65  71
BRANCH  66  73
HETATM   73  O   UNL N   1     -10.107  10.482  62.233  0.00  0.00    -0.390 OA
HETATM   74  H   UNL N   1     -10.725  10.743  61.503  0.00  0.00     0.210 HD
ENDBRANCH  66  73
BRANCH  67  75
HETATM   75  C   UNL N   1      -9.252   9.731  65.000  0.00  0.00     0.198 C 
BRANCH  75  76
HETATM   76  O   UNL N   1      -9.118   8.693  64.064  0.00  0.00    -0.398 OA
HETATM   77  H   UNL N   1      -8.995   7.851  64.574  0.00  0.00     0.209 HD
ENDBRANCH  75  76
ENDBRANCH  67  75
ENDBRANCH  62  63
ENDBRANCH  61  62
ENDBRANCH   2  61
BRANCH   4  78
HETATM   78  O   UNL N   1     -10.267  16.862  67.690  0.00  0.00    -0.390 OA
HETATM   79  H   UNL N   1     -11.013  17.516  67.690  0.00  0.00     0.210 HD
ENDBRANCH   4  78
BRANCH   3  80
HETATM   80  O   UNL N   1     -12.313  15.352  68.962  0.00  0.00    -0.390 OA
HETATM   81  H   UNL N   1     -12.359  15.737  68.048  0.00  0.00     0.210 HD
ENDBRANCH   3  80
TORSDOF 28
ENDMDL
MODEL 3
REMARK VINA RESULT:      -7.9      1.498      6.436
REMARK  28 active torsions:
REMARK  status: ('A' for Active; 'I' for Inactive)
REMARK    1  A    between atoms: C_2  and  C_54 
REMARK    2  A    between atoms: C_3  and  O_4 
REMARK    3  A    between atoms: C_5  and  O_6 
REMARK    4  A    between atoms: C_7  and  O_8 
REMARK    5  A    between atoms: O_8  and  C_9 
REMARK    6  A    between atoms: C_12  and  O_13 
REMARK    7  A    between atoms: C_14  and  O_15 
REMARK    8  A    between atoms: C_16  and  O_17 
REMARK    9  A    between atoms: C_19  and  O_20 
REMARK   10  A    between atoms: O_20  and  C_21 
REMARK   11  A    between atoms: C_21  and  C_22 
REMARK   12  A    between atoms: C_24  and  O_25 
REMARK   13  A    between atoms: O_25  and  C_26 
REMARK   14  A    between atoms: C_27  and  C_39 
REMARK   15  A    between atoms: C_33  and  O_34 
REMARK   16  A    between atoms: C_36  and  O_37 
REMARK   17  A    between atoms: C_41  and  O_42 
REMARK   18  A    between atoms: C_44  and  O_45 
REMARK   19  A    between atoms: C_48  and  O_49 
REMARK   20  A    between atoms: C_50  and  O_51 
REMARK   21  A    between atoms: C_52  and  O_53 
REMARK   22  A    between atoms: C_54  and  O_55 
REMARK   23  A    between atoms: O_55  and  C_56 
REMARK   24  A    between atoms: C_58  and  C_65 
REMARK   25  A    between atoms: C_59  and  O_60 
REMARK   26  A    between atoms: C_61  and  O_62 
REMARK   27  A    between atoms: C_63  and  O_64 
REMARK   28  A    between atoms: C_65  and  O_66 
ROOT
HETATM    1  O   UNL N   1      -8.000  16.341  67.143  0.00  0.00    -0.348 OA
HETATM    2  C   UNL N   1      -8.578  17.638  67.099  0.00  0.00     0.180 C 
HETATM    3  C   UNL N   1      -9.859  17.658  66.249  0.00  0.00     0.180 C 
HETATM    4  C   UNL N   1     -10.846  16.583  66.691  0.00  0.00     0.183 C 
HETATM    5  C   UNL N   1     -10.104  15.205  66.684  0.00  0.00     0.211 C 
HETATM    6  C   UNL N   1      -8.896  15.358  67.656  0.00  0.00     0.291 C 
ENDROOT
BRANCH   6   7
HETATM    7  O   UNL N   1      -8.199  14.133  67.856  0.00  0.00    -0.356 OA
BRANCH   7   8
HETATM    8  C   UNL N   1      -7.120  14.265  68.798  0.00  0.00     0.205 C 
BRANCH   8   9
HETATM    9  C   UNL N   1      -6.385  12.938  69.154  0.00  0.00     0.180 C 
HETATM   10  C   UNL N   1      -5.814  12.974  70.599  0.00  0.00     0.180 C 
HETATM   11  C   UNL N   1      -5.014  11.685  70.870  0.00  0.00     0.183 C 
HETATM   12  C   UNL N   1      -5.906  10.478  70.538  0.00  0.00     0.204 C 
HETATM   13  C   UNL N   1      -6.545  10.583  69.127  0.00  0.00     0.292 C 
HETATM   14  O   UNL N   1      -7.273  11.817  69.029  0.00  0.00    -0.348 OA
BRANCH  10  15
HETATM   15  O   UNL N   1      -5.042  14.117  70.871  0.00  0.00    -0.390 OA
HETATM   16  H   UNL N   1      -4.597  14.404  70.034  0.00  0.00     0.210 HD
ENDBRANCH  10  15
BRANCH  11  17
HETATM   17  O   UNL N   1      -3.795  11.658  70.161  0.00  0.00    -0.390 OA
HETATM   18  H   UNL N   1      -3.943  11.289  69.255  0.00  0.00     0.210 HD
ENDBRANCH  11  17
BRANCH  12  19
HETATM   19  O   UNL N   1      -5.206   9.271  70.710  0.00  0.00    -0.388 OA
HETATM   20  H   UNL N   1      -4.951   8.940  69.810  0.00  0.00     0.210 HD
ENDBRANCH  12  19
BRANCH  13  21
HETATM   21  O   UNL N   1      -7.387   9.444  69.032  0.00  0.00    -0.343 OA
BRANCH  21  22
HETATM   22  C   UNL N   1      -8.442   9.373  69.970  0.00  0.00     0.233 C 
HETATM   23  C   UNL N   1      -9.793   9.850  69.456  0.00  0.00     0.196 C 
HETATM   24  C   UNL N   1     -10.978   9.557  70.334  0.00  0.00     0.079 C 
HETATM   25  O   UNL N   1      -9.889  10.412  68.379  0.00  0.00    -0.289 OA
HETATM   26  C   UNL N   1     -10.742   8.666  71.412  0.00  0.00     0.089 C 
HETATM   27  C   UNL N   1     -12.282  10.098  70.170  0.00  0.00     0.085 C 
HETATM   28  O   UNL N   1      -9.567   7.966  71.470  0.00  0.00    -0.337 OA
HETATM   29  C   UNL N   1     -11.721   8.450  72.383  0.00  0.00     0.074 C 
HETATM   30  C   UNL N   1      -8.692   7.903  70.381  0.00  0.00     0.199 C 
HETATM   31  C   UNL N   1     -12.965   9.073  72.275  0.00  0.00     0.071 C 
HETATM   32  C   UNL N   1     -13.250   9.864  71.158  0.00  0.00     0.074 C 
BRANCH  30  33
HETATM   33  C   UNL N   1      -9.280   7.085  69.192  0.00  0.00    -0.023 A 
HETATM   34  C   UNL N   1     -10.466   6.329  69.322  0.00  0.00     0.013 A 
HETATM   35  C   UNL N   1     -11.039   5.698  68.217  0.00  0.00     0.040 A 
HETATM   36  C   UNL N   1     -10.452   5.801  66.956  0.00  0.00     0.099 A 
HETATM   37  C   UNL N   1      -9.259   6.526  66.795  0.00  0.00     0.101 A 
HETATM   38  C   UNL N   1      -8.670   7.147  67.918  0.00  0.00     0.049 A 
BRANCH  36  39
HETATM   39  O   UNL N   1     -11.057   5.211  65.901  0.00  0.00    -0.358 OA
HETATM   40  H   UNL N   1     -11.887   5.539  65.527  0.00  0.00     0.218 HD
ENDBRANCH  36  39
BRANCH  37  41
HETATM   41  O   UNL N   1      -8.719   6.629  65.549  0.00  0.00    -0.353 OA
HETATM   42  C   UNL N   1      -7.478   7.160  65.258  0.00  0.00     0.210 C 
ENDBRANCH  37  41
ENDBRANCH  30  33
BRANCH  31  43
HETATM   43  O   UNL N   1     -13.890   8.882  73.237  0.00  0.00    -0.361 OA
HETATM   44  H   UNL N   1     -14.085   9.563  73.896  0.00  0.00     0.217 HD
ENDBRANCH  31  43
BRANCH  27  45
HETATM   45  O   UNL N   1     -12.642  10.839  69.101  0.00  0.00    -0.360 OA
HETATM   46  H   UNL N   1     -12.068  11.470  68.657  0.00  0.00     0.217 HD
ENDBRANCH  27  45
ENDBRANCH  21  22
ENDBRANCH  13  21
ENDBRANCH   8   9
ENDBRANCH   7   8
ENDBRANCH   6   7
BRANCH   5  47
HETATM   47  O   UNL N   1     -10.932  14.106  67.064  0.00  0.00    -0.346 OA
BRANCH  47  48
HETATM   48  C   UNL N   1     -11.205  13.157  66.023  0.00  0.00     0.292 C 
HETATM   49  C   UNL N   1     -11.651  13.803  64.660  0.00  0.00     0.204 C 
HETATM   50  C   UNL N   1     -11.840  12.712  63.575  0.00  0.00     0.183 C 
HETATM   51  C   UNL N   1     -10.567  11.855  63.502  0.00  0.00     0.178 C 
HETATM   52  C   UNL N   1     -10.181  11.341  64.912  0.00  0.00     0.152 C 
HETATM   53  O   UNL N   1      -9.995  12.440  65.800  0.00  0.00    -0.351 OA
HETATM   54  C   UNL N   1      -8.874  10.550  64.841  0.00  0.00     0.042 C 
BRANCH  49  55
HETATM   55  O   UNL N   1     -12.804  14.608  64.739  0.00  0.00    -0.388 OA
HETATM   56  H   UNL N   1     -13.605  14.045  64.591  0.00  0.00     0.210 HD
ENDBRANCH  49  55
BRANCH  50  57
HETATM   57  O   UNL N   1     -12.989  11.923  63.797  0.00  0.00    -0.390 OA
HETATM   58  H   UNL N   1     -13.309  11.547  62.940  0.00  0.00     0.210 HD
ENDBRANCH  50  57
BRANCH  51  59
HETATM   59  O   UNL N   1     -10.716  10.812  62.569  0.00  0.00    -0.390 OA
HETATM   60  H   UNL N   1     -11.285  11.146  61.827  0.00  0.00     0.210 HD
ENDBRANCH  51  59
ENDBRANCH  47  48
ENDBRANCH   5  47
BRANCH   2  61
HETATM   61  C   UNL N   1      -8.684  18.259  68.511  0.00  0.00     0.205 C 
BRANCH  61  62
HETATM   62  O   UNL N   1      -8.266  19.612  68.486  0.00  0.00    -0.356 OA
BRANCH  62  63
HETATM   63  C   UNL N   1      -6.873  19.722  68.727  0.00  0.00     0.291 C 
HETATM   64  C   UNL N   1      -6.325  20.843  67.837  0.00  0.00     0.204 C 
HETATM   65  C   UNL N   1      -4.811  20.994  68.093  0.00  0.00     0.183 C 
HETATM   66  C   UNL N   1      -4.591  21.218  69.602  0.00  0.00     0.180 C 
HETATM   67  C   UNL N   1      -5.268  20.067  70.392  0.00  0.00     0.179 C 
HETATM   68  O   UNL N   1      -6.655  20.052  70.091  0.00  0.00    -0.348 OA
BRANCH  64  69
HETATM   69  O   UNL N   1      -6.605  20.600  66.481  0.00  0.00    -0.388 OA
HETATM   70  H   UNL N   1      -6.631  21.467  66.002  0.00  0.00     0.210 HD
ENDBRANCH  64  69
BRANCH  65  71
HETATM   71  O   UNL N   1      -4.129  19.838  67.672  0.00  0.00    -0.390 OA
HETATM   72  H   UNL N   1      -4.646  19.061  68.012  0.00  0.00     0.210 HD
ENDBRANCH  65  71
BRANCH  66  73
HETATM   73  O   UNL N   1      -3.223  21.353  69.896  0.00  0.00    -0.390 OA
HETATM   74  H   UNL N   1      -2.946  22.275  69.659  0.00  0.00     0.210 HD
ENDBRANCH  66  73
BRANCH  67  75
HETATM   75  C   UNL N   1      -5.121  20.218  71.911  0.00  0.00     0.198 C 
BRANCH  75  76
HETATM   76  O   UNL N   1      -3.774  20.140  72.298  0.00  0.00    -0.398 OA
HETATM   77  H   UNL N   1      -3.573  19.183  72.471  0.00  0.00     0.209 HD
ENDBRANCH  75  76
ENDBRANCH  67  75
ENDBRANCH  62  63
ENDBRANCH  61  62
ENDBRANCH   2  61
BRANCH   4  78
HETATM   78  O   UNL N   1     -11.366  16.842  67.973  0.00  0.00    -0.390 OA
HETATM   79  H   UNL N   1     -11.496  15.967  68.422  0.00  0.00     0.210 HD
ENDBRANCH   4  78
BRANCH   3  80
HETATM   80  O   UNL N   1     -10.466  18.925  66.260  0.00  0.00    -0.390 OA
HETATM   81  H   UNL N   1     -11.186  18.904  65.577  0.00  0.00     0.210 HD
ENDBRANCH   3  80
TORSDOF 28
ENDMDL
MODEL 4
REMARK VINA RESULT:      -7.6      2.123      3.454
REMARK  28 active torsions:
REMARK  status: ('A' for Active; 'I' for Inactive)
REMARK    1  A    between atoms: C_2  and  C_54 
REMARK    2  A    between atoms: C_3  and  O_4 
REMARK    3  A    between atoms: C_5  and  O_6 
REMARK    4  A    between atoms: C_7  and  O_8 
REMARK    5  A    between atoms: O_8  and  C_9 
REMARK    6  A    between atoms: C_12  and  O_13 
REMARK    7  A    between atoms: C_14  and  O_15 
REMARK    8  A    between atoms: C_16  and  O_17 
REMARK    9  A    between atoms: C_19  and  O_20 
REMARK   10  A    between atoms: O_20  and  C_21 
REMARK   11  A    between atoms: C_21  and  C_22 
REMARK   12  A    between atoms: C_24  and  O_25 
REMARK   13  A    between atoms: O_25  and  C_26 
REMARK   14  A    between atoms: C_27  and  C_39 
REMARK   15  A    between atoms: C_33  and  O_34 
REMARK   16  A    between atoms: C_36  and  O_37 
REMARK   17  A    between atoms: C_41  and  O_42 
REMARK   18  A    between atoms: C_44  and  O_45 
REMARK   19  A    between atoms: C_48  and  O_49 
REMARK   20  A    between atoms: C_50  and  O_51 
REMARK   21  A    between atoms: C_52  and  O_53 
REMARK   22  A    between atoms: C_54  and  O_55 
REMARK   23  A    between atoms: O_55  and  C_56 
REMARK   24  A    between atoms: C_58  and  C_65 
REMARK   25  A    between atoms: C_59  and  O_60 
REMARK   26  A    between atoms: C_61  and  O_62 
REMARK   27  A    between atoms: C_63  and  O_64 
REMARK   28  A    between atoms: C_65  and  O_66 
ROOT
HETATM    1  O   UNL N   1      -8.530  17.676  68.549  0.00  0.00    -0.348 OA
HETATM    2  C   UNL N   1      -9.208  18.331  67.486  0.00  0.00     0.180 C 
HETATM    3  C   UNL N   1      -8.745  19.790  67.334  0.00  0.00     0.180 C 
HETATM    4  C   UNL N   1      -7.228  19.892  67.222  0.00  0.00     0.183 C 
HETATM    5  C   UNL N   1      -6.596  19.152  68.448  0.00  0.00     0.211 C 
HETATM    6  C   UNL N   1      -7.113  17.684  68.383  0.00  0.00     0.291 C 
ENDROOT
BRANCH   6   7
HETATM    7  O   UNL N   1      -6.512  16.850  69.369  0.00  0.00    -0.356 OA
BRANCH   7   8
HETATM    8  C   UNL N   1      -7.175  15.579  69.488  0.00  0.00     0.205 C 
BRANCH   8   9
HETATM    9  C   UNL N   1      -6.258  14.333  69.297  0.00  0.00     0.180 C 
HETATM   10  C   UNL N   1      -5.386  14.071  70.556  0.00  0.00     0.180 C 
HETATM   11  C   UNL N   1      -4.429  12.894  70.285  0.00  0.00     0.183 C 
HETATM   12  C   UNL N   1      -5.256  11.697  69.788  0.00  0.00     0.204 C 
HETATM   13  C   UNL N   1      -6.200  12.075  68.614  0.00  0.00     0.292 C 
HETATM   14  O   UNL N   1      -7.043  13.165  69.018  0.00  0.00    -0.348 OA
BRANCH  10  15
HETATM   15  O   UNL N   1      -4.683  15.205  71.001  0.00  0.00    -0.390 OA
HETATM   16  H   UNL N   1      -3.796  15.217  70.563  0.00  0.00     0.210 HD
ENDBRANCH  10  15
BRANCH  11  17
HETATM   17  O   UNL N   1      -3.401  13.243  69.384  0.00  0.00    -0.390 OA
HETATM   18  H   UNL N   1      -2.520  13.063  69.797  0.00  0.00     0.210 HD
ENDBRANCH  11  17
BRANCH  12  19
HETATM   19  O   UNL N   1      -4.425  10.610  69.466  0.00  0.00    -0.388 OA
HETATM   20  H   UNL N   1      -4.176  10.694  68.509  0.00  0.00     0.210 HD
ENDBRANCH  12  19
BRANCH  13  21
HETATM   21  O   UNL N   1      -6.931  10.887  68.350  0.00  0.00    -0.343 OA
BRANCH  21  22
HETATM   22  C   UNL N   1      -7.800  10.453  69.376  0.00  0.00     0.233 C 
HETATM   23  C   UNL N   1      -9.280  10.473  69.019  0.00  0.00     0.196 C 
HETATM   24  C   UNL N   1     -10.205   9.788  69.985  0.00  0.00     0.079 C 
HETATM   25  O   UNL N   1      -9.666  10.998  67.989  0.00  0.00    -0.289 OA
HETATM   26  C   UNL N   1      -9.581   8.999  70.984  0.00  0.00     0.089 C 
HETATM   27  C   UNL N   1     -11.624   9.877  69.975  0.00  0.00     0.085 C 
HETATM   28  O   UNL N   1      -8.243   8.720  70.893  0.00  0.00    -0.337 OA
HETATM   29  C   UNL N   1     -10.327   8.452  72.029  0.00  0.00     0.074 C 
HETATM   30  C   UNL N   1      -7.516   8.973  69.725  0.00  0.00     0.199 C 
HETATM   31  C   UNL N   1     -11.710   8.635  72.073  0.00  0.00     0.071 C 
HETATM   32  C   UNL N   1     -12.353   9.316  71.034  0.00  0.00     0.074 C 
BRANCH  30  33
HETATM   33  C   UNL N   1      -7.932   8.036  68.551  0.00  0.00    -0.023 A 
HETATM   34  C   UNL N   1      -8.740   6.896  68.759  0.00  0.00     0.013 A 
HETATM   35  C   UNL N   1      -9.197   6.135  67.681  0.00  0.00     0.040 A 
HETATM   36  C   UNL N   1      -8.866   6.486  66.372  0.00  0.00     0.099 A 
HETATM   37  C   UNL N   1      -8.044   7.600  66.131  0.00  0.00     0.101 A 
HETATM   38  C   UNL N   1      -7.566   8.356  67.224  0.00  0.00     0.049 A 
BRANCH  36  39
HETATM   39  O   UNL N   1      -9.359   5.750  65.352  0.00  0.00    -0.358 OA
HETATM   40  H   UNL N   1      -8.815   5.125  64.850  0.00  0.00     0.218 HD
ENDBRANCH  36  39
BRANCH  37  41
HETATM   41  O   UNL N   1      -7.754   7.933  64.843  0.00  0.00    -0.353 OA
HETATM   42  C   UNL N   1      -8.342   8.960  64.131  0.00  0.00     0.210 C 
ENDBRANCH  37  41
ENDBRANCH  30  33
BRANCH  31  43
HETATM   43  O   UNL N   1     -12.415   8.130  73.104  0.00  0.00    -0.361 OA
HETATM   44  H   UNL N   1     -12.856   8.703  73.748  0.00  0.00     0.217 HD
ENDBRANCH  31  43
BRANCH  27  45
HETATM   45  O   UNL N   1     -12.315  10.484  68.988  0.00  0.00    -0.360 OA
HETATM   46  H   UNL N   1     -12.070  11.323  68.587  0.00  0.00     0.217 HD
ENDBRANCH  27  45
ENDBRANCH  21  22
ENDBRANCH  13  21
ENDBRANCH   8   9
ENDBRANCH   7   8
ENDBRANCH   6   7
BRANCH   5  47
HETATM   47  O   UNL N   1      -5.169  19.193  68.470  0.00  0.00    -0.346 OA
BRANCH  47  48
HETATM   48  C   UNL N   1      -4.596  20.056  69.461  0.00  0.00     0.292 C 
HETATM   49  C   UNL N   1      -4.486  19.413  70.893  0.00  0.00     0.204 C 
HETATM   50  C   UNL N   1      -3.779  20.383  71.874  0.00  0.00     0.183 C 
HETATM   51  C   UNL N   1      -2.445  20.832  71.259  0.00  0.00     0.178 C 
HETATM   52  C   UNL N   1      -2.667  21.371  69.823  0.00  0.00     0.152 C 
HETATM   53  O   UNL N   1      -3.282  20.373  69.014  0.00  0.00    -0.351 OA
HETATM   54  C   UNL N   1      -1.326  21.748  69.192  0.00  0.00     0.042 C 
BRANCH  49  55
HETATM   55  O   UNL N   1      -5.709  18.981  71.440  0.00  0.00    -0.388 OA
HETATM   56  H   UNL N   1      -6.372  18.873  70.712  0.00  0.00     0.210 HD
ENDBRANCH  49  55
BRANCH  50  57
HETATM   57  O   UNL N   1      -4.591  21.484  72.222  0.00  0.00    -0.390 OA
HETATM   58  H   UNL N   1      -4.310  22.283  71.711  0.00  0.00     0.210 HD
ENDBRANCH  50  57
BRANCH  51  59
HETATM   59  O   UNL N   1      -1.795  21.762  72.092  0.00  0.00    -0.390 OA
HETATM   60  H   UNL N   1      -1.718  22.616  71.590  0.00  0.00     0.210 HD
ENDBRANCH  51  59
ENDBRANCH  47  48
ENDBRANCH   5  47
BRANCH   2  61
HETATM   61  C   UNL N   1      -9.205  17.475  66.198  0.00  0.00     0.205 C 
BRANCH  61  62
HETATM   62  O   UNL N   1     -10.497  17.453  65.620  0.00  0.00    -0.356 OA
BRANCH  62  63
HETATM   63  C   UNL N   1     -11.211  16.290  66.002  0.00  0.00     0.291 C 
HETATM   64  C   UNL N   1     -11.310  15.371  64.780  0.00  0.00     0.204 C 
HETATM   65  C   UNL N   1     -12.070  14.087  65.175  0.00  0.00     0.183 C 
HETATM   66  C   UNL N   1     -11.359  13.453  66.388  0.00  0.00     0.180 C 
HETATM   67  C   UNL N   1     -11.243  14.510  67.518  0.00  0.00     0.179 C 
HETATM   68  O   UNL N   1     -10.504  15.622  67.038  0.00  0.00    -0.348 OA
BRANCH  64  69
HETATM   69  O   UNL N   1     -11.920  16.028  63.697  0.00  0.00    -0.388 OA
HETATM   70  H   UNL N   1     -11.324  15.959  62.908  0.00  0.00     0.210 HD
ENDBRANCH  64  69
BRANCH  65  71
HETATM   71  O   UNL N   1     -13.403  14.392  65.501  0.00  0.00    -0.390 OA
HETATM   72  H   UNL N   1     -13.417  14.616  66.469  0.00  0.00     0.210 HD
ENDBRANCH  65  71
BRANCH  66  73
HETATM   73  O   UNL N   1     -12.017  12.281  66.799  0.00  0.00    -0.390 OA
HETATM   74  H   UNL N   1     -11.433  11.509  66.587  0.00  0.00     0.210 HD
ENDBRANCH  66  73
BRANCH  67  75
HETATM   75  C   UNL N   1     -10.526  13.974  68.764  0.00  0.00     0.198 C 
BRANCH  75  76
HETATM   76  O   UNL N   1     -11.390  13.193  69.548  0.00  0.00    -0.398 OA
HETATM   77  H   UNL N   1     -10.832  12.725  70.222  0.00  0.00     0.209 HD
ENDBRANCH  75  76
ENDBRANCH  67  75
ENDBRANCH  62  63
ENDBRANCH  61  62
ENDBRANCH   2  61
BRANCH   4  78
HETATM   78  O   UNL N   1      -6.750  19.328  66.023  0.00  0.00    -0.390 OA
HETATM   79  H   UNL N   1      -7.511  18.857  65.594  0.00  0.00     0.210 HD
ENDBRANCH   4  78
BRANCH   3  80
HETATM   80  O   UNL N   1      -9.368  20.417  66.242  0.00  0.00    -0.390 OA
HETATM   81  H   UNL N   1      -9.973  21.109  66.617  0.00  0.00     0.210 HD
ENDBRANCH   3  80
TORSDOF 28
ENDMDL
MODEL 5
REMARK VINA RESULT:      -7.6      2.163      3.426
REMARK  28 active torsions:
REMARK  status: ('A' for Active; 'I' for Inactive)
REMARK    1  A    between atoms: C_2  and  C_54 
REMARK    2  A    between atoms: C_3  and  O_4 
REMARK    3  A    between atoms: C_5  and  O_6 
REMARK    4  A    between atoms: C_7  and  O_8 
REMARK    5  A    between atoms: O_8  and  C_9 
REMARK    6  A    between atoms: C_12  and  O_13 
REMARK    7  A    between atoms: C_14  and  O_15 
REMARK    8  A    between atoms: C_16  and  O_17 
REMARK    9  A    between atoms: C_19  and  O_20 
REMARK   10  A    between atoms: O_20  and  C_21 
REMARK   11  A    between atoms: C_21  and  C_22 
REMARK   12  A    between atoms: C_24  and  O_25 
REMARK   13  A    between atoms: O_25  and  C_26 
REMARK   14  A    between atoms: C_27  and  C_39 
REMARK   15  A    between atoms: C_33  and  O_34 
REMARK   16  A    between atoms: C_36  and  O_37 
REMARK   17  A    between atoms: C_41  and  O_42 
REMARK   18  A    between atoms: C_44  and  O_45 
REMARK   19  A    between atoms: C_48  and  O_49 
REMARK   20  A    between atoms: C_50  and  O_51 
REMARK   21  A    between atoms: C_52  and  O_53 
REMARK   22  A    between atoms: C_54  and  O_55 
REMARK   23  A    between atoms: O_55  and  C_56 
REMARK   24  A    between atoms: C_58  and  C_65 
REMARK   25  A    between atoms: C_59  and  O_60 
REMARK   26  A    between atoms: C_61  and  O_62 
REMARK   27  A    between atoms: C_63  and  O_64 
REMARK   28  A    between atoms: C_65  and  O_66 
ROOT
HETATM    1  O   UNL N   1      -8.086  17.273  68.437  0.00  0.00    -0.348 OA
HETATM    2  C   UNL N   1      -8.732  18.242  67.624  0.00  0.00     0.180 C 
HETATM    3  C   UNL N   1      -7.886  19.519  67.486  0.00  0.00     0.180 C 
HETATM    4  C   UNL N   1      -6.466  19.209  67.025  0.00  0.00     0.183 C 
HETATM    5  C   UNL N   1      -5.856  18.148  68.001  0.00  0.00     0.211 C 
HETATM    6  C   UNL N   1      -6.799  16.910  67.941  0.00  0.00     0.291 C 
ENDROOT
BRANCH   6   7
HETATM    7  O   UNL N   1      -6.295  15.804  68.683  0.00  0.00    -0.356 OA
BRANCH   7   8
HETATM    8  C   UNL N   1      -7.121  14.634  68.550  0.00  0.00     0.205 C 
BRANCH   8   9
HETATM    9  C   UNL N   1      -6.441  13.294  68.963  0.00  0.00     0.180 C 
HETATM   10  C   UNL N   1      -5.961  13.331  70.440  0.00  0.00     0.180 C 
HETATM   11  C   UNL N   1      -5.211  12.027  70.773  0.00  0.00     0.183 C 
HETATM   12  C   UNL N   1      -6.110  10.838  70.396  0.00  0.00     0.204 C 
HETATM   13  C   UNL N   1      -6.657  10.943  68.948  0.00  0.00     0.292 C 
HETATM   14  O   UNL N   1      -7.347  12.193  68.793  0.00  0.00    -0.348 OA
BRANCH  10  15
HETATM   15  O   UNL N   1      -5.180  14.459  70.750  0.00  0.00    -0.390 OA
HETATM   16  H   UNL N   1      -4.336  14.409  70.234  0.00  0.00     0.210 HD
ENDBRANCH  10  15
BRANCH  11  17
HETATM   17  O   UNL N   1      -3.951  11.963  70.142  0.00  0.00    -0.390 OA
HETATM   18  H   UNL N   1      -3.367  12.682  70.488  0.00  0.00     0.210 HD
ENDBRANCH  11  17
BRANCH  12  19
HETATM   19  O   UNL N   1      -5.451   9.617  70.623  0.00  0.00    -0.388 OA
HETATM   20  H   UNL N   1      -6.081   9.021  71.107  0.00  0.00     0.210 HD
ENDBRANCH  12  19
BRANCH  13  21
HETATM   21  O   UNL N   1      -7.519   9.823  68.810  0.00  0.00    -0.343 OA
BRANCH  21  22
HETATM   22  C   UNL N   1      -8.521   9.687  69.798  0.00  0.00     0.233 C 
HETATM   23  C   UNL N   1      -9.926  10.055  69.344  0.00  0.00     0.196 C 
HETATM   24  C   UNL N   1     -11.043   9.687  70.281  0.00  0.00     0.079 C 
HETATM   25  O   UNL N   1     -10.114  10.592  68.267  0.00  0.00    -0.289 OA
HETATM   26  C   UNL N   1     -10.691   8.833  71.356  0.00  0.00     0.089 C 
HETATM   27  C   UNL N   1     -12.390  10.128  70.173  0.00  0.00     0.085 C 
HETATM   28  O   UNL N   1      -9.466   8.222  71.366  0.00  0.00    -0.337 OA
HETATM   29  C   UNL N   1     -11.605   8.559  72.375  0.00  0.00     0.074 C 
HETATM   30  C   UNL N   1      -8.640   8.209  70.237  0.00  0.00     0.199 C 
HETATM   31  C   UNL N   1     -12.895   9.085  72.320  0.00  0.00     0.071 C 
HETATM   32  C   UNL N   1     -13.291   9.836  71.209  0.00  0.00     0.074 C 
BRANCH  30  33
HETATM   33  C   UNL N   1      -9.219   7.333  69.086  0.00  0.00    -0.023 A 
HETATM   34  C   UNL N   1     -10.363   6.524  69.270  0.00  0.00     0.013 A 
HETATM   35  C   UNL N   1     -10.935   5.837  68.198  0.00  0.00     0.040 A 
HETATM   36  C   UNL N   1     -10.389   5.935  66.918  0.00  0.00     0.099 A 
HETATM   37  C   UNL N   1      -9.237   6.711  66.705  0.00  0.00     0.101 A 
HETATM   38  C   UNL N   1      -8.649   7.390  67.795  0.00  0.00     0.049 A 
BRANCH  36  39
HETATM   39  O   UNL N   1     -10.993   5.288  65.897  0.00  0.00    -0.358 OA
HETATM   40  H   UNL N   1     -11.384   4.408  65.997  0.00  0.00     0.218 HD
ENDBRANCH  36  39
BRANCH  37  41
HETATM   41  O   UNL N   1      -8.738   6.807  65.442  0.00  0.00    -0.353 OA
HETATM   42  C   UNL N   1      -7.516   6.315  65.027  0.00  0.00     0.210 C 
ENDBRANCH  37  41
ENDBRANCH  30  33
BRANCH  31  43
HETATM   43  O   UNL N   1     -13.758   8.840  73.326  0.00  0.00    -0.361 OA
HETATM   44  H   UNL N   1     -14.020   7.939  73.564  0.00  0.00     0.217 HD
ENDBRANCH  31  43
BRANCH  27  45
HETATM   45  O   UNL N   1     -12.854  10.824  69.115  0.00  0.00    -0.360 OA
HETATM   46  H   UNL N   1     -13.007  11.773  69.111  0.00  0.00     0.217 HD
ENDBRANCH  27  45
ENDBRANCH  21  22
ENDBRANCH  13  21
ENDBRANCH   8   9
ENDBRANCH   7   8
ENDBRANCH   6   7
BRANCH   5  47
HETATM   47  O   UNL N   1      -4.511  17.785  67.686  0.00  0.00    -0.346 OA
BRANCH  47  48
HETATM   48  C   UNL N   1      -3.660  17.551  68.816  0.00  0.00     0.292 C 
HETATM   49  C   UNL N   1      -2.749  16.275  68.685  0.00  0.00     0.204 C 
HETATM   50  C   UNL N   1      -1.805  16.150  69.908  0.00  0.00     0.183 C 
HETATM   51  C   UNL N   1      -1.047  17.473  70.091  0.00  0.00     0.178 C 
HETATM   52  C   UNL N   1      -2.039  18.663  70.126  0.00  0.00     0.152 C 
HETATM   53  O   UNL N   1      -2.813  18.690  68.931  0.00  0.00    -0.351 OA
HETATM   54  C   UNL N   1      -1.271  19.982  70.235  0.00  0.00     0.042 C 
BRANCH  49  55
HETATM   55  O   UNL N   1      -3.449  15.069  68.492  0.00  0.00    -0.388 OA
HETATM   56  H   UNL N   1      -3.377  14.797  67.543  0.00  0.00     0.210 HD
ENDBRANCH  49  55
BRANCH  50  57
HETATM   57  O   UNL N   1      -2.491  15.774  71.084  0.00  0.00    -0.390 OA
HETATM   58  H   UNL N   1      -3.025  16.536  71.419  0.00  0.00     0.210 HD
ENDBRANCH  50  57
BRANCH  51  59
HETATM   59  O   UNL N   1      -0.219  17.426  71.229  0.00  0.00    -0.390 OA
HETATM   60  H   UNL N   1       0.420  18.183  71.171  0.00  0.00     0.210 HD
ENDBRANCH  51  59
ENDBRANCH  47  48
ENDBRANCH   5  47
BRANCH   2  61
HETATM   61  C   UNL N   1      -9.252  17.621  66.306  0.00  0.00     0.205 C 
BRANCH  61  62
HETATM   62  O   UNL N   1     -10.571  17.137  66.479  0.00  0.00    -0.356 OA
BRANCH  62  63
HETATM   63  C   UNL N   1     -10.589  15.723  66.573  0.00  0.00     0.291 C 
HETATM   64  C   UNL N   1     -11.396  15.341  67.819  0.00  0.00     0.204 C 
HETATM   65  C   UNL N   1     -11.446  13.803  67.937  0.00  0.00     0.183 C 
HETATM   66  C   UNL N   1     -12.006  13.231  66.619  0.00  0.00     0.180 C 
HETATM   67  C   UNL N   1     -11.158  13.763  65.432  0.00  0.00     0.179 C 
HETATM   68  O   UNL N   1     -11.217  15.181  65.420  0.00  0.00    -0.348 OA
BRANCH  64  69
HETATM   69  O   UNL N   1     -10.863  15.938  68.975  0.00  0.00    -0.388 OA
HETATM   70  H   UNL N   1     -10.982  15.316  69.737  0.00  0.00     0.210 HD
ENDBRANCH  64  69
BRANCH  65  71
HETATM   71  O   UNL N   1     -10.158  13.293  68.176  0.00  0.00    -0.390 OA
HETATM   72  H   UNL N   1     -10.206  12.312  68.032  0.00  0.00     0.210 HD
ENDBRANCH  65  71
BRANCH  66  73
HETATM   73  O   UNL N   1     -12.063  11.828  66.665  0.00  0.00    -0.390 OA
HETATM   74  H   UNL N   1     -11.231  11.498  67.091  0.00  0.00     0.210 HD
ENDBRANCH  66  73
BRANCH  67  75
HETATM   75  C   UNL N   1     -11.657  13.263  64.071  0.00  0.00     0.198 C 
BRANCH  75  76
HETATM   76  O   UNL N   1     -12.479  14.217  63.452  0.00  0.00    -0.398 OA
HETATM   77  H   UNL N   1     -13.402  13.852  63.448  0.00  0.00     0.209 HD
ENDBRANCH  75  76
ENDBRANCH  67  75
ENDBRANCH  62  63
ENDBRANCH  61  62
ENDBRANCH   2  61
BRANCH   4  78
HETATM   78  O   UNL N   1      -6.437  18.719  65.705  0.00  0.00    -0.390 OA
HETATM   79  H   UNL N   1      -6.954  17.873  65.692  0.00  0.00     0.210 HD
ENDBRANCH   4  78
BRANCH   3  80
HETATM   80  O   UNL N   1      -8.494  20.451  66.629  0.00  0.00    -0.390 OA
HETATM   81  H   UNL N   1      -7.942  20.485  65.804  0.00  0.00     0.210 HD
ENDBRANCH   3  80
TORSDOF 28
ENDMDL
MODEL 6
REMARK VINA RESULT:      -7.5      2.053      3.279
REMARK  28 active torsions:
REMARK  status: ('A' for Active; 'I' for Inactive)
REMARK    1  A    between atoms: C_2  and  C_54 
REMARK    2  A    between atoms: C_3  and  O_4 
REMARK    3  A    between atoms: C_5  and  O_6 
REMARK    4  A    between atoms: C_7  and  O_8 
REMARK    5  A    between atoms: O_8  and  C_9 
REMARK    6  A    between atoms: C_12  and  O_13 
REMARK    7  A    between atoms: C_14  and  O_15 
REMARK    8  A    between atoms: C_16  and  O_17 
REMARK    9  A    between atoms: C_19  and  O_20 
REMARK   10  A    between atoms: O_20  and  C_21 
REMARK   11  A    between atoms: C_21  and  C_22 
REMARK   12  A    between atoms: C_24  and  O_25 
REMARK   13  A    between atoms: O_25  and  C_26 
REMARK   14  A    between atoms: C_27  and  C_39 
REMARK   15  A    between atoms: C_33  and  O_34 
REMARK   16  A    between atoms: C_36  and  O_37 
REMARK   17  A    between atoms: C_41  and  O_42 
REMARK   18  A    between atoms: C_44  and  O_45 
REMARK   19  A    between atoms: C_48  and  O_49 
REMARK   20  A    between atoms: C_50  and  O_51 
REMARK   21  A    between atoms: C_52  and  O_53 
REMARK   22  A    between atoms: C_54  and  O_55 
REMARK   23  A    between atoms: O_55  and  C_56 
REMARK   24  A    between atoms: C_58  and  C_65 
REMARK   25  A    between atoms: C_59  and  O_60 
REMARK   26  A    between atoms: C_61  and  O_62 
REMARK   27  A    between atoms: C_63  and  O_64 
REMARK   28  A    between atoms: C_65  and  O_66 
ROOT
HETATM    1  O   UNL N   1      -8.230  18.510  68.974  0.00  0.00    -0.348 OA
HETATM    2  C   UNL N   1      -9.076  19.162  68.036  0.00  0.00     0.180 C 
HETATM    3  C   UNL N   1      -8.288  19.650  66.809  0.00  0.00     0.180 C 
HETATM    4  C   UNL N   1      -7.464  18.530  66.184  0.00  0.00     0.183 C 
HETATM    5  C   UNL N   1      -6.566  17.902  67.303  0.00  0.00     0.211 C 
HETATM    6  C   UNL N   1      -7.540  17.396  68.409  0.00  0.00     0.291 C 
ENDROOT
BRANCH   6   7
HETATM    7  O   UNL N   1      -6.870  16.676  69.438  0.00  0.00    -0.356 OA
BRANCH   7   8
HETATM    8  C   UNL N   1      -7.322  15.314  69.535  0.00  0.00     0.205 C 
BRANCH   8   9
HETATM    9  C   UNL N   1      -6.481  14.278  68.730  0.00  0.00     0.180 C 
HETATM   10  C   UNL N   1      -5.089  14.047  69.382  0.00  0.00     0.180 C 
HETATM   11  C   UNL N   1      -4.258  13.093  68.501  0.00  0.00     0.183 C 
HETATM   12  C   UNL N   1      -5.087  11.827  68.236  0.00  0.00     0.204 C 
HETATM   13  C   UNL N   1      -6.513  12.149  67.713  0.00  0.00     0.292 C 
HETATM   14  O   UNL N   1      -7.171  13.023  68.642  0.00  0.00    -0.348 OA
BRANCH  10  15
HETATM   15  O   UNL N   1      -4.386  15.236  69.647  0.00  0.00    -0.390 OA
HETATM   16  H   UNL N   1      -3.644  15.031  70.269  0.00  0.00     0.210 HD
ENDBRANCH  10  15
BRANCH  11  17
HETATM   17  O   UNL N   1      -3.833  13.711  67.306  0.00  0.00    -0.390 OA
HETATM   18  H   UNL N   1      -4.062  13.138  66.534  0.00  0.00     0.210 HD
ENDBRANCH  11  17
BRANCH  12  19
HETATM   19  O   UNL N   1      -4.400  10.944  67.385  0.00  0.00    -0.388 OA
HETATM   20  H   UNL N   1      -3.540  11.373  67.138  0.00  0.00     0.210 HD
ENDBRANCH  12  19
BRANCH  13  21
HETATM   21  O   UNL N   1      -7.148  10.883  67.609  0.00  0.00    -0.343 OA
BRANCH  21  22
HETATM   22  C   UNL N   1      -7.877  10.461  68.744  0.00  0.00     0.233 C 
HETATM   23  C   UNL N   1      -9.391  10.507  68.590  0.00  0.00     0.196 C 
HETATM   24  C   UNL N   1     -10.188   9.835  69.673  0.00  0.00     0.079 C 
HETATM   25  O   UNL N   1      -9.905  11.040  67.622  0.00  0.00    -0.289 OA
HETATM   26  C   UNL N   1      -9.448   9.033  70.578  0.00  0.00     0.089 C 
HETATM   27  C   UNL N   1     -11.594   9.947  69.855  0.00  0.00     0.085 C 
HETATM   28  O   UNL N   1      -8.140   8.733  70.306  0.00  0.00    -0.337 OA
HETATM   29  C   UNL N   1     -10.055   8.496  71.714  0.00  0.00     0.074 C 
HETATM   30  C   UNL N   1      -7.574   8.976  69.050  0.00  0.00     0.199 C 
HETATM   31  C   UNL N   1     -11.416   8.703  71.945  0.00  0.00     0.071 C 
HETATM   32  C   UNL N   1     -12.182   9.396  71.002  0.00  0.00     0.074 C 
BRANCH  30  33
HETATM   33  C   UNL N   1      -8.160   8.049  67.943  0.00  0.00    -0.023 A 
HETATM   34  C   UNL N   1      -7.968   8.317  66.569  0.00  0.00     0.013 A 
HETATM   35  C   UNL N   1      -8.402   7.414  65.596  0.00  0.00     0.040 A 
HETATM   36  C   UNL N   1      -9.033   6.225  65.960  0.00  0.00     0.099 A 
HETATM   37  C   UNL N   1      -9.260   5.938  67.317  0.00  0.00     0.101 A 
HETATM   38  C   UNL N   1      -8.840   6.862  68.299  0.00  0.00     0.049 A 
BRANCH  36  39
HETATM   39  O   UNL N   1      -9.402   5.357  64.993  0.00  0.00    -0.358 OA
HETATM   40  H   UNL N   1      -9.230   4.406  65.053  0.00  0.00     0.218 HD
ENDBRANCH  36  39
BRANCH  37  41
HETATM   41  O   UNL N   1      -9.859   4.761  67.646  0.00  0.00    -0.353 OA
HETATM   42  C   UNL N   1      -9.449   3.909  68.652  0.00  0.00     0.210 C 
ENDBRANCH  37  41
ENDBRANCH  30  33
BRANCH  31  43
HETATM   43  O   UNL N   1     -11.984   8.207  73.062  0.00  0.00    -0.361 OA
HETATM   44  H   UNL N   1     -11.884   8.644  73.920  0.00  0.00     0.217 HD
ENDBRANCH  31  43
BRANCH  27  45
HETATM   45  O   UNL N   1     -12.402  10.568  68.971  0.00  0.00    -0.360 OA
HETATM   46  H   UNL N   1     -13.199  10.181  68.596  0.00  0.00     0.217 HD
ENDBRANCH  27  45
ENDBRANCH  21  22
ENDBRANCH  13  21
ENDBRANCH   8   9
ENDBRANCH   7   8
ENDBRANCH   6   7
BRANCH   5  47
HETATM   47  O   UNL N   1      -5.725  16.846  66.838  0.00  0.00    -0.346 OA
BRANCH  47  48
HETATM   48  C   UNL N   1      -4.319  17.128  66.860  0.00  0.00     0.292 C 
HETATM   49  C   UNL N   1      -3.815  17.995  65.647  0.00  0.00     0.204 C 
HETATM   50  C   UNL N   1      -2.307  18.321  65.800  0.00  0.00     0.183 C 
HETATM   51  C   UNL N   1      -2.067  18.939  67.185  0.00  0.00     0.178 C 
HETATM   52  C   UNL N   1      -2.676  18.039  68.291  0.00  0.00     0.152 C 
HETATM   53  O   UNL N   1      -4.069  17.853  68.059  0.00  0.00    -0.351 OA
HETATM   54  C   UNL N   1      -2.496  18.698  69.660  0.00  0.00     0.042 C 
BRANCH  49  55
HETATM   55  O   UNL N   1      -4.060  17.434  64.380  0.00  0.00    -0.388 OA
HETATM   56  H   UNL N   1      -3.214  17.402  63.868  0.00  0.00     0.210 HD
ENDBRANCH  49  55
BRANCH  50  57
HETATM   57  O   UNL N   1      -1.486  17.193  65.582  0.00  0.00    -0.390 OA
HETATM   58  H   UNL N   1      -2.028  16.447  65.224  0.00  0.00     0.210 HD
ENDBRANCH  50  57
BRANCH  51  59
HETATM   59  O   UNL N   1      -0.699  19.197  67.391  0.00  0.00    -0.390 OA
HETATM   60  H   UNL N   1      -0.277  19.327  66.502  0.00  0.00     0.210 HD
ENDBRANCH  51  59
ENDBRANCH  47  48
ENDBRANCH   5  47
BRANCH   2  61
HETATM   61  C   UNL N   1     -10.348  18.332  67.747  0.00  0.00     0.205 C 
BRANCH  61  62
HETATM   62  O   UNL N   1     -10.679  17.533  68.868  0.00  0.00    -0.356 OA
BRANCH  62  63
HETATM   63  C   UNL N   1     -10.716  16.158  68.525  0.00  0.00     0.291 C 
HETATM   64  C   UNL N   1     -11.954  15.538  69.182  0.00  0.00     0.204 C 
HETATM   65  C   UNL N   1     -12.026  14.042  68.810  0.00  0.00     0.183 C 
HETATM   66  C   UNL N   1     -11.996  13.920  67.273  0.00  0.00     0.180 C 
HETATM   67  C   UNL N   1     -10.747  14.662  66.728  0.00  0.00     0.179 C 
HETATM   68  O   UNL N   1     -10.815  16.026  67.114  0.00  0.00    -0.348 OA
BRANCH  64  69
HETATM   69  O   UNL N   1     -11.942  15.731  70.575  0.00  0.00    -0.388 OA
HETATM   70  H   UNL N   1     -12.833  15.489  70.936  0.00  0.00     0.210 HD
ENDBRANCH  64  69
BRANCH  65  71
HETATM   71  O   UNL N   1     -10.939  13.349  69.371  0.00  0.00    -0.390 OA
HETATM   72  H   UNL N   1     -10.762  13.761  70.257  0.00  0.00     0.210 HD
ENDBRANCH  65  71
BRANCH  66  73
HETATM   73  O   UNL N   1     -12.049  12.572  66.876  0.00  0.00    -0.390 OA
HETATM   74  H   UNL N   1     -11.149  12.310  66.553  0.00  0.00     0.210 HD
ENDBRANCH  66  73
BRANCH  67  75
HETATM   75  C   UNL N   1     -10.645  14.614  65.199  0.00  0.00     0.198 C 
BRANCH  75  76
HETATM   76  O   UNL N   1     -10.622  15.907  64.652  0.00  0.00    -0.398 OA
HETATM   77  H   UNL N   1     -10.319  16.523  65.368  0.00  0.00     0.209 HD
ENDBRANCH  75  76
ENDBRANCH  67  75
ENDBRANCH  62  63
ENDBRANCH  61  62
ENDBRANCH   2  61
BRANCH   4  78
HETATM   78  O   UNL N   1      -8.278  17.536  65.608  0.00  0.00    -0.390 OA
HETATM   79  H   UNL N   1      -9.171  17.939  65.451  0.00  0.00     0.210 HD
ENDBRANCH   4  78
BRANCH   3  80
HETATM   80  O   UNL N   1      -9.135  20.236  65.853  0.00  0.00    -0.390 OA
HETATM   81  H   UNL N   1      -9.317  19.542  65.167  0.00  0.00     0.210 HD
ENDBRANCH   3  80
TORSDOF 28
ENDMDL
MODEL 7
REMARK VINA RESULT:      -7.5      1.987      4.228
REMARK  28 active torsions:
REMARK  status: ('A' for Active; 'I' for Inactive)
REMARK    1  A    between atoms: C_2  and  C_54 
REMARK    2  A    between atoms: C_3  and  O_4 
REMARK    3  A    between atoms: C_5  and  O_6 
REMARK    4  A    between atoms: C_7  and  O_8 
REMARK    5  A    between atoms: O_8  and  C_9 
REMARK    6  A    between atoms: C_12  and  O_13 
REMARK    7  A    between atoms: C_14  and  O_15 
REMARK    8  A    between atoms: C_16  and  O_17 
REMARK    9  A    between atoms: C_19  and  O_20 
REMARK   10  A    between atoms: O_20  and  C_21 
REMARK   11  A    between atoms: C_21  and  C_22 
REMARK   12  A    between atoms: C_24  and  O_25 
REMARK   13  A    between atoms: O_25  and  C_26 
REMARK   14  A    between atoms: C_27  and  C_39 
REMARK   15  A    between atoms: C_33  and  O_34 
REMARK   16  A    between atoms: C_36  and  O_37 
REMARK   17  A    between atoms: C_41  and  O_42 
REMARK   18  A    between atoms: C_44  and  O_45 
REMARK   19  A    between atoms: C_48  and  O_49 
REMARK   20  A    between atoms: C_50  and  O_51 
REMARK   21  A    between atoms: C_52  and  O_53 
REMARK   22  A    between atoms: C_54  and  O_55 
REMARK   23  A    between atoms: O_55  and  C_56 
REMARK   24  A    between atoms: C_58  and  C_65 
REMARK   25  A    between atoms: C_59  and  O_60 
REMARK   26  A    between atoms: C_61  and  O_62 
REMARK   27  A    between atoms: C_63  and  O_64 
REMARK   28  A    between atoms: C_65  and  O_66 
ROOT
HETATM    1  O   UNL N   1      -8.725  17.289  68.813  0.00  0.00    -0.348 OA
HETATM    2  C   UNL N   1     -10.030  17.823  68.639  0.00  0.00     0.180 C 
HETATM    3  C   UNL N   1     -10.027  19.021  67.675  0.00  0.00     0.180 C 
HETATM    4  C   UNL N   1      -9.345  18.681  66.354  0.00  0.00     0.183 C 
HETATM    5  C   UNL N   1      -7.918  18.120  66.671  0.00  0.00     0.211 C 
HETATM    6  C   UNL N   1      -8.133  16.875  67.583  0.00  0.00     0.291 C 
ENDROOT
BRANCH   6   7
HETATM    7  O   UNL N   1      -6.921  16.176  67.846  0.00  0.00    -0.356 OA
BRANCH   7   8
HETATM    8  C   UNL N   1      -7.101  15.107  68.792  0.00  0.00     0.205 C 
BRANCH   8   9
HETATM    9  C   UNL N   1      -6.619  13.707  68.307  0.00  0.00     0.180 C 
HETATM   10  C   UNL N   1      -5.085  13.538  68.490  0.00  0.00     0.180 C 
HETATM   11  C   UNL N   1      -4.642  12.181  67.909  0.00  0.00     0.183 C 
HETATM   12  C   UNL N   1      -5.511  11.077  68.530  0.00  0.00     0.204 C 
HETATM   13  C   UNL N   1      -7.029  11.385  68.425  0.00  0.00     0.292 C 
HETATM   14  O   UNL N   1      -7.294  12.663  69.024  0.00  0.00    -0.348 OA
BRANCH  10  15
HETATM   15  O   UNL N   1      -4.334  14.594  67.945  0.00  0.00    -0.390 OA
HETATM   16  H   UNL N   1      -3.513  14.220  67.538  0.00  0.00     0.210 HD
ENDBRANCH  10  15
BRANCH  11  17
HETATM   17  O   UNL N   1      -4.690  12.167  66.499  0.00  0.00    -0.390 OA
HETATM   18  H   UNL N   1      -3.965  12.732  66.134  0.00  0.00     0.210 HD
ENDBRANCH  11  17
BRANCH  12  19
HETATM   19  O   UNL N   1      -5.190   9.819  67.990  0.00  0.00    -0.388 OA
HETATM   20  H   UNL N   1      -4.683   9.973  67.151  0.00  0.00     0.210 HD
ENDBRANCH  12  19
BRANCH  13  21
HETATM   21  O   UNL N   1      -7.658  10.316  69.116  0.00  0.00    -0.343 OA
BRANCH  21  22
HETATM   22  C   UNL N   1      -8.362   9.390  68.314  0.00  0.00     0.233 C 
HETATM   23  C   UNL N   1      -7.937   7.938  68.484  0.00  0.00     0.196 C 
HETATM   24  C   UNL N   1      -8.823   6.908  67.841  0.00  0.00     0.079 C 
HETATM   25  O   UNL N   1      -6.944   7.649  69.129  0.00  0.00    -0.289 OA
HETATM   26  C   UNL N   1     -10.072   7.379  67.364  0.00  0.00     0.089 C 
HETATM   27  C   UNL N   1      -8.507   5.531  67.677  0.00  0.00     0.085 C 
HETATM   28  O   UNL N   1     -10.495   8.638  67.695  0.00  0.00    -0.337 OA
HETATM   29  C   UNL N   1     -10.903   6.551  66.607  0.00  0.00     0.074 C 
HETATM   30  C   UNL N   1      -9.862   9.390  68.691  0.00  0.00     0.199 C 
HETATM   31  C   UNL N   1     -10.534   5.229  66.356  0.00  0.00     0.071 C 
HETATM   32  C   UNL N   1      -9.359   4.718  66.917  0.00  0.00     0.074 C 
BRANCH  30  33
HETATM   33  C   UNL N   1     -10.078   8.794  70.114  0.00  0.00    -0.023 A 
HETATM   34  C   UNL N   1     -11.168   7.945  70.408  0.00  0.00     0.013 A 
HETATM   35  C   UNL N   1     -11.280   7.329  71.656  0.00  0.00     0.040 A 
HETATM   36  C   UNL N   1     -10.315   7.537  72.642  0.00  0.00     0.099 A 
HETATM   37  C   UNL N   1      -9.230   8.394  72.390  0.00  0.00     0.101 A 
HETATM   38  C   UNL N   1      -9.129   9.032  71.134  0.00  0.00     0.049 A 
BRANCH  36  39
HETATM   39  O   UNL N   1     -10.435   6.892  73.823  0.00  0.00    -0.358 OA
HETATM   40  H   UNL N   1     -10.472   5.927  73.887  0.00  0.00     0.218 HD
ENDBRANCH  36  39
BRANCH  37  41
HETATM   41  O   UNL N   1      -8.291   8.563  73.361  0.00  0.00    -0.353 OA
HETATM   42  C   UNL N   1      -6.965   8.190  73.264  0.00  0.00     0.210 C 
ENDBRANCH  37  41
ENDBRANCH  30  33
BRANCH  31  43
HETATM   43  O   UNL N   1     -11.330   4.449  65.597  0.00  0.00    -0.361 OA
HETATM   44  H   UNL N   1     -11.715   3.630  65.939  0.00  0.00     0.217 HD
ENDBRANCH  31  43
BRANCH  27  45
HETATM   45  O   UNL N   1      -7.412   4.959  68.220  0.00  0.00    -0.360 OA
HETATM   46  H   UNL N   1      -7.000   5.241  69.042  0.00  0.00     0.217 HD
ENDBRANCH  27  45
ENDBRANCH  21  22
ENDBRANCH  13  21
ENDBRANCH   8   9
ENDBRANCH   7   8
ENDBRANCH   6   7
BRANCH   5  47
HETATM   47  O   UNL N   1      -7.164  17.780  65.508  0.00  0.00    -0.346 OA
BRANCH  47  48
HETATM   48  C   UNL N   1      -6.010  18.597  65.266  0.00  0.00     0.292 C 
HETATM   49  C   UNL N   1      -4.639  17.840  65.423  0.00  0.00     0.204 C 
HETATM   50  C   UNL N   1      -3.456  18.774  65.060  0.00  0.00     0.183 C 
HETATM   51  C   UNL N   1      -3.707  19.382  63.673  0.00  0.00     0.178 C 
HETATM   52  C   UNL N   1      -5.116  20.026  63.612  0.00  0.00     0.152 C 
HETATM   53  O   UNL N   1      -6.112  19.057  63.922  0.00  0.00    -0.351 OA
HETATM   54  C   UNL N   1      -5.385  20.565  62.206  0.00  0.00     0.042 C 
BRANCH  49  55
HETATM   55  O   UNL N   1      -4.426  17.264  66.690  0.00  0.00    -0.388 OA
HETATM   56  H   UNL N   1      -4.266  17.983  67.352  0.00  0.00     0.210 HD
ENDBRANCH  49  55
BRANCH  50  57
HETATM   57  O   UNL N   1      -3.236  19.771  66.036  0.00  0.00    -0.390 OA
HETATM   58  H   UNL N   1      -3.607  20.633  65.724  0.00  0.00     0.210 HD
ENDBRANCH  50  57
BRANCH  51  59
HETATM   59  O   UNL N   1      -2.684  20.285  63.326  0.00  0.00    -0.390 OA
HETATM   60  H   UNL N   1      -2.998  20.816  62.548  0.00  0.00     0.210 HD
ENDBRANCH  51  59
ENDBRANCH  47  48
ENDBRANCH   5  47
BRANCH   2  61
HETATM   61  C   UNL N   1     -11.064  16.711  68.345  0.00  0.00     0.205 C 
BRANCH  61  62
HETATM   62  O   UNL N   1     -10.515  15.439  68.640  0.00  0.00    -0.356 OA
BRANCH  62  63
HETATM   63  C   UNL N   1     -10.585  14.577  67.517  0.00  0.00     0.291 C 
HETATM   64  C   UNL N   1     -11.145  13.230  67.987  0.00  0.00     0.204 C 
HETATM   65  C   UNL N   1     -11.247  12.277  66.778  0.00  0.00     0.183 C 
HETATM   66  C   UNL N   1     -12.088  12.966  65.684  0.00  0.00     0.180 C 
HETATM   67  C   UNL N   1     -11.469  14.353  65.364  0.00  0.00     0.179 C 
HETATM   68  O   UNL N   1     -11.457  15.138  66.546  0.00  0.00    -0.348 OA
BRANCH  64  69
HETATM   69  O   UNL N   1     -10.361  12.685  69.019  0.00  0.00    -0.388 OA
HETATM   70  H   UNL N   1     -10.610  11.733  69.137  0.00  0.00     0.210 HD
ENDBRANCH  64  69
BRANCH  65  71
HETATM   71  O   UNL N   1      -9.965  11.979  66.285  0.00  0.00    -0.390 OA
HETATM   72  H   UNL N   1      -9.414  12.796  66.406  0.00  0.00     0.210 HD
ENDBRANCH  65  71
BRANCH  66  73
HETATM   73  O   UNL N   1     -12.205  12.144  64.549  0.00  0.00    -0.390 OA
HETATM   74  H   UNL N   1     -12.491  12.709  63.787  0.00  0.00     0.210 HD
ENDBRANCH  66  73
BRANCH  67  75
HETATM   75  C   UNL N   1     -12.255  15.125  64.297  0.00  0.00     0.198 C 
BRANCH  75  76
HETATM   76  O   UNL N   1     -11.558  16.274  63.889  0.00  0.00    -0.398 OA
HETATM   77  H   UNL N   1     -10.733  16.327  64.437  0.00  0.00     0.209 HD
ENDBRANCH  75  76
ENDBRANCH  67  75
ENDBRANCH  62  63
ENDBRANCH  61  62
ENDBRANCH   2  61
BRANCH   4  78
HETATM   78  O   UNL N   1     -10.078  17.736  65.612  0.00  0.00    -0.390 OA
HETATM   79  H   UNL N   1      -9.881  16.841  65.995  0.00  0.00     0.210 HD
ENDBRANCH   4  78
BRANCH   3  80
HETATM   80  O   UNL N   1     -11.326  19.507  67.453  0.00  0.00    -0.390 OA
HETATM   81  H   UNL N   1     -11.801  19.465  68.324  0.00  0.00     0.210 HD
ENDBRANCH   3  80
TORSDOF 28
ENDMDL
MODEL 8
REMARK VINA RESULT:      -7.5      2.572      5.700
REMARK  28 active torsions:
REMARK  status: ('A' for Active; 'I' for Inactive)
REMARK    1  A    between atoms: C_2  and  C_54 
REMARK    2  A    between atoms: C_3  and  O_4 
REMARK    3  A    between atoms: C_5  and  O_6 
REMARK    4  A    between atoms: C_7  and  O_8 
REMARK    5  A    between atoms: O_8  and  C_9 
REMARK    6  A    between atoms: C_12  and  O_13 
REMARK    7  A    between atoms: C_14  and  O_15 
REMARK    8  A    between atoms: C_16  and  O_17 
REMARK    9  A    between atoms: C_19  and  O_20 
REMARK   10  A    between atoms: O_20  and  C_21 
REMARK   11  A    between atoms: C_21  and  C_22 
REMARK   12  A    between atoms: C_24  and  O_25 
REMARK   13  A    between atoms: O_25  and  C_26 
REMARK   14  A    between atoms: C_27  and  C_39 
REMARK   15  A    between atoms: C_33  and  O_34 
REMARK   16  A    between atoms: C_36  and  O_37 
REMARK   17  A    between atoms: C_41  and  O_42 
REMARK   18  A    between atoms: C_44  and  O_45 
REMARK   19  A    between atoms: C_48  and  O_49 
REMARK   20  A    between atoms: C_50  and  O_51 
REMARK   21  A    between atoms: C_52  and  O_53 
REMARK   22  A    between atoms: C_54  and  O_55 
REMARK   23  A    between atoms: O_55  and  C_56 
REMARK   24  A    between atoms: C_58  and  C_65 
REMARK   25  A    between atoms: C_59  and  O_60 
REMARK   26  A    between atoms: C_61  and  O_62 
REMARK   27  A    between atoms: C_63  and  O_64 
REMARK   28  A    between atoms: C_65  and  O_66 
ROOT
HETATM    1  O   UNL N   1      -8.356  18.047  68.883  0.00  0.00    -0.348 OA
HETATM    2  C   UNL N   1      -9.732  18.368  68.739  0.00  0.00     0.180 C 
HETATM    3  C   UNL N   1      -9.966  19.345  67.575  0.00  0.00     0.180 C 
HETATM    4  C   UNL N   1      -9.335  18.842  66.280  0.00  0.00     0.183 C 
HETATM    5  C   UNL N   1      -7.825  18.538  66.558  0.00  0.00     0.211 C 
HETATM    6  C   UNL N   1      -7.798  17.479  67.699  0.00  0.00     0.291 C 
ENDROOT
BRANCH   6   7
HETATM    7  O   UNL N   1      -6.484  17.003  67.970  0.00  0.00    -0.356 OA
BRANCH   7   8
HETATM    8  C   UNL N   1      -6.340  16.533  69.322  0.00  0.00     0.205 C 
BRANCH   8   9
HETATM    9  C   UNL N   1      -5.787  15.083  69.464  0.00  0.00     0.180 C 
HETATM   10  C   UNL N   1      -5.475  14.737  70.947  0.00  0.00     0.180 C 
HETATM   11  C   UNL N   1      -4.841  13.334  71.027  0.00  0.00     0.183 C 
HETATM   12  C   UNL N   1      -5.756  12.343  70.291  0.00  0.00     0.204 C 
HETATM   13  C   UNL N   1      -6.130  12.826  68.864  0.00  0.00     0.292 C 
HETATM   14  O   UNL N   1      -6.728  14.129  68.949  0.00  0.00    -0.348 OA
BRANCH  10  15
HETATM   15  O   UNL N   1      -4.672  15.695  71.592  0.00  0.00    -0.390 OA
HETATM   16  H   UNL N   1      -4.384  16.366  70.923  0.00  0.00     0.210 HD
ENDBRANCH  10  15
BRANCH  11  17
HETATM   17  O   UNL N   1      -3.523  13.318  70.522  0.00  0.00    -0.390 OA
HETATM   18  H   UNL N   1      -2.900  13.672  71.204  0.00  0.00     0.210 HD
ENDBRANCH  11  17
BRANCH  12  19
HETATM   19  O   UNL N   1      -5.196  11.053  70.280  0.00  0.00    -0.388 OA
HETATM   20  H   UNL N   1      -4.395  11.068  70.865  0.00  0.00     0.210 HD
ENDBRANCH  12  19
BRANCH  13  21
HETATM   21  O   UNL N   1      -7.032  11.842  68.380  0.00  0.00    -0.343 OA
BRANCH  21  22
HETATM   22  C   UNL N   1      -8.016  12.296  67.473  0.00  0.00     0.233 C 
HETATM   23  C   UNL N   1      -8.416  11.292  66.401  0.00  0.00     0.196 C 
HETATM   24  C   UNL N   1      -9.626  11.643  65.581  0.00  0.00     0.079 C 
HETATM   25  O   UNL N   1      -7.791  10.256  66.251  0.00  0.00    -0.289 OA
HETATM   26  C   UNL N   1     -10.394  12.737  66.052  0.00  0.00     0.089 C 
HETATM   27  C   UNL N   1     -10.042  10.978  64.396  0.00  0.00     0.085 C 
HETATM   28  O   UNL N   1     -10.148  13.256  67.295  0.00  0.00    -0.337 OA
HETATM   29  C   UNL N   1     -11.441  13.253  65.287  0.00  0.00     0.074 C 
HETATM   30  C   UNL N   1      -9.336  12.594  68.222  0.00  0.00     0.199 C 
HETATM   31  C   UNL N   1     -11.775  12.662  64.068  0.00  0.00     0.071 C 
HETATM   32  C   UNL N   1     -11.099  11.514  63.646  0.00  0.00     0.074 C 
BRANCH  30  33
HETATM   33  C   UNL N   1      -9.984  11.279  68.750  0.00  0.00    -0.023 A 
HETATM   34  C   UNL N   1      -9.279  10.055  68.766  0.00  0.00     0.013 A 
HETATM   35  C   UNL N   1      -9.835   8.915  69.348  0.00  0.00     0.040 A 
HETATM   36  C   UNL N   1     -11.103   8.959  69.929  0.00  0.00     0.099 A 
HETATM   37  C   UNL N   1     -11.842  10.155  69.909  0.00  0.00     0.101 A 
HETATM   38  C   UNL N   1     -11.285  11.302  69.302  0.00  0.00     0.049 A 
BRANCH  36  39
HETATM   39  O   UNL N   1     -11.592   7.847  70.518  0.00  0.00    -0.358 OA
HETATM   40  H   UNL N   1     -12.305   7.322  70.127  0.00  0.00     0.218 HD
ENDBRANCH  36  39
BRANCH  37  41
HETATM   41  O   UNL N   1     -13.067  10.176  70.502  0.00  0.00    -0.353 OA
HETATM   42  C   UNL N   1     -13.307  10.469  71.830  0.00  0.00     0.210 C 
ENDBRANCH  37  41
ENDBRANCH  30  33
BRANCH  31  43
HETATM   43  O   UNL N   1     -12.767  13.190  63.322  0.00  0.00    -0.361 OA
HETATM   44  H   UNL N   1     -12.977  12.850  62.441  0.00  0.00     0.217 HD
ENDBRANCH  31  43
BRANCH  27  45
HETATM   45  O   UNL N   1      -9.464   9.845  63.946  0.00  0.00    -0.360 OA
HETATM   46  H   UNL N   1      -9.888   8.982  63.939  0.00  0.00     0.217 HD
ENDBRANCH  27  45
ENDBRANCH  21  22
ENDBRANCH  13  21
ENDBRANCH   8   9
ENDBRANCH   7   8
ENDBRANCH   6   7
BRANCH   5  47
HETATM   47  O   UNL N   1      -7.113  18.075  65.410  0.00  0.00    -0.346 OA
BRANCH  47  48
HETATM   48  C   UNL N   1      -5.947  18.835  65.065  0.00  0.00     0.292 C 
HETATM   49  C   UNL N   1      -4.659  17.965  64.819  0.00  0.00     0.204 C 
HETATM   50  C   UNL N   1      -3.475  18.859  64.369  0.00  0.00     0.183 C 
HETATM   51  C   UNL N   1      -3.920  19.714  63.174  0.00  0.00     0.178 C 
HETATM   52  C   UNL N   1      -5.238  20.460  63.504  0.00  0.00     0.152 C 
HETATM   53  O   UNL N   1      -6.253  19.526  63.859  0.00  0.00    -0.351 OA
HETATM   54  C   UNL N   1      -5.713  21.250  62.284  0.00  0.00     0.042 C 
BRANCH  49  55
HETATM   55  O   UNL N   1      -4.271  17.165  65.910  0.00  0.00    -0.388 OA
HETATM   56  H   UNL N   1      -5.065  16.694  66.268  0.00  0.00     0.210 HD
ENDBRANCH  49  55
BRANCH  50  57
HETATM   57  O   UNL N   1      -2.969  19.654  65.421  0.00  0.00    -0.390 OA
HETATM   58  H   UNL N   1      -3.691  19.858  66.065  0.00  0.00     0.210 HD
ENDBRANCH  50  57
BRANCH  51  59
HETATM   59  O   UNL N   1      -2.892  20.586  62.768  0.00  0.00    -0.390 OA
HETATM   60  H   UNL N   1      -2.095  20.396  63.328  0.00  0.00     0.210 HD
ENDBRANCH  51  59
ENDBRANCH  47  48
ENDBRANCH   5  47
BRANCH   2  61
HETATM   61  C   UNL N   1     -10.615  17.099  68.755  0.00  0.00     0.205 C 
BRANCH  61  62
HETATM   62  O   UNL N   1     -10.343  16.325  69.908  0.00  0.00    -0.356 OA
BRANCH  62  63
HETATM   63  C   UNL N   1     -11.538  15.974  70.584  0.00  0.00     0.291 C 
HETATM   64  C   UNL N   1     -12.112  14.721  69.914  0.00  0.00     0.204 C 
HETATM   65  C   UNL N   1     -13.408  14.307  70.643  0.00  0.00     0.183 C 
HETATM   66  C   UNL N   1     -13.090  14.135  72.142  0.00  0.00     0.180 C 
HETATM   67  C   UNL N   1     -12.434  15.436  72.676  0.00  0.00     0.179 C 
HETATM   68  O   UNL N   1     -11.244  15.688  71.944  0.00  0.00    -0.348 OA
BRANCH  64  69
HETATM   69  O   UNL N   1     -12.329  14.931  68.540  0.00  0.00    -0.388 OA
HETATM   70  H   UNL N   1     -12.350  15.907  68.368  0.00  0.00     0.210 HD
ENDBRANCH  64  69
BRANCH  65  71
HETATM   71  O   UNL N   1     -14.397  15.291  70.469  0.00  0.00    -0.390 OA
HETATM   72  H   UNL N   1     -15.254  14.813  70.314  0.00  0.00     0.210 HD
ENDBRANCH  65  71
BRANCH  66  73
HETATM   73  O   UNL N   1     -14.241  13.767  72.860  0.00  0.00    -0.390 OA
HETATM   74  H   UNL N   1     -14.067  12.894  73.296  0.00  0.00     0.210 HD
ENDBRANCH  66  73
BRANCH  67  75
HETATM   75  C   UNL N   1     -12.060  15.349  74.160  0.00  0.00     0.198 C 
BRANCH  75  76
HETATM   76  O   UNL N   1     -12.780  16.285  74.919  0.00  0.00    -0.398 OA
HETATM   77  H   UNL N   1     -12.155  17.021  75.148  0.00  0.00     0.209 HD
ENDBRANCH  75  76
ENDBRANCH  67  75
ENDBRANCH  62  63
ENDBRANCH  61  62
ENDBRANCH   2  61
BRANCH   4  78
HETATM   78  O   UNL N   1      -9.977  17.685  65.798  0.00  0.00    -0.390 OA
HETATM   79  H   UNL N   1      -9.323  16.941  65.849  0.00  0.00     0.210 HD
ENDBRANCH   4  78
BRANCH   3  80
HETATM   80  O   UNL N   1     -11.333  19.612  67.391  0.00  0.00    -0.390 OA
HETATM   81  H   UNL N   1     -11.574  19.264  66.493  0.00  0.00     0.210 HD
ENDBRANCH   3  80
TORSDOF 28
ENDMDL
MODEL 9
REMARK VINA RESULT:      -7.4      2.077      4.297
REMARK  28 active torsions:
REMARK  status: ('A' for Active; 'I' for Inactive)
REMARK    1  A    between atoms: C_2  and  C_54 
REMARK    2  A    between atoms: C_3  and  O_4 
REMARK    3  A    between atoms: C_5  and  O_6 
REMARK    4  A    between atoms: C_7  and  O_8 
REMARK    5  A    between atoms: O_8  and  C_9 
REMARK    6  A    between atoms: C_12  and  O_13 
REMARK    7  A    between atoms: C_14  and  O_15 
REMARK    8  A    between atoms: C_16  and  O_17 
REMARK    9  A    between atoms: C_19  and  O_20 
REMARK   10  A    between atoms: O_20  and  C_21 
REMARK   11  A    between atoms: C_21  and  C_22 
REMARK   12  A    between atoms: C_24  and  O_25 
REMARK   13  A    between atoms: O_25  and  C_26 
REMARK   14  A    between atoms: C_27  and  C_39 
REMARK   15  A    between atoms: C_33  and  O_34 
REMARK   16  A    between atoms: C_36  and  O_37 
REMARK   17  A    between atoms: C_41  and  O_42 
REMARK   18  A    between atoms: C_44  and  O_45 
REMARK   19  A    between atoms: C_48  and  O_49 
REMARK   20  A    between atoms: C_50  and  O_51 
REMARK   21  A    between atoms: C_52  and  O_53 
REMARK   22  A    between atoms: C_54  and  O_55 
REMARK   23  A    between atoms: O_55  and  C_56 
REMARK   24  A    between atoms: C_58  and  C_65 
REMARK   25  A    between atoms: C_59  and  O_60 
REMARK   26  A    between atoms: C_61  and  O_62 
REMARK   27  A    between atoms: C_63  and  O_64 
REMARK   28  A    between atoms: C_65  and  O_66 
ROOT
HETATM    1  O   UNL N   1      -9.088  16.383  68.887  0.00  0.00    -0.348 OA
HETATM    2  C   UNL N   1     -10.176  17.118  68.345  0.00  0.00     0.180 C 
HETATM    3  C   UNL N   1      -9.911  18.633  68.387  0.00  0.00     0.180 C 
HETATM    4  C   UNL N   1      -8.575  18.991  67.746  0.00  0.00     0.183 C 
HETATM    5  C   UNL N   1      -7.459  18.134  68.431  0.00  0.00     0.211 C 
HETATM    6  C   UNL N   1      -7.859  16.644  68.213  0.00  0.00     0.291 C 
ENDROOT
BRANCH   6   7
HETATM    7  O   UNL N   1      -6.860  15.739  68.670  0.00  0.00    -0.356 OA
BRANCH   7   8
HETATM    8  C   UNL N   1      -6.606  14.683  67.727  0.00  0.00     0.205 C 
BRANCH   8   9
HETATM    9  C   UNL N   1      -6.097  13.348  68.349  0.00  0.00     0.180 C 
HETATM   10  C   UNL N   1      -5.097  13.607  69.511  0.00  0.00     0.180 C 
HETATM   11  C   UNL N   1      -4.548  12.263  70.028  0.00  0.00     0.183 C 
HETATM   12  C   UNL N   1      -5.735  11.347  70.364  0.00  0.00     0.204 C 
HETATM   13  C   UNL N   1      -6.756  11.247  69.199  0.00  0.00     0.292 C 
HETATM   14  O   UNL N   1      -7.195  12.567  68.842  0.00  0.00    -0.348 OA
BRANCH  10  15
HETATM   15  O   UNL N   1      -4.053  14.486  69.170  0.00  0.00    -0.390 OA
HETATM   16  H   UNL N   1      -3.861  15.064  69.951  0.00  0.00     0.210 HD
ENDBRANCH  10  15
BRANCH  11  17
HETATM   17  O   UNL N   1      -3.657  11.666  69.111  0.00  0.00    -0.390 OA
HETATM   18  H   UNL N   1      -2.808  11.443  69.567  0.00  0.00     0.210 HD
ENDBRANCH  11  17
BRANCH  12  19
HETATM   19  O   UNL N   1      -5.291  10.082  70.786  0.00  0.00    -0.388 OA
HETATM   20  H   UNL N   1      -4.307  10.053  70.665  0.00  0.00     0.210 HD
ENDBRANCH  12  19
BRANCH  13  21
HETATM   21  O   UNL N   1      -7.807  10.443  69.715  0.00  0.00    -0.343 OA
BRANCH  21  22
HETATM   22  C   UNL N   1      -8.437   9.580  68.790  0.00  0.00     0.233 C 
HETATM   23  C   UNL N   1      -7.942   8.141  68.812  0.00  0.00     0.196 C 
HETATM   24  C   UNL N   1      -8.754   7.148  68.028  0.00  0.00     0.079 C 
HETATM   25  O   UNL N   1      -6.956   7.829  69.457  0.00  0.00    -0.289 OA
HETATM   26  C   UNL N   1     -10.011   7.609  67.562  0.00  0.00     0.089 C 
HETATM   27  C   UNL N   1      -8.361   5.816  67.723  0.00  0.00     0.085 C 
HETATM   28  O   UNL N   1     -10.509   8.801  68.016  0.00  0.00    -0.337 OA
HETATM   29  C   UNL N   1     -10.775   6.833  66.689  0.00  0.00     0.074 C 
HETATM   30  C   UNL N   1      -9.946   9.465  69.112  0.00  0.00     0.199 C 
HETATM   31  C   UNL N   1     -10.330   5.567  66.305  0.00  0.00     0.071 C 
HETATM   32  C   UNL N   1      -9.147   5.054  66.847  0.00  0.00     0.074 C 
BRANCH  30  33
HETATM   33  C   UNL N   1     -10.172   8.702  70.451  0.00  0.00    -0.023 A 
HETATM   34  C   UNL N   1      -9.271   8.815  71.534  0.00  0.00     0.013 A 
HETATM   35  C   UNL N   1      -9.551   8.216  72.764  0.00  0.00     0.040 A 
HETATM   36  C   UNL N   1     -10.729   7.494  72.952  0.00  0.00     0.099 A 
HETATM   37  C   UNL N   1     -11.636   7.342  71.889  0.00  0.00     0.101 A 
HETATM   38  C   UNL N   1     -11.342   7.931  70.639  0.00  0.00     0.049 A 
BRANCH  36  39
HETATM   39  O   UNL N   1     -10.985   6.962  74.167  0.00  0.00    -0.358 OA
HETATM   40  H   UNL N   1     -10.689   7.379  74.990  0.00  0.00     0.218 HD
ENDBRANCH  36  39
BRANCH  37  41
HETATM   41  O   UNL N   1     -12.788   6.650  72.105  0.00  0.00    -0.353 OA
HETATM   42  C   UNL N   1     -14.056   7.089  71.781  0.00  0.00     0.210 C 
ENDBRANCH  37  41
ENDBRANCH  30  33
BRANCH  31  43
HETATM   43  O   UNL N   1     -11.061   4.841  65.436  0.00  0.00    -0.361 OA
HETATM   44  H   UNL N   1     -11.471   5.242  64.657  0.00  0.00     0.217 HD
ENDBRANCH  31  43
BRANCH  27  45
HETATM   45  O   UNL N   1      -7.255   5.240  68.237  0.00  0.00    -0.360 OA
HETATM   46  H   UNL N   1      -7.124   4.291  68.322  0.00  0.00     0.217 HD
ENDBRANCH  27  45
ENDBRANCH  21  22
ENDBRANCH  13  21
ENDBRANCH   8   9
ENDBRANCH   7   8
ENDBRANCH   6   7
BRANCH   5  47
HETATM   47  O   UNL N   1      -6.148  18.392  67.928  0.00  0.00    -0.346 OA
BRANCH  47  48
HETATM   48  C   UNL N   1      -5.098  18.349  68.904  0.00  0.00     0.292 C 
HETATM   49  C   UNL N   1      -3.689  17.963  68.321  0.00  0.00     0.204 C 
HETATM   50  C   UNL N   1      -2.604  18.025  69.427  0.00  0.00     0.183 C 
HETATM   51  C   UNL N   1      -2.669  19.397  70.113  0.00  0.00     0.178 C 
HETATM   52  C   UNL N   1      -4.118  19.703  70.573  0.00  0.00     0.152 C 
HETATM   53  O   UNL N   1      -5.005  19.657  69.460  0.00  0.00    -0.351 OA
HETATM   54  C   UNL N   1      -4.188  21.101  71.190  0.00  0.00     0.042 C 
BRANCH  49  55
HETATM   55  O   UNL N   1      -3.642  16.715  67.671  0.00  0.00    -0.388 OA
HETATM   56  H   UNL N   1      -4.343  16.125  68.047  0.00  0.00     0.210 HD
ENDBRANCH  49  55
BRANCH  50  57
HETATM   57  O   UNL N   1      -2.721  16.970  70.358  0.00  0.00    -0.390 OA
HETATM   58  H   UNL N   1      -3.324  17.236  71.094  0.00  0.00     0.210 HD
ENDBRANCH  50  57
BRANCH  51  59
HETATM   59  O   UNL N   1      -1.739  19.478  71.167  0.00  0.00    -0.390 OA
HETATM   60  H   UNL N   1      -2.039  18.860  71.884  0.00  0.00     0.210 HD
ENDBRANCH  51  59
ENDBRANCH  47  48
ENDBRANCH   5  47
BRANCH   2  61
HETATM   61  C   UNL N   1     -10.629  16.541  66.984  0.00  0.00     0.205 C 
BRANCH  61  62
HETATM   62  O   UNL N   1     -11.355  15.341  67.176  0.00  0.00    -0.356 OA
BRANCH  62  63
HETATM   63  C   UNL N   1     -10.773  14.269  66.456  0.00  0.00     0.291 C 
HETATM   64  C   UNL N   1     -10.560  13.104  67.429  0.00  0.00     0.204 C 
HETATM   65  C   UNL N   1      -9.941  11.915  66.665  0.00  0.00     0.183 C 
HETATM   66  C   UNL N   1     -10.849  11.580  65.465  0.00  0.00     0.180 C 
HETATM   67  C   UNL N   1     -11.057  12.860  64.612  0.00  0.00     0.179 C 
HETATM   68  O   UNL N   1     -11.654  13.863  65.419  0.00  0.00    -0.348 OA
BRANCH  64  69
HETATM   69  O   UNL N   1      -9.769  13.492  68.524  0.00  0.00    -0.388 OA
HETATM   70  H   UNL N   1      -8.860  13.113  68.410  0.00  0.00     0.210 HD
ENDBRANCH  64  69
BRANCH  65  71
HETATM   71  O   UNL N   1      -8.650  12.245  66.217  0.00  0.00    -0.390 OA
HETATM   72  H   UNL N   1      -8.277  12.895  66.870  0.00  0.00     0.210 HD
ENDBRANCH  65  71
BRANCH  66  73
HETATM   73  O   UNL N   1     -10.326  10.507  64.723  0.00  0.00    -0.390 OA
HETATM   74  H   UNL N   1     -10.189   9.743  65.340  0.00  0.00     0.210 HD
ENDBRANCH  66  73
BRANCH  67  75
HETATM   75  C   UNL N   1     -11.970  12.628  63.402  0.00  0.00     0.198 C 
BRANCH  75  76
HETATM   76  O   UNL N   1     -12.485  13.841  62.918  0.00  0.00    -0.398 OA
HETATM   77  H   UNL N   1     -12.927  13.648  62.051  0.00  0.00     0.209 HD
ENDBRANCH  75  76
ENDBRANCH  67  75
ENDBRANCH  62  63
ENDBRANCH  61  62
ENDBRANCH   2  61
BRANCH   4  78
HETATM   78  O   UNL N   1      -8.578  18.753  66.358  0.00  0.00    -0.390 OA
HETATM   79  H   UNL N   1      -7.671  18.968  66.019  0.00  0.00     0.210 HD
ENDBRANCH   4  78
BRANCH   3  80
HETATM   80  O   UNL N   1     -10.958  19.356  67.792  0.00  0.00    -0.390 OA
HETATM   81  H   UNL N   1     -11.147  20.129  68.387  0.00  0.00     0.210 HD
ENDBRANCH   3  80
TORSDOF 28
ENDMDL
