# Supplementary material for: Structure-based computational screening of 470 natural quercetin derivatives for identification of SARS-CoV-2 Mpro inhibitor
Source: PeerJ. 2023 Mar 14;11:e14915. doi: 10.7717/peerj.14915 (PMC10022500; doi:10.7717/peerj.14915)
Supplement: Supplemental Information 1 [file peerj-11-14915-s001.zip › Screening 470 Quercetin Derivates as Anticovid/Docking results/14_uff_E=940.69_out.pdbqt]

MODEL 1
REMARK VINA RESULT:      -8.7      0.000      0.000
REMARK  20 active torsions:
REMARK  status: ('A' for Active; 'I' for Inactive)
REMARK    1  A    between atoms: C_2  and  O_3 
REMARK    2  A    between atoms: O_3  and  C_4 
REMARK    3  A    between atoms: C_4  and  C_5 
REMARK    4  A    between atoms: C_7  and  O_8 
REMARK    5  A    between atoms: O_8  and  C_9 
REMARK    6  A    between atoms: C_10  and  C_22 
REMARK    7  A    between atoms: C_16  and  O_17 
REMARK    8  A    between atoms: C_19  and  O_20 
REMARK    9  A    between atoms: C_24  and  O_25 
REMARK   10  A    between atoms: C_26  and  O_27 
REMARK   11  A    between atoms: C_30  and  O_31 
REMARK   12  A    between atoms: C_32  and  O_33 
REMARK   13  A    between atoms: C_34  and  O_35 
REMARK   14  A    between atoms: C_36  and  O_37 
REMARK   15  A    between atoms: O_37  and  C_38 
REMARK   16  A    between atoms: C_41  and  O_42 
REMARK   17  A    between atoms: C_43  and  O_44 
REMARK   18  A    between atoms: C_45  and  O_46 
REMARK   19  A    between atoms: C_47  and  O_48 
REMARK   20  A    between atoms: C_49  and  O_50 
ROOT
HETATM    1  C   UNL N   1     -12.137  13.341  65.705  0.00  0.00     0.180 C 
HETATM    2  O   UNL N   1     -11.179  12.434  66.250  0.00  0.00    -0.348 OA
HETATM    3  C   UNL N   1     -11.195  11.200  65.537  0.00  0.00     0.292 C 
HETATM    4  C   UNL N   1     -10.678  11.442  64.101  0.00  0.00     0.204 C 
HETATM    5  C   UNL N   1     -11.567  12.472  63.376  0.00  0.00     0.183 C 
HETATM    6  C   UNL N   1     -11.699  13.739  64.268  0.00  0.00     0.180 C 
ENDROOT
BRANCH   1   7
HETATM    7  C   UNL N   1     -12.237  14.561  66.643  0.00  0.00     0.205 C 
BRANCH   7   8
HETATM    8  O   UNL N   1     -11.011  15.276  66.780  0.00  0.00    -0.356 OA
BRANCH   8   9
HETATM    9  C   UNL N   1     -10.345  14.984  68.010  0.00  0.00     0.291 C 
HETATM   10  O   UNL N   1      -8.927  14.943  67.877  0.00  0.00    -0.351 OA
HETATM   11  C   UNL N   1      -8.383  16.191  67.475  0.00  0.00     0.152 C 
HETATM   12  C   UNL N   1      -8.676  17.290  68.522  0.00  0.00     0.178 C 
HETATM   13  C   UNL N   1      -6.874  15.999  67.308  0.00  0.00     0.042 C 
HETATM   14  C   UNL N   1     -10.193  17.388  68.752  0.00  0.00     0.183 C 
HETATM   15  C   UNL N   1     -10.721  15.994  69.139  0.00  0.00     0.211 C 
BRANCH  12  16
HETATM   16  O   UNL N   1      -8.164  18.523  68.083  0.00  0.00    -0.390 OA
HETATM   17  H   UNL N   1      -7.370  18.722  68.644  0.00  0.00     0.210 HD
ENDBRANCH  12  16
BRANCH  14  18
HETATM   18  O   UNL N   1     -10.822  17.862  67.587  0.00  0.00    -0.390 OA
HETATM   19  H   UNL N   1     -11.765  17.555  67.620  0.00  0.00     0.210 HD
ENDBRANCH  14  18
BRANCH  15  20
HETATM   20  O   UNL N   1     -12.104  16.113  69.427  0.00  0.00    -0.346 OA
BRANCH  20  21
HETATM   21  C   UNL N   1     -12.544  15.673  70.708  0.00  0.00     0.291 C 
HETATM   22  C   UNL N   1     -12.147  14.201  71.089  0.00  0.00     0.204 C 
HETATM   23  C   UNL N   1     -12.548  13.894  72.556  0.00  0.00     0.182 C 
HETATM   24  C   UNL N   1     -11.963  14.981  73.469  0.00  0.00     0.173 C 
HETATM   25  C   UNL N   1     -12.366  16.376  72.960  0.00  0.00     0.205 C 
HETATM   26  O   UNL N   1     -11.925  16.566  71.629  0.00  0.00    -0.356 OA
BRANCH  22  27
HETATM   27  O   UNL N   1     -12.685  13.219  70.240  0.00  0.00    -0.388 OA
HETATM   28  H   UNL N   1     -13.673  13.256  70.306  0.00  0.00     0.210 HD
ENDBRANCH  22  27
BRANCH  23  29
HETATM   29  O   UNL N   1     -13.946  13.773  72.716  0.00  0.00    -0.390 OA
HETATM   30  H   UNL N   1     -14.163  12.883  73.089  0.00  0.00     0.210 HD
ENDBRANCH  23  29
BRANCH  24  31
HETATM   31  O   UNL N   1     -12.334  14.784  74.811  0.00  0.00    -0.391 OA
HETATM   32  H   UNL N   1     -12.966  15.508  75.060  0.00  0.00     0.210 HD
ENDBRANCH  24  31
ENDBRANCH  20  21
ENDBRANCH  15  20
ENDBRANCH   8   9
ENDBRANCH   7   8
ENDBRANCH   1   7
BRANCH   6  33
HETATM   33  O   UNL N   1     -12.535  14.720  63.701  0.00  0.00    -0.390 OA
HETATM   34  H   UNL N   1     -12.473  14.668  62.714  0.00  0.00     0.210 HD
ENDBRANCH   6  33
BRANCH   5  35
HETATM   35  O   UNL N   1     -12.819  11.915  63.029  0.00  0.00    -0.390 OA
HETATM   36  H   UNL N   1     -13.175  11.387  63.784  0.00  0.00     0.210 HD
ENDBRANCH   5  35
BRANCH   3  37
HETATM   37  O   UNL N   1     -10.349  10.234  66.149  0.00  0.00    -0.343 OA
BRANCH  37  38
HETATM   38  C   UNL N   1     -10.754   9.891  67.467  0.00  0.00     0.233 C 
HETATM   39  C   UNL N   1     -10.263   8.540  67.955  0.00  0.00     0.196 C 
HETATM   40  C   UNL N   1     -10.522   8.209  69.380  0.00  0.00     0.079 A 
HETATM   41  O   UNL N   1      -9.618   7.799  67.232  0.00  0.00    -0.289 OA
HETATM   42  C   UNL N   1     -10.834   9.302  70.226  0.00  0.00     0.089 A 
HETATM   43  C   UNL N   1     -10.463   6.899  69.929  0.00  0.00     0.085 A 
HETATM   44  O   UNL N   1     -10.826  10.579  69.736  0.00  0.00    -0.337 OA
HETATM   45  C   UNL N   1     -11.110   9.086  71.578  0.00  0.00     0.074 A 
HETATM   46  C   UNL N   1     -10.243  10.918  68.511  0.00  0.00     0.199 C 
HETATM   47  C   UNL N   1     -11.057   7.799  72.112  0.00  0.00     0.071 A 
HETATM   48  C   UNL N   1     -10.729   6.713  71.289  0.00  0.00     0.074 A 
BRANCH  46  49
HETATM   49  C   UNL N   1      -8.703  10.953  68.609  0.00  0.00    -0.023 A 
HETATM   50  C   UNL N   1      -8.016  10.341  69.682  0.00  0.00     0.013 A 
HETATM   51  C   UNL N   1      -6.622  10.344  69.732  0.00  0.00     0.040 A 
HETATM   52  C   UNL N   1      -5.878  10.961  68.727  0.00  0.00     0.098 A 
HETATM   53  C   UNL N   1      -6.539  11.598  67.664  0.00  0.00     0.099 A 
HETATM   54  C   UNL N   1      -7.944  11.598  67.612  0.00  0.00     0.049 A 
BRANCH  52  55
HETATM   55  O   UNL N   1      -4.530  10.934  68.796  0.00  0.00    -0.358 OA
HETATM   56  H   UNL N   1      -4.047  11.178  69.598  0.00  0.00     0.218 HD
ENDBRANCH  52  55
BRANCH  53  57
HETATM   57  O   UNL N   1      -5.825  12.205  66.693  0.00  0.00    -0.358 OA
HETATM   58  H   UNL N   1      -5.013  12.696  66.885  0.00  0.00     0.218 HD
ENDBRANCH  53  57
ENDBRANCH  46  49
BRANCH  47  59
HETATM   59  O   UNL N   1     -11.314   7.610  73.422  0.00  0.00    -0.361 OA
HETATM   60  H   UNL N   1     -10.951   6.855  73.909  0.00  0.00     0.217 HD
ENDBRANCH  47  59
BRANCH  43  61
HETATM   61  O   UNL N   1     -10.179   5.802  69.187  0.00  0.00    -0.360 OA
HETATM   62  H   UNL N   1      -9.371   5.285  69.256  0.00  0.00     0.217 HD
ENDBRANCH  43  61
ENDBRANCH  37  38
ENDBRANCH   3  37
BRANCH   4  63
HETATM   63  O   UNL N   1     -10.582  10.247  63.365  0.00  0.00    -0.388 OA
HETATM   64  H   UNL N   1     -11.468   9.801  63.394  0.00  0.00     0.210 HD
ENDBRANCH   4  63
TORSDOF 20
ENDMDL
MODEL 2
REMARK VINA RESULT:      -8.6      1.942      3.379
REMARK  20 active torsions:
REMARK  status: ('A' for Active; 'I' for Inactive)
REMARK    1  A    between atoms: C_2  and  O_3 
REMARK    2  A    between atoms: O_3  and  C_4 
REMARK    3  A    between atoms: C_4  and  C_5 
REMARK    4  A    between atoms: C_7  and  O_8 
REMARK    5  A    between atoms: O_8  and  C_9 
REMARK    6  A    between atoms: C_10  and  C_22 
REMARK    7  A    between atoms: C_16  and  O_17 
REMARK    8  A    between atoms: C_19  and  O_20 
REMARK    9  A    between atoms: C_24  and  O_25 
REMARK   10  A    between atoms: C_26  and  O_27 
REMARK   11  A    between atoms: C_30  and  O_31 
REMARK   12  A    between atoms: C_32  and  O_33 
REMARK   13  A    between atoms: C_34  and  O_35 
REMARK   14  A    between atoms: C_36  and  O_37 
REMARK   15  A    between atoms: O_37  and  C_38 
REMARK   16  A    between atoms: C_41  and  O_42 
REMARK   17  A    between atoms: C_43  and  O_44 
REMARK   18  A    between atoms: C_45  and  O_46 
REMARK   19  A    between atoms: C_47  and  O_48 
REMARK   20  A    between atoms: C_49  and  O_50 
ROOT
HETATM    1  C   UNL N   1      -9.135  14.299  66.766  0.00  0.00     0.180 C 
HETATM    2  O   UNL N   1      -8.637  12.963  66.815  0.00  0.00    -0.348 OA
HETATM    3  C   UNL N   1      -9.710  12.025  66.767  0.00  0.00     0.292 C 
HETATM    4  C   UNL N   1     -10.384  12.103  65.378  0.00  0.00     0.204 C 
HETATM    5  C   UNL N   1     -10.924  13.525  65.121  0.00  0.00     0.183 C 
HETATM    6  C   UNL N   1      -9.783  14.550  65.375  0.00  0.00     0.180 C 
ENDROOT
BRANCH   1   7
HETATM    7  C   UNL N   1      -7.965  15.263  67.046  0.00  0.00     0.205 C 
BRANCH   7   8
HETATM    8  O   UNL N   1      -8.346  16.637  67.044  0.00  0.00    -0.356 OA
BRANCH   8   9
HETATM    9  C   UNL N   1      -8.588  17.138  68.361  0.00  0.00     0.291 C 
HETATM   10  O   UNL N   1      -7.767  18.254  68.689  0.00  0.00    -0.351 OA
HETATM   11  C   UNL N   1      -8.005  19.370  67.845  0.00  0.00     0.152 C 
HETATM   12  C   UNL N   1      -9.463  19.867  67.976  0.00  0.00     0.178 C 
HETATM   13  C   UNL N   1      -7.025  20.471  68.256  0.00  0.00     0.042 C 
HETATM   14  C   UNL N   1     -10.428  18.712  67.664  0.00  0.00     0.183 C 
HETATM   15  C   UNL N   1     -10.084  17.524  68.581  0.00  0.00     0.211 C 
BRANCH  12  16
HETATM   16  O   UNL N   1      -9.685  20.944  67.102  0.00  0.00    -0.390 OA
HETATM   17  H   UNL N   1      -8.948  21.593  67.251  0.00  0.00     0.210 HD
ENDBRANCH  12  16
BRANCH  14  18
HETATM   18  O   UNL N   1     -10.319  18.353  66.308  0.00  0.00    -0.390 OA
HETATM   19  H   UNL N   1     -10.665  17.427  66.224  0.00  0.00     0.210 HD
ENDBRANCH  14  18
BRANCH  15  20
HETATM   20  O   UNL N   1     -11.030  16.495  68.341  0.00  0.00    -0.346 OA
BRANCH  20  21
HETATM   21  C   UNL N   1     -11.801  16.046  69.451  0.00  0.00     0.291 C 
HETATM   22  C   UNL N   1     -11.863  14.487  69.643  0.00  0.00     0.204 C 
HETATM   23  C   UNL N   1     -12.600  14.132  70.961  0.00  0.00     0.182 C 
HETATM   24  C   UNL N   1     -11.948  14.903  72.118  0.00  0.00     0.173 C 
HETATM   25  C   UNL N   1     -11.886  16.404  71.787  0.00  0.00     0.205 C 
HETATM   26  O   UNL N   1     -11.166  16.621  70.589  0.00  0.00    -0.356 OA
BRANCH  22  27
HETATM   27  O   UNL N   1     -12.458  13.797  68.572  0.00  0.00    -0.388 OA
HETATM   28  H   UNL N   1     -13.374  13.533  68.841  0.00  0.00     0.210 HD
ENDBRANCH  22  27
BRANCH  23  29
HETATM   29  O   UNL N   1     -13.988  14.381  70.884  0.00  0.00    -0.390 OA
HETATM   30  H   UNL N   1     -14.164  15.092  70.219  0.00  0.00     0.210 HD
ENDBRANCH  23  29
BRANCH  24  31
HETATM   31  O   UNL N   1     -12.604  14.659  73.337  0.00  0.00    -0.391 OA
HETATM   32  H   UNL N   1     -11.941  14.774  74.067  0.00  0.00     0.210 HD
ENDBRANCH  24  31
ENDBRANCH  20  21
ENDBRANCH  15  20
ENDBRANCH   8   9
ENDBRANCH   7   8
ENDBRANCH   1   7
BRANCH   6  33
HETATM   33  O   UNL N   1     -10.202  15.883  65.207  0.00  0.00    -0.390 OA
HETATM   34  H   UNL N   1      -9.912  16.416  65.990  0.00  0.00     0.210 HD
ENDBRANCH   6  33
BRANCH   5  35
HETATM   35  O   UNL N   1     -12.075  13.783  65.899  0.00  0.00    -0.390 OA
HETATM   36  H   UNL N   1     -11.979  14.647  66.369  0.00  0.00     0.210 HD
ENDBRANCH   5  35
BRANCH   3  37
HETATM   37  O   UNL N   1      -9.246  10.693  66.954  0.00  0.00    -0.343 OA
BRANCH  37  38
HETATM   38  C   UNL N   1      -9.349  10.250  68.299  0.00  0.00     0.233 C 
HETATM   39  C   UNL N   1     -10.762   9.958  68.769  0.00  0.00     0.196 C 
HETATM   40  C   UNL N   1     -10.907   9.338  70.111  0.00  0.00     0.079 A 
HETATM   41  O   UNL N   1     -11.726  10.152  68.046  0.00  0.00    -0.289 OA
HETATM   42  C   UNL N   1      -9.744   8.728  70.643  0.00  0.00     0.089 A 
HETATM   43  C   UNL N   1     -12.113   9.309  70.863  0.00  0.00     0.085 A 
HETATM   44  O   UNL N   1      -8.592   8.679  69.907  0.00  0.00    -0.337 OA
HETATM   45  C   UNL N   1      -9.778   8.133  71.907  0.00  0.00     0.074 A 
HETATM   46  C   UNL N   1      -8.557   8.937  68.533  0.00  0.00     0.199 C 
HETATM   47  C   UNL N   1     -10.962   8.112  72.644  0.00  0.00     0.071 A 
HETATM   48  C   UNL N   1     -12.124   8.694  72.119  0.00  0.00     0.074 A 
BRANCH  46  49
HETATM   49  C   UNL N   1      -9.117   7.749  67.722  0.00  0.00    -0.023 A 
HETATM   50  C   UNL N   1     -10.106   6.891  68.254  0.00  0.00     0.013 A 
HETATM   51  C   UNL N   1     -10.633   5.848  67.490  0.00  0.00     0.040 A 
HETATM   52  C   UNL N   1     -10.185   5.628  66.188  0.00  0.00     0.098 A 
HETATM   53  C   UNL N   1      -9.185   6.452  65.647  0.00  0.00     0.099 A 
HETATM   54  C   UNL N   1      -8.651   7.501  66.415  0.00  0.00     0.049 A 
BRANCH  52  55
HETATM   55  O   UNL N   1     -10.726   4.620  65.469  0.00  0.00    -0.358 OA
HETATM   56  H   UNL N   1     -10.261   3.787  65.314  0.00  0.00     0.218 HD
ENDBRANCH  52  55
BRANCH  53  57
HETATM   57  O   UNL N   1      -8.742   6.238  64.390  0.00  0.00    -0.358 OA
HETATM   58  H   UNL N   1      -8.132   6.849  63.952  0.00  0.00     0.218 HD
ENDBRANCH  53  57
ENDBRANCH  46  49
BRANCH  47  59
HETATM   59  O   UNL N   1     -10.980   7.523  73.857  0.00  0.00    -0.361 OA
HETATM   60  H   UNL N   1     -11.115   6.569  73.957  0.00  0.00     0.217 HD
ENDBRANCH  47  59
BRANCH  43  61
HETATM   61  O   UNL N   1     -13.264   9.874  70.429  0.00  0.00    -0.360 OA
HETATM   62  H   UNL N   1     -13.524  10.787  70.588  0.00  0.00     0.217 HD
ENDBRANCH  43  61
ENDBRANCH  37  38
ENDBRANCH   3  37
BRANCH   4  63
HETATM   63  O   UNL N   1     -11.398  11.140  65.228  0.00  0.00    -0.388 OA
HETATM   64  H   UNL N   1     -11.065  10.444  64.604  0.00  0.00     0.210 HD
ENDBRANCH   4  63
TORSDOF 20
ENDMDL
MODEL 3
REMARK VINA RESULT:      -8.5      1.498      2.105
REMARK  20 active torsions:
REMARK  status: ('A' for Active; 'I' for Inactive)
REMARK    1  A    between atoms: C_2  and  O_3 
REMARK    2  A    between atoms: O_3  and  C_4 
REMARK    3  A    between atoms: C_4  and  C_5 
REMARK    4  A    between atoms: C_7  and  O_8 
REMARK    5  A    between atoms: O_8  and  C_9 
REMARK    6  A    between atoms: C_10  and  C_22 
REMARK    7  A    between atoms: C_16  and  O_17 
REMARK    8  A    between atoms: C_19  and  O_20 
REMARK    9  A    between atoms: C_24  and  O_25 
REMARK   10  A    between atoms: C_26  and  O_27 
REMARK   11  A    between atoms: C_30  and  O_31 
REMARK   12  A    between atoms: C_32  and  O_33 
REMARK   13  A    between atoms: C_34  and  O_35 
REMARK   14  A    between atoms: C_36  and  O_37 
REMARK   15  A    between atoms: O_37  and  C_38 
REMARK   16  A    between atoms: C_41  and  O_42 
REMARK   17  A    between atoms: C_43  and  O_44 
REMARK   18  A    between atoms: C_45  and  O_46 
REMARK   19  A    between atoms: C_47  and  O_48 
REMARK   20  A    between atoms: C_49  and  O_50 
ROOT
HETATM    1  C   UNL N   1      -9.730  14.422  66.228  0.00  0.00     0.180 C 
HETATM    2  O   UNL N   1      -9.391  13.037  66.249  0.00  0.00    -0.348 OA
HETATM    3  C   UNL N   1     -10.568  12.232  66.254  0.00  0.00     0.292 C 
HETATM    4  C   UNL N   1     -11.297  12.400  64.901  0.00  0.00     0.204 C 
HETATM    5  C   UNL N   1     -11.678  13.877  64.675  0.00  0.00     0.183 C 
HETATM    6  C   UNL N   1     -10.412  14.759  64.872  0.00  0.00     0.180 C 
ENDROOT
BRANCH   1   7
HETATM    7  C   UNL N   1      -8.441  15.240  66.450  0.00  0.00     0.205 C 
BRANCH   7   8
HETATM    8  O   UNL N   1      -8.673  16.640  66.594  0.00  0.00    -0.356 OA
BRANCH   8   9
HETATM    9  C   UNL N   1      -8.745  17.043  67.963  0.00  0.00     0.291 C 
HETATM   10  O   UNL N   1      -7.814  18.070  68.288  0.00  0.00    -0.351 OA
HETATM   11  C   UNL N   1      -8.049  19.267  67.561  0.00  0.00     0.152 C 
HETATM   12  C   UNL N   1      -9.445  19.847  67.882  0.00  0.00     0.178 C 
HETATM   13  C   UNL N   1      -6.954  20.261  67.951  0.00  0.00     0.042 C 
HETATM   14  C   UNL N   1     -10.521  18.790  67.584  0.00  0.00     0.183 C 
HETATM   15  C   UNL N   1     -10.179  17.509  68.367  0.00  0.00     0.211 C 
BRANCH  12  16
HETATM   16  O   UNL N   1      -9.671  21.007  67.120  0.00  0.00    -0.390 OA
HETATM   17  H   UNL N   1      -9.105  20.933  66.308  0.00  0.00     0.210 HD
ENDBRANCH  12  16
BRANCH  14  18
HETATM   18  O   UNL N   1     -10.573  18.540  66.201  0.00  0.00    -0.390 OA
HETATM   19  H   UNL N   1     -10.660  19.420  65.749  0.00  0.00     0.210 HD
ENDBRANCH  14  18
BRANCH  15  20
HETATM   20  O   UNL N   1     -11.218  16.570  68.148  0.00  0.00    -0.346 OA
BRANCH  20  21
HETATM   21  C   UNL N   1     -11.904  16.078  69.296  0.00  0.00     0.291 C 
HETATM   22  C   UNL N   1     -11.879  14.517  69.479  0.00  0.00     0.204 C 
HETATM   23  C   UNL N   1     -12.523  14.120  70.833  0.00  0.00     0.182 C 
HETATM   24  C   UNL N   1     -11.847  14.916  71.958  0.00  0.00     0.173 C 
HETATM   25  C   UNL N   1     -11.878  16.421  71.636  0.00  0.00     0.205 C 
HETATM   26  O   UNL N   1     -11.236  16.678  70.401  0.00  0.00    -0.356 OA
BRANCH  22  27
HETATM   27  O   UNL N   1     -12.496  13.802  68.437  0.00  0.00    -0.388 OA
HETATM   28  H   UNL N   1     -13.376  14.219  68.252  0.00  0.00     0.210 HD
ENDBRANCH  22  27
BRANCH  23  29
HETATM   29  O   UNL N   1     -13.924  14.299  70.834  0.00  0.00    -0.390 OA
HETATM   30  H   UNL N   1     -14.165  15.043  71.440  0.00  0.00     0.210 HD
ENDBRANCH  23  29
BRANCH  24  31
HETATM   31  O   UNL N   1     -12.423  14.635  73.209  0.00  0.00    -0.391 OA
HETATM   32  H   UNL N   1     -13.289  14.176  73.048  0.00  0.00     0.210 HD
ENDBRANCH  24  31
ENDBRANCH  20  21
ENDBRANCH  15  20
ENDBRANCH   8   9
ENDBRANCH   7   8
ENDBRANCH   1   7
BRANCH   6  33
HETATM   33  O   UNL N   1     -10.679  16.134  64.728  0.00  0.00    -0.390 OA
HETATM   34  H   UNL N   1     -10.797  16.342  63.768  0.00  0.00     0.210 HD
ENDBRANCH   6  33
BRANCH   5  35
HETATM   35  O   UNL N   1     -12.750  14.263  65.511  0.00  0.00    -0.390 OA
HETATM   36  H   UNL N   1     -13.193  13.463  65.884  0.00  0.00     0.210 HD
ENDBRANCH   5  35
BRANCH   3  37
HETATM   37  O   UNL N   1     -10.256  10.854  66.414  0.00  0.00    -0.343 OA
BRANCH  37  38
HETATM   38  C   UNL N   1     -10.672  10.329  67.667  0.00  0.00     0.233 C 
HETATM   39  C   UNL N   1     -10.548   8.822  67.801  0.00  0.00     0.196 C 
HETATM   40  C   UNL N   1     -10.816   8.245  69.144  0.00  0.00     0.079 A 
HETATM   41  O   UNL N   1     -10.170   8.130  66.870  0.00  0.00    -0.289 OA
HETATM   42  C   UNL N   1     -10.772   9.153  70.231  0.00  0.00     0.089 A 
HETATM   43  C   UNL N   1     -11.092   6.874  69.393  0.00  0.00     0.085 A 
HETATM   44  O   UNL N   1     -10.437  10.463  70.023  0.00  0.00    -0.337 OA
HETATM   45  C   UNL N   1     -11.028   8.706  71.529  0.00  0.00     0.074 A 
HETATM   46  C   UNL N   1      -9.846  10.917  68.840  0.00  0.00     0.199 C 
HETATM   47  C   UNL N   1     -11.304   7.360  71.770  0.00  0.00     0.071 A 
HETATM   48  C   UNL N   1     -11.330   6.450  70.705  0.00  0.00     0.074 A 
BRANCH  46  49
HETATM   49  C   UNL N   1      -8.353  10.532  68.771  0.00  0.00    -0.023 A 
HETATM   50  C   UNL N   1      -7.628  10.594  67.560  0.00  0.00     0.013 A 
HETATM   51  C   UNL N   1      -6.268  10.284  67.525  0.00  0.00     0.040 A 
HETATM   52  C   UNL N   1      -5.599   9.897  68.686  0.00  0.00     0.098 A 
HETATM   53  C   UNL N   1      -6.304   9.804  69.897  0.00  0.00     0.099 A 
HETATM   54  C   UNL N   1      -7.676  10.114  69.934  0.00  0.00     0.049 A 
BRANCH  52  55
HETATM   55  O   UNL N   1      -4.279   9.619  68.622  0.00  0.00    -0.358 OA
HETATM   56  H   UNL N   1      -3.604  10.233  68.944  0.00  0.00     0.218 HD
ENDBRANCH  52  55
BRANCH  53  57
HETATM   57  O   UNL N   1      -5.665   9.422  71.022  0.00  0.00    -0.358 OA
HETATM   58  H   UNL N   1      -5.463   8.493  71.206  0.00  0.00     0.218 HD
ENDBRANCH  53  57
ENDBRANCH  46  49
BRANCH  47  59
HETATM   59  O   UNL N   1     -11.537   6.944  73.031  0.00  0.00    -0.361 OA
HETATM   60  H   UNL N   1     -11.910   7.535  73.702  0.00  0.00     0.217 HD
ENDBRANCH  47  59
BRANCH  43  61
HETATM   61  O   UNL N   1     -11.160   5.945  68.411  0.00  0.00    -0.360 OA
HETATM   62  H   UNL N   1     -11.974   5.566  68.066  0.00  0.00     0.217 HD
ENDBRANCH  43  61
ENDBRANCH  37  38
ENDBRANCH   3  37
BRANCH   4  63
HETATM   63  O   UNL N   1     -12.424  11.564  64.801  0.00  0.00    -0.388 OA
HETATM   64  H   UNL N   1     -12.484  11.035  65.638  0.00  0.00     0.210 HD
ENDBRANCH   4  63
TORSDOF 20
ENDMDL
MODEL 4
REMARK VINA RESULT:      -8.4      2.056      7.555
REMARK  20 active torsions:
REMARK  status: ('A' for Active; 'I' for Inactive)
REMARK    1  A    between atoms: C_2  and  O_3 
REMARK    2  A    between atoms: O_3  and  C_4 
REMARK    3  A    between atoms: C_4  and  C_5 
REMARK    4  A    between atoms: C_7  and  O_8 
REMARK    5  A    between atoms: O_8  and  C_9 
REMARK    6  A    between atoms: C_10  and  C_22 
REMARK    7  A    between atoms: C_16  and  O_17 
REMARK    8  A    between atoms: C_19  and  O_20 
REMARK    9  A    between atoms: C_24  and  O_25 
REMARK   10  A    between atoms: C_26  and  O_27 
REMARK   11  A    between atoms: C_30  and  O_31 
REMARK   12  A    between atoms: C_32  and  O_33 
REMARK   13  A    between atoms: C_34  and  O_35 
REMARK   14  A    between atoms: C_36  and  O_37 
REMARK   15  A    between atoms: O_37  and  C_38 
REMARK   16  A    between atoms: C_41  and  O_42 
REMARK   17  A    between atoms: C_43  and  O_44 
REMARK   18  A    between atoms: C_45  and  O_46 
REMARK   19  A    between atoms: C_47  and  O_48 
REMARK   20  A    between atoms: C_49  and  O_50 
ROOT
HETATM    1  C   UNL N   1      -8.842  10.106  65.420  0.00  0.00     0.180 C 
HETATM    2  O   UNL N   1      -9.612  10.948  66.276  0.00  0.00    -0.348 OA
HETATM    3  C   UNL N   1      -9.786  12.236  65.689  0.00  0.00     0.292 C 
HETATM    4  C   UNL N   1     -10.675  12.099  64.432  0.00  0.00     0.204 C 
HETATM    5  C   UNL N   1     -10.020  11.146  63.411  0.00  0.00     0.183 C 
HETATM    6  C   UNL N   1      -9.656   9.815  64.127  0.00  0.00     0.180 C 
ENDROOT
BRANCH   1   7
HETATM    7  C   UNL N   1      -8.496   8.817  66.192  0.00  0.00     0.205 C 
BRANCH   7   8
HETATM    8  O   UNL N   1      -7.975   9.058  67.498  0.00  0.00    -0.356 OA
BRANCH   8   9
HETATM    9  C   UNL N   1      -8.390   8.068  68.442  0.00  0.00     0.291 C 
HETATM   10  O   UNL N   1      -7.297   7.364  69.022  0.00  0.00    -0.351 OA
HETATM   11  C   UNL N   1      -6.436   8.213  69.766  0.00  0.00     0.152 C 
HETATM   12  C   UNL N   1      -7.187   8.872  70.946  0.00  0.00     0.178 C 
HETATM   13  C   UNL N   1      -5.279   7.355  70.280  0.00  0.00     0.042 C 
HETATM   14  C   UNL N   1      -8.409   9.639  70.412  0.00  0.00     0.183 C 
HETATM   15  C   UNL N   1      -9.270   8.671  69.581  0.00  0.00     0.211 C 
BRANCH  12  16
HETATM   16  O   UNL N   1      -6.327   9.738  71.641  0.00  0.00    -0.390 OA
HETATM   17  H   UNL N   1      -5.586   9.967  71.021  0.00  0.00     0.210 HD
ENDBRANCH  12  16
BRANCH  14  18
HETATM   18  O   UNL N   1      -7.983  10.732  69.637  0.00  0.00    -0.390 OA
HETATM   19  H   UNL N   1      -8.240  11.555  70.129  0.00  0.00     0.210 HD
ENDBRANCH  14  18
BRANCH  15  20
HETATM   20  O   UNL N   1     -10.432   9.366  69.162  0.00  0.00    -0.346 OA
BRANCH  20  21
HETATM   21  C   UNL N   1     -11.625   9.155  69.912  0.00  0.00     0.291 C 
HETATM   22  C   UNL N   1     -11.733   7.760  70.629  0.00  0.00     0.204 C 
HETATM   23  C   UNL N   1     -12.995   7.709  71.529  0.00  0.00     0.182 C 
HETATM   24  C   UNL N   1     -12.984   8.923  72.469  0.00  0.00     0.173 C 
HETATM   25  C   UNL N   1     -12.810  10.220  71.660  0.00  0.00     0.205 C 
HETATM   26  O   UNL N   1     -11.615  10.178  70.903  0.00  0.00    -0.356 OA
BRANCH  22  27
HETATM   27  O   UNL N   1     -11.735   6.659  69.754  0.00  0.00    -0.388 OA
HETATM   28  H   UNL N   1     -11.361   5.878  70.235  0.00  0.00     0.210 HD
ENDBRANCH  22  27
BRANCH  23  29
HETATM   29  O   UNL N   1     -14.189   7.641  70.776  0.00  0.00    -0.390 OA
HETATM   30  H   UNL N   1     -14.888   8.190  71.211  0.00  0.00     0.210 HD
ENDBRANCH  23  29
BRANCH  24  31
HETATM   31  O   UNL N   1     -14.132   8.959  73.280  0.00  0.00    -0.391 OA
HETATM   32  H   UNL N   1     -14.916   9.106  72.689  0.00  0.00     0.210 HD
ENDBRANCH  24  31
ENDBRANCH  20  21
ENDBRANCH  15  20
ENDBRANCH   8   9
ENDBRANCH   7   8
ENDBRANCH   1   7
BRANCH   6  33
HETATM   33  O   UNL N   1      -9.009   8.899  63.276  0.00  0.00    -0.390 OA
HETATM   34  H   UNL N   1      -8.685   9.376  62.472  0.00  0.00     0.210 HD
ENDBRANCH   6  33
BRANCH   5  35
HETATM   35  O   UNL N   1      -8.908  11.753  62.785  0.00  0.00    -0.390 OA
HETATM   36  H   UNL N   1      -8.070  11.342  63.111  0.00  0.00     0.210 HD
ENDBRANCH   5  35
BRANCH   3  37
HETATM   37  O   UNL N   1     -10.430  13.134  66.585  0.00  0.00    -0.343 OA
BRANCH  37  38
HETATM   38  C   UNL N   1      -9.624  14.251  66.932  0.00  0.00     0.233 C 
HETATM   39  C   UNL N   1     -10.223  15.602  66.589  0.00  0.00     0.196 C 
HETATM   40  C   UNL N   1      -9.495  16.801  67.078  0.00  0.00     0.079 A 
HETATM   41  O   UNL N   1     -11.292  15.695  66.007  0.00  0.00    -0.289 OA
HETATM   42  C   UNL N   1      -8.563  16.580  68.122  0.00  0.00     0.089 A 
HETATM   43  C   UNL N   1      -9.685  18.120  66.583  0.00  0.00     0.085 A 
HETATM   44  O   UNL N   1      -8.416  15.333  68.663  0.00  0.00    -0.337 OA
HETATM   45  C   UNL N   1      -7.818  17.644  68.635  0.00  0.00     0.074 A 
HETATM   46  C   UNL N   1      -9.338  14.301  68.455  0.00  0.00     0.199 C 
HETATM   47  C   UNL N   1      -8.003  18.936  68.143  0.00  0.00     0.071 A 
HETATM   48  C   UNL N   1      -8.937  19.170  67.125  0.00  0.00     0.074 A 
BRANCH  46  49
HETATM   49  C   UNL N   1     -10.615  14.508  69.296  0.00  0.00    -0.023 A 
HETATM   50  C   UNL N   1     -11.778  13.735  69.080  0.00  0.00     0.013 A 
HETATM   51  C   UNL N   1     -12.909  13.905  69.878  0.00  0.00     0.040 A 
HETATM   52  C   UNL N   1     -12.917  14.852  70.903  0.00  0.00     0.098 A 
HETATM   53  C   UNL N   1     -11.782  15.649  71.121  0.00  0.00     0.099 A 
HETATM   54  C   UNL N   1     -10.641  15.481  70.316  0.00  0.00     0.049 A 
BRANCH  52  55
HETATM   55  O   UNL N   1     -14.021  14.982  71.669  0.00  0.00    -0.358 OA
HETATM   56  H   UNL N   1     -14.518  14.218  71.996  0.00  0.00     0.218 HD
ENDBRANCH  52  55
BRANCH  53  57
HETATM   57  O   UNL N   1     -11.786  16.573  72.106  0.00  0.00    -0.358 OA
HETATM   58  H   UNL N   1     -11.844  16.324  73.040  0.00  0.00     0.218 HD
ENDBRANCH  53  57
ENDBRANCH  46  49
BRANCH  47  59
HETATM   59  O   UNL N   1      -7.284  19.954  68.659  0.00  0.00    -0.361 OA
HETATM   60  H   UNL N   1      -6.315  19.950  68.646  0.00  0.00     0.217 HD
ENDBRANCH  47  59
BRANCH  43  61
HETATM   61  O   UNL N   1     -10.550  18.414  65.584  0.00  0.00    -0.360 OA
HETATM   62  H   UNL N   1     -11.282  17.855  65.306  0.00  0.00     0.217 HD
ENDBRANCH  43  61
ENDBRANCH  37  38
ENDBRANCH   3  37
BRANCH   4  63
HETATM   63  O   UNL N   1     -10.962  13.347  63.850  0.00  0.00    -0.388 OA
HETATM   64  H   UNL N   1     -10.209  13.959  64.056  0.00  0.00     0.210 HD
ENDBRANCH   4  63
TORSDOF 20
ENDMDL
MODEL 5
REMARK VINA RESULT:      -8.4      1.413      4.040
REMARK  20 active torsions:
REMARK  status: ('A' for Active; 'I' for Inactive)
REMARK    1  A    between atoms: C_2  and  O_3 
REMARK    2  A    between atoms: O_3  and  C_4 
REMARK    3  A    between atoms: C_4  and  C_5 
REMARK    4  A    between atoms: C_7  and  O_8 
REMARK    5  A    between atoms: O_8  and  C_9 
REMARK    6  A    between atoms: C_10  and  C_22 
REMARK    7  A    between atoms: C_16  and  O_17 
REMARK    8  A    between atoms: C_19  and  O_20 
REMARK    9  A    between atoms: C_24  and  O_25 
REMARK   10  A    between atoms: C_26  and  O_27 
REMARK   11  A    between atoms: C_30  and  O_31 
REMARK   12  A    between atoms: C_32  and  O_33 
REMARK   13  A    between atoms: C_34  and  O_35 
REMARK   14  A    between atoms: C_36  and  O_37 
REMARK   15  A    between atoms: O_37  and  C_38 
REMARK   16  A    between atoms: C_41  and  O_42 
REMARK   17  A    between atoms: C_43  and  O_44 
REMARK   18  A    between atoms: C_45  and  O_46 
REMARK   19  A    between atoms: C_47  and  O_48 
REMARK   20  A    between atoms: C_49  and  O_50 
ROOT
HETATM    1  C   UNL N   1     -12.067  12.979  65.505  0.00  0.00     0.180 C 
HETATM    2  O   UNL N   1     -11.053  12.259  66.205  0.00  0.00    -0.348 OA
HETATM    3  C   UNL N   1     -10.856  10.975  65.619  0.00  0.00     0.292 C 
HETATM    4  C   UNL N   1     -10.254  11.154  64.207  0.00  0.00     0.204 C 
HETATM    5  C   UNL N   1     -11.200  11.990  63.321  0.00  0.00     0.183 C 
HETATM    6  C   UNL N   1     -11.563  13.303  64.071  0.00  0.00     0.180 C 
ENDROOT
BRANCH   1   7
HETATM    7  C   UNL N   1     -12.396  14.255  66.308  0.00  0.00     0.205 C 
BRANCH   7   8
HETATM    8  O   UNL N   1     -11.530  14.467  67.420  0.00  0.00    -0.356 OA
BRANCH   8   9
HETATM    9  C   UNL N   1     -11.581  15.811  67.903  0.00  0.00     0.291 C 
HETATM   10  O   UNL N   1     -12.584  16.005  68.896  0.00  0.00    -0.351 OA
HETATM   11  C   UNL N   1     -12.353  15.227  70.060  0.00  0.00     0.152 C 
HETATM   12  C   UNL N   1     -11.015  15.612  70.732  0.00  0.00     0.178 C 
HETATM   13  C   UNL N   1     -13.522  15.475  71.015  0.00  0.00     0.042 C 
HETATM   14  C   UNL N   1      -9.869  15.458  69.718  0.00  0.00     0.183 C 
HETATM   15  C   UNL N   1     -10.207  16.289  68.467  0.00  0.00     0.211 C 
BRANCH  12  16
HETATM   16  O   UNL N   1     -10.790  14.801  71.857  0.00  0.00    -0.390 OA
HETATM   17  H   UNL N   1      -9.927  15.091  72.253  0.00  0.00     0.210 HD
ENDBRANCH  12  16
BRANCH  14  18
HETATM   18  O   UNL N   1      -9.700  14.100  69.394  0.00  0.00    -0.390 OA
HETATM   19  H   UNL N   1      -8.840  13.810  69.795  0.00  0.00     0.210 HD
ENDBRANCH  14  18
BRANCH  15  20
HETATM   20  O   UNL N   1      -9.109  16.204  67.574  0.00  0.00    -0.346 OA
BRANCH  20  21
HETATM   21  C   UNL N   1      -8.519  17.428  67.147  0.00  0.00     0.291 C 
HETATM   22  C   UNL N   1      -9.532  18.548  66.709  0.00  0.00     0.204 C 
HETATM   23  C   UNL N   1      -8.781  19.872  66.413  0.00  0.00     0.182 C 
HETATM   24  C   UNL N   1      -7.903  20.228  67.622  0.00  0.00     0.173 C 
HETATM   25  C   UNL N   1      -7.005  19.035  67.994  0.00  0.00     0.205 C 
HETATM   26  O   UNL N   1      -7.788  17.891  68.278  0.00  0.00    -0.356 OA
BRANCH  22  27
HETATM   27  O   UNL N   1     -10.332  18.205  65.605  0.00  0.00    -0.388 OA
HETATM   28  H   UNL N   1     -11.282  18.293  65.869  0.00  0.00     0.210 HD
ENDBRANCH  22  27
BRANCH  23  29
HETATM   29  O   UNL N   1      -8.026  19.807  65.221  0.00  0.00    -0.390 OA
HETATM   30  H   UNL N   1      -8.317  19.028  64.684  0.00  0.00     0.210 HD
ENDBRANCH  23  29
BRANCH  24  31
HETATM   31  O   UNL N   1      -7.157  21.397  67.394  0.00  0.00    -0.391 OA
HETATM   32  H   UNL N   1      -7.684  21.978  66.784  0.00  0.00     0.210 HD
ENDBRANCH  24  31
ENDBRANCH  20  21
ENDBRANCH  15  20
ENDBRANCH   8   9
ENDBRANCH   7   8
ENDBRANCH   1   7
BRANCH   6  33
HETATM   33  O   UNL N   1     -12.464  14.110  63.351  0.00  0.00    -0.390 OA
HETATM   34  H   UNL N   1     -12.927  14.718  63.979  0.00  0.00     0.210 HD
ENDBRANCH   6  33
BRANCH   5  35
HETATM   35  O   UNL N   1     -12.339  11.243  62.942  0.00  0.00    -0.390 OA
HETATM   36  H   UNL N   1     -12.313  11.055  61.972  0.00  0.00     0.210 HD
ENDBRANCH   5  35
BRANCH   3  37
HETATM   37  O   UNL N   1      -9.950  10.187  66.383  0.00  0.00    -0.343 OA
BRANCH  37  38
HETATM   38  C   UNL N   1     -10.440   9.873  67.679  0.00  0.00     0.233 C 
HETATM   39  C   UNL N   1     -10.329   8.410  68.067  0.00  0.00     0.196 C 
HETATM   40  C   UNL N   1     -10.675   8.061  69.469  0.00  0.00     0.079 A 
HETATM   41  O   UNL N   1      -9.900   7.576  67.286  0.00  0.00    -0.289 OA
HETATM   42  C   UNL N   1     -10.690   9.135  70.392  0.00  0.00     0.089 A 
HETATM   43  C   UNL N   1     -10.969   6.747  69.925  0.00  0.00     0.085 A 
HETATM   44  O   UNL N   1     -10.339  10.395  69.991  0.00  0.00    -0.337 OA
HETATM   45  C   UNL N   1     -11.021   8.907  71.730  0.00  0.00     0.074 A 
HETATM   46  C   UNL N   1      -9.680  10.652  68.784  0.00  0.00     0.199 C 
HETATM   47  C   UNL N   1     -11.314   7.618  72.173  0.00  0.00     0.071 A 
HETATM   48  C   UNL N   1     -11.283   6.544  71.273  0.00  0.00     0.074 A 
BRANCH  46  49
HETATM   49  C   UNL N   1      -8.187  10.270  68.865  0.00  0.00    -0.023 A 
HETATM   50  C   UNL N   1      -7.597   9.842  70.076  0.00  0.00     0.013 A 
HETATM   51  C   UNL N   1      -6.256   9.458  70.121  0.00  0.00     0.040 A 
HETATM   52  C   UNL N   1      -5.468   9.498  68.971  0.00  0.00     0.098 A 
HETATM   53  C   UNL N   1      -6.026   9.944  67.761  0.00  0.00     0.099 A 
HETATM   54  C   UNL N   1      -7.376  10.333  67.714  0.00  0.00     0.049 A 
BRANCH  52  55
HETATM   55  O   UNL N   1      -4.179   9.105  69.044  0.00  0.00    -0.358 OA
HETATM   56  H   UNL N   1      -3.552   9.499  69.666  0.00  0.00     0.218 HD
ENDBRANCH  52  55
BRANCH  53  57
HETATM   57  O   UNL N   1      -5.267   9.992  66.646  0.00  0.00    -0.358 OA
HETATM   58  H   UNL N   1      -5.624  10.288  65.797  0.00  0.00     0.218 HD
ENDBRANCH  53  57
ENDBRANCH  46  49
BRANCH  47  59
HETATM   59  O   UNL N   1     -11.620   7.413  73.470  0.00  0.00    -0.361 OA
HETATM   60  H   UNL N   1     -11.864   6.537  73.804  0.00  0.00     0.217 HD
ENDBRANCH  47  59
BRANCH  43  61
HETATM   61  O   UNL N   1     -10.983   5.669  69.107  0.00  0.00    -0.360 OA
HETATM   62  H   UNL N   1     -11.091   4.758  69.397  0.00  0.00     0.217 HD
ENDBRANCH  43  61
ENDBRANCH  37  38
ENDBRANCH   3  37
BRANCH   4  63
HETATM   63  O   UNL N   1      -9.949   9.922  63.601  0.00  0.00    -0.388 OA
HETATM   64  H   UNL N   1      -9.003   9.957  63.301  0.00  0.00     0.210 HD
ENDBRANCH   4  63
TORSDOF 20
ENDMDL
MODEL 6
REMARK VINA RESULT:      -8.2      3.973      7.898
REMARK  20 active torsions:
REMARK  status: ('A' for Active; 'I' for Inactive)
REMARK    1  A    between atoms: C_2  and  O_3 
REMARK    2  A    between atoms: O_3  and  C_4 
REMARK    3  A    between atoms: C_4  and  C_5 
REMARK    4  A    between atoms: C_7  and  O_8 
REMARK    5  A    between atoms: O_8  and  C_9 
REMARK    6  A    between atoms: C_10  and  C_22 
REMARK    7  A    between atoms: C_16  and  O_17 
REMARK    8  A    between atoms: C_19  and  O_20 
REMARK    9  A    between atoms: C_24  and  O_25 
REMARK   10  A    between atoms: C_26  and  O_27 
REMARK   11  A    between atoms: C_30  and  O_31 
REMARK   12  A    between atoms: C_32  and  O_33 
REMARK   13  A    between atoms: C_34  and  O_35 
REMARK   14  A    between atoms: C_36  and  O_37 
REMARK   15  A    between atoms: O_37  and  C_38 
REMARK   16  A    between atoms: C_41  and  O_42 
REMARK   17  A    between atoms: C_43  and  O_44 
REMARK   18  A    between atoms: C_45  and  O_46 
REMARK   19  A    between atoms: C_47  and  O_48 
REMARK   20  A    between atoms: C_49  and  O_50 
ROOT
HETATM    1  C   UNL N   1      -7.287  17.755  67.052  0.00  0.00     0.180 C 
HETATM    2  O   UNL N   1      -8.005  16.528  67.170  0.00  0.00    -0.348 OA
HETATM    3  C   UNL N   1      -8.810  16.529  68.346  0.00  0.00     0.292 C 
HETATM    4  C   UNL N   1      -9.930  17.582  68.188  0.00  0.00     0.204 C 
HETATM    5  C   UNL N   1      -9.324  18.984  67.971  0.00  0.00     0.183 C 
HETATM    6  C   UNL N   1      -8.296  18.913  66.807  0.00  0.00     0.180 C 
ENDROOT
BRANCH   1   7
HETATM    7  C   UNL N   1      -6.272  17.614  65.899  0.00  0.00     0.205 C 
BRANCH   7   8
HETATM    8  O   UNL N   1      -5.581  18.825  65.597  0.00  0.00    -0.356 OA
BRANCH   8   9
HETATM    9  C   UNL N   1      -4.267  18.856  66.156  0.00  0.00     0.291 C 
HETATM   10  O   UNL N   1      -3.243  18.762  65.171  0.00  0.00    -0.351 OA
HETATM   11  C   UNL N   1      -3.260  19.854  64.263  0.00  0.00     0.152 C 
HETATM   12  C   UNL N   1      -3.017  21.193  64.998  0.00  0.00     0.178 C 
HETATM   13  C   UNL N   1      -2.163  19.604  63.227  0.00  0.00     0.042 C 
HETATM   14  C   UNL N   1      -4.068  21.368  66.106  0.00  0.00     0.183 C 
HETATM   15  C   UNL N   1      -4.024  20.132  67.023  0.00  0.00     0.211 C 
BRANCH  12  16
HETATM   16  O   UNL N   1      -3.079  22.260  64.086  0.00  0.00    -0.390 OA
HETATM   17  H   UNL N   1      -2.510  22.012  63.312  0.00  0.00     0.210 HD
ENDBRANCH  12  16
BRANCH  14  18
HETATM   18  O   UNL N   1      -5.342  21.529  65.533  0.00  0.00    -0.390 OA
HETATM   19  H   UNL N   1      -5.840  22.168  66.107  0.00  0.00     0.210 HD
ENDBRANCH  14  18
BRANCH  15  20
HETATM   20  O   UNL N   1      -4.939  20.341  68.085  0.00  0.00    -0.346 OA
BRANCH  20  21
HETATM   21  C   UNL N   1      -4.424  20.904  69.288  0.00  0.00     0.291 C 
HETATM   22  C   UNL N   1      -4.959  20.257  70.618  0.00  0.00     0.204 C 
HETATM   23  C   UNL N   1      -4.216  20.849  71.845  0.00  0.00     0.182 C 
HETATM   24  C   UNL N   1      -2.703  20.716  71.621  0.00  0.00     0.173 C 
HETATM   25  C   UNL N   1      -2.311  21.325  70.263  0.00  0.00     0.205 C 
HETATM   26  O   UNL N   1      -3.018  20.694  69.212  0.00  0.00    -0.356 OA
BRANCH  22  27
HETATM   27  O   UNL N   1      -6.347  20.382  70.804  0.00  0.00    -0.388 OA
HETATM   28  H   UNL N   1      -6.766  20.550  69.922  0.00  0.00     0.210 HD
ENDBRANCH  22  27
BRANCH  23  29
HETATM   29  O   UNL N   1      -4.591  22.185  72.106  0.00  0.00    -0.390 OA
HETATM   30  H   UNL N   1      -3.831  22.671  72.512  0.00  0.00     0.210 HD
ENDBRANCH  23  29
BRANCH  24  31
HETATM   31  O   UNL N   1      -1.972  21.280  72.681  0.00  0.00    -0.391 OA
HETATM   32  H   UNL N   1      -2.496  21.149  73.515  0.00  0.00     0.210 HD
ENDBRANCH  24  31
ENDBRANCH  20  21
ENDBRANCH  15  20
ENDBRANCH   8   9
ENDBRANCH   7   8
ENDBRANCH   1   7
BRANCH   6  33
HETATM   33  O   UNL N   1      -7.657  20.145  66.569  0.00  0.00    -0.390 OA
HETATM   34  H   UNL N   1      -8.224  20.877  66.918  0.00  0.00     0.210 HD
ENDBRANCH   6  33
BRANCH   5  35
HETATM   35  O   UNL N   1      -8.764  19.490  69.166  0.00  0.00    -0.390 OA
HETATM   36  H   UNL N   1      -8.095  20.187  68.958  0.00  0.00     0.210 HD
ENDBRANCH   5  35
BRANCH   3  37
HETATM   37  O   UNL N   1      -9.426  15.264  68.557  0.00  0.00    -0.343 OA
BRANCH  37  38
HETATM   38  C   UNL N   1     -10.084  14.765  67.402  0.00  0.00     0.233 C 
HETATM   39  C   UNL N   1      -9.528  13.459  66.863  0.00  0.00     0.196 C 
HETATM   40  C   UNL N   1     -10.283  12.814  65.758  0.00  0.00     0.079 A 
HETATM   41  O   UNL N   1      -8.552  12.928  67.368  0.00  0.00    -0.289 OA
HETATM   42  C   UNL N   1     -11.621  13.247  65.584  0.00  0.00     0.089 A 
HETATM   43  C   UNL N   1      -9.760  11.807  64.902  0.00  0.00     0.085 A 
HETATM   44  O   UNL N   1     -12.168  14.162  66.441  0.00  0.00    -0.337 OA
HETATM   45  C   UNL N   1     -12.404  12.711  64.559  0.00  0.00     0.074 A 
HETATM   46  C   UNL N   1     -11.588  14.493  67.670  0.00  0.00     0.199 C 
HETATM   47  C   UNL N   1     -11.886  11.727  63.717  0.00  0.00     0.071 A 
HETATM   48  C   UNL N   1     -10.571  11.276  63.894  0.00  0.00     0.074 A 
BRANCH  46  49
HETATM   49  C   UNL N   1     -11.816  13.383  68.718  0.00  0.00    -0.023 A 
HETATM   50  C   UNL N   1     -12.177  13.686  70.051  0.00  0.00     0.013 A 
HETATM   51  C   UNL N   1     -12.423  12.669  70.974  0.00  0.00     0.040 A 
HETATM   52  C   UNL N   1     -12.307  11.330  70.600  0.00  0.00     0.098 A 
HETATM   53  C   UNL N   1     -11.925  11.005  69.288  0.00  0.00     0.099 A 
HETATM   54  C   UNL N   1     -11.675  12.028  68.357  0.00  0.00     0.049 A 
BRANCH  52  55
HETATM   55  O   UNL N   1     -12.567  10.369  71.512  0.00  0.00    -0.358 OA
HETATM   56  H   UNL N   1     -11.942   9.656  71.706  0.00  0.00     0.218 HD
ENDBRANCH  52  55
BRANCH  53  57
HETATM   57  O   UNL N   1     -11.804   9.711  68.923  0.00  0.00    -0.358 OA
HETATM   58  H   UNL N   1     -12.450   9.042  69.190  0.00  0.00     0.218 HD
ENDBRANCH  53  57
ENDBRANCH  46  49
BRANCH  47  59
HETATM   59  O   UNL N   1     -12.660  11.211  62.741  0.00  0.00    -0.361 OA
HETATM   60  H   UNL N   1     -13.619  11.350  62.725  0.00  0.00     0.217 HD
ENDBRANCH  47  59
BRANCH  43  61
HETATM   61  O   UNL N   1      -8.492  11.345  64.999  0.00  0.00    -0.360 OA
HETATM   62  H   UNL N   1      -7.803  11.733  65.549  0.00  0.00     0.217 HD
ENDBRANCH  43  61
ENDBRANCH  37  38
ENDBRANCH   3  37
BRANCH   4  63
HETATM   63  O   UNL N   1     -10.819  17.577  69.277  0.00  0.00    -0.388 OA
HETATM   64  H   UNL N   1     -11.510  16.886  69.102  0.00  0.00     0.210 HD
ENDBRANCH   4  63
TORSDOF 20
ENDMDL
MODEL 7
REMARK VINA RESULT:      -8.2      3.486      7.122
REMARK  20 active torsions:
REMARK  status: ('A' for Active; 'I' for Inactive)
REMARK    1  A    between atoms: C_2  and  O_3 
REMARK    2  A    between atoms: O_3  and  C_4 
REMARK    3  A    between atoms: C_4  and  C_5 
REMARK    4  A    between atoms: C_7  and  O_8 
REMARK    5  A    between atoms: O_8  and  C_9 
REMARK    6  A    between atoms: C_10  and  C_22 
REMARK    7  A    between atoms: C_16  and  O_17 
REMARK    8  A    between atoms: C_19  and  O_20 
REMARK    9  A    between atoms: C_24  and  O_25 
REMARK   10  A    between atoms: C_26  and  O_27 
REMARK   11  A    between atoms: C_30  and  O_31 
REMARK   12  A    between atoms: C_32  and  O_33 
REMARK   13  A    between atoms: C_34  and  O_35 
REMARK   14  A    between atoms: C_36  and  O_37 
REMARK   15  A    between atoms: O_37  and  C_38 
REMARK   16  A    between atoms: C_41  and  O_42 
REMARK   17  A    between atoms: C_43  and  O_44 
REMARK   18  A    between atoms: C_45  and  O_46 
REMARK   19  A    between atoms: C_47  and  O_48 
REMARK   20  A    between atoms: C_49  and  O_50 
ROOT
HETATM    1  C   UNL N   1      -7.762  18.369  66.333  0.00  0.00     0.180 C 
HETATM    2  O   UNL N   1      -8.591  17.293  65.897  0.00  0.00    -0.348 OA
HETATM    3  C   UNL N   1      -9.305  16.733  66.996  0.00  0.00     0.292 C 
HETATM    4  C   UNL N   1     -10.321  17.774  67.519  0.00  0.00     0.204 C 
HETATM    5  C   UNL N   1      -9.591  19.056  67.972  0.00  0.00     0.183 C 
HETATM    6  C   UNL N   1      -8.662  19.538  66.823  0.00  0.00     0.180 C 
ENDROOT
BRANCH   1   7
HETATM    7  C   UNL N   1      -6.852  18.786  65.160  0.00  0.00     0.205 C 
BRANCH   7   8
HETATM    8  O   UNL N   1      -5.980  19.871  65.473  0.00  0.00    -0.356 OA
BRANCH   8   9
HETATM    9  C   UNL N   1      -4.672  19.430  65.841  0.00  0.00     0.291 C 
HETATM   10  O   UNL N   1      -3.667  19.853  64.925  0.00  0.00    -0.351 OA
HETATM   11  C   UNL N   1      -3.551  21.266  64.860  0.00  0.00     0.152 C 
HETATM   12  C   UNL N   1      -3.147  21.856  66.231  0.00  0.00     0.178 C 
HETATM   13  C   UNL N   1      -2.492  21.590  63.805  0.00  0.00     0.042 C 
HETATM   14  C   UNL N   1      -4.170  21.426  67.295  0.00  0.00     0.183 C 
HETATM   15  C   UNL N   1      -4.277  19.890  67.279  0.00  0.00     0.211 C 
BRANCH  12  16
HETATM   16  O   UNL N   1      -3.080  23.258  66.151  0.00  0.00    -0.390 OA
HETATM   17  H   UNL N   1      -2.138  23.489  65.939  0.00  0.00     0.210 HD
ENDBRANCH  12  16
BRANCH  14  18
HETATM   18  O   UNL N   1      -5.415  22.024  67.029  0.00  0.00    -0.390 OA
HETATM   19  H   UNL N   1      -6.073  21.610  67.646  0.00  0.00     0.210 HD
ENDBRANCH  14  18
BRANCH  15  20
HETATM   20  O   UNL N   1      -5.160  19.501  68.318  0.00  0.00    -0.346 OA
BRANCH  20  21
HETATM   21  C   UNL N   1      -4.667  18.575  69.281  0.00  0.00     0.291 C 
HETATM   22  C   UNL N   1      -5.294  17.135  69.215  0.00  0.00     0.204 C 
HETATM   23  C   UNL N   1      -4.573  16.184  70.205  0.00  0.00     0.182 C 
HETATM   24  C   UNL N   1      -3.061  16.245  69.943  0.00  0.00     0.173 C 
HETATM   25  C   UNL N   1      -2.577  17.706  69.969  0.00  0.00     0.205 C 
HETATM   26  O   UNL N   1      -3.272  18.478  69.008  0.00  0.00    -0.356 OA
BRANCH  22  27
HETATM   27  O   UNL N   1      -6.679  17.096  69.451  0.00  0.00    -0.388 OA
HETATM   28  H   UNL N   1      -7.063  17.975  69.202  0.00  0.00     0.210 HD
ENDBRANCH  22  27
BRANCH  23  29
HETATM   29  O   UNL N   1      -4.882  16.476  71.552  0.00  0.00    -0.390 OA
HETATM   30  H   UNL N   1      -5.265  17.386  71.617  0.00  0.00     0.210 HD
ENDBRANCH  23  29
BRANCH  24  31
HETATM   31  O   UNL N   1      -2.346  15.438  70.845  0.00  0.00    -0.391 OA
HETATM   32  H   UNL N   1      -2.391  15.870  71.738  0.00  0.00     0.210 HD
ENDBRANCH  24  31
ENDBRANCH  20  21
ENDBRANCH  15  20
ENDBRANCH   8   9
ENDBRANCH   7   8
ENDBRANCH   1   7
BRANCH   6  33
HETATM   33  O   UNL N   1      -7.919  20.684  67.168  0.00  0.00    -0.390 OA
HETATM   34  H   UNL N   1      -8.019  20.854  68.138  0.00  0.00     0.210 HD
ENDBRANCH   6  33
BRANCH   5  35
HETATM   35  O   UNL N   1      -8.898  18.849  69.186  0.00  0.00    -0.390 OA
HETATM   36  H   UNL N   1      -7.954  18.623  69.002  0.00  0.00     0.210 HD
ENDBRANCH   5  35
BRANCH   3  37
HETATM   37  O   UNL N   1     -10.030  15.572  66.608  0.00  0.00    -0.343 OA
BRANCH  37  38
HETATM   38  C   UNL N   1      -9.697  14.423  67.374  0.00  0.00     0.233 C 
HETATM   39  C   UNL N   1     -10.872  13.743  68.052  0.00  0.00     0.196 C 
HETATM   40  C   UNL N   1     -10.598  12.448  68.727  0.00  0.00     0.079 A 
HETATM   41  O   UNL N   1     -12.001  14.200  67.976  0.00  0.00    -0.289 OA
HETATM   42  C   UNL N   1      -9.401  11.791  68.350  0.00  0.00     0.089 A 
HETATM   43  C   UNL N   1     -11.451  11.843  69.690  0.00  0.00     0.085 A 
HETATM   44  O   UNL N   1      -8.602  12.318  67.373  0.00  0.00    -0.337 OA
HETATM   45  C   UNL N   1      -9.050  10.577  68.944  0.00  0.00     0.074 A 
HETATM   46  C   UNL N   1      -9.031  13.326  66.503  0.00  0.00     0.199 C 
HETATM   47  C   UNL N   1      -9.886   9.988  69.893  0.00  0.00     0.071 A 
HETATM   48  C   UNL N   1     -11.083  10.619  70.258  0.00  0.00     0.074 A 
BRANCH  46  49
HETATM   49  C   UNL N   1      -9.978  12.769  65.419  0.00  0.00    -0.023 A 
HETATM   50  C   UNL N   1     -10.000  11.394  65.091  0.00  0.00     0.013 A 
HETATM   51  C   UNL N   1     -10.894  10.901  64.139  0.00  0.00     0.040 A 
HETATM   52  C   UNL N   1     -11.778  11.759  63.485  0.00  0.00     0.098 A 
HETATM   53  C   UNL N   1     -11.756  13.133  63.776  0.00  0.00     0.099 A 
HETATM   54  C   UNL N   1     -10.855  13.632  64.733  0.00  0.00     0.049 A 
BRANCH  52  55
HETATM   55  O   UNL N   1     -12.641  11.248  62.581  0.00  0.00    -0.358 OA
HETATM   56  H   UNL N   1     -13.473  11.686  62.355  0.00  0.00     0.218 HD
ENDBRANCH  52  55
BRANCH  53  57
HETATM   57  O   UNL N   1     -12.603  13.969  63.140  0.00  0.00    -0.358 OA
HETATM   58  H   UNL N   1     -13.214  13.657  62.458  0.00  0.00     0.218 HD
ENDBRANCH  53  57
ENDBRANCH  46  49
BRANCH  47  59
HETATM   59  O   UNL N   1      -9.538   8.809  70.447  0.00  0.00    -0.361 OA
HETATM   60  H   UNL N   1      -8.888   8.223  70.031  0.00  0.00     0.217 HD
ENDBRANCH  47  59
BRANCH  43  61
HETATM   61  O   UNL N   1     -12.607  12.409  70.109  0.00  0.00    -0.360 OA
HETATM   62  H   UNL N   1     -12.912  13.288  69.861  0.00  0.00     0.217 HD
ENDBRANCH  43  61
ENDBRANCH  37  38
ENDBRANCH   3  37
BRANCH   4  63
HETATM   63  O   UNL N   1     -11.125  17.257  68.550  0.00  0.00    -0.388 OA
HETATM   64  H   UNL N   1     -11.093  17.896  69.309  0.00  0.00     0.210 HD
ENDBRANCH   4  63
TORSDOF 20
ENDMDL
MODEL 8
REMARK VINA RESULT:      -8.2      3.226      9.567
REMARK  20 active torsions:
REMARK  status: ('A' for Active; 'I' for Inactive)
REMARK    1  A    between atoms: C_2  and  O_3 
REMARK    2  A    between atoms: O_3  and  C_4 
REMARK    3  A    between atoms: C_4  and  C_5 
REMARK    4  A    between atoms: C_7  and  O_8 
REMARK    5  A    between atoms: O_8  and  C_9 
REMARK    6  A    between atoms: C_10  and  C_22 
REMARK    7  A    between atoms: C_16  and  O_17 
REMARK    8  A    between atoms: C_19  and  O_20 
REMARK    9  A    between atoms: C_24  and  O_25 
REMARK   10  A    between atoms: C_26  and  O_27 
REMARK   11  A    between atoms: C_30  and  O_31 
REMARK   12  A    between atoms: C_32  and  O_33 
REMARK   13  A    between atoms: C_34  and  O_35 
REMARK   14  A    between atoms: C_36  and  O_37 
REMARK   15  A    between atoms: O_37  and  C_38 
REMARK   16  A    between atoms: C_41  and  O_42 
REMARK   17  A    between atoms: C_43  and  O_44 
REMARK   18  A    between atoms: C_45  and  O_46 
REMARK   19  A    between atoms: C_47  and  O_48 
REMARK   20  A    between atoms: C_49  and  O_50 
ROOT
HETATM    1  C   UNL N   1      -8.848  14.138  68.376  0.00  0.00     0.180 C 
HETATM    2  O   UNL N   1      -8.057  15.305  68.595  0.00  0.00    -0.348 OA
HETATM    3  C   UNL N   1      -8.799  16.480  68.278  0.00  0.00     0.292 C 
HETATM    4  C   UNL N   1      -9.952  16.636  69.296  0.00  0.00     0.204 C 
HETATM    5  C   UNL N   1     -10.881  15.406  69.249  0.00  0.00     0.183 C 
HETATM    6  C   UNL N   1     -10.020  14.119  69.397  0.00  0.00     0.180 C 
ENDROOT
BRANCH   1   7
HETATM    7  C   UNL N   1      -7.935  12.902  68.515  0.00  0.00     0.205 C 
BRANCH   7   8
HETATM    8  O   UNL N   1      -8.628  11.664  68.364  0.00  0.00    -0.356 OA
BRANCH   8   9
HETATM    9  C   UNL N   1      -8.647  11.211  67.009  0.00  0.00     0.291 C 
HETATM   10  O   UNL N   1      -7.768  10.115  66.778  0.00  0.00    -0.351 OA
HETATM   11  C   UNL N   1      -8.122   8.966  67.533  0.00  0.00     0.152 C 
HETATM   12  C   UNL N   1      -9.533   8.462  67.150  0.00  0.00     0.178 C 
HETATM   13  C   UNL N   1      -7.074   7.890  67.246  0.00  0.00     0.042 C 
HETATM   14  C   UNL N   1     -10.552   9.597  67.344  0.00  0.00     0.183 C 
HETATM   15  C   UNL N   1     -10.082  10.821  66.537  0.00  0.00     0.211 C 
BRANCH  12  16
HETATM   16  O   UNL N   1      -9.877   7.351  67.938  0.00  0.00    -0.390 OA
HETATM   17  H   UNL N   1     -10.842   7.440  68.156  0.00  0.00     0.210 HD
ENDBRANCH  12  16
BRANCH  14  18
HETATM   18  O   UNL N   1     -10.668   9.905  68.711  0.00  0.00    -0.390 OA
HETATM   19  H   UNL N   1     -10.592  10.891  68.794  0.00  0.00     0.210 HD
ENDBRANCH  14  18
BRANCH  15  20
HETATM   20  O   UNL N   1     -11.069  11.832  66.658  0.00  0.00    -0.346 OA
BRANCH  20  21
HETATM   21  C   UNL N   1     -11.174  12.771  65.592  0.00  0.00     0.291 C 
HETATM   22  C   UNL N   1     -12.628  13.289  65.291  0.00  0.00     0.204 C 
HETATM   23  C   UNL N   1     -12.592  14.412  64.221  0.00  0.00     0.182 C 
HETATM   24  C   UNL N   1     -11.598  15.494  64.668  0.00  0.00     0.173 C 
HETATM   25  C   UNL N   1     -10.235  14.859  64.996  0.00  0.00     0.205 C 
HETATM   26  O   UNL N   1     -10.373  13.875  66.004  0.00  0.00    -0.356 OA
BRANCH  22  27
HETATM   27  O   UNL N   1     -13.527  12.286  64.888  0.00  0.00    -0.388 OA
HETATM   28  H   UNL N   1     -13.430  11.515  65.504  0.00  0.00     0.210 HD
ENDBRANCH  22  27
BRANCH  23  29
HETATM   29  O   UNL N   1     -12.283  13.918  62.934  0.00  0.00    -0.390 OA
HETATM   30  H   UNL N   1     -13.063  14.034  62.336  0.00  0.00     0.210 HD
ENDBRANCH  23  29
BRANCH  24  31
HETATM   31  O   UNL N   1     -11.485  16.519  63.713  0.00  0.00    -0.391 OA
HETATM   32  H   UNL N   1     -11.392  17.379  64.201  0.00  0.00     0.210 HD
ENDBRANCH  24  31
ENDBRANCH  20  21
ENDBRANCH  15  20
ENDBRANCH   8   9
ENDBRANCH   7   8
ENDBRANCH   1   7
BRANCH   6  33
HETATM   33  O   UNL N   1     -10.786  12.940  69.319  0.00  0.00    -0.390 OA
HETATM   34  H   UNL N   1     -10.775  12.488  70.199  0.00  0.00     0.210 HD
ENDBRANCH   6  33
BRANCH   5  35
HETATM   35  O   UNL N   1     -11.670  15.405  68.076  0.00  0.00    -0.390 OA
HETATM   36  H   UNL N   1     -11.704  16.314  67.690  0.00  0.00     0.210 HD
ENDBRANCH   5  35
BRANCH   3  37
HETATM   37  O   UNL N   1      -7.987  17.646  68.356  0.00  0.00    -0.343 OA
BRANCH  37  38
HETATM   38  C   UNL N   1      -7.039  17.737  67.302  0.00  0.00     0.233 C 
HETATM   39  C   UNL N   1      -7.107  19.017  66.489  0.00  0.00     0.196 C 
HETATM   40  C   UNL N   1      -6.034  19.230  65.485  0.00  0.00     0.079 A 
HETATM   41  O   UNL N   1      -7.958  19.864  66.708  0.00  0.00    -0.289 OA
HETATM   42  C   UNL N   1      -4.865  18.446  65.646  0.00  0.00     0.089 A 
HETATM   43  C   UNL N   1      -6.105  20.159  64.412  0.00  0.00     0.085 A 
HETATM   44  O   UNL N   1      -4.745  17.598  66.713  0.00  0.00    -0.337 OA
HETATM   45  C   UNL N   1      -3.809  18.564  64.740  0.00  0.00     0.074 A 
HETATM   46  C   UNL N   1      -5.583  17.661  67.831  0.00  0.00     0.199 C 
HETATM   47  C   UNL N   1      -3.885  19.473  63.685  0.00  0.00     0.071 A 
HETATM   48  C   UNL N   1      -5.027  20.269  63.527  0.00  0.00     0.074 A 
BRANCH  46  49
HETATM   49  C   UNL N   1      -5.217  18.850  68.744  0.00  0.00    -0.023 A 
HETATM   50  C   UNL N   1      -4.073  19.645  68.502  0.00  0.00     0.013 A 
HETATM   51  C   UNL N   1      -3.782  20.743  69.311  0.00  0.00     0.040 A 
HETATM   52  C   UNL N   1      -4.611  21.074  70.383  0.00  0.00     0.098 A 
HETATM   53  C   UNL N   1      -5.739  20.285  70.658  0.00  0.00     0.099 A 
HETATM   54  C   UNL N   1      -6.034  19.176  69.845  0.00  0.00     0.049 A 
BRANCH  52  55
HETATM   55  O   UNL N   1      -4.310  22.153  71.137  0.00  0.00    -0.358 OA
HETATM   56  H   UNL N   1      -4.051  23.000  70.750  0.00  0.00     0.218 HD
ENDBRANCH  52  55
BRANCH  53  57
HETATM   57  O   UNL N   1      -6.541  20.595  71.699  0.00  0.00    -0.358 OA
HETATM   58  H   UNL N   1      -7.337  21.134  71.588  0.00  0.00     0.218 HD
ENDBRANCH  53  57
ENDBRANCH  46  49
BRANCH  47  59
HETATM   59  O   UNL N   1      -2.851  19.583  62.826  0.00  0.00    -0.361 OA
HETATM   60  H   UNL N   1      -2.685  20.400  62.331  0.00  0.00     0.217 HD
ENDBRANCH  47  59
BRANCH  43  61
HETATM   61  O   UNL N   1      -7.187  20.940  64.184  0.00  0.00    -0.360 OA
HETATM   62  H   UNL N   1      -7.380  21.386  63.353  0.00  0.00     0.217 HD
ENDBRANCH  43  61
ENDBRANCH  37  38
ENDBRANCH   3  37
BRANCH   4  63
HETATM   63  O   UNL N   1     -10.675  17.826  69.098  0.00  0.00    -0.388 OA
HETATM   64  H   UNL N   1     -11.239  17.976  69.901  0.00  0.00     0.210 HD
ENDBRANCH   4  63
TORSDOF 20
ENDMDL
MODEL 9
REMARK VINA RESULT:      -8.1      3.362      7.390
REMARK  20 active torsions:
REMARK  status: ('A' for Active; 'I' for Inactive)
REMARK    1  A    between atoms: C_2  and  O_3 
REMARK    2  A    between atoms: O_3  and  C_4 
REMARK    3  A    between atoms: C_4  and  C_5 
REMARK    4  A    between atoms: C_7  and  O_8 
REMARK    5  A    between atoms: O_8  and  C_9 
REMARK    6  A    between atoms: C_10  and  C_22 
REMARK    7  A    between atoms: C_16  and  O_17 
REMARK    8  A    between atoms: C_19  and  O_20 
REMARK    9  A    between atoms: C_24  and  O_25 
REMARK   10  A    between atoms: C_26  and  O_27 
REMARK   11  A    between atoms: C_30  and  O_31 
REMARK   12  A    between atoms: C_32  and  O_33 
REMARK   13  A    between atoms: C_34  and  O_35 
REMARK   14  A    between atoms: C_36  and  O_37 
REMARK   15  A    between atoms: O_37  and  C_38 
REMARK   16  A    between atoms: C_41  and  O_42 
REMARK   17  A    between atoms: C_43  and  O_44 
REMARK   18  A    between atoms: C_45  and  O_46 
REMARK   19  A    between atoms: C_47  and  O_48 
REMARK   20  A    between atoms: C_49  and  O_50 
ROOT
HETATM    1  C   UNL N   1      -7.211  19.048  67.637  0.00  0.00     0.180 C 
HETATM    2  O   UNL N   1      -7.912  17.873  68.044  0.00  0.00    -0.348 OA
HETATM    3  C   UNL N   1      -9.261  18.186  68.382  0.00  0.00     0.292 C 
HETATM    4  C   UNL N   1     -10.012  18.622  67.103  0.00  0.00     0.204 C 
HETATM    5  C   UNL N   1      -9.333  19.857  66.476  0.00  0.00     0.183 C 
HETATM    6  C   UNL N   1      -7.816  19.564  66.301  0.00  0.00     0.180 C 
ENDROOT
BRANCH   1   7
HETATM    7  C   UNL N   1      -5.715  18.698  67.503  0.00  0.00     0.205 C 
BRANCH   7   8
HETATM    8  O   UNL N   1      -4.861  19.547  68.266  0.00  0.00    -0.356 OA
BRANCH   8   9
HETATM    9  C   UNL N   1      -3.947  18.810  69.080  0.00  0.00     0.291 C 
HETATM   10  O   UNL N   1      -2.738  19.519  69.336  0.00  0.00    -0.351 OA
HETATM   11  C   UNL N   1      -2.955  20.721  70.059  0.00  0.00     0.152 C 
HETATM   12  C   UNL N   1      -3.576  20.433  71.446  0.00  0.00     0.178 C 
HETATM   13  C   UNL N   1      -1.600  21.413  70.214  0.00  0.00     0.042 C 
HETATM   14  C   UNL N   1      -4.883  19.641  71.268  0.00  0.00     0.183 C 
HETATM   15  C   UNL N   1      -4.582  18.379  70.439  0.00  0.00     0.211 C 
BRANCH  12  16
HETATM   16  O   UNL N   1      -3.820  21.639  72.124  0.00  0.00    -0.390 OA
HETATM   17  H   UNL N   1      -4.580  22.080  71.663  0.00  0.00     0.210 HD
ENDBRANCH  12  16
BRANCH  14  18
HETATM   18  O   UNL N   1      -5.845  20.447  70.633  0.00  0.00    -0.390 OA
HETATM   19  H   UNL N   1      -5.404  20.859  69.844  0.00  0.00     0.210 HD
ENDBRANCH  14  18
BRANCH  15  20
HETATM   20  O   UNL N   1      -5.774  17.617  70.350  0.00  0.00    -0.346 OA
BRANCH  20  21
HETATM   21  C   UNL N   1      -5.686  16.229  70.657  0.00  0.00     0.291 C 
HETATM   22  C   UNL N   1      -5.137  15.317  69.501  0.00  0.00     0.204 C 
HETATM   23  C   UNL N   1      -4.946  13.862  70.003  0.00  0.00     0.182 C 
HETATM   24  C   UNL N   1      -4.088  13.883  71.277  0.00  0.00     0.173 C 
HETATM   25  C   UNL N   1      -4.689  14.857  72.305  0.00  0.00     0.205 C 
HETATM   26  O   UNL N   1      -4.788  16.159  71.760  0.00  0.00    -0.356 OA
BRANCH  22  27
HETATM   27  O   UNL N   1      -5.930  15.312  68.341  0.00  0.00    -0.388 OA
HETATM   28  H   UNL N   1      -6.706  15.910  68.491  0.00  0.00     0.210 HD
ENDBRANCH  22  27
BRANCH  23  29
HETATM   29  O   UNL N   1      -6.176  13.200  70.214  0.00  0.00    -0.390 OA
HETATM   30  H   UNL N   1      -6.877  13.862  70.436  0.00  0.00     0.210 HD
ENDBRANCH  23  29
BRANCH  24  31
HETATM   31  O   UNL N   1      -3.919  12.593  71.809  0.00  0.00    -0.391 OA
HETATM   32  H   UNL N   1      -3.917  12.672  72.799  0.00  0.00     0.210 HD
ENDBRANCH  24  31
ENDBRANCH  20  21
ENDBRANCH  15  20
ENDBRANCH   8   9
ENDBRANCH   7   8
ENDBRANCH   1   7
BRANCH   6  33
HETATM   33  O   UNL N   1      -7.107  20.660  65.774  0.00  0.00    -0.390 OA
HETATM   34  H   UNL N   1      -6.624  21.116  66.508  0.00  0.00     0.210 HD
ENDBRANCH   6  33
BRANCH   5  35
HETATM   35  O   UNL N   1      -9.581  21.020  67.240  0.00  0.00    -0.390 OA
HETATM   36  H   UNL N   1     -10.230  21.600  66.772  0.00  0.00     0.210 HD
ENDBRANCH   5  35
BRANCH   3  37
HETATM   37  O   UNL N   1      -9.938  17.057  68.922  0.00  0.00    -0.343 OA
BRANCH  37  38
HETATM   38  C   UNL N   1     -10.087  15.997  67.989  0.00  0.00     0.233 C 
HETATM   39  C   UNL N   1      -9.232  14.774  68.268  0.00  0.00     0.196 C 
HETATM   40  C   UNL N   1      -9.471  13.580  67.417  0.00  0.00     0.079 A 
HETATM   41  O   UNL N   1      -8.441  14.750  69.197  0.00  0.00    -0.289 OA
HETATM   42  C   UNL N   1     -10.703  13.553  66.717  0.00  0.00     0.089 A 
HETATM   43  C   UNL N   1      -8.570  12.490  67.282  0.00  0.00     0.085 A 
HETATM   44  O   UNL N   1     -11.617  14.556  66.888  0.00  0.00    -0.337 OA
HETATM   45  C   UNL N   1     -11.010  12.479  65.878  0.00  0.00     0.074 A 
HETATM   46  C   UNL N   1     -11.547  15.476  67.939  0.00  0.00     0.199 C 
HETATM   47  C   UNL N   1     -10.120  11.413  65.744  0.00  0.00     0.071 A 
HETATM   48  C   UNL N   1      -8.909  11.420  66.448  0.00  0.00     0.074 A 
BRANCH  46  49
HETATM   49  C   UNL N   1     -12.001  14.844  69.272  0.00  0.00    -0.023 A 
HETATM   50  C   UNL N   1     -12.450  15.637  70.353  0.00  0.00     0.013 A 
HETATM   51  C   UNL N   1     -12.898  15.046  71.535  0.00  0.00     0.040 A 
HETATM   52  C   UNL N   1     -12.902  13.658  71.676  0.00  0.00     0.098 A 
HETATM   53  C   UNL N   1     -12.437  12.851  70.626  0.00  0.00     0.099 A 
HETATM   54  C   UNL N   1     -11.983  13.444  69.435  0.00  0.00     0.049 A 
BRANCH  52  55
HETATM   55  O   UNL N   1     -13.356  13.117  72.827  0.00  0.00    -0.358 OA
HETATM   56  H   UNL N   1     -14.102  12.501  72.851  0.00  0.00     0.218 HD
ENDBRANCH  52  55
BRANCH  53  57
HETATM   57  O   UNL N   1     -12.431  11.508  70.760  0.00  0.00    -0.358 OA
HETATM   58  H   UNL N   1     -13.246  10.987  70.729  0.00  0.00     0.218 HD
ENDBRANCH  53  57
ENDBRANCH  46  49
BRANCH  47  59
HETATM   59  O   UNL N   1     -10.438  10.378  64.939  0.00  0.00    -0.361 OA
HETATM   60  H   UNL N   1     -11.188   9.795  65.132  0.00  0.00     0.217 HD
ENDBRANCH  47  59
BRANCH  43  61
HETATM   61  O   UNL N   1      -7.372  12.442  67.911  0.00  0.00    -0.360 OA
HETATM   62  H   UNL N   1      -7.107  11.764  68.541  0.00  0.00     0.217 HD
ENDBRANCH  43  61
ENDBRANCH  37  38
ENDBRANCH   3  37
BRANCH   4  63
HETATM   63  O   UNL N   1     -11.376  18.861  67.346  0.00  0.00    -0.388 OA
HETATM   64  H   UNL N   1     -11.889  18.500  66.577  0.00  0.00     0.210 HD
ENDBRANCH   4  63
TORSDOF 20
ENDMDL
