# Supplementary material for: Structure-based computational screening of 470 natural quercetin derivatives for identification of SARS-CoV-2 Mpro inhibitor
Source: PeerJ. 2023 Mar 14;11:e14915. doi: 10.7717/peerj.14915 (PMC10022500; doi:10.7717/peerj.14915)
Supplement: Supplemental Information 1 [file peerj-11-14915-s001.zip › Screening 470 Quercetin Derivates as Anticovid/Docking results/43_uff_E=2880.26_out.pdbqt]

MODEL 1
REMARK VINA RESULT:      -7.8      0.000      0.000
REMARK  12 active torsions:
REMARK  status: ('A' for Active; 'I' for Inactive)
REMARK    1  A    between atoms: O_5  and  C_46 
REMARK    2  A    between atoms: O_7  and  C_55 
REMARK       I    between atoms: N_9  and  C_28 
REMARK       I    between atoms: N_10  and  C_35 
REMARK    3  A    between atoms: N_14  and  C_33 
REMARK       I    between atoms: N_14  and  C_46 
REMARK    4  A    between atoms: N_18  and  C_38 
REMARK       I    between atoms: N_18  and  C_55 
REMARK    5  A    between atoms: C_24  and  C_26 
REMARK    6  A    between atoms: C_28  and  C_33 
REMARK    7  A    between atoms: C_30  and  C_34 
REMARK    8  A    between atoms: C_33  and  C_36 
REMARK    9  A    between atoms: C_35  and  C_38 
REMARK   10  A    between atoms: C_37  and  C_44 
REMARK   11  A    between atoms: C_38  and  C_42 
REMARK   12  A    between atoms: C_53  and  C_60 
ROOT
HETATM    1  F   UNL N   1      -9.704  12.387  66.895  0.00  0.00    -0.195 F 
HETATM    2  F   UNL N   1      -8.195  12.563  68.592  0.00  0.00    -0.195 F 
HETATM    3  C   UNL N   1     -11.882  10.928  70.466  0.00  0.00    -0.007 A 
HETATM    4  C   UNL N   1     -10.831  11.140  69.536  0.00  0.00     0.028 A 
HETATM    5  C   UNL N   1     -12.588  12.056  70.971  0.00  0.00     0.014 A 
HETATM    6  C   UNL N   1     -10.524  12.448  69.144  0.00  0.00     0.030 A 
HETATM    7  C   UNL N   1     -11.215  13.520  69.660  0.00  0.00    -0.013 A 
HETATM    8  C   UNL N   1     -12.250  13.354  70.571  0.00  0.00     0.014 A 
HETATM    9  C   UNL N   1      -9.466  12.896  68.158  0.00  0.00     0.300 A 
HETATM   10  C   UNL N   1      -9.356  16.745  67.695  0.00  0.00    -0.025 A 
HETATM   11  C   UNL N   1     -10.686  14.728  69.095  0.00  0.00    -0.013 A 
HETATM   12  C   UNL N   1      -9.691  14.393  68.206  0.00  0.00     0.030 A 
HETATM   13  C   UNL N   1      -9.022  15.381  67.481  0.00  0.00     0.026 A 
HETATM   14  C   UNL N   1     -10.362  17.065  68.643  0.00  0.00     0.013 A 
HETATM   15  C   UNL N   1     -11.041  16.052  69.334  0.00  0.00     0.014 A 
ENDROOT
BRANCH  10  16
HETATM   16  C   UNL N   1      -8.663  17.826  66.934  0.00  0.00    -0.024 A 
HETATM   17  C   UNL N   1      -7.465  17.556  66.215  0.00  0.00     0.044 A 
HETATM   18  C   UNL N   1      -6.884  18.597  65.496  0.00  0.00     0.061 A 
HETATM   19  N   UNL N   1      -5.819  18.563  64.682  0.00  0.00    -0.342 N 
HETATM   20  C   UNL N   1      -7.399  19.854  65.505  0.00  0.00     0.060 A 
HETATM   21  C   UNL N   1      -5.713  19.830  64.206  0.00  0.00     0.106 A 
HETATM   22  H   UNL N   1      -5.238  17.732  64.436  0.00  0.00     0.167 HD
HETATM   23  N   UNL N   1      -6.664  20.653  64.718  0.00  0.00    -0.342 N 
ATOM     24  HN  UNL N   1      -6.791  21.651  64.543  1.00  0.00     0.167 HD
HETATM   25  C   UNL N   1      -8.551  20.177  66.204  0.00  0.00     0.033 A 
HETATM   26  C   UNL N   1      -9.199  19.149  66.911  0.00  0.00     0.014 A 
BRANCH  21  27
HETATM   27  C   UNL N   1      -4.766  20.280  63.115  0.00  0.00     0.159 C 
HETATM   28  N   UNL N   1      -4.935  19.529  61.885  0.00  0.00    -0.334 N 
HETATM   29  C   UNL N   1      -5.602  20.353  60.891  0.00  0.00     0.088 C 
HETATM   30  C   UNL N   1      -4.242  18.371  61.607  0.00  0.00     0.244 C 
HETATM   31  C   UNL N   1      -6.408  21.323  61.750  0.00  0.00     0.032 C 
HETATM   32  C   UNL N   1      -4.544  21.310  60.328  0.00  0.00     0.026 C 
HETATM   33  C   UNL N   1      -5.212  21.682  62.617  0.00  0.00     0.018 C 
HETATM   34  C   UNL N   1      -4.219  22.190  61.551  0.00  0.00     0.009 C 
HETATM   35  O   UNL N   1      -3.510  17.894  62.461  0.00  0.00    -0.271 OA
BRANCH  30  36
HETATM   36  C   UNL N   1      -4.297  17.703  60.224  0.00  0.00     0.182 C 
BRANCH  36  37
HETATM   37  N   UNL N   1      -3.101  18.064  59.470  0.00  0.00    -0.323 N 
HETATM   38  C   UNL N   1      -3.156  18.614  58.223  0.00  0.00     0.360 C 
HETATM   39  O   UNL N   1      -4.234  18.805  57.672  0.00  0.00    -0.239 OA
HETATM   40  H   UNL N   1      -2.177  17.918  59.901  0.00  0.00     0.165 HD
BRANCH  38  41
HETATM   41  O   UNL N   1      -2.003  18.963  57.597  0.00  0.00    -0.309 OA
HETATM   42  C   UNL N   1      -0.935  18.099  57.457  0.00  0.00     0.215 C 
ENDBRANCH  38  41
ENDBRANCH  36  37
BRANCH  36  43
HETATM   43  C   UNL N   1      -4.493  16.155  60.234  0.00  0.00     0.009 C 
HETATM   44  C   UNL N   1      -5.463  15.622  59.165  0.00  0.00     0.012 C 
HETATM   45  C   UNL N   1      -3.150  15.418  60.140  0.00  0.00     0.012 C 
ENDBRANCH  36  43
ENDBRANCH  30  36
ENDBRANCH  21  27
ENDBRANCH  10  16
BRANCH   3  46
HETATM   46  C   UNL N   1     -12.249   9.555  70.921  0.00  0.00     0.059 A 
HETATM   47  N   UNL N   1     -11.594   8.418  70.605  0.00  0.00    -0.342 N 
HETATM   48  C   UNL N   1     -12.253   7.429  71.252  0.00  0.00     0.105 A 
HETATM   49  H   UNL N   1     -10.748   8.313  70.004  0.00  0.00     0.167 HD
HETATM   50  N   UNL N   1     -13.304   7.895  71.957  0.00  0.00    -0.352 N 
HETATM   51  C   UNL N   1     -13.306   9.224  71.753  0.00  0.00     0.119 A 
ATOM     52  HN  UNL N   1     -13.957   7.355  72.523  1.00  0.00     0.166 HD
BRANCH  48  53
HETATM   53  C   UNL N   1     -11.877   5.961  71.240  0.00  0.00     0.155 C 
HETATM   54  N   UNL N   1     -10.490   5.771  70.844  0.00  0.00    -0.338 N 
HETATM   55  C   UNL N   1      -9.573   5.763  71.970  0.00  0.00     0.136 C 
HETATM   56  C   UNL N   1     -10.131   5.388  69.576  0.00  0.00     0.243 C 
HETATM   57  C   UNL N   1     -10.533   5.900  73.153  0.00  0.00    -0.022 A 
HETATM   58  C   UNL N   1     -10.186   6.361  74.573  0.00  0.00     0.012 A 
HETATM   59  C   UNL N   1     -10.068   4.909  74.250  0.00  0.00     0.012 A 
HETATM   60  C   UNL N   1     -11.896   5.413  72.667  0.00  0.00     0.044 C 
HETATM   61  O   UNL N   1     -10.999   5.239  68.728  0.00  0.00    -0.271 OA
BRANCH  56  62
HETATM   62  C   UNL N   1      -8.685   5.041  69.222  0.00  0.00     0.182 C 
BRANCH  62  63
HETATM   63  N   UNL N   1      -8.671   3.736  68.569  0.00  0.00    -0.323 N 
HETATM   64  C   UNL N   1      -8.488   2.571  69.249  0.00  0.00     0.360 C 
HETATM   65  O   UNL N   1      -8.284   2.578  70.458  0.00  0.00    -0.239 OA
HETATM   66  H   UNL N   1      -8.836   3.688  67.553  0.00  0.00     0.165 HD
BRANCH  64  67
HETATM   67  O   UNL N   1      -8.541   1.392  68.576  0.00  0.00    -0.309 OA
HETATM   68  C   UNL N   1      -9.702   0.665  68.420  0.00  0.00     0.215 C 
ENDBRANCH  64  67
ENDBRANCH  62  63
BRANCH  62  69
HETATM   69  C   UNL N   1      -7.949   6.106  68.351  0.00  0.00     0.009 C 
HETATM   70  C   UNL N   1      -8.327   7.567  68.662  0.00  0.00     0.012 C 
HETATM   71  C   UNL N   1      -6.425   5.931  68.430  0.00  0.00     0.012 C 
ENDBRANCH  62  69
ENDBRANCH  56  62
ENDBRANCH  48  53
ENDBRANCH   3  46
TORSDOF 12
ENDMDL
MODEL 2
REMARK VINA RESULT:      -7.5      1.005      1.889
REMARK  12 active torsions:
REMARK  status: ('A' for Active; 'I' for Inactive)
REMARK    1  A    between atoms: O_5  and  C_46 
REMARK    2  A    between atoms: O_7  and  C_55 
REMARK       I    between atoms: N_9  and  C_28 
REMARK       I    between atoms: N_10  and  C_35 
REMARK    3  A    between atoms: N_14  and  C_33 
REMARK       I    between atoms: N_14  and  C_46 
REMARK    4  A    between atoms: N_18  and  C_38 
REMARK       I    between atoms: N_18  and  C_55 
REMARK    5  A    between atoms: C_24  and  C_26 
REMARK    6  A    between atoms: C_28  and  C_33 
REMARK    7  A    between atoms: C_30  and  C_34 
REMARK    8  A    between atoms: C_33  and  C_36 
REMARK    9  A    between atoms: C_35  and  C_38 
REMARK   10  A    between atoms: C_37  and  C_44 
REMARK   11  A    between atoms: C_38  and  C_42 
REMARK   12  A    between atoms: C_53  and  C_60 
ROOT
HETATM    1  F   UNL N   1      -9.694  12.370  66.928  0.00  0.00    -0.195 F 
HETATM    2  F   UNL N   1      -8.202  12.566  68.638  0.00  0.00    -0.195 F 
HETATM    3  C   UNL N   1     -11.893  10.913  70.488  0.00  0.00    -0.007 A 
HETATM    4  C   UNL N   1     -10.836  11.128  69.566  0.00  0.00     0.028 A 
HETATM    5  C   UNL N   1     -12.612  12.038  70.981  0.00  0.00     0.014 A 
HETATM    6  C   UNL N   1     -10.534  12.436  69.170  0.00  0.00     0.030 A 
HETATM    7  C   UNL N   1     -11.238  13.505  69.674  0.00  0.00    -0.013 A 
HETATM    8  C   UNL N   1     -12.280  13.336  70.577  0.00  0.00     0.014 A 
HETATM    9  C   UNL N   1      -9.471  12.887  68.191  0.00  0.00     0.300 A 
HETATM   10  C   UNL N   1      -9.385  16.734  67.710  0.00  0.00    -0.025 A 
HETATM   11  C   UNL N   1     -10.713  14.714  69.108  0.00  0.00    -0.013 A 
HETATM   12  C   UNL N   1      -9.708  14.383  68.230  0.00  0.00     0.030 A 
HETATM   13  C   UNL N   1      -9.040  15.372  67.505  0.00  0.00     0.026 A 
HETATM   14  C   UNL N   1     -10.403  17.052  68.647  0.00  0.00     0.013 A 
HETATM   15  C   UNL N   1     -11.080  16.036  69.337  0.00  0.00     0.014 A 
ENDROOT
BRANCH  10  16
HETATM   16  C   UNL N   1      -8.693  17.817  66.950  0.00  0.00    -0.024 A 
HETATM   17  C   UNL N   1      -7.494  17.549  66.232  0.00  0.00     0.044 A 
HETATM   18  C   UNL N   1      -6.914  18.591  65.514  0.00  0.00     0.061 A 
HETATM   19  N   UNL N   1      -5.848  18.560  64.702  0.00  0.00    -0.342 N 
HETATM   20  C   UNL N   1      -7.432  19.847  65.521  0.00  0.00     0.060 A 
HETATM   21  C   UNL N   1      -5.744  19.827  64.225  0.00  0.00     0.106 A 
HETATM   22  H   UNL N   1      -5.265  17.730  64.457  0.00  0.00     0.167 HD
HETATM   23  N   UNL N   1      -6.698  20.648  64.735  0.00  0.00    -0.342 N 
ATOM     24  HN  UNL N   1      -6.827  21.645  64.559  1.00  0.00     0.167 HD
HETATM   25  C   UNL N   1      -8.586  20.167  66.218  0.00  0.00     0.033 A 
HETATM   26  C   UNL N   1      -9.233  19.139  66.925  0.00  0.00     0.014 A 
BRANCH  21  27
HETATM   27  C   UNL N   1      -4.796  20.278  63.135  0.00  0.00     0.159 C 
HETATM   28  N   UNL N   1      -4.972  19.536  61.900  0.00  0.00    -0.334 N 
HETATM   29  C   UNL N   1      -5.637  20.372  60.913  0.00  0.00     0.088 C 
HETATM   30  C   UNL N   1      -4.287  18.376  61.613  0.00  0.00     0.244 C 
HETATM   31  C   UNL N   1      -6.435  21.340  61.781  0.00  0.00     0.032 C 
HETATM   32  C   UNL N   1      -4.573  21.326  60.355  0.00  0.00     0.026 C 
HETATM   33  C   UNL N   1      -5.235  21.687  62.648  0.00  0.00     0.018 C 
HETATM   34  C   UNL N   1      -4.241  22.196  61.583  0.00  0.00     0.009 C 
HETATM   35  O   UNL N   1      -3.556  17.889  62.463  0.00  0.00    -0.271 OA
BRANCH  30  36
HETATM   36  C   UNL N   1      -4.348  17.718  60.226  0.00  0.00     0.182 C 
BRANCH  36  37
HETATM   37  N   UNL N   1      -3.179  18.120  59.453  0.00  0.00    -0.323 N 
HETATM   38  C   UNL N   1      -3.272  18.648  58.198  0.00  0.00     0.360 C 
HETATM   39  O   UNL N   1      -4.364  18.783  57.657  0.00  0.00    -0.239 OA
HETATM   40  H   UNL N   1      -2.244  18.022  59.875  0.00  0.00     0.165 HD
BRANCH  38  41
HETATM   41  O   UNL N   1      -2.143  19.039  57.554  0.00  0.00    -0.309 OA
HETATM   42  C   UNL N   1      -2.035  20.250  56.899  0.00  0.00     0.215 C 
ENDBRANCH  38  41
ENDBRANCH  36  37
BRANCH  36  43
HETATM   43  C   UNL N   1      -4.499  16.165  60.226  0.00  0.00     0.009 C 
HETATM   44  C   UNL N   1      -5.452  15.611  59.153  0.00  0.00     0.012 C 
HETATM   45  C   UNL N   1      -3.135  15.468  60.128  0.00  0.00     0.012 C 
ENDBRANCH  36  43
ENDBRANCH  30  36
ENDBRANCH  21  27
ENDBRANCH  10  16
BRANCH   3  46
HETATM   46  C   UNL N   1     -12.253   9.539  70.947  0.00  0.00     0.059 A 
HETATM   47  N   UNL N   1     -11.599   8.403  70.627  0.00  0.00    -0.342 N 
HETATM   48  C   UNL N   1     -12.251   7.414  71.279  0.00  0.00     0.105 A 
HETATM   49  H   UNL N   1     -10.758   8.300  70.019  0.00  0.00     0.167 HD
HETATM   50  N   UNL N   1     -13.298   7.878  71.992  0.00  0.00    -0.352 N 
HETATM   51  C   UNL N   1     -13.303   9.207  71.786  0.00  0.00     0.119 A 
ATOM     52  HN  UNL N   1     -13.946   7.337  72.563  1.00  0.00     0.166 HD
BRANCH  48  53
HETATM   53  C   UNL N   1     -11.872   5.946  71.265  0.00  0.00     0.155 C 
HETATM   54  N   UNL N   1     -10.486   5.759  70.866  0.00  0.00    -0.338 N 
HETATM   55  C   UNL N   1      -9.567   5.752  71.989  0.00  0.00     0.136 C 
HETATM   56  C   UNL N   1     -10.129   5.378  69.596  0.00  0.00     0.243 C 
HETATM   57  C   UNL N   1     -10.523   5.887  73.175  0.00  0.00    -0.022 A 
HETATM   58  C   UNL N   1     -10.175   6.347  74.594  0.00  0.00     0.012 A 
HETATM   59  C   UNL N   1     -10.055   4.896  74.270  0.00  0.00     0.012 A 
HETATM   60  C   UNL N   1     -11.887   5.397  72.692  0.00  0.00     0.044 C 
HETATM   61  O   UNL N   1     -10.998   5.228  68.750  0.00  0.00    -0.271 OA
BRANCH  56  62
HETATM   62  C   UNL N   1      -8.683   5.034  69.239  0.00  0.00     0.182 C 
BRANCH  62  63
HETATM   63  N   UNL N   1      -7.926   6.277  69.139  0.00  0.00    -0.323 N 
HETATM   64  C   UNL N   1      -7.786   6.967  67.973  0.00  0.00     0.360 C 
HETATM   65  O   UNL N   1      -8.271   6.538  66.932  0.00  0.00    -0.239 OA
HETATM   66  H   UNL N   1      -7.499   6.669  69.992  0.00  0.00     0.165 HD
BRANCH  64  67
HETATM   67  O   UNL N   1      -7.108   8.144  67.974  0.00  0.00    -0.309 OA
HETATM   68  C   UNL N   1      -7.733   9.373  67.934  0.00  0.00     0.215 C 
ENDBRANCH  64  67
ENDBRANCH  62  63
BRANCH  62  69
HETATM   69  C   UNL N   1      -7.986   4.035  70.213  0.00  0.00     0.009 C 
HETATM   70  C   UNL N   1      -8.498   2.584  70.124  0.00  0.00     0.012 C 
HETATM   71  C   UNL N   1      -6.460   4.064  70.041  0.00  0.00     0.012 C 
ENDBRANCH  62  69
ENDBRANCH  56  62
ENDBRANCH  48  53
ENDBRANCH   3  46
TORSDOF 12
ENDMDL
MODEL 3
REMARK VINA RESULT:      -7.4      2.492      3.608
REMARK  12 active torsions:
REMARK  status: ('A' for Active; 'I' for Inactive)
REMARK    1  A    between atoms: O_5  and  C_46 
REMARK    2  A    between atoms: O_7  and  C_55 
REMARK       I    between atoms: N_9  and  C_28 
REMARK       I    between atoms: N_10  and  C_35 
REMARK    3  A    between atoms: N_14  and  C_33 
REMARK       I    between atoms: N_14  and  C_46 
REMARK    4  A    between atoms: N_18  and  C_38 
REMARK       I    between atoms: N_18  and  C_55 
REMARK    5  A    between atoms: C_24  and  C_26 
REMARK    6  A    between atoms: C_28  and  C_33 
REMARK    7  A    between atoms: C_30  and  C_34 
REMARK    8  A    between atoms: C_33  and  C_36 
REMARK    9  A    between atoms: C_35  and  C_38 
REMARK   10  A    between atoms: C_37  and  C_44 
REMARK   11  A    between atoms: C_38  and  C_42 
REMARK   12  A    between atoms: C_53  and  C_60 
ROOT
HETATM    1  F   UNL N   1     -10.349  11.964  67.133  0.00  0.00    -0.195 F 
HETATM    2  F   UNL N   1      -8.732  12.183  68.722  0.00  0.00    -0.195 F 
HETATM    3  C   UNL N   1     -12.099  10.104  70.753  0.00  0.00    -0.007 A 
HETATM    4  C   UNL N   1     -11.148  10.466  69.764  0.00  0.00     0.028 A 
HETATM    5  C   UNL N   1     -12.860  11.129  71.381  0.00  0.00     0.014 A 
HETATM    6  C   UNL N   1     -10.991  11.818  69.435  0.00  0.00     0.030 A 
HETATM    7  C   UNL N   1     -11.732  12.788  70.069  0.00  0.00    -0.013 A 
HETATM    8  C   UNL N   1     -12.672  12.474  71.041  0.00  0.00     0.014 A 
HETATM    9  C   UNL N   1     -10.058  12.419  68.406  0.00  0.00     0.300 A 
HETATM   10  C   UNL N   1     -10.329  16.281  68.185  0.00  0.00    -0.025 A 
HETATM   11  C   UNL N   1     -11.358  14.071  69.546  0.00  0.00    -0.013 A 
HETATM   12  C   UNL N   1     -10.411  13.883  68.567  0.00  0.00     0.030 A 
HETATM   13  C   UNL N   1      -9.893  14.969  67.860  0.00  0.00     0.026 A 
HETATM   14  C   UNL N   1     -11.281  16.451  69.223  0.00  0.00     0.013 A 
HETATM   15  C   UNL N   1     -11.810  15.340  69.896  0.00  0.00     0.014 A 
ENDROOT
BRANCH  10  16
HETATM   16  C   UNL N   1      -9.797  17.465  67.447  0.00  0.00    -0.024 A 
HETATM   17  C   UNL N   1      -8.396  17.640  67.265  0.00  0.00     0.044 A 
HETATM   18  C   UNL N   1      -7.963  18.745  66.538  0.00  0.00     0.061 A 
HETATM   19  N   UNL N   1      -6.716  19.068  66.165  0.00  0.00    -0.342 N 
HETATM   20  C   UNL N   1      -8.829  19.669  66.048  0.00  0.00     0.060 A 
HETATM   21  C   UNL N   1      -6.861  20.207  65.440  0.00  0.00     0.106 A 
HETATM   22  H   UNL N   1      -5.842  18.530  66.351  0.00  0.00     0.167 HD
HETATM   23  N   UNL N   1      -8.156  20.612  65.373  0.00  0.00    -0.342 N 
ATOM     24  HN  UNL N   1      -8.530  21.443  64.913  1.00  0.00     0.167 HD
HETATM   25  C   UNL N   1     -10.200  19.559  66.213  0.00  0.00     0.033 A 
HETATM   26  C   UNL N   1     -10.691  18.437  66.904  0.00  0.00     0.014 A 
BRANCH  21  27
HETATM   27  C   UNL N   1      -5.765  20.889  64.651  0.00  0.00     0.159 C 
HETATM   28  N   UNL N   1      -4.456  20.318  64.907  0.00  0.00    -0.334 N 
HETATM   29  C   UNL N   1      -4.032  19.524  63.765  0.00  0.00     0.088 C 
HETATM   30  C   UNL N   1      -3.618  20.769  65.903  0.00  0.00     0.244 C 
HETATM   31  C   UNL N   1      -5.360  19.091  63.150  0.00  0.00     0.032 C 
HETATM   32  C   UNL N   1      -3.550  20.511  62.695  0.00  0.00     0.026 C 
HETATM   33  C   UNL N   1      -5.920  20.505  63.153  0.00  0.00     0.018 C 
HETATM   34  C   UNL N   1      -4.852  21.245  62.320  0.00  0.00     0.009 C 
HETATM   35  O   UNL N   1      -4.015  21.632  66.671  0.00  0.00    -0.271 OA
BRANCH  30  36
HETATM   36  C   UNL N   1      -2.167  20.279  66.029  0.00  0.00     0.182 C 
BRANCH  36  37
HETATM   37  N   UNL N   1      -1.285  21.430  66.185  0.00  0.00    -0.323 N 
HETATM   38  C   UNL N   1      -0.480  21.882  65.181  0.00  0.00     0.360 C 
HETATM   39  O   UNL N   1      -0.453  21.310  64.098  0.00  0.00    -0.239 OA
HETATM   40  H   UNL N   1      -1.280  21.936  67.083  0.00  0.00     0.165 HD
BRANCH  38  41
HETATM   41  O   UNL N   1       0.285  22.985  65.385  0.00  0.00    -0.309 OA
HETATM   42  C   UNL N   1       0.585  23.466  66.644  0.00  0.00     0.215 C 
ENDBRANCH  38  41
ENDBRANCH  36  37
BRANCH  36  43
HETATM   43  C   UNL N   1      -1.908  19.231  67.156  0.00  0.00     0.009 C 
HETATM   44  C   UNL N   1      -1.524  19.833  68.519  0.00  0.00     0.012 C 
HETATM   45  C   UNL N   1      -3.100  18.277  67.320  0.00  0.00     0.012 C 
ENDBRANCH  36  43
ENDBRANCH  30  36
ENDBRANCH  21  27
ENDBRANCH  10  16
BRANCH   3  46
HETATM   46  C   UNL N   1     -12.304   8.678  71.145  0.00  0.00     0.059 A 
HETATM   47  N   UNL N   1     -11.388   7.692  71.044  0.00  0.00    -0.342 N 
HETATM   48  C   UNL N   1     -11.992   6.585  71.533  0.00  0.00     0.105 A 
HETATM   49  H   UNL N   1     -10.412   7.761  70.682  0.00  0.00     0.167 HD
HETATM   50  N   UNL N   1     -13.258   6.830  71.930  0.00  0.00    -0.352 N 
HETATM   51  C   UNL N   1     -13.457   8.138  71.689  0.00  0.00     0.119 A 
ATOM     52  HN  UNL N   1     -13.921   6.166  72.328  1.00  0.00     0.166 HD
BRANCH  48  53
HETATM   53  C   UNL N   1     -11.356   5.216  71.666  0.00  0.00     0.155 C 
HETATM   54  N   UNL N   1      -9.939   5.254  71.338  0.00  0.00    -0.338 N 
HETATM   55  C   UNL N   1      -9.095   5.508  72.491  0.00  0.00     0.136 C 
HETATM   56  C   UNL N   1      -9.453   4.843  70.122  0.00  0.00     0.243 C 
HETATM   57  C   UNL N   1     -10.123   5.561  73.623  0.00  0.00    -0.022 A 
HETATM   58  C   UNL N   1      -9.938   6.192  75.007  0.00  0.00     0.012 A 
HETATM   59  C   UNL N   1      -9.543   4.766  74.819  0.00  0.00     0.012 A 
HETATM   60  C   UNL N   1     -11.348   4.792  73.135  0.00  0.00     0.044 C 
HETATM   61  O   UNL N   1     -10.235   4.467  69.261  0.00  0.00    -0.271 OA
BRANCH  56  62
HETATM   62  C   UNL N   1      -7.952   4.742  69.851  0.00  0.00     0.182 C 
BRANCH  62  63
HETATM   63  N   UNL N   1      -7.653   3.381  69.419  0.00  0.00    -0.323 N 
HETATM   64  C   UNL N   1      -7.188   2.420  70.265  0.00  0.00     0.360 C 
HETATM   65  O   UNL N   1      -6.964   2.681  71.441  0.00  0.00    -0.239 OA
HETATM   66  H   UNL N   1      -7.826   3.123  68.435  0.00  0.00     0.165 HD
BRANCH  64  67
HETATM   67  O   UNL N   1      -6.984   1.163  69.795  0.00  0.00    -0.309 OA
HETATM   68  C   UNL N   1      -7.056   0.837  68.456  0.00  0.00     0.215 C 
ENDBRANCH  64  67
ENDBRANCH  62  63
BRANCH  62  69
HETATM   69  C   UNL N   1      -7.397   5.784  68.831  0.00  0.00     0.009 C 
HETATM   70  C   UNL N   1      -7.950   7.212  69.003  0.00  0.00     0.012 C 
HETATM   71  C   UNL N   1      -5.861   5.812  68.845  0.00  0.00     0.012 C 
ENDBRANCH  62  69
ENDBRANCH  56  62
ENDBRANCH  48  53
ENDBRANCH   3  46
TORSDOF 12
ENDMDL
MODEL 4
REMARK VINA RESULT:      -7.3      4.204     16.225
REMARK  12 active torsions:
REMARK  status: ('A' for Active; 'I' for Inactive)
REMARK    1  A    between atoms: O_5  and  C_46 
REMARK    2  A    between atoms: O_7  and  C_55 
REMARK       I    between atoms: N_9  and  C_28 
REMARK       I    between atoms: N_10  and  C_35 
REMARK    3  A    between atoms: N_14  and  C_33 
REMARK       I    between atoms: N_14  and  C_46 
REMARK    4  A    between atoms: N_18  and  C_38 
REMARK       I    between atoms: N_18  and  C_55 
REMARK    5  A    between atoms: C_24  and  C_26 
REMARK    6  A    between atoms: C_28  and  C_33 
REMARK    7  A    between atoms: C_30  and  C_34 
REMARK    8  A    between atoms: C_33  and  C_36 
REMARK    9  A    between atoms: C_35  and  C_38 
REMARK   10  A    between atoms: C_37  and  C_44 
REMARK   11  A    between atoms: C_38  and  C_42 
REMARK   12  A    between atoms: C_53  and  C_60 
ROOT
HETATM    1  F   UNL N   1      -7.200  13.117  69.261  0.00  0.00    -0.195 F 
HETATM    2  F   UNL N   1      -7.470  12.681  67.042  0.00  0.00    -0.195 F 
HETATM    3  C   UNL N   1      -9.321  16.673  67.685  0.00  0.00    -0.007 A 
HETATM    4  C   UNL N   1      -8.409  15.589  67.767  0.00  0.00     0.028 A 
HETATM    5  C   UNL N   1     -10.704  16.424  67.906  0.00  0.00     0.014 A 
HETATM    6  C   UNL N   1      -8.897  14.311  68.065  0.00  0.00     0.030 A 
HETATM    7  C   UNL N   1     -10.242  14.099  68.261  0.00  0.00    -0.013 A 
HETATM    8  C   UNL N   1     -11.165  15.133  68.190  0.00  0.00     0.014 A 
HETATM    9  C   UNL N   1      -8.106  13.030  68.220  0.00  0.00     0.300 A 
HETATM   10  C   UNL N   1     -10.330   9.968  69.066  0.00  0.00    -0.025 A 
HETATM   11  C   UNL N   1     -10.454  12.706  68.536  0.00  0.00    -0.013 A 
HETATM   12  C   UNL N   1      -9.234  12.072  68.543  0.00  0.00     0.030 A 
HETATM   13  C   UNL N   1      -9.142  10.708  68.822  0.00  0.00     0.026 A 
HETATM   14  C   UNL N   1     -11.579  10.639  69.020  0.00  0.00     0.013 A 
HETATM   15  C   UNL N   1     -11.641  12.017  68.769  0.00  0.00     0.014 A 
ENDROOT
BRANCH  10  16
HETATM   16  C   UNL N   1     -10.268   8.507  69.370  0.00  0.00    -0.024 A 
HETATM   17  C   UNL N   1      -9.546   8.030  70.500  0.00  0.00     0.044 A 
HETATM   18  C   UNL N   1      -9.554   6.661  70.751  0.00  0.00     0.061 A 
HETATM   19  N   UNL N   1      -9.028   5.995  71.789  0.00  0.00    -0.342 N 
HETATM   20  C   UNL N   1     -10.185   5.782  69.931  0.00  0.00     0.060 A 
HETATM   21  C   UNL N   1      -9.362   4.697  71.567  0.00  0.00     0.106 A 
HETATM   22  H   UNL N   1      -8.522   6.398  72.607  0.00  0.00     0.167 HD
HETATM   23  N   UNL N   1     -10.057   4.536  70.411  0.00  0.00    -0.342 N 
ATOM     24  HN  UNL N   1     -10.403   3.667  70.004  1.00  0.00     0.167 HD
HETATM   25  C   UNL N   1     -10.886   6.190  68.807  0.00  0.00     0.033 A 
HETATM   26  C   UNL N   1     -10.943   7.568  68.533  0.00  0.00     0.014 A 
BRANCH  21  27
HETATM   27  C   UNL N   1      -9.146   3.558  72.539  0.00  0.00     0.159 C 
HETATM   28  N   UNL N   1      -9.132   4.000  73.922  0.00  0.00    -0.334 N 
HETATM   29  C   UNL N   1     -10.367   3.604  74.579  0.00  0.00     0.088 C 
HETATM   30  C   UNL N   1      -7.985   4.390  74.577  0.00  0.00     0.244 C 
HETATM   31  C   UNL N   1     -11.354   3.536  73.417  0.00  0.00     0.032 C 
HETATM   32  C   UNL N   1     -10.235   2.111  74.905  0.00  0.00     0.026 C 
HETATM   33  C   UNL N   1     -10.428   2.681  72.568  0.00  0.00     0.018 C 
HETATM   34  C   UNL N   1     -10.204   1.473  73.502  0.00  0.00     0.009 C 
HETATM   35  O   UNL N   1      -6.936   4.456  73.954  0.00  0.00    -0.271 OA
BRANCH  30  36
HETATM   36  C   UNL N   1      -7.967   4.668  76.088  0.00  0.00     0.182 C 
BRANCH  36  37
HETATM   37  N   UNL N   1      -6.597   4.558  76.578  0.00  0.00    -0.323 N 
HETATM   38  C   UNL N   1      -6.251   3.744  77.617  0.00  0.00     0.360 C 
HETATM   39  O   UNL N   1      -7.101   3.082  78.201  0.00  0.00    -0.239 OA
HETATM   40  H   UNL N   1      -5.855   5.100  76.112  0.00  0.00     0.165 HD
BRANCH  38  41
HETATM   41  O   UNL N   1      -4.949   3.660  77.993  0.00  0.00    -0.309 OA
HETATM   42  C   UNL N   1      -4.478   4.180  79.182  0.00  0.00     0.215 C 
ENDBRANCH  38  41
ENDBRANCH  36  37
BRANCH  36  43
HETATM   43  C   UNL N   1      -8.601   6.024  76.529  0.00  0.00     0.009 C 
HETATM   44  C   UNL N   1      -9.484   5.943  77.786  0.00  0.00     0.012 C 
HETATM   45  C   UNL N   1      -7.532   7.112  76.707  0.00  0.00     0.012 C 
ENDBRANCH  36  43
ENDBRANCH  30  36
ENDBRANCH  21  27
ENDBRANCH  10  16
BRANCH   3  46
HETATM   46  C   UNL N   1      -8.855  18.055  67.367  0.00  0.00     0.059 A 
HETATM   47  N   UNL N   1      -7.700  18.615  67.786  0.00  0.00    -0.342 N 
HETATM   48  C   UNL N   1      -7.679  19.853  67.242  0.00  0.00     0.105 A 
HETATM   49  H   UNL N   1      -6.964  18.187  68.388  0.00  0.00     0.167 HD
HETATM   50  N   UNL N   1      -8.781  20.102  66.504  0.00  0.00    -0.352 N 
HETATM   51  C   UNL N   1      -9.518  18.981  66.579  0.00  0.00     0.119 A 
ATOM     52  HN  UNL N   1      -9.005  20.958  65.997  1.00  0.00     0.166 HD
BRANCH  48  53
HETATM   53  C   UNL N   1      -6.563  20.867  67.393  0.00  0.00     0.155 C 
HETATM   54  N   UNL N   1      -5.358  20.254  67.931  0.00  0.00    -0.338 N 
HETATM   55  C   UNL N   1      -4.463  19.759  66.901  0.00  0.00     0.136 C 
HETATM   56  C   UNL N   1      -5.000  20.366  69.251  0.00  0.00     0.243 C 
HETATM   57  C   UNL N   1      -5.193  20.183  65.625  0.00  0.00    -0.022 A 
HETATM   58  C   UNL N   1      -4.992  19.616  64.215  0.00  0.00     0.012 A 
HETATM   59  C   UNL N   1      -4.134  20.757  64.649  0.00  0.00     0.012 A 
HETATM   60  C   UNL N   1      -6.109  21.341  66.012  0.00  0.00     0.044 C 
HETATM   61  O   UNL N   1      -5.736  20.966  70.021  0.00  0.00    -0.271 OA
BRANCH  56  62
HETATM   62  C   UNL N   1      -3.656  19.851  69.764  0.00  0.00     0.182 C 
BRANCH  62  63
HETATM   63  N   UNL N   1      -3.298  20.609  70.959  0.00  0.00    -0.323 N 
HETATM   64  C   UNL N   1      -2.017  20.965  71.254  0.00  0.00     0.360 C 
HETATM   65  O   UNL N   1      -1.091  20.621  70.529  0.00  0.00    -0.239 OA
HETATM   66  H   UNL N   1      -4.049  20.914  71.596  0.00  0.00     0.165 HD
BRANCH  64  67
HETATM   67  O   UNL N   1      -1.774  21.716  72.359  0.00  0.00    -0.309 OA
HETATM   68  C   UNL N   1      -0.562  21.716  73.018  0.00  0.00     0.215 C 
ENDBRANCH  64  67
ENDBRANCH  62  63
BRANCH  62  69
HETATM   69  C   UNL N   1      -3.603  18.317  70.043  0.00  0.00     0.009 C 
HETATM   70  C   UNL N   1      -4.965  17.600  69.964  0.00  0.00     0.012 C 
HETATM   71  C   UNL N   1      -2.590  17.619  69.123  0.00  0.00     0.012 C 
ENDBRANCH  62  69
ENDBRANCH  56  62
ENDBRANCH  48  53
ENDBRANCH   3  46
TORSDOF 12
ENDMDL
MODEL 5
REMARK VINA RESULT:      -7.2      5.730      8.475
REMARK  12 active torsions:
REMARK  status: ('A' for Active; 'I' for Inactive)
REMARK    1  A    between atoms: O_5  and  C_46 
REMARK    2  A    between atoms: O_7  and  C_55 
REMARK       I    between atoms: N_9  and  C_28 
REMARK       I    between atoms: N_10  and  C_35 
REMARK    3  A    between atoms: N_14  and  C_33 
REMARK       I    between atoms: N_14  and  C_46 
REMARK    4  A    between atoms: N_18  and  C_38 
REMARK       I    between atoms: N_18  and  C_55 
REMARK    5  A    between atoms: C_24  and  C_26 
REMARK    6  A    between atoms: C_28  and  C_33 
REMARK    7  A    between atoms: C_30  and  C_34 
REMARK    8  A    between atoms: C_33  and  C_36 
REMARK    9  A    between atoms: C_35  and  C_38 
REMARK   10  A    between atoms: C_37  and  C_44 
REMARK   11  A    between atoms: C_38  and  C_42 
REMARK   12  A    between atoms: C_53  and  C_60 
ROOT
HETATM    1  F   UNL N   1      -9.319   9.753  64.727  0.00  0.00    -0.195 F 
HETATM    2  F   UNL N   1      -7.528   9.507  66.113  0.00  0.00    -0.195 F 
HETATM    3  C   UNL N   1      -9.927   5.798  66.628  0.00  0.00    -0.007 A 
HETATM    4  C   UNL N   1      -9.276   6.899  66.014  0.00  0.00     0.028 A 
HETATM    5  C   UNL N   1     -10.768   6.038  67.751  0.00  0.00     0.014 A 
HETATM    6  C   UNL N   1      -9.482   8.185  66.528  0.00  0.00     0.030 A 
HETATM    7  C   UNL N   1     -10.291   8.384  67.624  0.00  0.00    -0.013 A 
HETATM    8  C   UNL N   1     -10.946   7.333  68.251  0.00  0.00     0.014 A 
HETATM    9  C   UNL N   1      -8.908   9.490  66.020  0.00  0.00     0.300 A 
HETATM   10  C   UNL N   1     -10.058  12.560  68.091  0.00  0.00    -0.025 A 
HETATM   11  C   UNL N   1     -10.310   9.784  67.936  0.00  0.00    -0.013 A 
HETATM   12  C   UNL N   1      -9.540  10.447  67.010  0.00  0.00     0.030 A 
HETATM   13  C   UNL N   1      -9.411  11.837  67.055  0.00  0.00     0.026 A 
HETATM   14  C   UNL N   1     -10.819  11.848  69.055  0.00  0.00     0.013 A 
HETATM   15  C   UNL N   1     -10.958  10.456  68.967  0.00  0.00     0.014 A 
ENDROOT
BRANCH  10  16
HETATM   16  C   UNL N   1      -9.943  14.047  68.168  0.00  0.00    -0.024 A 
HETATM   17  C   UNL N   1      -8.712  14.664  68.529  0.00  0.00     0.044 A 
HETATM   18  C   UNL N   1      -8.658  16.054  68.549  0.00  0.00     0.061 A 
HETATM   19  N   UNL N   1      -7.601  16.850  68.768  0.00  0.00    -0.342 N 
HETATM   20  C   UNL N   1      -9.746  16.822  68.283  0.00  0.00     0.060 A 
HETATM   21  C   UNL N   1      -8.086  18.110  68.626  0.00  0.00     0.106 A 
HETATM   22  H   UNL N   1      -6.617  16.556  68.956  0.00  0.00     0.167 HD
HETATM   23  N   UNL N   1      -9.416  18.120  68.348  0.00  0.00    -0.342 N 
ATOM     24  HN  UNL N   1     -10.023  18.930  68.218  1.00  0.00     0.167 HD
HETATM   25  C   UNL N   1     -10.973  16.274  67.945  0.00  0.00     0.033 A 
HETATM   26  C   UNL N   1     -11.068  14.873  67.870  0.00  0.00     0.014 A 
BRANCH  21  27
HETATM   27  C   UNL N   1      -7.254  19.373  68.610  0.00  0.00     0.159 C 
HETATM   28  N   UNL N   1      -5.829  19.104  68.661  0.00  0.00    -0.334 N 
HETATM   29  C   UNL N   1      -5.234  19.347  67.357  0.00  0.00     0.088 C 
HETATM   30  C   UNL N   1      -5.123  19.001  69.839  0.00  0.00     0.244 C 
HETATM   31  C   UNL N   1      -6.403  19.104  66.407  0.00  0.00     0.032 C 
HETATM   32  C   UNL N   1      -5.086  20.867  67.216  0.00  0.00     0.026 C 
HETATM   33  C   UNL N   1      -7.340  20.007  67.194  0.00  0.00     0.018 C 
HETATM   34  C   UNL N   1      -6.554  21.335  67.176  0.00  0.00     0.009 C 
HETATM   35  O   UNL N   1      -5.724  19.051  70.901  0.00  0.00    -0.271 OA
BRANCH  30  36
HETATM   36  C   UNL N   1      -3.590  18.906  69.862  0.00  0.00     0.182 C 
BRANCH  36  37
HETATM   37  N   UNL N   1      -3.091  19.510  71.092  0.00  0.00    -0.323 N 
HETATM   38  C   UNL N   1      -2.684  20.811  71.162  0.00  0.00     0.360 C 
HETATM   39  O   UNL N   1      -2.703  21.524  70.165  0.00  0.00    -0.239 OA
HETATM   40  H   UNL N   1      -3.061  18.941  71.951  0.00  0.00     0.165 HD
BRANCH  38  41
HETATM   41  O   UNL N   1      -2.271  21.317  72.351  0.00  0.00    -0.309 OA
HETATM   42  C   UNL N   1      -0.950  21.300  72.754  0.00  0.00     0.215 C 
ENDBRANCH  38  41
ENDBRANCH  36  37
BRANCH  36  43
HETATM   43  C   UNL N   1      -3.003  17.472  69.677  0.00  0.00     0.009 C 
HETATM   44  C   UNL N   1      -4.056  16.359  69.537  0.00  0.00     0.012 C 
HETATM   45  C   UNL N   1      -2.019  17.415  68.500  0.00  0.00     0.012 C 
ENDBRANCH  36  43
ENDBRANCH  30  36
ENDBRANCH  21  27
ENDBRANCH  10  16
BRANCH   3  46
HETATM   46  C   UNL N   1      -9.739   4.406  66.122  0.00  0.00     0.059 A 
HETATM   47  N   UNL N   1      -9.942   3.994  64.853  0.00  0.00    -0.342 N 
HETATM   48  C   UNL N   1      -9.627   2.679  64.845  0.00  0.00     0.105 A 
HETATM   49  H   UNL N   1     -10.258   4.563  64.038  0.00  0.00     0.167 HD
HETATM   50  N   UNL N   1      -9.242   2.241  66.061  0.00  0.00    -0.352 N 
HETATM   51  C   UNL N   1      -9.311   3.318  66.863  0.00  0.00     0.119 A 
ATOM     52  HN  UNL N   1      -8.960   1.295  66.318  1.00  0.00     0.166 HD
BRANCH  48  53
HETATM   53  C   UNL N   1      -9.660   1.769  63.634  0.00  0.00     0.155 C 
HETATM   54  N   UNL N   1      -9.759   2.531  62.398  0.00  0.00    -0.338 N 
HETATM   55  C   UNL N   1      -8.465   2.865  61.831  0.00  0.00     0.136 C 
HETATM   56  C   UNL N   1     -10.943   2.691  61.723  0.00  0.00     0.243 C 
HETATM   57  C   UNL N   1      -7.510   2.170  62.803  0.00  0.00    -0.022 A 
HETATM   58  C   UNL N   1      -6.021   2.467  63.004  0.00  0.00     0.012 A 
HETATM   59  C   UNL N   1      -6.411   1.474  61.961  0.00  0.00     0.012 A 
HETATM   60  C   UNL N   1      -8.312   1.063  63.484  0.00  0.00     0.044 C 
HETATM   61  O   UNL N   1     -11.967   2.212  62.190  0.00  0.00    -0.271 OA
BRANCH  56  62
HETATM   62  C   UNL N   1     -11.000   3.359  60.350  0.00  0.00     0.182 C 
BRANCH  62  63
HETATM   63  N   UNL N   1     -12.230   2.943  59.686  0.00  0.00    -0.323 N 
HETATM   64  C   UNL N   1     -12.252   2.420  58.428  0.00  0.00     0.360 C 
HETATM   65  O   UNL N   1     -11.218   2.314  57.779  0.00  0.00    -0.239 OA
HETATM   66  H   UNL N   1     -13.122   3.019  60.198  0.00  0.00     0.165 HD
BRANCH  64  67
HETATM   67  O   UNL N   1     -13.433   2.008  57.900  0.00  0.00    -0.309 OA
HETATM   68  C   UNL N   1     -14.579   1.847  58.650  0.00  0.00     0.215 C 
ENDBRANCH  64  67
ENDBRANCH  62  63
BRANCH  62  69
HETATM   69  C   UNL N   1     -10.879   4.915  60.372  0.00  0.00     0.009 C 
HETATM   70  C   UNL N   1      -9.971   5.505  59.275  0.00  0.00     0.012 C 
HETATM   71  C   UNL N   1     -12.262   5.581  60.322  0.00  0.00     0.012 C 
ENDBRANCH  62  69
ENDBRANCH  56  62
ENDBRANCH  48  53
ENDBRANCH   3  46
TORSDOF 12
ENDMDL
MODEL 6
REMARK VINA RESULT:      -7.0      4.706     14.499
REMARK  12 active torsions:
REMARK  status: ('A' for Active; 'I' for Inactive)
REMARK    1  A    between atoms: O_5  and  C_46 
REMARK    2  A    between atoms: O_7  and  C_55 
REMARK       I    between atoms: N_9  and  C_28 
REMARK       I    between atoms: N_10  and  C_35 
REMARK    3  A    between atoms: N_14  and  C_33 
REMARK       I    between atoms: N_14  and  C_46 
REMARK    4  A    between atoms: N_18  and  C_38 
REMARK       I    between atoms: N_18  and  C_55 
REMARK    5  A    between atoms: C_24  and  C_26 
REMARK    6  A    between atoms: C_28  and  C_33 
REMARK    7  A    between atoms: C_30  and  C_34 
REMARK    8  A    between atoms: C_33  and  C_36 
REMARK    9  A    between atoms: C_35  and  C_38 
REMARK   10  A    between atoms: C_37  and  C_44 
REMARK   11  A    between atoms: C_38  and  C_42 
REMARK   12  A    between atoms: C_53  and  C_60 
ROOT
HETATM    1  F   UNL N   1      -7.239  13.457  68.971  0.00  0.00    -0.195 F 
HETATM    2  F   UNL N   1      -7.341  13.335  66.699  0.00  0.00    -0.195 F 
HETATM    3  C   UNL N   1      -9.086  17.291  67.741  0.00  0.00    -0.007 A 
HETATM    4  C   UNL N   1      -8.225  16.163  67.743  0.00  0.00     0.028 A 
HETATM    5  C   UNL N   1     -10.491  17.082  67.819  0.00  0.00     0.014 A 
HETATM    6  C   UNL N   1      -8.784  14.882  67.824  0.00  0.00     0.030 A 
HETATM    7  C   UNL N   1     -10.148  14.711  67.885  0.00  0.00    -0.013 A 
HETATM    8  C   UNL N   1     -11.023  15.789  67.886  0.00  0.00     0.014 A 
HETATM    9  C   UNL N   1      -8.058  13.554  67.862  0.00  0.00     0.300 A 
HETATM   10  C   UNL N   1     -10.459  10.519  68.106  0.00  0.00    -0.025 A 
HETATM   11  C   UNL N   1     -10.436  13.306  67.950  0.00  0.00    -0.013 A 
HETATM   12  C   UNL N   1      -9.245  12.618  67.962  0.00  0.00     0.030 A 
HETATM   13  C   UNL N   1      -9.228  11.225  68.057  0.00  0.00     0.026 A 
HETATM   14  C   UNL N   1     -11.674  11.250  68.057  0.00  0.00     0.013 A 
HETATM   15  C   UNL N   1     -11.662  12.651  67.994  0.00  0.00     0.014 A 
ENDROOT
BRANCH  10  16
HETATM   16  C   UNL N   1     -10.478   9.029  68.210  0.00  0.00    -0.024 A 
HETATM   17  C   UNL N   1     -10.355   8.217  67.048  0.00  0.00     0.044 A 
HETATM   18  C   UNL N   1     -10.344   6.835  67.212  0.00  0.00     0.061 A 
HETATM   19  N   UNL N   1     -10.152   5.881  66.290  0.00  0.00    -0.342 N 
HETATM   20  C   UNL N   1     -10.493   6.254  68.430  0.00  0.00     0.060 A 
HETATM   21  C   UNL N   1     -10.190   4.718  66.988  0.00  0.00     0.106 A 
HETATM   22  H   UNL N   1      -9.964   6.016  65.272  0.00  0.00     0.167 HD
HETATM   23  N   UNL N   1     -10.423   4.920  68.311  0.00  0.00    -0.342 N 
ATOM     24  HN  UNL N   1     -10.522   4.218  69.045  1.00  0.00     0.167 HD
HETATM   25  C   UNL N   1     -10.636   6.996  69.592  0.00  0.00     0.033 A 
HETATM   26  C   UNL N   1     -10.611   8.397  69.483  0.00  0.00     0.014 A 
BRANCH  21  27
HETATM   27  C   UNL N   1      -9.860   3.350  66.432  0.00  0.00     0.159 C 
HETATM   28  N   UNL N   1      -9.060   3.418  65.223  0.00  0.00    -0.334 N 
HETATM   29  C   UNL N   1      -7.690   3.028  65.514  0.00  0.00     0.088 C 
HETATM   30  C   UNL N   1      -9.607   3.479  63.959  0.00  0.00     0.244 C 
HETATM   31  C   UNL N   1      -7.550   3.386  66.991  0.00  0.00     0.032 C 
HETATM   32  C   UNL N   1      -7.677   1.497  65.607  0.00  0.00     0.026 C 
HETATM   33  C   UNL N   1      -8.833   2.665  67.375  0.00  0.00     0.018 C 
HETATM   34  C   UNL N   1      -8.533   1.241  66.863  0.00  0.00     0.009 C 
HETATM   35  O   UNL N   1     -10.820   3.567  63.838  0.00  0.00    -0.271 OA
BRANCH  30  36
HETATM   36  C   UNL N   1      -8.744   3.356  62.694  0.00  0.00     0.182 C 
BRANCH  36  37
HETATM   37  N   UNL N   1      -9.557   2.811  61.612  0.00  0.00    -0.323 N 
HETATM   38  C   UNL N   1      -9.204   1.689  60.921  0.00  0.00     0.360 C 
HETATM   39  O   UNL N   1      -8.159   1.102  61.176  0.00  0.00    -0.239 OA
HETATM   40  H   UNL N   1     -10.443   3.278  61.369  0.00  0.00     0.165 HD
BRANCH  38  41
HETATM   41  O   UNL N   1     -10.030   1.215  59.953  0.00  0.00    -0.309 OA
HETATM   42  C   UNL N   1     -11.197   1.854  59.586  0.00  0.00     0.215 C 
ENDBRANCH  38  41
ENDBRANCH  36  37
BRANCH  36  43
HETATM   43  C   UNL N   1      -8.031   4.668  62.239  0.00  0.00     0.009 C 
HETATM   44  C   UNL N   1      -8.336   5.901  63.107  0.00  0.00     0.012 C 
HETATM   45  C   UNL N   1      -6.513   4.470  62.121  0.00  0.00     0.012 C 
ENDBRANCH  36  43
ENDBRANCH  30  36
ENDBRANCH  21  27
ENDBRANCH  10  16
BRANCH   3  46
HETATM   46  C   UNL N   1      -8.543  18.679  67.652  0.00  0.00     0.059 A 
HETATM   47  N   UNL N   1      -7.286  19.056  67.967  0.00  0.00    -0.342 N 
HETATM   48  C   UNL N   1      -7.231  20.383  67.712  0.00  0.00     0.105 A 
HETATM   49  H   UNL N   1      -6.508  18.457  68.318  0.00  0.00     0.167 HD
HETATM   50  N   UNL N   1      -8.408  20.862  67.257  0.00  0.00    -0.352 N 
HETATM   51  C   UNL N   1      -9.231  19.800  67.219  0.00  0.00     0.119 A 
ATOM     52  HN  UNL N   1      -8.626  21.824  66.998  1.00  0.00     0.166 HD
BRANCH  48  53
HETATM   53  C   UNL N   1      -6.011  21.266  67.874  0.00  0.00     0.155 C 
HETATM   54  N   UNL N   1      -4.832  20.485  68.217  0.00  0.00    -0.338 N 
HETATM   55  C   UNL N   1      -4.081  20.048  67.055  0.00  0.00     0.136 C 
HETATM   56  C   UNL N   1      -4.355  20.395  69.502  0.00  0.00     0.243 C 
HETATM   57  C   UNL N   1      -4.869  20.695  65.914  0.00  0.00    -0.022 A 
HETATM   58  C   UNL N   1      -4.845  20.297  64.435  0.00  0.00     0.012 A 
HETATM   59  C   UNL N   1      -3.844  21.292  64.917  0.00  0.00     0.012 A 
HETATM   60  C   UNL N   1      -5.629  21.871  66.523  0.00  0.00     0.044 C 
HETATM   61  O   UNL N   1      -4.960  20.955  70.404  0.00  0.00    -0.271 OA
BRANCH  56  62
HETATM   62  C   UNL N   1      -3.031  19.701  69.818  0.00  0.00     0.182 C 
BRANCH  62  63
HETATM   63  N   UNL N   1      -2.695  19.966  71.213  0.00  0.00    -0.323 N 
HETATM   64  C   UNL N   1      -1.830  20.947  71.593  0.00  0.00     0.360 C 
HETATM   65  O   UNL N   1      -1.259  21.635  70.754  0.00  0.00    -0.239 OA
HETATM   66  H   UNL N   1      -3.151  19.407  71.949  0.00  0.00     0.165 HD
BRANCH  64  67
HETATM   67  O   UNL N   1      -1.610  21.165  72.916  0.00  0.00    -0.309 OA
HETATM   68  C   UNL N   1      -0.485  21.800  73.398  0.00  0.00     0.215 C 
ENDBRANCH  64  67
ENDBRANCH  62  63
BRANCH  62  69
HETATM   69  C   UNL N   1      -3.004  18.170  69.522  0.00  0.00     0.009 C 
HETATM   70  C   UNL N   1      -1.751  17.436  70.038  0.00  0.00     0.012 C 
HETATM   71  C   UNL N   1      -4.270  17.478  70.048  0.00  0.00     0.012 C 
ENDBRANCH  62  69
ENDBRANCH  56  62
ENDBRANCH  48  53
ENDBRANCH   3  46
TORSDOF 12
ENDMDL
MODEL 7
REMARK VINA RESULT:      -6.6      3.860      6.524
REMARK  12 active torsions:
REMARK  status: ('A' for Active; 'I' for Inactive)
REMARK    1  A    between atoms: O_5  and  C_46 
REMARK    2  A    between atoms: O_7  and  C_55 
REMARK       I    between atoms: N_9  and  C_28 
REMARK       I    between atoms: N_10  and  C_35 
REMARK    3  A    between atoms: N_14  and  C_33 
REMARK       I    between atoms: N_14  and  C_46 
REMARK    4  A    between atoms: N_18  and  C_38 
REMARK       I    between atoms: N_18  and  C_55 
REMARK    5  A    between atoms: C_24  and  C_26 
REMARK    6  A    between atoms: C_28  and  C_33 
REMARK    7  A    between atoms: C_30  and  C_34 
REMARK    8  A    between atoms: C_33  and  C_36 
REMARK    9  A    between atoms: C_35  and  C_38 
REMARK   10  A    between atoms: C_37  and  C_44 
REMARK   11  A    between atoms: C_38  and  C_42 
REMARK   12  A    between atoms: C_53  and  C_60 
ROOT
HETATM    1  F   UNL N   1      -9.277  11.609  63.929  0.00  0.00    -0.195 F 
HETATM    2  F   UNL N   1      -9.844   9.961  62.462  0.00  0.00    -0.195 F 
HETATM    3  C   UNL N   1      -8.950   7.871  66.284  0.00  0.00    -0.007 A 
HETATM    4  C   UNL N   1      -9.446   8.832  65.366  0.00  0.00     0.028 A 
HETATM    5  C   UNL N   1      -7.583   7.482  66.198  0.00  0.00     0.014 A 
HETATM    6  C   UNL N   1      -8.578   9.370  64.408  0.00  0.00     0.030 A 
HETATM    7  C   UNL N   1      -7.265   8.964  64.341  0.00  0.00    -0.013 A 
HETATM    8  C   UNL N   1      -6.741   8.027  65.222  0.00  0.00     0.014 A 
HETATM    9  C   UNL N   1      -8.889  10.412  63.356  0.00  0.00     0.300 A 
HETATM   10  C   UNL N   1      -5.830  11.295  61.143  0.00  0.00    -0.025 A 
HETATM   11  C   UNL N   1      -6.619   9.665  63.268  0.00  0.00    -0.013 A 
HETATM   12  C   UNL N   1      -7.529  10.525  62.700  0.00  0.00     0.030 A 
HETATM   13  C   UNL N   1      -7.155  11.363  61.647  0.00  0.00     0.026 A 
HETATM   14  C   UNL N   1      -4.920  10.374  61.725  0.00  0.00     0.013 A 
HETATM   15  C   UNL N   1      -5.311   9.567  62.802  0.00  0.00     0.014 A 
ENDROOT
BRANCH  10  16
HETATM   16  C   UNL N   1      -5.396  12.178  60.020  0.00  0.00    -0.024 A 
HETATM   17  C   UNL N   1      -5.363  13.592  60.179  0.00  0.00     0.044 A 
HETATM   18  C   UNL N   1      -4.916  14.361  59.108  0.00  0.00     0.061 A 
HETATM   19  N   UNL N   1      -4.715  15.686  59.051  0.00  0.00    -0.342 N 
HETATM   20  C   UNL N   1      -4.562  13.805  57.921  0.00  0.00     0.060 A 
HETATM   21  C   UNL N   1      -4.232  15.905  57.801  0.00  0.00     0.106 A 
HETATM   22  H   UNL N   1      -4.853  16.378  59.819  0.00  0.00     0.167 HD
HETATM   23  N   UNL N   1      -4.151  14.760  57.074  0.00  0.00    -0.342 N 
ATOM     24  HN  UNL N   1      -3.845  14.653  56.106  1.00  0.00     0.167 HD
HETATM   25  C   UNL N   1      -4.594  12.437  57.705  0.00  0.00     0.033 A 
HETATM   26  C   UNL N   1      -4.998  11.613  58.771  0.00  0.00     0.014 A 
BRANCH  21  27
HETATM   27  C   UNL N   1      -3.689  17.221  57.290  0.00  0.00     0.159 C 
HETATM   28  N   UNL N   1      -3.397  18.157  58.360  0.00  0.00    -0.334 N 
HETATM   29  C   UNL N   1      -1.959  18.261  58.546  0.00  0.00     0.088 C 
HETATM   30  C   UNL N   1      -4.317  19.060  58.844  0.00  0.00     0.244 C 
HETATM   31  C   UNL N   1      -1.461  16.904  58.056  0.00  0.00     0.032 C 
HETATM   32  C   UNL N   1      -1.431  19.161  57.421  0.00  0.00     0.026 C 
HETATM   33  C   UNL N   1      -2.248  16.989  56.757  0.00  0.00     0.018 C 
HETATM   34  C   UNL N   1      -1.699  18.305  56.168  0.00  0.00     0.009 C 
HETATM   35  O   UNL N   1      -5.464  19.026  58.423  0.00  0.00    -0.271 OA
BRANCH  30  36
HETATM   36  C   UNL N   1      -3.928  20.164  59.839  0.00  0.00     0.182 C 
BRANCH  36  37
HETATM   37  N   UNL N   1      -4.160  21.466  59.224  0.00  0.00    -0.323 N 
HETATM   38  C   UNL N   1      -3.155  22.358  58.989  0.00  0.00     0.360 C 
HETATM   39  O   UNL N   1      -2.003  22.099  59.314  0.00  0.00    -0.239 OA
HETATM   40  H   UNL N   1      -5.117  21.719  58.937  0.00  0.00     0.165 HD
BRANCH  38  41
HETATM   41  O   UNL N   1      -3.439  23.535  58.375  0.00  0.00    -0.309 OA
HETATM   42  C   UNL N   1      -2.504  24.247  57.650  0.00  0.00     0.215 C 
ENDBRANCH  38  41
ENDBRANCH  36  37
BRANCH  36  43
HETATM   43  C   UNL N   1      -4.620  20.084  61.235  0.00  0.00     0.009 C 
HETATM   44  C   UNL N   1      -6.074  20.588  61.262  0.00  0.00     0.012 C 
HETATM   45  C   UNL N   1      -4.544  18.666  61.820  0.00  0.00     0.012 C 
ENDBRANCH  36  43
ENDBRANCH  30  36
ENDBRANCH  21  27
ENDBRANCH  10  16
BRANCH   3  46
HETATM   46  C   UNL N   1      -9.833   7.263  67.323  0.00  0.00     0.059 A 
HETATM   47  N   UNL N   1      -9.576   7.215  68.647  0.00  0.00    -0.342 N 
HETATM   48  C   UNL N   1     -10.648   6.606  69.202  0.00  0.00     0.105 A 
HETATM   49  H   UNL N   1      -8.738   7.580  69.149  0.00  0.00     0.167 HD
HETATM   50  N   UNL N   1     -11.570   6.259  68.279  0.00  0.00    -0.352 N 
HETATM   51  C   UNL N   1     -11.064   6.668  67.103  0.00  0.00     0.119 A 
ATOM     52  HN  UNL N   1     -12.459   5.787  68.440  1.00  0.00     0.166 HD
BRANCH  48  53
HETATM   53  C   UNL N   1     -10.851   6.346  70.681  0.00  0.00     0.155 C 
HETATM   54  N   UNL N   1      -9.939   7.140  71.490  0.00  0.00    -0.338 N 
HETATM   55  C   UNL N   1     -10.491   8.427  71.871  0.00  0.00     0.136 C 
HETATM   56  C   UNL N   1      -8.792   6.618  72.036  0.00  0.00     0.243 C 
HETATM   57  C   UNL N   1     -11.897   8.352  71.276  0.00  0.00    -0.022 A 
HETATM   58  C   UNL N   1     -12.835   9.525  70.973  0.00  0.00     0.012 A 
HETATM   59  C   UNL N   1     -12.884   8.911  72.332  0.00  0.00     0.012 A 
HETATM   60  C   UNL N   1     -12.222   6.868  71.112  0.00  0.00     0.044 C 
HETATM   61  O   UNL N   1      -8.497   5.455  71.807  0.00  0.00    -0.271 OA
BRANCH  56  62
HETATM   62  C   UNL N   1      -7.931   7.421  73.009  0.00  0.00     0.182 C 
BRANCH  62  63
HETATM   63  N   UNL N   1      -7.584   6.561  74.136  0.00  0.00    -0.323 N 
HETATM   64  C   UNL N   1      -8.482   6.198  75.093  0.00  0.00     0.360 C 
HETATM   65  O   UNL N   1      -9.631   6.622  75.064  0.00  0.00    -0.239 OA
HETATM   66  H   UNL N   1      -6.626   6.186  74.198  0.00  0.00     0.165 HD
BRANCH  64  67
HETATM   67  O   UNL N   1      -8.094   5.350  76.081  0.00  0.00    -0.309 OA
HETATM   68  C   UNL N   1      -6.772   5.067  76.355  0.00  0.00     0.215 C 
ENDBRANCH  64  67
ENDBRANCH  62  63
BRANCH  62  69
HETATM   69  C   UNL N   1      -6.651   8.058  72.383  0.00  0.00     0.009 C 
HETATM   70  C   UNL N   1      -5.399   7.160  72.423  0.00  0.00     0.012 C 
HETATM   71  C   UNL N   1      -6.912   8.530  70.944  0.00  0.00     0.012 C 
ENDBRANCH  62  69
ENDBRANCH  56  62
ENDBRANCH  48  53
ENDBRANCH   3  46
TORSDOF 12
ENDMDL
MODEL 8
REMARK VINA RESULT:      -6.4      4.128     14.435
REMARK  12 active torsions:
REMARK  status: ('A' for Active; 'I' for Inactive)
REMARK    1  A    between atoms: O_5  and  C_46 
REMARK    2  A    between atoms: O_7  and  C_55 
REMARK       I    between atoms: N_9  and  C_28 
REMARK       I    between atoms: N_10  and  C_35 
REMARK    3  A    between atoms: N_14  and  C_33 
REMARK       I    between atoms: N_14  and  C_46 
REMARK    4  A    between atoms: N_18  and  C_38 
REMARK       I    between atoms: N_18  and  C_55 
REMARK    5  A    between atoms: C_24  and  C_26 
REMARK    6  A    between atoms: C_28  and  C_33 
REMARK    7  A    between atoms: C_30  and  C_34 
REMARK    8  A    between atoms: C_33  and  C_36 
REMARK    9  A    between atoms: C_35  and  C_38 
REMARK   10  A    between atoms: C_37  and  C_44 
REMARK   11  A    between atoms: C_38  and  C_42 
REMARK   12  A    between atoms: C_53  and  C_60 
ROOT
HETATM    1  F   UNL N   1      -7.245  13.271  68.939  0.00  0.00    -0.195 F 
HETATM    2  F   UNL N   1      -7.716  13.044  66.722  0.00  0.00    -0.195 F 
HETATM    3  C   UNL N   1      -9.316  17.035  67.860  0.00  0.00    -0.007 A 
HETATM    4  C   UNL N   1      -8.453  15.912  67.771  0.00  0.00     0.028 A 
HETATM    5  C   UNL N   1     -10.687  16.822  68.177  0.00  0.00     0.014 A 
HETATM    6  C   UNL N   1      -8.975  14.633  68.000  0.00  0.00     0.030 A 
HETATM    7  C   UNL N   1     -10.308  14.458  68.291  0.00  0.00    -0.013 A 
HETATM    8  C   UNL N   1     -11.184  15.530  68.388  0.00  0.00     0.014 A 
HETATM    9  C   UNL N   1      -8.235  13.312  67.976  0.00  0.00     0.300 A 
HETATM   10  C   UNL N   1     -10.525  10.279  68.746  0.00  0.00    -0.025 A 
HETATM   11  C   UNL N   1     -10.563  13.056  68.464  0.00  0.00    -0.013 A 
HETATM   12  C   UNL N   1      -9.378  12.376  68.312  0.00  0.00     0.030 A 
HETATM   13  C   UNL N   1      -9.328  10.989  68.464  0.00  0.00     0.026 A 
HETATM   14  C   UNL N   1     -11.741  11.001  68.865  0.00  0.00     0.013 A 
HETATM   15  C   UNL N   1     -11.757  12.397  68.738  0.00  0.00     0.014 A 
ENDROOT
BRANCH  10  16
HETATM   16  C   UNL N   1     -10.507   8.796  68.918  0.00  0.00    -0.024 A 
HETATM   17  C   UNL N   1     -10.140   7.943  67.839  0.00  0.00     0.044 A 
HETATM   18  C   UNL N   1     -10.109   6.571  68.071  0.00  0.00     0.061 A 
HETATM   19  N   UNL N   1      -9.713   5.589  67.248  0.00  0.00    -0.342 N 
HETATM   20  C   UNL N   1     -10.460   6.034  69.268  0.00  0.00     0.060 A 
HETATM   21  C   UNL N   1      -9.837   4.455  67.984  0.00  0.00     0.106 A 
HETATM   22  H   UNL N   1      -9.345   5.689  66.277  0.00  0.00     0.167 HD
HETATM   23  N   UNL N   1     -10.320   4.701  69.230  0.00  0.00    -0.342 N 
ATOM     24  HN  UNL N   1     -10.527   4.026  69.966  1.00  0.00     0.167 HD
HETATM   25  C   UNL N   1     -10.844   6.816  70.346  0.00  0.00     0.033 A 
HETATM   26  C   UNL N   1     -10.851   8.211  70.175  0.00  0.00     0.014 A 
BRANCH  21  27
HETATM   27  C   UNL N   1      -9.359   3.082  67.565  0.00  0.00     0.159 C 
HETATM   28  N   UNL N   1      -8.277   3.138  66.599  0.00  0.00    -0.334 N 
HETATM   29  C   UNL N   1      -7.023   2.780  67.241  0.00  0.00     0.088 C 
HETATM   30  C   UNL N   1      -8.483   3.161  65.237  0.00  0.00     0.244 C 
HETATM   31  C   UNL N   1      -7.270   3.173  68.695  0.00  0.00     0.032 C 
HETATM   32  C   UNL N   1      -7.015   1.252  67.374  0.00  0.00     0.026 C 
HETATM   33  C   UNL N   1      -8.599   2.437  68.757  0.00  0.00     0.018 C 
HETATM   34  C   UNL N   1      -8.161   1.007  68.375  0.00  0.00     0.009 C 
HETATM   35  O   UNL N   1      -9.626   3.224  64.808  0.00  0.00    -0.271 OA
BRANCH  30  36
HETATM   36  C   UNL N   1      -7.324   3.028  64.238  0.00  0.00     0.182 C 
BRANCH  36  37
HETATM   37  N   UNL N   1      -6.203   3.842  64.693  0.00  0.00    -0.323 N 
HETATM   38  C   UNL N   1      -5.766   4.940  64.010  0.00  0.00     0.360 C 
HETATM   39  O   UNL N   1      -6.297   5.271  62.957  0.00  0.00    -0.239 OA
HETATM   40  H   UNL N   1      -5.732   3.594  65.575  0.00  0.00     0.165 HD
BRANCH  38  41
HETATM   41  O   UNL N   1      -4.742   5.675  64.515  0.00  0.00    -0.309 OA
HETATM   42  C   UNL N   1      -4.573   5.892  65.868  0.00  0.00     0.215 C 
ENDBRANCH  38  41
ENDBRANCH  36  37
BRANCH  36  43
HETATM   43  C   UNL N   1      -6.859   1.568  63.941  0.00  0.00     0.009 C 
HETATM   44  C   UNL N   1      -7.986   0.521  63.939  0.00  0.00     0.012 C 
HETATM   45  C   UNL N   1      -6.063   1.488  62.630  0.00  0.00     0.012 C 
ENDBRANCH  36  43
ENDBRANCH  30  36
ENDBRANCH  21  27
ENDBRANCH  10  16
BRANCH   3  46
HETATM   46  C   UNL N   1      -8.813  18.420  67.622  0.00  0.00     0.059 A 
HETATM   47  N   UNL N   1      -7.547  18.843  67.816  0.00  0.00    -0.342 N 
HETATM   48  C   UNL N   1      -7.540  20.146  67.451  0.00  0.00     0.105 A 
HETATM   49  H   UNL N   1      -6.733  18.289  68.160  0.00  0.00     0.167 HD
HETATM   50  N   UNL N   1      -8.756  20.565  67.042  0.00  0.00    -0.352 N 
HETATM   51  C   UNL N   1      -9.555  19.489  67.147  0.00  0.00     0.119 A 
ATOM     52  HN  UNL N   1      -9.013  21.498  66.722  1.00  0.00     0.166 HD
BRANCH  48  53
HETATM   53  C   UNL N   1      -6.332  21.060  67.457  0.00  0.00     0.155 C 
HETATM   54  N   UNL N   1      -5.146  20.371  67.943  0.00  0.00    -0.338 N 
HETATM   55  C   UNL N   1      -4.381  19.740  66.883  0.00  0.00     0.136 C 
HETATM   56  C   UNL N   1      -4.679  20.523  69.224  0.00  0.00     0.243 C 
HETATM   57  C   UNL N   1      -5.168  20.158  65.640  0.00  0.00    -0.022 A 
HETATM   58  C   UNL N   1      -5.128  19.497  64.258  0.00  0.00     0.012 A 
HETATM   59  C   UNL N   1      -4.143  20.578  64.556  0.00  0.00     0.012 A 
HETATM   60  C   UNL N   1      -5.948  21.414  66.020  0.00  0.00     0.044 C 
HETATM   61  O   UNL N   1      -5.297  21.230  70.007  0.00  0.00    -0.271 OA
BRANCH  56  62
HETATM   62  C   UNL N   1      -3.348  19.917  69.669  0.00  0.00     0.182 C 
BRANCH  62  63
HETATM   63  N   UNL N   1      -2.774  20.774  70.701  0.00  0.00    -0.323 N 
HETATM   64  C   UNL N   1      -1.451  21.095  70.746  0.00  0.00     0.360 C 
HETATM   65  O   UNL N   1      -0.669  20.634  69.922  0.00  0.00    -0.239 OA
HETATM   66  H   UNL N   1      -3.399  21.180  71.414  0.00  0.00     0.165 HD
BRANCH  64  67
HETATM   67  O   UNL N   1      -1.004  21.942  71.709  0.00  0.00    -0.309 OA
HETATM   68  C   UNL N   1       0.154  21.724  72.426  0.00  0.00     0.215 C 
ENDBRANCH  64  67
ENDBRANCH  62  63
BRANCH  62  69
HETATM   69  C   UNL N   1      -3.430  18.438  70.158  0.00  0.00     0.009 C 
HETATM   70  C   UNL N   1      -4.847  17.831  70.140  0.00  0.00     0.012 C 
HETATM   71  C   UNL N   1      -2.464  17.538  69.373  0.00  0.00     0.012 C 
ENDBRANCH  62  69
ENDBRANCH  56  62
ENDBRANCH  48  53
ENDBRANCH   3  46
TORSDOF 12
ENDMDL
MODEL 9
REMARK VINA RESULT:      -6.3      7.353     10.371
REMARK  12 active torsions:
REMARK  status: ('A' for Active; 'I' for Inactive)
REMARK    1  A    between atoms: O_5  and  C_46 
REMARK    2  A    between atoms: O_7  and  C_55 
REMARK       I    between atoms: N_9  and  C_28 
REMARK       I    between atoms: N_10  and  C_35 
REMARK    3  A    between atoms: N_14  and  C_33 
REMARK       I    between atoms: N_14  and  C_46 
REMARK    4  A    between atoms: N_18  and  C_38 
REMARK       I    between atoms: N_18  and  C_55 
REMARK    5  A    between atoms: C_24  and  C_26 
REMARK    6  A    between atoms: C_28  and  C_33 
REMARK    7  A    between atoms: C_30  and  C_34 
REMARK    8  A    between atoms: C_33  and  C_36 
REMARK    9  A    between atoms: C_35  and  C_38 
REMARK   10  A    between atoms: C_37  and  C_44 
REMARK   11  A    between atoms: C_38  and  C_42 
REMARK   12  A    between atoms: C_53  and  C_60 
ROOT
HETATM    1  F   UNL N   1      -5.500  11.105  62.008  0.00  0.00    -0.195 F 
HETATM    2  F   UNL N   1      -7.522  11.608  61.088  0.00  0.00    -0.195 F 
HETATM    3  C   UNL N   1      -6.554   7.519  59.631  0.00  0.00    -0.007 A 
HETATM    4  C   UNL N   1      -6.691   8.638  60.493  0.00  0.00     0.028 A 
HETATM    5  C   UNL N   1      -5.929   7.700  58.365  0.00  0.00     0.014 A 
HETATM    6  C   UNL N   1      -6.204   9.882  60.074  0.00  0.00     0.030 A 
HETATM    7  C   UNL N   1      -5.616  10.029  58.839  0.00  0.00    -0.013 A 
HETATM    8  C   UNL N   1      -5.463   8.959  57.968  0.00  0.00     0.014 A 
HETATM    9  C   UNL N   1      -6.227  11.190  60.835  0.00  0.00     0.300 A 
HETATM   10  C   UNL N   1      -4.629  14.121  58.863  0.00  0.00    -0.025 A 
HETATM   11  C   UNL N   1      -5.226  11.400  58.673  0.00  0.00    -0.013 A 
HETATM   12  C   UNL N   1      -5.546  12.086  59.822  0.00  0.00     0.030 A 
HETATM   13  C   UNL N   1      -5.242  13.443  59.949  0.00  0.00     0.026 A 
HETATM   14  C   UNL N   1      -4.340  13.398  57.676  0.00  0.00     0.013 A 
HETATM   15  C   UNL N   1      -4.626  12.029  57.587  0.00  0.00     0.014 A 
ENDROOT
BRANCH  10  16
HETATM   16  C   UNL N   1      -4.288  15.571  58.966  0.00  0.00    -0.024 A 
HETATM   17  C   UNL N   1      -4.933  16.403  59.924  0.00  0.00     0.044 A 
HETATM   18  C   UNL N   1      -4.547  17.739  59.995  0.00  0.00     0.061 A 
HETATM   19  N   UNL N   1      -4.943  18.681  60.864  0.00  0.00    -0.342 N 
HETATM   20  C   UNL N   1      -3.621  18.268  59.155  0.00  0.00     0.060 A 
HETATM   21  C   UNL N   1      -4.228  19.783  60.521  0.00  0.00     0.106 A 
HETATM   22  H   UNL N   1      -5.612  18.569  61.656  0.00  0.00     0.167 HD
HETATM   23  N   UNL N   1      -3.421  19.560  59.452  0.00  0.00    -0.342 N 
ATOM     24  HN  UNL N   1      -2.803  20.224  58.983  1.00  0.00     0.167 HD
HETATM   25  C   UNL N   1      -2.977  17.508  58.192  0.00  0.00     0.033 A 
HETATM   26  C   UNL N   1      -3.300  16.143  58.107  0.00  0.00     0.014 A 
BRANCH  21  27
HETATM   27  C   UNL N   1      -4.184  21.078  61.303  0.00  0.00     0.159 C 
HETATM   28  N   UNL N   1      -4.018  20.863  62.728  0.00  0.00    -0.334 N 
HETATM   29  C   UNL N   1      -2.664  21.214  63.126  0.00  0.00     0.088 C 
HETATM   30  C   UNL N   1      -5.077  20.714  63.597  0.00  0.00     0.244 C 
HETATM   31  C   UNL N   1      -1.872  20.985  61.842  0.00  0.00     0.032 C 
HETATM   32  C   UNL N   1      -2.609  22.744  63.205  0.00  0.00     0.026 C 
HETATM   33  C   UNL N   1      -2.842  21.797  60.998  0.00  0.00     0.018 C 
HETATM   34  C   UNL N   1      -2.805  23.154  61.732  0.00  0.00     0.009 C 
HETATM   35  O   UNL N   1      -6.213  20.672  63.150  0.00  0.00    -0.271 OA
BRANCH  30  36
HETATM   36  C   UNL N   1      -4.880  20.680  65.120  0.00  0.00     0.182 C 
BRANCH  36  37
HETATM   37  N   UNL N   1      -6.135  20.297  65.757  0.00  0.00    -0.323 N 
HETATM   38  C   UNL N   1      -6.647  20.962  66.833  0.00  0.00     0.360 C 
HETATM   39  O   UNL N   1      -6.046  21.909  67.325  0.00  0.00    -0.239 OA
HETATM   40  H   UNL N   1      -6.669  19.505  65.371  0.00  0.00     0.165 HD
BRANCH  38  41
HETATM   41  O   UNL N   1      -7.842  20.575  67.348  0.00  0.00    -0.309 OA
HETATM   42  C   UNL N   1      -8.432  19.364  67.044  0.00  0.00     0.215 C 
ENDBRANCH  38  41
ENDBRANCH  36  37
BRANCH  36  43
HETATM   43  C   UNL N   1      -3.710  19.780  65.626  0.00  0.00     0.009 C 
HETATM   44  C   UNL N   1      -2.935  20.347  66.828  0.00  0.00     0.012 C 
HETATM   45  C   UNL N   1      -4.191  18.355  65.936  0.00  0.00     0.012 C 
ENDBRANCH  36  43
ENDBRANCH  30  36
ENDBRANCH  21  27
ENDBRANCH  10  16
BRANCH   3  46
HETATM   46  C   UNL N   1      -7.058   6.171  60.026  0.00  0.00     0.059 A 
HETATM   47  N   UNL N   1      -8.323   5.726  59.875  0.00  0.00    -0.342 N 
HETATM   48  C   UNL N   1      -8.319   4.456  60.340  0.00  0.00     0.105 A 
HETATM   49  H   UNL N   1      -9.138   6.238  59.473  0.00  0.00     0.167 HD
HETATM   50  N   UNL N   1      -7.102   4.083  60.787  0.00  0.00    -0.352 N 
HETATM   51  C   UNL N   1      -6.310   5.152  60.593  0.00  0.00     0.119 A 
ATOM     52  HN  UNL N   1      -6.839   3.183  61.187  1.00  0.00     0.166 HD
BRANCH  48  53
HETATM   53  C   UNL N   1      -9.506   3.514  60.353  0.00  0.00     0.155 C 
HETATM   54  N   UNL N   1     -10.526   3.931  59.403  0.00  0.00    -0.338 N 
HETATM   55  C   UNL N   1     -10.357   3.337  58.089  0.00  0.00     0.136 C 
HETATM   56  C   UNL N   1     -11.657   4.608  59.786  0.00  0.00     0.243 C 
HETATM   57  C   UNL N   1      -9.147   2.428  58.312  0.00  0.00    -0.022 A 
HETATM   58  C   UNL N   1      -8.222   1.844  57.240  0.00  0.00     0.012 A 
HETATM   59  C   UNL N   1      -9.444   1.076  57.616  0.00  0.00     0.012 A 
HETATM   60  C   UNL N   1      -9.084   2.147  59.812  0.00  0.00     0.044 C 
HETATM   61  O   UNL N   1     -11.804   4.911  60.961  0.00  0.00    -0.271 OA
BRANCH  56  62
HETATM   62  C   UNL N   1     -12.789   4.899  58.801  0.00  0.00     0.182 C 
BRANCH  62  63
HETATM   63  N   UNL N   1     -14.040   4.425  59.384  0.00  0.00    -0.323 N 
HETATM   64  C   UNL N   1     -14.540   3.180  59.152  0.00  0.00     0.360 C 
HETATM   65  O   UNL N   1     -13.963   2.406  58.397  0.00  0.00    -0.239 OA
HETATM   66  H   UNL N   1     -14.557   5.047  60.023  0.00  0.00     0.165 HD
BRANCH  64  67
HETATM   67  O   UNL N   1     -15.684   2.796  59.775  0.00  0.00    -0.309 OA
HETATM   68  C   UNL N   1     -16.920   3.331  59.476  0.00  0.00     0.215 C 
ENDBRANCH  64  67
ENDBRANCH  62  63
BRANCH  62  69
HETATM   69  C   UNL N   1     -12.911   6.391  58.363  0.00  0.00     0.009 C 
HETATM   70  C   UNL N   1     -11.697   7.270  58.725  0.00  0.00     0.012 C 
HETATM   71  C   UNL N   1     -13.212   6.507  56.861  0.00  0.00     0.012 C 
ENDBRANCH  62  69
ENDBRANCH  56  62
ENDBRANCH  48  53
ENDBRANCH   3  46
TORSDOF 12
ENDMDL
