# Supplementary material for: Structure-based computational screening of 470 natural quercetin derivatives for identification of SARS-CoV-2 Mpro inhibitor
Source: PeerJ. 2023 Mar 14;11:e14915. doi: 10.7717/peerj.14915 (PMC10022500; doi:10.7717/peerj.14915)
Supplement: Supplemental Information 1 [file peerj-11-14915-s001.zip › Screening 470 Quercetin Derivates as Anticovid/Docking results/16_uff_E=754.16_out.pdbqt]

MODEL 1
REMARK VINA RESULT:      -8.2      0.000      0.000
REMARK  18 active torsions:
REMARK  status: ('A' for Active; 'I' for Inactive)
REMARK    1  A    between atoms: C_2  and  C_33 
REMARK    2  A    between atoms: C_3  and  O_4 
REMARK    3  A    between atoms: C_5  and  O_6 
REMARK    4  A    between atoms: C_7  and  O_8 
REMARK    5  A    between atoms: C_9  and  O_10 
REMARK    6  A    between atoms: O_10  and  C_11 
REMARK    7  A    between atoms: C_12  and  C_25 
REMARK    8  A    between atoms: C_18  and  O_19 
REMARK    9  A    between atoms: C_21  and  O_22 
REMARK   10  A    between atoms: C_27  and  O_28 
REMARK   11  A    between atoms: C_29  and  O_30 
REMARK   12  A    between atoms: C_33  and  O_34 
REMARK   13  A    between atoms: O_34  and  C_35 
REMARK   14  A    between atoms: C_37  and  C_44 
REMARK   15  A    between atoms: C_38  and  O_39 
REMARK   16  A    between atoms: C_40  and  O_41 
REMARK   17  A    between atoms: C_42  and  O_43 
REMARK   18  A    between atoms: C_44  and  O_45 
ROOT
HETATM    1  O   UNL N   1      -9.435  17.300  66.021  0.00  0.00    -0.348 OA
HETATM    2  C   UNL N   1      -8.622  18.467  66.099  0.00  0.00     0.180 C 
HETATM    3  C   UNL N   1      -9.351  19.587  66.882  0.00  0.00     0.180 C 
HETATM    4  C   UNL N   1      -9.767  19.110  68.279  0.00  0.00     0.183 C 
HETATM    5  C   UNL N   1     -10.583  17.814  68.119  0.00  0.00     0.204 C 
HETATM    6  C   UNL N   1      -9.780  16.776  67.305  0.00  0.00     0.292 C 
ENDROOT
BRANCH   6   7
HETATM    7  O   UNL N   1     -10.597  15.620  67.176  0.00  0.00    -0.343 OA
BRANCH   7   8
HETATM    8  C   UNL N   1     -10.014  14.445  67.724  0.00  0.00     0.233 C 
HETATM    9  C   UNL N   1     -10.983  13.462  68.357  0.00  0.00     0.196 C 
HETATM   10  C   UNL N   1     -10.419  12.145  68.779  0.00  0.00     0.079 A 
HETATM   11  O   UNL N   1     -12.168  13.727  68.470  0.00  0.00    -0.289 OA
HETATM   12  C   UNL N   1      -9.146  11.818  68.246  0.00  0.00     0.089 A 
HETATM   13  C   UNL N   1     -11.053  11.229  69.662  0.00  0.00     0.085 A 
HETATM   14  O   UNL N   1      -8.548  12.643  67.339  0.00  0.00    -0.337 OA
HETATM   15  C   UNL N   1      -8.499  10.642  68.630  0.00  0.00     0.074 A 
HETATM   16  C   UNL N   1      -9.241  13.641  66.653  0.00  0.00     0.199 C 
HETATM   17  C   UNL N   1      -9.115   9.753  69.529  0.00  0.00     0.073 A 
HETATM   18  C   UNL N   1     -10.389  10.051  70.022  0.00  0.00     0.074 A 
BRANCH  16  19
HETATM   19  C   UNL N   1     -10.107  13.007  65.543  0.00  0.00    -0.023 A 
HETATM   20  C   UNL N   1      -9.961  11.635  65.252  0.00  0.00     0.013 A 
HETATM   21  C   UNL N   1     -10.744  11.026  64.266  0.00  0.00     0.040 A 
HETATM   22  C   UNL N   1     -11.680  11.769  63.543  0.00  0.00     0.098 A 
HETATM   23  C   UNL N   1     -11.831  13.139  63.806  0.00  0.00     0.099 A 
HETATM   24  C   UNL N   1     -11.050  13.752  64.797  0.00  0.00     0.049 A 
BRANCH  22  25
HETATM   25  O   UNL N   1     -12.425  11.154  62.600  0.00  0.00    -0.358 OA
HETATM   26  H   UNL N   1     -12.627  11.569  61.749  0.00  0.00     0.218 HD
ENDBRANCH  22  25
BRANCH  23  27
HETATM   27  O   UNL N   1     -12.728  13.867  63.107  0.00  0.00    -0.358 OA
HETATM   28  H   UNL N   1     -12.458  14.599  62.534  0.00  0.00     0.218 HD
ENDBRANCH  23  27
ENDBRANCH  16  19
BRANCH  17  29
HETATM   29  O   UNL N   1      -8.515   8.603  69.939  0.00  0.00    -0.356 OA
HETATM   30  C   UNL N   1      -9.173   7.488  70.419  0.00  0.00     0.210 C 
ENDBRANCH  17  29
BRANCH  13  31
HETATM   31  O   UNL N   1     -12.275  11.449  70.202  0.00  0.00    -0.360 OA
HETATM   32  H   UNL N   1     -12.442  11.965  70.997  0.00  0.00     0.217 HD
ENDBRANCH  13  31
ENDBRANCH   7   8
ENDBRANCH   6   7
BRANCH   5  33
HETATM   33  O   UNL N   1     -10.909  17.278  69.376  0.00  0.00    -0.388 OA
HETATM   34  H   UNL N   1     -11.890  17.379  69.489  0.00  0.00     0.210 HD
ENDBRANCH   5  33
BRANCH   2  35
HETATM   35  C   UNL N   1      -7.169  18.156  66.544  0.00  0.00     0.205 C 
BRANCH  35  36
HETATM   36  O   UNL N   1      -6.482  19.383  66.670  0.00  0.00    -0.356 OA
BRANCH  36  37
HETATM   37  C   UNL N   1      -5.584  19.387  67.767  0.00  0.00     0.291 C 
HETATM   38  C   UNL N   1      -5.851  20.709  68.531  0.00  0.00     0.204 C 
HETATM   39  C   UNL N   1      -5.037  20.800  69.835  0.00  0.00     0.183 C 
HETATM   40  C   UNL N   1      -5.283  19.513  70.644  0.00  0.00     0.180 C 
HETATM   41  C   UNL N   1      -4.990  18.269  69.763  0.00  0.00     0.179 C 
HETATM   42  O   UNL N   1      -5.842  18.275  68.621  0.00  0.00    -0.348 OA
BRANCH  38  43
HETATM   43  O   UNL N   1      -5.642  21.835  67.719  0.00  0.00    -0.388 OA
HETATM   44  H   UNL N   1      -6.446  21.935  67.150  0.00  0.00     0.210 HD
ENDBRANCH  38  43
BRANCH  39  45
HETATM   45  O   UNL N   1      -3.664  21.025  69.600  0.00  0.00    -0.390 OA
HETATM   46  H   UNL N   1      -3.373  20.512  68.806  0.00  0.00     0.210 HD
ENDBRANCH  39  45
BRANCH  40  47
HETATM   47  O   UNL N   1      -4.543  19.520  71.840  0.00  0.00    -0.390 OA
HETATM   48  H   UNL N   1      -5.066  19.030  72.525  0.00  0.00     0.210 HD
ENDBRANCH  40  47
BRANCH  41  49
HETATM   49  C   UNL N   1      -5.242  16.974  70.552  0.00  0.00     0.198 C 
BRANCH  49  50
HETATM   50  O   UNL N   1      -4.037  16.453  71.046  0.00  0.00    -0.398 OA
HETATM   51  H   UNL N   1      -3.473  16.231  70.261  0.00  0.00     0.209 HD
ENDBRANCH  49  50
ENDBRANCH  41  49
ENDBRANCH  36  37
ENDBRANCH  35  36
ENDBRANCH   2  35
BRANCH   4  52
HETATM   52  O   UNL N   1      -8.647  18.872  69.093  0.00  0.00    -0.390 OA
HETATM   53  H   UNL N   1      -7.872  19.305  68.649  0.00  0.00     0.210 HD
ENDBRANCH   4  52
BRANCH   3  54
HETATM   54  O   UNL N   1      -8.571  20.750  66.970  0.00  0.00    -0.390 OA
HETATM   55  H   UNL N   1      -9.201  21.510  67.079  0.00  0.00     0.210 HD
ENDBRANCH   3  54
TORSDOF 18
ENDMDL
MODEL 2
REMARK VINA RESULT:      -7.9      1.008      1.290
REMARK  18 active torsions:
REMARK  status: ('A' for Active; 'I' for Inactive)
REMARK    1  A    between atoms: C_2  and  C_33 
REMARK    2  A    between atoms: C_3  and  O_4 
REMARK    3  A    between atoms: C_5  and  O_6 
REMARK    4  A    between atoms: C_7  and  O_8 
REMARK    5  A    between atoms: C_9  and  O_10 
REMARK    6  A    between atoms: O_10  and  C_11 
REMARK    7  A    between atoms: C_12  and  C_25 
REMARK    8  A    between atoms: C_18  and  O_19 
REMARK    9  A    between atoms: C_21  and  O_22 
REMARK   10  A    between atoms: C_27  and  O_28 
REMARK   11  A    between atoms: C_29  and  O_30 
REMARK   12  A    between atoms: C_33  and  O_34 
REMARK   13  A    between atoms: O_34  and  C_35 
REMARK   14  A    between atoms: C_37  and  C_44 
REMARK   15  A    between atoms: C_38  and  O_39 
REMARK   16  A    between atoms: C_40  and  O_41 
REMARK   17  A    between atoms: C_42  and  O_43 
REMARK   18  A    between atoms: C_44  and  O_45 
ROOT
HETATM    1  O   UNL N   1      -8.813  16.978  65.971  0.00  0.00    -0.348 OA
HETATM    2  C   UNL N   1      -7.882  18.055  66.041  0.00  0.00     0.180 C 
HETATM    3  C   UNL N   1      -8.577  19.343  66.547  0.00  0.00     0.180 C 
HETATM    4  C   UNL N   1      -9.259  19.113  67.901  0.00  0.00     0.183 C 
HETATM    5  C   UNL N   1     -10.196  17.899  67.765  0.00  0.00     0.204 C 
HETATM    6  C   UNL N   1      -9.414  16.679  67.232  0.00  0.00     0.292 C 
ENDROOT
BRANCH   6   7
HETATM    7  O   UNL N   1     -10.339  15.607  67.109  0.00  0.00    -0.343 OA
BRANCH   7   8
HETATM    8  C   UNL N   1      -9.901  14.402  67.721  0.00  0.00     0.233 C 
HETATM    9  C   UNL N   1     -10.987  13.551  68.354  0.00  0.00     0.196 C 
HETATM   10  C   UNL N   1     -10.578  12.201  68.845  0.00  0.00     0.079 A 
HETATM   11  O   UNL N   1     -12.141  13.941  68.414  0.00  0.00    -0.289 OA
HETATM   12  C   UNL N   1      -9.330  11.722  68.370  0.00  0.00     0.089 A 
HETATM   13  C   UNL N   1     -11.333  11.392  69.737  0.00  0.00     0.085 A 
HETATM   14  O   UNL N   1      -8.620  12.443  67.456  0.00  0.00    -0.337 OA
HETATM   15  C   UNL N   1      -8.823  10.502  68.821  0.00  0.00     0.074 A 
HETATM   16  C   UNL N   1      -9.182  13.479  66.709  0.00  0.00     0.199 C 
HETATM   17  C   UNL N   1      -9.557   9.719  69.730  0.00  0.00     0.073 A 
HETATM   18  C   UNL N   1     -10.808  10.166  70.165  0.00  0.00     0.074 A 
BRANCH  16  19
HETATM   19  C   UNL N   1     -10.073  12.894  65.593  0.00  0.00    -0.023 A 
HETATM   20  C   UNL N   1     -10.020  11.511  65.319  0.00  0.00     0.013 A 
HETATM   21  C   UNL N   1     -10.828  10.946  64.327  0.00  0.00     0.040 A 
HETATM   22  C   UNL N   1     -11.698  11.744  63.581  0.00  0.00     0.098 A 
HETATM   23  C   UNL N   1     -11.757  13.125  63.827  0.00  0.00     0.099 A 
HETATM   24  C   UNL N   1     -10.950  13.693  64.823  0.00  0.00     0.049 A 
BRANCH  22  25
HETATM   25  O   UNL N   1     -12.471  11.172  62.633  0.00  0.00    -0.358 OA
HETATM   26  H   UNL N   1     -13.147  10.513  62.846  0.00  0.00     0.218 HD
ENDBRANCH  22  25
BRANCH  23  27
HETATM   27  O   UNL N   1     -12.590  13.905  63.105  0.00  0.00    -0.358 OA
HETATM   28  H   UNL N   1     -12.637  13.848  62.140  0.00  0.00     0.218 HD
ENDBRANCH  23  27
ENDBRANCH  16  19
BRANCH  17  29
HETATM   29  O   UNL N   1      -9.095   8.530  70.204  0.00  0.00    -0.356 OA
HETATM   30  C   UNL N   1      -8.919   8.217  71.536  0.00  0.00     0.210 C 
ENDBRANCH  17  29
BRANCH  13  31
HETATM   31  O   UNL N   1     -12.542  11.759  70.224  0.00  0.00    -0.360 OA
HETATM   32  H   UNL N   1     -12.779  11.777  71.156  0.00  0.00     0.217 HD
ENDBRANCH  13  31
ENDBRANCH   7   8
ENDBRANCH   6   7
BRANCH   5  33
HETATM   33  O   UNL N   1     -10.776  17.582  69.005  0.00  0.00    -0.388 OA
HETATM   34  H   UNL N   1     -11.142  16.663  68.928  0.00  0.00     0.210 HD
ENDBRANCH   5  33
BRANCH   2  35
HETATM   35  C   UNL N   1      -6.565  17.661  66.760  0.00  0.00     0.205 C 
BRANCH  35  36
HETATM   36  O   UNL N   1      -5.548  18.531  66.311  0.00  0.00    -0.356 OA
BRANCH  36  37
HETATM   37  C   UNL N   1      -4.705  18.963  67.365  0.00  0.00     0.291 C 
HETATM   38  C   UNL N   1      -4.110  20.319  66.906  0.00  0.00     0.204 C 
HETATM   39  C   UNL N   1      -3.267  20.985  68.009  0.00  0.00     0.183 C 
HETATM   40  C   UNL N   1      -4.115  21.041  69.293  0.00  0.00     0.180 C 
HETATM   41  C   UNL N   1      -4.656  19.626  69.633  0.00  0.00     0.179 C 
HETATM   42  O   UNL N   1      -5.460  19.146  68.560  0.00  0.00    -0.348 OA
BRANCH  38  43
HETATM   43  O   UNL N   1      -3.383  20.195  65.712  0.00  0.00    -0.388 OA
HETATM   44  H   UNL N   1      -4.043  20.146  64.975  0.00  0.00     0.210 HD
ENDBRANCH  38  43
BRANCH  39  45
HETATM   45  O   UNL N   1      -2.033  20.331  68.216  0.00  0.00    -0.390 OA
HETATM   46  H   UNL N   1      -1.929  20.112  69.175  0.00  0.00     0.210 HD
ENDBRANCH  39  45
BRANCH  40  47
HETATM   47  O   UNL N   1      -3.390  21.616  70.352  0.00  0.00    -0.390 OA
HETATM   48  H   UNL N   1      -4.040  22.000  70.995  0.00  0.00     0.210 HD
ENDBRANCH  40  47
BRANCH  41  49
HETATM   49  C   UNL N   1      -5.515  19.665  70.907  0.00  0.00     0.198 C 
BRANCH  49  50
HETATM   50  O   UNL N   1      -4.719  19.479  72.047  0.00  0.00    -0.398 OA
HETATM   51  H   UNL N   1      -5.271  18.989  72.710  0.00  0.00     0.209 HD
ENDBRANCH  49  50
ENDBRANCH  41  49
ENDBRANCH  36  37
ENDBRANCH  35  36
ENDBRANCH   2  35
BRANCH   4  52
HETATM   52  O   UNL N   1      -8.317  18.878  68.916  0.00  0.00    -0.390 OA
HETATM   53  H   UNL N   1      -7.776  19.706  69.004  0.00  0.00     0.210 HD
ENDBRANCH   4  52
BRANCH   3  54
HETATM   54  O   UNL N   1      -7.681  20.420  66.623  0.00  0.00    -0.390 OA
HETATM   55  H   UNL N   1      -8.193  21.195  66.972  0.00  0.00     0.210 HD
ENDBRANCH   3  54
TORSDOF 18
ENDMDL
MODEL 3
REMARK VINA RESULT:      -7.8      2.627     10.155
REMARK  18 active torsions:
REMARK  status: ('A' for Active; 'I' for Inactive)
REMARK    1  A    between atoms: C_2  and  C_33 
REMARK    2  A    between atoms: C_3  and  O_4 
REMARK    3  A    between atoms: C_5  and  O_6 
REMARK    4  A    between atoms: C_7  and  O_8 
REMARK    5  A    between atoms: C_9  and  O_10 
REMARK    6  A    between atoms: O_10  and  C_11 
REMARK    7  A    between atoms: C_12  and  C_25 
REMARK    8  A    between atoms: C_18  and  O_19 
REMARK    9  A    between atoms: C_21  and  O_22 
REMARK   10  A    between atoms: C_27  and  O_28 
REMARK   11  A    between atoms: C_29  and  O_30 
REMARK   12  A    between atoms: C_33  and  O_34 
REMARK   13  A    between atoms: O_34  and  C_35 
REMARK   14  A    between atoms: C_37  and  C_44 
REMARK   15  A    between atoms: C_38  and  O_39 
REMARK   16  A    between atoms: C_40  and  O_41 
REMARK   17  A    between atoms: C_42  and  O_43 
REMARK   18  A    between atoms: C_44  and  O_45 
ROOT
HETATM    1  O   UNL N   1      -8.152  18.222  68.443  0.00  0.00    -0.348 OA
HETATM    2  C   UNL N   1      -9.078  17.139  68.411  0.00  0.00     0.180 C 
HETATM    3  C   UNL N   1     -10.526  17.667  68.255  0.00  0.00     0.180 C 
HETATM    4  C   UNL N   1     -10.666  18.551  67.010  0.00  0.00     0.183 C 
HETATM    5  C   UNL N   1      -9.594  19.654  67.083  0.00  0.00     0.204 C 
HETATM    6  C   UNL N   1      -8.195  19.026  67.263  0.00  0.00     0.292 C 
ENDROOT
BRANCH   6   7
HETATM    7  O   UNL N   1      -7.261  20.094  67.345  0.00  0.00    -0.343 OA
BRANCH   7   8
HETATM    8  C   UNL N   1      -6.016  19.813  66.721  0.00  0.00     0.233 C 
HETATM    9  C   UNL N   1      -5.086  21.000  66.541  0.00  0.00     0.196 C 
HETATM   10  C   UNL N   1      -3.707  20.701  66.052  0.00  0.00     0.079 A 
HETATM   11  O   UNL N   1      -5.443  22.131  66.824  0.00  0.00    -0.289 OA
HETATM   12  C   UNL N   1      -3.302  19.344  66.136  0.00  0.00     0.089 A 
HETATM   13  C   UNL N   1      -2.804  21.659  65.517  0.00  0.00     0.085 A 
HETATM   14  O   UNL N   1      -4.118  18.417  66.714  0.00  0.00    -0.337 OA
HETATM   15  C   UNL N   1      -2.057  18.947  65.644  0.00  0.00     0.074 A 
HETATM   16  C   UNL N   1      -5.205  18.764  67.518  0.00  0.00     0.199 C 
HETATM   17  C   UNL N   1      -1.179  19.891  65.084  0.00  0.00     0.073 A 
HETATM   18  C   UNL N   1      -1.556  21.236  65.041  0.00  0.00     0.074 A 
BRANCH  16  19
HETATM   19  C   UNL N   1      -4.704  19.223  68.904  0.00  0.00    -0.023 A 
HETATM   20  C   UNL N   1      -3.342  19.063  69.234  0.00  0.00     0.013 A 
HETATM   21  C   UNL N   1      -2.851  19.486  70.474  0.00  0.00     0.040 A 
HETATM   22  C   UNL N   1      -3.705  20.066  71.414  0.00  0.00     0.098 A 
HETATM   23  C   UNL N   1      -5.067  20.222  71.112  0.00  0.00     0.099 A 
HETATM   24  C   UNL N   1      -5.560  19.802  69.868  0.00  0.00     0.049 A 
BRANCH  22  25
HETATM   25  O   UNL N   1      -3.204  20.470  72.602  0.00  0.00    -0.358 OA
HETATM   26  H   UNL N   1      -3.772  20.717  73.345  0.00  0.00     0.218 HD
ENDBRANCH  22  25
BRANCH  23  27
HETATM   27  O   UNL N   1      -5.901  20.776  72.018  0.00  0.00    -0.358 OA
HETATM   28  H   UNL N   1      -6.808  21.027  71.793  0.00  0.00     0.218 HD
ENDBRANCH  23  27
ENDBRANCH  16  19
BRANCH  17  29
HETATM   29  O   UNL N   1       0.037  19.545  64.582  0.00  0.00    -0.356 OA
HETATM   30  C   UNL N   1       0.761  20.280  63.666  0.00  0.00     0.210 C 
ENDBRANCH  17  29
BRANCH  13  31
HETATM   31  O   UNL N   1      -3.097  22.977  65.417  0.00  0.00    -0.360 OA
HETATM   32  H   UNL N   1      -2.785  23.561  64.719  0.00  0.00     0.217 HD
ENDBRANCH  13  31
ENDBRANCH   7   8
ENDBRANCH   6   7
BRANCH   5  33
HETATM   33  O   UNL N   1      -9.613  20.438  65.917  0.00  0.00    -0.388 OA
HETATM   34  H   UNL N   1     -10.546  20.435  65.580  0.00  0.00     0.210 HD
ENDBRANCH   5  33
BRANCH   2  35
HETATM   35  C   UNL N   1      -8.652  16.015  67.431  0.00  0.00     0.205 C 
BRANCH  35  36
HETATM   36  O   UNL N   1      -9.265  14.816  67.853  0.00  0.00    -0.356 OA
BRANCH  36  37
HETATM   37  C   UNL N   1      -9.861  14.108  66.779  0.00  0.00     0.291 C 
HETATM   38  C   UNL N   1     -10.590  12.899  67.418  0.00  0.00     0.204 C 
HETATM   39  C   UNL N   1     -11.404  12.100  66.384  0.00  0.00     0.183 C 
HETATM   40  C   UNL N   1     -12.309  13.084  65.621  0.00  0.00     0.180 C 
HETATM   41  C   UNL N   1     -11.460  14.247  65.043  0.00  0.00     0.179 C 
HETATM   42  O   UNL N   1     -10.802  14.938  66.102  0.00  0.00    -0.348 OA
BRANCH  38  43
HETATM   43  O   UNL N   1      -9.707  12.068  68.126  0.00  0.00    -0.388 OA
HETATM   44  H   UNL N   1      -8.928  11.906  67.537  0.00  0.00     0.210 HD
ENDBRANCH  38  43
BRANCH  39  45
HETATM   45  O   UNL N   1     -10.583  11.350  65.513  0.00  0.00    -0.390 OA
HETATM   46  H   UNL N   1     -10.771  11.605  64.576  0.00  0.00     0.210 HD
ENDBRANCH  39  45
BRANCH  40  47
HETATM   47  O   UNL N   1     -13.062  12.418  64.637  0.00  0.00    -0.390 OA
HETATM   48  H   UNL N   1     -13.860  12.972  64.437  0.00  0.00     0.210 HD
ENDBRANCH  40  47
BRANCH  41  49
HETATM   49  C   UNL N   1     -12.350  15.247  64.288  0.00  0.00     0.198 C 
BRANCH  49  50
HETATM   50  O   UNL N   1     -11.582  16.300  63.770  0.00  0.00    -0.398 OA
HETATM   51  H   UNL N   1     -12.107  17.132  63.898  0.00  0.00     0.209 HD
ENDBRANCH  49  50
ENDBRANCH  41  49
ENDBRANCH  36  37
ENDBRANCH  35  36
ENDBRANCH   2  35
BRANCH   4  52
HETATM   52  O   UNL N   1     -10.505  17.805  65.831  0.00  0.00    -0.390 OA
HETATM   53  H   UNL N   1      -9.657  17.296  65.926  0.00  0.00     0.210 HD
ENDBRANCH   4  52
BRANCH   3  54
HETATM   54  O   UNL N   1     -11.459  16.620  68.224  0.00  0.00    -0.390 OA
HETATM   55  H   UNL N   1     -10.941  15.777  68.140  0.00  0.00     0.210 HD
ENDBRANCH   3  54
TORSDOF 18
ENDMDL
MODEL 4
REMARK VINA RESULT:      -7.8      2.365      4.555
REMARK  18 active torsions:
REMARK  status: ('A' for Active; 'I' for Inactive)
REMARK    1  A    between atoms: C_2  and  C_33 
REMARK    2  A    between atoms: C_3  and  O_4 
REMARK    3  A    between atoms: C_5  and  O_6 
REMARK    4  A    between atoms: C_7  and  O_8 
REMARK    5  A    between atoms: C_9  and  O_10 
REMARK    6  A    between atoms: O_10  and  C_11 
REMARK    7  A    between atoms: C_12  and  C_25 
REMARK    8  A    between atoms: C_18  and  O_19 
REMARK    9  A    between atoms: C_21  and  O_22 
REMARK   10  A    between atoms: C_27  and  O_28 
REMARK   11  A    between atoms: C_29  and  O_30 
REMARK   12  A    between atoms: C_33  and  O_34 
REMARK   13  A    between atoms: O_34  and  C_35 
REMARK   14  A    between atoms: C_37  and  C_44 
REMARK   15  A    between atoms: C_38  and  O_39 
REMARK   16  A    between atoms: C_40  and  O_41 
REMARK   17  A    between atoms: C_42  and  O_43 
REMARK   18  A    between atoms: C_44  and  O_45 
ROOT
HETATM    1  O   UNL N   1      -7.746  18.028  67.914  0.00  0.00    -0.348 OA
HETATM    2  C   UNL N   1      -7.056  19.039  67.185  0.00  0.00     0.180 C 
HETATM    3  C   UNL N   1      -7.864  19.451  65.929  0.00  0.00     0.180 C 
HETATM    4  C   UNL N   1      -9.279  19.907  66.302  0.00  0.00     0.183 C 
HETATM    5  C   UNL N   1      -9.935  18.795  67.140  0.00  0.00     0.204 C 
HETATM    6  C   UNL N   1      -9.042  18.442  68.350  0.00  0.00     0.292 C 
ENDROOT
BRANCH   6   7
HETATM    7  O   UNL N   1      -9.692  17.398  69.063  0.00  0.00    -0.343 OA
BRANCH   7   8
HETATM    8  C   UNL N   1      -9.836  16.199  68.314  0.00  0.00     0.233 C 
HETATM    9  C   UNL N   1      -9.003  15.022  68.789  0.00  0.00     0.196 C 
HETATM   10  C   UNL N   1      -9.269  13.707  68.132  0.00  0.00     0.079 A 
HETATM   11  O   UNL N   1      -8.192  15.145  69.691  0.00  0.00    -0.289 OA
HETATM   12  C   UNL N   1     -10.478  13.615  67.398  0.00  0.00     0.089 A 
HETATM   13  C   UNL N   1      -8.408  12.577  68.188  0.00  0.00     0.085 A 
HETATM   14  O   UNL N   1     -11.358  14.657  67.390  0.00  0.00    -0.337 OA
HETATM   15  C   UNL N   1     -10.790  12.453  66.690  0.00  0.00     0.074 A 
HETATM   16  C   UNL N   1     -11.300  15.702  68.313  0.00  0.00     0.199 C 
HETATM   17  C   UNL N   1      -9.921  11.348  66.719  0.00  0.00     0.073 A 
HETATM   18  C   UNL N   1      -8.749  11.418  67.479  0.00  0.00     0.074 A 
BRANCH  16  19
HETATM   19  C   UNL N   1     -11.842  15.224  69.677  0.00  0.00    -0.023 A 
HETATM   20  C   UNL N   1     -12.404  13.934  69.784  0.00  0.00     0.013 A 
HETATM   21  C   UNL N   1     -12.886  13.463  71.009  0.00  0.00     0.040 A 
HETATM   22  C   UNL N   1     -12.829  14.266  72.151  0.00  0.00     0.098 A 
HETATM   23  C   UNL N   1     -12.287  15.558  72.064  0.00  0.00     0.099 A 
HETATM   24  C   UNL N   1     -11.800  16.032  70.837  0.00  0.00     0.049 A 
BRANCH  22  25
HETATM   25  O   UNL N   1     -13.297  13.784  73.322  0.00  0.00    -0.358 OA
HETATM   26  H   UNL N   1     -12.711  13.548  74.055  0.00  0.00     0.218 HD
ENDBRANCH  22  25
BRANCH  23  27
HETATM   27  O   UNL N   1     -12.235  16.344  73.161  0.00  0.00    -0.358 OA
HETATM   28  H   UNL N   1     -12.916  17.005  73.350  0.00  0.00     0.218 HD
ENDBRANCH  23  27
ENDBRANCH  16  19
BRANCH  17  29
HETATM   29  O   UNL N   1     -10.179  10.201  66.035  0.00  0.00    -0.356 OA
HETATM   30  C   UNL N   1     -10.131   8.928  66.565  0.00  0.00     0.210 C 
ENDBRANCH  17  29
BRANCH  13  31
HETATM   31  O   UNL N   1      -7.245  12.567  68.880  0.00  0.00    -0.360 OA
HETATM   32  H   UNL N   1      -7.166  12.418  69.827  0.00  0.00     0.217 HD
ENDBRANCH  13  31
ENDBRANCH   7   8
ENDBRANCH   6   7
BRANCH   5  33
HETATM   33  O   UNL N   1     -11.202  19.200  67.593  0.00  0.00    -0.388 OA
HETATM   34  H   UNL N   1     -11.113  20.137  67.906  0.00  0.00     0.210 HD
ENDBRANCH   5  33
BRANCH   2  35
HETATM   35  C   UNL N   1      -6.562  20.198  68.090  0.00  0.00     0.205 C 
BRANCH  35  36
HETATM   36  O   UNL N   1      -5.928  19.629  69.216  0.00  0.00    -0.356 OA
BRANCH  36  37
HETATM   37  C   UNL N   1      -5.041  20.535  69.850  0.00  0.00     0.291 C 
HETATM   38  C   UNL N   1      -5.194  20.285  71.373  0.00  0.00     0.204 C 
HETATM   39  C   UNL N   1      -4.189  21.109  72.198  0.00  0.00     0.183 C 
HETATM   40  C   UNL N   1      -2.780  20.858  71.630  0.00  0.00     0.180 C 
HETATM   41  C   UNL N   1      -2.768  21.133  70.103  0.00  0.00     0.179 C 
HETATM   42  O   UNL N   1      -3.698  20.273  69.450  0.00  0.00    -0.348 OA
BRANCH  38  43
HETATM   43  O   UNL N   1      -6.510  20.498  71.809  0.00  0.00    -0.388 OA
HETATM   44  H   UNL N   1      -7.109  20.206  71.077  0.00  0.00     0.210 HD
ENDBRANCH  38  43
BRANCH  39  45
HETATM   45  O   UNL N   1      -4.512  22.483  72.229  0.00  0.00    -0.390 OA
HETATM   46  H   UNL N   1      -3.804  23.002  71.773  0.00  0.00     0.210 HD
ENDBRANCH  39  45
BRANCH  40  47
HETATM   47  O   UNL N   1      -1.814  21.607  72.326  0.00  0.00    -0.390 OA
HETATM   48  H   UNL N   1      -0.925  21.212  72.134  0.00  0.00     0.210 HD
ENDBRANCH  40  47
BRANCH  41  49
HETATM   49  C   UNL N   1      -1.371  20.876  69.516  0.00  0.00     0.198 C 
BRANCH  49  50
HETATM   50  O   UNL N   1      -0.649  19.989  70.326  0.00  0.00    -0.398 OA
HETATM   51  H   UNL N   1      -1.082  19.100  70.242  0.00  0.00     0.209 HD
ENDBRANCH  49  50
ENDBRANCH  41  49
ENDBRANCH  36  37
ENDBRANCH  35  36
ENDBRANCH   2  35
BRANCH   4  52
HETATM   52  O   UNL N   1      -9.255  21.106  67.033  0.00  0.00    -0.390 OA
HETATM   53  H   UNL N   1      -9.154  20.858  67.989  0.00  0.00     0.210 HD
ENDBRANCH   4  52
BRANCH   3  54
HETATM   54  O   UNL N   1      -7.203  20.445  65.191  0.00  0.00    -0.390 OA
HETATM   55  H   UNL N   1      -7.683  21.297  65.365  0.00  0.00     0.210 HD
ENDBRANCH   3  54
TORSDOF 18
ENDMDL
MODEL 5
REMARK VINA RESULT:      -7.5      2.393      9.701
REMARK  18 active torsions:
REMARK  status: ('A' for Active; 'I' for Inactive)
REMARK    1  A    between atoms: C_2  and  C_33 
REMARK    2  A    between atoms: C_3  and  O_4 
REMARK    3  A    between atoms: C_5  and  O_6 
REMARK    4  A    between atoms: C_7  and  O_8 
REMARK    5  A    between atoms: C_9  and  O_10 
REMARK    6  A    between atoms: O_10  and  C_11 
REMARK    7  A    between atoms: C_12  and  C_25 
REMARK    8  A    between atoms: C_18  and  O_19 
REMARK    9  A    between atoms: C_21  and  O_22 
REMARK   10  A    between atoms: C_27  and  O_28 
REMARK   11  A    between atoms: C_29  and  O_30 
REMARK   12  A    between atoms: C_33  and  O_34 
REMARK   13  A    between atoms: O_34  and  C_35 
REMARK   14  A    between atoms: C_37  and  C_44 
REMARK   15  A    between atoms: C_38  and  O_39 
REMARK   16  A    between atoms: C_40  and  O_41 
REMARK   17  A    between atoms: C_42  and  O_43 
REMARK   18  A    between atoms: C_44  and  O_45 
ROOT
HETATM    1  O   UNL N   1      -8.968  15.077  69.028  0.00  0.00    -0.348 OA
HETATM    2  C   UNL N   1     -10.022  14.153  68.773  0.00  0.00     0.180 C 
HETATM    3  C   UNL N   1     -11.380  14.736  69.236  0.00  0.00     0.180 C 
HETATM    4  C   UNL N   1     -11.660  16.090  68.573  0.00  0.00     0.183 C 
HETATM    5  C   UNL N   1     -10.454  17.009  68.836  0.00  0.00     0.204 C 
HETATM    6  C   UNL N   1      -9.151  16.328  68.363  0.00  0.00     0.292 C 
ENDROOT
BRANCH   6   7
HETATM    7  O   UNL N   1      -8.081  17.216  68.655  0.00  0.00    -0.343 OA
BRANCH   7   8
HETATM    8  C   UNL N   1      -7.175  17.393  67.574  0.00  0.00     0.233 C 
HETATM    9  C   UNL N   1      -7.377  18.647  66.742  0.00  0.00     0.196 C 
HETATM   10  C   UNL N   1      -6.334  18.944  65.716  0.00  0.00     0.079 A 
HETATM   11  O   UNL N   1      -8.324  19.390  66.940  0.00  0.00    -0.289 OA
HETATM   12  C   UNL N   1      -5.113  18.236  65.852  0.00  0.00     0.089 A 
HETATM   13  C   UNL N   1      -6.485  19.859  64.638  0.00  0.00     0.085 A 
HETATM   14  O   UNL N   1      -4.912  17.410  66.919  0.00  0.00    -0.337 OA
HETATM   15  C   UNL N   1      -4.097  18.390  64.907  0.00  0.00     0.074 A 
HETATM   16  C   UNL N   1      -5.709  17.447  68.064  0.00  0.00     0.199 C 
HETATM   17  C   UNL N   1      -4.261  19.270  63.823  0.00  0.00     0.073 A 
HETATM   18  C   UNL N   1      -5.446  20.004  63.710  0.00  0.00     0.074 A 
BRANCH  16  19
HETATM   19  C   UNL N   1      -5.338  18.679  68.917  0.00  0.00    -0.023 A 
HETATM   20  C   UNL N   1      -4.198  19.437  68.578  0.00  0.00     0.013 A 
HETATM   21  C   UNL N   1      -3.845  20.569  69.319  0.00  0.00     0.040 A 
HETATM   22  C   UNL N   1      -4.611  20.966  70.417  0.00  0.00     0.098 A 
HETATM   23  C   UNL N   1      -5.742  20.219  70.781  0.00  0.00     0.099 A 
HETATM   24  C   UNL N   1      -6.100  19.085  70.037  0.00  0.00     0.049 A 
BRANCH  22  25
HETATM   25  O   UNL N   1      -4.251  22.066  71.112  0.00  0.00    -0.358 OA
HETATM   26  H   UNL N   1      -4.039  22.906  70.678  0.00  0.00     0.218 HD
ENDBRANCH  22  25
BRANCH  23  27
HETATM   27  O   UNL N   1      -6.485  20.591  71.845  0.00  0.00    -0.358 OA
HETATM   28  H   UNL N   1      -6.454  20.111  72.684  0.00  0.00     0.218 HD
ENDBRANCH  23  27
ENDBRANCH  16  19
BRANCH  17  29
HETATM   29  O   UNL N   1      -3.303  19.441  62.873  0.00  0.00    -0.356 OA
HETATM   30  C   UNL N   1      -1.948  19.540  63.116  0.00  0.00     0.210 C 
ENDBRANCH  17  29
BRANCH  13  31
HETATM   31  O   UNL N   1      -7.606  20.591  64.442  0.00  0.00    -0.360 OA
HETATM   32  H   UNL N   1      -7.716  21.261  63.760  0.00  0.00     0.217 HD
ENDBRANCH  13  31
ENDBRANCH   7   8
ENDBRANCH   6   7
BRANCH   5  33
HETATM   33  O   UNL N   1     -10.613  18.236  68.168  0.00  0.00    -0.388 OA
HETATM   34  H   UNL N   1      -9.718  18.662  68.127  0.00  0.00     0.210 HD
ENDBRANCH   5  33
BRANCH   2  35
HETATM   35  C   UNL N   1      -9.980  13.579  67.332  0.00  0.00     0.205 C 
BRANCH  35  36
HETATM   36  O   UNL N   1     -11.277  13.128  67.006  0.00  0.00    -0.356 OA
BRANCH  36  37
HETATM   37  C   UNL N   1     -11.281  12.269  65.879  0.00  0.00     0.291 C 
HETATM   38  C   UNL N   1     -11.467  13.189  64.644  0.00  0.00     0.204 C 
HETATM   39  C   UNL N   1     -11.359  12.409  63.321  0.00  0.00     0.183 C 
HETATM   40  C   UNL N   1     -10.050  11.600  63.345  0.00  0.00     0.180 C 
HETATM   41  C   UNL N   1      -9.986  10.735  64.632  0.00  0.00     0.179 C 
HETATM   42  O   UNL N   1     -10.040  11.575  65.782  0.00  0.00    -0.348 OA
BRANCH  38  43
HETATM   43  O   UNL N   1     -12.662  13.920  64.711  0.00  0.00    -0.388 OA
HETATM   44  H   UNL N   1     -12.830  14.115  65.667  0.00  0.00     0.210 HD
ENDBRANCH  38  43
BRANCH  39  45
HETATM   45  O   UNL N   1     -12.484  11.591  63.082  0.00  0.00    -0.390 OA
HETATM   46  H   UNL N   1     -12.280  10.945  62.362  0.00  0.00     0.210 HD
ENDBRANCH  39  45
BRANCH  40  47
HETATM   47  O   UNL N   1      -9.904  10.840  62.170  0.00  0.00    -0.390 OA
HETATM   48  H   UNL N   1      -8.945  10.850  61.918  0.00  0.00     0.210 HD
ENDBRANCH  40  47
BRANCH  41  49
HETATM   49  C   UNL N   1      -8.679   9.928  64.680  0.00  0.00     0.198 C 
BRANCH  49  50
HETATM   50  O   UNL N   1      -7.646  10.619  64.029  0.00  0.00    -0.398 OA
HETATM   51  H   UNL N   1      -6.804  10.400  64.506  0.00  0.00     0.209 HD
ENDBRANCH  49  50
ENDBRANCH  41  49
ENDBRANCH  36  37
ENDBRANCH  35  36
ENDBRANCH   2  35
BRANCH   4  52
HETATM   52  O   UNL N   1     -11.864  15.951  67.191  0.00  0.00    -0.390 OA
HETATM   53  H   UNL N   1     -11.193  16.529  66.742  0.00  0.00     0.210 HD
ENDBRANCH   4  52
BRANCH   3  54
HETATM   54  O   UNL N   1     -12.435  13.842  68.998  0.00  0.00    -0.390 OA
HETATM   55  H   UNL N   1     -13.210  14.387  68.699  0.00  0.00     0.210 HD
ENDBRANCH   3  54
TORSDOF 18
ENDMDL
MODEL 6
REMARK VINA RESULT:      -7.4      1.560      2.274
REMARK  18 active torsions:
REMARK  status: ('A' for Active; 'I' for Inactive)
REMARK    1  A    between atoms: C_2  and  C_33 
REMARK    2  A    between atoms: C_3  and  O_4 
REMARK    3  A    between atoms: C_5  and  O_6 
REMARK    4  A    between atoms: C_7  and  O_8 
REMARK    5  A    between atoms: C_9  and  O_10 
REMARK    6  A    between atoms: O_10  and  C_11 
REMARK    7  A    between atoms: C_12  and  C_25 
REMARK    8  A    between atoms: C_18  and  O_19 
REMARK    9  A    between atoms: C_21  and  O_22 
REMARK   10  A    between atoms: C_27  and  O_28 
REMARK   11  A    between atoms: C_29  and  O_30 
REMARK   12  A    between atoms: C_33  and  O_34 
REMARK   13  A    between atoms: O_34  and  C_35 
REMARK   14  A    between atoms: C_37  and  C_44 
REMARK   15  A    between atoms: C_38  and  O_39 
REMARK   16  A    between atoms: C_40  and  O_41 
REMARK   17  A    between atoms: C_42  and  O_43 
REMARK   18  A    between atoms: C_44  and  O_45 
ROOT
HETATM    1  O   UNL N   1     -10.372  16.033  66.449  0.00  0.00    -0.348 OA
HETATM    2  C   UNL N   1      -9.664  17.240  66.178  0.00  0.00     0.180 C 
HETATM    3  C   UNL N   1     -10.227  18.404  67.031  0.00  0.00     0.180 C 
HETATM    4  C   UNL N   1     -10.193  18.067  68.526  0.00  0.00     0.183 C 
HETATM    5  C   UNL N   1     -10.917  16.724  68.731  0.00  0.00     0.204 C 
HETATM    6  C   UNL N   1     -10.298  15.640  67.820  0.00  0.00     0.292 C 
ENDROOT
BRANCH   6   7
HETATM    7  O   UNL N   1     -11.024  14.439  68.041  0.00  0.00    -0.343 OA
BRANCH   7   8
HETATM    8  C   UNL N   1     -10.198  13.292  68.188  0.00  0.00     0.233 C 
HETATM    9  C   UNL N   1     -10.910  12.015  68.597  0.00  0.00     0.196 C 
HETATM   10  C   UNL N   1     -10.097  10.762  68.584  0.00  0.00     0.079 A 
HETATM   11  O   UNL N   1     -12.097  12.015  68.877  0.00  0.00    -0.289 OA
HETATM   12  C   UNL N   1      -8.869  10.829  67.877  0.00  0.00     0.089 A 
HETATM   13  C   UNL N   1     -10.460   9.545  69.223  0.00  0.00     0.085 A 
HETATM   14  O   UNL N   1      -8.531  11.958  67.192  0.00  0.00    -0.337 OA
HETATM   15  C   UNL N   1      -8.003   9.734  67.861  0.00  0.00     0.074 A 
HETATM   16  C   UNL N   1      -9.456  12.954  66.874  0.00  0.00     0.199 C 
HETATM   17  C   UNL N   1      -8.349   8.543  68.522  0.00  0.00     0.073 A 
HETATM   18  C   UNL N   1      -9.578   8.458  69.183  0.00  0.00     0.074 A 
BRANCH  16  19
HETATM   19  C   UNL N   1     -10.349  12.484  65.707  0.00  0.00    -0.023 A 
HETATM   20  C   UNL N   1     -11.688  12.923  65.640  0.00  0.00     0.013 A 
HETATM   21  C   UNL N   1     -12.518  12.531  64.585  0.00  0.00     0.040 A 
HETATM   22  C   UNL N   1     -12.039  11.687  63.581  0.00  0.00     0.098 A 
HETATM   23  C   UNL N   1     -10.714  11.226  63.634  0.00  0.00     0.099 A 
HETATM   24  C   UNL N   1      -9.879  11.621  64.690  0.00  0.00     0.049 A 
BRANCH  22  25
HETATM   25  O   UNL N   1     -12.861  11.328  62.571  0.00  0.00    -0.358 OA
HETATM   26  H   UNL N   1     -13.322  10.477  62.557  0.00  0.00     0.218 HD
ENDBRANCH  22  25
BRANCH  23  27
HETATM   27  O   UNL N   1     -10.245  10.405  62.671  0.00  0.00    -0.358 OA
HETATM   28  H   UNL N   1      -9.364  10.007  62.722  0.00  0.00     0.218 HD
ENDBRANCH  23  27
ENDBRANCH  16  19
BRANCH  17  29
HETATM   29  O   UNL N   1      -7.529   7.458  68.542  0.00  0.00    -0.356 OA
HETATM   30  C   UNL N   1      -6.668   7.090  67.528  0.00  0.00     0.210 C 
ENDBRANCH  17  29
BRANCH  13  31
HETATM   31  O   UNL N   1     -11.620   9.385  69.903  0.00  0.00    -0.360 OA
HETATM   32  H   UNL N   1     -12.486   9.664  69.592  0.00  0.00     0.217 HD
ENDBRANCH  13  31
ENDBRANCH   7   8
ENDBRANCH   6   7
BRANCH   5  33
HETATM   33  O   UNL N   1     -10.831  16.317  70.073  0.00  0.00    -0.388 OA
HETATM   34  H   UNL N   1     -11.497  16.849  70.581  0.00  0.00     0.210 HD
ENDBRANCH   5  33
BRANCH   2  35
HETATM   35  C   UNL N   1      -8.124  17.051  66.211  0.00  0.00     0.205 C 
BRANCH  35  36
HETATM   36  O   UNL N   1      -7.544  18.088  65.448  0.00  0.00    -0.356 OA
BRANCH  36  37
HETATM   37  C   UNL N   1      -6.406  18.649  66.080  0.00  0.00     0.291 C 
HETATM   38  C   UNL N   1      -6.245  20.070  65.481  0.00  0.00     0.204 C 
HETATM   39  C   UNL N   1      -5.119  20.864  66.169  0.00  0.00     0.183 C 
HETATM   40  C   UNL N   1      -5.357  20.815  67.689  0.00  0.00     0.180 C 
HETATM   41  C   UNL N   1      -5.511  19.343  68.155  0.00  0.00     0.179 C 
HETATM   42  O   UNL N   1      -6.615  18.738  67.487  0.00  0.00    -0.348 OA
BRANCH  38  43
HETATM   43  O   UNL N   1      -6.069  20.036  64.089  0.00  0.00    -0.388 OA
HETATM   44  H   UNL N   1      -5.455  19.284  63.893  0.00  0.00     0.210 HD
ENDBRANCH  38  43
BRANCH  39  45
HETATM   45  O   UNL N   1      -3.834  20.396  65.818  0.00  0.00    -0.390 OA
HETATM   46  H   UNL N   1      -3.184  20.647  66.519  0.00  0.00     0.210 HD
ENDBRANCH  39  45
BRANCH  40  47
HETATM   47  O   UNL N   1      -4.343  21.502  68.381  0.00  0.00    -0.390 OA
HETATM   48  H   UNL N   1      -3.739  20.828  68.786  0.00  0.00     0.210 HD
ENDBRANCH  40  47
BRANCH  41  49
HETATM   49  C   UNL N   1      -5.762  19.275  69.669  0.00  0.00     0.198 C 
BRANCH  49  50
HETATM   50  O   UNL N   1      -6.382  20.449  70.122  0.00  0.00    -0.398 OA
HETATM   51  H   UNL N   1      -5.740  21.191  69.976  0.00  0.00     0.209 HD
ENDBRANCH  49  50
ENDBRANCH  41  49
ENDBRANCH  36  37
ENDBRANCH  35  36
ENDBRANCH   2  35
BRANCH   4  52
HETATM   52  O   UNL N   1      -8.874  17.976  69.000  0.00  0.00    -0.390 OA
HETATM   53  H   UNL N   1      -8.316  17.662  68.241  0.00  0.00     0.210 HD
ENDBRANCH   4  52
BRANCH   3  54
HETATM   54  O   UNL N   1      -9.548  19.606  66.780  0.00  0.00    -0.390 OA
HETATM   55  H   UNL N   1      -8.589  19.375  66.665  0.00  0.00     0.210 HD
ENDBRANCH   3  54
TORSDOF 18
ENDMDL
MODEL 7
REMARK VINA RESULT:      -7.2      2.410     10.285
REMARK  18 active torsions:
REMARK  status: ('A' for Active; 'I' for Inactive)
REMARK    1  A    between atoms: C_2  and  C_33 
REMARK    2  A    between atoms: C_3  and  O_4 
REMARK    3  A    between atoms: C_5  and  O_6 
REMARK    4  A    between atoms: C_7  and  O_8 
REMARK    5  A    between atoms: C_9  and  O_10 
REMARK    6  A    between atoms: O_10  and  C_11 
REMARK    7  A    between atoms: C_12  and  C_25 
REMARK    8  A    between atoms: C_18  and  O_19 
REMARK    9  A    between atoms: C_21  and  O_22 
REMARK   10  A    between atoms: C_27  and  O_28 
REMARK   11  A    between atoms: C_29  and  O_30 
REMARK   12  A    between atoms: C_33  and  O_34 
REMARK   13  A    between atoms: O_34  and  C_35 
REMARK   14  A    between atoms: C_37  and  C_44 
REMARK   15  A    between atoms: C_38  and  O_39 
REMARK   16  A    between atoms: C_40  and  O_41 
REMARK   17  A    between atoms: C_42  and  O_43 
REMARK   18  A    between atoms: C_44  and  O_45 
ROOT
HETATM    1  O   UNL N   1      -7.687  15.199  69.104  0.00  0.00    -0.348 OA
HETATM    2  C   UNL N   1      -8.603  14.211  68.642  0.00  0.00     0.180 C 
HETATM    3  C   UNL N   1     -10.060  14.622  68.973  0.00  0.00     0.180 C 
HETATM    4  C   UNL N   1     -10.395  16.001  68.392  0.00  0.00     0.183 C 
HETATM    5  C   UNL N   1      -9.328  16.998  68.881  0.00  0.00     0.204 C 
HETATM    6  C   UNL N   1      -7.916  16.485  68.525  0.00  0.00     0.292 C 
ENDROOT
BRANCH   6   7
HETATM    7  O   UNL N   1      -6.984  17.436  69.023  0.00  0.00    -0.343 OA
BRANCH   7   8
HETATM    8  C   UNL N   1      -5.980  17.796  68.083  0.00  0.00     0.233 C 
HETATM    9  C   UNL N   1      -6.217  19.094  67.331  0.00  0.00     0.196 C 
HETATM   10  C   UNL N   1      -5.096  19.583  66.473  0.00  0.00     0.079 A 
HETATM   11  O   UNL N   1      -7.255  19.720  67.463  0.00  0.00    -0.289 OA
HETATM   12  C   UNL N   1      -3.831  18.988  66.710  0.00  0.00     0.089 A 
HETATM   13  C   UNL N   1      -5.216  20.572  65.459  0.00  0.00     0.085 A 
HETATM   14  O   UNL N   1      -3.671  18.093  67.727  0.00  0.00    -0.337 OA
HETATM   15  C   UNL N   1      -2.732  19.325  65.917  0.00  0.00     0.074 A 
HETATM   16  C   UNL N   1      -4.598  17.950  68.760  0.00  0.00     0.199 C 
HETATM   17  C   UNL N   1      -2.860  20.279  64.892  0.00  0.00     0.073 A 
HETATM   18  C   UNL N   1      -4.095  20.900  64.685  0.00  0.00     0.074 A 
BRANCH  16  19
HETATM   19  C   UNL N   1      -4.467  19.130  69.746  0.00  0.00    -0.023 A 
HETATM   20  C   UNL N   1      -5.550  19.447  70.593  0.00  0.00     0.013 A 
HETATM   21  C   UNL N   1      -5.457  20.497  71.511  0.00  0.00     0.040 A 
HETATM   22  C   UNL N   1      -4.291  21.262  71.600  0.00  0.00     0.098 A 
HETATM   23  C   UNL N   1      -3.207  20.974  70.756  0.00  0.00     0.099 A 
HETATM   24  C   UNL N   1      -3.297  19.918  69.837  0.00  0.00     0.049 A 
BRANCH  22  25
HETATM   25  O   UNL N   1      -4.227  22.267  72.498  0.00  0.00    -0.358 OA
HETATM   26  H   UNL N   1      -4.905  22.955  72.554  0.00  0.00     0.218 HD
ENDBRANCH  22  25
BRANCH  23  27
HETATM   27  O   UNL N   1      -2.079  21.712  70.830  0.00  0.00    -0.358 OA
HETATM   28  H   UNL N   1      -1.488  21.822  70.071  0.00  0.00     0.218 HD
ENDBRANCH  23  27
ENDBRANCH  16  19
BRANCH  17  29
HETATM   29  O   UNL N   1      -1.819  20.627  64.089  0.00  0.00    -0.356 OA
HETATM   30  C   UNL N   1      -1.927  21.313  62.896  0.00  0.00     0.210 C 
ENDBRANCH  17  29
BRANCH  13  31
HETATM   31  O   UNL N   1      -6.378  21.205  65.177  0.00  0.00    -0.360 OA
HETATM   32  H   UNL N   1      -6.612  21.575  64.320  0.00  0.00     0.217 HD
ENDBRANCH  13  31
ENDBRANCH   7   8
ENDBRANCH   6   7
BRANCH   5  33
HETATM   33  O   UNL N   1      -9.531  18.261  68.300  0.00  0.00    -0.388 OA
HETATM   34  H   UNL N   1      -8.930  18.318  67.512  0.00  0.00     0.210 HD
ENDBRANCH   5  33
BRANCH   2  35
HETATM   35  C   UNL N   1      -8.331  13.780  67.177  0.00  0.00     0.205 C 
BRANCH  35  36
HETATM   36  O   UNL N   1      -9.109  12.633  66.909  0.00  0.00    -0.356 OA
BRANCH  36  37
HETATM   37  C   UNL N   1      -9.716  12.680  65.630  0.00  0.00     0.291 C 
HETATM   38  C   UNL N   1     -10.278  11.258  65.373  0.00  0.00     0.204 C 
HETATM   39  C   UNL N   1     -11.090  11.183  64.067  0.00  0.00     0.183 C 
HETATM   40  C   UNL N   1     -12.139  12.309  64.089  0.00  0.00     0.180 C 
HETATM   41  C   UNL N   1     -11.450  13.671  64.365  0.00  0.00     0.179 C 
HETATM   42  O   UNL N   1     -10.781  13.628  65.622  0.00  0.00    -0.348 OA
BRANCH  38  43
HETATM   43  O   UNL N   1      -9.269  10.283  65.404  0.00  0.00    -0.388 OA
HETATM   44  H   UNL N   1      -8.971  10.144  64.470  0.00  0.00     0.210 HD
ENDBRANCH  38  43
BRANCH  39  45
HETATM   45  O   UNL N   1     -10.272  11.242  62.917  0.00  0.00    -0.390 OA
HETATM   46  H   UNL N   1      -9.435  11.725  63.129  0.00  0.00     0.210 HD
ENDBRANCH  39  45
BRANCH  40  47
HETATM   47  O   UNL N   1     -12.900  12.313  62.906  0.00  0.00    -0.390 OA
HETATM   48  H   UNL N   1     -13.761  12.766  63.098  0.00  0.00     0.210 HD
ENDBRANCH  40  47
BRANCH  41  49
HETATM   49  C   UNL N   1     -12.485  14.806  64.403  0.00  0.00     0.198 C 
BRANCH  49  50
HETATM   50  O   UNL N   1     -12.033  15.913  63.668  0.00  0.00    -0.398 OA
HETATM   51  H   UNL N   1     -12.684  16.059  62.934  0.00  0.00     0.209 HD
ENDBRANCH  49  50
ENDBRANCH  41  49
ENDBRANCH  36  37
ENDBRANCH  35  36
ENDBRANCH   2  35
BRANCH   4  52
HETATM   52  O   UNL N   1     -10.416  15.974  66.988  0.00  0.00    -0.390 OA
HETATM   53  H   UNL N   1      -9.856  16.732  66.677  0.00  0.00     0.210 HD
ENDBRANCH   4  52
BRANCH   3  54
HETATM   54  O   UNL N   1     -10.982  13.662  68.530  0.00  0.00    -0.390 OA
HETATM   55  H   UNL N   1     -11.825  13.822  69.031  0.00  0.00     0.210 HD
ENDBRANCH   3  54
TORSDOF 18
ENDMDL
MODEL 8
REMARK VINA RESULT:      -7.1      3.073     10.124
REMARK  18 active torsions:
REMARK  status: ('A' for Active; 'I' for Inactive)
REMARK    1  A    between atoms: C_2  and  C_33 
REMARK    2  A    between atoms: C_3  and  O_4 
REMARK    3  A    between atoms: C_5  and  O_6 
REMARK    4  A    between atoms: C_7  and  O_8 
REMARK    5  A    between atoms: C_9  and  O_10 
REMARK    6  A    between atoms: O_10  and  C_11 
REMARK    7  A    between atoms: C_12  and  C_25 
REMARK    8  A    between atoms: C_18  and  O_19 
REMARK    9  A    between atoms: C_21  and  O_22 
REMARK   10  A    between atoms: C_27  and  O_28 
REMARK   11  A    between atoms: C_29  and  O_30 
REMARK   12  A    between atoms: C_33  and  O_34 
REMARK   13  A    between atoms: O_34  and  C_35 
REMARK   14  A    between atoms: C_37  and  C_44 
REMARK   15  A    between atoms: C_38  and  O_39 
REMARK   16  A    between atoms: C_40  and  O_41 
REMARK   17  A    between atoms: C_42  and  O_43 
REMARK   18  A    between atoms: C_44  and  O_45 
ROOT
HETATM    1  O   UNL N   1      -8.074  16.204  67.578  0.00  0.00    -0.348 OA
HETATM    2  C   UNL N   1      -9.389  15.659  67.640  0.00  0.00     0.180 C 
HETATM    3  C   UNL N   1     -10.227  16.383  68.723  0.00  0.00     0.180 C 
HETATM    4  C   UNL N   1     -10.267  17.896  68.478  0.00  0.00     0.183 C 
HETATM    5  C   UNL N   1      -8.817  18.399  68.357  0.00  0.00     0.204 C 
HETATM    6  C   UNL N   1      -8.064  17.599  67.273  0.00  0.00     0.292 C 
ENDROOT
BRANCH   6   7
HETATM    7  O   UNL N   1      -6.733  18.097  67.230  0.00  0.00    -0.343 OA
BRANCH   7   8
HETATM    8  C   UNL N   1      -6.206  18.205  65.915  0.00  0.00     0.233 C 
HETATM    9  C   UNL N   1      -6.480  19.516  65.200  0.00  0.00     0.196 C 
HETATM   10  C   UNL N   1      -5.789  19.722  63.892  0.00  0.00     0.079 A 
HETATM   11  O   UNL N   1      -7.195  20.369  65.698  0.00  0.00    -0.289 OA
HETATM   12  C   UNL N   1      -4.705  18.849  63.621  0.00  0.00     0.089 A 
HETATM   13  C   UNL N   1      -6.143  20.703  62.927  0.00  0.00     0.085 A 
HETATM   14  O   UNL N   1      -4.295  17.949  64.561  0.00  0.00    -0.337 OA
HETATM   15  C   UNL N   1      -4.034  18.912  62.398  0.00  0.00     0.074 A 
HETATM   16  C   UNL N   1      -4.669  18.035  65.903  0.00  0.00     0.199 C 
HETATM   17  C   UNL N   1      -4.408  19.862  61.431  0.00  0.00     0.073 A 
HETATM   18  C   UNL N   1      -5.447  20.754  61.712  0.00  0.00     0.074 A 
BRANCH  16  19
HETATM   19  C   UNL N   1      -3.870  19.159  66.596  0.00  0.00    -0.023 A 
HETATM   20  C   UNL N   1      -2.688  19.639  65.994  0.00  0.00     0.013 A 
HETATM   21  C   UNL N   1      -1.951  20.670  66.586  0.00  0.00     0.040 A 
HETATM   22  C   UNL N   1      -2.367  21.238  67.793  0.00  0.00     0.098 A 
HETATM   23  C   UNL N   1      -3.532  20.765  68.416  0.00  0.00     0.099 A 
HETATM   24  C   UNL N   1      -4.275  19.734  67.823  0.00  0.00     0.049 A 
BRANCH  22  25
HETATM   25  O   UNL N   1      -1.639  22.235  68.340  0.00  0.00    -0.358 OA
HETATM   26  H   UNL N   1      -0.930  22.682  67.857  0.00  0.00     0.218 HD
ENDBRANCH  22  25
BRANCH  23  27
HETATM   27  O   UNL N   1      -3.938  21.303  69.586  0.00  0.00    -0.358 OA
HETATM   28  H   UNL N   1      -4.672  21.932  69.634  0.00  0.00     0.218 HD
ENDBRANCH  23  27
ENDBRANCH  16  19
BRANCH  17  29
HETATM   29  O   UNL N   1      -3.790  19.950  60.222  0.00  0.00    -0.356 OA
HETATM   30  C   UNL N   1      -4.411  20.265  59.030  0.00  0.00     0.210 C 
ENDBRANCH  17  29
BRANCH  13  31
HETATM   31  O   UNL N   1      -7.149  21.590  63.108  0.00  0.00    -0.360 OA
HETATM   32  H   UNL N   1      -7.834  21.518  63.780  0.00  0.00     0.217 HD
ENDBRANCH  13  31
ENDBRANCH   7   8
ENDBRANCH   6   7
BRANCH   5  33
HETATM   33  O   UNL N   1      -8.795  19.767  68.035  0.00  0.00    -0.388 OA
HETATM   34  H   UNL N   1      -9.355  19.883  67.223  0.00  0.00     0.210 HD
ENDBRANCH   5  33
BRANCH   2  35
HETATM   35  C   UNL N   1     -10.048  15.525  66.242  0.00  0.00     0.205 C 
BRANCH  35  36
HETATM   36  O   UNL N   1     -11.377  15.085  66.429  0.00  0.00    -0.356 OA
BRANCH  36  37
HETATM   37  C   UNL N   1     -11.618  13.827  65.821  0.00  0.00     0.291 C 
HETATM   38  C   UNL N   1     -11.620  14.087  64.293  0.00  0.00     0.204 C 
HETATM   39  C   UNL N   1     -11.740  12.783  63.484  0.00  0.00     0.183 C 
HETATM   40  C   UNL N   1     -10.658  11.807  63.983  0.00  0.00     0.180 C 
HETATM   41  C   UNL N   1     -10.760  11.646  65.523  0.00  0.00     0.179 C 
HETATM   42  O   UNL N   1     -10.580  12.910  66.155  0.00  0.00    -0.348 OA
BRANCH  38  43
HETATM   43  O   UNL N   1     -12.607  15.013  63.919  0.00  0.00    -0.388 OA
HETATM   44  H   UNL N   1     -12.552  15.767  64.557  0.00  0.00     0.210 HD
ENDBRANCH  38  43
BRANCH  39  45
HETATM   45  O   UNL N   1     -13.033  12.221  63.552  0.00  0.00    -0.390 OA
HETATM   46  H   UNL N   1     -13.240  11.756  62.704  0.00  0.00     0.210 HD
ENDBRANCH  39  45
BRANCH  40  47
HETATM   47  O   UNL N   1     -10.732  10.580  63.300  0.00  0.00    -0.390 OA
HETATM   48  H   UNL N   1     -10.880   9.865  63.971  0.00  0.00     0.210 HD
ENDBRANCH  40  47
BRANCH  41  49
HETATM   49  C   UNL N   1      -9.679  10.684  66.041  0.00  0.00     0.198 C 
BRANCH  49  50
HETATM   50  O   UNL N   1     -10.077   9.350  65.865  0.00  0.00    -0.398 OA
HETATM   51  H   UNL N   1     -10.230   8.971  66.768  0.00  0.00     0.209 HD
ENDBRANCH  49  50
ENDBRANCH  41  49
ENDBRANCH  36  37
ENDBRANCH  35  36
ENDBRANCH   2  35
BRANCH   4  52
HETATM   52  O   UNL N   1     -10.980  18.206  67.308  0.00  0.00    -0.390 OA
HETATM   53  H   UNL N   1     -10.790  19.158  67.100  0.00  0.00     0.210 HD
ENDBRANCH   4  52
BRANCH   3  54
HETATM   54  O   UNL N   1     -11.528  15.862  68.806  0.00  0.00    -0.390 OA
HETATM   55  H   UNL N   1     -11.466  15.019  69.328  0.00  0.00     0.210 HD
ENDBRANCH   3  54
TORSDOF 18
ENDMDL
MODEL 9
REMARK VINA RESULT:      -7.1      1.602      2.900
REMARK  18 active torsions:
REMARK  status: ('A' for Active; 'I' for Inactive)
REMARK    1  A    between atoms: C_2  and  C_33 
REMARK    2  A    between atoms: C_3  and  O_4 
REMARK    3  A    between atoms: C_5  and  O_6 
REMARK    4  A    between atoms: C_7  and  O_8 
REMARK    5  A    between atoms: C_9  and  O_10 
REMARK    6  A    between atoms: O_10  and  C_11 
REMARK    7  A    between atoms: C_12  and  C_25 
REMARK    8  A    between atoms: C_18  and  O_19 
REMARK    9  A    between atoms: C_21  and  O_22 
REMARK   10  A    between atoms: C_27  and  O_28 
REMARK   11  A    between atoms: C_29  and  O_30 
REMARK   12  A    between atoms: C_33  and  O_34 
REMARK   13  A    between atoms: O_34  and  C_35 
REMARK   14  A    between atoms: C_37  and  C_44 
REMARK   15  A    between atoms: C_38  and  O_39 
REMARK   16  A    between atoms: C_40  and  O_41 
REMARK   17  A    between atoms: C_42  and  O_43 
REMARK   18  A    between atoms: C_44  and  O_45 
ROOT
HETATM    1  O   UNL N   1      -9.140  14.753  67.803  0.00  0.00    -0.348 OA
HETATM    2  C   UNL N   1      -8.415  15.979  67.826  0.00  0.00     0.180 C 
HETATM    3  C   UNL N   1      -9.281  17.134  67.266  0.00  0.00     0.180 C 
HETATM    4  C   UNL N   1     -10.603  17.261  68.032  0.00  0.00     0.183 C 
HETATM    5  C   UNL N   1     -11.296  15.887  68.021  0.00  0.00     0.204 C 
HETATM    6  C   UNL N   1     -10.343  14.804  68.573  0.00  0.00     0.292 C 
ENDROOT
BRANCH   6   7
HETATM    7  O   UNL N   1     -11.034  13.564  68.512  0.00  0.00    -0.343 OA
BRANCH   7   8
HETATM    8  C   UNL N   1     -10.174  12.435  68.438  0.00  0.00     0.233 C 
HETATM    9  C   UNL N   1     -10.845  11.083  68.607  0.00  0.00     0.196 C 
HETATM   10  C   UNL N   1      -9.996   9.879  68.356  0.00  0.00     0.079 A 
HETATM   11  O   UNL N   1     -12.028  10.996  68.890  0.00  0.00    -0.289 OA
HETATM   12  C   UNL N   1      -8.780  10.114  67.666  0.00  0.00     0.089 A 
HETATM   13  C   UNL N   1     -10.317   8.555  68.761  0.00  0.00     0.085 A 
HETATM   14  O   UNL N   1      -8.482  11.360  67.200  0.00  0.00    -0.337 OA
HETATM   15  C   UNL N   1      -7.882   9.068  67.441  0.00  0.00     0.074 A 
HETATM   16  C   UNL N   1      -9.438  12.370  67.079  0.00  0.00     0.199 C 
HETATM   17  C   UNL N   1      -8.186   7.764  67.872  0.00  0.00     0.073 A 
HETATM   18  C   UNL N   1      -9.405   7.521  68.513  0.00  0.00     0.074 A 
BRANCH  16  19
HETATM   19  C   UNL N   1     -10.332  12.097  65.851  0.00  0.00    -0.023 A 
HETATM   20  C   UNL N   1     -11.637  12.630  65.813  0.00  0.00     0.013 A 
HETATM   21  C   UNL N   1     -12.466  12.418  64.707  0.00  0.00     0.040 A 
HETATM   22  C   UNL N   1     -12.018  11.665  63.619  0.00  0.00     0.098 A 
HETATM   23  C   UNL N   1     -10.728  11.113  63.641  0.00  0.00     0.099 A 
HETATM   24  C   UNL N   1      -9.894  11.327  64.748  0.00  0.00     0.049 A 
BRANCH  22  25
HETATM   25  O   UNL N   1     -12.837  11.480  62.561  0.00  0.00    -0.358 OA
HETATM   26  H   UNL N   1     -13.096  12.205  61.975  0.00  0.00     0.218 HD
ENDBRANCH  22  25
BRANCH  23  27
HETATM   27  O   UNL N   1     -10.290  10.377  62.597  0.00  0.00    -0.358 OA
HETATM   28  H   UNL N   1     -10.014  10.785  61.763  0.00  0.00     0.218 HD
ENDBRANCH  23  27
ENDBRANCH  16  19
BRANCH  17  29
HETATM   29  O   UNL N   1      -7.336   6.719  67.684  0.00  0.00    -0.356 OA
HETATM   30  C   UNL N   1      -7.685   5.386  67.744  0.00  0.00     0.210 C 
ENDBRANCH  17  29
BRANCH  13  31
HETATM   31  O   UNL N   1     -11.463   8.236  69.406  0.00  0.00    -0.360 OA
HETATM   32  H   UNL N   1     -11.802   7.343  69.522  0.00  0.00     0.217 HD
ENDBRANCH  13  31
ENDBRANCH   7   8
ENDBRANCH   6   7
BRANCH   5  33
HETATM   33  O   UNL N   1     -12.470  15.919  68.793  0.00  0.00    -0.388 OA
HETATM   34  H   UNL N   1     -12.721  16.874  68.900  0.00  0.00     0.210 HD
ENDBRANCH   5  33
BRANCH   2  35
HETATM   35  C   UNL N   1      -7.725  16.241  69.190  0.00  0.00     0.205 C 
BRANCH  35  36
HETATM   36  O   UNL N   1      -6.431  16.746  68.933  0.00  0.00    -0.356 OA
BRANCH  36  37
HETATM   37  C   UNL N   1      -6.234  18.033  69.493  0.00  0.00     0.291 C 
HETATM   38  C   UNL N   1      -4.895  17.956  70.272  0.00  0.00     0.204 C 
HETATM   39  C   UNL N   1      -4.473  19.327  70.833  0.00  0.00     0.183 C 
HETATM   40  C   UNL N   1      -4.505  20.347  69.680  0.00  0.00     0.180 C 
HETATM   41  C   UNL N   1      -5.889  20.314  68.981  0.00  0.00     0.179 C 
HETATM   42  O   UNL N   1      -6.137  19.011  68.460  0.00  0.00    -0.348 OA
BRANCH  38  43
HETATM   43  O   UNL N   1      -4.930  16.980  71.280  0.00  0.00    -0.388 OA
HETATM   44  H   UNL N   1      -5.046  17.456  72.140  0.00  0.00     0.210 HD
ENDBRANCH  38  43
BRANCH  39  45
HETATM   45  O   UNL N   1      -5.270  19.733  71.924  0.00  0.00    -0.390 OA
HETATM   46  H   UNL N   1      -4.714  19.795  72.739  0.00  0.00     0.210 HD
ENDBRANCH  39  45
BRANCH  40  47
HETATM   47  O   UNL N   1      -4.153  21.632  70.134  0.00  0.00    -0.390 OA
HETATM   48  H   UNL N   1      -4.360  22.278  69.411  0.00  0.00     0.210 HD
ENDBRANCH  40  47
BRANCH  41  49
HETATM   49  C   UNL N   1      -5.935  21.319  67.819  0.00  0.00     0.198 C 
BRANCH  49  50
HETATM   50  O   UNL N   1      -7.177  21.269  67.170  0.00  0.00    -0.398 OA
HETATM   51  H   UNL N   1      -7.731  20.602  67.652  0.00  0.00     0.209 HD
ENDBRANCH  49  50
ENDBRANCH  41  49
ENDBRANCH  36  37
ENDBRANCH  35  36
ENDBRANCH   2  35
BRANCH   4  52
HETATM   52  O   UNL N   1     -10.390  17.678  69.356  0.00  0.00    -0.390 OA
HETATM   53  H   UNL N   1     -11.136  17.310  69.898  0.00  0.00     0.210 HD
ENDBRANCH   4  52
BRANCH   3  54
HETATM   54  O   UNL N   1      -8.587  18.354  67.275  0.00  0.00    -0.390 OA
HETATM   55  H   UNL N   1      -7.991  18.339  68.068  0.00  0.00     0.210 HD
ENDBRANCH   3  54
TORSDOF 18
ENDMDL
