# Supplementary material for: Structure-based computational screening of 470 natural quercetin derivatives for identification of SARS-CoV-2 Mpro inhibitor
Source: PeerJ. 2023 Mar 14;11:e14915. doi: 10.7717/peerj.14915 (PMC10022500; doi:10.7717/peerj.14915)
Supplement: Supplemental Information 1 [file peerj-11-14915-s001.zip › Screening 470 Quercetin Derivates as Anticovid/Docking results/conf.txt]

receptor = protein.pdbqt
exhaustiveness  = 8
center_x = -10.4223334264
center_y = 12.1537731979
center_z = 68.7299879085
size_x = 25.0
size_y = 25.0
size_z = 25.0
