# Supplementary material for: Structure-based computational screening of 470 natural quercetin derivatives for identification of SARS-CoV-2 Mpro inhibitor
Source: PeerJ. 2023 Mar 14;11:e14915. doi: 10.7717/peerj.14915 (PMC10022500; doi:10.7717/peerj.14915)
Supplement: Supplemental Information 1 [file peerj-11-14915-s001.zip › Screening 470 Quercetin Derivates as Anticovid/Docking results/2_uff_E=1187.16_out.pdbqt]

MODEL 1
REMARK VINA RESULT:      -8.9      0.000      0.000
REMARK  27 active torsions:
REMARK  status: ('A' for Active; 'I' for Inactive)
REMARK    1  A    between atoms: O_1  and  C_26 
REMARK    2  A    between atoms: O_1  and  C_2 
REMARK    3  A    between atoms: C_4  and  C_11 
REMARK    4  A    between atoms: C_5  and  O_6 
REMARK    5  A    between atoms: C_7  and  O_8 
REMARK    6  A    between atoms: C_9  and  O_10 
REMARK    7  A    between atoms: C_11  and  O_12 
REMARK    8  A    between atoms: O_12  and  C_13 
REMARK    9  A    between atoms: C_13  and  C_15 
REMARK   10  A    between atoms: C_16  and  C_17 
REMARK   11  A    between atoms: C_19  and  O_20 
REMARK   12  A    between atoms: C_22  and  O_23 
REMARK   13  A    between atoms: C_27  and  O_28 
REMARK   14  A    between atoms: C_29  and  O_30 
REMARK   15  A    between atoms: C_33  and  O_34 
REMARK   16  A    between atoms: O_34  and  C_35 
REMARK   17  A    between atoms: C_36  and  C_59 
REMARK   18  A    between atoms: C_42  and  O_43 
REMARK   19  A    between atoms: C_45  and  O_46 
REMARK   20  A    between atoms: O_46  and  C_47 
REMARK   21  A    between atoms: C_49  and  C_56 
REMARK   22  A    between atoms: C_50  and  O_51 
REMARK   23  A    between atoms: C_52  and  O_53 
REMARK   24  A    between atoms: C_54  and  O_55 
REMARK   25  A    between atoms: C_56  and  O_57 
REMARK   26  A    between atoms: C_61  and  O_62 
REMARK   27  A    between atoms: C_63  and  O_64 
ROOT
HETATM    1  O   UNL N   1      -7.736  15.765  67.911  0.00  0.00    -0.311 OA
ENDROOT
BRANCH   1   2
HETATM    2  C   UNL N   1      -9.083  15.412  67.807  0.00  0.00     0.298 C 
HETATM    3  C   UNL N   1      -9.758  15.599  66.407  0.00  0.00     0.211 C 
HETATM    4  C   UNL N   1      -9.835  17.108  66.091  0.00  0.00     0.183 C 
HETATM    5  C   UNL N   1     -10.557  17.827  67.260  0.00  0.00     0.173 C 
HETATM    6  C   UNL N   1      -9.889  17.476  68.601  0.00  0.00     0.205 C 
HETATM    7  O   UNL N   1      -9.875  16.072  68.794  0.00  0.00    -0.355 OA
BRANCH   3   8
HETATM    8  O   UNL N   1     -11.118  15.123  66.385  0.00  0.00    -0.346 OA
BRANCH   8   9
HETATM    9  C   UNL N   1     -11.387  13.902  65.689  0.00  0.00     0.292 C 
HETATM   10  C   UNL N   1     -11.618  14.128  64.168  0.00  0.00     0.204 C 
HETATM   11  C   UNL N   1     -11.787  12.800  63.416  0.00  0.00     0.183 C 
HETATM   12  C   UNL N   1     -10.575  11.919  63.760  0.00  0.00     0.180 C 
HETATM   13  C   UNL N   1     -10.466  11.712  65.301  0.00  0.00     0.180 C 
HETATM   14  O   UNL N   1     -10.380  12.948  65.994  0.00  0.00    -0.348 OA
BRANCH  10  15
HETATM   15  O   UNL N   1     -12.699  14.996  63.935  0.00  0.00    -0.388 OA
HETATM   16  H   UNL N   1     -13.319  14.543  63.304  0.00  0.00     0.210 HD
ENDBRANCH  10  15
BRANCH  11  17
HETATM   17  O   UNL N   1     -13.014  12.158  63.691  0.00  0.00    -0.390 OA
HETATM   18  H   UNL N   1     -12.861  11.398  64.303  0.00  0.00     0.210 HD
ENDBRANCH  11  17
BRANCH  12  19
HETATM   19  O   UNL N   1     -10.621  10.706  63.051  0.00  0.00    -0.390 OA
HETATM   20  H   UNL N   1     -11.311  10.794  62.344  0.00  0.00     0.210 HD
ENDBRANCH  12  19
BRANCH  13  21
HETATM   21  C   UNL N   1      -9.176  10.945  65.665  0.00  0.00     0.213 C 
BRANCH  21  22
HETATM   22  O   UNL N   1      -9.372   9.967  66.619  0.00  0.00    -0.316 OA
BRANCH  22  23
HETATM   23  C   UNL N   1      -8.939  10.033  67.903  0.00  0.00     0.282 C 
HETATM   24  O   UNL N   1      -7.943   9.420  68.264  0.00  0.00    -0.260 OA
BRANCH  23  25
HETATM   25  C   UNL N   1      -9.691  10.880  68.844  0.00  0.00     0.083 C 
HETATM   26  C   UNL N   1     -11.035  10.867  68.910  0.00  0.00     0.017 C 
BRANCH  26  27
HETATM   27  C   UNL N   1     -11.818  11.678  69.885  0.00  0.00    -0.033 A 
HETATM   28  C   UNL N   1     -12.520  11.010  70.898  0.00  0.00     0.014 A 
HETATM   29  C   UNL N   1     -13.239  11.726  71.856  0.00  0.00     0.040 A 
HETATM   30  C   UNL N   1     -13.281  13.123  71.814  0.00  0.00     0.099 A 
HETATM   31  C   UNL N   1     -12.603  13.817  70.795  0.00  0.00     0.102 A 
HETATM   32  C   UNL N   1     -11.870  13.088  69.836  0.00  0.00     0.051 A 
BRANCH  30  33
HETATM   33  O   UNL N   1     -13.981  13.784  72.760  0.00  0.00    -0.358 OA
HETATM   34  H   UNL N   1     -14.545  14.543  72.551  0.00  0.00     0.218 HD
ENDBRANCH  30  33
BRANCH  31  35
HETATM   35  O   UNL N   1     -12.673  15.177  70.760  0.00  0.00    -0.353 OA
HETATM   36  C   UNL N   1     -11.953  16.036  71.567  0.00  0.00     0.210 C 
ENDBRANCH  31  35
ENDBRANCH  26  27
ENDBRANCH  23  25
ENDBRANCH  22  23
ENDBRANCH  21  22
ENDBRANCH  13  21
ENDBRANCH   8   9
ENDBRANCH   3   8
BRANCH   4  37
HETATM   37  O   UNL N   1      -8.560  17.639  65.803  0.00  0.00    -0.390 OA
HETATM   38  H   UNL N   1      -7.933  16.908  65.579  0.00  0.00     0.210 HD
ENDBRANCH   4  37
BRANCH   5  39
HETATM   39  O   UNL N   1     -10.640  19.214  67.057  0.00  0.00    -0.391 OA
HETATM   40  H   UNL N   1      -9.719  19.580  67.076  0.00  0.00     0.210 HD
ENDBRANCH   5  39
ENDBRANCH   1   2
BRANCH   1  41
HETATM   41  C   UNL N   1      -6.887  15.365  68.928  0.00  0.00     0.157 A 
HETATM   42  C   UNL N   1      -6.774  14.006  69.370  0.00  0.00     0.223 A 
HETATM   43  C   UNL N   1      -5.896  13.671  70.433  0.00  0.00     0.084 A 
HETATM   44  O   UNL N   1      -7.411  13.134  68.828  0.00  0.00    -0.284 OA
HETATM   45  C   UNL N   1      -5.171  14.724  71.024  0.00  0.00     0.096 A 
HETATM   46  C   UNL N   1      -5.688  12.336  70.930  0.00  0.00     0.085 A 
HETATM   47  O   UNL N   1      -5.299  15.966  70.591  0.00  0.00    -0.306 OA
HETATM   48  C   UNL N   1      -4.265  14.480  72.056  0.00  0.00     0.075 A 
HETATM   49  C   UNL N   1      -6.088  16.324  69.588  0.00  0.00     0.124 A 
HETATM   50  C   UNL N   1      -4.039  13.189  72.516  0.00  0.00     0.077 A 
HETATM   51  C   UNL N   1      -4.760  12.124  71.957  0.00  0.00     0.074 A 
BRANCH  49  52
HETATM   52  C   UNL N   1      -5.986  17.731  69.180  0.00  0.00     0.004 A 
HETATM   53  C   UNL N   1      -5.782  18.051  67.829  0.00  0.00     0.017 A 
HETATM   54  C   UNL N   1      -5.493  19.367  67.455  0.00  0.00     0.040 A 
HETATM   55  C   UNL N   1      -5.414  20.376  68.422  0.00  0.00     0.098 A 
HETATM   56  C   UNL N   1      -5.635  20.063  69.777  0.00  0.00     0.099 A 
HETATM   57  C   UNL N   1      -5.906  18.737  70.150  0.00  0.00     0.053 A 
BRANCH  55  58
HETATM   58  O   UNL N   1      -5.104  21.634  68.039  0.00  0.00    -0.358 OA
HETATM   59  H   UNL N   1      -5.185  21.930  67.123  0.00  0.00     0.218 HD
ENDBRANCH  55  58
BRANCH  56  60
HETATM   60  O   UNL N   1      -5.565  21.030  70.716  0.00  0.00    -0.358 OA
HETATM   61  H   UNL N   1      -5.441  21.961  70.479  0.00  0.00     0.218 HD
ENDBRANCH  56  60
ENDBRANCH  49  52
BRANCH  50  62
HETATM   62  O   UNL N   1      -3.083  13.006  73.466  0.00  0.00    -0.318 OA
BRANCH  62  63
HETATM   63  C   UNL N   1      -3.253  12.304  74.645  0.00  0.00     0.298 C 
HETATM   64  C   UNL N   1      -2.129  12.703  75.627  0.00  0.00     0.205 C 
HETATM   65  C   UNL N   1      -2.304  11.883  76.916  0.00  0.00     0.183 C 
HETATM   66  C   UNL N   1      -3.730  12.051  77.472  0.00  0.00     0.180 C 
HETATM   67  C   UNL N   1      -4.743  11.725  76.341  0.00  0.00     0.179 C 
HETATM   68  O   UNL N   1      -4.530  12.569  75.213  0.00  0.00    -0.348 OA
BRANCH  64  69
HETATM   69  O   UNL N   1      -2.104  14.089  75.891  0.00  0.00    -0.388 OA
HETATM   70  H   UNL N   1      -2.836  14.535  75.394  0.00  0.00     0.210 HD
ENDBRANCH  64  69
BRANCH  65  71
HETATM   71  O   UNL N   1      -1.336  12.253  77.862  0.00  0.00    -0.390 OA
HETATM   72  H   UNL N   1      -1.777  12.887  78.487  0.00  0.00     0.210 HD
ENDBRANCH  65  71
BRANCH  66  73
HETATM   73  O   UNL N   1      -3.910  13.365  77.940  0.00  0.00    -0.390 OA
HETATM   74  H   UNL N   1      -3.023  13.809  77.919  0.00  0.00     0.210 HD
ENDBRANCH  66  73
BRANCH  67  75
HETATM   75  C   UNL N   1      -6.188  11.880  76.835  0.00  0.00     0.198 C 
BRANCH  75  76
HETATM   76  O   UNL N   1      -6.507  13.235  77.004  0.00  0.00    -0.398 OA
HETATM   77  H   UNL N   1      -7.478  13.277  77.206  0.00  0.00     0.209 HD
ENDBRANCH  75  76
ENDBRANCH  67  75
ENDBRANCH  62  63
ENDBRANCH  50  62
BRANCH  46  78
HETATM   78  O   UNL N   1      -6.324  11.234  70.460  0.00  0.00    -0.360 OA
HETATM   79  H   UNL N   1      -5.991  10.590  69.829  0.00  0.00     0.217 HD
ENDBRANCH  46  78
ENDBRANCH   1  41
TORSDOF 27
ENDMDL
MODEL 2
REMARK VINA RESULT:      -8.8      3.342      8.173
REMARK  27 active torsions:
REMARK  status: ('A' for Active; 'I' for Inactive)
REMARK    1  A    between atoms: O_1  and  C_26 
REMARK    2  A    between atoms: O_1  and  C_2 
REMARK    3  A    between atoms: C_4  and  C_11 
REMARK    4  A    between atoms: C_5  and  O_6 
REMARK    5  A    between atoms: C_7  and  O_8 
REMARK    6  A    between atoms: C_9  and  O_10 
REMARK    7  A    between atoms: C_11  and  O_12 
REMARK    8  A    between atoms: O_12  and  C_13 
REMARK    9  A    between atoms: C_13  and  C_15 
REMARK   10  A    between atoms: C_16  and  C_17 
REMARK   11  A    between atoms: C_19  and  O_20 
REMARK   12  A    between atoms: C_22  and  O_23 
REMARK   13  A    between atoms: C_27  and  O_28 
REMARK   14  A    between atoms: C_29  and  O_30 
REMARK   15  A    between atoms: C_33  and  O_34 
REMARK   16  A    between atoms: O_34  and  C_35 
REMARK   17  A    between atoms: C_36  and  C_59 
REMARK   18  A    between atoms: C_42  and  O_43 
REMARK   19  A    between atoms: C_45  and  O_46 
REMARK   20  A    between atoms: O_46  and  C_47 
REMARK   21  A    between atoms: C_49  and  C_56 
REMARK   22  A    between atoms: C_50  and  O_51 
REMARK   23  A    between atoms: C_52  and  O_53 
REMARK   24  A    between atoms: C_54  and  O_55 
REMARK   25  A    between atoms: C_56  and  O_57 
REMARK   26  A    between atoms: C_61  and  O_62 
REMARK   27  A    between atoms: C_63  and  O_64 
ROOT
HETATM    1  O   UNL N   1     -11.239  14.882  66.940  0.00  0.00    -0.311 OA
ENDROOT
BRANCH   1   2
HETATM    2  C   UNL N   1      -9.965  15.316  66.567  0.00  0.00     0.298 C 
HETATM    3  C   UNL N   1      -9.168  16.157  67.619  0.00  0.00     0.211 C 
HETATM    4  C   UNL N   1      -9.882  17.511  67.817  0.00  0.00     0.183 C 
HETATM    5  C   UNL N   1     -10.049  18.193  66.435  0.00  0.00     0.173 C 
HETATM    6  C   UNL N   1     -10.732  17.236  65.441  0.00  0.00     0.205 C 
HETATM    7  O   UNL N   1      -9.995  16.030  65.332  0.00  0.00    -0.355 OA
BRANCH   3   8
HETATM    8  O   UNL N   1      -7.836  16.476  67.173  0.00  0.00    -0.346 OA
BRANCH   8   9
HETATM    9  C   UNL N   1      -6.740  15.823  67.820  0.00  0.00     0.292 C 
HETATM   10  C   UNL N   1      -6.622  16.213  69.320  0.00  0.00     0.204 C 
HETATM   11  C   UNL N   1      -5.518  15.417  70.029  0.00  0.00     0.183 C 
HETATM   12  C   UNL N   1      -5.788  13.925  69.771  0.00  0.00     0.180 C 
HETATM   13  C   UNL N   1      -5.834  13.633  68.240  0.00  0.00     0.180 C 
HETATM   14  O   UNL N   1      -6.811  14.425  67.581  0.00  0.00    -0.348 OA
BRANCH  10  15
HETATM   15  O   UNL N   1      -6.444  17.599  69.480  0.00  0.00    -0.388 OA
HETATM   16  H   UNL N   1      -7.285  18.045  69.195  0.00  0.00     0.210 HD
ENDBRANCH  10  15
BRANCH  11  17
HETATM   17  O   UNL N   1      -4.217  15.802  69.641  0.00  0.00    -0.390 OA
HETATM   18  H   UNL N   1      -3.574  15.569  70.354  0.00  0.00     0.210 HD
ENDBRANCH  11  17
BRANCH  12  19
HETATM   19  O   UNL N   1      -4.855  13.122  70.449  0.00  0.00    -0.390 OA
HETATM   20  H   UNL N   1      -5.253  12.221  70.560  0.00  0.00     0.210 HD
ENDBRANCH  12  19
BRANCH  13  21
HETATM   21  C   UNL N   1      -6.240  12.168  67.971  0.00  0.00     0.213 C 
BRANCH  21  22
HETATM   22  O   UNL N   1      -7.295  11.740  68.752  0.00  0.00    -0.316 OA
BRANCH  22  23
HETATM   23  C   UNL N   1      -7.297  10.618  69.513  0.00  0.00     0.282 C 
HETATM   24  O   UNL N   1      -6.681  10.572  70.569  0.00  0.00    -0.260 OA
BRANCH  23  25
HETATM   25  C   UNL N   1      -8.081   9.464  69.042  0.00  0.00     0.083 C 
HETATM   26  C   UNL N   1      -8.157   9.127  67.740  0.00  0.00     0.017 C 
BRANCH  26  27
HETATM   27  C   UNL N   1      -8.903   7.937  67.241  0.00  0.00    -0.033 A 
HETATM   28  C   UNL N   1     -10.275   7.846  67.515  0.00  0.00     0.014 A 
HETATM   29  C   UNL N   1     -11.025   6.770  67.041  0.00  0.00     0.040 A 
HETATM   30  C   UNL N   1     -10.418   5.757  66.293  0.00  0.00     0.099 A 
HETATM   31  C   UNL N   1      -9.038   5.812  66.022  0.00  0.00     0.102 A 
HETATM   32  C   UNL N   1      -8.287   6.908  66.497  0.00  0.00     0.051 A 
BRANCH  30  33
HETATM   33  O   UNL N   1     -11.174   4.733  65.844  0.00  0.00    -0.358 OA
HETATM   34  H   UNL N   1     -11.117   3.843  66.220  0.00  0.00     0.218 HD
ENDBRANCH  30  33
BRANCH  31  35
HETATM   35  O   UNL N   1      -8.461   4.805  65.309  0.00  0.00    -0.353 OA
HETATM   36  C   UNL N   1      -7.888   4.936  64.059  0.00  0.00     0.210 C 
ENDBRANCH  31  35
ENDBRANCH  26  27
ENDBRANCH  23  25
ENDBRANCH  22  23
ENDBRANCH  21  22
ENDBRANCH  13  21
ENDBRANCH   8   9
ENDBRANCH   3   8
BRANCH   4  37
HETATM   37  O   UNL N   1     -11.095  17.355  68.520  0.00  0.00    -0.390 OA
HETATM   38  H   UNL N   1     -10.961  17.567  69.475  0.00  0.00     0.210 HD
ENDBRANCH   4  37
BRANCH   5  39
HETATM   39  O   UNL N   1     -10.720  19.424  66.530  0.00  0.00    -0.391 OA
HETATM   40  H   UNL N   1     -10.217  20.086  65.991  0.00  0.00     0.210 HD
ENDBRANCH   5  39
ENDBRANCH   1   2
BRANCH   1  41
HETATM   41  C   UNL N   1     -11.501  13.794  67.754  0.00  0.00     0.157 A 
HETATM   42  C   UNL N   1     -12.017  13.915  69.086  0.00  0.00     0.223 A 
HETATM   43  C   UNL N   1     -12.244  12.756  69.872  0.00  0.00     0.084 A 
HETATM   44  O   UNL N   1     -12.280  15.002  69.541  0.00  0.00    -0.284 OA
HETATM   45  C   UNL N   1     -11.928  11.512  69.290  0.00  0.00     0.096 A 
HETATM   46  C   UNL N   1     -12.785  12.767  71.207  0.00  0.00     0.085 A 
HETATM   47  O   UNL N   1     -11.454  11.438  68.059  0.00  0.00    -0.306 OA
HETATM   48  C   UNL N   1     -12.146  10.322  69.982  0.00  0.00     0.075 A 
HETATM   49  C   UNL N   1     -11.248  12.489  67.279  0.00  0.00     0.124 A 
HETATM   50  C   UNL N   1     -12.698  10.327  71.257  0.00  0.00     0.077 A 
HETATM   51  C   UNL N   1     -13.005  11.552  71.867  0.00  0.00     0.074 A 
BRANCH  49  52
HETATM   52  C   UNL N   1     -10.842  12.179  65.902  0.00  0.00     0.004 A 
HETATM   53  C   UNL N   1     -11.782  12.263  64.864  0.00  0.00     0.017 A 
HETATM   54  C   UNL N   1     -11.462  11.788  63.587  0.00  0.00     0.040 A 
HETATM   55  C   UNL N   1     -10.200  11.238  63.333  0.00  0.00     0.098 A 
HETATM   56  C   UNL N   1      -9.248  11.169  64.367  0.00  0.00     0.099 A 
HETATM   57  C   UNL N   1      -9.580  11.627  65.652  0.00  0.00     0.053 A 
BRANCH  55  58
HETATM   58  O   UNL N   1      -9.925  10.761  62.100  0.00  0.00    -0.358 OA
HETATM   59  H   UNL N   1      -9.346  10.000  61.957  0.00  0.00     0.218 HD
ENDBRANCH  55  58
BRANCH  56  60
HETATM   60  O   UNL N   1      -8.027  10.643  64.130  0.00  0.00    -0.358 OA
HETATM   61  H   UNL N   1      -7.897   9.925  63.494  0.00  0.00     0.218 HD
ENDBRANCH  56  60
ENDBRANCH  49  52
BRANCH  50  62
HETATM   62  O   UNL N   1     -12.964   9.130  71.845  0.00  0.00    -0.318 OA
BRANCH  62  63
HETATM   63  C   UNL N   1     -12.018   8.281  72.390  0.00  0.00     0.298 C 
HETATM   64  C   UNL N   1     -12.241   6.861  71.823  0.00  0.00     0.205 C 
HETATM   65  C   UNL N   1     -11.212   5.919  72.471  0.00  0.00     0.183 C 
HETATM   66  C   UNL N   1      -9.786   6.467  72.280  0.00  0.00     0.180 C 
HETATM   67  C   UNL N   1      -9.748   7.933  72.790  0.00  0.00     0.179 C 
HETATM   68  O   UNL N   1     -10.702   8.734  72.097  0.00  0.00    -0.348 OA
BRANCH  64  69
HETATM   69  O   UNL N   1     -12.172   6.820  70.415  0.00  0.00    -0.388 OA
HETATM   70  H   UNL N   1     -11.224   6.820  70.128  0.00  0.00     0.210 HD
ENDBRANCH  64  69
BRANCH  65  71
HETATM   71  O   UNL N   1     -11.341   4.625  71.943  0.00  0.00    -0.390 OA
HETATM   72  H   UNL N   1     -10.470   4.170  72.089  0.00  0.00     0.210 HD
ENDBRANCH  65  71
BRANCH  66  73
HETATM   73  O   UNL N   1      -9.424   6.400  70.923  0.00  0.00    -0.390 OA
HETATM   74  H   UNL N   1      -8.969   7.253  70.698  0.00  0.00     0.210 HD
ENDBRANCH  66  73
BRANCH  67  75
HETATM   75  C   UNL N   1      -8.348   8.538  72.621  0.00  0.00     0.198 C 
BRANCH  75  76
HETATM   76  O   UNL N   1      -7.688   8.603  73.857  0.00  0.00    -0.398 OA
HETATM   77  H   UNL N   1      -7.364   9.536  73.959  0.00  0.00     0.209 HD
ENDBRANCH  75  76
ENDBRANCH  67  75
ENDBRANCH  62  63
ENDBRANCH  50  62
BRANCH  46  78
HETATM   78  O   UNL N   1     -13.124  13.889  71.887  0.00  0.00    -0.360 OA
HETATM   79  H   UNL N   1     -13.953  14.074  72.336  0.00  0.00     0.217 HD
ENDBRANCH  46  78
ENDBRANCH   1  41
TORSDOF 27
ENDMDL
MODEL 3
REMARK VINA RESULT:      -8.5      3.430      8.493
REMARK  27 active torsions:
REMARK  status: ('A' for Active; 'I' for Inactive)
REMARK    1  A    between atoms: O_1  and  C_26 
REMARK    2  A    between atoms: O_1  and  C_2 
REMARK    3  A    between atoms: C_4  and  C_11 
REMARK    4  A    between atoms: C_5  and  O_6 
REMARK    5  A    between atoms: C_7  and  O_8 
REMARK    6  A    between atoms: C_9  and  O_10 
REMARK    7  A    between atoms: C_11  and  O_12 
REMARK    8  A    between atoms: O_12  and  C_13 
REMARK    9  A    between atoms: C_13  and  C_15 
REMARK   10  A    between atoms: C_16  and  C_17 
REMARK   11  A    between atoms: C_19  and  O_20 
REMARK   12  A    between atoms: C_22  and  O_23 
REMARK   13  A    between atoms: C_27  and  O_28 
REMARK   14  A    between atoms: C_29  and  O_30 
REMARK   15  A    between atoms: C_33  and  O_34 
REMARK   16  A    between atoms: O_34  and  C_35 
REMARK   17  A    between atoms: C_36  and  C_59 
REMARK   18  A    between atoms: C_42  and  O_43 
REMARK   19  A    between atoms: C_45  and  O_46 
REMARK   20  A    between atoms: O_46  and  C_47 
REMARK   21  A    between atoms: C_49  and  C_56 
REMARK   22  A    between atoms: C_50  and  O_51 
REMARK   23  A    between atoms: C_52  and  O_53 
REMARK   24  A    between atoms: C_54  and  O_55 
REMARK   25  A    between atoms: C_56  and  O_57 
REMARK   26  A    between atoms: C_61  and  O_62 
REMARK   27  A    between atoms: C_63  and  O_64 
ROOT
HETATM    1  O   UNL N   1      -8.593  10.299  66.875  0.00  0.00    -0.311 OA
ENDROOT
BRANCH   1   2
HETATM    2  C   UNL N   1      -9.532   9.458  67.477  0.00  0.00     0.298 C 
HETATM    3  C   UNL N   1      -9.079   8.703  68.771  0.00  0.00     0.211 C 
HETATM    4  C   UNL N   1      -7.985   7.682  68.393  0.00  0.00     0.183 C 
HETATM    5  C   UNL N   1      -8.524   6.767  67.264  0.00  0.00     0.173 C 
HETATM    6  C   UNL N   1      -9.058   7.613  66.094  0.00  0.00     0.205 C 
HETATM    7  O   UNL N   1     -10.057   8.510  66.548  0.00  0.00    -0.355 OA
BRANCH   3   8
HETATM    8  O   UNL N   1     -10.146   7.936  69.361  0.00  0.00    -0.346 OA
BRANCH   8   9
HETATM    9  C   UNL N   1     -11.303   8.642  69.819  0.00  0.00     0.292 C 
HETATM   10  C   UNL N   1     -11.677   8.276  71.282  0.00  0.00     0.204 C 
HETATM   11  C   UNL N   1     -12.846   9.126  71.800  0.00  0.00     0.183 C 
HETATM   12  C   UNL N   1     -12.473  10.603  71.580  0.00  0.00     0.180 C 
HETATM   13  C   UNL N   1     -12.170  10.873  70.075  0.00  0.00     0.180 C 
HETATM   14  O   UNL N   1     -11.134  10.033  69.587  0.00  0.00    -0.348 OA
BRANCH  10  15
HETATM   15  O   UNL N   1     -11.938   6.901  71.419  0.00  0.00    -0.388 OA
HETATM   16  H   UNL N   1     -11.251   6.523  72.030  0.00  0.00     0.210 HD
ENDBRANCH  10  15
BRANCH  11  17
HETATM   17  O   UNL N   1     -14.083   8.790  71.209  0.00  0.00    -0.390 OA
HETATM   18  H   UNL N   1     -14.436   9.568  70.712  0.00  0.00     0.210 HD
ENDBRANCH  11  17
BRANCH  12  19
HETATM   19  O   UNL N   1     -13.468  11.451  72.094  0.00  0.00    -0.390 OA
HETATM   20  H   UNL N   1     -13.305  12.362  71.737  0.00  0.00     0.210 HD
ENDBRANCH  12  19
BRANCH  13  21
HETATM   21  C   UNL N   1     -11.662  12.316  69.866  0.00  0.00     0.213 C 
BRANCH  21  22
HETATM   22  O   UNL N   1     -12.360  13.253  70.601  0.00  0.00    -0.316 OA
BRANCH  22  23
HETATM   23  C   UNL N   1     -11.946  14.522  70.843  0.00  0.00     0.282 C 
HETATM   24  O   UNL N   1     -11.748  14.912  71.986  0.00  0.00    -0.260 OA
BRANCH  23  25
HETATM   25  C   UNL N   1     -11.721  15.408  69.690  0.00  0.00     0.083 C 
HETATM   26  C   UNL N   1     -10.892  16.467  69.746  0.00  0.00     0.017 C 
BRANCH  26  27
HETATM   27  C   UNL N   1     -10.609  17.352  68.580  0.00  0.00    -0.033 A 
HETATM   28  C   UNL N   1     -10.005  18.595  68.815  0.00  0.00     0.014 A 
HETATM   29  C   UNL N   1      -9.689  19.444  67.754  0.00  0.00     0.040 A 
HETATM   30  C   UNL N   1      -9.979  19.074  66.438  0.00  0.00     0.099 A 
HETATM   31  C   UNL N   1     -10.604  17.841  66.175  0.00  0.00     0.102 A 
HETATM   32  C   UNL N   1     -10.913  16.983  67.252  0.00  0.00     0.051 A 
BRANCH  30  33
HETATM   33  O   UNL N   1      -9.653  19.916  65.435  0.00  0.00    -0.358 OA
HETATM   34  H   UNL N   1      -8.751  19.991  65.094  0.00  0.00     0.218 HD
ENDBRANCH  30  33
BRANCH  31  35
HETATM   35  O   UNL N   1     -10.897  17.507  64.888  0.00  0.00    -0.353 OA
HETATM   36  C   UNL N   1     -11.268  16.250  64.451  0.00  0.00     0.210 C 
ENDBRANCH  31  35
ENDBRANCH  26  27
ENDBRANCH  23  25
ENDBRANCH  22  23
ENDBRANCH  21  22
ENDBRANCH  13  21
ENDBRANCH   8   9
ENDBRANCH   3   8
BRANCH   4  37
HETATM   37  O   UNL N   1      -6.772   8.326  68.067  0.00  0.00    -0.390 OA
HETATM   38  H   UNL N   1      -6.681   9.159  68.589  0.00  0.00     0.210 HD
ENDBRANCH   4  37
BRANCH   5  39
HETATM   39  O   UNL N   1      -7.570   5.826  66.845  0.00  0.00    -0.391 OA
HETATM   40  H   UNL N   1      -8.055   5.017  66.539  0.00  0.00     0.210 HD
ENDBRANCH   5  39
ENDBRANCH   1   2
BRANCH   1  41
HETATM   41  C   UNL N   1      -8.317  11.595  67.275  0.00  0.00     0.157 A 
HETATM   42  C   UNL N   1      -7.291  11.926  68.221  0.00  0.00     0.223 A 
HETATM   43  C   UNL N   1      -7.076  13.276  68.599  0.00  0.00     0.084 A 
HETATM   44  O   UNL N   1      -6.591  11.059  68.687  0.00  0.00    -0.284 OA
HETATM   45  C   UNL N   1      -7.915  14.248  68.019  0.00  0.00     0.096 A 
HETATM   46  C   UNL N   1      -6.056  13.714  69.516  0.00  0.00     0.085 A 
HETATM   47  O   UNL N   1      -8.851  13.908  67.150  0.00  0.00    -0.306 OA
HETATM   48  C   UNL N   1      -7.755  15.601  68.314  0.00  0.00     0.075 A 
HETATM   49  C   UNL N   1      -9.074  12.665  66.749  0.00  0.00     0.124 A 
HETATM   50  C   UNL N   1      -6.750  16.030  69.173  0.00  0.00     0.077 A 
HETATM   51  C   UNL N   1      -5.913  15.082  69.778  0.00  0.00     0.074 A 
BRANCH  49  52
HETATM   52  C   UNL N   1     -10.071  12.519  65.681  0.00  0.00     0.004 A 
HETATM   53  C   UNL N   1     -11.389  12.951  65.895  0.00  0.00     0.017 A 
HETATM   54  C   UNL N   1     -12.388  12.645  64.965  0.00  0.00     0.040 A 
HETATM   55  C   UNL N   1     -12.080  11.917  63.810  0.00  0.00     0.098 A 
HETATM   56  C   UNL N   1     -10.755  11.497  63.582  0.00  0.00     0.099 A 
HETATM   57  C   UNL N   1      -9.760  11.789  64.528  0.00  0.00     0.053 A 
BRANCH  55  58
HETATM   58  O   UNL N   1     -13.067  11.611  62.940  0.00  0.00    -0.358 OA
HETATM   59  H   UNL N   1     -12.935  11.002  62.201  0.00  0.00     0.218 HD
ENDBRANCH  55  58
BRANCH  56  60
HETATM   60  O   UNL N   1     -10.449  10.798  62.468  0.00  0.00    -0.358 OA
HETATM   61  H   UNL N   1      -9.608  10.920  62.006  0.00  0.00     0.218 HD
ENDBRANCH  56  60
ENDBRANCH  49  52
BRANCH  50  62
HETATM   62  O   UNL N   1      -6.592  17.368  69.355  0.00  0.00    -0.318 OA
BRANCH  62  63
HETATM   63  C   UNL N   1      -5.651  18.156  68.717  0.00  0.00     0.298 C 
HETATM   64  C   UNL N   1      -6.256  19.557  68.477  0.00  0.00     0.205 C 
HETATM   65  C   UNL N   1      -5.217  20.407  67.727  0.00  0.00     0.183 C 
HETATM   66  C   UNL N   1      -3.877  20.409  68.485  0.00  0.00     0.180 C 
HETATM   67  C   UNL N   1      -3.456  18.938  68.751  0.00  0.00     0.179 C 
HETATM   68  O   UNL N   1      -4.461  18.251  69.491  0.00  0.00    -0.348 OA
BRANCH  64  69
HETATM   69  O   UNL N   1      -6.676  20.179  69.672  0.00  0.00    -0.388 OA
HETATM   70  H   UNL N   1      -6.053  19.945  70.406  0.00  0.00     0.210 HD
ENDBRANCH  64  69
BRANCH  65  71
HETATM   71  O   UNL N   1      -5.703  21.709  67.537  0.00  0.00    -0.390 OA
HETATM   72  H   UNL N   1      -6.576  21.623  67.071  0.00  0.00     0.210 HD
ENDBRANCH  65  71
BRANCH  66  73
HETATM   73  O   UNL N   1      -4.010  21.117  69.693  0.00  0.00    -0.390 OA
HETATM   74  H   UNL N   1      -4.863  21.622  69.646  0.00  0.00     0.210 HD
ENDBRANCH  66  73
BRANCH  67  75
HETATM   75  C   UNL N   1      -2.124  18.876  69.510  0.00  0.00     0.198 C 
BRANCH  75  76
HETATM   76  O   UNL N   1      -2.310  19.215  70.858  0.00  0.00    -0.398 OA
HETATM   77  H   UNL N   1      -1.485  18.941  71.338  0.00  0.00     0.209 HD
ENDBRANCH  75  76
ENDBRANCH  67  75
ENDBRANCH  62  63
ENDBRANCH  50  62
BRANCH  46  78
HETATM   78  O   UNL N   1      -5.188  12.888  70.150  0.00  0.00    -0.360 OA
HETATM   79  H   UNL N   1      -5.373  12.295  70.883  0.00  0.00     0.217 HD
ENDBRANCH  46  78
ENDBRANCH   1  41
TORSDOF 27
ENDMDL
MODEL 4
REMARK VINA RESULT:      -8.4      2.541      3.348
REMARK  27 active torsions:
REMARK  status: ('A' for Active; 'I' for Inactive)
REMARK    1  A    between atoms: O_1  and  C_26 
REMARK    2  A    between atoms: O_1  and  C_2 
REMARK    3  A    between atoms: C_4  and  C_11 
REMARK    4  A    between atoms: C_5  and  O_6 
REMARK    5  A    between atoms: C_7  and  O_8 
REMARK    6  A    between atoms: C_9  and  O_10 
REMARK    7  A    between atoms: C_11  and  O_12 
REMARK    8  A    between atoms: O_12  and  C_13 
REMARK    9  A    between atoms: C_13  and  C_15 
REMARK   10  A    between atoms: C_16  and  C_17 
REMARK   11  A    between atoms: C_19  and  O_20 
REMARK   12  A    between atoms: C_22  and  O_23 
REMARK   13  A    between atoms: C_27  and  O_28 
REMARK   14  A    between atoms: C_29  and  O_30 
REMARK   15  A    between atoms: C_33  and  O_34 
REMARK   16  A    between atoms: O_34  and  C_35 
REMARK   17  A    between atoms: C_36  and  C_59 
REMARK   18  A    between atoms: C_42  and  O_43 
REMARK   19  A    between atoms: C_45  and  O_46 
REMARK   20  A    between atoms: O_46  and  C_47 
REMARK   21  A    between atoms: C_49  and  C_56 
REMARK   22  A    between atoms: C_50  and  O_51 
REMARK   23  A    between atoms: C_52  and  O_53 
REMARK   24  A    between atoms: C_54  and  O_55 
REMARK   25  A    between atoms: C_56  and  O_57 
REMARK   26  A    between atoms: C_61  and  O_62 
REMARK   27  A    between atoms: C_63  and  O_64 
ROOT
HETATM    1  O   UNL N   1      -6.634  16.602  68.458  0.00  0.00    -0.311 OA
ENDROOT
BRANCH   1   2
HETATM    2  C   UNL N   1      -8.004  16.873  68.428  0.00  0.00     0.298 C 
HETATM    3  C   UNL N   1      -8.721  16.744  67.043  0.00  0.00     0.211 C 
HETATM    4  C   UNL N   1      -8.192  17.850  66.105  0.00  0.00     0.183 C 
HETATM    5  C   UNL N   1      -8.371  19.223  66.802  0.00  0.00     0.173 C 
HETATM    6  C   UNL N   1      -7.737  19.202  68.204  0.00  0.00     0.205 C 
HETATM    7  O   UNL N   1      -8.295  18.156  68.982  0.00  0.00    -0.355 OA
BRANCH   3   8
HETATM    8  O   UNL N   1     -10.142  16.956  67.138  0.00  0.00    -0.346 OA
BRANCH   8   9
HETATM    9  C   UNL N   1     -11.006  15.882  66.753  0.00  0.00     0.292 C 
HETATM   10  C   UNL N   1     -10.744  15.407  65.297  0.00  0.00     0.204 C 
HETATM   11  C   UNL N   1     -11.593  14.179  64.938  0.00  0.00     0.183 C 
HETATM   12  C   UNL N   1     -11.341  13.114  66.019  0.00  0.00     0.180 C 
HETATM   13  C   UNL N   1     -11.685  13.676  67.432  0.00  0.00     0.180 C 
HETATM   14  O   UNL N   1     -10.945  14.851  67.727  0.00  0.00    -0.348 OA
BRANCH  10  15
HETATM   15  O   UNL N   1     -10.928  16.451  64.373  0.00  0.00    -0.388 OA
HETATM   16  H   UNL N   1     -10.029  16.736  64.058  0.00  0.00     0.210 HD
ENDBRANCH  10  15
BRANCH  11  17
HETATM   17  O   UNL N   1     -12.964  14.477  64.786  0.00  0.00    -0.390 OA
HETATM   18  H   UNL N   1     -13.325  13.990  64.005  0.00  0.00     0.210 HD
ENDBRANCH  11  17
BRANCH  12  19
HETATM   19  O   UNL N   1     -12.033  11.928  65.722  0.00  0.00    -0.390 OA
HETATM   20  H   UNL N   1     -11.912  11.739  64.756  0.00  0.00     0.210 HD
ENDBRANCH  12  19
BRANCH  13  21
HETATM   21  C   UNL N   1     -11.306  12.662  68.534  0.00  0.00     0.213 C 
BRANCH  21  22
HETATM   22  O   UNL N   1     -10.685  11.530  68.046  0.00  0.00    -0.316 OA
BRANCH  22  23
HETATM   23  C   UNL N   1      -9.755  10.802  68.712  0.00  0.00     0.282 C 
HETATM   24  O   UNL N   1      -8.579  11.140  68.720  0.00  0.00    -0.260 OA
BRANCH  23  25
HETATM   25  C   UNL N   1     -10.205   9.605  69.442  0.00  0.00     0.083 C 
HETATM   26  C   UNL N   1      -9.835   9.354  70.712  0.00  0.00     0.017 C 
BRANCH  26  27
HETATM   27  C   UNL N   1     -10.314   8.176  71.490  0.00  0.00    -0.033 A 
HETATM   28  C   UNL N   1     -11.189   7.276  70.866  0.00  0.00     0.014 A 
HETATM   29  C   UNL N   1     -11.639   6.139  71.540  0.00  0.00     0.040 A 
HETATM   30  C   UNL N   1     -11.232   5.886  72.853  0.00  0.00     0.099 A 
HETATM   31  C   UNL N   1     -10.371   6.785  73.510  0.00  0.00     0.102 A 
HETATM   32  C   UNL N   1      -9.913   7.927  72.820  0.00  0.00     0.051 A 
BRANCH  30  33
HETATM   33  O   UNL N   1     -11.681   4.774  73.474  0.00  0.00    -0.358 OA
HETATM   34  H   UNL N   1     -11.145   3.972  73.550  0.00  0.00     0.218 HD
ENDBRANCH  30  33
BRANCH  31  35
HETATM   35  O   UNL N   1     -10.003   6.531  74.796  0.00  0.00    -0.353 OA
HETATM   36  C   UNL N   1      -8.773   6.043  75.195  0.00  0.00     0.210 C 
ENDBRANCH  31  35
ENDBRANCH  26  27
ENDBRANCH  23  25
ENDBRANCH  22  23
ENDBRANCH  21  22
ENDBRANCH  13  21
ENDBRANCH   8   9
ENDBRANCH   3   8
BRANCH   4  37
HETATM   37  O   UNL N   1      -6.865  17.591  65.701  0.00  0.00    -0.390 OA
HETATM   38  H   UNL N   1      -6.863  16.992  64.915  0.00  0.00     0.210 HD
ENDBRANCH   4  37
BRANCH   5  39
HETATM   39  O   UNL N   1      -7.883  20.282  66.017  0.00  0.00    -0.391 OA
HETATM   40  H   UNL N   1      -8.136  21.131  66.462  0.00  0.00     0.210 HD
ENDBRANCH   5  39
ENDBRANCH   1   2
BRANCH   1  41
HETATM   41  C   UNL N   1      -5.986  15.901  69.459  0.00  0.00     0.157 A 
HETATM   42  C   UNL N   1      -6.081  14.478  69.612  0.00  0.00     0.223 A 
HETATM   43  C   UNL N   1      -5.404  13.826  70.675  0.00  0.00     0.084 A 
HETATM   44  O   UNL N   1      -6.724  13.823  68.826  0.00  0.00    -0.284 OA
HETATM   45  C   UNL N   1      -4.663  14.637  71.558  0.00  0.00     0.096 A 
HETATM   46  C   UNL N   1      -5.412  12.404  70.898  0.00  0.00     0.085 A 
HETATM   47  O   UNL N   1      -4.596  15.945  71.386  0.00  0.00    -0.306 OA
HETATM   48  C   UNL N   1      -3.945  14.076  72.613  0.00  0.00     0.075 A 
HETATM   49  C   UNL N   1      -5.192  16.595  70.397  0.00  0.00     0.124 A 
HETATM   50  C   UNL N   1      -3.924  12.701  72.811  0.00  0.00     0.077 A 
HETATM   51  C   UNL N   1      -4.667  11.873  71.958  0.00  0.00     0.074 A 
BRANCH  49  52
HETATM   52  C   UNL N   1      -4.884  18.029  70.312  0.00  0.00     0.004 A 
HETATM   53  C   UNL N   1      -3.937  18.483  69.382  0.00  0.00     0.017 A 
HETATM   54  C   UNL N   1      -3.495  19.810  69.421  0.00  0.00     0.040 A 
HETATM   55  C   UNL N   1      -4.001  20.696  70.380  0.00  0.00     0.098 A 
HETATM   56  C   UNL N   1      -4.965  20.248  71.303  0.00  0.00     0.099 A 
HETATM   57  C   UNL N   1      -5.390  18.911  71.274  0.00  0.00     0.053 A 
BRANCH  55  58
HETATM   58  O   UNL N   1      -3.538  21.964  70.415  0.00  0.00    -0.358 OA
HETATM   59  H   UNL N   1      -2.596  22.173  70.352  0.00  0.00     0.218 HD
ENDBRANCH  55  58
BRANCH  56  60
HETATM   60  O   UNL N   1      -5.461  21.098  72.228  0.00  0.00    -0.358 OA
HETATM   61  H   UNL N   1      -5.300  22.051  72.183  0.00  0.00     0.218 HD
ENDBRANCH  56  60
ENDBRANCH  49  52
BRANCH  50  62
HETATM   62  O   UNL N   1      -3.138  12.209  73.806  0.00  0.00    -0.318 OA
BRANCH  62  63
HETATM   63  C   UNL N   1      -3.597  11.644  74.982  0.00  0.00     0.298 C 
HETATM   64  C   UNL N   1      -2.747  12.179  76.155  0.00  0.00     0.205 C 
HETATM   65  C   UNL N   1      -3.239  11.509  77.449  0.00  0.00     0.183 C 
HETATM   66  C   UNL N   1      -4.757  11.708  77.615  0.00  0.00     0.180 C 
HETATM   67  C   UNL N   1      -5.463  11.232  76.316  0.00  0.00     0.179 C 
HETATM   68  O   UNL N   1      -4.973  11.944  75.184  0.00  0.00    -0.348 OA
BRANCH  64  69
HETATM   69  O   UNL N   1      -2.778  13.586  76.252  0.00  0.00    -0.388 OA
HETATM   70  H   UNL N   1      -3.294  13.960  75.494  0.00  0.00     0.210 HD
ENDBRANCH  64  69
BRANCH  65  71
HETATM   71  O   UNL N   1      -2.531  12.007  78.553  0.00  0.00    -0.390 OA
HETATM   72  H   UNL N   1      -1.567  11.951  78.322  0.00  0.00     0.210 HD
ENDBRANCH  65  71
BRANCH  66  73
HETATM   73  O   UNL N   1      -5.037  13.063  77.867  0.00  0.00    -0.390 OA
HETATM   74  H   UNL N   1      -4.368  13.384  78.526  0.00  0.00     0.210 HD
ENDBRANCH  66  73
BRANCH  67  75
HETATM   75  C   UNL N   1      -6.983  11.411  76.420  0.00  0.00     0.198 C 
BRANCH  75  76
HETATM   76  O   UNL N   1      -7.352  12.712  76.048  0.00  0.00    -0.398 OA
HETATM   77  H   UNL N   1      -8.070  12.995  76.672  0.00  0.00     0.209 HD
ENDBRANCH  75  76
ENDBRANCH  67  75
ENDBRANCH  62  63
ENDBRANCH  50  62
BRANCH  46  78
HETATM   78  O   UNL N   1      -6.087  11.511  70.133  0.00  0.00    -0.360 OA
HETATM   79  H   UNL N   1      -6.004  10.554  70.138  0.00  0.00     0.217 HD
ENDBRANCH  46  78
ENDBRANCH   1  41
TORSDOF 27
ENDMDL
MODEL 5
REMARK VINA RESULT:      -8.3      3.442      9.824
REMARK  27 active torsions:
REMARK  status: ('A' for Active; 'I' for Inactive)
REMARK    1  A    between atoms: O_1  and  C_26 
REMARK    2  A    between atoms: O_1  and  C_2 
REMARK    3  A    between atoms: C_4  and  C_11 
REMARK    4  A    between atoms: C_5  and  O_6 
REMARK    5  A    between atoms: C_7  and  O_8 
REMARK    6  A    between atoms: C_9  and  O_10 
REMARK    7  A    between atoms: C_11  and  O_12 
REMARK    8  A    between atoms: O_12  and  C_13 
REMARK    9  A    between atoms: C_13  and  C_15 
REMARK   10  A    between atoms: C_16  and  C_17 
REMARK   11  A    between atoms: C_19  and  O_20 
REMARK   12  A    between atoms: C_22  and  O_23 
REMARK   13  A    between atoms: C_27  and  O_28 
REMARK   14  A    between atoms: C_29  and  O_30 
REMARK   15  A    between atoms: C_33  and  O_34 
REMARK   16  A    between atoms: O_34  and  C_35 
REMARK   17  A    between atoms: C_36  and  C_59 
REMARK   18  A    between atoms: C_42  and  O_43 
REMARK   19  A    between atoms: C_45  and  O_46 
REMARK   20  A    between atoms: O_46  and  C_47 
REMARK   21  A    between atoms: C_49  and  C_56 
REMARK   22  A    between atoms: C_50  and  O_51 
REMARK   23  A    between atoms: C_52  and  O_53 
REMARK   24  A    between atoms: C_54  and  O_55 
REMARK   25  A    between atoms: C_56  and  O_57 
REMARK   26  A    between atoms: C_61  and  O_62 
REMARK   27  A    between atoms: C_63  and  O_64 
ROOT
HETATM    1  O   UNL N   1     -11.111  14.839  67.096  0.00  0.00    -0.311 OA
ENDROOT
BRANCH   1   2
HETATM    2  C   UNL N   1      -9.831  15.352  66.875  0.00  0.00     0.298 C 
HETATM    3  C   UNL N   1      -9.198  16.198  68.030  0.00  0.00     0.211 C 
HETATM    4  C   UNL N   1     -10.003  17.505  68.188  0.00  0.00     0.183 C 
HETATM    5  C   UNL N   1     -10.062  18.224  66.815  0.00  0.00     0.173 C 
HETATM    6  C   UNL N   1     -10.581  17.266  65.728  0.00  0.00     0.205 C 
HETATM    7  O   UNL N   1      -9.770  16.105  65.664  0.00  0.00    -0.355 OA
BRANCH   3   8
HETATM    8  O   UNL N   1      -7.846  16.601  67.738  0.00  0.00    -0.346 OA
BRANCH   8   9
HETATM    9  C   UNL N   1      -7.007  16.972  68.836  0.00  0.00     0.292 C 
HETATM   10  C   UNL N   1      -5.667  16.184  68.848  0.00  0.00     0.204 C 
HETATM   11  C   UNL N   1      -4.729  16.675  69.959  0.00  0.00     0.183 C 
HETATM   12  C   UNL N   1      -4.580  18.197  69.796  0.00  0.00     0.180 C 
HETATM   13  C   UNL N   1      -5.973  18.894  69.851  0.00  0.00     0.180 C 
HETATM   14  O   UNL N   1      -6.857  18.384  68.864  0.00  0.00    -0.348 OA
BRANCH  10  15
HETATM   15  O   UNL N   1      -5.886  14.798  68.932  0.00  0.00    -0.388 OA
HETATM   16  H   UNL N   1      -6.621  14.570  68.303  0.00  0.00     0.210 HD
ENDBRANCH  10  15
BRANCH  11  17
HETATM   17  O   UNL N   1      -5.162  16.314  71.253  0.00  0.00    -0.390 OA
HETATM   18  H   UNL N   1      -5.850  15.606  71.188  0.00  0.00     0.210 HD
ENDBRANCH  11  17
BRANCH  12  19
HETATM   19  O   UNL N   1      -3.675  18.715  70.739  0.00  0.00    -0.390 OA
HETATM   20  H   UNL N   1      -3.869  18.287  71.612  0.00  0.00     0.210 HD
ENDBRANCH  12  19
BRANCH  13  21
HETATM   21  C   UNL N   1      -5.846  20.404  69.550  0.00  0.00     0.213 C 
BRANCH  21  22
HETATM   22  O   UNL N   1      -5.980  20.708  68.210  0.00  0.00    -0.316 OA
BRANCH  22  23
HETATM   23  C   UNL N   1      -4.952  20.908  67.349  0.00  0.00     0.282 C 
HETATM   24  O   UNL N   1      -3.799  20.986  67.753  0.00  0.00    -0.260 OA
BRANCH  23  25
HETATM   25  C   UNL N   1      -5.260  21.005  65.913  0.00  0.00     0.083 C 
HETATM   26  C   UNL N   1      -4.899  20.053  65.032  0.00  0.00     0.017 C 
BRANCH  26  27
HETATM   27  C   UNL N   1      -5.240  20.104  63.582  0.00  0.00    -0.033 A 
HETATM   28  C   UNL N   1      -6.054  21.148  63.123  0.00  0.00     0.014 A 
HETATM   29  C   UNL N   1      -6.374  21.259  61.769  0.00  0.00     0.040 A 
HETATM   30  C   UNL N   1      -5.895  20.322  60.849  0.00  0.00     0.099 A 
HETATM   31  C   UNL N   1      -5.093  19.252  61.286  0.00  0.00     0.102 A 
HETATM   32  C   UNL N   1      -4.766  19.151  62.654  0.00  0.00     0.051 A 
BRANCH  30  33
HETATM   33  O   UNL N   1      -6.218  20.463  59.545  0.00  0.00    -0.358 OA
HETATM   34  H   UNL N   1      -5.822  21.145  58.985  0.00  0.00     0.218 HD
ENDBRANCH  30  33
BRANCH  31  35
HETATM   35  O   UNL N   1      -4.654  18.338  60.376  0.00  0.00    -0.353 OA
HETATM   36  C   UNL N   1      -3.436  18.379  59.726  0.00  0.00     0.210 C 
ENDBRANCH  31  35
ENDBRANCH  26  27
ENDBRANCH  23  25
ENDBRANCH  22  23
ENDBRANCH  21  22
ENDBRANCH  13  21
ENDBRANCH   8   9
ENDBRANCH   3   8
BRANCH   4  37
HETATM   37  O   UNL N   1     -11.273  17.261  68.752  0.00  0.00    -0.390 OA
HETATM   38  H   UNL N   1     -11.232  17.368  69.734  0.00  0.00     0.210 HD
ENDBRANCH   4  37
BRANCH   5  39
HETATM   39  O   UNL N   1     -10.806  19.413  66.873  0.00  0.00    -0.391 OA
HETATM   40  H   UNL N   1     -10.283  20.074  67.394  0.00  0.00     0.210 HD
ENDBRANCH   5  39
ENDBRANCH   1   2
BRANCH   1  41
HETATM   41  C   UNL N   1     -11.398  13.728  67.869  0.00  0.00     0.157 A 
HETATM   42  C   UNL N   1     -11.917  13.811  69.204  0.00  0.00     0.223 A 
HETATM   43  C   UNL N   1     -12.170  12.629  69.946  0.00  0.00     0.084 A 
HETATM   44  O   UNL N   1     -12.158  14.886  69.698  0.00  0.00    -0.284 OA
HETATM   45  C   UNL N   1     -11.878  11.401  69.320  0.00  0.00     0.096 A 
HETATM   46  C   UNL N   1     -12.716  12.602  71.279  0.00  0.00     0.085 A 
HETATM   47  O   UNL N   1     -11.402  11.362  68.088  0.00  0.00    -0.306 OA
HETATM   48  C   UNL N   1     -12.123  10.191  69.967  0.00  0.00     0.075 A 
HETATM   49  C   UNL N   1     -11.170  12.436  67.348  0.00  0.00     0.124 A 
HETATM   50  C   UNL N   1     -12.680  10.161  71.240  0.00  0.00     0.077 A 
HETATM   51  C   UNL N   1     -12.964  11.369  71.893  0.00  0.00     0.074 A 
BRANCH  49  52
HETATM   52  C   UNL N   1     -10.766  12.169  65.962  0.00  0.00     0.004 A 
HETATM   53  C   UNL N   1     -11.695  12.325  64.923  0.00  0.00     0.017 A 
HETATM   54  C   UNL N   1     -11.383  11.892  63.630  0.00  0.00     0.040 A 
HETATM   55  C   UNL N   1     -10.139  11.310  63.361  0.00  0.00     0.098 A 
HETATM   56  C   UNL N   1      -9.196  11.168  64.396  0.00  0.00     0.099 A 
HETATM   57  C   UNL N   1      -9.521  11.585  65.697  0.00  0.00     0.053 A 
BRANCH  55  58
HETATM   58  O   UNL N   1      -9.871  10.874  62.110  0.00  0.00    -0.358 OA
HETATM   59  H   UNL N   1      -9.946  11.448  61.336  0.00  0.00     0.218 HD
ENDBRANCH  55  58
BRANCH  56  60
HETATM   60  O   UNL N   1      -7.992  10.611  64.144  0.00  0.00    -0.358 OA
HETATM   61  H   UNL N   1      -7.613   9.934  64.722  0.00  0.00     0.218 HD
ENDBRANCH  56  60
ENDBRANCH  49  52
BRANCH  50  62
HETATM   62  O   UNL N   1     -12.972   8.949  71.783  0.00  0.00    -0.318 OA
BRANCH  62  63
HETATM   63  C   UNL N   1     -12.062   8.109  72.399  0.00  0.00     0.298 C 
HETATM   64  C   UNL N   1     -12.195   6.698  71.785  0.00  0.00     0.205 C 
HETATM   65  C   UNL N   1     -11.210   5.765  72.509  0.00  0.00     0.183 C 
HETATM   66  C   UNL N   1      -9.786   6.350  72.468  0.00  0.00     0.180 C 
HETATM   67  C   UNL N   1      -9.833   7.805  73.008  0.00  0.00     0.179 C 
HETATM   68  O   UNL N   1     -10.736   8.599  72.242  0.00  0.00    -0.348 OA
BRANCH  64  69
HETATM   69  O   UNL N   1     -11.991   6.690  70.389  0.00  0.00    -0.388 OA
HETATM   70  H   UNL N   1     -11.020   6.695  70.195  0.00  0.00     0.210 HD
ENDBRANCH  64  69
BRANCH  65  71
HETATM   71  O   UNL N   1     -11.255   4.481  71.946  0.00  0.00    -0.390 OA
HETATM   72  H   UNL N   1     -10.949   4.571  71.006  0.00  0.00     0.210 HD
ENDBRANCH  65  71
BRANCH  66  73
HETATM   73  O   UNL N   1      -9.294   6.321  71.150  0.00  0.00    -0.390 OA
HETATM   74  H   UNL N   1      -9.145   7.262  70.872  0.00  0.00     0.210 HD
ENDBRANCH  66  73
BRANCH  67  75
HETATM   75  C   UNL N   1      -8.439   8.445  72.986  0.00  0.00     0.198 C 
BRANCH  75  76
HETATM   76  O   UNL N   1      -8.166   8.989  71.723  0.00  0.00    -0.398 OA
HETATM   77  H   UNL N   1      -8.414   9.949  71.766  0.00  0.00     0.209 HD
ENDBRANCH  75  76
ENDBRANCH  67  75
ENDBRANCH  62  63
ENDBRANCH  50  62
BRANCH  46  78
HETATM   78  O   UNL N   1     -13.035  13.706  71.999  0.00  0.00    -0.360 OA
HETATM   79  H   UNL N   1     -12.850  14.623  71.778  0.00  0.00     0.217 HD
ENDBRANCH  46  78
ENDBRANCH   1  41
TORSDOF 27
ENDMDL
MODEL 6
REMARK VINA RESULT:      -8.2      3.069      9.296
REMARK  27 active torsions:
REMARK  status: ('A' for Active; 'I' for Inactive)
REMARK    1  A    between atoms: O_1  and  C_26 
REMARK    2  A    between atoms: O_1  and  C_2 
REMARK    3  A    between atoms: C_4  and  C_11 
REMARK    4  A    between atoms: C_5  and  O_6 
REMARK    5  A    between atoms: C_7  and  O_8 
REMARK    6  A    between atoms: C_9  and  O_10 
REMARK    7  A    between atoms: C_11  and  O_12 
REMARK    8  A    between atoms: O_12  and  C_13 
REMARK    9  A    between atoms: C_13  and  C_15 
REMARK   10  A    between atoms: C_16  and  C_17 
REMARK   11  A    between atoms: C_19  and  O_20 
REMARK   12  A    between atoms: C_22  and  O_23 
REMARK   13  A    between atoms: C_27  and  O_28 
REMARK   14  A    between atoms: C_29  and  O_30 
REMARK   15  A    between atoms: C_33  and  O_34 
REMARK   16  A    between atoms: O_34  and  C_35 
REMARK   17  A    between atoms: C_36  and  C_59 
REMARK   18  A    between atoms: C_42  and  O_43 
REMARK   19  A    between atoms: C_45  and  O_46 
REMARK   20  A    between atoms: O_46  and  C_47 
REMARK   21  A    between atoms: C_49  and  C_56 
REMARK   22  A    between atoms: C_50  and  O_51 
REMARK   23  A    between atoms: C_52  and  O_53 
REMARK   24  A    between atoms: C_54  and  O_55 
REMARK   25  A    between atoms: C_56  and  O_57 
REMARK   26  A    between atoms: C_61  and  O_62 
REMARK   27  A    between atoms: C_63  and  O_64 
ROOT
HETATM    1  O   UNL N   1      -6.627   9.142  69.892  0.00  0.00    -0.311 OA
ENDROOT
BRANCH   1   2
HETATM    2  C   UNL N   1      -7.689   8.504  70.537  0.00  0.00     0.298 C 
HETATM    3  C   UNL N   1      -7.871   8.800  72.063  0.00  0.00     0.211 C 
HETATM    4  C   UNL N   1      -6.673   8.204  72.831  0.00  0.00     0.183 C 
HETATM    5  C   UNL N   1      -6.549   6.701  72.474  0.00  0.00     0.173 C 
HETATM    6  C   UNL N   1      -6.502   6.513  70.947  0.00  0.00     0.205 C 
HETATM    7  O   UNL N   1      -7.647   7.090  70.342  0.00  0.00    -0.355 OA
BRANCH   3   8
HETATM    8  O   UNL N   1      -9.044   8.167  72.609  0.00  0.00    -0.346 OA
BRANCH   8   9
HETATM    9  C   UNL N   1     -10.203   8.072  71.776  0.00  0.00     0.292 C 
HETATM   10  C   UNL N   1     -11.021   6.778  72.045  0.00  0.00     0.204 C 
HETATM   11  C   UNL N   1     -12.321   6.748  71.230  0.00  0.00     0.183 C 
HETATM   12  C   UNL N   1     -13.075   8.058  71.517  0.00  0.00     0.180 C 
HETATM   13  C   UNL N   1     -12.187   9.290  71.163  0.00  0.00     0.180 C 
HETATM   14  O   UNL N   1     -10.956   9.273  71.870  0.00  0.00    -0.348 OA
BRANCH  10  15
HETATM   15  O   UNL N   1     -10.247   5.625  71.827  0.00  0.00    -0.388 OA
HETATM   16  H   UNL N   1     -10.822   4.837  72.014  0.00  0.00     0.210 HD
ENDBRANCH  10  15
BRANCH  11  17
HETATM   17  O   UNL N   1     -12.108   6.542  69.850  0.00  0.00    -0.390 OA
HETATM   18  H   UNL N   1     -12.934   6.191  69.435  0.00  0.00     0.210 HD
ENDBRANCH  11  17
BRANCH  12  19
HETATM   19  O   UNL N   1     -14.316   8.076  70.857  0.00  0.00    -0.390 OA
HETATM   20  H   UNL N   1     -14.997   7.719  71.483  0.00  0.00     0.210 HD
ENDBRANCH  12  19
BRANCH  13  21
HETATM   21  C   UNL N   1     -12.881  10.606  71.576  0.00  0.00     0.213 C 
BRANCH  21  22
HETATM   22  O   UNL N   1     -12.175  11.735  71.212  0.00  0.00    -0.316 OA
BRANCH  22  23
HETATM   23  C   UNL N   1     -12.686  12.990  71.155  0.00  0.00     0.282 C 
HETATM   24  O   UNL N   1     -13.277  13.472  72.111  0.00  0.00    -0.260 OA
BRANCH  23  25
HETATM   25  C   UNL N   1     -12.488  13.762  69.918  0.00  0.00     0.083 C 
HETATM   26  C   UNL N   1     -11.799  13.277  68.868  0.00  0.00     0.017 C 
BRANCH  26  27
HETATM   27  C   UNL N   1     -11.625  14.019  67.586  0.00  0.00    -0.033 A 
HETATM   28  C   UNL N   1     -10.870  15.199  67.595  0.00  0.00     0.014 A 
HETATM   29  C   UNL N   1     -10.649  15.911  66.414  0.00  0.00     0.040 A 
HETATM   30  C   UNL N   1     -11.187  15.463  65.205  0.00  0.00     0.099 A 
HETATM   31  C   UNL N   1     -11.968  14.292  65.172  0.00  0.00     0.102 A 
HETATM   32  C   UNL N   1     -12.179  13.572  66.367  0.00  0.00     0.051 A 
BRANCH  30  33
HETATM   33  O   UNL N   1     -10.949  16.172  64.081  0.00  0.00    -0.358 OA
HETATM   34  H   UNL N   1     -10.720  17.112  64.100  0.00  0.00     0.218 HD
ENDBRANCH  30  33
BRANCH  31  35
HETATM   35  O   UNL N   1     -12.500  13.883  63.987  0.00  0.00    -0.353 OA
HETATM   36  C   UNL N   1     -12.195  12.703  63.337  0.00  0.00     0.210 C 
ENDBRANCH  31  35
ENDBRANCH  26  27
ENDBRANCH  23  25
ENDBRANCH  22  23
ENDBRANCH  21  22
ENDBRANCH  13  21
ENDBRANCH   8   9
ENDBRANCH   3   8
BRANCH   4  37
HETATM   37  O   UNL N   1      -5.493   8.940  72.595  0.00  0.00    -0.390 OA
HETATM   38  H   UNL N   1      -5.689   9.715  72.015  0.00  0.00     0.210 HD
ENDBRANCH   4  37
BRANCH   5  39
HETATM   39  O   UNL N   1      -5.458   6.092  73.116  0.00  0.00    -0.391 OA
HETATM   40  H   UNL N   1      -5.668   5.131  73.227  0.00  0.00     0.210 HD
ENDBRANCH   5  39
ENDBRANCH   1   2
BRANCH   1  41
HETATM   41  C   UNL N   1      -6.675  10.417  69.358  0.00  0.00     0.157 A 
HETATM   42  C   UNL N   1      -6.255  11.587  70.073  0.00  0.00     0.223 A 
HETATM   43  C   UNL N   1      -6.350  12.867  69.469  0.00  0.00     0.084 A 
HETATM   44  O   UNL N   1      -5.801  11.488  71.188  0.00  0.00    -0.284 OA
HETATM   45  C   UNL N   1      -6.879  12.925  68.165  0.00  0.00     0.096 A 
HETATM   46  C   UNL N   1      -5.929  14.096  70.091  0.00  0.00     0.085 A 
HETATM   47  O   UNL N   1      -7.256  11.827  67.534  0.00  0.00    -0.306 OA
HETATM   48  C   UNL N   1      -6.982  14.139  67.487  0.00  0.00     0.075 A 
HETATM   49  C   UNL N   1      -7.165  10.609  68.048  0.00  0.00     0.124 A 
HETATM   50  C   UNL N   1      -6.547  15.322  68.071  0.00  0.00     0.077 A 
HETATM   51  C   UNL N   1      -6.032  15.295  69.375  0.00  0.00     0.074 A 
BRANCH  49  52
HETATM   52  C   UNL N   1      -7.515   9.514  67.133  0.00  0.00     0.004 A 
HETATM   53  C   UNL N   1      -6.626   9.150  66.111  0.00  0.00     0.017 A 
HETATM   54  C   UNL N   1      -7.026   8.246  65.121  0.00  0.00     0.040 A 
HETATM   55  C   UNL N   1      -8.311   7.691  65.148  0.00  0.00     0.098 A 
HETATM   56  C   UNL N   1      -9.200   8.040  66.182  0.00  0.00     0.099 A 
HETATM   57  C   UNL N   1      -8.802   8.962  67.162  0.00  0.00     0.053 A 
BRANCH  55  58
HETATM   58  O   UNL N   1      -8.683   6.842  64.165  0.00  0.00    -0.358 OA
HETATM   59  H   UNL N   1      -8.357   5.934  64.115  0.00  0.00     0.218 HD
ENDBRANCH  55  58
BRANCH  56  60
HETATM   60  O   UNL N   1     -10.440   7.505  66.218  0.00  0.00    -0.358 OA
HETATM   61  H   UNL N   1     -10.622   6.674  66.678  0.00  0.00     0.218 HD
ENDBRANCH  56  60
ENDBRANCH  49  52
BRANCH  50  62
HETATM   62  O   UNL N   1      -6.596  16.459  67.327  0.00  0.00    -0.318 OA
BRANCH  62  63
HETATM   63  C   UNL N   1      -7.068  17.682  67.767  0.00  0.00     0.298 C 
HETATM   64  C   UNL N   1      -5.905  18.698  67.755  0.00  0.00     0.205 C 
HETATM   65  C   UNL N   1      -6.433  20.040  68.288  0.00  0.00     0.183 C 
HETATM   66  C   UNL N   1      -7.678  20.482  67.496  0.00  0.00     0.180 C 
HETATM   67  C   UNL N   1      -8.707  19.319  67.503  0.00  0.00     0.179 C 
HETATM   68  O   UNL N   1      -8.138  18.137  66.946  0.00  0.00    -0.348 OA
BRANCH  64  69
HETATM   69  O   UNL N   1      -5.319  18.839  66.479  0.00  0.00    -0.388 OA
HETATM   70  H   UNL N   1      -4.898  19.732  66.402  0.00  0.00     0.210 HD
ENDBRANCH  64  69
BRANCH  65  71
HETATM   71  O   UNL N   1      -5.423  21.013  68.242  0.00  0.00    -0.390 OA
HETATM   72  H   UNL N   1      -4.586  20.542  67.985  0.00  0.00     0.210 HD
ENDBRANCH  65  71
BRANCH  66  73
HETATM   73  O   UNL N   1      -7.314  20.819  66.180  0.00  0.00    -0.390 OA
HETATM   74  H   UNL N   1      -7.811  21.643  65.939  0.00  0.00     0.210 HD
ENDBRANCH  66  73
BRANCH  67  75
HETATM   75  C   UNL N   1      -9.971  19.699  66.722  0.00  0.00     0.198 C 
BRANCH  75  76
HETATM   76  O   UNL N   1     -11.119  19.285  67.413  0.00  0.00    -0.398 OA
HETATM   77  H   UNL N   1     -11.211  19.885  68.199  0.00  0.00     0.209 HD
ENDBRANCH  75  76
ENDBRANCH  67  75
ENDBRANCH  62  63
ENDBRANCH  50  62
BRANCH  46  78
HETATM   78  O   UNL N   1      -5.412  14.186  71.340  0.00  0.00    -0.360 OA
HETATM   79  H   UNL N   1      -5.763  13.804  72.149  0.00  0.00     0.217 HD
ENDBRANCH  46  78
ENDBRANCH   1  41
TORSDOF 27
ENDMDL
MODEL 7
REMARK VINA RESULT:      -8.0      2.692      8.507
REMARK  27 active torsions:
REMARK  status: ('A' for Active; 'I' for Inactive)
REMARK    1  A    between atoms: O_1  and  C_26 
REMARK    2  A    between atoms: O_1  and  C_2 
REMARK    3  A    between atoms: C_4  and  C_11 
REMARK    4  A    between atoms: C_5  and  O_6 
REMARK    5  A    between atoms: C_7  and  O_8 
REMARK    6  A    between atoms: C_9  and  O_10 
REMARK    7  A    between atoms: C_11  and  O_12 
REMARK    8  A    between atoms: O_12  and  C_13 
REMARK    9  A    between atoms: C_13  and  C_15 
REMARK   10  A    between atoms: C_16  and  C_17 
REMARK   11  A    between atoms: C_19  and  O_20 
REMARK   12  A    between atoms: C_22  and  O_23 
REMARK   13  A    between atoms: C_27  and  O_28 
REMARK   14  A    between atoms: C_29  and  O_30 
REMARK   15  A    between atoms: C_33  and  O_34 
REMARK   16  A    between atoms: O_34  and  C_35 
REMARK   17  A    between atoms: C_36  and  C_59 
REMARK   18  A    between atoms: C_42  and  O_43 
REMARK   19  A    between atoms: C_45  and  O_46 
REMARK   20  A    between atoms: O_46  and  C_47 
REMARK   21  A    between atoms: C_49  and  C_56 
REMARK   22  A    between atoms: C_50  and  O_51 
REMARK   23  A    between atoms: C_52  and  O_53 
REMARK   24  A    between atoms: C_54  and  O_55 
REMARK   25  A    between atoms: C_56  and  O_57 
REMARK   26  A    between atoms: C_61  and  O_62 
REMARK   27  A    between atoms: C_63  and  O_64 
ROOT
HETATM    1  O   UNL N   1      -7.028   9.364  69.772  0.00  0.00    -0.311 OA
ENDROOT
BRANCH   1   2
HETATM    2  C   UNL N   1      -8.145   8.909  70.477  0.00  0.00     0.298 C 
HETATM    3  C   UNL N   1      -7.985   8.745  72.025  0.00  0.00     0.211 C 
HETATM    4  C   UNL N   1      -6.988   7.600  72.303  0.00  0.00     0.183 C 
HETATM    5  C   UNL N   1      -7.472   6.326  71.563  0.00  0.00     0.173 C 
HETATM    6  C   UNL N   1      -7.717   6.630  70.074  0.00  0.00     0.205 C 
HETATM    7  O   UNL N   1      -8.647   7.689  69.932  0.00  0.00    -0.355 OA
BRANCH   3   8
HETATM    8  O   UNL N   1      -9.216   8.360  72.667  0.00  0.00    -0.346 OA
BRANCH   8   9
HETATM    9  C   UNL N   1     -10.390   8.262  71.855  0.00  0.00     0.292 C 
HETATM   10  C   UNL N   1     -11.289   7.060  72.258  0.00  0.00     0.204 C 
HETATM   11  C   UNL N   1     -12.600   7.037  71.461  0.00  0.00     0.183 C 
HETATM   12  C   UNL N   1     -13.260   8.418  71.621  0.00  0.00     0.180 C 
HETATM   13  C   UNL N   1     -12.297   9.545  71.140  0.00  0.00     0.180 C 
HETATM   14  O   UNL N   1     -11.060   9.515  71.835  0.00  0.00    -0.348 OA
BRANCH  10  15
HETATM   15  O   UNL N   1     -10.597   5.841  72.150  0.00  0.00    -0.388 OA
HETATM   16  H   UNL N   1     -11.198   5.192  71.696  0.00  0.00     0.210 HD
ENDBRANCH  10  15
BRANCH  11  17
HETATM   17  O   UNL N   1     -12.421   6.682  70.106  0.00  0.00    -0.390 OA
HETATM   18  H   UNL N   1     -12.660   7.446  69.527  0.00  0.00     0.210 HD
ENDBRANCH  11  17
BRANCH  12  19
HETATM   19  O   UNL N   1     -14.507   8.454  70.973  0.00  0.00    -0.390 OA
HETATM   20  H   UNL N   1     -14.573   7.650  70.396  0.00  0.00     0.210 HD
ENDBRANCH  12  19
BRANCH  13  21
HETATM   21  C   UNL N   1     -12.896  10.940  71.425  0.00  0.00     0.213 C 
BRANCH  21  22
HETATM   22  O   UNL N   1     -12.169  11.972  70.868  0.00  0.00    -0.316 OA
BRANCH  22  23
HETATM   23  C   UNL N   1     -12.530  13.279  70.885  0.00  0.00     0.282 C 
HETATM   24  O   UNL N   1     -13.006  13.787  71.891  0.00  0.00    -0.260 OA
BRANCH  23  25
HETATM   25  C   UNL N   1     -12.313  14.073  69.665  0.00  0.00     0.083 C 
HETATM   26  C   UNL N   1     -11.824  13.535  68.532  0.00  0.00     0.017 C 
BRANCH  26  27
HETATM   27  C   UNL N   1     -11.639  14.305  67.269  0.00  0.00    -0.033 A 
HETATM   28  C   UNL N   1     -12.425  13.965  66.159  0.00  0.00     0.014 A 
HETATM   29  C   UNL N   1     -12.314  14.679  64.965  0.00  0.00     0.040 A 
HETATM   30  C   UNL N   1     -11.409  15.737  64.852  0.00  0.00     0.099 A 
HETATM   31  C   UNL N   1     -10.592  16.085  65.944  0.00  0.00     0.102 A 
HETATM   32  C   UNL N   1     -10.716  15.366  67.152  0.00  0.00     0.051 A 
BRANCH  30  33
HETATM   33  O   UNL N   1     -11.332  16.410  63.684  0.00  0.00    -0.358 OA
HETATM   34  H   UNL N   1     -12.057  16.959  63.354  0.00  0.00     0.218 HD
ENDBRANCH  30  33
BRANCH  31  35
HETATM   35  O   UNL N   1      -9.702  17.106  65.808  0.00  0.00    -0.353 OA
HETATM   36  C   UNL N   1      -8.936  17.642  66.825  0.00  0.00     0.210 C 
ENDBRANCH  31  35
ENDBRANCH  26  27
ENDBRANCH  23  25
ENDBRANCH  22  23
ENDBRANCH  21  22
ENDBRANCH  13  21
ENDBRANCH   8   9
ENDBRANCH   3   8
BRANCH   4  37
HETATM   37  O   UNL N   1      -5.668   7.976  71.976  0.00  0.00    -0.390 OA
HETATM   38  H   UNL N   1      -5.563   8.953  72.071  0.00  0.00     0.210 HD
ENDBRANCH   4  37
BRANCH   5  39
HETATM   39  O   UNL N   1      -6.597   5.243  71.746  0.00  0.00    -0.391 OA
HETATM   40  H   UNL N   1      -6.279   4.955  70.853  0.00  0.00     0.210 HD
ENDBRANCH   5  39
ENDBRANCH   1   2
BRANCH   1  41
HETATM   41  C   UNL N   1      -6.670  10.692  69.624  0.00  0.00     0.157 A 
HETATM   42  C   UNL N   1      -5.812  11.383  70.543  0.00  0.00     0.223 A 
HETATM   43  C   UNL N   1      -5.502  12.752  70.339  0.00  0.00     0.084 A 
HETATM   44  O   UNL N   1      -5.334  10.799  71.486  0.00  0.00    -0.284 OA
HETATM   45  C   UNL N   1      -6.080  13.383  69.220  0.00  0.00     0.096 A 
HETATM   46  C   UNL N   1      -4.631  13.526  71.185  0.00  0.00     0.085 A 
HETATM   47  O   UNL N   1      -6.864  12.715  68.393  0.00  0.00    -0.306 OA
HETATM   48  C   UNL N   1      -5.805  14.718  68.929  0.00  0.00     0.075 A 
HETATM   49  C   UNL N   1      -7.165  11.432  68.528  0.00  0.00     0.124 A 
HETATM   50  C   UNL N   1      -4.940  15.459  69.725  0.00  0.00     0.077 A 
HETATM   51  C   UNL N   1      -4.365  14.861  70.855  0.00  0.00     0.074 A 
BRANCH  49  52
HETATM   52  C   UNL N   1      -7.946  10.850  67.429  0.00  0.00     0.004 A 
HETATM   53  C   UNL N   1      -7.286  10.296  66.323  0.00  0.00     0.017 A 
HETATM   54  C   UNL N   1      -8.012   9.915  65.189  0.00  0.00     0.040 A 
HETATM   55  C   UNL N   1      -9.403  10.074  65.155  0.00  0.00     0.098 A 
HETATM   56  C   UNL N   1     -10.072  10.612  66.270  0.00  0.00     0.099 A 
HETATM   57  C   UNL N   1      -9.337  11.011  67.398  0.00  0.00     0.053 A 
BRANCH  55  58
HETATM   58  O   UNL N   1     -10.079   9.724  64.039  0.00  0.00    -0.358 OA
HETATM   59  H   UNL N   1     -10.305  10.364  63.350  0.00  0.00     0.218 HD
ENDBRANCH  55  58
BRANCH  56  60
HETATM   60  O   UNL N   1     -11.413  10.764  66.247  0.00  0.00    -0.358 OA
HETATM   61  H   UNL N   1     -11.920  10.689  65.426  0.00  0.00     0.218 HD
ENDBRANCH  56  60
ENDBRANCH  49  52
BRANCH  50  62
HETATM   62  O   UNL N   1      -4.648  16.731  69.342  0.00  0.00    -0.318 OA
BRANCH  62  63
HETATM   63  C   UNL N   1      -5.486  17.821  69.484  0.00  0.00     0.298 C 
HETATM   64  C   UNL N   1      -5.124  18.559  70.792  0.00  0.00     0.205 C 
HETATM   65  C   UNL N   1      -6.093  19.742  70.960  0.00  0.00     0.183 C 
HETATM   66  C   UNL N   1      -6.084  20.627  69.700  0.00  0.00     0.180 C 
HETATM   67  C   UNL N   1      -6.349  19.729  68.462  0.00  0.00     0.179 C 
HETATM   68  O   UNL N   1      -5.373  18.696  68.368  0.00  0.00    -0.348 OA
BRANCH  64  69
HETATM   69  O   UNL N   1      -3.778  18.980  70.824  0.00  0.00    -0.388 OA
HETATM   70  H   UNL N   1      -3.389  18.922  69.914  0.00  0.00     0.210 HD
ENDBRANCH  64  69
BRANCH  65  71
HETATM   71  O   UNL N   1      -5.765  20.477  72.109  0.00  0.00    -0.390 OA
HETATM   72  H   UNL N   1      -5.461  21.370  71.798  0.00  0.00     0.210 HD
ENDBRANCH  65  71
BRANCH  66  73
HETATM   73  O   UNL N   1      -4.846  21.284  69.585  0.00  0.00    -0.390 OA
HETATM   74  H   UNL N   1      -4.137  20.596  69.685  0.00  0.00     0.210 HD
ENDBRANCH  66  73
BRANCH  67  75
HETATM   75  C   UNL N   1      -6.348  20.558  67.171  0.00  0.00     0.198 C 
BRANCH  75  76
HETATM   76  O   UNL N   1      -7.630  21.061  66.907  0.00  0.00    -0.398 OA
HETATM   77  H   UNL N   1      -7.727  21.892  67.441  0.00  0.00     0.209 HD
ENDBRANCH  75  76
ENDBRANCH  67  75
ENDBRANCH  62  63
ENDBRANCH  50  62
BRANCH  46  78
HETATM   78  O   UNL N   1      -4.017  13.049  72.295  0.00  0.00    -0.360 OA
HETATM   79  H   UNL N   1      -3.241  13.407  72.736  0.00  0.00     0.217 HD
ENDBRANCH  46  78
ENDBRANCH   1  41
TORSDOF 27
ENDMDL
MODEL 8
REMARK VINA RESULT:      -7.9      3.161      8.883
REMARK  27 active torsions:
REMARK  status: ('A' for Active; 'I' for Inactive)
REMARK    1  A    between atoms: O_1  and  C_26 
REMARK    2  A    between atoms: O_1  and  C_2 
REMARK    3  A    between atoms: C_4  and  C_11 
REMARK    4  A    between atoms: C_5  and  O_6 
REMARK    5  A    between atoms: C_7  and  O_8 
REMARK    6  A    between atoms: C_9  and  O_10 
REMARK    7  A    between atoms: C_11  and  O_12 
REMARK    8  A    between atoms: O_12  and  C_13 
REMARK    9  A    between atoms: C_13  and  C_15 
REMARK   10  A    between atoms: C_16  and  C_17 
REMARK   11  A    between atoms: C_19  and  O_20 
REMARK   12  A    between atoms: C_22  and  O_23 
REMARK   13  A    between atoms: C_27  and  O_28 
REMARK   14  A    between atoms: C_29  and  O_30 
REMARK   15  A    between atoms: C_33  and  O_34 
REMARK   16  A    between atoms: O_34  and  C_35 
REMARK   17  A    between atoms: C_36  and  C_59 
REMARK   18  A    between atoms: C_42  and  O_43 
REMARK   19  A    between atoms: C_45  and  O_46 
REMARK   20  A    between atoms: O_46  and  C_47 
REMARK   21  A    between atoms: C_49  and  C_56 
REMARK   22  A    between atoms: C_50  and  O_51 
REMARK   23  A    between atoms: C_52  and  O_53 
REMARK   24  A    between atoms: C_54  and  O_55 
REMARK   25  A    between atoms: C_56  and  O_57 
REMARK   26  A    between atoms: C_61  and  O_62 
REMARK   27  A    between atoms: C_63  and  O_64 
ROOT
HETATM    1  O   UNL N   1      -6.928   9.583  69.036  0.00  0.00    -0.311 OA
ENDROOT
BRANCH   1   2
HETATM    2  C   UNL N   1      -7.886   8.908  69.797  0.00  0.00     0.298 C 
HETATM    3  C   UNL N   1      -7.732   8.980  71.352  0.00  0.00     0.211 C 
HETATM    4  C   UNL N   1      -6.455   8.215  71.761  0.00  0.00     0.183 C 
HETATM    5  C   UNL N   1      -6.526   6.779  71.183  0.00  0.00     0.173 C 
HETATM    6  C   UNL N   1      -6.803   6.821  69.669  0.00  0.00     0.205 C 
HETATM    7  O   UNL N   1      -7.997   7.540  69.406  0.00  0.00    -0.355 OA
BRANCH   3   8
HETATM    8  O   UNL N   1      -8.817   8.330  72.042  0.00  0.00    -0.346 OA
BRANCH   8   9
HETATM    9  C   UNL N   1     -10.068   8.212  71.359  0.00  0.00     0.292 C 
HETATM   10  C   UNL N   1     -10.735   6.825  71.582  0.00  0.00     0.204 C 
HETATM   11  C   UNL N   1     -12.129   6.755  70.942  0.00  0.00     0.183 C 
HETATM   12  C   UNL N   1     -12.938   7.952  71.470  0.00  0.00     0.180 C 
HETATM   13  C   UNL N   1     -12.209   9.292  71.147  0.00  0.00     0.180 C 
HETATM   14  O   UNL N   1     -10.895   9.320  71.684  0.00  0.00    -0.348 OA
BRANCH  10  15
HETATM   15  O   UNL N   1      -9.909   5.778  71.138  0.00  0.00    -0.388 OA
HETATM   16  H   UNL N   1      -9.056   6.180  70.823  0.00  0.00     0.210 HD
ENDBRANCH  10  15
BRANCH  11  17
HETATM   17  O   UNL N   1     -12.091   6.711  69.532  0.00  0.00    -0.390 OA
HETATM   18  H   UNL N   1     -13.012   6.654  69.177  0.00  0.00     0.210 HD
ENDBRANCH  11  17
BRANCH  12  19
HETATM   19  O   UNL N   1     -14.255   7.919  70.981  0.00  0.00    -0.390 OA
HETATM   20  H   UNL N   1     -14.788   8.576  71.500  0.00  0.00     0.210 HD
ENDBRANCH  12  19
BRANCH  13  21
HETATM   21  C   UNL N   1     -12.943  10.488  71.792  0.00  0.00     0.213 C 
BRANCH  21  22
HETATM   22  O   UNL N   1     -12.826  11.657  71.067  0.00  0.00    -0.316 OA
BRANCH  22  23
HETATM   23  C   UNL N   1     -13.068  12.901  71.550  0.00  0.00     0.282 C 
HETATM   24  O   UNL N   1     -13.777  13.068  72.533  0.00  0.00    -0.260 OA
BRANCH  23  25
HETATM   25  C   UNL N   1     -12.435  14.043  70.869  0.00  0.00     0.083 C 
HETATM   26  C   UNL N   1     -11.883  13.936  69.646  0.00  0.00     0.017 C 
BRANCH  26  27
HETATM   27  C   UNL N   1     -11.279  15.087  68.914  0.00  0.00    -0.033 A 
HETATM   28  C   UNL N   1     -10.847  16.196  69.654  0.00  0.00     0.014 A 
HETATM   29  C   UNL N   1     -10.243  17.282  69.020  0.00  0.00     0.040 A 
HETATM   30  C   UNL N   1     -10.070  17.287  67.633  0.00  0.00     0.099 A 
HETATM   31  C   UNL N   1     -10.514  16.196  66.864  0.00  0.00     0.102 A 
HETATM   32  C   UNL N   1     -11.115  15.096  67.512  0.00  0.00     0.051 A 
BRANCH  30  33
HETATM   33  O   UNL N   1      -9.476  18.352  67.052  0.00  0.00    -0.358 OA
HETATM   34  H   UNL N   1      -8.727  18.260  66.447  0.00  0.00     0.218 HD
ENDBRANCH  30  33
BRANCH  31  35
HETATM   35  O   UNL N   1     -10.355  16.229  65.512  0.00  0.00    -0.353 OA
HETATM   36  C   UNL N   1     -11.183  15.614  64.593  0.00  0.00     0.210 C 
ENDBRANCH  31  35
ENDBRANCH  26  27
ENDBRANCH  23  25
ENDBRANCH  22  23
ENDBRANCH  21  22
ENDBRANCH  13  21
ENDBRANCH   8   9
ENDBRANCH   3   8
BRANCH   4  37
HETATM   37  O   UNL N   1      -5.292   8.919  71.384  0.00  0.00    -0.390 OA
HETATM   38  H   UNL N   1      -5.200   8.916  70.400  0.00  0.00     0.210 HD
ENDBRANCH   4  37
BRANCH   5  39
HETATM   39  O   UNL N   1      -5.380   6.027  71.490  0.00  0.00    -0.391 OA
HETATM   40  H   UNL N   1      -4.620   6.656  71.582  0.00  0.00     0.210 HD
ENDBRANCH   5  39
ENDBRANCH   1   2
BRANCH   1  41
HETATM   41  C   UNL N   1      -6.950  10.937  68.753  0.00  0.00     0.157 A 
HETATM   42  C   UNL N   1      -6.478  11.939  69.663  0.00  0.00     0.223 A 
HETATM   43  C   UNL N   1      -6.548  13.312  69.314  0.00  0.00     0.084 A 
HETATM   44  O   UNL N   1      -6.001  11.619  70.726  0.00  0.00    -0.284 OA
HETATM   45  C   UNL N   1      -7.107  13.629  68.060  0.00  0.00     0.096 A 
HETATM   46  C   UNL N   1      -6.076  14.391  70.143  0.00  0.00     0.085 A 
HETATM   47  O   UNL N   1      -7.531  12.680  67.245  0.00  0.00    -0.306 OA
HETATM   48  C   UNL N   1      -7.188  14.951  67.626  0.00  0.00     0.075 A 
HETATM   49  C   UNL N   1      -7.466  11.384  67.517  0.00  0.00     0.124 A 
HETATM   50  C   UNL N   1      -6.704  15.991  68.409  0.00  0.00     0.077 A 
HETATM   51  C   UNL N   1      -6.160  15.706  69.670  0.00  0.00     0.074 A 
BRANCH  49  52
HETATM   52  C   UNL N   1      -7.870  10.492  66.423  0.00  0.00     0.004 A 
HETATM   53  C   UNL N   1      -6.961   9.547  65.923  0.00  0.00     0.017 A 
HETATM   54  C   UNL N   1      -7.264   8.827  64.762  0.00  0.00     0.040 A 
HETATM   55  C   UNL N   1      -8.479   9.035  64.098  0.00  0.00     0.098 A 
HETATM   56  C   UNL N   1      -9.401   9.969  64.607  0.00  0.00     0.099 A 
HETATM   57  C   UNL N   1      -9.085  10.704  65.760  0.00  0.00     0.053 A 
BRANCH  55  58
HETATM   58  O   UNL N   1      -8.736   8.348  62.964  0.00  0.00    -0.358 OA
HETATM   59  H   UNL N   1      -9.275   7.546  62.956  0.00  0.00     0.218 HD
ENDBRANCH  55  58
BRANCH  56  60
HETATM   60  O   UNL N   1     -10.577  10.172  63.974  0.00  0.00    -0.358 OA
HETATM   61  H   UNL N   1     -10.889   9.579  63.277  0.00  0.00     0.218 HD
ENDBRANCH  56  60
ENDBRANCH  49  52
BRANCH  50  62
HETATM   62  O   UNL N   1      -6.736  17.250  67.895  0.00  0.00    -0.318 OA
BRANCH  62  63
HETATM   63  C   UNL N   1      -5.733  18.193  68.026  0.00  0.00     0.298 C 
HETATM   64  C   UNL N   1      -5.623  18.987  66.706  0.00  0.00     0.205 C 
HETATM   65  C   UNL N   1      -4.475  20.001  66.850  0.00  0.00     0.183 C 
HETATM   66  C   UNL N   1      -4.679  20.869  68.105  0.00  0.00     0.180 C 
HETATM   67  C   UNL N   1      -4.888  19.933  69.326  0.00  0.00     0.179 C 
HETATM   68  O   UNL N   1      -6.001  19.068  69.115  0.00  0.00    -0.348 OA
BRANCH  64  69
HETATM   69  O   UNL N   1      -6.833  19.617  66.347  0.00  0.00    -0.388 OA
HETATM   70  H   UNL N   1      -7.110  19.317  65.444  0.00  0.00     0.210 HD
ENDBRANCH  64  69
BRANCH  65  71
HETATM   71  O   UNL N   1      -4.373  20.786  65.692  0.00  0.00    -0.390 OA
HETATM   72  H   UNL N   1      -4.476  21.731  65.979  0.00  0.00     0.210 HD
ENDBRANCH  65  71
BRANCH  66  73
HETATM   73  O   UNL N   1      -5.789  21.715  67.928  0.00  0.00    -0.390 OA
HETATM   74  H   UNL N   1      -6.550  21.309  68.421  0.00  0.00     0.210 HD
ENDBRANCH  66  73
BRANCH  67  75
HETATM   75  C   UNL N   1      -5.103  20.744  70.611  0.00  0.00     0.198 C 
BRANCH  75  76
HETATM   76  O   UNL N   1      -4.407  21.960  70.547  0.00  0.00    -0.398 OA
HETATM   77  H   UNL N   1      -4.962  22.579  70.005  0.00  0.00     0.209 HD
ENDBRANCH  75  76
ENDBRANCH  67  75
ENDBRANCH  62  63
ENDBRANCH  50  62
BRANCH  46  78
HETATM   78  O   UNL N   1      -5.526  14.229  71.372  0.00  0.00    -0.360 OA
HETATM   79  H   UNL N   1      -5.454  13.417  71.880  0.00  0.00     0.217 HD
ENDBRANCH  46  78
ENDBRANCH   1  41
TORSDOF 27
ENDMDL
MODEL 9
REMARK VINA RESULT:      -7.9      3.074      8.516
REMARK  27 active torsions:
REMARK  status: ('A' for Active; 'I' for Inactive)
REMARK    1  A    between atoms: O_1  and  C_26 
REMARK    2  A    between atoms: O_1  and  C_2 
REMARK    3  A    between atoms: C_4  and  C_11 
REMARK    4  A    between atoms: C_5  and  O_6 
REMARK    5  A    between atoms: C_7  and  O_8 
REMARK    6  A    between atoms: C_9  and  O_10 
REMARK    7  A    between atoms: C_11  and  O_12 
REMARK    8  A    between atoms: O_12  and  C_13 
REMARK    9  A    between atoms: C_13  and  C_15 
REMARK   10  A    between atoms: C_16  and  C_17 
REMARK   11  A    between atoms: C_19  and  O_20 
REMARK   12  A    between atoms: C_22  and  O_23 
REMARK   13  A    between atoms: C_27  and  O_28 
REMARK   14  A    between atoms: C_29  and  O_30 
REMARK   15  A    between atoms: C_33  and  O_34 
REMARK   16  A    between atoms: O_34  and  C_35 
REMARK   17  A    between atoms: C_36  and  C_59 
REMARK   18  A    between atoms: C_42  and  O_43 
REMARK   19  A    between atoms: C_45  and  O_46 
REMARK   20  A    between atoms: O_46  and  C_47 
REMARK   21  A    between atoms: C_49  and  C_56 
REMARK   22  A    between atoms: C_50  and  O_51 
REMARK   23  A    between atoms: C_52  and  O_53 
REMARK   24  A    between atoms: C_54  and  O_55 
REMARK   25  A    between atoms: C_56  and  O_57 
REMARK   26  A    between atoms: C_61  and  O_62 
REMARK   27  A    between atoms: C_63  and  O_64 
ROOT
HETATM    1  O   UNL N   1      -8.798   8.758  67.606  0.00  0.00    -0.311 OA
ENDROOT
BRANCH   1   2
HETATM    2  C   UNL N   1      -9.903   8.146  68.203  0.00  0.00     0.298 C 
HETATM    3  C   UNL N   1      -9.639   7.340  69.519  0.00  0.00     0.211 C 
HETATM    4  C   UNL N   1      -8.779   6.104  69.181  0.00  0.00     0.183 C 
HETATM    5  C   UNL N   1      -9.481   5.299  68.058  0.00  0.00     0.173 C 
HETATM    6  C   UNL N   1      -9.805   6.213  66.863  0.00  0.00     0.205 C 
HETATM    7  O   UNL N   1     -10.600   7.309  67.281  0.00  0.00    -0.355 OA
BRANCH   3   8
HETATM    8  O   UNL N   1     -10.853   6.827  70.101  0.00  0.00    -0.346 OA
BRANCH   8   9
HETATM    9  C   UNL N   1     -11.874   7.765  70.454  0.00  0.00     0.292 C 
HETATM   10  C   UNL N   1     -12.320   7.624  71.936  0.00  0.00     0.204 C 
HETATM   11  C   UNL N   1     -13.327   8.712  72.333  0.00  0.00     0.183 C 
HETATM   12  C   UNL N   1     -12.702  10.071  71.974  0.00  0.00     0.180 C 
HETATM   13  C   UNL N   1     -12.343  10.126  70.458  0.00  0.00     0.180 C 
HETATM   14  O   UNL N   1     -11.465   9.075  70.086  0.00  0.00    -0.348 OA
BRANCH  10  15
HETATM   15  O   UNL N   1     -12.816   6.337  72.204  0.00  0.00    -0.388 OA
HETATM   16  H   UNL N   1     -13.716   6.440  72.614  0.00  0.00     0.210 HD
ENDBRANCH  10  15
BRANCH  11  17
HETATM   17  O   UNL N   1     -14.598   8.534  71.746  0.00  0.00    -0.390 OA
HETATM   18  H   UNL N   1     -14.867   7.585  71.816  0.00  0.00     0.210 HD
ENDBRANCH  11  17
BRANCH  12  19
HETATM   19  O   UNL N   1     -13.539  11.127  72.373  0.00  0.00    -0.390 OA
HETATM   20  H   UNL N   1     -14.476  10.861  72.182  0.00  0.00     0.210 HD
ENDBRANCH  12  19
BRANCH  13  21
HETATM   21  C   UNL N   1     -11.590  11.431  70.118  0.00  0.00     0.213 C 
BRANCH  21  22
HETATM   22  O   UNL N   1     -12.426  12.517  69.951  0.00  0.00    -0.316 OA
BRANCH  22  23
HETATM   23  C   UNL N   1     -12.295  13.708  70.587  0.00  0.00     0.282 C 
HETATM   24  O   UNL N   1     -12.729  13.868  71.719  0.00  0.00    -0.260 OA
BRANCH  23  25
HETATM   25  C   UNL N   1     -11.595  14.795  69.882  0.00  0.00     0.083 C 
HETATM   26  C   UNL N   1     -10.863  14.581  68.772  0.00  0.00     0.017 C 
BRANCH  26  27
HETATM   27  C   UNL N   1     -10.185  15.669  68.013  0.00  0.00    -0.033 A 
HETATM   28  C   UNL N   1      -9.460  15.329  66.863  0.00  0.00     0.014 A 
HETATM   29  C   UNL N   1      -8.836  16.316  66.098  0.00  0.00     0.040 A 
HETATM   30  C   UNL N   1      -8.914  17.660  66.473  0.00  0.00     0.099 A 
HETATM   31  C   UNL N   1      -9.618  18.027  67.636  0.00  0.00     0.102 A 
HETATM   32  C   UNL N   1     -10.255  17.025  68.399  0.00  0.00     0.051 A 
BRANCH  30  33
HETATM   33  O   UNL N   1      -8.305  18.589  65.707  0.00  0.00    -0.358 OA
HETATM   34  H   UNL N   1      -7.702  18.353  64.988  0.00  0.00     0.218 HD
ENDBRANCH  30  33
BRANCH  31  35
HETATM   35  O   UNL N   1      -9.666  19.339  67.995  0.00  0.00    -0.353 OA
HETATM   36  C   UNL N   1      -9.908  19.811  69.271  0.00  0.00     0.210 C 
ENDBRANCH  31  35
ENDBRANCH  26  27
ENDBRANCH  23  25
ENDBRANCH  22  23
ENDBRANCH  21  22
ENDBRANCH  13  21
ENDBRANCH   8   9
ENDBRANCH   3   8
BRANCH   4  37
HETATM   37  O   UNL N   1      -7.453   6.471  68.869  0.00  0.00    -0.390 OA
HETATM   38  H   UNL N   1      -7.451   7.152  68.153  0.00  0.00     0.210 HD
ENDBRANCH   4  37
BRANCH   5  39
HETATM   39  O   UNL N   1      -8.740   4.169  67.675  0.00  0.00    -0.391 OA
HETATM   40  H   UNL N   1      -9.296   3.368  67.847  0.00  0.00     0.210 HD
ENDBRANCH   5  39
ENDBRANCH   1   2
BRANCH   1  41
HETATM   41  C   UNL N   1      -8.274   9.983  67.976  0.00  0.00     0.157 A 
HETATM   42  C   UNL N   1      -7.262  10.135  68.981  0.00  0.00     0.223 A 
HETATM   43  C   UNL N   1      -6.783  11.425  69.323  0.00  0.00     0.084 A 
HETATM   44  O   UNL N   1      -6.797   9.164  69.529  0.00  0.00    -0.284 OA
HETATM   45  C   UNL N   1      -7.353  12.523  68.649  0.00  0.00     0.096 A 
HETATM   46  C   UNL N   1      -5.752  11.682  70.295  0.00  0.00     0.085 A 
HETATM   47  O   UNL N   1      -8.283  12.346  67.727  0.00  0.00    -0.306 OA
HETATM   48  C   UNL N   1      -6.921  13.824  68.904  0.00  0.00     0.075 A 
HETATM   49  C   UNL N   1      -8.745  11.161  67.357  0.00  0.00     0.124 A 
HETATM   50  C   UNL N   1      -5.904  14.072  69.817  0.00  0.00     0.077 A 
HETATM   51  C   UNL N   1      -5.332  13.000  70.516  0.00  0.00     0.074 A 
BRANCH  49  52
HETATM   52  C   UNL N   1      -9.681  11.177  66.225  0.00  0.00     0.004 A 
HETATM   53  C   UNL N   1      -9.304  10.603  65.002  0.00  0.00     0.017 A 
HETATM   54  C   UNL N   1     -10.103  10.780  63.867  0.00  0.00     0.040 A 
HETATM   55  C   UNL N   1     -11.288  11.521  63.946  0.00  0.00     0.098 A 
HETATM   56  C   UNL N   1     -11.680  12.083  65.176  0.00  0.00     0.099 A 
HETATM   57  C   UNL N   1     -10.865  11.920  66.307  0.00  0.00     0.053 A 
BRANCH  55  58
HETATM   58  O   UNL N   1     -12.028  11.701  62.830  0.00  0.00    -0.358 OA
HETATM   59  H   UNL N   1     -11.852  12.415  62.202  0.00  0.00     0.218 HD
ENDBRANCH  55  58
BRANCH  56  60
HETATM   60  O   UNL N   1     -12.824  12.795  65.261  0.00  0.00    -0.358 OA
HETATM   61  H   UNL N   1     -13.468  12.812  64.539  0.00  0.00     0.218 HD
ENDBRANCH  56  60
ENDBRANCH  49  52
BRANCH  50  62
HETATM   62  O   UNL N   1      -5.470  15.353  69.961  0.00  0.00    -0.318 OA
BRANCH  62  63
HETATM   63  C   UNL N   1      -5.807  16.408  69.133  0.00  0.00     0.298 C 
HETATM   64  C   UNL N   1      -5.855  17.703  69.973  0.00  0.00     0.205 C 
HETATM   65  C   UNL N   1      -6.274  18.860  69.049  0.00  0.00     0.183 C 
HETATM   66  C   UNL N   1      -5.350  18.928  67.819  0.00  0.00     0.180 C 
HETATM   67  C   UNL N   1      -5.316  17.528  67.149  0.00  0.00     0.179 C 
HETATM   68  O   UNL N   1      -4.870  16.536  68.070  0.00  0.00    -0.348 OA
BRANCH  64  69
HETATM   69  O   UNL N   1      -4.634  17.974  70.626  0.00  0.00    -0.388 OA
HETATM   70  H   UNL N   1      -4.147  18.687  70.139  0.00  0.00     0.210 HD
ENDBRANCH  64  69
BRANCH  65  71
HETATM   71  O   UNL N   1      -6.277  20.070  69.759  0.00  0.00    -0.390 OA
HETATM   72  H   UNL N   1      -6.417  19.840  70.714  0.00  0.00     0.210 HD
ENDBRANCH  65  71
BRANCH  66  73
HETATM   73  O   UNL N   1      -4.059  19.326  68.211  0.00  0.00    -0.390 OA
HETATM   74  H   UNL N   1      -4.036  20.318  68.182  0.00  0.00     0.210 HD
ENDBRANCH  66  73
BRANCH  67  75
HETATM   75  C   UNL N   1      -4.404  17.531  65.915  0.00  0.00     0.198 C 
BRANCH  75  76
HETATM   76  O   UNL N   1      -3.506  16.456  65.963  0.00  0.00    -0.398 OA
HETATM   77  H   UNL N   1      -2.744  16.693  65.373  0.00  0.00     0.209 HD
ENDBRANCH  75  76
ENDBRANCH  67  75
ENDBRANCH  62  63
ENDBRANCH  50  62
BRANCH  46  78
HETATM   78  O   UNL N   1      -5.125  10.723  71.021  0.00  0.00    -0.360 OA
HETATM   79  H   UNL N   1      -4.369  10.830  71.604  0.00  0.00     0.217 HD
ENDBRANCH  46  78
ENDBRANCH   1  41
TORSDOF 27
ENDMDL
