# Supplementary material for: Structure-based computational screening of 470 natural quercetin derivatives for identification of SARS-CoV-2 Mpro inhibitor
Source: PeerJ. 2023 Mar 14;11:e14915. doi: 10.7717/peerj.14915 (PMC10022500; doi:10.7717/peerj.14915)
Supplement: Supplemental Information 1 [file peerj-11-14915-s001.zip › Screening 470 Quercetin Derivates as Anticovid/Docking results/12_uff_E=877.19_out.pdbqt]

MODEL 1
REMARK VINA RESULT:      -9.3      0.000      0.000
REMARK  23 active torsions:
REMARK  status: ('A' for Active; 'I' for Inactive)
REMARK    1  A    between atoms: C_2  and  C_32 
REMARK    2  A    between atoms: C_3  and  O_4 
REMARK    3  A    between atoms: C_5  and  O_6 
REMARK    4  A    between atoms: C_7  and  O_8 
REMARK    5  A    between atoms: C_9  and  O_10 
REMARK    6  A    between atoms: O_10  and  C_11 
REMARK    7  A    between atoms: C_12  and  C_24 
REMARK    8  A    between atoms: C_18  and  O_19 
REMARK    9  A    between atoms: C_21  and  O_22 
REMARK   10  A    between atoms: C_26  and  O_27 
REMARK   11  A    between atoms: C_28  and  O_29 
REMARK   12  A    between atoms: C_32  and  O_33 
REMARK   13  A    between atoms: O_33  and  C_34 
REMARK   14  A    between atoms: C_36  and  C_43 
REMARK   15  A    between atoms: C_37  and  O_38 
REMARK   16  A    between atoms: C_39  and  O_40 
REMARK   17  A    between atoms: C_41  and  O_42 
REMARK   18  A    between atoms: C_43  and  O_44 
REMARK   19  A    between atoms: O_44  and  C_45 
REMARK   20  A    between atoms: C_45  and  C_47 
REMARK   21  A    between atoms: C_48  and  C_49 
REMARK   22  A    between atoms: C_51  and  O_52 
REMARK   23  A    between atoms: C_53  and  O_54 
ROOT
HETATM    1  O   UNL N   1      -6.463  12.906  67.127  0.00  0.00    -0.348 OA
HETATM    2  C   UNL N   1      -6.901  11.579  66.845  0.00  0.00     0.180 C 
HETATM    3  C   UNL N   1      -6.185  10.573  67.780  0.00  0.00     0.180 C 
HETATM    4  C   UNL N   1      -6.418  10.931  69.256  0.00  0.00     0.183 C 
HETATM    5  C   UNL N   1      -6.006  12.401  69.469  0.00  0.00     0.204 C 
HETATM    6  C   UNL N   1      -6.745  13.313  68.464  0.00  0.00     0.292 C 
ENDROOT
BRANCH   2   7
HETATM    7  C   UNL N   1      -8.448  11.481  66.756  0.00  0.00     0.205 C 
BRANCH   7   8
HETATM    8  O   UNL N   1      -8.856  11.335  65.407  0.00  0.00    -0.356 OA
BRANCH   8   9
HETATM    9  C   UNL N   1      -9.845  12.277  64.995  0.00  0.00     0.291 C 
HETATM   10  C   UNL N   1     -11.110  11.540  64.431  0.00  0.00     0.204 C 
HETATM   11  C   UNL N   1     -12.309  12.485  64.254  0.00  0.00     0.183 C 
HETATM   12  C   UNL N   1     -12.536  13.241  65.563  0.00  0.00     0.180 C 
HETATM   13  C   UNL N   1     -11.231  13.972  65.980  0.00  0.00     0.180 C 
HETATM   14  O   UNL N   1     -10.184  13.020  66.168  0.00  0.00    -0.348 OA
BRANCH  10  15
HETATM   15  O   UNL N   1     -10.876  10.874  63.217  0.00  0.00    -0.388 OA
HETATM   16  H   UNL N   1      -9.957  11.107  62.918  0.00  0.00     0.210 HD
ENDBRANCH  10  15
BRANCH  11  17
HETATM   17  O   UNL N   1     -12.151  13.364  63.162  0.00  0.00    -0.390 OA
HETATM   18  H   UNL N   1     -11.189  13.542  63.015  0.00  0.00     0.210 HD
ENDBRANCH  11  17
BRANCH  12  19
HETATM   19  O   UNL N   1     -13.645  14.098  65.445  0.00  0.00    -0.390 OA
HETATM   20  H   UNL N   1     -14.216  13.757  64.710  0.00  0.00     0.210 HD
ENDBRANCH  12  19
BRANCH  13  21
HETATM   21  C   UNL N   1     -11.431  14.717  67.319  0.00  0.00     0.213 C 
BRANCH  21  22
HETATM   22  O   UNL N   1     -12.244  14.017  68.197  0.00  0.00    -0.316 OA
BRANCH  22  23
HETATM   23  C   UNL N   1     -12.275  14.176  69.547  0.00  0.00     0.282 C 
HETATM   24  O   UNL N   1     -12.388  15.289  70.041  0.00  0.00    -0.260 OA
BRANCH  23  25
HETATM   25  C   UNL N   1     -12.140  12.973  70.406  0.00  0.00     0.083 C 
HETATM   26  C   UNL N   1     -12.087  11.725  69.899  0.00  0.00     0.017 C 
BRANCH  26  27
HETATM   27  C   UNL N   1     -11.973  10.490  70.732  0.00  0.00    -0.033 A 
HETATM   28  C   UNL N   1     -10.848   9.640  70.692  0.00  0.00     0.014 A 
HETATM   29  C   UNL N   1     -10.792   8.500  71.500  0.00  0.00     0.040 A 
HETATM   30  C   UNL N   1     -11.843   8.191  72.368  0.00  0.00     0.098 A 
HETATM   31  C   UNL N   1     -12.972   9.029  72.419  0.00  0.00     0.099 A 
HETATM   32  C   UNL N   1     -13.034  10.166  71.596  0.00  0.00     0.050 A 
BRANCH  30  33
HETATM   33  O   UNL N   1     -11.756   7.090  73.145  0.00  0.00    -0.358 OA
HETATM   34  H   UNL N   1     -10.944   6.850  73.614  0.00  0.00     0.218 HD
ENDBRANCH  30  33
BRANCH  31  35
HETATM   35  O   UNL N   1     -13.987   8.743  73.261  0.00  0.00    -0.358 OA
HETATM   36  H   UNL N   1     -14.160   9.272  74.053  0.00  0.00     0.218 HD
ENDBRANCH  31  35
ENDBRANCH  26  27
ENDBRANCH  23  25
ENDBRANCH  22  23
ENDBRANCH  21  22
ENDBRANCH  13  21
ENDBRANCH   8   9
ENDBRANCH   7   8
ENDBRANCH   2   7
BRANCH   3  37
HETATM   37  O   UNL N   1      -6.577   9.250  67.524  0.00  0.00    -0.390 OA
HETATM   38  H   UNL N   1      -7.523   9.172  67.818  0.00  0.00     0.210 HD
ENDBRANCH   3  37
BRANCH   6  39
HETATM   39  O   UNL N   1      -6.302  14.645  68.693  0.00  0.00    -0.343 OA
BRANCH  39  40
HETATM   40  C   UNL N   1      -6.967  15.621  67.901  0.00  0.00     0.233 C 
HETATM   41  C   UNL N   1      -8.220  16.228  68.510  0.00  0.00     0.196 C 
HETATM   42  C   UNL N   1      -8.827  17.388  67.793  0.00  0.00     0.079 A 
HETATM   43  O   UNL N   1      -8.669  15.820  69.569  0.00  0.00    -0.289 OA
HETATM   44  C   UNL N   1      -7.999  18.027  66.835  0.00  0.00     0.089 A 
HETATM   45  C   UNL N   1     -10.144  17.882  68.005  0.00  0.00     0.085 A 
HETATM   46  O   UNL N   1      -6.715  17.611  66.649  0.00  0.00    -0.337 OA
HETATM   47  C   UNL N   1      -8.484  19.101  66.085  0.00  0.00     0.074 A 
HETATM   48  C   UNL N   1      -6.037  16.815  67.572  0.00  0.00     0.199 C 
HETATM   49  C   UNL N   1      -9.780  19.573  66.286  0.00  0.00     0.071 A 
HETATM   50  C   UNL N   1     -10.601  18.968  67.247  0.00  0.00     0.074 A 
BRANCH  48  51
HETATM   51  C   UNL N   1      -5.597  17.681  68.770  0.00  0.00    -0.023 A 
HETATM   52  C   UNL N   1      -5.431  17.076  70.033  0.00  0.00     0.013 A 
HETATM   53  C   UNL N   1      -5.020  17.827  71.138  0.00  0.00     0.040 A 
HETATM   54  C   UNL N   1      -4.781  19.197  71.015  0.00  0.00     0.098 A 
HETATM   55  C   UNL N   1      -4.957  19.824  69.771  0.00  0.00     0.099 A 
HETATM   56  C   UNL N   1      -5.360  19.070  68.659  0.00  0.00     0.049 A 
BRANCH  54  57
HETATM   57  O   UNL N   1      -4.386  19.898  72.099  0.00  0.00    -0.358 OA
HETATM   58  H   UNL N   1      -3.621  19.638  72.633  0.00  0.00     0.218 HD
ENDBRANCH  54  57
BRANCH  55  59
HETATM   59  O   UNL N   1      -4.741  21.150  69.648  0.00  0.00    -0.358 OA
HETATM   60  H   UNL N   1      -3.879  21.547  69.840  0.00  0.00     0.218 HD
ENDBRANCH  55  59
ENDBRANCH  48  51
BRANCH  49  61
HETATM   61  O   UNL N   1     -10.230  20.613  65.555  0.00  0.00    -0.361 OA
HETATM   62  H   UNL N   1     -11.089  20.590  65.110  0.00  0.00     0.217 HD
ENDBRANCH  49  61
BRANCH  45  63
HETATM   63  O   UNL N   1     -11.003  17.334  68.895  0.00  0.00    -0.360 OA
HETATM   64  H   UNL N   1     -10.983  17.485  69.845  0.00  0.00     0.217 HD
ENDBRANCH  45  63
ENDBRANCH  39  40
ENDBRANCH   6  39
BRANCH   4  65
HETATM   65  O   UNL N   1      -7.761  10.752  69.621  0.00  0.00    -0.390 OA
HETATM   66  H   UNL N   1      -7.796   9.953  70.210  0.00  0.00     0.210 HD
ENDBRANCH   4  65
BRANCH   5  67
HETATM   67  O   UNL N   1      -6.303  12.815  70.780  0.00  0.00    -0.388 OA
HETATM   68  H   UNL N   1      -6.450  11.995  71.319  0.00  0.00     0.210 HD
ENDBRANCH   5  67
TORSDOF 23
ENDMDL
MODEL 2
REMARK VINA RESULT:      -8.8      1.901      4.295
REMARK  23 active torsions:
REMARK  status: ('A' for Active; 'I' for Inactive)
REMARK    1  A    between atoms: C_2  and  C_32 
REMARK    2  A    between atoms: C_3  and  O_4 
REMARK    3  A    between atoms: C_5  and  O_6 
REMARK    4  A    between atoms: C_7  and  O_8 
REMARK    5  A    between atoms: C_9  and  O_10 
REMARK    6  A    between atoms: O_10  and  C_11 
REMARK    7  A    between atoms: C_12  and  C_24 
REMARK    8  A    between atoms: C_18  and  O_19 
REMARK    9  A    between atoms: C_21  and  O_22 
REMARK   10  A    between atoms: C_26  and  O_27 
REMARK   11  A    between atoms: C_28  and  O_29 
REMARK   12  A    between atoms: C_32  and  O_33 
REMARK   13  A    between atoms: O_33  and  C_34 
REMARK   14  A    between atoms: C_36  and  C_43 
REMARK   15  A    between atoms: C_37  and  O_38 
REMARK   16  A    between atoms: C_39  and  O_40 
REMARK   17  A    between atoms: C_41  and  O_42 
REMARK   18  A    between atoms: C_43  and  O_44 
REMARK   19  A    between atoms: O_44  and  C_45 
REMARK   20  A    between atoms: C_45  and  C_47 
REMARK   21  A    between atoms: C_48  and  C_49 
REMARK   22  A    between atoms: C_51  and  O_52 
REMARK   23  A    between atoms: C_53  and  O_54 
ROOT
HETATM    1  O   UNL N   1      -8.852  14.993  68.875  0.00  0.00    -0.348 OA
HETATM    2  C   UNL N   1     -10.010  14.227  68.550  0.00  0.00     0.180 C 
HETATM    3  C   UNL N   1     -11.237  14.759  69.330  0.00  0.00     0.180 C 
HETATM    4  C   UNL N   1     -11.464  16.253  69.049  0.00  0.00     0.183 C 
HETATM    5  C   UNL N   1     -10.150  17.006  69.338  0.00  0.00     0.204 C 
HETATM    6  C   UNL N   1      -8.986  16.373  68.543  0.00  0.00     0.292 C 
ENDROOT
BRANCH   2   7
HETATM    7  C   UNL N   1     -10.176  14.043  67.017  0.00  0.00     0.205 C 
BRANCH   7   8
HETATM    8  O   UNL N   1     -11.527  13.754  66.699  0.00  0.00    -0.356 OA
BRANCH   8   9
HETATM    9  C   UNL N   1     -11.686  12.732  65.716  0.00  0.00     0.291 C 
HETATM   10  C   UNL N   1     -11.461  13.310  64.275  0.00  0.00     0.204 C 
HETATM   11  C   UNL N   1     -11.326  12.207  63.215  0.00  0.00     0.183 C 
HETATM   12  C   UNL N   1     -10.267  11.207  63.679  0.00  0.00     0.180 C 
HETATM   13  C   UNL N   1     -10.635  10.667  65.087  0.00  0.00     0.180 C 
HETATM   14  O   UNL N   1     -10.694  11.748  66.018  0.00  0.00    -0.348 OA
BRANCH  10  15
HETATM   15  O   UNL N   1     -12.463  14.208  63.870  0.00  0.00    -0.388 OA
HETATM   16  H   UNL N   1     -12.301  15.071  64.335  0.00  0.00     0.210 HD
ENDBRANCH  10  15
BRANCH  11  17
HETATM   17  O   UNL N   1     -12.554  11.573  62.931  0.00  0.00    -0.390 OA
HETATM   18  H   UNL N   1     -12.778  10.940  63.658  0.00  0.00     0.210 HD
ENDBRANCH  11  17
BRANCH  12  19
HETATM   19  O   UNL N   1     -10.098  10.195  62.717  0.00  0.00    -0.390 OA
HETATM   20  H   UNL N   1     -10.410   9.341  63.116  0.00  0.00     0.210 HD
ENDBRANCH  12  19
BRANCH  13  21
HETATM   21  C   UNL N   1      -9.558   9.678  65.587  0.00  0.00     0.213 C 
BRANCH  21  22
HETATM   22  O   UNL N   1      -8.722  10.243  66.538  0.00  0.00    -0.316 OA
BRANCH  22  23
HETATM   23  C   UNL N   1      -8.336   9.657  67.702  0.00  0.00     0.282 C 
HETATM   24  O   UNL N   1      -7.157   9.407  67.913  0.00  0.00    -0.260 OA
BRANCH  23  25
HETATM   25  C   UNL N   1      -9.377   9.303  68.699  0.00  0.00     0.083 C 
HETATM   26  C   UNL N   1     -10.083  10.237  69.368  0.00  0.00     0.017 C 
BRANCH  26  27
HETATM   27  C   UNL N   1     -11.124   9.921  70.393  0.00  0.00    -0.033 A 
HETATM   28  C   UNL N   1     -12.273  10.715  70.588  0.00  0.00     0.014 A 
HETATM   29  C   UNL N   1     -13.218  10.367  71.559  0.00  0.00     0.040 A 
HETATM   30  C   UNL N   1     -13.045   9.222  72.341  0.00  0.00     0.098 A 
HETATM   31  C   UNL N   1     -11.905   8.420  72.157  0.00  0.00     0.099 A 
HETATM   32  C   UNL N   1     -10.948   8.778  71.193  0.00  0.00     0.050 A 
BRANCH  30  33
HETATM   33  O   UNL N   1     -13.981   8.905  73.261  0.00  0.00    -0.358 OA
HETATM   34  H   UNL N   1     -14.416   8.041  73.281  0.00  0.00     0.218 HD
ENDBRANCH  30  33
BRANCH  31  35
HETATM   35  O   UNL N   1     -11.735   7.307  72.902  0.00  0.00    -0.358 OA
HETATM   36  H   UNL N   1     -10.889   6.840  72.938  0.00  0.00     0.218 HD
ENDBRANCH  31  35
ENDBRANCH  26  27
ENDBRANCH  23  25
ENDBRANCH  22  23
ENDBRANCH  21  22
ENDBRANCH  13  21
ENDBRANCH   8   9
ENDBRANCH   7   8
ENDBRANCH   2   7
BRANCH   3  37
HETATM   37  O   UNL N   1     -12.397  14.022  69.050  0.00  0.00    -0.390 OA
HETATM   38  H   UNL N   1     -13.130  14.433  69.581  0.00  0.00     0.210 HD
ENDBRANCH   3  37
BRANCH   6  39
HETATM   39  O   UNL N   1      -7.804  17.091  68.874  0.00  0.00    -0.343 OA
BRANCH  39  40
HETATM   40  C   UNL N   1      -6.920  17.289  67.778  0.00  0.00     0.233 C 
HETATM   41  C   UNL N   1      -7.195  18.510  66.915  0.00  0.00     0.196 C 
HETATM   42  C   UNL N   1      -6.174  18.850  65.881  0.00  0.00     0.079 A 
HETATM   43  O   UNL N   1      -8.178  19.209  67.105  0.00  0.00    -0.289 OA
HETATM   44  C   UNL N   1      -4.906  18.235  66.034  0.00  0.00     0.089 A 
HETATM   45  C   UNL N   1      -6.386  19.731  64.783  0.00  0.00     0.085 A 
HETATM   46  O   UNL N   1      -4.658  17.430  67.105  0.00  0.00    -0.337 OA
HETATM   47  C   UNL N   1      -3.893  18.462  65.100  0.00  0.00     0.074 A 
HETATM   48  C   UNL N   1      -5.452  17.430  68.252  0.00  0.00     0.199 C 
HETATM   49  C   UNL N   1      -4.108  19.314  64.019  0.00  0.00     0.071 A 
HETATM   50  C   UNL N   1      -5.348  19.950  63.868  0.00  0.00     0.074 A 
BRANCH  48  51
HETATM   51  C   UNL N   1      -5.130  18.678  69.098  0.00  0.00    -0.023 A 
HETATM   52  C   UNL N   1      -3.969  19.426  68.809  0.00  0.00     0.013 A 
HETATM   53  C   UNL N   1      -3.652  20.570  69.546  0.00  0.00     0.040 A 
HETATM   54  C   UNL N   1      -4.473  20.987  70.595  0.00  0.00     0.098 A 
HETATM   55  C   UNL N   1      -5.624  20.249  70.912  0.00  0.00     0.099 A 
HETATM   56  C   UNL N   1      -5.949  19.106  70.167  0.00  0.00     0.049 A 
BRANCH  54  57
HETATM   57  O   UNL N   1      -4.142  22.097  71.291  0.00  0.00    -0.358 OA
HETATM   58  H   UNL N   1      -4.676  22.421  72.031  0.00  0.00     0.218 HD
ENDBRANCH  54  57
BRANCH  55  59
HETATM   59  O   UNL N   1      -6.416  20.640  71.934  0.00  0.00    -0.358 OA
HETATM   60  H   UNL N   1      -7.362  20.436  71.953  0.00  0.00     0.218 HD
ENDBRANCH  55  59
ENDBRANCH  48  51
BRANCH  49  61
HETATM   61  O   UNL N   1      -3.116  19.524  63.129  0.00  0.00    -0.361 OA
HETATM   62  H   UNL N   1      -3.230  19.339  62.186  0.00  0.00     0.217 HD
ENDBRANCH  49  61
BRANCH  45  63
HETATM   63  O   UNL N   1      -7.562  20.359  64.558  0.00  0.00    -0.360 OA
HETATM   64  H   UNL N   1      -8.121  20.745  65.240  0.00  0.00     0.217 HD
ENDBRANCH  45  63
ENDBRANCH  39  40
ENDBRANCH   6  39
BRANCH   4  65
HETATM   65  O   UNL N   1     -11.857  16.470  67.720  0.00  0.00    -0.390 OA
HETATM   66  H   UNL N   1     -12.302  17.357  67.691  0.00  0.00     0.210 HD
ENDBRANCH   4  65
BRANCH   5  67
HETATM   67  O   UNL N   1     -10.268  18.363  68.990  0.00  0.00    -0.388 OA
HETATM   68  H   UNL N   1     -10.986  18.429  68.309  0.00  0.00     0.210 HD
ENDBRANCH   5  67
TORSDOF 23
ENDMDL
MODEL 3
REMARK VINA RESULT:      -8.5      2.406      8.403
REMARK  23 active torsions:
REMARK  status: ('A' for Active; 'I' for Inactive)
REMARK    1  A    between atoms: C_2  and  C_32 
REMARK    2  A    between atoms: C_3  and  O_4 
REMARK    3  A    between atoms: C_5  and  O_6 
REMARK    4  A    between atoms: C_7  and  O_8 
REMARK    5  A    between atoms: C_9  and  O_10 
REMARK    6  A    between atoms: O_10  and  C_11 
REMARK    7  A    between atoms: C_12  and  C_24 
REMARK    8  A    between atoms: C_18  and  O_19 
REMARK    9  A    between atoms: C_21  and  O_22 
REMARK   10  A    between atoms: C_26  and  O_27 
REMARK   11  A    between atoms: C_28  and  O_29 
REMARK   12  A    between atoms: C_32  and  O_33 
REMARK   13  A    between atoms: O_33  and  C_34 
REMARK   14  A    between atoms: C_36  and  C_43 
REMARK   15  A    between atoms: C_37  and  O_38 
REMARK   16  A    between atoms: C_39  and  O_40 
REMARK   17  A    between atoms: C_41  and  O_42 
REMARK   18  A    between atoms: C_43  and  O_44 
REMARK   19  A    between atoms: O_44  and  C_45 
REMARK   20  A    between atoms: C_45  and  C_47 
REMARK   21  A    between atoms: C_48  and  C_49 
REMARK   22  A    between atoms: C_51  and  O_52 
REMARK   23  A    between atoms: C_53  and  O_54 
ROOT
HETATM    1  O   UNL N   1      -5.986  11.470  69.833  0.00  0.00    -0.348 OA
HETATM    2  C   UNL N   1      -5.651  12.770  69.353  0.00  0.00     0.180 C 
HETATM    3  C   UNL N   1      -5.064  12.674  67.923  0.00  0.00     0.180 C 
HETATM    4  C   UNL N   1      -6.041  11.966  66.972  0.00  0.00     0.183 C 
HETATM    5  C   UNL N   1      -6.427  10.609  67.594  0.00  0.00     0.204 C 
HETATM    6  C   UNL N   1      -6.962  10.813  69.028  0.00  0.00     0.292 C 
ENDROOT
BRANCH   2   7
HETATM    7  C   UNL N   1      -6.802  13.788  69.574  0.00  0.00     0.205 C 
BRANCH   7   8
HETATM    8  O   UNL N   1      -6.346  15.108  69.329  0.00  0.00    -0.356 OA
BRANCH   8   9
HETATM    9  C   UNL N   1      -7.372  16.008  68.910  0.00  0.00     0.291 C 
HETATM   10  C   UNL N   1      -6.764  17.405  68.537  0.00  0.00     0.204 C 
HETATM   11  C   UNL N   1      -7.770  18.305  67.805  0.00  0.00     0.183 C 
HETATM   12  C   UNL N   1      -8.360  17.527  66.629  0.00  0.00     0.180 C 
HETATM   13  C   UNL N   1      -8.979  16.197  67.137  0.00  0.00     0.180 C 
HETATM   14  O   UNL N   1      -7.971  15.403  67.762  0.00  0.00    -0.348 OA
BRANCH  10  15
HETATM   15  O   UNL N   1      -6.250  18.105  69.642  0.00  0.00    -0.388 OA
HETATM   16  H   UNL N   1      -6.413  17.551  70.451  0.00  0.00     0.210 HD
ENDBRANCH  10  15
BRANCH  11  17
HETATM   17  O   UNL N   1      -8.776  18.805  68.659  0.00  0.00    -0.390 OA
HETATM   18  H   UNL N   1      -9.634  18.355  68.459  0.00  0.00     0.210 HD
ENDBRANCH  11  17
BRANCH  12  19
HETATM   19  O   UNL N   1      -9.268  18.332  65.917  0.00  0.00    -0.390 OA
HETATM   20  H   UNL N   1     -10.034  18.529  66.516  0.00  0.00     0.210 HD
ENDBRANCH  12  19
BRANCH  13  21
HETATM   21  C   UNL N   1      -9.554  15.381  65.958  0.00  0.00     0.213 C 
BRANCH  21  22
HETATM   22  O   UNL N   1      -9.848  14.073  66.314  0.00  0.00    -0.316 OA
BRANCH  22  23
HETATM   23  C   UNL N   1     -11.079  13.598  66.639  0.00  0.00     0.282 C 
HETATM   24  O   UNL N   1     -11.650  12.795  65.913  0.00  0.00    -0.260 OA
BRANCH  23  25
HETATM   25  C   UNL N   1     -11.727  14.095  67.879  0.00  0.00     0.083 C 
HETATM   26  C   UNL N   1     -11.122  14.038  69.083  0.00  0.00     0.017 C 
BRANCH  26  27
HETATM   27  C   UNL N   1     -11.750  14.508  70.355  0.00  0.00    -0.033 A 
HETATM   28  C   UNL N   1     -11.387  15.716  70.987  0.00  0.00     0.014 A 
HETATM   29  C   UNL N   1     -12.013  16.110  72.173  0.00  0.00     0.040 A 
HETATM   30  C   UNL N   1     -13.014  15.321  72.745  0.00  0.00     0.098 A 
HETATM   31  C   UNL N   1     -13.387  14.114  72.127  0.00  0.00     0.099 A 
HETATM   32  C   UNL N   1     -12.747  13.711  70.943  0.00  0.00     0.050 A 
BRANCH  30  33
HETATM   33  O   UNL N   1     -13.610  15.734  73.885  0.00  0.00    -0.358 OA
HETATM   34  H   UNL N   1     -13.105  16.028  74.656  0.00  0.00     0.218 HD
ENDBRANCH  30  33
BRANCH  31  35
HETATM   35  O   UNL N   1     -14.360  13.351  72.667  0.00  0.00    -0.358 OA
HETATM   36  H   UNL N   1     -15.007  13.711  73.290  0.00  0.00     0.218 HD
ENDBRANCH  31  35
ENDBRANCH  26  27
ENDBRANCH  23  25
ENDBRANCH  22  23
ENDBRANCH  21  22
ENDBRANCH  13  21
ENDBRANCH   8   9
ENDBRANCH   7   8
ENDBRANCH   2   7
BRANCH   3  37
HETATM   37  O   UNL N   1      -4.706  13.933  67.418  0.00  0.00    -0.390 OA
HETATM   38  H   UNL N   1      -3.745  14.062  67.632  0.00  0.00     0.210 HD
ENDBRANCH   3  37
BRANCH   6  39
HETATM   39  O   UNL N   1      -7.271   9.528  69.555  0.00  0.00    -0.343 OA
BRANCH  39  40
HETATM   40  C   UNL N   1      -8.421   9.505  70.391  0.00  0.00     0.233 C 
HETATM   41  C   UNL N   1      -9.747   9.791  69.705  0.00  0.00     0.196 C 
HETATM   42  C   UNL N   1     -10.984   9.582  70.514  0.00  0.00     0.079 A 
HETATM   43  O   UNL N   1      -9.792  10.116  68.530  0.00  0.00    -0.289 OA
HETATM   44  C   UNL N   1     -10.832   8.815  71.696  0.00  0.00     0.089 A 
HETATM   45  C   UNL N   1     -12.272  10.088  70.181  0.00  0.00     0.085 A 
HETATM   46  O   UNL N   1      -9.623   8.273  72.012  0.00  0.00    -0.337 OA
HETATM   47  C   UNL N   1     -11.922   8.591  72.539  0.00  0.00     0.074 A 
HETATM   48  C   UNL N   1      -8.591   8.130  71.083  0.00  0.00     0.199 C 
HETATM   49  C   UNL N   1     -13.178   9.100  72.217  0.00  0.00     0.071 A 
HETATM   50  C   UNL N   1     -13.351   9.838  71.039  0.00  0.00     0.074 A 
BRANCH  48  51
HETATM   51  C   UNL N   1      -8.899   6.938  70.155  0.00  0.00    -0.023 A 
HETATM   52  C   UNL N   1      -9.828   5.962  70.572  0.00  0.00     0.013 A 
HETATM   53  C   UNL N   1     -10.142   4.875  69.752  0.00  0.00     0.040 A 
HETATM   54  C   UNL N   1      -9.528   4.726  68.507  0.00  0.00     0.098 A 
HETATM   55  C   UNL N   1      -8.587   5.675  68.078  0.00  0.00     0.099 A 
HETATM   56  C   UNL N   1      -8.278   6.772  68.896  0.00  0.00     0.049 A 
BRANCH  54  57
HETATM   57  O   UNL N   1      -9.849   3.665  67.734  0.00  0.00    -0.358 OA
HETATM   58  H   UNL N   1     -10.393   3.751  66.938  0.00  0.00     0.218 HD
ENDBRANCH  54  57
BRANCH  55  59
HETATM   59  O   UNL N   1      -7.980   5.531  66.881  0.00  0.00    -0.358 OA
HETATM   60  H   UNL N   1      -8.387   5.032  66.159  0.00  0.00     0.218 HD
ENDBRANCH  55  59
ENDBRANCH  48  51
BRANCH  49  61
HETATM   61  O   UNL N   1     -14.221   8.871  73.042  0.00  0.00    -0.361 OA
HETATM   62  H   UNL N   1     -14.257   8.092  73.615  0.00  0.00     0.217 HD
ENDBRANCH  49  61
BRANCH  45  63
HETATM   63  O   UNL N   1     -12.509  10.831  69.076  0.00  0.00    -0.360 OA
HETATM   64  H   UNL N   1     -11.910  11.493  68.717  0.00  0.00     0.217 HD
ENDBRANCH  45  63
ENDBRANCH  39  40
ENDBRANCH   6  39
BRANCH   4  65
HETATM   65  O   UNL N   1      -7.193  12.738  66.754  0.00  0.00    -0.390 OA
HETATM   66  H   UNL N   1      -7.972  12.164  66.977  0.00  0.00     0.210 HD
ENDBRANCH   4  65
BRANCH   5  67
HETATM   67  O   UNL N   1      -7.407   9.967  66.817  0.00  0.00    -0.388 OA
HETATM   68  H   UNL N   1      -8.242  10.495  66.906  0.00  0.00     0.210 HD
ENDBRANCH   5  67
TORSDOF 23
ENDMDL
MODEL 4
REMARK VINA RESULT:      -8.4      2.146      7.432
REMARK  23 active torsions:
REMARK  status: ('A' for Active; 'I' for Inactive)
REMARK    1  A    between atoms: C_2  and  C_32 
REMARK    2  A    between atoms: C_3  and  O_4 
REMARK    3  A    between atoms: C_5  and  O_6 
REMARK    4  A    between atoms: C_7  and  O_8 
REMARK    5  A    between atoms: C_9  and  O_10 
REMARK    6  A    between atoms: O_10  and  C_11 
REMARK    7  A    between atoms: C_12  and  C_24 
REMARK    8  A    between atoms: C_18  and  O_19 
REMARK    9  A    between atoms: C_21  and  O_22 
REMARK   10  A    between atoms: C_26  and  O_27 
REMARK   11  A    between atoms: C_28  and  O_29 
REMARK   12  A    between atoms: C_32  and  O_33 
REMARK   13  A    between atoms: O_33  and  C_34 
REMARK   14  A    between atoms: C_36  and  C_43 
REMARK   15  A    between atoms: C_37  and  O_38 
REMARK   16  A    between atoms: C_39  and  O_40 
REMARK   17  A    between atoms: C_41  and  O_42 
REMARK   18  A    between atoms: C_43  and  O_44 
REMARK   19  A    between atoms: O_44  and  C_45 
REMARK   20  A    between atoms: C_45  and  C_47 
REMARK   21  A    between atoms: C_48  and  C_49 
REMARK   22  A    between atoms: C_51  and  O_52 
REMARK   23  A    between atoms: C_53  and  O_54 
ROOT
HETATM    1  O   UNL N   1      -6.834  14.612  69.929  0.00  0.00    -0.348 OA
HETATM    2  C   UNL N   1      -5.905  15.694  69.963  0.00  0.00     0.180 C 
HETATM    3  C   UNL N   1      -4.455  15.151  69.938  0.00  0.00     0.180 C 
HETATM    4  C   UNL N   1      -4.221  14.259  68.710  0.00  0.00     0.183 C 
HETATM    5  C   UNL N   1      -5.310  13.167  68.689  0.00  0.00     0.204 C 
HETATM    6  C   UNL N   1      -6.712  13.810  68.757  0.00  0.00     0.292 C 
ENDROOT
BRANCH   2   7
HETATM    7  C   UNL N   1      -6.261  16.800  68.933  0.00  0.00     0.205 C 
BRANCH   7   8
HETATM    8  O   UNL N   1      -6.098  18.084  69.513  0.00  0.00    -0.356 OA
BRANCH   8   9
HETATM    9  C   UNL N   1      -6.715  19.137  68.774  0.00  0.00     0.291 C 
HETATM   10  C   UNL N   1      -6.043  19.291  67.365  0.00  0.00     0.204 C 
HETATM   11  C   UNL N   1      -6.853  20.197  66.425  0.00  0.00     0.183 C 
HETATM   12  C   UNL N   1      -8.300  19.707  66.396  0.00  0.00     0.180 C 
HETATM   13  C   UNL N   1      -8.866  19.654  67.842  0.00  0.00     0.180 C 
HETATM   14  O   UNL N   1      -8.086  18.758  68.633  0.00  0.00    -0.348 OA
BRANCH  10  15
HETATM   15  O   UNL N   1      -4.722  19.765  67.423  0.00  0.00    -0.388 OA
HETATM   16  H   UNL N   1      -4.761  20.751  67.546  0.00  0.00     0.210 HD
ENDBRANCH  10  15
BRANCH  11  17
HETATM   17  O   UNL N   1      -6.770  21.561  66.779  0.00  0.00    -0.390 OA
HETATM   18  H   UNL N   1      -5.895  21.925  66.495  0.00  0.00     0.210 HD
ENDBRANCH  11  17
BRANCH  12  19
HETATM   19  O   UNL N   1      -9.067  20.499  65.523  0.00  0.00    -0.390 OA
HETATM   20  H   UNL N   1      -8.659  21.403  65.495  0.00  0.00     0.210 HD
ENDBRANCH  12  19
BRANCH  13  21
HETATM   21  C   UNL N   1     -10.320  19.130  67.836  0.00  0.00     0.213 C 
BRANCH  21  22
HETATM   22  O   UNL N   1     -10.490  18.054  66.979  0.00  0.00    -0.316 OA
BRANCH  22  23
HETATM   23  C   UNL N   1     -10.687  16.763  67.356  0.00  0.00     0.282 C 
HETATM   24  O   UNL N   1     -10.761  15.873  66.520  0.00  0.00    -0.260 OA
BRANCH  23  25
HETATM   25  C   UNL N   1     -10.836  16.460  68.801  0.00  0.00     0.083 C 
HETATM   26  C   UNL N   1     -11.964  15.927  69.315  0.00  0.00     0.017 C 
BRANCH  26  27
HETATM   27  C   UNL N   1     -12.159  15.628  70.766  0.00  0.00    -0.033 A 
HETATM   28  C   UNL N   1     -11.733  16.498  71.792  0.00  0.00     0.014 A 
HETATM   29  C   UNL N   1     -11.949  16.170  73.134  0.00  0.00     0.040 A 
HETATM   30  C   UNL N   1     -12.598  14.982  73.480  0.00  0.00     0.098 A 
HETATM   31  C   UNL N   1     -13.028  14.104  72.469  0.00  0.00     0.099 A 
HETATM   32  C   UNL N   1     -12.798  14.427  71.121  0.00  0.00     0.050 A 
BRANCH  30  33
HETATM   33  O   UNL N   1     -12.803  14.698  74.784  0.00  0.00    -0.358 OA
HETATM   34  H   UNL N   1     -12.316  15.140  75.493  0.00  0.00     0.218 HD
ENDBRANCH  30  33
BRANCH  31  35
HETATM   35  O   UNL N   1     -13.665  12.960  72.794  0.00  0.00    -0.358 OA
HETATM   36  H   UNL N   1     -13.566  12.153  72.270  0.00  0.00     0.218 HD
ENDBRANCH  31  35
ENDBRANCH  26  27
ENDBRANCH  23  25
ENDBRANCH  22  23
ENDBRANCH  21  22
ENDBRANCH  13  21
ENDBRANCH   8   9
ENDBRANCH   7   8
ENDBRANCH   2   7
BRANCH   3  37
HETATM   37  O   UNL N   1      -3.508  16.185  69.985  0.00  0.00    -0.390 OA
HETATM   38  H   UNL N   1      -3.188  16.320  69.054  0.00  0.00     0.210 HD
ENDBRANCH   3  37
BRANCH   6  39
HETATM   39  O   UNL N   1      -7.666  12.755  68.764  0.00  0.00    -0.343 OA
BRANCH  39  40
HETATM   40  C   UNL N   1      -8.670  12.874  67.764  0.00  0.00     0.233 C 
HETATM   41  C   UNL N   1      -8.650  11.814  66.674  0.00  0.00     0.196 C 
HETATM   42  C   UNL N   1      -9.803  11.799  65.726  0.00  0.00     0.079 A 
HETATM   43  O   UNL N   1      -7.761  10.980  66.620  0.00  0.00    -0.289 OA
HETATM   44  C   UNL N   1     -10.953  12.520  66.135  0.00  0.00     0.089 A 
HETATM   45  C   UNL N   1      -9.822  11.122  64.474  0.00  0.00     0.085 A 
HETATM   46  O   UNL N   1     -10.984  13.132  67.352  0.00  0.00    -0.337 OA
HETATM   47  C   UNL N   1     -12.073  12.596  65.304  0.00  0.00     0.074 A 
HETATM   48  C   UNL N   1     -10.091  12.821  68.378  0.00  0.00     0.199 C 
HETATM   49  C   UNL N   1     -12.083  11.944  64.073  0.00  0.00     0.071 A 
HETATM   50  C   UNL N   1     -10.963  11.205  63.666  0.00  0.00     0.074 A 
BRANCH  48  51
HETATM   51  C   UNL N   1     -10.500  11.483  69.026  0.00  0.00    -0.023 A 
HETATM   52  C   UNL N   1      -9.539  10.459  69.157  0.00  0.00     0.013 A 
HETATM   53  C   UNL N   1      -9.871   9.238  69.751  0.00  0.00     0.040 A 
HETATM   54  C   UNL N   1     -11.167   9.003  70.213  0.00  0.00     0.098 A 
HETATM   55  C   UNL N   1     -12.144  10.002  70.077  0.00  0.00     0.099 A 
HETATM   56  C   UNL N   1     -11.810  11.231  69.490  0.00  0.00     0.049 A 
BRANCH  54  57
HETATM   57  O   UNL N   1     -11.460   7.814  70.782  0.00  0.00    -0.358 OA
HETATM   58  H   UNL N   1     -12.072   7.734  71.527  0.00  0.00     0.218 HD
ENDBRANCH  54  57
BRANCH  55  59
HETATM   59  O   UNL N   1     -13.403   9.777  70.510  0.00  0.00    -0.358 OA
HETATM   60  H   UNL N   1     -13.772  10.247  71.271  0.00  0.00     0.218 HD
ENDBRANCH  55  59
ENDBRANCH  48  51
BRANCH  49  61
HETATM   61  O   UNL N   1     -13.175  12.025  63.285  0.00  0.00    -0.361 OA
HETATM   62  H   UNL N   1     -13.728  12.819  63.260  0.00  0.00     0.217 HD
ENDBRANCH  49  61
BRANCH  45  63
HETATM   63  O   UNL N   1      -8.771  10.413  64.003  0.00  0.00    -0.360 OA
HETATM   64  H   UNL N   1      -7.857  10.713  64.009  0.00  0.00     0.217 HD
ENDBRANCH  45  63
ENDBRANCH  39  40
ENDBRANCH   6  39
BRANCH   4  65
HETATM   65  O   UNL N   1      -4.266  15.002  67.520  0.00  0.00    -0.390 OA
HETATM   66  H   UNL N   1      -5.085  14.721  67.035  0.00  0.00     0.210 HD
ENDBRANCH   4  65
BRANCH   5  67
HETATM   67  O   UNL N   1      -5.210  12.387  67.523  0.00  0.00    -0.388 OA
HETATM   68  H   UNL N   1      -4.859  11.500  67.795  0.00  0.00     0.210 HD
ENDBRANCH   5  67
TORSDOF 23
ENDMDL
MODEL 5
REMARK VINA RESULT:      -8.4      1.892      4.512
REMARK  23 active torsions:
REMARK  status: ('A' for Active; 'I' for Inactive)
REMARK    1  A    between atoms: C_2  and  C_32 
REMARK    2  A    between atoms: C_3  and  O_4 
REMARK    3  A    between atoms: C_5  and  O_6 
REMARK    4  A    between atoms: C_7  and  O_8 
REMARK    5  A    between atoms: C_9  and  O_10 
REMARK    6  A    between atoms: O_10  and  C_11 
REMARK    7  A    between atoms: C_12  and  C_24 
REMARK    8  A    between atoms: C_18  and  O_19 
REMARK    9  A    between atoms: C_21  and  O_22 
REMARK   10  A    between atoms: C_26  and  O_27 
REMARK   11  A    between atoms: C_28  and  O_29 
REMARK   12  A    between atoms: C_32  and  O_33 
REMARK   13  A    between atoms: O_33  and  C_34 
REMARK   14  A    between atoms: C_36  and  C_43 
REMARK   15  A    between atoms: C_37  and  O_38 
REMARK   16  A    between atoms: C_39  and  O_40 
REMARK   17  A    between atoms: C_41  and  O_42 
REMARK   18  A    between atoms: C_43  and  O_44 
REMARK   19  A    between atoms: O_44  and  C_45 
REMARK   20  A    between atoms: C_45  and  C_47 
REMARK   21  A    between atoms: C_48  and  C_49 
REMARK   22  A    between atoms: C_51  and  O_52 
REMARK   23  A    between atoms: C_53  and  O_54 
ROOT
HETATM    1  O   UNL N   1      -4.606  13.638  67.908  0.00  0.00    -0.348 OA
HETATM    2  C   UNL N   1      -4.739  12.223  67.790  0.00  0.00     0.180 C 
HETATM    3  C   UNL N   1      -4.637  11.560  69.185  0.00  0.00     0.180 C 
HETATM    4  C   UNL N   1      -5.686  12.136  70.148  0.00  0.00     0.183 C 
HETATM    5  C   UNL N   1      -5.543  13.671  70.160  0.00  0.00     0.204 C 
HETATM    6  C   UNL N   1      -5.619  14.226  68.721  0.00  0.00     0.292 C 
ENDROOT
BRANCH   2   7
HETATM    7  C   UNL N   1      -5.953  11.823  66.907  0.00  0.00     0.205 C 
BRANCH   7   8
HETATM    8  O   UNL N   1      -6.303  10.468  67.136  0.00  0.00    -0.356 OA
BRANCH   8   9
HETATM    9  C   UNL N   1      -7.637  10.141  66.751  0.00  0.00     0.291 C 
HETATM   10  C   UNL N   1      -7.645   8.921  65.765  0.00  0.00     0.204 C 
HETATM   11  C   UNL N   1      -9.054   8.344  65.557  0.00  0.00     0.183 C 
HETATM   12  C   UNL N   1      -9.679   8.070  66.925  0.00  0.00     0.180 C 
HETATM   13  C   UNL N   1      -9.664   9.367  67.779  0.00  0.00     0.180 C 
HETATM   14  O   UNL N   1      -8.319   9.807  67.962  0.00  0.00    -0.348 OA
BRANCH  10  15
HETATM   15  O   UNL N   1      -7.084   9.210  64.510  0.00  0.00    -0.388 OA
HETATM   16  H   UNL N   1      -6.664  10.109  64.568  0.00  0.00     0.210 HD
ENDBRANCH  10  15
BRANCH  11  17
HETATM   17  O   UNL N   1      -9.871   9.179  64.766  0.00  0.00    -0.390 OA
HETATM   18  H   UNL N   1      -9.877   8.849  63.833  0.00  0.00     0.210 HD
ENDBRANCH  11  17
BRANCH  12  19
HETATM   19  O   UNL N   1     -10.963   7.516  66.771  0.00  0.00    -0.390 OA
HETATM   20  H   UNL N   1     -11.209   7.579  65.813  0.00  0.00     0.210 HD
ENDBRANCH  12  19
BRANCH  13  21
HETATM   21  C   UNL N   1     -10.264   9.102  69.177  0.00  0.00     0.213 C 
BRANCH  21  22
HETATM   22  O   UNL N   1     -10.430  10.267  69.911  0.00  0.00    -0.316 OA
BRANCH  22  23
HETATM   23  C   UNL N   1     -11.489  11.115  69.823  0.00  0.00     0.282 C 
HETATM   24  O   UNL N   1     -12.500  10.920  70.485  0.00  0.00    -0.260 OA
BRANCH  23  25
HETATM   25  C   UNL N   1     -11.403  12.265  68.890  0.00  0.00     0.083 C 
HETATM   26  C   UNL N   1     -11.738  12.164  67.587  0.00  0.00     0.017 C 
BRANCH  26  27
HETATM   27  C   UNL N   1     -11.645  13.294  66.613  0.00  0.00    -0.033 A 
HETATM   28  C   UNL N   1     -11.039  14.529  66.927  0.00  0.00     0.014 A 
HETATM   29  C   UNL N   1     -10.974  15.549  65.973  0.00  0.00     0.040 A 
HETATM   30  C   UNL N   1     -11.498  15.358  64.691  0.00  0.00     0.098 A 
HETATM   31  C   UNL N   1     -12.104  14.133  64.363  0.00  0.00     0.099 A 
HETATM   32  C   UNL N   1     -12.183  13.113  65.327  0.00  0.00     0.050 A 
BRANCH  30  33
HETATM   33  O   UNL N   1     -11.409  16.357  63.787  0.00  0.00    -0.358 OA
HETATM   34  H   UNL N   1     -10.693  17.007  63.801  0.00  0.00     0.218 HD
ENDBRANCH  30  33
BRANCH  31  35
HETATM   35  O   UNL N   1     -12.604  13.937  63.125  0.00  0.00    -0.358 OA
HETATM   36  H   UNL N   1     -13.359  14.442  62.792  0.00  0.00     0.218 HD
ENDBRANCH  31  35
ENDBRANCH  26  27
ENDBRANCH  23  25
ENDBRANCH  22  23
ENDBRANCH  21  22
ENDBRANCH  13  21
ENDBRANCH   8   9
ENDBRANCH   7   8
ENDBRANCH   2   7
BRANCH   3  37
HETATM   37  O   UNL N   1      -4.748  10.163  69.112  0.00  0.00    -0.390 OA
HETATM   38  H   UNL N   1      -5.099   9.954  68.206  0.00  0.00     0.210 HD
ENDBRANCH   3  37
BRANCH   6  39
HETATM   39  O   UNL N   1      -5.451  15.637  68.798  0.00  0.00    -0.343 OA
BRANCH  39  40
HETATM   40  C   UNL N   1      -6.349  16.373  67.977  0.00  0.00     0.233 C 
HETATM   41  C   UNL N   1      -7.656  16.790  68.630  0.00  0.00     0.196 C 
HETATM   42  C   UNL N   1      -8.528  17.726  67.861  0.00  0.00     0.079 A 
HETATM   43  O   UNL N   1      -7.944  16.422  69.758  0.00  0.00    -0.289 OA
HETATM   44  C   UNL N   1      -7.909  18.404  66.779  0.00  0.00     0.089 A 
HETATM   45  C   UNL N   1      -9.901  17.977  68.136  0.00  0.00     0.085 A 
HETATM   46  O   UNL N   1      -6.583  18.225  66.525  0.00  0.00    -0.337 OA
HETATM   47  C   UNL N   1      -8.647  19.275  65.976  0.00  0.00     0.074 A 
HETATM   48  C   UNL N   1      -5.700  17.680  67.459  0.00  0.00     0.199 C 
HETATM   49  C   UNL N   1      -9.995  19.508  66.241  0.00  0.00     0.071 A 
HETATM   50  C   UNL N   1     -10.615  18.865  67.321  0.00  0.00     0.074 A 
BRANCH  48  51
HETATM   51  C   UNL N   1      -5.366  18.741  68.527  0.00  0.00    -0.023 A 
HETATM   52  C   UNL N   1      -5.168  20.080  68.130  0.00  0.00     0.013 A 
HETATM   53  C   UNL N   1      -4.878  21.071  69.072  0.00  0.00     0.040 A 
HETATM   54  C   UNL N   1      -4.761  20.750  70.425  0.00  0.00     0.098 A 
HETATM   55  C   UNL N   1      -4.937  19.421  70.842  0.00  0.00     0.099 A 
HETATM   56  C   UNL N   1      -5.239  18.427  69.899  0.00  0.00     0.049 A 
BRANCH  54  57
HETATM   57  O   UNL N   1      -4.479  21.727  71.314  0.00  0.00    -0.358 OA
HETATM   58  H   UNL N   1      -4.810  21.710  72.224  0.00  0.00     0.218 HD
ENDBRANCH  54  57
BRANCH  55  59
HETATM   59  O   UNL N   1      -4.813  19.101  72.147  0.00  0.00    -0.358 OA
HETATM   60  H   UNL N   1      -4.735  18.182  72.443  0.00  0.00     0.218 HD
ENDBRANCH  55  59
ENDBRANCH  48  51
BRANCH  49  61
HETATM   61  O   UNL N   1     -10.691  20.355  65.455  0.00  0.00    -0.361 OA
HETATM   62  H   UNL N   1     -11.549  20.113  65.078  0.00  0.00     0.217 HD
ENDBRANCH  49  61
BRANCH  45  63
HETATM   63  O   UNL N   1     -10.573  17.374  69.144  0.00  0.00    -0.360 OA
HETATM   64  H   UNL N   1     -10.173  16.810  69.813  0.00  0.00     0.217 HD
ENDBRANCH  45  63
ENDBRANCH  39  40
ENDBRANCH   6  39
BRANCH   4  65
HETATM   65  O   UNL N   1      -6.987  11.781  69.760  0.00  0.00    -0.390 OA
HETATM   66  H   UNL N   1      -7.263  11.021  70.335  0.00  0.00     0.210 HD
ENDBRANCH   4  65
BRANCH   5  67
HETATM   67  O   UNL N   1      -6.553  14.259  70.941  0.00  0.00    -0.388 OA
HETATM   68  H   UNL N   1      -7.162  14.737  70.320  0.00  0.00     0.210 HD
ENDBRANCH   5  67
TORSDOF 23
ENDMDL
MODEL 6
REMARK VINA RESULT:      -8.3      2.789      5.364
REMARK  23 active torsions:
REMARK  status: ('A' for Active; 'I' for Inactive)
REMARK    1  A    between atoms: C_2  and  C_32 
REMARK    2  A    between atoms: C_3  and  O_4 
REMARK    3  A    between atoms: C_5  and  O_6 
REMARK    4  A    between atoms: C_7  and  O_8 
REMARK    5  A    between atoms: C_9  and  O_10 
REMARK    6  A    between atoms: O_10  and  C_11 
REMARK    7  A    between atoms: C_12  and  C_24 
REMARK    8  A    between atoms: C_18  and  O_19 
REMARK    9  A    between atoms: C_21  and  O_22 
REMARK   10  A    between atoms: C_26  and  O_27 
REMARK   11  A    between atoms: C_28  and  O_29 
REMARK   12  A    between atoms: C_32  and  O_33 
REMARK   13  A    between atoms: O_33  and  C_34 
REMARK   14  A    between atoms: C_36  and  C_43 
REMARK   15  A    between atoms: C_37  and  O_38 
REMARK   16  A    between atoms: C_39  and  O_40 
REMARK   17  A    between atoms: C_41  and  O_42 
REMARK   18  A    between atoms: C_43  and  O_44 
REMARK   19  A    between atoms: O_44  and  C_45 
REMARK   20  A    between atoms: C_45  and  C_47 
REMARK   21  A    between atoms: C_48  and  C_49 
REMARK   22  A    between atoms: C_51  and  O_52 
REMARK   23  A    between atoms: C_53  and  O_54 
ROOT
HETATM    1  O   UNL N   1      -8.188  16.724  66.261  0.00  0.00    -0.348 OA
HETATM    2  C   UNL N   1      -9.095  15.704  66.671  0.00  0.00     0.180 C 
HETATM    3  C   UNL N   1      -9.166  15.645  68.217  0.00  0.00     0.180 C 
HETATM    4  C   UNL N   1      -9.565  17.008  68.803  0.00  0.00     0.183 C 
HETATM    5  C   UNL N   1      -8.598  18.075  68.250  0.00  0.00     0.204 C 
HETATM    6  C   UNL N   1      -8.572  18.023  66.707  0.00  0.00     0.292 C 
ENDROOT
BRANCH   2   7
HETATM    7  C   UNL N   1     -10.444  15.780  65.906  0.00  0.00     0.205 C 
BRANCH   7   8
HETATM    8  O   UNL N   1     -11.425  14.992  66.558  0.00  0.00    -0.356 OA
BRANCH   8   9
HETATM    9  C   UNL N   1     -11.747  13.782  65.871  0.00  0.00     0.291 C 
HETATM   10  C   UNL N   1     -11.588  13.967  64.321  0.00  0.00     0.204 C 
HETATM   11  C   UNL N   1     -11.631  12.632  63.564  0.00  0.00     0.183 C 
HETATM   12  C   UNL N   1     -10.627  11.672  64.203  0.00  0.00     0.180 C 
HETATM   13  C   UNL N   1     -10.928  11.531  65.720  0.00  0.00     0.180 C 
HETATM   14  O   UNL N   1     -10.822  12.806  66.353  0.00  0.00    -0.348 OA
BRANCH  10  15
HETATM   15  O   UNL N   1     -12.539  14.837  63.760  0.00  0.00    -0.388 OA
HETATM   16  H   UNL N   1     -12.148  15.751  63.762  0.00  0.00     0.210 HD
ENDBRANCH  10  15
BRANCH  11  17
HETATM   17  O   UNL N   1     -12.927  12.076  63.515  0.00  0.00    -0.390 OA
HETATM   18  H   UNL N   1     -12.934  11.207  63.987  0.00  0.00     0.210 HD
ENDBRANCH  11  17
BRANCH  12  19
HETATM   19  O   UNL N   1     -10.621  10.445  63.517  0.00  0.00    -0.390 OA
HETATM   20  H   UNL N   1     -11.543  10.271  63.195  0.00  0.00     0.210 HD
ENDBRANCH  12  19
BRANCH  13  21
HETATM   21  C   UNL N   1      -9.903  10.589  66.390  0.00  0.00     0.213 C 
BRANCH  21  22
HETATM   22  O   UNL N   1     -10.489   9.754  67.330  0.00  0.00    -0.316 OA
BRANCH  22  23
HETATM   23  C   UNL N   1     -10.284   9.805  68.672  0.00  0.00     0.282 C 
HETATM   24  O   UNL N   1      -9.745   8.874  69.256  0.00  0.00    -0.260 OA
BRANCH  23  25
HETATM   25  C   UNL N   1     -10.751  10.999  69.418  0.00  0.00     0.083 C 
HETATM   26  C   UNL N   1     -12.040  11.166  69.781  0.00  0.00     0.017 C 
BRANCH  26  27
HETATM   27  C   UNL N   1     -12.551  12.364  70.513  0.00  0.00    -0.033 A 
HETATM   28  C   UNL N   1     -13.144  12.285  71.791  0.00  0.00     0.014 A 
HETATM   29  C   UNL N   1     -13.600  13.440  72.434  0.00  0.00     0.040 A 
HETATM   30  C   UNL N   1     -13.465  14.691  71.826  0.00  0.00     0.098 A 
HETATM   31  C   UNL N   1     -12.876  14.787  70.553  0.00  0.00     0.099 A 
HETATM   32  C   UNL N   1     -12.432  13.624  69.901  0.00  0.00     0.050 A 
BRANCH  30  33
HETATM   33  O   UNL N   1     -13.903  15.791  72.476  0.00  0.00    -0.358 OA
HETATM   34  H   UNL N   1     -13.319  16.340  73.018  0.00  0.00     0.218 HD
ENDBRANCH  30  33
BRANCH  31  35
HETATM   35  O   UNL N   1     -12.734  15.992  69.963  0.00  0.00    -0.358 OA
HETATM   36  H   UNL N   1     -13.405  16.685  70.046  0.00  0.00     0.218 HD
ENDBRANCH  31  35
ENDBRANCH  26  27
ENDBRANCH  23  25
ENDBRANCH  22  23
ENDBRANCH  21  22
ENDBRANCH  13  21
ENDBRANCH   8   9
ENDBRANCH   7   8
ENDBRANCH   2   7
BRANCH   3  37
HETATM   37  O   UNL N   1     -10.039  14.641  68.663  0.00  0.00    -0.390 OA
HETATM   38  H   UNL N   1      -9.539  14.111  69.339  0.00  0.00     0.210 HD
ENDBRANCH   3  37
BRANCH   6  39
HETATM   39  O   UNL N   1      -7.645  19.006  66.263  0.00  0.00    -0.343 OA
BRANCH  39  40
HETATM   40  C   UNL N   1      -6.599  18.491  65.449  0.00  0.00     0.233 C 
HETATM   41  C   UNL N   1      -5.964  19.476  64.481  0.00  0.00     0.196 C 
HETATM   42  C   UNL N   1      -4.741  19.020  63.758  0.00  0.00     0.079 A 
HETATM   43  O   UNL N   1      -6.405  20.607  64.352  0.00  0.00    -0.289 OA
HETATM   44  C   UNL N   1      -4.094  17.877  64.291  0.00  0.00     0.089 A 
HETATM   45  C   UNL N   1      -4.197  19.644  62.600  0.00  0.00     0.085 A 
HETATM   46  O   UNL N   1      -4.561  17.292  65.429  0.00  0.00    -0.337 OA
HETATM   47  C   UNL N   1      -2.961  17.350  63.668  0.00  0.00     0.074 A 
HETATM   48  C   UNL N   1      -5.435  17.934  66.307  0.00  0.00     0.199 C 
HETATM   49  C   UNL N   1      -2.438  17.956  62.527  0.00  0.00     0.071 A 
HETATM   50  C   UNL N   1      -3.052  19.101  62.002  0.00  0.00     0.074 A 
BRANCH  48  51
HETATM   51  C   UNL N   1      -4.654  18.968  67.143  0.00  0.00    -0.023 A 
HETATM   52  C   UNL N   1      -3.265  19.106  66.945  0.00  0.00     0.013 A 
HETATM   53  C   UNL N   1      -2.527  20.042  67.674  0.00  0.00     0.040 A 
HETATM   54  C   UNL N   1      -3.150  20.848  68.628  0.00  0.00     0.098 A 
HETATM   55  C   UNL N   1      -4.529  20.716  68.855  0.00  0.00     0.099 A 
HETATM   56  C   UNL N   1      -5.273  19.785  68.116  0.00  0.00     0.049 A 
BRANCH  54  57
HETATM   57  O   UNL N   1      -2.412  21.744  69.319  0.00  0.00    -0.358 OA
HETATM   58  H   UNL N   1      -2.691  22.664  69.435  0.00  0.00     0.218 HD
ENDBRANCH  54  57
BRANCH  55  59
HETATM   59  O   UNL N   1      -5.136  21.484  69.785  0.00  0.00    -0.358 OA
HETATM   60  H   UNL N   1      -6.051  21.327  70.058  0.00  0.00     0.218 HD
ENDBRANCH  55  59
ENDBRANCH  48  51
BRANCH  49  61
HETATM   61  O   UNL N   1      -1.341  17.434  61.940  0.00  0.00    -0.361 OA
HETATM   62  H   UNL N   1      -0.900  17.876  61.201  0.00  0.00     0.217 HD
ENDBRANCH  49  61
BRANCH  45  63
HETATM   63  O   UNL N   1      -4.748  20.735  62.022  0.00  0.00    -0.360 OA
HETATM   64  H   UNL N   1      -4.428  21.636  62.129  0.00  0.00     0.217 HD
ENDBRANCH  45  63
ENDBRANCH  39  40
ENDBRANCH   6  39
BRANCH   4  65
HETATM   65  O   UNL N   1     -10.887  17.342  68.470  0.00  0.00    -0.390 OA
HETATM   66  H   UNL N   1     -10.989  18.316  68.635  0.00  0.00     0.210 HD
ENDBRANCH   4  65
BRANCH   5  67
HETATM   67  O   UNL N   1      -8.986  19.361  68.668  0.00  0.00    -0.388 OA
HETATM   68  H   UNL N   1      -8.249  19.720  69.226  0.00  0.00     0.210 HD
ENDBRANCH   5  67
TORSDOF 23
ENDMDL
MODEL 7
REMARK VINA RESULT:      -8.3      2.503      5.750
REMARK  23 active torsions:
REMARK  status: ('A' for Active; 'I' for Inactive)
REMARK    1  A    between atoms: C_2  and  C_32 
REMARK    2  A    between atoms: C_3  and  O_4 
REMARK    3  A    between atoms: C_5  and  O_6 
REMARK    4  A    between atoms: C_7  and  O_8 
REMARK    5  A    between atoms: C_9  and  O_10 
REMARK    6  A    between atoms: O_10  and  C_11 
REMARK    7  A    between atoms: C_12  and  C_24 
REMARK    8  A    between atoms: C_18  and  O_19 
REMARK    9  A    between atoms: C_21  and  O_22 
REMARK   10  A    between atoms: C_26  and  O_27 
REMARK   11  A    between atoms: C_28  and  O_29 
REMARK   12  A    between atoms: C_32  and  O_33 
REMARK   13  A    between atoms: O_33  and  C_34 
REMARK   14  A    between atoms: C_36  and  C_43 
REMARK   15  A    between atoms: C_37  and  O_38 
REMARK   16  A    between atoms: C_39  and  O_40 
REMARK   17  A    between atoms: C_41  and  O_42 
REMARK   18  A    between atoms: C_43  and  O_44 
REMARK   19  A    between atoms: O_44  and  C_45 
REMARK   20  A    between atoms: C_45  and  C_47 
REMARK   21  A    between atoms: C_48  and  C_49 
REMARK   22  A    between atoms: C_51  and  O_52 
REMARK   23  A    between atoms: C_53  and  O_54 
ROOT
HETATM    1  O   UNL N   1      -8.140  16.794  67.618  0.00  0.00    -0.348 OA
HETATM    2  C   UNL N   1      -9.420  16.188  67.779  0.00  0.00     0.180 C 
HETATM    3  C   UNL N   1     -10.489  17.271  68.068  0.00  0.00     0.180 C 
HETATM    4  C   UNL N   1     -10.515  18.330  66.956  0.00  0.00     0.183 C 
HETATM    5  C   UNL N   1      -9.085  18.880  66.776  0.00  0.00     0.204 C 
HETATM    6  C   UNL N   1      -8.095  17.719  66.534  0.00  0.00     0.292 C 
ENDROOT
BRANCH   2   7
HETATM    7  C   UNL N   1      -9.733  15.174  66.646  0.00  0.00     0.205 C 
BRANCH   7   8
HETATM    8  O   UNL N   1     -11.133  15.000  66.513  0.00  0.00    -0.356 OA
BRANCH   8   9
HETATM    9  C   UNL N   1     -11.506  13.827  65.792  0.00  0.00     0.291 C 
HETATM   10  C   UNL N   1     -11.734  14.158  64.276  0.00  0.00     0.204 C 
HETATM   11  C   UNL N   1     -11.844  12.895  63.409  0.00  0.00     0.183 C 
HETATM   12  C   UNL N   1     -10.640  11.997  63.696  0.00  0.00     0.180 C 
HETATM   13  C   UNL N   1     -10.561  11.696  65.217  0.00  0.00     0.180 C 
HETATM   14  O   UNL N   1     -10.415  12.916  65.943  0.00  0.00    -0.348 OA
BRANCH  10  15
HETATM   15  O   UNL N   1     -12.860  14.966  64.042  0.00  0.00    -0.388 OA
HETATM   16  H   UNL N   1     -12.566  15.741  63.493  0.00  0.00     0.210 HD
ENDBRANCH  10  15
BRANCH  11  17
HETATM   17  O   UNL N   1     -13.063  12.211  63.596  0.00  0.00    -0.390 OA
HETATM   18  H   UNL N   1     -13.103  11.848  64.515  0.00  0.00     0.210 HD
ENDBRANCH  11  17
BRANCH  12  19
HETATM   19  O   UNL N   1     -10.694  10.840  62.898  0.00  0.00    -0.390 OA
HETATM   20  H   UNL N   1      -9.937  10.876  62.258  0.00  0.00     0.210 HD
ENDBRANCH  12  19
BRANCH  13  21
HETATM   21  C   UNL N   1      -9.332  10.814  65.532  0.00  0.00     0.213 C 
BRANCH  21  22
HETATM   22  O   UNL N   1      -9.377  10.282  66.811  0.00  0.00    -0.316 OA
BRANCH  22  23
HETATM   23  C   UNL N   1     -10.410   9.575  67.340  0.00  0.00     0.282 C 
HETATM   24  O   UNL N   1     -10.610   8.416  67.003  0.00  0.00    -0.260 OA
BRANCH  23  25
HETATM   25  C   UNL N   1     -11.306  10.248  68.313  0.00  0.00     0.083 C 
HETATM   26  C   UNL N   1     -10.976  11.408  68.917  0.00  0.00     0.017 C 
BRANCH  26  27
HETATM   27  C   UNL N   1     -11.842  12.104  69.917  0.00  0.00    -0.033 A 
HETATM   28  C   UNL N   1     -12.439  11.438  71.008  0.00  0.00     0.014 A 
HETATM   29  C   UNL N   1     -13.235  12.142  71.918  0.00  0.00     0.040 A 
HETATM   30  C   UNL N   1     -13.443  13.515  71.766  0.00  0.00     0.098 A 
HETATM   31  C   UNL N   1     -12.854  14.193  70.684  0.00  0.00     0.099 A 
HETATM   32  C   UNL N   1     -12.067  13.483  69.762  0.00  0.00     0.050 A 
BRANCH  30  33
HETATM   33  O   UNL N   1     -14.206  14.170  72.667  0.00  0.00    -0.358 OA
HETATM   34  H   UNL N   1     -14.418  13.798  73.535  0.00  0.00     0.218 HD
ENDBRANCH  30  33
BRANCH  31  35
HETATM   35  O   UNL N   1     -13.042  15.521  70.536  0.00  0.00    -0.358 OA
HETATM   36  H   UNL N   1     -12.303  16.146  70.542  0.00  0.00     0.218 HD
ENDBRANCH  31  35
ENDBRANCH  26  27
ENDBRANCH  23  25
ENDBRANCH  22  23
ENDBRANCH  21  22
ENDBRANCH  13  21
ENDBRANCH   8   9
ENDBRANCH   7   8
ENDBRANCH   2   7
BRANCH   3  37
HETATM   37  O   UNL N   1     -11.764  16.714  68.249  0.00  0.00    -0.390 OA
HETATM   38  H   UNL N   1     -11.625  15.756  68.473  0.00  0.00     0.210 HD
ENDBRANCH   3  37
BRANCH   6  39
HETATM   39  O   UNL N   1      -6.797  18.287  66.405  0.00  0.00    -0.343 OA
BRANCH  39  40
HETATM   40  C   UNL N   1      -6.326  18.931  67.582  0.00  0.00     0.233 C 
HETATM   41  C   UNL N   1      -4.976  18.464  68.101  0.00  0.00     0.196 C 
HETATM   42  C   UNL N   1      -4.371  19.252  69.215  0.00  0.00     0.079 A 
HETATM   43  O   UNL N   1      -4.393  17.525  67.585  0.00  0.00    -0.289 OA
HETATM   44  C   UNL N   1      -4.924  20.539  69.438  0.00  0.00     0.089 A 
HETATM   45  C   UNL N   1      -3.302  18.808  70.042  0.00  0.00     0.085 A 
HETATM   46  O   UNL N   1      -5.912  21.012  68.627  0.00  0.00    -0.337 OA
HETATM   47  C   UNL N   1      -4.451  21.341  70.478  0.00  0.00     0.074 A 
HETATM   48  C   UNL N   1      -6.193  20.461  67.377  0.00  0.00     0.199 C 
HETATM   49  C   UNL N   1      -3.413  20.898  71.294  0.00  0.00     0.071 A 
HETATM   50  C   UNL N   1      -2.838  19.639  71.071  0.00  0.00     0.074 A 
BRANCH  48  51
HETATM   51  C   UNL N   1      -5.124  20.918  66.363  0.00  0.00    -0.023 A 
HETATM   52  C   UNL N   1      -5.193  20.455  65.033  0.00  0.00     0.013 A 
HETATM   53  C   UNL N   1      -4.250  20.858  64.084  0.00  0.00     0.040 A 
HETATM   54  C   UNL N   1      -3.209  21.717  64.440  0.00  0.00     0.098 A 
HETATM   55  C   UNL N   1      -3.110  22.177  65.763  0.00  0.00     0.099 A 
HETATM   56  C   UNL N   1      -4.062  21.781  66.714  0.00  0.00     0.049 A 
BRANCH  54  57
HETATM   57  O   UNL N   1      -2.311  22.091  63.503  0.00  0.00    -0.358 OA
HETATM   58  H   UNL N   1      -1.532  22.623  63.717  0.00  0.00     0.218 HD
ENDBRANCH  54  57
BRANCH  55  59
HETATM   59  O   UNL N   1      -2.099  22.998  66.118  0.00  0.00    -0.358 OA
HETATM   60  H   UNL N   1      -1.821  23.737  65.558  0.00  0.00     0.218 HD
ENDBRANCH  55  59
ENDBRANCH  48  51
BRANCH  49  61
HETATM   61  O   UNL N   1      -2.966  21.688  72.292  0.00  0.00    -0.361 OA
HETATM   62  H   UNL N   1      -3.340  21.645  73.184  0.00  0.00     0.217 HD
ENDBRANCH  49  61
BRANCH  45  63
HETATM   63  O   UNL N   1      -2.716  17.597  69.904  0.00  0.00    -0.360 OA
HETATM   64  H   UNL N   1      -1.768  17.435  69.949  0.00  0.00     0.217 HD
ENDBRANCH  45  63
ENDBRANCH  39  40
ENDBRANCH   6  39
BRANCH   4  65
HETATM   65  O   UNL N   1     -10.976  17.792  65.745  0.00  0.00    -0.390 OA
HETATM   66  H   UNL N   1     -10.410  17.001  65.546  0.00  0.00     0.210 HD
ENDBRANCH   4  65
BRANCH   5  67
HETATM   67  O   UNL N   1      -9.029  19.775  65.693  0.00  0.00    -0.388 OA
HETATM   68  H   UNL N   1      -8.167  19.617  65.228  0.00  0.00     0.210 HD
ENDBRANCH   5  67
TORSDOF 23
ENDMDL
MODEL 8
REMARK VINA RESULT:      -8.3      2.002      8.996
REMARK  23 active torsions:
REMARK  status: ('A' for Active; 'I' for Inactive)
REMARK    1  A    between atoms: C_2  and  C_32 
REMARK    2  A    between atoms: C_3  and  O_4 
REMARK    3  A    between atoms: C_5  and  O_6 
REMARK    4  A    between atoms: C_7  and  O_8 
REMARK    5  A    between atoms: C_9  and  O_10 
REMARK    6  A    between atoms: O_10  and  C_11 
REMARK    7  A    between atoms: C_12  and  C_24 
REMARK    8  A    between atoms: C_18  and  O_19 
REMARK    9  A    between atoms: C_21  and  O_22 
REMARK   10  A    between atoms: C_26  and  O_27 
REMARK   11  A    between atoms: C_28  and  O_29 
REMARK   12  A    between atoms: C_32  and  O_33 
REMARK   13  A    between atoms: O_33  and  C_34 
REMARK   14  A    between atoms: C_36  and  C_43 
REMARK   15  A    between atoms: C_37  and  O_38 
REMARK   16  A    between atoms: C_39  and  O_40 
REMARK   17  A    between atoms: C_41  and  O_42 
REMARK   18  A    between atoms: C_43  and  O_44 
REMARK   19  A    between atoms: O_44  and  C_45 
REMARK   20  A    between atoms: C_45  and  C_47 
REMARK   21  A    between atoms: C_48  and  C_49 
REMARK   22  A    between atoms: C_51  and  O_52 
REMARK   23  A    between atoms: C_53  and  O_54 
ROOT
HETATM    1  O   UNL N   1      -9.378  17.251  66.006  0.00  0.00    -0.348 OA
HETATM    2  C   UNL N   1      -8.533  18.397  66.072  0.00  0.00     0.180 C 
HETATM    3  C   UNL N   1      -9.252  19.547  66.819  0.00  0.00     0.180 C 
HETATM    4  C   UNL N   1      -9.692  19.102  68.222  0.00  0.00     0.183 C 
HETATM    5  C   UNL N   1     -10.526  17.812  68.084  0.00  0.00     0.204 C 
HETATM    6  C   UNL N   1      -9.735  16.748  67.291  0.00  0.00     0.292 C 
ENDROOT
BRANCH   2   7
HETATM    7  C   UNL N   1      -7.098  18.038  66.545  0.00  0.00     0.205 C 
BRANCH   7   8
HETATM    8  O   UNL N   1      -6.307  19.210  66.652  0.00  0.00    -0.356 OA
BRANCH   8   9
HETATM    9  C   UNL N   1      -5.420  19.210  67.770  0.00  0.00     0.291 C 
HETATM   10  C   UNL N   1      -5.566  20.539  68.591  0.00  0.00     0.204 C 
HETATM   11  C   UNL N   1      -4.862  20.467  69.954  0.00  0.00     0.183 C 
HETATM   12  C   UNL N   1      -5.331  19.207  70.683  0.00  0.00     0.180 C 
HETATM   13  C   UNL N   1      -5.079  17.961  69.792  0.00  0.00     0.180 C 
HETATM   14  O   UNL N   1      -5.804  18.088  68.569  0.00  0.00    -0.348 OA
BRANCH  10  15
HETATM   15  O   UNL N   1      -5.106  21.675  67.904  0.00  0.00    -0.388 OA
HETATM   16  H   UNL N   1      -5.031  21.435  66.942  0.00  0.00     0.210 HD
ENDBRANCH  10  15
BRANCH  11  17
HETATM   17  O   UNL N   1      -3.456  20.514  69.843  0.00  0.00    -0.390 OA
HETATM   18  H   UNL N   1      -3.140  19.754  69.294  0.00  0.00     0.210 HD
ENDBRANCH  11  17
BRANCH  12  19
HETATM   19  O   UNL N   1      -4.725  19.122  71.949  0.00  0.00    -0.390 OA
HETATM   20  H   UNL N   1      -4.727  20.030  72.349  0.00  0.00     0.210 HD
ENDBRANCH  12  19
BRANCH  13  21
HETATM   21  C   UNL N   1      -5.576  16.680  70.499  0.00  0.00     0.213 C 
BRANCH  21  22
HETATM   22  O   UNL N   1      -4.629  16.152  71.362  0.00  0.00    -0.316 OA
BRANCH  22  23
HETATM   23  C   UNL N   1      -3.881  15.040  71.135  0.00  0.00     0.282 C 
HETATM   24  O   UNL N   1      -2.772  14.920  71.639  0.00  0.00    -0.260 OA
BRANCH  23  25
HETATM   25  C   UNL N   1      -4.426  13.988  70.241  0.00  0.00     0.083 C 
HETATM   26  C   UNL N   1      -3.712  12.898  69.889  0.00  0.00     0.017 C 
BRANCH  26  27
HETATM   27  C   UNL N   1      -4.218  11.829  68.977  0.00  0.00    -0.033 A 
HETATM   28  C   UNL N   1      -4.005  10.455  69.214  0.00  0.00     0.014 A 
HETATM   29  C   UNL N   1      -4.508   9.496  68.329  0.00  0.00     0.040 A 
HETATM   30  C   UNL N   1      -5.238   9.883  67.202  0.00  0.00     0.098 A 
HETATM   31  C   UNL N   1      -5.460  11.249  66.952  0.00  0.00     0.099 A 
HETATM   32  C   UNL N   1      -4.941  12.212  67.833  0.00  0.00     0.050 A 
BRANCH  30  33
HETATM   33  O   UNL N   1      -5.722   8.934  66.372  0.00  0.00    -0.358 OA
HETATM   34  H   UNL N   1      -6.033   9.137  65.479  0.00  0.00     0.218 HD
ENDBRANCH  30  33
BRANCH  31  35
HETATM   35  O   UNL N   1      -6.172  11.631  65.871  0.00  0.00    -0.358 OA
HETATM   36  H   UNL N   1      -5.836  12.285  65.242  0.00  0.00     0.218 HD
ENDBRANCH  31  35
ENDBRANCH  26  27
ENDBRANCH  23  25
ENDBRANCH  22  23
ENDBRANCH  21  22
ENDBRANCH  13  21
ENDBRANCH   8   9
ENDBRANCH   7   8
ENDBRANCH   2   7
BRANCH   3  37
HETATM   37  O   UNL N   1      -8.459  20.702  66.893  0.00  0.00    -0.390 OA
HETATM   38  H   UNL N   1      -7.587  20.474  66.474  0.00  0.00     0.210 HD
ENDBRANCH   3  37
BRANCH   6  39
HETATM   39  O   UNL N   1     -10.567  15.600  67.174  0.00  0.00    -0.343 OA
BRANCH  39  40
HETATM   40  C   UNL N   1     -10.011  14.421  67.742  0.00  0.00     0.233 C 
HETATM   41  C   UNL N   1     -10.998  13.476  68.408  0.00  0.00     0.196 C 
HETATM   42  C   UNL N   1     -10.475  12.146  68.839  0.00  0.00     0.079 A 
HETATM   43  O   UNL N   1     -12.175  13.775  68.527  0.00  0.00    -0.289 OA
HETATM   44  C   UNL N   1      -9.231  11.757  68.279  0.00  0.00     0.089 A 
HETATM   45  C   UNL N   1     -11.128  11.267  69.748  0.00  0.00     0.085 A 
HETATM   46  O   UNL N   1      -8.610  12.554  67.366  0.00  0.00    -0.337 OA
HETATM   47  C   UNL N   1      -8.640  10.546  68.644  0.00  0.00     0.074 A 
HETATM   48  C   UNL N   1      -9.269  13.574  66.679  0.00  0.00     0.199 C 
HETATM   49  C   UNL N   1      -9.276   9.694  69.544  0.00  0.00     0.071 A 
HETATM   50  C   UNL N   1     -10.517  10.052  70.087  0.00  0.00     0.074 A 
BRANCH  48  51
HETATM   51  C   UNL N   1     -10.145  12.961  65.568  0.00  0.00    -0.023 A 
HETATM   52  C   UNL N   1     -10.059  11.577  65.307  0.00  0.00     0.013 A 
HETATM   53  C   UNL N   1     -10.847  10.985  64.318  0.00  0.00     0.040 A 
HETATM   54  C   UNL N   1     -11.727  11.755  63.556  0.00  0.00     0.098 A 
HETATM   55  C   UNL N   1     -11.818  13.138  63.786  0.00  0.00     0.099 A 
HETATM   56  C   UNL N   1     -11.034  13.732  64.786  0.00  0.00     0.049 A 
BRANCH  54  57
HETATM   57  O   UNL N   1     -12.477  11.157  62.605  0.00  0.00    -0.358 OA
HETATM   58  H   UNL N   1     -12.705  11.596  61.773  0.00  0.00     0.218 HD
ENDBRANCH  54  57
BRANCH  55  59
HETATM   59  O   UNL N   1     -12.657  13.892  63.045  0.00  0.00    -0.358 OA
HETATM   60  H   UNL N   1     -12.376  14.729  62.650  0.00  0.00     0.218 HD
ENDBRANCH  55  59
ENDBRANCH  48  51
BRANCH  49  61
HETATM   61  O   UNL N   1      -8.690   8.526  69.883  0.00  0.00    -0.361 OA
HETATM   62  H   UNL N   1      -9.152   7.680  69.796  0.00  0.00     0.217 HD
ENDBRANCH  49  61
BRANCH  45  63
HETATM   63  O   UNL N   1     -12.313  11.557  70.331  0.00  0.00    -0.360 OA
HETATM   64  H   UNL N   1     -12.449  11.667  71.277  0.00  0.00     0.217 HD
ENDBRANCH  45  63
ENDBRANCH  39  40
ENDBRANCH   6  39
BRANCH   4  65
HETATM   65  O   UNL N   1      -8.587  18.869  69.056  0.00  0.00    -0.390 OA
HETATM   66  H   UNL N   1      -7.841  19.424  68.708  0.00  0.00     0.210 HD
ENDBRANCH   4  65
BRANCH   5  67
HETATM   67  O   UNL N   1     -10.861  17.299  69.349  0.00  0.00    -0.388 OA
HETATM   68  H   UNL N   1     -10.759  18.039  70.001  0.00  0.00     0.210 HD
ENDBRANCH   5  67
TORSDOF 23
ENDMDL
MODEL 9
REMARK VINA RESULT:      -8.2      3.155      9.018
REMARK  23 active torsions:
REMARK  status: ('A' for Active; 'I' for Inactive)
REMARK    1  A    between atoms: C_2  and  C_32 
REMARK    2  A    between atoms: C_3  and  O_4 
REMARK    3  A    between atoms: C_5  and  O_6 
REMARK    4  A    between atoms: C_7  and  O_8 
REMARK    5  A    between atoms: C_9  and  O_10 
REMARK    6  A    between atoms: O_10  and  C_11 
REMARK    7  A    between atoms: C_12  and  C_24 
REMARK    8  A    between atoms: C_18  and  O_19 
REMARK    9  A    between atoms: C_21  and  O_22 
REMARK   10  A    between atoms: C_26  and  O_27 
REMARK   11  A    between atoms: C_28  and  O_29 
REMARK   12  A    between atoms: C_32  and  O_33 
REMARK   13  A    between atoms: O_33  and  C_34 
REMARK   14  A    between atoms: C_36  and  C_43 
REMARK   15  A    between atoms: C_37  and  O_38 
REMARK   16  A    between atoms: C_39  and  O_40 
REMARK   17  A    between atoms: C_41  and  O_42 
REMARK   18  A    between atoms: C_43  and  O_44 
REMARK   19  A    between atoms: O_44  and  C_45 
REMARK   20  A    between atoms: C_45  and  C_47 
REMARK   21  A    between atoms: C_48  and  C_49 
REMARK   22  A    between atoms: C_51  and  O_52 
REMARK   23  A    between atoms: C_53  and  O_54 
ROOT
HETATM    1  O   UNL N   1      -9.448  17.334  66.018  0.00  0.00    -0.348 OA
HETATM    2  C   UNL N   1      -8.617  18.490  66.097  0.00  0.00     0.180 C 
HETATM    3  C   UNL N   1      -9.326  19.601  66.909  0.00  0.00     0.180 C 
HETATM    4  C   UNL N   1      -9.711  19.100  68.309  0.00  0.00     0.183 C 
HETATM    5  C   UNL N   1     -10.533  17.804  68.152  0.00  0.00     0.204 C 
HETATM    6  C   UNL N   1      -9.755  16.781  67.296  0.00  0.00     0.292 C 
ENDROOT
BRANCH   2   7
HETATM    7  C   UNL N   1      -7.162  18.135  66.508  0.00  0.00     0.205 C 
BRANCH   7   8
HETATM    8  O   UNL N   1      -6.381  19.313  66.621  0.00  0.00    -0.356 OA
BRANCH   8   9
HETATM    9  C   UNL N   1      -5.463  19.298  67.714  0.00  0.00     0.291 C 
HETATM   10  C   UNL N   1      -5.588  20.613  68.560  0.00  0.00     0.204 C 
HETATM   11  C   UNL N   1      -4.846  20.521  69.901  0.00  0.00     0.183 C 
HETATM   12  C   UNL N   1      -5.292  19.249  70.622  0.00  0.00     0.180 C 
HETATM   13  C   UNL N   1      -5.064  18.017  69.705  0.00  0.00     0.180 C 
HETATM   14  O   UNL N   1      -5.822  18.162  68.505  0.00  0.00    -0.348 OA
BRANCH  10  15
HETATM   15  O   UNL N   1      -5.150  21.761  67.878  0.00  0.00    -0.388 OA
HETATM   16  H   UNL N   1      -4.400  21.491  67.284  0.00  0.00     0.210 HD
ENDBRANCH  10  15
BRANCH  11  17
HETATM   17  O   UNL N   1      -3.444  20.573  69.752  0.00  0.00    -0.390 OA
HETATM   18  H   UNL N   1      -3.067  19.663  69.838  0.00  0.00     0.210 HD
ENDBRANCH  11  17
BRANCH  12  19
HETATM   19  O   UNL N   1      -4.651  19.145  71.870  0.00  0.00    -0.390 OA
HETATM   20  H   UNL N   1      -4.192  18.266  71.904  0.00  0.00     0.210 HD
ENDBRANCH  12  19
BRANCH  13  21
HETATM   21  C   UNL N   1      -5.538  16.724  70.405  0.00  0.00     0.213 C 
BRANCH  21  22
HETATM   22  O   UNL N   1      -4.609  16.245  71.316  0.00  0.00    -0.316 OA
BRANCH  22  23
HETATM   23  C   UNL N   1      -4.319  14.937  71.540  0.00  0.00     0.282 C 
HETATM   24  O   UNL N   1      -3.782  14.260  70.673  0.00  0.00    -0.260 OA
BRANCH  23  25
HETATM   25  C   UNL N   1      -4.693  14.339  72.846  0.00  0.00     0.083 C 
HETATM   26  C   UNL N   1      -3.869  13.515  73.525  0.00  0.00     0.017 C 
BRANCH  26  27
HETATM   27  C   UNL N   1      -4.218  12.878  74.831  0.00  0.00    -0.033 A 
HETATM   28  C   UNL N   1      -3.251  12.546  75.804  0.00  0.00     0.014 A 
HETATM   29  C   UNL N   1      -3.636  11.957  77.012  0.00  0.00     0.040 A 
HETATM   30  C   UNL N   1      -4.982  11.699  77.280  0.00  0.00     0.098 A 
HETATM   31  C   UNL N   1      -5.958  12.024  76.322  0.00  0.00     0.099 A 
HETATM   32  C   UNL N   1      -5.570  12.602  75.101  0.00  0.00     0.050 A 
BRANCH  30  33
HETATM   33  O   UNL N   1      -5.325  11.141  78.462  0.00  0.00    -0.358 OA
HETATM   34  H   UNL N   1      -5.080  10.234  78.697  0.00  0.00     0.218 HD
ENDBRANCH  30  33
BRANCH  31  35
HETATM   35  O   UNL N   1      -7.262  11.787  76.577  0.00  0.00    -0.358 OA
HETATM   36  H   UNL N   1      -7.968  12.271  76.125  0.00  0.00     0.218 HD
ENDBRANCH  31  35
ENDBRANCH  26  27
ENDBRANCH  23  25
ENDBRANCH  22  23
ENDBRANCH  21  22
ENDBRANCH  13  21
ENDBRANCH   8   9
ENDBRANCH   7   8
ENDBRANCH   2   7
BRANCH   3  37
HETATM   37  O   UNL N   1      -8.546  20.764  66.997  0.00  0.00    -0.390 OA
HETATM   38  H   UNL N   1      -8.494  20.998  67.961  0.00  0.00     0.210 HD
ENDBRANCH   3  37
BRANCH   6  39
HETATM   39  O   UNL N   1     -10.574  15.625  67.164  0.00  0.00    -0.343 OA
BRANCH  39  40
HETATM   40  C   UNL N   1     -10.012  14.449  67.731  0.00  0.00     0.233 C 
HETATM   41  C   UNL N   1     -10.993  13.502  68.403  0.00  0.00     0.196 C 
HETATM   42  C   UNL N   1     -10.464  12.174  68.832  0.00  0.00     0.079 A 
HETATM   43  O   UNL N   1     -12.171  13.796  68.526  0.00  0.00    -0.289 OA
HETATM   44  C   UNL N   1      -9.222  11.788  68.268  0.00  0.00     0.089 A 
HETATM   45  C   UNL N   1     -11.110  11.293  69.744  0.00  0.00     0.085 A 
HETATM   46  O   UNL N   1      -8.607  12.586  67.350  0.00  0.00    -0.337 OA
HETATM   47  C   UNL N   1      -8.625  10.579  68.631  0.00  0.00     0.074 A 
HETATM   48  C   UNL N   1      -9.272  13.603  66.665  0.00  0.00     0.199 C 
HETATM   49  C   UNL N   1      -9.254   9.725  69.534  0.00  0.00     0.071 A 
HETATM   50  C   UNL N   1     -10.495  10.081  70.082  0.00  0.00     0.074 A 
BRANCH  48  51
HETATM   51  C   UNL N   1     -10.151  12.986  65.559  0.00  0.00    -0.023 A 
HETATM   52  C   UNL N   1     -10.069  11.601  65.306  0.00  0.00     0.013 A 
HETATM   53  C   UNL N   1     -10.860  11.005  64.320  0.00  0.00     0.040 A 
HETATM   54  C   UNL N   1     -11.738  11.774  63.555  0.00  0.00     0.098 A 
HETATM   55  C   UNL N   1     -11.825  13.158  63.778  0.00  0.00     0.099 A 
HETATM   56  C   UNL N   1     -11.038  13.756  64.773  0.00  0.00     0.049 A 
BRANCH  54  57
HETATM   57  O   UNL N   1     -12.491  11.172  62.609  0.00  0.00    -0.358 OA
HETATM   58  H   UNL N   1     -12.992  10.363  62.784  0.00  0.00     0.218 HD
ENDBRANCH  54  57
BRANCH  55  59
HETATM   59  O   UNL N   1     -12.662  13.910  63.033  0.00  0.00    -0.358 OA
HETATM   60  H   UNL N   1     -12.481  14.842  62.845  0.00  0.00     0.218 HD
ENDBRANCH  55  59
ENDBRANCH  48  51
BRANCH  49  61
HETATM   61  O   UNL N   1      -8.664   8.560  69.871  0.00  0.00    -0.361 OA
HETATM   62  H   UNL N   1      -7.715   8.414  69.748  0.00  0.00     0.217 HD
ENDBRANCH  49  61
BRANCH  45  63
HETATM   63  O   UNL N   1     -12.294  11.579  70.333  0.00  0.00    -0.360 OA
HETATM   64  H   UNL N   1     -13.075  11.901  69.871  0.00  0.00     0.217 HD
ENDBRANCH  45  63
ENDBRANCH  39  40
ENDBRANCH   6  39
BRANCH   4  65
HETATM   65  O   UNL N   1      -8.576  18.854  69.096  0.00  0.00    -0.390 OA
HETATM   66  H   UNL N   1      -7.822  18.691  68.472  0.00  0.00     0.210 HD
ENDBRANCH   4  65
BRANCH   5  67
HETATM   67  O   UNL N   1     -10.818  17.241  69.408  0.00  0.00    -0.388 OA
HETATM   68  H   UNL N   1     -11.801  17.111  69.452  0.00  0.00     0.210 HD
ENDBRANCH   5  67
TORSDOF 23
ENDMDL
