# Supplementary material for: Structure-based computational screening of 470 natural quercetin derivatives for identification of SARS-CoV-2 Mpro inhibitor
Source: PeerJ. 2023 Mar 14;11:e14915. doi: 10.7717/peerj.14915 (PMC10022500; doi:10.7717/peerj.14915)
Supplement: Supplemental Information 1 [file peerj-11-14915-s001.zip › Screening 470 Quercetin Derivates as Anticovid/Docking results/17_uff_E=961.87_out.pdbqt]

MODEL 1
REMARK VINA RESULT:      -8.3      0.000      0.000
REMARK  28 active torsions:
REMARK  status: ('A' for Active; 'I' for Inactive)
REMARK    1  A    between atoms: O_1  and  C_2 
REMARK    2  A    between atoms: O_1  and  C_40 
REMARK    3  A    between atoms: C_3  and  O_4 
REMARK    4  A    between atoms: C_5  and  O_6 
REMARK    5  A    between atoms: C_7  and  C_32 
REMARK    6  A    between atoms: C_9  and  O_10 
REMARK    7  A    between atoms: O_10  and  C_11 
REMARK    8  A    between atoms: C_12  and  C_24 
REMARK    9  A    between atoms: C_18  and  O_19 
REMARK   10  A    between atoms: C_21  and  O_22 
REMARK   11  A    between atoms: C_26  and  O_27 
REMARK   12  A    between atoms: C_28  and  O_29 
REMARK   13  A    between atoms: C_32  and  O_33 
REMARK   14  A    between atoms: O_33  and  C_34 
REMARK   15  A    between atoms: C_34  and  C_36 
REMARK   16  A    between atoms: C_36  and  C_37 
REMARK   17  A    between atoms: C_37  and  O_39 
REMARK   18  A    between atoms: C_42  and  C_61 
REMARK   19  A    between atoms: C_43  and  O_44 
REMARK   20  A    between atoms: C_45  and  O_46 
REMARK   21  A    between atoms: C_47  and  O_48 
REMARK   22  A    between atoms: O_48  and  C_49 
REMARK   23  A    between atoms: C_49  and  C_51 
REMARK   24  A    between atoms: C_51  and  C_52 
REMARK   25  A    between atoms: C_52  and  C_53 
REMARK   26  A    between atoms: C_55  and  O_56 
REMARK   27  A    between atoms: C_57  and  O_58 
REMARK   28  A    between atoms: C_61  and  O_62 
ROOT
HETATM    1  C   UNL N   1      -9.647  10.488  67.150  0.00  0.00     0.211 C 
HETATM    2  C   UNL N   1      -8.430   9.531  66.907  0.00  0.00     0.183 C 
HETATM    3  C   UNL N   1      -8.749   8.058  67.188  0.00  0.00     0.180 C 
HETATM    4  C   UNL N   1      -9.383   7.925  68.578  0.00  0.00     0.180 C 
HETATM    5  O   UNL N   1     -10.615   8.648  68.611  0.00  0.00    -0.348 OA
HETATM    6  C   UNL N   1     -10.439  10.057  68.461  0.00  0.00     0.298 C 
ENDROOT
BRANCH   1   7
HETATM    7  O   UNL N   1      -9.167  11.819  67.355  0.00  0.00    -0.346 OA
BRANCH   7   8
HETATM    8  C   UNL N   1      -9.933  12.889  66.803  0.00  0.00     0.293 C 
HETATM    9  C   UNL N   1      -9.003  14.134  66.720  0.00  0.00     0.218 C 
HETATM   10  C   UNL N   1      -9.760  15.330  66.112  0.00  0.00     0.184 C 
HETATM   11  C   UNL N   1     -10.332  14.888  64.743  0.00  0.00     0.180 C 
HETATM   12  C   UNL N   1     -11.172  13.596  64.932  0.00  0.00     0.179 C 
HETATM   13  O   UNL N   1     -10.340  12.585  65.480  0.00  0.00    -0.348 OA
BRANCH   9  14
HETATM   14  O   UNL N   1      -8.450  14.421  67.965  0.00  0.00    -0.308 OA
BRANCH  14  15
HETATM   15  C   UNL N   1      -7.134  14.771  68.076  0.00  0.00     0.259 C 
HETATM   16  O   UNL N   1      -6.320  14.336  67.271  0.00  0.00    -0.265 OA
BRANCH  15  17
HETATM   17  C   UNL N   1      -6.605  15.638  69.182  0.00  0.00     0.116 C 
BRANCH  17  18
HETATM   18  C   UNL N   1      -6.418  17.152  68.993  0.00  0.00     0.048 C 
BRANCH  18  19
HETATM   19  C   UNL N   1      -7.398  17.970  68.169  0.00  0.00    -0.055 A 
HETATM   20  C   UNL N   1      -6.875  18.683  67.076  0.00  0.00     0.010 A 
HETATM   21  C   UNL N   1      -7.701  19.465  66.270  0.00  0.00     0.040 A 
HETATM   22  C   UNL N   1      -9.070  19.533  66.519  0.00  0.00     0.098 A 
HETATM   23  C   UNL N   1      -9.618  18.817  67.595  0.00  0.00     0.099 A 
HETATM   24  C   UNL N   1      -8.777  18.053  68.432  0.00  0.00     0.046 A 
BRANCH  22  25
HETATM   25  O   UNL N   1      -9.851  20.283  65.711  0.00  0.00    -0.358 OA
HETATM   26  H   UNL N   1      -9.643  21.204  65.499  0.00  0.00     0.218 HD
ENDBRANCH  22  25
BRANCH  23  27
HETATM   27  O   UNL N   1     -10.948  18.865  67.807  0.00  0.00    -0.358 OA
HETATM   28  H   UNL N   1     -11.382  19.638  68.179  0.00  0.00     0.218 HD
ENDBRANCH  23  27
ENDBRANCH  18  19
ENDBRANCH  17  18
ENDBRANCH  15  17
ENDBRANCH  14  15
ENDBRANCH   9  14
BRANCH  10  29
HETATM   29  O   UNL N   1     -10.804  15.733  66.960  0.00  0.00    -0.390 OA
HETATM   30  H   UNL N   1     -11.065  14.937  67.491  0.00  0.00     0.210 HD
ENDBRANCH  10  29
BRANCH  11  31
HETATM   31  O   UNL N   1     -11.053  15.930  64.132  0.00  0.00    -0.390 OA
HETATM   32  H   UNL N   1     -11.730  15.524  63.533  0.00  0.00     0.210 HD
ENDBRANCH  11  31
BRANCH  12  33
HETATM   33  C   UNL N   1     -11.743  13.061  63.608  0.00  0.00     0.198 C 
BRANCH  33  34
HETATM   34  O   UNL N   1     -12.585  14.005  63.000  0.00  0.00    -0.398 OA
HETATM   35  H   UNL N   1     -12.155  14.282  62.150  0.00  0.00     0.209 HD
ENDBRANCH  33  34
ENDBRANCH  12  33
ENDBRANCH   7   8
ENDBRANCH   1   7
BRANCH   2  36
HETATM   36  O   UNL N   1      -7.894   9.620  65.612  0.00  0.00    -0.390 OA
HETATM   37  H   UNL N   1      -7.831  10.581  65.371  0.00  0.00     0.210 HD
ENDBRANCH   2  36
BRANCH   6  38
HETATM   38  O   UNL N   1     -11.664  10.718  68.643  0.00  0.00    -0.311 OA
BRANCH  38  39
HETATM   39  C   UNL N   1     -12.091  11.576  69.640  0.00  0.00     0.157 A 
HETATM   40  C   UNL N   1     -12.136  12.984  69.461  0.00  0.00     0.223 A 
HETATM   41  C   UNL N   1     -12.515  13.836  70.547  0.00  0.00     0.084 A 
HETATM   42  O   UNL N   1     -11.825  13.453  68.393  0.00  0.00    -0.284 OA
HETATM   43  C   UNL N   1     -12.801  13.215  71.780  0.00  0.00     0.096 A 
HETATM   44  C   UNL N   1     -12.611  15.271  70.480  0.00  0.00     0.085 A 
HETATM   45  O   UNL N   1     -12.747  11.904  71.905  0.00  0.00    -0.306 OA
HETATM   46  C   UNL N   1     -13.159  13.964  72.905  0.00  0.00     0.075 A 
HETATM   47  C   UNL N   1     -12.438  11.066  70.924  0.00  0.00     0.124 A 
HETATM   48  C   UNL N   1     -13.243  15.347  72.836  0.00  0.00     0.071 A 
HETATM   49  C   UNL N   1     -12.972  15.995  71.630  0.00  0.00     0.074 A 
BRANCH  47  50
HETATM   50  C   UNL N   1     -12.566   9.623  71.273  0.00  0.00     0.004 A 
HETATM   51  C   UNL N   1     -13.775   8.916  71.149  0.00  0.00     0.017 A 
HETATM   52  C   UNL N   1     -13.866   7.593  71.602  0.00  0.00     0.040 A 
HETATM   53  C   UNL N   1     -12.758   6.955  72.171  0.00  0.00     0.098 A 
HETATM   54  C   UNL N   1     -11.543   7.647  72.290  0.00  0.00     0.099 A 
HETATM   55  C   UNL N   1     -11.457   8.975  71.855  0.00  0.00     0.053 A 
BRANCH  53  56
HETATM   56  O   UNL N   1     -12.879   5.684  72.610  0.00  0.00    -0.358 OA
HETATM   57  H   UNL N   1     -13.141   5.472  73.517  0.00  0.00     0.218 HD
ENDBRANCH  53  56
BRANCH  54  58
HETATM   58  O   UNL N   1     -10.466   7.039  72.834  0.00  0.00    -0.358 OA
HETATM   59  H   UNL N   1     -10.448   6.086  73.005  0.00  0.00     0.218 HD
ENDBRANCH  54  58
ENDBRANCH  47  50
BRANCH  48  60
HETATM   60  O   UNL N   1     -13.589  16.048  73.937  0.00  0.00    -0.361 OA
HETATM   61  H   UNL N   1     -14.293  16.712  73.922  0.00  0.00     0.217 HD
ENDBRANCH  48  60
BRANCH  44  62
HETATM   62  O   UNL N   1     -12.383  15.992  69.359  0.00  0.00    -0.360 OA
HETATM   63  H   UNL N   1     -11.998  15.670  68.540  0.00  0.00     0.217 HD
ENDBRANCH  44  62
ENDBRANCH  38  39
ENDBRANCH   6  38
BRANCH   3  64
HETATM   64  O   UNL N   1      -9.575   7.483  66.204  0.00  0.00    -0.390 OA
HETATM   65  H   UNL N   1      -9.010   7.148  65.469  0.00  0.00     0.210 HD
ENDBRANCH   3  64
BRANCH   4  66
HETATM   66  C   UNL N   1      -8.403   8.288  69.744  0.00  0.00     0.213 C 
BRANCH  66  67
HETATM   67  O   UNL N   1      -8.443   7.362  70.770  0.00  0.00    -0.318 OA
BRANCH  67  68
HETATM   68  C   UNL N   1      -7.410   6.583  71.173  0.00  0.00     0.268 C 
HETATM   69  O   UNL N   1      -6.969   5.704  70.447  0.00  0.00    -0.265 OA
BRANCH  68  70
HETATM   70  C   UNL N   1      -6.818   6.801  72.540  0.00  0.00     0.220 C 
BRANCH  70  71
HETATM   71  C   UNL N   1      -7.045   8.198  73.073  0.00  0.00     0.148 C 
HETATM   72  O   UNL N   1      -6.123   8.996  73.153  0.00  0.00    -0.650 OA
BRANCH  71  73
HETATM   73  O   UNL N   1      -8.279   8.574  73.471  0.00  0.00    -0.776 OA
HETATM   74  H   UNL N   1      -8.402   9.275  74.127  0.00  0.00     0.167 HD
ENDBRANCH  71  73
ENDBRANCH  70  71
ENDBRANCH  68  70
ENDBRANCH  67  68
ENDBRANCH  66  67
ENDBRANCH   4  66
TORSDOF 28
ENDMDL
MODEL 2
REMARK VINA RESULT:      -8.2      2.042      4.776
REMARK  28 active torsions:
REMARK  status: ('A' for Active; 'I' for Inactive)
REMARK    1  A    between atoms: O_1  and  C_2 
REMARK    2  A    between atoms: O_1  and  C_40 
REMARK    3  A    between atoms: C_3  and  O_4 
REMARK    4  A    between atoms: C_5  and  O_6 
REMARK    5  A    between atoms: C_7  and  C_32 
REMARK    6  A    between atoms: C_9  and  O_10 
REMARK    7  A    between atoms: O_10  and  C_11 
REMARK    8  A    between atoms: C_12  and  C_24 
REMARK    9  A    between atoms: C_18  and  O_19 
REMARK   10  A    between atoms: C_21  and  O_22 
REMARK   11  A    between atoms: C_26  and  O_27 
REMARK   12  A    between atoms: C_28  and  O_29 
REMARK   13  A    between atoms: C_32  and  O_33 
REMARK   14  A    between atoms: O_33  and  C_34 
REMARK   15  A    between atoms: C_34  and  C_36 
REMARK   16  A    between atoms: C_36  and  C_37 
REMARK   17  A    between atoms: C_37  and  O_39 
REMARK   18  A    between atoms: C_42  and  C_61 
REMARK   19  A    between atoms: C_43  and  O_44 
REMARK   20  A    between atoms: C_45  and  O_46 
REMARK   21  A    between atoms: C_47  and  O_48 
REMARK   22  A    between atoms: O_48  and  C_49 
REMARK   23  A    between atoms: C_49  and  C_51 
REMARK   24  A    between atoms: C_51  and  C_52 
REMARK   25  A    between atoms: C_52  and  C_53 
REMARK   26  A    between atoms: C_55  and  O_56 
REMARK   27  A    between atoms: C_57  and  O_58 
REMARK   28  A    between atoms: C_61  and  O_62 
ROOT
HETATM    1  C   UNL N   1      -9.563  11.172  67.184  0.00  0.00     0.211 C 
HETATM    2  C   UNL N   1      -8.349  10.327  66.663  0.00  0.00     0.183 C 
HETATM    3  C   UNL N   1      -8.745   8.924  66.190  0.00  0.00     0.180 C 
HETATM    4  C   UNL N   1      -9.572   8.228  67.277  0.00  0.00     0.180 C 
HETATM    5  O   UNL N   1     -10.776   8.963  67.504  0.00  0.00    -0.348 OA
HETATM    6  C   UNL N   1     -10.542  10.263  68.046  0.00  0.00     0.298 C 
ENDROOT
BRANCH   1   7
HETATM    7  O   UNL N   1      -9.080  12.214  68.037  0.00  0.00    -0.346 OA
BRANCH   7   8
HETATM    8  C   UNL N   1      -7.668  12.320  68.215  0.00  0.00     0.293 C 
HETATM    9  C   UNL N   1      -7.324  13.832  68.326  0.00  0.00     0.218 C 
HETATM   10  C   UNL N   1      -5.811  14.026  68.540  0.00  0.00     0.184 C 
HETATM   11  C   UNL N   1      -5.394  13.200  69.780  0.00  0.00     0.180 C 
HETATM   12  C   UNL N   1      -5.858  11.730  69.597  0.00  0.00     0.179 C 
HETATM   13  O   UNL N   1      -7.268  11.712  69.431  0.00  0.00    -0.348 OA
BRANCH   9  14
HETATM   14  O   UNL N   1      -7.808  14.531  67.223  0.00  0.00    -0.308 OA
BRANCH  14  15
HETATM   15  C   UNL N   1      -8.768  15.491  67.375  0.00  0.00     0.259 C 
HETATM   16  O   UNL N   1      -9.227  15.721  68.487  0.00  0.00    -0.265 OA
BRANCH  15  17
HETATM   17  C   UNL N   1      -9.344  16.266  66.225  0.00  0.00     0.116 C 
BRANCH  17  18
HETATM   18  C   UNL N   1     -10.740  15.949  65.664  0.00  0.00     0.048 C 
BRANCH  18  19
HETATM   19  C   UNL N   1     -11.015  14.652  64.923  0.00  0.00    -0.055 A 
HETATM   20  C   UNL N   1     -12.341  14.415  64.518  0.00  0.00     0.010 A 
HETATM   21  C   UNL N   1     -12.685  13.248  63.837  0.00  0.00     0.040 A 
HETATM   22  C   UNL N   1     -11.710  12.303  63.522  0.00  0.00     0.098 A 
HETATM   23  C   UNL N   1     -10.378  12.524  63.902  0.00  0.00     0.099 A 
HETATM   24  C   UNL N   1     -10.035  13.689  64.621  0.00  0.00     0.046 A 
BRANCH  22  25
HETATM   25  O   UNL N   1     -12.067  11.190  62.845  0.00  0.00    -0.358 OA
HETATM   26  H   UNL N   1     -12.639  11.219  62.065  0.00  0.00     0.218 HD
ENDBRANCH  22  25
BRANCH  23  27
HETATM   27  O   UNL N   1      -9.439  11.618  63.564  0.00  0.00    -0.358 OA
HETATM   28  H   UNL N   1      -9.144  11.498  62.656  0.00  0.00     0.218 HD
ENDBRANCH  23  27
ENDBRANCH  18  19
ENDBRANCH  17  18
ENDBRANCH  15  17
ENDBRANCH  14  15
ENDBRANCH   9  14
BRANCH  10  29
HETATM   29  O   UNL N   1      -5.096  13.589  67.412  0.00  0.00    -0.390 OA
HETATM   30  H   UNL N   1      -4.908  14.394  66.863  0.00  0.00     0.210 HD
ENDBRANCH  10  29
BRANCH  11  31
HETATM   31  O   UNL N   1      -4.014  13.316  70.029  0.00  0.00    -0.390 OA
HETATM   32  H   UNL N   1      -3.644  12.402  70.129  0.00  0.00     0.210 HD
ENDBRANCH  11  31
BRANCH  12  33
HETATM   33  C   UNL N   1      -5.522  10.846  70.810  0.00  0.00     0.198 C 
BRANCH  33  34
HETATM   34  O   UNL N   1      -5.385  11.616  71.976  0.00  0.00    -0.398 OA
HETATM   35  H   UNL N   1      -4.625  11.240  72.491  0.00  0.00     0.209 HD
ENDBRANCH  33  34
ENDBRANCH  12  33
ENDBRANCH   7   8
ENDBRANCH   1   7
BRANCH   2  36
HETATM   36  O   UNL N   1      -7.635  10.950  65.627  0.00  0.00    -0.390 OA
HETATM   37  H   UNL N   1      -6.807  10.426  65.466  0.00  0.00     0.210 HD
ENDBRANCH   2  36
BRANCH   6  38
HETATM   38  O   UNL N   1     -11.763  10.874  68.376  0.00  0.00    -0.311 OA
BRANCH  38  39
HETATM   39  C   UNL N   1     -12.101  11.719  69.417  0.00  0.00     0.157 A 
HETATM   40  C   UNL N   1     -12.125  13.131  69.271  0.00  0.00     0.223 A 
HETATM   41  C   UNL N   1     -12.409  13.967  70.397  0.00  0.00     0.084 A 
HETATM   42  O   UNL N   1     -11.876  13.616  68.194  0.00  0.00    -0.284 OA
HETATM   43  C   UNL N   1     -12.626  13.325  71.634  0.00  0.00     0.096 A 
HETATM   44  C   UNL N   1     -12.476  15.405  70.365  0.00  0.00     0.085 A 
HETATM   45  O   UNL N   1     -12.594  12.011  71.727  0.00  0.00    -0.306 OA
HETATM   46  C   UNL N   1     -12.889  14.057  72.796  0.00  0.00     0.075 A 
HETATM   47  C   UNL N   1     -12.372  11.188  70.711  0.00  0.00     0.124 A 
HETATM   48  C   UNL N   1     -12.944  15.444  72.761  0.00  0.00     0.071 A 
HETATM   49  C   UNL N   1     -12.741  16.111  71.552  0.00  0.00     0.074 A 
BRANCH  47  50
HETATM   50  C   UNL N   1     -12.510   9.742  71.038  0.00  0.00     0.004 A 
HETATM   51  C   UNL N   1     -13.750   9.141  71.321  0.00  0.00     0.017 A 
HETATM   52  C   UNL N   1     -13.806   7.805  71.736  0.00  0.00     0.040 A 
HETATM   53  C   UNL N   1     -12.637   7.047  71.865  0.00  0.00     0.098 A 
HETATM   54  C   UNL N   1     -11.395   7.631  71.576  0.00  0.00     0.099 A 
HETATM   55  C   UNL N   1     -11.337   8.972  71.179  0.00  0.00     0.053 A 
BRANCH  53  56
HETATM   56  O   UNL N   1     -12.721   5.764  72.280  0.00  0.00    -0.358 OA
HETATM   57  H   UNL N   1     -12.000   5.132  72.155  0.00  0.00     0.218 HD
ENDBRANCH  53  56
BRANCH  54  58
HETATM   58  O   UNL N   1     -10.259   6.908  71.693  0.00  0.00    -0.358 OA
HETATM   59  H   UNL N   1     -10.125   6.083  71.203  0.00  0.00     0.218 HD
ENDBRANCH  54  58
ENDBRANCH  47  50
BRANCH  48  60
HETATM   60  O   UNL N   1     -13.198  16.127  73.897  0.00  0.00    -0.361 OA
HETATM   61  H   UNL N   1     -14.091  16.420  74.131  0.00  0.00     0.217 HD
ENDBRANCH  48  60
BRANCH  44  62
HETATM   62  O   UNL N   1     -12.307  16.146  69.247  0.00  0.00    -0.360 OA
HETATM   63  H   UNL N   1     -11.637  16.818  69.103  0.00  0.00     0.217 HD
ENDBRANCH  44  62
ENDBRANCH  38  39
ENDBRANCH   6  38
BRANCH   3  64
HETATM   64  O   UNL N   1      -9.439   8.939  64.965  0.00  0.00    -0.390 OA
HETATM   65  H   UNL N   1      -9.797   9.844  64.812  0.00  0.00     0.210 HD
ENDBRANCH   3  64
BRANCH   4  66
HETATM   66  C   UNL N   1      -8.756   7.929  68.580  0.00  0.00     0.213 C 
BRANCH  66  67
HETATM   67  O   UNL N   1      -8.902   6.620  69.002  0.00  0.00    -0.318 OA
BRANCH  67  68
HETATM   68  C   UNL N   1      -9.754   5.709  68.472  0.00  0.00     0.268 C 
HETATM   69  O   UNL N   1     -10.890   5.587  68.907  0.00  0.00    -0.265 OA
BRANCH  68  70
HETATM   70  C   UNL N   1      -9.279   4.830  67.345  0.00  0.00     0.220 C 
BRANCH  70  71
HETATM   71  C   UNL N   1     -10.275   4.721  66.213  0.00  0.00     0.148 C 
HETATM   72  O   UNL N   1     -10.159   3.855  65.358  0.00  0.00    -0.650 OA
BRANCH  71  73
HETATM   73  O   UNL N   1     -11.305   5.589  66.137  0.00  0.00    -0.776 OA
HETATM   74  H   UNL N   1     -11.851   5.652  65.340  0.00  0.00     0.167 HD
ENDBRANCH  71  73
ENDBRANCH  70  71
ENDBRANCH  68  70
ENDBRANCH  67  68
ENDBRANCH  66  67
ENDBRANCH   4  66
TORSDOF 28
ENDMDL
MODEL 3
REMARK VINA RESULT:      -8.2      3.264      8.523
REMARK  28 active torsions:
REMARK  status: ('A' for Active; 'I' for Inactive)
REMARK    1  A    between atoms: O_1  and  C_2 
REMARK    2  A    between atoms: O_1  and  C_40 
REMARK    3  A    between atoms: C_3  and  O_4 
REMARK    4  A    between atoms: C_5  and  O_6 
REMARK    5  A    between atoms: C_7  and  C_32 
REMARK    6  A    between atoms: C_9  and  O_10 
REMARK    7  A    between atoms: O_10  and  C_11 
REMARK    8  A    between atoms: C_12  and  C_24 
REMARK    9  A    between atoms: C_18  and  O_19 
REMARK   10  A    between atoms: C_21  and  O_22 
REMARK   11  A    between atoms: C_26  and  O_27 
REMARK   12  A    between atoms: C_28  and  O_29 
REMARK   13  A    between atoms: C_32  and  O_33 
REMARK   14  A    between atoms: O_33  and  C_34 
REMARK   15  A    between atoms: C_34  and  C_36 
REMARK   16  A    between atoms: C_36  and  C_37 
REMARK   17  A    between atoms: C_37  and  O_39 
REMARK   18  A    between atoms: C_42  and  C_61 
REMARK   19  A    between atoms: C_43  and  O_44 
REMARK   20  A    between atoms: C_45  and  O_46 
REMARK   21  A    between atoms: C_47  and  O_48 
REMARK   22  A    between atoms: O_48  and  C_49 
REMARK   23  A    between atoms: C_49  and  C_51 
REMARK   24  A    between atoms: C_51  and  C_52 
REMARK   25  A    between atoms: C_52  and  C_53 
REMARK   26  A    between atoms: C_55  and  O_56 
REMARK   27  A    between atoms: C_57  and  O_58 
REMARK   28  A    between atoms: C_61  and  O_62 
ROOT
HETATM    1  C   UNL N   1      -8.186  18.056  68.480  0.00  0.00     0.211 C 
HETATM    2  C   UNL N   1      -8.337  19.347  67.603  0.00  0.00     0.183 C 
HETATM    3  C   UNL N   1      -9.783  19.843  67.496  0.00  0.00     0.180 C 
HETATM    4  C   UNL N   1     -10.694  18.687  67.069  0.00  0.00     0.180 C 
HETATM    5  O   UNL N   1     -10.662  17.662  68.064  0.00  0.00    -0.348 OA
HETATM    6  C   UNL N   1      -9.379  17.046  68.188  0.00  0.00     0.298 C 
ENDROOT
BRANCH   1   7
HETATM    7  O   UNL N   1      -6.967  17.392  68.136  0.00  0.00    -0.346 OA
BRANCH   7   8
HETATM    8  C   UNL N   1      -5.837  17.609  68.980  0.00  0.00     0.293 C 
HETATM    9  C   UNL N   1      -4.656  18.058  68.073  0.00  0.00     0.218 C 
HETATM   10  C   UNL N   1      -3.399  18.331  68.922  0.00  0.00     0.184 C 
HETATM   11  C   UNL N   1      -3.775  19.364  70.011  0.00  0.00     0.180 C 
HETATM   12  C   UNL N   1      -5.011  18.853  70.798  0.00  0.00     0.179 C 
HETATM   13  O   UNL N   1      -6.087  18.667  69.891  0.00  0.00    -0.348 OA
BRANCH   9  14
HETATM   14  O   UNL N   1      -4.432  17.129  67.059  0.00  0.00    -0.308 OA
BRANCH  14  15
HETATM   15  C   UNL N   1      -4.530  17.496  65.748  0.00  0.00     0.259 C 
HETATM   16  O   UNL N   1      -3.732  17.053  64.931  0.00  0.00    -0.265 OA
BRANCH  15  17
HETATM   17  C   UNL N   1      -5.553  18.473  65.242  0.00  0.00     0.116 C 
BRANCH  17  18
HETATM   18  C   UNL N   1      -5.175  19.923  64.901  0.00  0.00     0.048 C 
BRANCH  18  19
HETATM   19  C   UNL N   1      -5.001  20.375  63.462  0.00  0.00    -0.055 A 
HETATM   20  C   UNL N   1      -4.049  21.381  63.217  0.00  0.00     0.010 A 
HETATM   21  C   UNL N   1      -3.828  21.860  61.926  0.00  0.00     0.040 A 
HETATM   22  C   UNL N   1      -4.532  21.329  60.847  0.00  0.00     0.098 A 
HETATM   23  C   UNL N   1      -5.476  20.314  61.065  0.00  0.00     0.099 A 
HETATM   24  C   UNL N   1      -5.724  19.852  62.375  0.00  0.00     0.046 A 
BRANCH  22  25
HETATM   25  O   UNL N   1      -4.286  21.798  59.605  0.00  0.00    -0.358 OA
HETATM   26  H   UNL N   1      -3.721  22.566  59.444  0.00  0.00     0.218 HD
ENDBRANCH  22  25
BRANCH  23  27
HETATM   27  O   UNL N   1      -6.128  19.786  60.010  0.00  0.00    -0.358 OA
HETATM   28  H   UNL N   1      -5.961  18.891  59.697  0.00  0.00     0.218 HD
ENDBRANCH  23  27
ENDBRANCH  18  19
ENDBRANCH  17  18
ENDBRANCH  15  17
ENDBRANCH  14  15
ENDBRANCH   9  14
BRANCH  10  29
HETATM   29  O   UNL N   1      -2.945  17.146  69.522  0.00  0.00    -0.390 OA
HETATM   30  H   UNL N   1      -1.987  17.052  69.282  0.00  0.00     0.210 HD
ENDBRANCH  10  29
BRANCH  11  31
HETATM   31  O   UNL N   1      -2.674  19.653  70.839  0.00  0.00    -0.390 OA
HETATM   32  H   UNL N   1      -2.122  18.833  70.911  0.00  0.00     0.210 HD
ENDBRANCH  11  31
BRANCH  12  33
HETATM   33  C   UNL N   1      -5.480  19.846  71.876  0.00  0.00     0.198 C 
BRANCH  33  34
HETATM   34  O   UNL N   1      -4.888  21.106  71.697  0.00  0.00    -0.398 OA
HETATM   35  H   UNL N   1      -4.478  21.366  72.562  0.00  0.00     0.209 HD
ENDBRANCH  33  34
ENDBRANCH  12  33
ENDBRANCH   7   8
ENDBRANCH   1   7
BRANCH   2  36
HETATM   36  O   UNL N   1      -7.540  20.418  68.039  0.00  0.00    -0.390 OA
HETATM   37  H   UNL N   1      -8.069  20.949  68.691  0.00  0.00     0.210 HD
ENDBRANCH   2  36
BRANCH   6  38
HETATM   38  O   UNL N   1      -9.451  15.959  69.076  0.00  0.00    -0.311 OA
BRANCH  38  39
HETATM   39  C   UNL N   1      -9.795  14.637  68.863  0.00  0.00     0.157 A 
HETATM   40  C   UNL N   1      -9.078  13.802  67.964  0.00  0.00     0.223 A 
HETATM   41  C   UNL N   1      -9.517  12.462  67.722  0.00  0.00     0.084 A 
HETATM   42  O   UNL N   1      -8.114  14.246  67.390  0.00  0.00    -0.284 OA
HETATM   43  C   UNL N   1     -10.689  12.040  68.383  0.00  0.00     0.096 A 
HETATM   44  C   UNL N   1      -8.863  11.522  66.848  0.00  0.00     0.085 A 
HETATM   45  O   UNL N   1     -11.325  12.847  69.209  0.00  0.00    -0.306 OA
HETATM   46  C   UNL N   1     -11.208  10.756  68.194  0.00  0.00     0.075 A 
HETATM   47  C   UNL N   1     -10.943  14.084  69.499  0.00  0.00     0.124 A 
HETATM   48  C   UNL N   1     -10.579   9.857  67.345  0.00  0.00     0.071 A 
HETATM   49  C   UNL N   1      -9.413  10.239  66.679  0.00  0.00     0.074 A 
BRANCH  47  50
HETATM   50  C   UNL N   1     -11.752  14.755  70.554  0.00  0.00     0.004 A 
HETATM   51  C   UNL N   1     -11.191  15.234  71.752  0.00  0.00     0.017 A 
HETATM   52  C   UNL N   1     -12.017  15.751  72.758  0.00  0.00     0.040 A 
HETATM   53  C   UNL N   1     -13.404  15.809  72.584  0.00  0.00     0.098 A 
HETATM   54  C   UNL N   1     -13.975  15.344  71.389  0.00  0.00     0.099 A 
HETATM   55  C   UNL N   1     -13.152  14.810  70.391  0.00  0.00     0.053 A 
BRANCH  53  56
HETATM   56  O   UNL N   1     -14.176  16.301  73.577  0.00  0.00    -0.358 OA
HETATM   57  H   UNL N   1     -15.070  15.972  73.749  0.00  0.00     0.218 HD
ENDBRANCH  53  56
BRANCH  54  58
HETATM   58  O   UNL N   1     -15.313  15.400  71.209  0.00  0.00    -0.358 OA
HETATM   59  H   UNL N   1     -15.763  14.858  70.544  0.00  0.00     0.218 HD
ENDBRANCH  54  58
ENDBRANCH  47  50
BRANCH  48  60
HETATM   60  O   UNL N   1     -11.101   8.624  67.177  0.00  0.00    -0.361 OA
HETATM   61  H   UNL N   1     -10.610   7.914  66.739  0.00  0.00     0.217 HD
ENDBRANCH  48  60
BRANCH  44  62
HETATM   62  O   UNL N   1      -7.726  11.787  66.168  0.00  0.00    -0.360 OA
HETATM   63  H   UNL N   1      -7.167  12.562  66.268  0.00  0.00     0.217 HD
ENDBRANCH  44  62
ENDBRANCH  38  39
ENDBRANCH   6  38
BRANCH   3  64
HETATM   64  O   UNL N   1     -10.246  20.431  68.689  0.00  0.00    -0.390 OA
HETATM   65  H   UNL N   1      -9.553  21.041  69.034  0.00  0.00     0.210 HD
ENDBRANCH   3  64
BRANCH   4  66
HETATM   66  C   UNL N   1     -10.404  18.172  65.619  0.00  0.00     0.213 C 
BRANCH  66  67
HETATM   67  O   UNL N   1     -10.370  16.792  65.549  0.00  0.00    -0.318 OA
BRANCH  67  68
HETATM   68  C   UNL N   1     -11.234  16.014  64.852  0.00  0.00     0.268 C 
HETATM   69  O   UNL N   1     -11.727  16.409  63.805  0.00  0.00    -0.265 OA
BRANCH  68  70
HETATM   70  C   UNL N   1     -11.595  14.656  65.392  0.00  0.00     0.220 C 
BRANCH  70  71
HETATM   71  C   UNL N   1     -11.732  13.602  64.316  0.00  0.00     0.148 C 
HETATM   72  O   UNL N   1     -11.200  12.509  64.437  0.00  0.00    -0.650 OA
BRANCH  71  73
HETATM   73  O   UNL N   1     -12.446  13.867  63.202  0.00  0.00    -0.776 OA
HETATM   74  H   UNL N   1     -13.116  13.249  62.877  0.00  0.00     0.167 HD
ENDBRANCH  71  73
ENDBRANCH  70  71
ENDBRANCH  68  70
ENDBRANCH  67  68
ENDBRANCH  66  67
ENDBRANCH   4  66
TORSDOF 28
ENDMDL
MODEL 4
REMARK VINA RESULT:      -8.2      3.852     10.227
REMARK  28 active torsions:
REMARK  status: ('A' for Active; 'I' for Inactive)
REMARK    1  A    between atoms: O_1  and  C_2 
REMARK    2  A    between atoms: O_1  and  C_40 
REMARK    3  A    between atoms: C_3  and  O_4 
REMARK    4  A    between atoms: C_5  and  O_6 
REMARK    5  A    between atoms: C_7  and  C_32 
REMARK    6  A    between atoms: C_9  and  O_10 
REMARK    7  A    between atoms: O_10  and  C_11 
REMARK    8  A    between atoms: C_12  and  C_24 
REMARK    9  A    between atoms: C_18  and  O_19 
REMARK   10  A    between atoms: C_21  and  O_22 
REMARK   11  A    between atoms: C_26  and  O_27 
REMARK   12  A    between atoms: C_28  and  O_29 
REMARK   13  A    between atoms: C_32  and  O_33 
REMARK   14  A    between atoms: O_33  and  C_34 
REMARK   15  A    between atoms: C_34  and  C_36 
REMARK   16  A    between atoms: C_36  and  C_37 
REMARK   17  A    between atoms: C_37  and  O_39 
REMARK   18  A    between atoms: C_42  and  C_61 
REMARK   19  A    between atoms: C_43  and  O_44 
REMARK   20  A    between atoms: C_45  and  O_46 
REMARK   21  A    between atoms: C_47  and  O_48 
REMARK   22  A    between atoms: O_48  and  C_49 
REMARK   23  A    between atoms: C_49  and  C_51 
REMARK   24  A    between atoms: C_51  and  C_52 
REMARK   25  A    between atoms: C_52  and  C_53 
REMARK   26  A    between atoms: C_55  and  O_56 
REMARK   27  A    between atoms: C_57  and  O_58 
REMARK   28  A    between atoms: C_61  and  O_62 
ROOT
HETATM    1  C   UNL N   1      -8.064  16.980  65.917  0.00  0.00     0.211 C 
HETATM    2  C   UNL N   1      -9.318  16.069  66.157  0.00  0.00     0.183 C 
HETATM    3  C   UNL N   1     -10.644  16.834  66.103  0.00  0.00     0.180 C 
HETATM    4  C   UNL N   1     -10.572  18.056  67.027  0.00  0.00     0.180 C 
HETATM    5  O   UNL N   1      -9.545  18.938  66.571  0.00  0.00    -0.348 OA
HETATM    6  C   UNL N   1      -8.238  18.371  66.668  0.00  0.00     0.298 C 
ENDROOT
BRANCH   1   7
HETATM    7  O   UNL N   1      -6.905  16.340  66.459  0.00  0.00    -0.346 OA
BRANCH   7   8
HETATM    8  C   UNL N   1      -6.887  16.090  67.864  0.00  0.00     0.293 C 
HETATM    9  C   UNL N   1      -6.755  14.553  68.063  0.00  0.00     0.218 C 
HETATM   10  C   UNL N   1      -6.709  14.206  69.563  0.00  0.00     0.184 C 
HETATM   11  C   UNL N   1      -5.558  15.018  70.205  0.00  0.00     0.180 C 
HETATM   12  C   UNL N   1      -5.747  16.523  69.876  0.00  0.00     0.179 C 
HETATM   13  O   UNL N   1      -5.750  16.686  68.466  0.00  0.00    -0.348 OA
BRANCH   9  14
HETATM   14  O   UNL N   1      -7.766  13.878  67.383  0.00  0.00    -0.308 OA
BRANCH  14  15
HETATM   15  C   UNL N   1      -7.808  12.513  67.377  0.00  0.00     0.259 C 
HETATM   16  O   UNL N   1      -7.039  11.885  66.660  0.00  0.00    -0.265 OA
BRANCH  15  17
HETATM   17  C   UNL N   1      -8.796  11.718  68.180  0.00  0.00     0.116 C 
BRANCH  17  18
HETATM   18  C   UNL N   1     -10.070  11.143  67.540  0.00  0.00     0.048 C 
BRANCH  18  19
HETATM   19  C   UNL N   1     -10.761  11.850  66.386  0.00  0.00    -0.055 A 
HETATM   20  C   UNL N   1     -10.313  11.545  65.089  0.00  0.00     0.010 A 
HETATM   21  C   UNL N   1     -10.886  12.152  63.972  0.00  0.00     0.040 A 
HETATM   22  C   UNL N   1     -11.936  13.057  64.122  0.00  0.00     0.098 A 
HETATM   23  C   UNL N   1     -12.410  13.365  65.406  0.00  0.00     0.099 A 
HETATM   24  C   UNL N   1     -11.808  12.777  66.539  0.00  0.00     0.046 A 
BRANCH  22  25
HETATM   25  O   UNL N   1     -12.485  13.616  63.022  0.00  0.00    -0.358 OA
HETATM   26  H   UNL N   1     -13.252  14.204  63.069  0.00  0.00     0.218 HD
ENDBRANCH  22  25
BRANCH  23  27
HETATM   27  O   UNL N   1     -13.446  14.217  65.536  0.00  0.00    -0.358 OA
HETATM   28  H   UNL N   1     -13.884  14.614  64.778  0.00  0.00     0.218 HD
ENDBRANCH  23  27
ENDBRANCH  18  19
ENDBRANCH  17  18
ENDBRANCH  15  17
ENDBRANCH  14  15
ENDBRANCH   9  14
BRANCH  10  29
HETATM   29  O   UNL N   1      -7.928  14.532  70.180  0.00  0.00    -0.390 OA
HETATM   30  H   UNL N   1      -7.739  15.272  70.814  0.00  0.00     0.210 HD
ENDBRANCH  10  29
BRANCH  11  31
HETATM   31  O   UNL N   1      -5.465  14.764  71.586  0.00  0.00    -0.390 OA
HETATM   32  H   UNL N   1      -6.382  14.615  71.932  0.00  0.00     0.210 HD
ENDBRANCH  11  31
BRANCH  12  33
HETATM   33  C   UNL N   1      -4.617  17.400  70.441  0.00  0.00     0.198 C 
BRANCH  33  34
HETATM   34  O   UNL N   1      -4.985  17.974  71.668  0.00  0.00    -0.398 OA
HETATM   35  H   UNL N   1      -5.511  17.296  72.166  0.00  0.00     0.209 HD
ENDBRANCH  33  34
ENDBRANCH  12  33
ENDBRANCH   7   8
ENDBRANCH   1   7
BRANCH   2  36
HETATM   36  O   UNL N   1      -9.404  14.986  65.266  0.00  0.00    -0.390 OA
HETATM   37  H   UNL N   1     -10.338  14.935  64.934  0.00  0.00     0.210 HD
ENDBRANCH   2  36
BRANCH   6  38
HETATM   38  O   UNL N   1      -7.270  19.334  66.340  0.00  0.00    -0.311 OA
BRANCH  38  39
HETATM   39  C   UNL N   1      -6.085  19.676  66.965  0.00  0.00     0.157 A 
HETATM   40  C   UNL N   1      -6.036  20.094  68.321  0.00  0.00     0.223 A 
HETATM   41  C   UNL N   1      -4.796  20.509  68.903  0.00  0.00     0.084 A 
HETATM   42  O   UNL N   1      -7.056  20.119  68.967  0.00  0.00    -0.284 OA
HETATM   43  C   UNL N   1      -3.663  20.510  68.064  0.00  0.00     0.096 A 
HETATM   44  C   UNL N   1      -4.622  20.935  70.267  0.00  0.00     0.085 A 
HETATM   45  O   UNL N   1      -3.751  20.116  66.810  0.00  0.00    -0.306 OA
HETATM   46  C   UNL N   1      -2.411  20.919  68.534  0.00  0.00     0.075 A 
HETATM   47  C   UNL N   1      -4.865  19.687  66.230  0.00  0.00     0.124 A 
HETATM   48  C   UNL N   1      -2.252  21.338  69.848  0.00  0.00     0.071 A 
HETATM   49  C   UNL N   1      -3.351  21.343  70.708  0.00  0.00     0.074 A 
BRANCH  47  50
HETATM   50  C   UNL N   1      -4.689  19.177  64.842  0.00  0.00     0.004 A 
HETATM   51  C   UNL N   1      -3.681  18.261  64.491  0.00  0.00     0.017 A 
HETATM   52  C   UNL N   1      -3.489  17.905  63.150  0.00  0.00     0.040 A 
HETATM   53  C   UNL N   1      -4.300  18.444  62.145  0.00  0.00     0.098 A 
HETATM   54  C   UNL N   1      -5.316  19.351  62.483  0.00  0.00     0.099 A 
HETATM   55  C   UNL N   1      -5.496  19.721  63.821  0.00  0.00     0.053 A 
BRANCH  53  56
HETATM   56  O   UNL N   1      -4.084  18.093  60.859  0.00  0.00    -0.358 OA
HETATM   57  H   UNL N   1      -3.372  17.490  60.600  0.00  0.00     0.218 HD
ENDBRANCH  53  56
BRANCH  54  58
HETATM   58  O   UNL N   1      -6.108  19.874  61.522  0.00  0.00    -0.358 OA
HETATM   59  H   UNL N   1      -5.818  20.611  60.965  0.00  0.00     0.218 HD
ENDBRANCH  54  58
ENDBRANCH  47  50
BRANCH  48  60
HETATM   60  O   UNL N   1      -1.033  21.730  70.277  0.00  0.00    -0.361 OA
HETATM   61  H   UNL N   1      -0.218  21.431  69.849  0.00  0.00     0.217 HD
ENDBRANCH  48  60
BRANCH  44  62
HETATM   62  O   UNL N   1      -5.617  20.965  71.182  0.00  0.00    -0.360 OA
HETATM   63  H   UNL N   1      -5.571  21.343  72.064  0.00  0.00     0.217 HD
ENDBRANCH  44  62
ENDBRANCH  38  39
ENDBRANCH   6  38
BRANCH   3  64
HETATM   64  O   UNL N   1     -10.999  17.216  64.795  0.00  0.00    -0.390 OA
HETATM   65  H   UNL N   1     -11.958  17.034  64.658  0.00  0.00     0.210 HD
ENDBRANCH   3  64
BRANCH   4  66
HETATM   66  C   UNL N   1     -10.458  17.680  68.543  0.00  0.00     0.213 C 
BRANCH  66  67
HETATM   67  O   UNL N   1     -11.466  16.825  68.948  0.00  0.00    -0.318 OA
BRANCH  67  68
HETATM   68  C   UNL N   1     -11.341  15.831  69.862  0.00  0.00     0.268 C 
HETATM   69  O   UNL N   1     -10.927  14.729  69.534  0.00  0.00    -0.265 OA
BRANCH  68  70
HETATM   70  C   UNL N   1     -11.735  16.096  71.290  0.00  0.00     0.220 C 
BRANCH  70  71
HETATM   71  C   UNL N   1     -13.165  15.714  71.596  0.00  0.00     0.148 C 
HETATM   72  O   UNL N   1     -13.709  16.092  72.623  0.00  0.00    -0.650 OA
BRANCH  71  73
HETATM   73  O   UNL N   1     -13.856  14.941  70.731  0.00  0.00    -0.776 OA
HETATM   74  H   UNL N   1     -13.475  14.129  70.369  0.00  0.00     0.167 HD
ENDBRANCH  71  73
ENDBRANCH  70  71
ENDBRANCH  68  70
ENDBRANCH  67  68
ENDBRANCH  66  67
ENDBRANCH   4  66
TORSDOF 28
ENDMDL
MODEL 5
REMARK VINA RESULT:      -8.0      2.050      7.507
REMARK  28 active torsions:
REMARK  status: ('A' for Active; 'I' for Inactive)
REMARK    1  A    between atoms: O_1  and  C_2 
REMARK    2  A    between atoms: O_1  and  C_40 
REMARK    3  A    between atoms: C_3  and  O_4 
REMARK    4  A    between atoms: C_5  and  O_6 
REMARK    5  A    between atoms: C_7  and  C_32 
REMARK    6  A    between atoms: C_9  and  O_10 
REMARK    7  A    between atoms: O_10  and  C_11 
REMARK    8  A    between atoms: C_12  and  C_24 
REMARK    9  A    between atoms: C_18  and  O_19 
REMARK   10  A    between atoms: C_21  and  O_22 
REMARK   11  A    between atoms: C_26  and  O_27 
REMARK   12  A    between atoms: C_28  and  O_29 
REMARK   13  A    between atoms: C_32  and  O_33 
REMARK   14  A    between atoms: O_33  and  C_34 
REMARK   15  A    between atoms: C_34  and  C_36 
REMARK   16  A    between atoms: C_36  and  C_37 
REMARK   17  A    between atoms: C_37  and  O_39 
REMARK   18  A    between atoms: C_42  and  C_61 
REMARK   19  A    between atoms: C_43  and  O_44 
REMARK   20  A    between atoms: C_45  and  O_46 
REMARK   21  A    between atoms: C_47  and  O_48 
REMARK   22  A    between atoms: O_48  and  C_49 
REMARK   23  A    between atoms: C_49  and  C_51 
REMARK   24  A    between atoms: C_51  and  C_52 
REMARK   25  A    between atoms: C_52  and  C_53 
REMARK   26  A    between atoms: C_55  and  O_56 
REMARK   27  A    between atoms: C_57  and  O_58 
REMARK   28  A    between atoms: C_61  and  O_62 
ROOT
HETATM    1  C   UNL N   1      -8.422  11.290  68.179  0.00  0.00     0.211 C 
HETATM    2  C   UNL N   1      -8.810  10.126  67.203  0.00  0.00     0.183 C 
HETATM    3  C   UNL N   1      -8.996  10.586  65.753  0.00  0.00     0.180 C 
HETATM    4  C   UNL N   1      -9.953  11.783  65.711  0.00  0.00     0.180 C 
HETATM    5  O   UNL N   1      -9.385  12.873  66.440  0.00  0.00    -0.348 OA
HETATM    6  C   UNL N   1      -9.254  12.602  67.836  0.00  0.00     0.298 C 
ENDROOT
BRANCH   1   7
HETATM    7  O   UNL N   1      -8.749  10.911  69.519  0.00  0.00    -0.346 OA
BRANCH   7   8
HETATM    8  C   UNL N   1      -9.726   9.886  69.694  0.00  0.00     0.293 C 
HETATM    9  C   UNL N   1      -9.113   8.815  70.641  0.00  0.00     0.218 C 
HETATM   10  C   UNL N   1     -10.122   7.679  70.893  0.00  0.00     0.184 C 
HETATM   11  C   UNL N   1     -11.428   8.311  71.432  0.00  0.00     0.180 C 
HETATM   12  C   UNL N   1     -11.903   9.418  70.453  0.00  0.00     0.179 C 
HETATM   13  O   UNL N   1     -10.881  10.397  70.338  0.00  0.00    -0.348 OA
BRANCH   9  14
HETATM   14  O   UNL N   1      -7.895   8.355  70.144  0.00  0.00    -0.308 OA
BRANCH  14  15
HETATM   15  C   UNL N   1      -6.738   8.570  70.836  0.00  0.00     0.259 C 
HETATM   16  O   UNL N   1      -6.761   9.217  71.875  0.00  0.00    -0.265 OA
BRANCH  15  17
HETATM   17  C   UNL N   1      -5.396   8.089  70.362  0.00  0.00     0.116 C 
BRANCH  17  18
HETATM   18  C   UNL N   1      -4.272   9.076  70.005  0.00  0.00     0.048 C 
BRANCH  18  19
HETATM   19  C   UNL N   1      -4.560  10.356  69.240  0.00  0.00    -0.055 A 
HETATM   20  C   UNL N   1      -4.612  11.548  69.984  0.00  0.00     0.010 A 
HETATM   21  C   UNL N   1      -4.877  12.768  69.364  0.00  0.00     0.040 A 
HETATM   22  C   UNL N   1      -5.069  12.831  67.985  0.00  0.00     0.098 A 
HETATM   23  C   UNL N   1      -5.007  11.657  67.220  0.00  0.00     0.099 A 
HETATM   24  C   UNL N   1      -4.772  10.417  67.851  0.00  0.00     0.046 A 
BRANCH  22  25
HETATM   25  O   UNL N   1      -5.305  14.029  67.407  0.00  0.00    -0.358 OA
HETATM   26  H   UNL N   1      -5.220  14.170  66.453  0.00  0.00     0.218 HD
ENDBRANCH  22  25
BRANCH  23  27
HETATM   27  O   UNL N   1      -5.163  11.735  65.883  0.00  0.00    -0.358 OA
HETATM   28  H   UNL N   1      -4.938  11.007  65.296  0.00  0.00     0.218 HD
ENDBRANCH  23  27
ENDBRANCH  18  19
ENDBRANCH  17  18
ENDBRANCH  15  17
ENDBRANCH  14  15
ENDBRANCH   9  14
BRANCH  10  29
HETATM   29  O   UNL N   1     -10.384   6.981  69.703  0.00  0.00    -0.390 OA
HETATM   30  H   UNL N   1     -10.468   7.661  68.985  0.00  0.00     0.210 HD
ENDBRANCH  10  29
BRANCH  11  31
HETATM   31  O   UNL N   1     -12.407   7.330  71.672  0.00  0.00    -0.390 OA
HETATM   32  H   UNL N   1     -12.594   6.868  70.816  0.00  0.00     0.210 HD
ENDBRANCH  11  31
BRANCH  12  33
HETATM   33  C   UNL N   1     -13.176  10.132  70.938  0.00  0.00     0.198 C 
BRANCH  33  34
HETATM   34  O   UNL N   1     -13.145  10.338  72.326  0.00  0.00    -0.398 OA
HETATM   35  H   UNL N   1     -13.748  11.100  72.527  0.00  0.00     0.209 HD
ENDBRANCH  33  34
ENDBRANCH  12  33
ENDBRANCH   7   8
ENDBRANCH   1   7
BRANCH   2  36
HETATM   36  O   UNL N   1      -7.894   9.061  67.208  0.00  0.00    -0.390 OA
HETATM   37  H   UNL N   1      -8.341   8.270  66.807  0.00  0.00     0.210 HD
ENDBRANCH   2  36
BRANCH   6  38
HETATM   38  O   UNL N   1      -8.825  13.755  68.512  0.00  0.00    -0.311 OA
BRANCH  38  39
HETATM   39  C   UNL N   1      -9.130  15.089  68.311  0.00  0.00     0.157 A 
HETATM   40  C   UNL N   1      -8.415  15.901  67.392  0.00  0.00     0.223 A 
HETATM   41  C   UNL N   1      -8.720  17.294  67.272  0.00  0.00     0.084 A 
HETATM   42  O   UNL N   1      -7.531  15.408  66.734  0.00  0.00    -0.284 OA
HETATM   43  C   UNL N   1      -9.722  17.806  68.121  0.00  0.00     0.096 A 
HETATM   44  C   UNL N   1      -8.075  18.209  66.366  0.00  0.00     0.085 A 
HETATM   45  O   UNL N   1     -10.362  17.019  68.962  0.00  0.00    -0.306 OA
HETATM   46  C   UNL N   1     -10.076  19.159  68.094  0.00  0.00     0.075 A 
HETATM   47  C   UNL N   1     -10.147  15.716  69.088  0.00  0.00     0.124 A 
HETATM   48  C   UNL N   1      -9.445  20.037  67.224  0.00  0.00     0.071 A 
HETATM   49  C   UNL N   1      -8.453  19.563  66.366  0.00  0.00     0.074 A 
BRANCH  47  50
HETATM   50  C   UNL N   1     -11.080  15.016  70.013  0.00  0.00     0.004 A 
HETATM   51  C   UNL N   1     -11.911  13.960  69.599  0.00  0.00     0.017 A 
HETATM   52  C   UNL N   1     -12.852  13.417  70.483  0.00  0.00     0.040 A 
HETATM   53  C   UNL N   1     -12.972  13.906  71.789  0.00  0.00     0.098 A 
HETATM   54  C   UNL N   1     -12.140  14.952  72.218  0.00  0.00     0.099 A 
HETATM   55  C   UNL N   1     -11.213  15.508  71.328  0.00  0.00     0.053 A 
BRANCH  53  56
HETATM   56  O   UNL N   1     -13.896  13.371  72.615  0.00  0.00    -0.358 OA
HETATM   57  H   UNL N   1     -14.391  13.905  73.253  0.00  0.00     0.218 HD
ENDBRANCH  53  56
BRANCH  54  58
HETATM   58  O   UNL N   1     -12.244  15.430  73.478  0.00  0.00    -0.358 OA
HETATM   59  H   UNL N   1     -13.102  15.550  73.910  0.00  0.00     0.218 HD
ENDBRANCH  54  58
ENDBRANCH  47  50
BRANCH  48  60
HETATM   60  O   UNL N   1      -9.804  21.339  67.219  0.00  0.00    -0.361 OA
HETATM   61  H   UNL N   1     -10.390  21.706  66.542  0.00  0.00     0.217 HD
ENDBRANCH  48  60
BRANCH  44  62
HETATM   62  O   UNL N   1      -7.112  17.850  65.487  0.00  0.00    -0.360 OA
HETATM   63  H   UNL N   1      -6.209  18.175  65.464  0.00  0.00     0.217 HD
ENDBRANCH  44  62
ENDBRANCH  38  39
ENDBRANCH   6  38
BRANCH   3  64
HETATM   64  O   UNL N   1      -7.777  10.896  65.120  0.00  0.00    -0.390 OA
HETATM   65  H   UNL N   1      -7.035  10.558  65.673  0.00  0.00     0.210 HD
ENDBRANCH   3  64
BRANCH   4  66
HETATM   66  C   UNL N   1     -11.414  11.423  66.144  0.00  0.00     0.213 C 
BRANCH  66  67
HETATM   67  O   UNL N   1     -12.223  12.541  66.237  0.00  0.00    -0.318 OA
BRANCH  67  68
HETATM   68  C   UNL N   1     -12.306  13.536  65.320  0.00  0.00     0.268 C 
HETATM   69  O   UNL N   1     -12.623  13.297  64.164  0.00  0.00    -0.265 OA
BRANCH  68  70
HETATM   70  C   UNL N   1     -11.987  14.946  65.739  0.00  0.00     0.220 C 
BRANCH  70  71
HETATM   71  C   UNL N   1     -11.016  15.639  64.811  0.00  0.00     0.148 C 
HETATM   72  O   UNL N   1     -11.273  16.738  64.342  0.00  0.00    -0.650 OA
BRANCH  71  73
HETATM   73  O   UNL N   1      -9.849  15.042  64.489  0.00  0.00    -0.776 OA
HETATM   74  H   UNL N   1      -9.014  15.531  64.501  0.00  0.00     0.167 HD
ENDBRANCH  71  73
ENDBRANCH  70  71
ENDBRANCH  68  70
ENDBRANCH  67  68
ENDBRANCH  66  67
ENDBRANCH   4  66
TORSDOF 28
ENDMDL
MODEL 6
REMARK VINA RESULT:      -8.0      1.795      2.421
REMARK  28 active torsions:
REMARK  status: ('A' for Active; 'I' for Inactive)
REMARK    1  A    between atoms: O_1  and  C_2 
REMARK    2  A    between atoms: O_1  and  C_40 
REMARK    3  A    between atoms: C_3  and  O_4 
REMARK    4  A    between atoms: C_5  and  O_6 
REMARK    5  A    between atoms: C_7  and  C_32 
REMARK    6  A    between atoms: C_9  and  O_10 
REMARK    7  A    between atoms: O_10  and  C_11 
REMARK    8  A    between atoms: C_12  and  C_24 
REMARK    9  A    between atoms: C_18  and  O_19 
REMARK   10  A    between atoms: C_21  and  O_22 
REMARK   11  A    between atoms: C_26  and  O_27 
REMARK   12  A    between atoms: C_28  and  O_29 
REMARK   13  A    between atoms: C_32  and  O_33 
REMARK   14  A    between atoms: O_33  and  C_34 
REMARK   15  A    between atoms: C_34  and  C_36 
REMARK   16  A    between atoms: C_36  and  C_37 
REMARK   17  A    between atoms: C_37  and  O_39 
REMARK   18  A    between atoms: C_42  and  C_61 
REMARK   19  A    between atoms: C_43  and  O_44 
REMARK   20  A    between atoms: C_45  and  O_46 
REMARK   21  A    between atoms: C_47  and  O_48 
REMARK   22  A    between atoms: O_48  and  C_49 
REMARK   23  A    between atoms: C_49  and  C_51 
REMARK   24  A    between atoms: C_51  and  C_52 
REMARK   25  A    between atoms: C_52  and  C_53 
REMARK   26  A    between atoms: C_55  and  O_56 
REMARK   27  A    between atoms: C_57  and  O_58 
REMARK   28  A    between atoms: C_61  and  O_62 
ROOT
HETATM    1  C   UNL N   1      -9.658  10.545  67.105  0.00  0.00     0.211 C 
HETATM    2  C   UNL N   1      -8.454   9.579  66.829  0.00  0.00     0.183 C 
HETATM    3  C   UNL N   1      -8.800   8.101  67.044  0.00  0.00     0.180 C 
HETATM    4  C   UNL N   1      -9.446   7.919  68.423  0.00  0.00     0.180 C 
HETATM    5  O   UNL N   1     -10.666   8.661  68.479  0.00  0.00    -0.348 OA
HETATM    6  C   UNL N   1     -10.466  10.072  68.391  0.00  0.00     0.298 C 
ENDROOT
BRANCH   1   7
HETATM    7  O   UNL N   1      -9.157  11.859  67.371  0.00  0.00    -0.346 OA
BRANCH   7   8
HETATM    8  C   UNL N   1      -9.892  12.963  66.846  0.00  0.00     0.293 C 
HETATM    9  C   UNL N   1      -8.911  14.165  66.734  0.00  0.00     0.218 C 
HETATM   10  C   UNL N   1      -9.633  15.396  66.152  0.00  0.00     0.184 C 
HETATM   11  C   UNL N   1     -10.268  14.984  64.803  0.00  0.00     0.180 C 
HETATM   12  C   UNL N   1     -11.158  13.730  65.017  0.00  0.00     0.179 C 
HETATM   13  O   UNL N   1     -10.355  12.681  65.535  0.00  0.00    -0.348 OA
BRANCH   9  14
HETATM   14  O   UNL N   1      -8.305  14.424  67.961  0.00  0.00    -0.308 OA
BRANCH  14  15
HETATM   15  C   UNL N   1      -7.174  15.186  68.030  0.00  0.00     0.259 C 
HETATM   16  O   UNL N   1      -6.202  14.895  67.343  0.00  0.00    -0.265 OA
BRANCH  15  17
HETATM   17  C   UNL N   1      -7.030  16.360  68.955  0.00  0.00     0.116 C 
BRANCH  17  18
HETATM   18  C   UNL N   1      -5.656  16.787  69.498  0.00  0.00     0.048 C 
BRANCH  18  19
HETATM   19  C   UNL N   1      -5.357  18.239  69.832  0.00  0.00    -0.055 A 
HETATM   20  C   UNL N   1      -5.276  18.579  71.194  0.00  0.00     0.010 A 
HETATM   21  C   UNL N   1      -5.012  19.889  71.591  0.00  0.00     0.040 A 
HETATM   22  C   UNL N   1      -4.795  20.883  70.640  0.00  0.00     0.098 A 
HETATM   23  C   UNL N   1      -4.855  20.565  69.274  0.00  0.00     0.099 A 
HETATM   24  C   UNL N   1      -5.156  19.246  68.872  0.00  0.00     0.046 A 
BRANCH  22  25
HETATM   25  O   UNL N   1      -4.522  22.140  71.051  0.00  0.00    -0.358 OA
HETATM   26  H   UNL N   1      -4.103  22.795  70.475  0.00  0.00     0.218 HD
ENDBRANCH  22  25
BRANCH  23  27
HETATM   27  O   UNL N   1      -4.613  21.529  68.364  0.00  0.00    -0.358 OA
HETATM   28  H   UNL N   1      -4.709  22.464  68.567  0.00  0.00     0.218 HD
ENDBRANCH  23  27
ENDBRANCH  18  19
ENDBRANCH  17  18
ENDBRANCH  15  17
ENDBRANCH  14  15
ENDBRANCH   9  14
BRANCH  10  29
HETATM   29  O   UNL N   1     -10.630  15.843  67.035  0.00  0.00    -0.390 OA
HETATM   30  H   UNL N   1     -11.502  15.625  66.614  0.00  0.00     0.210 HD
ENDBRANCH  10  29
BRANCH  11  31
HETATM   31  O   UNL N   1     -10.961  16.059  64.217  0.00  0.00    -0.390 OA
HETATM   32  H   UNL N   1     -10.352  16.841  64.197  0.00  0.00     0.210 HD
ENDBRANCH  11  31
BRANCH  12  33
HETATM   33  C   UNL N   1     -11.795  13.225  63.712  0.00  0.00     0.198 C 
BRANCH  33  34
HETATM   34  O   UNL N   1     -12.622  14.204  63.138  0.00  0.00    -0.398 OA
HETATM   35  H   UNL N   1     -13.079  14.678  63.880  0.00  0.00     0.209 HD
ENDBRANCH  33  34
ENDBRANCH  12  33
ENDBRANCH   7   8
ENDBRANCH   1   7
BRANCH   2  36
HETATM   36  O   UNL N   1      -7.908   9.715  65.542  0.00  0.00    -0.390 OA
HETATM   37  H   UNL N   1      -7.628   8.815  65.231  0.00  0.00     0.210 HD
ENDBRANCH   2  36
BRANCH   6  38
HETATM   38  O   UNL N   1     -11.682  10.745  68.593  0.00  0.00    -0.311 OA
BRANCH  38  39
HETATM   39  C   UNL N   1     -12.089  11.595  69.605  0.00  0.00     0.157 A 
HETATM   40  C   UNL N   1     -12.170  13.002  69.427  0.00  0.00     0.223 A 
HETATM   41  C   UNL N   1     -12.525  13.847  70.526  0.00  0.00     0.084 A 
HETATM   42  O   UNL N   1     -11.910  13.475  68.347  0.00  0.00    -0.284 OA
HETATM   43  C   UNL N   1     -12.752  13.222  71.769  0.00  0.00     0.096 A 
HETATM   44  C   UNL N   1     -12.655  15.280  70.460  0.00  0.00     0.085 A 
HETATM   45  O   UNL N   1     -12.665  11.913  71.892  0.00  0.00    -0.306 OA
HETATM   46  C   UNL N   1     -13.083  13.965  72.906  0.00  0.00     0.075 A 
HETATM   47  C   UNL N   1     -12.377  11.079  70.901  0.00  0.00     0.124 A 
HETATM   48  C   UNL N   1     -13.198  15.346  72.839  0.00  0.00     0.071 A 
HETATM   49  C   UNL N   1     -12.987  15.997  71.623  0.00  0.00     0.074 A 
BRANCH  47  50
HETATM   50  C   UNL N   1     -12.461   9.635  71.256  0.00  0.00     0.004 A 
HETATM   51  C   UNL N   1     -13.644   8.887  71.121  0.00  0.00     0.017 A 
HETATM   52  C   UNL N   1     -13.696   7.565  71.579  0.00  0.00     0.040 A 
HETATM   53  C   UNL N   1     -12.575   6.966  72.165  0.00  0.00     0.098 A 
HETATM   54  C   UNL N   1     -11.385   7.699  72.296  0.00  0.00     0.099 A 
HETATM   55  C   UNL N   1     -11.338   9.027  71.855  0.00  0.00     0.053 A 
BRANCH  53  56
HETATM   56  O   UNL N   1     -12.659   5.694  72.609  0.00  0.00    -0.358 OA
HETATM   57  H   UNL N   1     -12.480   5.454  73.530  0.00  0.00     0.218 HD
ENDBRANCH  53  56
BRANCH  54  58
HETATM   58  O   UNL N   1     -10.295   7.130  72.856  0.00  0.00    -0.358 OA
HETATM   59  H   UNL N   1     -10.136   6.176  72.812  0.00  0.00     0.218 HD
ENDBRANCH  54  58
ENDBRANCH  47  50
BRANCH  48  60
HETATM   60  O   UNL N   1     -13.517  16.041  73.952  0.00  0.00    -0.361 OA
HETATM   61  H   UNL N   1     -13.496  17.009  73.976  0.00  0.00     0.217 HD
ENDBRANCH  48  60
BRANCH  44  62
HETATM   62  O   UNL N   1     -12.484  16.004  69.332  0.00  0.00    -0.360 OA
HETATM   63  H   UNL N   1     -12.246  15.664  68.465  0.00  0.00     0.217 HD
ENDBRANCH  44  62
ENDBRANCH  38  39
ENDBRANCH   6  38
BRANCH   3  64
HETATM   64  O   UNL N   1      -9.628   7.584  66.031  0.00  0.00    -0.390 OA
HETATM   65  H   UNL N   1      -9.464   6.615  65.947  0.00  0.00     0.210 HD
ENDBRANCH   3  64
BRANCH   4  66
HETATM   66  C   UNL N   1      -8.469   8.215  69.609  0.00  0.00     0.213 C 
BRANCH  66  67
HETATM   67  O   UNL N   1      -8.469   7.205  70.554  0.00  0.00    -0.318 OA
BRANCH  67  68
HETATM   68  C   UNL N   1      -7.683   6.102  70.532  0.00  0.00     0.268 C 
HETATM   69  O   UNL N   1      -6.472   6.193  70.673  0.00  0.00    -0.265 OA
BRANCH  68  70
HETATM   70  C   UNL N   1      -8.318   4.754  70.314  0.00  0.00     0.220 C 
BRANCH  70  71
HETATM   71  C   UNL N   1      -9.789   4.724  70.662  0.00  0.00     0.148 C 
HETATM   72  O   UNL N   1     -10.169   4.300  71.743  0.00  0.00    -0.650 OA
BRANCH  71  73
HETATM   73  O   UNL N   1     -10.701   5.166  69.770  0.00  0.00    -0.776 OA
HETATM   74  H   UNL N   1     -11.080   4.575  69.105  0.00  0.00     0.167 HD
ENDBRANCH  71  73
ENDBRANCH  70  71
ENDBRANCH  68  70
ENDBRANCH  67  68
ENDBRANCH  66  67
ENDBRANCH   4  66
TORSDOF 28
ENDMDL
MODEL 7
REMARK VINA RESULT:      -8.0      2.179      8.531
REMARK  28 active torsions:
REMARK  status: ('A' for Active; 'I' for Inactive)
REMARK    1  A    between atoms: O_1  and  C_2 
REMARK    2  A    between atoms: O_1  and  C_40 
REMARK    3  A    between atoms: C_3  and  O_4 
REMARK    4  A    between atoms: C_5  and  O_6 
REMARK    5  A    between atoms: C_7  and  C_32 
REMARK    6  A    between atoms: C_9  and  O_10 
REMARK    7  A    between atoms: O_10  and  C_11 
REMARK    8  A    between atoms: C_12  and  C_24 
REMARK    9  A    between atoms: C_18  and  O_19 
REMARK   10  A    between atoms: C_21  and  O_22 
REMARK   11  A    between atoms: C_26  and  O_27 
REMARK   12  A    between atoms: C_28  and  O_29 
REMARK   13  A    between atoms: C_32  and  O_33 
REMARK   14  A    between atoms: O_33  and  C_34 
REMARK   15  A    between atoms: C_34  and  C_36 
REMARK   16  A    between atoms: C_36  and  C_37 
REMARK   17  A    between atoms: C_37  and  O_39 
REMARK   18  A    between atoms: C_42  and  C_61 
REMARK   19  A    between atoms: C_43  and  O_44 
REMARK   20  A    between atoms: C_45  and  O_46 
REMARK   21  A    between atoms: C_47  and  O_48 
REMARK   22  A    between atoms: O_48  and  C_49 
REMARK   23  A    between atoms: C_49  and  C_51 
REMARK   24  A    between atoms: C_51  and  C_52 
REMARK   25  A    between atoms: C_52  and  C_53 
REMARK   26  A    between atoms: C_55  and  O_56 
REMARK   27  A    between atoms: C_57  and  O_58 
REMARK   28  A    between atoms: C_61  and  O_62 
ROOT
HETATM    1  C   UNL N   1      -9.804  13.216  66.878  0.00  0.00     0.211 C 
HETATM    2  C   UNL N   1     -11.181  12.822  67.515  0.00  0.00     0.183 C 
HETATM    3  C   UNL N   1     -12.165  13.994  67.607  0.00  0.00     0.180 C 
HETATM    4  C   UNL N   1     -11.481  15.188  68.283  0.00  0.00     0.180 C 
HETATM    5  O   UNL N   1     -10.374  15.616  67.487  0.00  0.00    -0.348 OA
HETATM    6  C   UNL N   1      -9.334  14.640  67.408  0.00  0.00     0.298 C 
ENDROOT
BRANCH   1   7
HETATM    7  O   UNL N   1      -8.813  12.262  67.270  0.00  0.00    -0.346 OA
BRANCH   7   8
HETATM    8  C   UNL N   1      -8.392  11.309  66.295  0.00  0.00     0.293 C 
HETATM    9  C   UNL N   1      -8.459   9.903  66.957  0.00  0.00     0.218 C 
HETATM   10  C   UNL N   1      -8.035   8.815  65.952  0.00  0.00     0.184 C 
HETATM   11  C   UNL N   1      -8.925   8.954  64.694  0.00  0.00     0.180 C 
HETATM   12  C   UNL N   1      -8.845  10.412  64.168  0.00  0.00     0.179 C 
HETATM   13  O   UNL N   1      -9.282  11.292  65.192  0.00  0.00    -0.348 OA
BRANCH   9  14
HETATM   14  O   UNL N   1      -7.712   9.874  68.132  0.00  0.00    -0.308 OA
BRANCH  14  15
HETATM   15  C   UNL N   1      -8.270   9.433  69.298  0.00  0.00     0.259 C 
HETATM   16  O   UNL N   1      -7.926   9.931  70.363  0.00  0.00    -0.265 OA
BRANCH  15  17
HETATM   17  C   UNL N   1      -9.268   8.313  69.359  0.00  0.00     0.116 C 
BRANCH  17  18
HETATM   18  C   UNL N   1      -9.809   7.796  70.702  0.00  0.00     0.048 C 
BRANCH  18  19
HETATM   19  C   UNL N   1     -11.234   8.084  71.142  0.00  0.00    -0.055 A 
HETATM   20  C   UNL N   1     -12.118   6.993  71.207  0.00  0.00     0.010 A 
HETATM   21  C   UNL N   1     -13.446   7.167  71.595  0.00  0.00     0.040 A 
HETATM   22  C   UNL N   1     -13.915   8.430  71.952  0.00  0.00     0.098 A 
HETATM   23  C   UNL N   1     -13.048   9.532  71.910  0.00  0.00     0.099 A 
HETATM   24  C   UNL N   1     -11.713   9.361  71.485  0.00  0.00     0.046 A 
BRANCH  22  25
HETATM   25  O   UNL N   1     -15.201   8.568  72.342  0.00  0.00    -0.358 OA
HETATM   26  H   UNL N   1     -15.734   9.340  72.104  0.00  0.00     0.218 HD
ENDBRANCH  22  25
BRANCH  23  27
HETATM   27  O   UNL N   1     -13.505  10.742  72.288  0.00  0.00    -0.358 OA
HETATM   28  H   UNL N   1     -13.846  10.910  73.172  0.00  0.00     0.218 HD
ENDBRANCH  23  27
ENDBRANCH  18  19
ENDBRANCH  17  18
ENDBRANCH  15  17
ENDBRANCH  14  15
ENDBRANCH   9  14
BRANCH  10  29
HETATM   29  O   UNL N   1      -6.684   8.969  65.602  0.00  0.00    -0.390 OA
HETATM   30  H   UNL N   1      -6.274   9.554  66.292  0.00  0.00     0.210 HD
ENDBRANCH  10  29
BRANCH  11  31
HETATM   31  O   UNL N   1      -8.583   7.997  63.721  0.00  0.00    -0.390 OA
HETATM   32  H   UNL N   1      -8.600   8.441  62.835  0.00  0.00     0.210 HD
ENDBRANCH  11  31
BRANCH  12  33
HETATM   33  C   UNL N   1      -9.740  10.649  62.939  0.00  0.00     0.198 C 
BRANCH  33  34
HETATM   34  O   UNL N   1     -10.509  11.814  63.089  0.00  0.00    -0.398 OA
HETATM   35  H   UNL N   1     -10.144  12.492  62.464  0.00  0.00     0.209 HD
ENDBRANCH  33  34
ENDBRANCH  12  33
ENDBRANCH   7   8
ENDBRANCH   1   7
BRANCH   2  36
HETATM   36  O   UNL N   1     -11.825  11.765  66.852  0.00  0.00    -0.390 OA
HETATM   37  H   UNL N   1     -12.557  12.148  66.300  0.00  0.00     0.210 HD
ENDBRANCH   2  36
BRANCH   6  38
HETATM   38  O   UNL N   1      -8.223  15.173  66.735  0.00  0.00    -0.311 OA
BRANCH  38  39
HETATM   39  C   UNL N   1      -7.408  16.247  67.043  0.00  0.00     0.157 A 
HETATM   40  C   UNL N   1      -7.597  17.532  66.468  0.00  0.00     0.223 A 
HETATM   41  C   UNL N   1      -6.682  18.593  66.761  0.00  0.00     0.084 A 
HETATM   42  O   UNL N   1      -8.520  17.709  65.710  0.00  0.00    -0.284 OA
HETATM   43  C   UNL N   1      -5.594  18.288  67.604  0.00  0.00     0.096 A 
HETATM   44  C   UNL N   1      -6.781  19.936  66.251  0.00  0.00     0.085 A 
HETATM   45  O   UNL N   1      -5.455  17.082  68.117  0.00  0.00    -0.306 OA
HETATM   46  C   UNL N   1      -4.636  19.253  67.932  0.00  0.00     0.075 A 
HETATM   47  C   UNL N   1      -6.291  16.073  67.910  0.00  0.00     0.124 A 
HETATM   48  C   UNL N   1      -4.732  20.543  67.431  0.00  0.00     0.071 A 
HETATM   49  C   UNL N   1      -5.800  20.881  66.598  0.00  0.00     0.074 A 
BRANCH  47  50
HETATM   50  C   UNL N   1      -5.993  14.845  68.697  0.00  0.00     0.004 A 
HETATM   51  C   UNL N   1      -5.704  13.607  68.094  0.00  0.00     0.017 A 
HETATM   52  C   UNL N   1      -5.546  12.460  68.882  0.00  0.00     0.040 A 
HETATM   53  C   UNL N   1      -5.661  12.529  70.275  0.00  0.00     0.098 A 
HETATM   54  C   UNL N   1      -5.939  13.760  70.890  0.00  0.00     0.099 A 
HETATM   55  C   UNL N   1      -6.115  14.902  70.101  0.00  0.00     0.053 A 
BRANCH  53  56
HETATM   56  O   UNL N   1      -5.516  11.404  71.008  0.00  0.00    -0.358 OA
HETATM   57  H   UNL N   1      -6.153  10.676  70.970  0.00  0.00     0.218 HD
ENDBRANCH  53  56
BRANCH  54  58
HETATM   58  O   UNL N   1      -6.048  13.839  72.234  0.00  0.00    -0.358 OA
HETATM   59  H   UNL N   1      -5.601  13.212  72.822  0.00  0.00     0.218 HD
ENDBRANCH  54  58
ENDBRANCH  47  50
BRANCH  48  60
HETATM   60  O   UNL N   1      -3.793  21.455  67.760  0.00  0.00    -0.361 OA
HETATM   61  H   UNL N   1      -2.859  21.220  67.851  0.00  0.00     0.217 HD
ENDBRANCH  48  60
BRANCH  44  62
HETATM   62  O   UNL N   1      -7.780  20.369  65.449  0.00  0.00    -0.360 OA
HETATM   63  H   UNL N   1      -7.736  21.096  64.822  0.00  0.00     0.217 HD
ENDBRANCH  44  62
ENDBRANCH  38  39
ENDBRANCH   6  38
BRANCH   3  64
HETATM   64  O   UNL N   1     -12.692  14.361  66.354  0.00  0.00    -0.390 OA
HETATM   65  H   UNL N   1     -11.949  14.597  65.752  0.00  0.00     0.210 HD
ENDBRANCH   3  64
BRANCH   4  66
HETATM   66  C   UNL N   1     -11.121  14.928  69.784  0.00  0.00     0.213 C 
BRANCH  66  67
HETATM   67  O   UNL N   1     -12.014  15.533  70.650  0.00  0.00    -0.318 OA
BRANCH  67  68
HETATM   68  C   UNL N   1     -12.715  14.909  71.627  0.00  0.00     0.268 C 
HETATM   69  O   UNL N   1     -12.811  13.690  71.647  0.00  0.00    -0.265 OA
BRANCH  68  70
HETATM   70  C   UNL N   1     -13.392  15.737  72.686  0.00  0.00     0.220 C 
BRANCH  70  71
HETATM   71  C   UNL N   1     -12.634  15.769  73.994  0.00  0.00     0.148 C 
HETATM   72  O   UNL N   1     -12.502  16.813  74.616  0.00  0.00    -0.650 OA
BRANCH  71  73
HETATM   73  O   UNL N   1     -12.090  14.636  74.485  0.00  0.00    -0.776 OA
HETATM   74  H   UNL N   1     -11.136  14.557  74.626  0.00  0.00     0.167 HD
ENDBRANCH  71  73
ENDBRANCH  70  71
ENDBRANCH  68  70
ENDBRANCH  67  68
ENDBRANCH  66  67
ENDBRANCH   4  66
TORSDOF 28
ENDMDL
MODEL 8
REMARK VINA RESULT:      -8.0      2.266      6.362
REMARK  28 active torsions:
REMARK  status: ('A' for Active; 'I' for Inactive)
REMARK    1  A    between atoms: O_1  and  C_2 
REMARK    2  A    between atoms: O_1  and  C_40 
REMARK    3  A    between atoms: C_3  and  O_4 
REMARK    4  A    between atoms: C_5  and  O_6 
REMARK    5  A    between atoms: C_7  and  C_32 
REMARK    6  A    between atoms: C_9  and  O_10 
REMARK    7  A    between atoms: O_10  and  C_11 
REMARK    8  A    between atoms: C_12  and  C_24 
REMARK    9  A    between atoms: C_18  and  O_19 
REMARK   10  A    between atoms: C_21  and  O_22 
REMARK   11  A    between atoms: C_26  and  O_27 
REMARK   12  A    between atoms: C_28  and  O_29 
REMARK   13  A    between atoms: C_32  and  O_33 
REMARK   14  A    between atoms: O_33  and  C_34 
REMARK   15  A    between atoms: C_34  and  C_36 
REMARK   16  A    between atoms: C_36  and  C_37 
REMARK   17  A    between atoms: C_37  and  O_39 
REMARK   18  A    between atoms: C_42  and  C_61 
REMARK   19  A    between atoms: C_43  and  O_44 
REMARK   20  A    between atoms: C_45  and  O_46 
REMARK   21  A    between atoms: C_47  and  O_48 
REMARK   22  A    between atoms: O_48  and  C_49 
REMARK   23  A    between atoms: C_49  and  C_51 
REMARK   24  A    between atoms: C_51  and  C_52 
REMARK   25  A    between atoms: C_52  and  C_53 
REMARK   26  A    between atoms: C_55  and  O_56 
REMARK   27  A    between atoms: C_57  and  O_58 
REMARK   28  A    between atoms: C_61  and  O_62 
ROOT
HETATM    1  C   UNL N   1     -11.609  13.692  66.563  0.00  0.00     0.211 C 
HETATM    2  C   UNL N   1     -11.074  14.087  65.143  0.00  0.00     0.183 C 
HETATM    3  C   UNL N   1     -11.427  13.066  64.056  0.00  0.00     0.180 C 
HETATM    4  C   UNL N   1     -11.011  11.662  64.513  0.00  0.00     0.180 C 
HETATM    5  O   UNL N   1     -11.741  11.310  65.690  0.00  0.00    -0.348 OA
HETATM    6  C   UNL N   1     -11.421  12.133  66.812  0.00  0.00     0.298 C 
ENDROOT
BRANCH   1   7
HETATM    7  O   UNL N   1     -10.851  14.382  67.561  0.00  0.00    -0.346 OA
BRANCH   7   8
HETATM    8  C   UNL N   1      -9.436  14.451  67.383  0.00  0.00     0.293 C 
HETATM    9  C   UNL N   1      -9.000  15.914  67.681  0.00  0.00     0.218 C 
HETATM   10  C   UNL N   1      -7.475  16.063  67.527  0.00  0.00     0.184 C 
HETATM   11  C   UNL N   1      -6.799  15.014  68.442  0.00  0.00     0.180 C 
HETATM   12  C   UNL N   1      -7.366  13.607  68.115  0.00  0.00     0.179 C 
HETATM   13  O   UNL N   1      -8.771  13.621  68.320  0.00  0.00    -0.348 OA
BRANCH   9  14
HETATM   14  O   UNL N   1      -9.713  16.813  66.889  0.00  0.00    -0.308 OA
BRANCH  14  15
HETATM   15  C   UNL N   1     -10.308  17.908  67.447  0.00  0.00     0.259 C 
HETATM   16  O   UNL N   1     -11.083  17.768  68.385  0.00  0.00    -0.265 OA
BRANCH  15  17
HETATM   17  C   UNL N   1     -10.102  19.305  66.935  0.00  0.00     0.116 C 
BRANCH  17  18
HETATM   18  C   UNL N   1      -8.757  19.747  66.335  0.00  0.00     0.048 C 
BRANCH  18  19
HETATM   19  C   UNL N   1      -7.580  20.113  67.222  0.00  0.00    -0.055 A 
HETATM   20  C   UNL N   1      -6.593  20.946  66.666  0.00  0.00     0.010 A 
HETATM   21  C   UNL N   1      -5.476  21.327  67.407  0.00  0.00     0.040 A 
HETATM   22  C   UNL N   1      -5.330  20.908  68.728  0.00  0.00     0.098 A 
HETATM   23  C   UNL N   1      -6.309  20.089  69.310  0.00  0.00     0.099 A 
HETATM   24  C   UNL N   1      -7.423  19.676  68.550  0.00  0.00     0.046 A 
BRANCH  22  25
HETATM   25  O   UNL N   1      -4.247  21.307  69.429  0.00  0.00    -0.358 OA
HETATM   26  H   UNL N   1      -4.162  22.202  69.787  0.00  0.00     0.218 HD
ENDBRANCH  22  25
BRANCH  23  27
HETATM   27  O   UNL N   1      -6.173  19.717  70.598  0.00  0.00    -0.358 OA
HETATM   28  H   UNL N   1      -5.344  19.380  70.951  0.00  0.00     0.218 HD
ENDBRANCH  23  27
ENDBRANCH  18  19
ENDBRANCH  17  18
ENDBRANCH  15  17
ENDBRANCH  14  15
ENDBRANCH   9  14
BRANCH  10  29
HETATM   29  O   UNL N   1      -7.092  15.851  66.192  0.00  0.00    -0.390 OA
HETATM   30  H   UNL N   1      -6.191  16.253  66.085  0.00  0.00     0.210 HD
ENDBRANCH  10  29
BRANCH  11  31
HETATM   31  O   UNL N   1      -5.397  15.080  68.342  0.00  0.00    -0.390 OA
HETATM   32  H   UNL N   1      -5.169  15.404  67.434  0.00  0.00     0.210 HD
ENDBRANCH  11  31
BRANCH  12  33
HETATM   33  C   UNL N   1      -6.778  12.506  69.015  0.00  0.00     0.198 C 
BRANCH  33  34
HETATM   34  O   UNL N   1      -6.392  13.022  70.262  0.00  0.00    -0.398 OA
HETATM   35  H   UNL N   1      -5.960  12.286  70.767  0.00  0.00     0.209 HD
ENDBRANCH  33  34
ENDBRANCH  12  33
ENDBRANCH   7   8
ENDBRANCH   1   7
BRANCH   2  36
HETATM   36  O   UNL N   1     -11.508  15.350  64.710  0.00  0.00    -0.390 OA
HETATM   37  H   UNL N   1     -11.041  16.039  65.252  0.00  0.00     0.210 HD
ENDBRANCH   2  36
BRANCH   6  38
HETATM   38  O   UNL N   1     -12.062  11.647  67.964  0.00  0.00    -0.311 OA
BRANCH  38  39
HETATM   39  C   UNL N   1     -11.617  10.792  68.956  0.00  0.00     0.157 A 
HETATM   40  C   UNL N   1     -10.945   9.576  68.664  0.00  0.00     0.223 A 
HETATM   41  C   UNL N   1     -10.569   8.689  69.722  0.00  0.00     0.084 A 
HETATM   42  O   UNL N   1     -10.720   9.288  67.513  0.00  0.00    -0.284 OA
HETATM   43  C   UNL N   1     -10.924   9.068  71.033  0.00  0.00     0.096 A 
HETATM   44  C   UNL N   1      -9.872   7.441  69.549  0.00  0.00     0.085 A 
HETATM   45  O   UNL N   1     -11.548  10.206  71.262  0.00  0.00    -0.306 OA
HETATM   46  C   UNL N   1     -10.619   8.258  72.131  0.00  0.00     0.075 A 
HETATM   47  C   UNL N   1     -11.887  11.081  70.324  0.00  0.00     0.124 A 
HETATM   48  C   UNL N   1      -9.955   7.052  71.958  0.00  0.00     0.071 A 
HETATM   49  C   UNL N   1      -9.583   6.649  70.674  0.00  0.00     0.074 A 
BRANCH  47  50
HETATM   50  C   UNL N   1     -12.472  12.351  70.839  0.00  0.00     0.004 A 
HETATM   51  C   UNL N   1     -13.349  12.393  71.937  0.00  0.00     0.017 A 
HETATM   52  C   UNL N   1     -13.959  13.599  72.305  0.00  0.00     0.040 A 
HETATM   53  C   UNL N   1     -13.697  14.777  71.596  0.00  0.00     0.098 A 
HETATM   54  C   UNL N   1     -12.815  14.750  70.504  0.00  0.00     0.099 A 
HETATM   55  C   UNL N   1     -12.221  13.541  70.125  0.00  0.00     0.053 A 
BRANCH  53  56
HETATM   56  O   UNL N   1     -14.310  15.923  71.965  0.00  0.00    -0.358 OA
HETATM   57  H   UNL N   1     -14.832  15.992  72.777  0.00  0.00     0.218 HD
ENDBRANCH  53  56
BRANCH  54  58
HETATM   58  O   UNL N   1     -12.552  15.883  69.815  0.00  0.00    -0.358 OA
HETATM   59  H   UNL N   1     -12.192  16.672  70.245  0.00  0.00     0.218 HD
ENDBRANCH  54  58
ENDBRANCH  47  50
BRANCH  48  60
HETATM   60  O   UNL N   1      -9.674   6.287  73.034  0.00  0.00    -0.361 OA
HETATM   61  H   UNL N   1     -10.126   5.447  73.198  0.00  0.00     0.217 HD
ENDBRANCH  48  60
BRANCH  44  62
HETATM   62  O   UNL N   1      -9.458   6.966  68.353  0.00  0.00    -0.360 OA
HETATM   63  H   UNL N   1      -8.627   7.168  67.915  0.00  0.00     0.217 HD
ENDBRANCH  44  62
ENDBRANCH  38  39
ENDBRANCH   6  38
BRANCH   3  64
HETATM   64  O   UNL N   1     -12.789  13.095  63.703  0.00  0.00    -0.390 OA
HETATM   65  H   UNL N   1     -12.900  12.668  62.822  0.00  0.00     0.210 HD
ENDBRANCH   3  64
BRANCH   4  66
HETATM   66  C   UNL N   1      -9.462  11.489  64.652  0.00  0.00     0.213 C 
BRANCH  66  67
HETATM   67  O   UNL N   1      -9.081  10.159  64.662  0.00  0.00    -0.318 OA
BRANCH  67  68
HETATM   68  C   UNL N   1      -7.992   9.644  64.043  0.00  0.00     0.268 C 
HETATM   69  O   UNL N   1      -6.865   9.967  64.388  0.00  0.00    -0.265 OA
BRANCH  68  70
HETATM   70  C   UNL N   1      -8.186   8.674  62.907  0.00  0.00     0.220 C 
BRANCH  70  71
HETATM   71  C   UNL N   1      -8.773   9.314  61.670  0.00  0.00     0.148 C 
HETATM   72  O   UNL N   1      -8.104   9.450  60.657  0.00  0.00    -0.650 OA
BRANCH  71  73
HETATM   73  O   UNL N   1     -10.052   9.746  61.678  0.00  0.00    -0.776 OA
HETATM   74  H   UNL N   1     -10.631   9.584  62.436  0.00  0.00     0.167 HD
ENDBRANCH  71  73
ENDBRANCH  70  71
ENDBRANCH  68  70
ENDBRANCH  67  68
ENDBRANCH  66  67
ENDBRANCH   4  66
TORSDOF 28
ENDMDL
MODEL 9
REMARK VINA RESULT:      -8.0      2.432      8.388
REMARK  28 active torsions:
REMARK  status: ('A' for Active; 'I' for Inactive)
REMARK    1  A    between atoms: O_1  and  C_2 
REMARK    2  A    between atoms: O_1  and  C_40 
REMARK    3  A    between atoms: C_3  and  O_4 
REMARK    4  A    between atoms: C_5  and  O_6 
REMARK    5  A    between atoms: C_7  and  C_32 
REMARK    6  A    between atoms: C_9  and  O_10 
REMARK    7  A    between atoms: O_10  and  C_11 
REMARK    8  A    between atoms: C_12  and  C_24 
REMARK    9  A    between atoms: C_18  and  O_19 
REMARK   10  A    between atoms: C_21  and  O_22 
REMARK   11  A    between atoms: C_26  and  O_27 
REMARK   12  A    between atoms: C_28  and  O_29 
REMARK   13  A    between atoms: C_32  and  O_33 
REMARK   14  A    between atoms: O_33  and  C_34 
REMARK   15  A    between atoms: C_34  and  C_36 
REMARK   16  A    between atoms: C_36  and  C_37 
REMARK   17  A    between atoms: C_37  and  O_39 
REMARK   18  A    between atoms: C_42  and  C_61 
REMARK   19  A    between atoms: C_43  and  O_44 
REMARK   20  A    between atoms: C_45  and  O_46 
REMARK   21  A    between atoms: C_47  and  O_48 
REMARK   22  A    between atoms: O_48  and  C_49 
REMARK   23  A    between atoms: C_49  and  C_51 
REMARK   24  A    between atoms: C_51  and  C_52 
REMARK   25  A    between atoms: C_52  and  C_53 
REMARK   26  A    between atoms: C_55  and  O_56 
REMARK   27  A    between atoms: C_57  and  O_58 
REMARK   28  A    between atoms: C_61  and  O_62 
ROOT
HETATM    1  C   UNL N   1     -10.149  14.317  67.824  0.00  0.00     0.211 C 
HETATM    2  C   UNL N   1     -11.670  14.309  68.205  0.00  0.00     0.183 C 
HETATM    3  C   UNL N   1     -12.125  15.588  68.918  0.00  0.00     0.180 C 
HETATM    4  C   UNL N   1     -11.186  15.883  70.094  0.00  0.00     0.180 C 
HETATM    5  O   UNL N   1      -9.864  16.109  69.603  0.00  0.00    -0.348 OA
HETATM    6  C   UNL N   1      -9.286  14.950  69.001  0.00  0.00     0.298 C 
ENDROOT
BRANCH   1   7
HETATM    7  O   UNL N   1      -9.703  12.971  67.639  0.00  0.00    -0.346 OA
BRANCH   7   8
HETATM    8  C   UNL N   1      -9.533  12.512  66.299  0.00  0.00     0.293 C 
HETATM    9  C   UNL N   1      -9.227  10.988  66.363  0.00  0.00     0.218 C 
HETATM   10  C   UNL N   1      -9.050  10.414  64.944  0.00  0.00     0.184 C 
HETATM   11  C   UNL N   1     -10.317  10.761  64.127  0.00  0.00     0.180 C 
HETATM   12  C   UNL N   1     -10.571  12.291  64.199  0.00  0.00     0.179 C 
HETATM   13  O   UNL N   1     -10.733  12.664  65.559  0.00  0.00    -0.348 OA
BRANCH   9  14
HETATM   14  O   UNL N   1      -8.133  10.738  67.188  0.00  0.00    -0.308 OA
BRANCH  14  15
HETATM   15  C   UNL N   1      -8.154   9.700  68.074  0.00  0.00     0.259 C 
HETATM   16  O   UNL N   1      -7.458   8.713  67.872  0.00  0.00    -0.265 OA
BRANCH  15  17
HETATM   17  C   UNL N   1      -9.039   9.673  69.287  0.00  0.00     0.116 C 
BRANCH  17  18
HETATM   18  C   UNL N   1     -10.047   8.536  69.518  0.00  0.00     0.048 C 
BRANCH  18  19
HETATM   19  C   UNL N   1     -11.230   8.709  70.455  0.00  0.00    -0.055 A 
HETATM   20  C   UNL N   1     -11.824   7.538  70.959  0.00  0.00     0.010 A 
HETATM   21  C   UNL N   1     -12.919   7.604  71.820  0.00  0.00     0.040 A 
HETATM   22  C   UNL N   1     -13.429   8.837  72.219  0.00  0.00     0.098 A 
HETATM   23  C   UNL N   1     -12.843  10.020  71.742  0.00  0.00     0.099 A 
HETATM   24  C   UNL N   1     -11.757   9.954  70.844  0.00  0.00     0.046 A 
BRANCH  22  25
HETATM   25  O   UNL N   1     -14.478   8.873  73.069  0.00  0.00    -0.358 OA
HETATM   26  H   UNL N   1     -14.954   9.690  73.271  0.00  0.00     0.218 HD
ENDBRANCH  22  25
BRANCH  23  27
HETATM   27  O   UNL N   1     -13.325  11.207  72.160  0.00  0.00    -0.358 OA
HETATM   28  H   UNL N   1     -13.991  11.694  71.667  0.00  0.00     0.218 HD
ENDBRANCH  23  27
ENDBRANCH  18  19
ENDBRANCH  17  18
ENDBRANCH  15  17
ENDBRANCH  14  15
ENDBRANCH   9  14
BRANCH  10  29
HETATM   29  O   UNL N   1      -7.916  10.970  64.328  0.00  0.00    -0.390 OA
HETATM   30  H   UNL N   1      -8.243  11.525  63.574  0.00  0.00     0.210 HD
ENDBRANCH  10  29
BRANCH  11  31
HETATM   31  O   UNL N   1     -10.220  10.280  62.809  0.00  0.00    -0.390 OA
HETATM   32  H   UNL N   1      -9.696  10.936  62.281  0.00  0.00     0.210 HD
ENDBRANCH  11  31
BRANCH  12  33
HETATM   33  C   UNL N   1     -11.844  12.717  63.448  0.00  0.00     0.198 C 
BRANCH  33  34
HETATM   34  O   UNL N   1     -12.569  11.600  63.004  0.00  0.00    -0.398 OA
HETATM   35  H   UNL N   1     -12.546  11.606  62.012  0.00  0.00     0.209 HD
ENDBRANCH  33  34
ENDBRANCH  12  33
ENDBRANCH   7   8
ENDBRANCH   1   7
BRANCH   2  36
HETATM   36  O   UNL N   1     -12.523  14.096  67.110  0.00  0.00    -0.390 OA
HETATM   37  H   UNL N   1     -12.056  14.407  66.291  0.00  0.00     0.210 HD
ENDBRANCH   2  36
BRANCH   6  38
HETATM   38  O   UNL N   1      -7.944  15.198  68.669  0.00  0.00    -0.311 OA
BRANCH  38  39
HETATM   39  C   UNL N   1      -7.122  16.270  68.963  0.00  0.00     0.157 A 
HETATM   40  C   UNL N   1      -7.297  17.547  68.366  0.00  0.00     0.223 A 
HETATM   41  C   UNL N   1      -6.376  18.605  68.646  0.00  0.00     0.084 A 
HETATM   42  O   UNL N   1      -8.216  17.719  67.602  0.00  0.00    -0.284 OA
HETATM   43  C   UNL N   1      -5.294  18.305  69.499  0.00  0.00     0.096 A 
HETATM   44  C   UNL N   1      -6.462  19.941  68.115  0.00  0.00     0.085 A 
HETATM   45  O   UNL N   1      -5.166  17.106  70.031  0.00  0.00    -0.306 OA
HETATM   46  C   UNL N   1      -4.329  19.266  69.815  0.00  0.00     0.075 A 
HETATM   47  C   UNL N   1      -6.010  16.101  69.837  0.00  0.00     0.124 A 
HETATM   48  C   UNL N   1      -4.412  20.549  69.293  0.00  0.00     0.071 A 
HETATM   49  C   UNL N   1      -5.474  20.883  68.450  0.00  0.00     0.074 A 
BRANCH  47  50
HETATM   50  C   UNL N   1      -5.725  14.882  70.644  0.00  0.00     0.004 A 
HETATM   51  C   UNL N   1      -5.190  14.940  71.944  0.00  0.00     0.017 A 
HETATM   52  C   UNL N   1      -4.834  13.761  72.611  0.00  0.00     0.040 A 
HETATM   53  C   UNL N   1      -5.014  12.514  72.003  0.00  0.00     0.098 A 
HETATM   54  C   UNL N   1      -5.556  12.442  70.711  0.00  0.00     0.099 A 
HETATM   55  C   UNL N   1      -5.895  13.621  70.037  0.00  0.00     0.053 A 
BRANCH  53  56
HETATM   56  O   UNL N   1      -4.649  11.395  72.666  0.00  0.00    -0.358 OA
HETATM   57  H   UNL N   1      -3.733  11.222  72.925  0.00  0.00     0.218 HD
ENDBRANCH  53  56
BRANCH  54  58
HETATM   58  O   UNL N   1      -5.739  11.242  70.116  0.00  0.00    -0.358 OA
HETATM   59  H   UNL N   1      -6.519  10.697  70.293  0.00  0.00     0.218 HD
ENDBRANCH  54  58
ENDBRANCH  47  50
BRANCH  48  60
HETATM   60  O   UNL N   1      -3.467  21.459  69.611  0.00  0.00    -0.361 OA
HETATM   61  H   UNL N   1      -3.692  22.366  69.864  0.00  0.00     0.217 HD
ENDBRANCH  48  60
BRANCH  44  62
HETATM   62  O   UNL N   1      -7.454  20.368  67.301  0.00  0.00    -0.360 OA
HETATM   63  H   UNL N   1      -8.268  19.901  67.098  0.00  0.00     0.217 HD
ENDBRANCH  44  62
ENDBRANCH  38  39
ENDBRANCH   6  38
BRANCH   3  64
HETATM   64  O   UNL N   1     -12.205  16.694  68.051  0.00  0.00    -0.390 OA
HETATM   65  H   UNL N   1     -11.655  16.516  67.253  0.00  0.00     0.210 HD
ENDBRANCH   3  64
BRANCH   4  66
HETATM   66  C   UNL N   1     -11.265  14.813  71.234  0.00  0.00     0.213 C 
BRANCH  66  67
HETATM   67  O   UNL N   1     -11.323  15.388  72.490  0.00  0.00    -0.318 OA
BRANCH  67  68
HETATM   68  C   UNL N   1     -12.376  15.327  73.340  0.00  0.00     0.268 C 
HETATM   69  O   UNL N   1     -12.260  14.820  74.446  0.00  0.00    -0.265 OA
BRANCH  68  70
HETATM   70  C   UNL N   1     -13.706  15.880  72.900  0.00  0.00     0.220 C 
BRANCH  70  71
HETATM   71  C   UNL N   1     -14.495  14.922  72.038  0.00  0.00     0.148 C 
HETATM   72  O   UNL N   1     -14.534  13.729  72.300  0.00  0.00    -0.650 OA
BRANCH  71  73
HETATM   73  O   UNL N   1     -15.166  15.381  70.960  0.00  0.00    -0.776 OA
HETATM   74  H   UNL N   1     -15.101  14.939  70.102  0.00  0.00     0.167 HD
ENDBRANCH  71  73
ENDBRANCH  70  71
ENDBRANCH  68  70
ENDBRANCH  67  68
ENDBRANCH  66  67
ENDBRANCH   4  66
TORSDOF 28
ENDMDL
