# Supplementary material for: Structure-based computational screening of 470 natural quercetin derivatives for identification of SARS-CoV-2 Mpro inhibitor
Source: PeerJ. 2023 Mar 14;11:e14915. doi: 10.7717/peerj.14915 (PMC10022500; doi:10.7717/peerj.14915)
Supplement: Supplemental Information 1 [file peerj-11-14915-s001.zip › Screening 470 Quercetin Derivates as Anticovid/Ligands/PDB/35.pdb]

COMPND    ./result-ligand_26ea65fc7f_1.pdb 
AUTHOR    GENERATED BY OPEN BABEL 2.4.1
HETATM    1  O   UNL     1       6.202  -6.184   4.895  1.00  0.00           O  
HETATM    2  C   UNL     1       6.214  -5.546   6.175  1.00  0.00           C  
HETATM    3  H   UNL     1       5.400  -6.012   6.747  1.00  0.00           H  
HETATM    4  C   UNL     1       7.544  -5.856   6.898  1.00  0.00           C  
HETATM    5  H   UNL     1       7.615  -6.937   7.062  1.00  0.00           H  
HETATM    6  O   UNL     1       7.635  -5.211   8.172  1.00  0.00           O  
HETATM    7  C   UNL     1       8.752  -5.436   6.050  1.00  0.00           C  
HETATM    8  H   UNL     1       9.681  -5.768   6.524  1.00  0.00           H  
HETATM    9  O   UNL     1       8.878  -4.006   6.001  1.00  0.00           O  
HETATM   10  C   UNL     1       8.649  -6.026   4.635  1.00  0.00           C  
HETATM   11  H   UNL     1       8.806  -7.107   4.706  1.00  0.00           H  
HETATM   12  O   UNL     1       9.702  -5.527   3.790  1.00  0.00           O  
HETATM   13  C   UNL     1       7.255  -5.777   4.010  1.00  0.00           C  
HETATM   14  H   UNL     1       7.189  -4.714   3.768  1.00  0.00           H  
HETATM   15  O   UNL     1       7.194  -6.551   2.790  1.00  0.00           O  
HETATM   16  C   UNL     1       5.983  -6.561   2.111  1.00  0.00           C  
HETATM   17  C   UNL     1       5.598  -7.572   1.293  1.00  0.00           C  
HETATM   18  O   UNL     1       4.341  -7.629   0.656  1.00  0.00           O  
HETATM   19  C   UNL     1       3.397  -6.665   0.947  1.00  0.00           C  
HETATM   20  C   UNL     1       3.715  -5.561   1.721  1.00  0.00           C  
HETATM   21  C   UNL     1       5.080  -5.393   2.180  1.00  0.00           C  
HETATM   22  O   UNL     1       5.435  -4.279   2.555  1.00  0.00           O  
HETATM   23  C   UNL     1       2.764  -4.590   2.014  1.00  0.00           C  
HETATM   24  O   UNL     1       3.014  -3.493   2.800  1.00  0.00           O  
HETATM   25  C   UNL     1       1.482  -4.696   1.510  1.00  0.00           C  
HETATM   26  C   UNL     1       1.120  -5.788   0.715  1.00  0.00           C  
HETATM   27  O   UNL     1      -0.142  -5.969   0.184  1.00  0.00           O  
HETATM   28  C   UNL     1      -1.106  -4.917   0.414  1.00  0.00           C  
HETATM   29  H   UNL     1      -0.965  -4.519   1.421  1.00  0.00           H  
HETATM   30  O   UNL     1      -2.467  -5.423   0.446  1.00  0.00           O  
HETATM   31  C   UNL     1      -3.373  -4.393   0.897  1.00  0.00           C  
HETATM   32  H   UNL     1      -2.992  -3.979   1.841  1.00  0.00           H  
HETATM   33  C   UNL     1      -3.424  -3.248  -0.137  1.00  0.00           C  
HETATM   34  H   UNL     1      -4.111  -2.451   0.167  1.00  0.00           H  
HETATM   35  O   UNL     1      -3.865  -3.712  -1.422  1.00  0.00           O  
HETATM   36  C   UNL     1      -1.999  -2.675  -0.282  1.00  0.00           C  
HETATM   37  H   UNL     1      -1.704  -2.245   0.682  1.00  0.00           H  
HETATM   38  O   UNL     1      -1.943  -1.592  -1.215  1.00  0.00           O  
HETATM   39  C   UNL     1      -0.992  -3.788  -0.650  1.00  0.00           C  
HETATM   40  H   UNL     1       0.022  -3.377  -0.685  1.00  0.00           H  
HETATM   41  O   UNL     1      -1.244  -4.302  -1.970  1.00  0.00           O  
HETATM   42  C   UNL     1      -4.755  -4.987   1.195  1.00  0.00           C  
HETATM   43  O   UNL     1      -5.670  -3.958   1.628  1.00  0.00           O  
HETATM   44  C   UNL     1      -5.588  -3.634   2.946  1.00  0.00           C  
HETATM   45  O   UNL     1      -4.827  -4.145   3.751  1.00  0.00           O  
HETATM   46  C   UNL     1      -6.531  -2.546   3.302  1.00  0.00           C  
HETATM   47  C   UNL     1      -6.972  -1.610   2.359  1.00  0.00           C  
HETATM   48  C   UNL     1      -7.813  -0.567   2.755  1.00  0.00           C  
HETATM   49  C   UNL     1      -8.220  -0.460   4.086  1.00  0.00           C  
HETATM   50  C   UNL     1      -7.786  -1.392   5.027  1.00  0.00           C  
HETATM   51  C   UNL     1      -6.937  -2.430   4.639  1.00  0.00           C  
HETATM   52  C   UNL     1       2.090  -6.777   0.434  1.00  0.00           C  
HETATM   53  C   UNL     1       6.502  -8.716   0.950  1.00  0.00           C  
HETATM   54  C   UNL     1       7.900  -8.540   0.847  1.00  0.00           C  
HETATM   55  C   UNL     1       8.730  -9.592   0.473  1.00  0.00           C  
HETATM   56  O   UNL     1      10.088  -9.445   0.386  1.00  0.00           O  
HETATM   57  C   UNL     1       8.196 -10.832   0.166  1.00  0.00           C  
HETATM   58  O   UNL     1       9.008 -11.849  -0.240  1.00  0.00           O  
HETATM   59  C   UNL     1       6.827 -11.040   0.253  1.00  0.00           C  
HETATM   60  C   UNL     1       5.983  -9.988   0.644  1.00  0.00           C  
HETATM   61  C   UNL     1       5.925  -4.035   6.146  1.00  0.00           C  
HETATM   62  O   UNL     1       4.626  -3.703   5.654  1.00  0.00           O  
HETATM   63  C   UNL     1       4.367  -2.285   5.730  1.00  0.00           C  
HETATM   64  H   UNL     1       3.361  -2.167   5.311  1.00  0.00           H  
HETATM   65  O   UNL     1       5.278  -1.543   4.911  1.00  0.00           O  
HETATM   66  C   UNL     1       5.015  -0.133   4.889  1.00  0.00           C  
HETATM   67  H   UNL     1       4.018   0.035   4.464  1.00  0.00           H  
HETATM   68  C   UNL     1       5.101   0.465   6.306  1.00  0.00           C  
HETATM   69  H   UNL     1       6.124   0.342   6.686  1.00  0.00           H  
HETATM   70  O   UNL     1       4.801   1.861   6.293  1.00  0.00           O  
HETATM   71  C   UNL     1       4.135  -0.261   7.253  1.00  0.00           C  
HETATM   72  H   UNL     1       4.288   0.096   8.278  1.00  0.00           H  
HETATM   73  O   UNL     1       2.772   0.082   6.943  1.00  0.00           O  
HETATM   74  C   UNL     1       4.381  -1.767   7.194  1.00  0.00           C  
HETATM   75  H   UNL     1       5.375  -1.913   7.630  1.00  0.00           H  
HETATM   76  O   UNL     1       3.461  -2.475   8.027  1.00  0.00           O  
HETATM   77  C   UNL     1       6.020   0.535   3.953  1.00  0.00           C  
HETATM   78  H   UNL     1       6.918  -5.565   8.732  1.00  0.00           H  
HETATM   79  H   UNL     1       8.761  -3.698   6.924  1.00  0.00           H  
HETATM   80  H   UNL     1      10.246  -4.921   4.327  1.00  0.00           H  
HETATM   81  H   UNL     1       3.975  -3.504   3.029  1.00  0.00           H  
HETATM   82  H   UNL     1       0.813  -3.887   1.770  1.00  0.00           H  
HETATM   83  H   UNL     1      -4.760  -4.085  -1.331  1.00  0.00           H  
HETATM   84  H   UNL     1      -2.850  -1.342  -1.459  1.00  0.00           H  
HETATM   85  H   UNL     1      -2.214  -4.412  -2.049  1.00  0.00           H  
HETATM   86  H   UNL     1      -4.681  -5.791   1.938  1.00  0.00           H  
HETATM   87  H   UNL     1      -5.181  -5.454   0.301  1.00  0.00           H  
HETATM   88  H   UNL     1      -6.654  -1.668   1.322  1.00  0.00           H  
HETATM   89  H   UNL     1      -8.147   0.170   2.029  1.00  0.00           H  
HETATM   90  H   UNL     1      -8.872   0.356   4.391  1.00  0.00           H  
HETATM   91  H   UNL     1      -8.104  -1.306   6.065  1.00  0.00           H  
HETATM   92  H   UNL     1      -6.593  -3.147   5.382  1.00  0.00           H  
HETATM   93  H   UNL     1       1.823  -7.628  -0.191  1.00  0.00           H  
HETATM   94  H   UNL     1       8.350  -7.572   1.040  1.00  0.00           H  
HETATM   95  H   UNL     1      10.311  -8.547   0.692  1.00  0.00           H  
HETATM   96  H   UNL     1       9.901 -11.449  -0.266  1.00  0.00           H  
HETATM   97  H   UNL     1       6.412 -12.017   0.005  1.00  0.00           H  
HETATM   98  H   UNL     1       4.913 -10.177   0.697  1.00  0.00           H  
HETATM   99  H   UNL     1       5.999  -3.701   7.181  1.00  0.00           H  
HETATM  100  H   UNL     1       6.651  -3.496   5.540  1.00  0.00           H  
HETATM  101  H   UNL     1       3.849   1.949   6.496  1.00  0.00           H  
HETATM  102  H   UNL     1       2.518  -0.292   6.082  1.00  0.00           H  
HETATM  103  H   UNL     1       2.566  -2.332   7.671  1.00  0.00           H  
HETATM  104  H   UNL     1       5.941   0.117   2.944  1.00  0.00           H  
HETATM  105  H   UNL     1       7.049   0.364   4.288  1.00  0.00           H  
HETATM  106  H   UNL     1       5.850   1.615   3.888  1.00  0.00           H  
CONECT    1   13    2                                                 
CONECT    2    1    4   61    3                                       
CONECT    3    2                                                      
CONECT    4    2    5    6    7                                       
CONECT    5    4                                                      
CONECT    6    4   78                                                 
CONECT    7    4    8    9   10                                       
CONECT    8    7                                                      
CONECT    9    7   79                                                 
CONECT   10    7   11   12   13                                       
CONECT   11   10                                                      
CONECT   12   10   80                                                 
CONECT   13    1   10   15   14                                       
CONECT   14   13                                                      
CONECT   15   16   13                                                 
CONECT   16   15   21   17                                            
CONECT   17   16   18   53                                            
CONECT   18   17   19                                                 
CONECT   19   18   52   20                                            
CONECT   20   19   21   23                                            
CONECT   21   16   20   22                                            
CONECT   22   21                                                      
CONECT   23   20   24   25                                            
CONECT   24   23   81                                                 
CONECT   25   23   26   82                                            
CONECT   26   25   27   52                                            
CONECT   27   26   28                                                 
CONECT   28   39   30   29   27                                       
CONECT   29   28                                                      
CONECT   30   28   31                                                 
CONECT   31   30   32   33   42                                       
CONECT   32   31                                                      
CONECT   33   31   34   35   36                                       
CONECT   34   33                                                      
CONECT   35   33   83                                                 
CONECT   36   33   37   38   39                                       
CONECT   37   36                                                      
CONECT   38   36   84                                                 
CONECT   39   28   36   40   41                                       
CONECT   40   39                                                      
CONECT   41   39   85                                                 
CONECT   42   31   43   86   87                                       
CONECT   43   42   44                                                 
CONECT   44   43   45   46                                            
CONECT   45   44                                                      
CONECT   46   44   51   47                                            
CONECT   47   46   48   88                                            
CONECT   48   47   49   89                                            
CONECT   49   48   50   90                                            
CONECT   50   49   51   91                                            
CONECT   51   46   50   92                                            
CONECT   52   19   26   93                                            
CONECT   53   17   60   54                                            
CONECT   54   53   55   94                                            
CONECT   55   54   56   57                                            
CONECT   56   55   95                                                 
CONECT   57   55   58   59                                            
CONECT   58   57   96                                                 
CONECT   59   57   60   97                                            
CONECT   60   53   59   98                                            
CONECT   61   62    2   99  100                                       
CONECT   62   61   63                                                 
CONECT   63   74   65   64   62                                       
CONECT   64   63                                                      
CONECT   65   63   66                                                 
CONECT   66   65   67   68   77                                       
CONECT   67   66                                                      
CONECT   68   66   71   70   69                                       
CONECT   69   68                                                      
CONECT   70   68  101                                                 
CONECT   71   68   74   73   72                                       
CONECT   72   71                                                      
CONECT   73   71  102                                                 
CONECT   74   63   71   76   75                                       
CONECT   75   74                                                      
CONECT   76   74  103                                                 
CONECT   77   66  104  105  106                                       
CONECT   78    6                                                      
CONECT   79    9                                                      
CONECT   80   12                                                      
CONECT   81   24                                                      
CONECT   82   25                                                      
CONECT   83   35                                                      
CONECT   84   38                                                      
CONECT   85   41                                                      
CONECT   86   42                                                      
CONECT   87   42                                                      
CONECT   88   47                                                      
CONECT   89   48                                                      
CONECT   90   49                                                      
CONECT   91   50                                                      
CONECT   92   51                                                      
CONECT   93   52                                                      
CONECT   94   54                                                      
CONECT   95   56                                                      
CONECT   96   58                                                      
CONECT   97   59                                                      
CONECT   98   60                                                      
CONECT   99   61                                                      
CONECT  100   61                                                      
CONECT  101   70                                                      
CONECT  102   73                                                      
CONECT  103   76                                                      
CONECT  104   77                                                      
CONECT  105   77                                                      
CONECT  106   77                                                      
MASTER        0    0    0    0    0    0    0    0  106    0  106    0
END
