# Supplementary material for: Structure-based computational screening of 470 natural quercetin derivatives for identification of SARS-CoV-2 Mpro inhibitor
Source: PeerJ. 2023 Mar 14;11:e14915. doi: 10.7717/peerj.14915 (PMC10022500; doi:10.7717/peerj.14915)
Supplement: Supplemental Information 1 [file peerj-11-14915-s001.zip › Screening 470 Quercetin Derivates as Anticovid/Ligands/PDB/32.pdb]

COMPND    ./result-ligand_0e5d0fed65_1.pdb 
AUTHOR    GENERATED BY OPEN BABEL 2.4.1
HETATM    1  O   UNL     1      -1.431  -0.300 -16.200  1.00  0.00           O  
HETATM    2  C   UNL     1      -0.437   0.394 -15.402  1.00  0.00           C  
HETATM    3  H   UNL     1      -0.242  -0.200 -14.499  1.00  0.00           H  
HETATM    4  C   UNL     1       0.882   0.654 -16.153  1.00  0.00           C  
HETATM    5  H   UNL     1       1.365  -0.267 -16.458  1.00  0.00           H  
HETATM    6  O   UNL     1       1.914   1.234 -15.345  1.00  0.00           O  
HETATM    7  C   UNL     1       0.583   1.541 -17.371  1.00  0.00           C  
HETATM    8  H   UNL     1      -0.167   1.057 -18.009  1.00  0.00           H  
HETATM    9  O   UNL     1       1.766   1.716 -18.153  1.00  0.00           O  
HETATM   10  C   UNL     1       0.035   2.887 -16.874  1.00  0.00           C  
HETATM   11  H   UNL     1       0.794   3.406 -16.279  1.00  0.00           H  
HETATM   12  O   UNL     1      -1.136   2.712 -16.050  1.00  0.00           O  
HETATM   13  C   UNL     1      -0.981   1.787 -14.949  1.00  0.00           C  
HETATM   14  H   UNL     1      -1.978   1.608 -14.539  1.00  0.00           H  
HETATM   15  O   UNL     1      -0.074   2.275 -13.922  1.00  0.00           O  
HETATM   16  C   UNL     1      -0.390   3.434 -13.236  1.00  0.00           C  
HETATM   17  C   UNL     1       0.554   4.288 -12.765  1.00  0.00           C  
HETATM   18  O   UNL     1       0.241   5.521 -12.182  1.00  0.00           O  
HETATM   19  C   UNL     1      -0.998   6.049 -12.429  1.00  0.00           C  
HETATM   20  C   UNL     1      -2.065   5.242 -12.794  1.00  0.00           C  
HETATM   21  C   UNL     1      -1.803   3.821 -12.997  1.00  0.00           C  
HETATM   22  O   UNL     1      -2.738   3.019 -13.004  1.00  0.00           O  
HETATM   23  C   UNL     1      -3.329   5.785 -13.003  1.00  0.00           C  
HETATM   24  O   UNL     1      -4.420   5.041 -13.357  1.00  0.00           O  
HETATM   25  C   UNL     1      -3.512   7.156 -12.906  1.00  0.00           C  
HETATM   26  C   UNL     1      -2.428   7.991 -12.628  1.00  0.00           C  
HETATM   27  O   UNL     1      -2.470   9.359 -12.652  1.00  0.00           O  
HETATM   28  C   UNL     1      -3.641   9.969 -13.226  1.00  0.00           C  
HETATM   29  H   UNL     1      -4.490   9.747 -12.564  1.00  0.00           H  
HETATM   30  O   UNL     1      -3.933   9.486 -14.556  1.00  0.00           O  
HETATM   31  C   UNL     1      -5.163  10.007 -15.074  1.00  0.00           C  
HETATM   32  H   UNL     1      -5.972   9.766 -14.371  1.00  0.00           H  
HETATM   33  C   UNL     1      -5.057  11.535 -15.231  1.00  0.00           C  
HETATM   34  H   UNL     1      -5.990  11.963 -15.614  1.00  0.00           H  
HETATM   35  O   UNL     1      -4.021  11.904 -16.154  1.00  0.00           O  
HETATM   36  C   UNL     1      -4.725  12.134 -13.847  1.00  0.00           C  
HETATM   37  H   UNL     1      -5.558  11.909 -13.170  1.00  0.00           H  
HETATM   38  O   UNL     1      -4.635  13.560 -13.880  1.00  0.00           O  
HETATM   39  C   UNL     1      -3.441  11.503 -13.265  1.00  0.00           C  
HETATM   40  H   UNL     1      -3.240  11.888 -12.260  1.00  0.00           H  
HETATM   41  O   UNL     1      -2.285  11.845 -14.053  1.00  0.00           O  
HETATM   42  C   UNL     1      -5.468   9.299 -16.388  1.00  0.00           C  
HETATM   43  C   UNL     1      -1.177   7.429 -12.335  1.00  0.00           C  
HETATM   44  C   UNL     1       2.031   4.101 -12.898  1.00  0.00           C  
HETATM   45  C   UNL     1       2.692   2.867 -12.756  1.00  0.00           C  
HETATM   46  C   UNL     1       4.056   2.773 -13.055  1.00  0.00           C  
HETATM   47  O   UNL     1       4.741   1.593 -12.965  1.00  0.00           O  
HETATM   48  C   UNL     1       4.774   3.888 -13.472  1.00  0.00           C  
HETATM   49  O   UNL     1       6.074   3.766 -13.868  1.00  0.00           O  
HETATM   50  C   UNL     1       4.177   5.132 -13.493  1.00  0.00           C  
HETATM   51  C   UNL     1       2.815   5.236 -13.198  1.00  0.00           C  
HETATM   52  C   UNL     1      -0.290   3.830 -18.049  1.00  0.00           C  
HETATM   53  O   UNL     1      -1.288   3.297 -18.917  1.00  0.00           O  
HETATM   54  C   UNL     1      -1.029  -1.608 -16.656  1.00  0.00           C  
HETATM   55  H   UNL     1      -0.743  -2.201 -15.778  1.00  0.00           H  
HETATM   56  O   UNL     1       0.060  -1.447 -17.549  1.00  0.00           O  
HETATM   57  C   UNL     1       0.653  -2.650 -18.005  1.00  0.00           C  
HETATM   58  H   UNL     1       0.953  -3.278 -17.156  1.00  0.00           H  
HETATM   59  C   UNL     1      -0.369  -3.378 -18.876  1.00  0.00           C  
HETATM   60  H   UNL     1      -0.638  -2.715 -19.708  1.00  0.00           H  
HETATM   61  O   UNL     1       0.238  -4.521 -19.472  1.00  0.00           O  
HETATM   62  C   UNL     1      -1.676  -3.632 -18.072  1.00  0.00           C  
HETATM   63  H   UNL     1      -2.463  -4.000 -18.744  1.00  0.00           H  
HETATM   64  O   UNL     1      -1.521  -4.620 -16.999  1.00  0.00           O  
HETATM   65  C   UNL     1      -1.586  -5.911 -17.418  1.00  0.00           C  
HETATM   66  O   UNL     1      -1.524  -6.251 -18.592  1.00  0.00           O  
HETATM   67  C   UNL     1      -1.749  -6.916 -16.338  1.00  0.00           C  
HETATM   68  C   UNL     1      -1.944  -8.249 -16.742  1.00  0.00           C  
HETATM   69  C   UNL     1      -2.197  -9.249 -15.806  1.00  0.00           C  
HETATM   70  C   UNL     1      -2.249  -8.927 -14.454  1.00  0.00           C  
HETATM   71  C   UNL     1      -2.019  -7.612 -14.038  1.00  0.00           C  
HETATM   72  C   UNL     1      -1.765  -6.603 -14.975  1.00  0.00           C  
HETATM   73  C   UNL     1      -2.173  -2.301 -17.438  1.00  0.00           C  
HETATM   74  H   UNL     1      -2.490  -1.628 -18.246  1.00  0.00           H  
HETATM   75  O   UNL     1      -3.328  -2.535 -16.624  1.00  0.00           O  
HETATM   76  C   UNL     1       1.922  -2.275 -18.791  1.00  0.00           C  
HETATM   77  O   UNL     1       2.630  -3.420 -19.247  1.00  0.00           O  
HETATM   78  H   UNL     1       1.538   1.981 -14.844  1.00  0.00           H  
HETATM   79  H   UNL     1       2.512   1.358 -17.637  1.00  0.00           H  
HETATM   80  H   UNL     1      -4.155   4.094 -13.375  1.00  0.00           H  
HETATM   81  H   UNL     1      -4.506   7.543 -13.098  1.00  0.00           H  
HETATM   82  H   UNL     1      -4.210  11.490 -17.015  1.00  0.00           H  
HETATM   83  H   UNL     1      -4.872  13.860 -14.775  1.00  0.00           H  
HETATM   84  H   UNL     1      -2.532  11.693 -14.989  1.00  0.00           H  
HETATM   85  H   UNL     1      -5.630   8.230 -16.211  1.00  0.00           H  
HETATM   86  H   UNL     1      -4.634   9.370 -17.094  1.00  0.00           H  
HETATM   87  H   UNL     1      -6.369   9.708 -16.857  1.00  0.00           H  
HETATM   88  H   UNL     1      -0.336   8.073 -12.087  1.00  0.00           H  
HETATM   89  H   UNL     1       2.147   1.972 -12.469  1.00  0.00           H  
HETATM   90  H   UNL     1       4.449   1.151 -12.149  1.00  0.00           H  
HETATM   91  H   UNL     1       6.222   2.803 -13.949  1.00  0.00           H  
HETATM   92  H   UNL     1       4.753   6.011 -13.763  1.00  0.00           H  
HETATM   93  H   UNL     1       2.366   6.226 -13.238  1.00  0.00           H  
HETATM   94  H   UNL     1      -0.663   4.789 -17.676  1.00  0.00           H  
HETATM   95  H   UNL     1       0.607   4.027 -18.646  1.00  0.00           H  
HETATM   96  H   UNL     1      -2.083   3.160 -18.374  1.00  0.00           H  
HETATM   97  H   UNL     1       0.045  -5.312 -18.934  1.00  0.00           H  
HETATM   98  H   UNL     1      -1.917  -8.513 -17.799  1.00  0.00           H  
HETATM   99  H   UNL     1      -2.365 -10.271 -16.138  1.00  0.00           H  
HETATM  100  H   UNL     1      -2.472  -9.702 -13.725  1.00  0.00           H  
HETATM  101  H   UNL     1      -2.050  -7.378 -12.976  1.00  0.00           H  
HETATM  102  H   UNL     1      -1.592  -5.589 -14.627  1.00  0.00           H  
HETATM  103  H   UNL     1      -3.146  -3.309 -16.065  1.00  0.00           H  
HETATM  104  H   UNL     1       2.598  -1.694 -18.153  1.00  0.00           H  
HETATM  105  H   UNL     1       1.681  -1.635 -19.647  1.00  0.00           H  
HETATM  106  H   UNL     1       1.977  -3.971 -19.731  1.00  0.00           H  
CONECT    1    2   54                                                 
CONECT    2    1    3   13    4                                       
CONECT    3    2                                                      
CONECT    4    2    7    6    5                                       
CONECT    5    4                                                      
CONECT    6    4   78                                                 
CONECT    7    4    8    9   10                                       
CONECT    8    7                                                      
CONECT    9    7   79                                                 
CONECT   10    7   12   52   11                                       
CONECT   11   10                                                      
CONECT   12   10   13                                                 
CONECT   13    2   12   14   15                                       
CONECT   14   13                                                      
CONECT   15   13   16                                                 
CONECT   16   15   21   17                                            
CONECT   17   16   18   44                                            
CONECT   18   17   19                                                 
CONECT   19   18   43   20                                            
CONECT   20   19   21   23                                            
CONECT   21   16   20   22                                            
CONECT   22   21                                                      
CONECT   23   20   24   25                                            
CONECT   24   23   80                                                 
CONECT   25   23   26   81                                            
CONECT   26   25   27   43                                            
CONECT   27   26   28                                                 
CONECT   28   39   30   29   27                                       
CONECT   29   28                                                      
CONECT   30   28   31                                                 
CONECT   31   30   32   33   42                                       
CONECT   32   31                                                      
CONECT   33   31   34   35   36                                       
CONECT   34   33                                                      
CONECT   35   33   82                                                 
CONECT   36   33   37   38   39                                       
CONECT   37   36                                                      
CONECT   38   36   83                                                 
CONECT   39   28   36   40   41                                       
CONECT   40   39                                                      
CONECT   41   39   84                                                 
CONECT   42   31   85   86   87                                       
CONECT   43   19   26   88                                            
CONECT   44   17   51   45                                            
CONECT   45   44   46   89                                            
CONECT   46   45   47   48                                            
CONECT   47   46   90                                                 
CONECT   48   46   49   50                                            
CONECT   49   48   91                                                 
CONECT   50   48   51   92                                            
CONECT   51   44   50   93                                            
CONECT   52   53   10   94   95                                       
CONECT   53   52   96                                                 
CONECT   54   73   56   55    1                                       
CONECT   55   54                                                      
CONECT   56   54   57                                                 
CONECT   57   56   58   76   59                                       
CONECT   58   57                                                      
CONECT   59   57   62   61   60                                       
CONECT   60   59                                                      
CONECT   61   59   97                                                 
CONECT   62   59   73   64   63                                       
CONECT   63   62                                                      
CONECT   64   65   62                                                 
CONECT   65   64   66   67                                            
CONECT   66   65                                                      
CONECT   67   65   72   68                                            
CONECT   68   67   69   98                                            
CONECT   69   68   70   99                                            
CONECT   70   69   71  100                                            
CONECT   71   70   72  101                                            
CONECT   72   67   71  102                                            
CONECT   73   54   62   75   74                                       
CONECT   74   73                                                      
CONECT   75   73  103                                                 
CONECT   76   57   77  104  105                                       
CONECT   77   76  106                                                 
CONECT   78    6                                                      
CONECT   79    9                                                      
CONECT   80   24                                                      
CONECT   81   25                                                      
CONECT   82   35                                                      
CONECT   83   38                                                      
CONECT   84   41                                                      
CONECT   85   42                                                      
CONECT   86   42                                                      
CONECT   87   42                                                      
CONECT   88   43                                                      
CONECT   89   45                                                      
CONECT   90   47                                                      
CONECT   91   49                                                      
CONECT   92   50                                                      
CONECT   93   51                                                      
CONECT   94   52                                                      
CONECT   95   52                                                      
CONECT   96   53                                                      
CONECT   97   61                                                      
CONECT   98   68                                                      
CONECT   99   69                                                      
CONECT  100   70                                                      
CONECT  101   71                                                      
CONECT  102   72                                                      
CONECT  103   75                                                      
CONECT  104   76                                                      
CONECT  105   76                                                      
CONECT  106   77                                                      
MASTER        0    0    0    0    0    0    0    0  106    0  106    0
END
