# Supplementary material for: Structure-based computational screening of 470 natural quercetin derivatives for identification of SARS-CoV-2 Mpro inhibitor
Source: PeerJ. 2023 Mar 14;11:e14915. doi: 10.7717/peerj.14915 (PMC10022500; doi:10.7717/peerj.14915)
Supplement: Supplemental Information 1 [file peerj-11-14915-s001.zip › Screening 470 Quercetin Derivates as Anticovid/Ligands/PDB/18.pdb]

COMPND    mol1_entry_00001_conf_01 
AUTHOR    GENERATED BY OPEN BABEL 2.4.1
HETATM    1  O   UNL     1      -1.616  -1.258   0.425  1.00  0.00           O  
HETATM    2  C   UNL     1      -2.182  -2.604   0.547  1.00  0.00           C  
HETATM    3  H   UNL     1      -1.867  -3.035   1.497  1.00  0.00           H  
HETATM    4  C   UNL     1      -3.733  -2.596   0.473  1.00  0.00           C  
HETATM    5  H   UNL     1      -4.050  -1.998  -0.388  1.00  0.00           H  
HETATM    6  O   UNL     1      -4.293  -1.978   1.645  1.00  0.00           O  
HETATM    7  C   UNL     1      -4.333  -4.008   0.373  1.00  0.00           C  
HETATM    8  H   UNL     1      -5.421  -3.940   0.262  1.00  0.00           H  
HETATM    9  O   UNL     1      -4.088  -4.704   1.619  1.00  0.00           O  
HETATM   10  C   UNL     1      -3.714  -4.764  -0.806  1.00  0.00           C  
HETATM   11  H   UNL     1      -4.091  -5.791  -0.760  1.00  0.00           H  
HETATM   12  O   UNL     1      -2.314  -4.849  -0.578  1.00  0.00           O  
HETATM   13  C   UNL     1      -1.638  -3.576  -0.558  1.00  0.00           C  
HETATM   14  H   UNL     1      -1.726  -3.111  -1.543  1.00  0.00           H  
HETATM   15  C   UNL     1      -0.182  -3.997  -0.379  1.00  0.00           C  
HETATM   16  O   UNL     1      -4.027  -4.147  -2.051  1.00  0.00           O  
HETATM   17  C   UNL     1      -3.531  -4.860  -3.197  1.00  0.00           C  
HETATM   18  H   UNL     1      -2.495  -5.184  -3.033  1.00  0.00           H  
HETATM   19  C   UNL     1      -3.606  -3.987  -4.478  1.00  0.00           C  
HETATM   20  H   UNL     1      -4.644  -3.669  -4.658  1.00  0.00           H  
HETATM   21  O   UNL     1      -3.186  -4.737  -5.650  1.00  0.00           O  
HETATM   22  C   UNL     1      -3.760  -5.976  -5.807  1.00  0.00           C  
HETATM   23  C   UNL     1      -4.347  -6.697  -4.771  1.00  0.00           C  
HETATM   24  C   UNL     1      -4.378  -6.105  -3.434  1.00  0.00           C  
HETATM   25  O   UNL     1      -5.046  -6.676  -2.572  1.00  0.00           O  
HETATM   26  C   UNL     1      -4.882  -7.980  -4.996  1.00  0.00           C  
HETATM   27  O   UNL     1      -5.451  -8.745  -4.011  1.00  0.00           O  
HETATM   28  C   UNL     1      -4.838  -8.557  -6.256  1.00  0.00           C  
HETATM   29  C   UNL     1      -4.251  -7.838  -7.288  1.00  0.00           C  
HETATM   30  O   UNL     1      -4.191  -8.374  -8.545  1.00  0.00           O  
HETATM   31  C   UNL     1      -3.706  -6.566  -7.073  1.00  0.00           C  
HETATM   32  C   UNL     1      -2.789  -2.685  -4.344  1.00  0.00           C  
HETATM   33  C   UNL     1      -1.539  -2.488  -4.970  1.00  0.00           C  
HETATM   34  C   UNL     1      -0.822  -1.303  -4.766  1.00  0.00           C  
HETATM   35  O   UNL     1       0.415  -1.087  -5.334  1.00  0.00           O  
HETATM   36  C   UNL     1      -1.313  -0.288  -3.957  1.00  0.00           C  
HETATM   37  O   UNL     1      -0.590   0.851  -3.744  1.00  0.00           O  
HETATM   38  C   UNL     1      -2.537  -0.444  -3.335  1.00  0.00           C  
HETATM   39  C   UNL     1      -3.263  -1.629  -3.533  1.00  0.00           C  
HETATM   40  C   UNL     1      -1.889  -0.295   1.503  1.00  0.00           C  
HETATM   41  H   UNL     1      -2.969  -0.172   1.595  1.00  0.00           H  
HETATM   42  O   UNL     1      -1.372   1.028   1.141  1.00  0.00           O  
HETATM   43  C   UNL     1      -1.585   2.047   2.159  1.00  0.00           C  
HETATM   44  H   UNL     1      -2.662   2.118   2.363  1.00  0.00           H  
HETATM   45  C   UNL     1      -0.793   1.676   3.416  1.00  0.00           C  
HETATM   46  H   UNL     1       0.272   1.673   3.165  1.00  0.00           H  
HETATM   47  O   UNL     1      -0.977   2.637   4.465  1.00  0.00           O  
HETATM   48  C   UNL     1      -1.161   0.294   3.929  1.00  0.00           C  
HETATM   49  H   UNL     1      -0.415  -0.016   4.669  1.00  0.00           H  
HETATM   50  O   UNL     1      -2.399   0.322   4.671  1.00  0.00           O  
HETATM   51  C   UNL     1      -1.233  -0.774   2.831  1.00  0.00           C  
HETATM   52  H   UNL     1      -0.212  -1.089   2.588  1.00  0.00           H  
HETATM   53  O   UNL     1      -1.907  -1.916   3.399  1.00  0.00           O  
HETATM   54  C   UNL     1      -1.099   3.455   1.711  1.00  0.00           C  
HETATM   55  O   UNL     1      -2.103   4.147   0.971  1.00  0.00           O  
HETATM   56  H   UNL     1      -4.080  -2.594   2.377  1.00  0.00           H  
HETATM   57  H   UNL     1      -3.262  -5.215   1.508  1.00  0.00           H  
HETATM   58  H   UNL     1       0.105  -4.669  -1.203  1.00  0.00           H  
HETATM   59  H   UNL     1      -0.055  -4.597   0.532  1.00  0.00           H  
HETATM   60  H   UNL     1       0.505  -3.153  -0.364  1.00  0.00           H  
HETATM   61  H   UNL     1      -5.468  -8.218  -3.182  1.00  0.00           H  
HETATM   62  H   UNL     1      -5.257  -9.547  -6.406  1.00  0.00           H  
HETATM   63  H   UNL     1      -4.623  -9.247  -8.537  1.00  0.00           H  
HETATM   64  H   UNL     1      -3.250  -6.041  -7.911  1.00  0.00           H  
HETATM   65  H   UNL     1      -1.151  -3.232  -5.664  1.00  0.00           H  
HETATM   66  H   UNL     1       0.765  -1.946  -5.625  1.00  0.00           H  
HETATM   67  H   UNL     1       0.239   0.719  -4.246  1.00  0.00           H  
HETATM   68  H   UNL     1      -2.913   0.342  -2.686  1.00  0.00           H  
HETATM   69  H   UNL     1      -4.216  -1.727  -3.013  1.00  0.00           H  
HETATM   70  H   UNL     1      -1.884   2.541   4.814  1.00  0.00           H  
HETATM   71  H   UNL     1      -3.125   0.599   4.083  1.00  0.00           H  
HETATM   72  H   UNL     1      -2.328  -1.608   4.228  1.00  0.00           H  
HETATM   73  H   UNL     1      -0.182   3.407   1.114  1.00  0.00           H  
HETATM   74  H   UNL     1      -0.892   4.097   2.576  1.00  0.00           H  
HETATM   75  H   UNL     1      -1.903   4.020   0.029  1.00  0.00           H  
CONECT    1    2   40                                                 
CONECT    2    4   13    3    1                                       
CONECT    3    2                                                      
CONECT    4    2    7    6    5                                       
CONECT    5    4                                                      
CONECT    6    4   56                                                 
CONECT    7    4   10    9    8                                       
CONECT    8    7                                                      
CONECT    9    7   57                                                 
CONECT   10    7   11   12   16                                       
CONECT   11   10                                                      
CONECT   12   10   13                                                 
CONECT   13   12   14    2   15                                       
CONECT   14   13                                                      
CONECT   15   13   58   59   60                                       
CONECT   16   10   17                                                 
CONECT   17   16   18   24   19                                       
CONECT   18   17                                                      
CONECT   19   17   20   21   32                                       
CONECT   20   19                                                      
CONECT   21   19   22                                                 
CONECT   22   21   31   23                                            
CONECT   23   22   24   26                                            
CONECT   24   17   23   25                                            
CONECT   25   24                                                      
CONECT   26   23   27   28                                            
CONECT   27   26   61                                                 
CONECT   28   26   29   62                                            
CONECT   29   28   30   31                                            
CONECT   30   29   63                                                 
CONECT   31   22   29   64                                            
CONECT   32   19   39   33                                            
CONECT   33   32   34   65                                            
CONECT   34   33   35   36                                            
CONECT   35   34   66                                                 
CONECT   36   34   37   38                                            
CONECT   37   36   67                                                 
CONECT   38   36   39   68                                            
CONECT   39   32   38   69                                            
CONECT   40   51   42   41    1                                       
CONECT   41   40                                                      
CONECT   42   40   43                                                 
CONECT   43   42   44   54   45                                       
CONECT   44   43                                                      
CONECT   45   43   48   47   46                                       
CONECT   46   45                                                      
CONECT   47   45   70                                                 
CONECT   48   45   51   50   49                                       
CONECT   49   48                                                      
CONECT   50   48   71                                                 
CONECT   51   40   48   53   52                                       
CONECT   52   51                                                      
CONECT   53   51   72                                                 
CONECT   54   43   55   73   74                                       
CONECT   55   54   75                                                 
CONECT   56    6                                                      
CONECT   57    9                                                      
CONECT   58   15                                                      
CONECT   59   15                                                      
CONECT   60   15                                                      
CONECT   61   27                                                      
CONECT   62   28                                                      
CONECT   63   30                                                      
CONECT   64   31                                                      
CONECT   65   33                                                      
CONECT   66   35                                                      
CONECT   67   37                                                      
CONECT   68   38                                                      
CONECT   69   39                                                      
CONECT   70   47                                                      
CONECT   71   50                                                      
CONECT   72   53                                                      
CONECT   73   54                                                      
CONECT   74   54                                                      
CONECT   75   55                                                      
MASTER        0    0    0    0    0    0    0    0   75    0   75    0
END
