# Supplementary material for: Structure-based computational screening of 470 natural quercetin derivatives for identification of SARS-CoV-2 Mpro inhibitor
Source: PeerJ. 2023 Mar 14;11:e14915. doi: 10.7717/peerj.14915 (PMC10022500; doi:10.7717/peerj.14915)
Supplement: Supplemental Information 1 [file peerj-11-14915-s001.zip › Screening 470 Quercetin Derivates as Anticovid/Ligands/PDB/36.pdb]

COMPND    ./result-ligand_3ab8a42edb_1.pdb 
AUTHOR    GENERATED BY OPEN BABEL 2.4.1
HETATM    1  O   UNL     1      -5.701  14.033  -0.352  1.00  0.00           O  
HETATM    2  C   UNL     1      -6.017  15.446  -0.451  1.00  0.00           C  
HETATM    3  H   UNL     1      -6.726  15.694   0.342  1.00  0.00           H  
HETATM    4  C   UNL     1      -4.744  16.305  -0.315  1.00  0.00           C  
HETATM    5  H   UNL     1      -3.900  15.794  -0.790  1.00  0.00           H  
HETATM    6  O   UNL     1      -4.372  16.426   1.079  1.00  0.00           O  
HETATM    7  C   UNL     1      -4.884  17.722  -0.875  1.00  0.00           C  
HETATM    8  H   UNL     1      -3.902  18.206  -0.907  1.00  0.00           H  
HETATM    9  O   UNL     1      -5.680  18.491   0.054  1.00  0.00           O  
HETATM   10  C   UNL     1      -5.560  17.746  -2.248  1.00  0.00           C  
HETATM   11  H   UNL     1      -5.818  18.792  -2.468  1.00  0.00           H  
HETATM   12  O   UNL     1      -6.834  17.076  -2.156  1.00  0.00           O  
HETATM   13  C   UNL     1      -6.769  15.684  -1.796  1.00  0.00           C  
HETATM   14  H   UNL     1      -6.246  15.143  -2.574  1.00  0.00           H  
HETATM   15  O   UNL     1      -8.128  15.170  -1.616  1.00  0.00           O  
HETATM   16  C   UNL     1      -8.850  14.716  -2.716  1.00  0.00           C  
HETATM   17  C   UNL     1     -10.209  14.628  -2.767  1.00  0.00           C  
HETATM   18  O   UNL     1     -10.921  14.114  -3.884  1.00  0.00           O  
HETATM   19  C   UNL     1     -10.257  13.943  -5.082  1.00  0.00           C  
HETATM   20  C   UNL     1      -8.877  14.030  -5.126  1.00  0.00           C  
HETATM   21  C   UNL     1      -8.153  14.118  -3.876  1.00  0.00           C  
HETATM   22  O   UNL     1      -7.012  13.659  -3.845  1.00  0.00           O  
HETATM   23  C   UNL     1      -8.181  13.941  -6.342  1.00  0.00           C  
HETATM   24  O   UNL     1      -6.825  14.051  -6.420  1.00  0.00           O  
HETATM   25  C   UNL     1      -8.888  13.750  -7.518  1.00  0.00           C  
HETATM   26  C   UNL     1     -10.276  13.568  -7.495  1.00  0.00           C  
HETATM   27  O   UNL     1     -10.781  13.309  -8.741  1.00  0.00           O  
HETATM   28  C   UNL     1     -12.179  13.097  -8.945  1.00  0.00           C  
HETATM   29  H   UNL     1     -12.731  13.906  -8.449  1.00  0.00           H  
HETATM   30  O   UNL     1     -12.593  11.833  -8.408  1.00  0.00           O  
HETATM   31  C   UNL     1     -13.995  11.564  -8.580  1.00  0.00           C  
HETATM   32  H   UNL     1     -14.543  12.325  -8.009  1.00  0.00           H  
HETATM   33  C   UNL     1     -14.432  11.612 -10.058  1.00  0.00           C  
HETATM   34  H   UNL     1     -15.517  11.493 -10.148  1.00  0.00           H  
HETATM   35  O   UNL     1     -13.842  10.562 -10.840  1.00  0.00           O  
HETATM   36  C   UNL     1     -14.005  12.964 -10.661  1.00  0.00           C  
HETATM   37  H   UNL     1     -14.540  13.771 -10.146  1.00  0.00           H  
HETATM   38  O   UNL     1     -14.373  13.062 -12.041  1.00  0.00           O  
HETATM   39  C   UNL     1     -12.487  13.171 -10.473  1.00  0.00           C  
HETATM   40  H   UNL     1     -12.178  14.140 -10.881  1.00  0.00           H  
HETATM   41  O   UNL     1     -11.732  12.193 -11.218  1.00  0.00           O  
HETATM   42  C   UNL     1     -14.256  10.188  -7.965  1.00  0.00           C  
HETATM   43  O   UNL     1     -14.048  10.237  -6.556  1.00  0.00           O  
HETATM   44  C   UNL     1     -10.965  13.658  -6.271  1.00  0.00           C  
HETATM   45  C   UNL     1     -11.112  14.974  -1.619  1.00  0.00           C  
HETATM   46  C   UNL     1     -12.308  14.255  -1.425  1.00  0.00           C  
HETATM   47  C   UNL     1     -13.165  14.547  -0.355  1.00  0.00           C  
HETATM   48  O   UNL     1     -14.328  13.861  -0.143  1.00  0.00           O  
HETATM   49  C   UNL     1     -12.847  15.560   0.540  1.00  0.00           C  
HETATM   50  O   UNL     1     -13.682  15.843   1.584  1.00  0.00           O  
HETATM   51  C   UNL     1     -11.683  16.294   0.376  1.00  0.00           C  
HETATM   52  C   UNL     1     -10.834  16.012  -0.703  1.00  0.00           C  
HETATM   53  C   UNL     1      -4.663  17.277  -3.407  1.00  0.00           C  
HETATM   54  O   UNL     1      -4.168  15.963  -3.218  1.00  0.00           O  
HETATM   55  C   UNL     1      -5.081  13.569   0.855  1.00  0.00           C  
HETATM   56  H   UNL     1      -4.142  14.108   1.012  1.00  0.00           H  
HETATM   57  O   UNL     1      -4.718  12.189   0.631  1.00  0.00           O  
HETATM   58  C   UNL     1      -4.123  11.538   1.767  1.00  0.00           C  
HETATM   59  H   UNL     1      -3.245  12.111   2.082  1.00  0.00           H  
HETATM   60  C   UNL     1      -5.154  11.492   2.905  1.00  0.00           C  
HETATM   61  H   UNL     1      -6.052  10.963   2.560  1.00  0.00           H  
HETATM   62  O   UNL     1      -4.669  10.832   4.074  1.00  0.00           O  
HETATM   63  C   UNL     1      -5.542  12.922   3.279  1.00  0.00           C  
HETATM   64  H   UNL     1      -6.315  12.906   4.054  1.00  0.00           H  
HETATM   65  O   UNL     1      -4.422  13.599   3.902  1.00  0.00           O  
HETATM   66  C   UNL     1      -6.041  13.708   2.068  1.00  0.00           C  
HETATM   67  H   UNL     1      -7.023  13.327   1.765  1.00  0.00           H  
HETATM   68  O   UNL     1      -6.232  15.069   2.492  1.00  0.00           O  
HETATM   69  C   UNL     1      -3.634  10.134   1.359  1.00  0.00           C  
HETATM   70  O   UNL     1      -3.042   9.381   2.435  1.00  0.00           O  
HETATM   71  C   UNL     1      -1.844   9.821   2.881  1.00  0.00           C  
HETATM   72  O   UNL     1      -1.206  10.761   2.435  1.00  0.00           O  
HETATM   73  C   UNL     1      -1.428   8.986   4.030  1.00  0.00           C  
HETATM   74  C   UNL     1      -0.187   9.123   4.525  1.00  0.00           C  
HETATM   75  C   UNL     1       0.390   8.335   5.628  1.00  0.00           C  
HETATM   76  C   UNL     1       1.454   8.893   6.361  1.00  0.00           C  
HETATM   77  C   UNL     1       2.113   8.147   7.342  1.00  0.00           C  
HETATM   78  O   UNL     1       3.178   8.565   8.100  1.00  0.00           O  
HETATM   79  C   UNL     1       3.647   9.888   7.867  1.00  0.00           C  
HETATM   80  C   UNL     1       1.690   6.838   7.590  1.00  0.00           C  
HETATM   81  O   UNL     1       2.330   6.072   8.526  1.00  0.00           O  
HETATM   82  C   UNL     1       0.634   6.272   6.889  1.00  0.00           C  
HETATM   83  C   UNL     1      -0.011   7.020   5.903  1.00  0.00           C  
HETATM   84  H   UNL     1      -5.095  16.952   1.484  1.00  0.00           H  
HETATM   85  H   UNL     1      -6.614  18.368  -0.189  1.00  0.00           H  
HETATM   86  H   UNL     1      -6.459  13.908  -5.517  1.00  0.00           H  
HETATM   87  H   UNL     1      -8.344  13.700  -8.458  1.00  0.00           H  
HETATM   88  H   UNL     1     -14.229   9.709 -10.576  1.00  0.00           H  
HETATM   89  H   UNL     1     -15.201  12.573 -12.182  1.00  0.00           H  
HETATM   90  H   UNL     1     -12.346  11.464 -11.446  1.00  0.00           H  
HETATM   91  H   UNL     1     -13.573   9.433  -8.369  1.00  0.00           H  
HETATM   92  H   UNL     1     -15.286   9.866  -8.144  1.00  0.00           H  
HETATM   93  H   UNL     1     -13.088  10.375  -6.439  1.00  0.00           H  
HETATM   94  H   UNL     1     -12.037  13.495  -6.220  1.00  0.00           H  
HETATM   95  H   UNL     1     -12.575  13.446  -2.104  1.00  0.00           H  
HETATM   96  H   UNL     1     -14.411  13.172  -0.821  1.00  0.00           H  
HETATM   97  H   UNL     1     -14.423  15.213   1.488  1.00  0.00           H  
HETATM   98  H   UNL     1     -11.439  17.079   1.088  1.00  0.00           H  
HETATM   99  H   UNL     1      -9.941  16.622  -0.809  1.00  0.00           H  
HETATM  100  H   UNL     1      -3.802  17.955  -3.527  1.00  0.00           H  
HETATM  101  H   UNL     1      -5.229  17.290  -4.343  1.00  0.00           H  
HETATM  102  H   UNL     1      -3.210  16.003  -3.049  1.00  0.00           H  
HETATM  103  H   UNL     1      -4.149  11.487   4.576  1.00  0.00           H  
HETATM  104  H   UNL     1      -3.731  13.789   3.245  1.00  0.00           H  
HETATM  105  H   UNL     1      -5.470  15.287   3.066  1.00  0.00           H  
HETATM  106  H   UNL     1      -2.923  10.199   0.526  1.00  0.00           H  
HETATM  107  H   UNL     1      -4.477   9.545   0.982  1.00  0.00           H  
HETATM  108  H   UNL     1      -2.157   8.291   4.425  1.00  0.00           H  
HETATM  109  H   UNL     1       0.485   9.857   4.082  1.00  0.00           H  
HETATM  110  H   UNL     1       1.759   9.911   6.141  1.00  0.00           H  
HETATM  111  H   UNL     1       4.528  10.046   8.496  1.00  0.00           H  
HETATM  112  H   UNL     1       2.890  10.626   8.157  1.00  0.00           H  
HETATM  113  H   UNL     1       3.956  10.026   6.826  1.00  0.00           H  
HETATM  114  H   UNL     1       3.048   6.640   8.867  1.00  0.00           H  
HETATM  115  H   UNL     1       0.331   5.250   7.095  1.00  0.00           H  
HETATM  116  H   UNL     1      -0.810   6.546   5.338  1.00  0.00           H  
CONECT    1    2   55                                                 
CONECT    2    4   13    3    1                                       
CONECT    3    2                                                      
CONECT    4    2    7    6    5                                       
CONECT    5    4                                                      
CONECT    6    4   84                                                 
CONECT    7    4   10    9    8                                       
CONECT    8    7                                                      
CONECT    9    7   85                                                 
CONECT   10    7   11   12   53                                       
CONECT   11   10                                                      
CONECT   12   10   13                                                 
CONECT   13   12   14    2   15                                       
CONECT   14   13                                                      
CONECT   15   13   16                                                 
CONECT   16   15   21   17                                            
CONECT   17   16   18   45                                            
CONECT   18   17   19                                                 
CONECT   19   18   44   20                                            
CONECT   20   19   21   23                                            
CONECT   21   16   20   22                                            
CONECT   22   21                                                      
CONECT   23   20   24   25                                            
CONECT   24   23   86                                                 
CONECT   25   23   26   87                                            
CONECT   26   25   27   44                                            
CONECT   27   26   28                                                 
CONECT   28   39   30   29   27                                       
CONECT   29   28                                                      
CONECT   30   28   31                                                 
CONECT   31   30   32   42   33                                       
CONECT   32   31                                                      
CONECT   33   31   34   35   36                                       
CONECT   34   33                                                      
CONECT   35   33   88                                                 
CONECT   36   33   37   38   39                                       
CONECT   37   36                                                      
CONECT   38   36   89                                                 
CONECT   39   28   36   40   41                                       
CONECT   40   39                                                      
CONECT   41   39   90                                                 
CONECT   42   31   43   91   92                                       
CONECT   43   42   93                                                 
CONECT   44   19   26   94                                            
CONECT   45   17   52   46                                            
CONECT   46   45   47   95                                            
CONECT   47   46   48   49                                            
CONECT   48   47   96                                                 
CONECT   49   47   50   51                                            
CONECT   50   49   97                                                 
CONECT   51   49   52   98                                            
CONECT   52   45   51   99                                            
CONECT   53   10   54  100  101                                       
CONECT   54   53  102                                                 
CONECT   55   66   57   56    1                                       
CONECT   56   55                                                      
CONECT   57   55   58                                                 
CONECT   58   57   59   69   60                                       
CONECT   59   58                                                      
CONECT   60   58   63   62   61                                       
CONECT   61   60                                                      
CONECT   62   60  103                                                 
CONECT   63   60   66   65   64                                       
CONECT   64   63                                                      
CONECT   65   63  104                                                 
CONECT   66   55   63   68   67                                       
CONECT   67   66                                                      
CONECT   68   66  105                                                 
CONECT   69   58   70  106  107                                       
CONECT   70   69   71                                                 
CONECT   71   70   72   73                                            
CONECT   72   71                                                      
CONECT   73   71   74  108                                            
CONECT   74   73   75  109                                            
CONECT   75   74   83   76                                            
CONECT   76   75   77  110                                            
CONECT   77   76   78   80                                            
CONECT   78   77   79                                                 
CONECT   79   78  111  112  113                                       
CONECT   80   77   81   82                                            
CONECT   81   80  114                                                 
CONECT   82   80   83  115                                            
CONECT   83   75   82  116                                            
CONECT   84    6                                                      
CONECT   85    9                                                      
CONECT   86   24                                                      
CONECT   87   25                                                      
CONECT   88   35                                                      
CONECT   89   38                                                      
CONECT   90   41                                                      
CONECT   91   42                                                      
CONECT   92   42                                                      
CONECT   93   43                                                      
CONECT   94   44                                                      
CONECT   95   46                                                      
CONECT   96   48                                                      
CONECT   97   50                                                      
CONECT   98   51                                                      
CONECT   99   52                                                      
CONECT  100   53                                                      
CONECT  101   53                                                      
CONECT  102   54                                                      
CONECT  103   62                                                      
CONECT  104   65                                                      
CONECT  105   68                                                      
CONECT  106   69                                                      
CONECT  107   69                                                      
CONECT  108   73                                                      
CONECT  109   74                                                      
CONECT  110   76                                                      
CONECT  111   79                                                      
CONECT  112   79                                                      
CONECT  113   79                                                      
CONECT  114   81                                                      
CONECT  115   82                                                      
CONECT  116   83                                                      
MASTER        0    0    0    0    0    0    0    0  116    0  116    0
END
