# Supplementary material for: Structure-based computational screening of 470 natural quercetin derivatives for identification of SARS-CoV-2 Mpro inhibitor
Source: PeerJ. 2023 Mar 14;11:e14915. doi: 10.7717/peerj.14915 (PMC10022500; doi:10.7717/peerj.14915)
Supplement: Supplemental Information 1 [file peerj-11-14915-s001.zip › Screening 470 Quercetin Derivates as Anticovid/Ligands/PDB/6.pdb]

COMPND    mol1_entry_00001_conf_01 
AUTHOR    GENERATED BY OPEN BABEL 2.4.1
HETATM    1  O   UNL     1       4.982  -4.106   6.749  1.00  0.00           O  
HETATM    2  C   UNL     1       6.394  -3.956   6.559  1.00  0.00           C  
HETATM    3  H   UNL     1       6.846  -4.144   7.537  1.00  0.00           H  
HETATM    4  C   UNL     1       6.913  -5.086   5.659  1.00  0.00           C  
HETATM    5  H   UNL     1       6.731  -6.045   6.162  1.00  0.00           H  
HETATM    6  O   UNL     1       8.319  -4.972   5.428  1.00  0.00           O  
HETATM    7  C   UNL     1       6.171  -5.126   4.321  1.00  0.00           C  
HETATM    8  H   UNL     1       6.464  -6.018   3.757  1.00  0.00           H  
HETATM    9  O   UNL     1       6.578  -4.025   3.498  1.00  0.00           O  
HETATM   10  C   UNL     1       4.647  -5.129   4.541  1.00  0.00           C  
HETATM   11  H   UNL     1       4.366  -6.103   4.959  1.00  0.00           H  
HETATM   12  O   UNL     1       3.936  -5.004   3.298  1.00  0.00           O  
HETATM   13  C   UNL     1       4.215  -4.030   5.545  1.00  0.00           C  
HETATM   14  H   UNL     1       4.328  -3.054   5.071  1.00  0.00           H  
HETATM   15  O   UNL     1       2.825  -4.239   5.860  1.00  0.00           O  
HETATM   16  C   UNL     1       2.309  -3.300   6.796  1.00  0.00           C  
HETATM   17  H   UNL     1       2.896  -3.402   7.719  1.00  0.00           H  
HETATM   18  C   UNL     1       0.829  -3.579   7.154  1.00  0.00           C  
HETATM   19  H   UNL     1       0.737  -4.644   7.409  1.00  0.00           H  
HETATM   20  O   UNL     1       0.507  -2.850   8.371  1.00  0.00           O  
HETATM   21  C   UNL     1       0.851  -1.518   8.364  1.00  0.00           C  
HETATM   22  C   UNL     1       1.685  -0.940   7.410  1.00  0.00           C  
HETATM   23  C   UNL     1       2.329  -1.827   6.434  1.00  0.00           C  
HETATM   24  O   UNL     1       2.859  -1.337   5.441  1.00  0.00           O  
HETATM   25  C   UNL     1       1.940   0.431   7.423  1.00  0.00           C  
HETATM   26  O   UNL     1       2.717   1.057   6.488  1.00  0.00           O  
HETATM   27  C   UNL     1       1.405   1.225   8.430  1.00  0.00           C  
HETATM   28  C   UNL     1       0.581   0.653   9.401  1.00  0.00           C  
HETATM   29  O   UNL     1       0.002   1.342  10.431  1.00  0.00           O  
HETATM   30  C   UNL     1      -0.301   2.719  10.171  1.00  0.00           C  
HETATM   31  H   UNL     1      -0.559   2.848   9.110  1.00  0.00           H  
HETATM   32  O   UNL     1       0.817   3.567  10.487  1.00  0.00           O  
HETATM   33  C   UNL     1       0.569   4.945  10.179  1.00  0.00           C  
HETATM   34  H   UNL     1       0.342   5.026   9.108  1.00  0.00           H  
HETATM   35  C   UNL     1      -0.624   5.480  10.998  1.00  0.00           C  
HETATM   36  H   UNL     1      -0.840   6.524  10.745  1.00  0.00           H  
HETATM   37  O   UNL     1      -0.364   5.440  12.409  1.00  0.00           O  
HETATM   38  C   UNL     1      -1.855   4.597  10.699  1.00  0.00           C  
HETATM   39  H   UNL     1      -2.099   4.695   9.634  1.00  0.00           H  
HETATM   40  O   UNL     1      -3.020   5.023  11.409  1.00  0.00           O  
HETATM   41  C   UNL     1      -1.545   3.118  11.000  1.00  0.00           C  
HETATM   42  H   UNL     1      -2.396   2.483  10.735  1.00  0.00           H  
HETATM   43  O   UNL     1      -1.325   2.902  12.407  1.00  0.00           O  
HETATM   44  C   UNL     1       1.858   5.716  10.442  1.00  0.00           C  
HETATM   45  C   UNL     1       0.317  -0.722   9.374  1.00  0.00           C  
HETATM   46  C   UNL     1      -0.231  -3.330   6.067  1.00  0.00           C  
HETATM   47  C   UNL     1       0.072  -3.480   4.698  1.00  0.00           C  
HETATM   48  C   UNL     1      -0.906  -3.231   3.733  1.00  0.00           C  
HETATM   49  O   UNL     1      -0.634  -3.339   2.396  1.00  0.00           O  
HETATM   50  C   UNL     1      -2.191  -2.858   4.106  1.00  0.00           C  
HETATM   51  O   UNL     1      -3.134  -2.609   3.151  1.00  0.00           O  
HETATM   52  C   UNL     1      -2.527  -2.737   5.443  1.00  0.00           C  
HETATM   53  C   UNL     1      -1.551  -2.983   6.419  1.00  0.00           C  
HETATM   54  C   UNL     1       6.813  -2.530   6.115  1.00  0.00           C  
HETATM   55  O   UNL     1       6.387  -1.490   7.003  1.00  0.00           O  
HETATM   56  C   UNL     1       7.121  -1.421   8.224  1.00  0.00           C  
HETATM   57  H   UNL     1       8.192  -1.523   8.003  1.00  0.00           H  
HETATM   58  O   UNL     1       6.688  -2.485   9.059  1.00  0.00           O  
HETATM   59  C   UNL     1       7.308  -2.520  10.336  1.00  0.00           C  
HETATM   60  H   UNL     1       8.398  -2.580  10.222  1.00  0.00           H  
HETATM   61  C   UNL     1       6.929  -1.254  11.118  1.00  0.00           C  
HETATM   62  H   UNL     1       5.839  -1.222  11.250  1.00  0.00           H  
HETATM   63  O   UNL     1       7.534  -1.269  12.414  1.00  0.00           O  
HETATM   64  C   UNL     1       7.363  -0.008  10.331  1.00  0.00           C  
HETATM   65  H   UNL     1       6.992   0.893  10.833  1.00  0.00           H  
HETATM   66  O   UNL     1       8.802   0.125  10.377  1.00  0.00           O  
HETATM   67  C   UNL     1       6.857  -0.045   8.882  1.00  0.00           C  
HETATM   68  H   UNL     1       5.777   0.142   8.877  1.00  0.00           H  
HETATM   69  O   UNL     1       7.476   1.012   8.132  1.00  0.00           O  
HETATM   70  C   UNL     1       6.854  -3.801  11.045  1.00  0.00           C  
HETATM   71  O   UNL     1       7.515  -3.982  12.290  1.00  0.00           O  
HETATM   72  H   UNL     1       8.764  -5.143   6.279  1.00  0.00           H  
HETATM   73  H   UNL     1       7.556  -4.012   3.540  1.00  0.00           H  
HETATM   74  H   UNL     1       4.550  -5.249   2.584  1.00  0.00           H  
HETATM   75  H   UNL     1       2.970   0.393   5.806  1.00  0.00           H  
HETATM   76  H   UNL     1       1.662   2.278   8.444  1.00  0.00           H  
HETATM   77  H   UNL     1       0.423   5.983  12.596  1.00  0.00           H  
HETATM   78  H   UNL     1      -2.903   5.951  11.672  1.00  0.00           H  
HETATM   79  H   UNL     1      -0.813   3.672  12.732  1.00  0.00           H  
HETATM   80  H   UNL     1       2.653   5.354   9.781  1.00  0.00           H  
HETATM   81  H   UNL     1       2.219   5.566  11.465  1.00  0.00           H  
HETATM   82  H   UNL     1       1.722   6.787  10.264  1.00  0.00           H  
HETATM   83  H   UNL     1      -0.319  -1.163  10.137  1.00  0.00           H  
HETATM   84  H   UNL     1       1.058  -3.783   4.372  1.00  0.00           H  
HETATM   85  H   UNL     1       0.311  -3.559   2.304  1.00  0.00           H  
HETATM   86  H   UNL     1      -2.665  -2.758   2.305  1.00  0.00           H  
HETATM   87  H   UNL     1      -3.535  -2.452   5.728  1.00  0.00           H  
HETATM   88  H   UNL     1      -1.840  -2.886   7.465  1.00  0.00           H  
HETATM   89  H   UNL     1       7.898  -2.464   5.976  1.00  0.00           H  
HETATM   90  H   UNL     1       6.358  -2.275   5.157  1.00  0.00           H  
HETATM   91  H   UNL     1       8.294  -0.652  12.381  1.00  0.00           H  
HETATM   92  H   UNL     1       9.222  -0.565   9.836  1.00  0.00           H  
HETATM   93  H   UNL     1       8.375   1.145   8.484  1.00  0.00           H  
HETATM   94  H   UNL     1       7.081  -4.670  10.415  1.00  0.00           H  
HETATM   95  H   UNL     1       5.770  -3.806  11.203  1.00  0.00           H  
HETATM   96  H   UNL     1       7.456  -3.127  12.768  1.00  0.00           H  
CONECT    1   13    2                                                 
CONECT    2    1    4   54    3                                       
CONECT    3    2                                                      
CONECT    4    2    5    6    7                                       
CONECT    5    4                                                      
CONECT    6    4   72                                                 
CONECT    7    4    8    9   10                                       
CONECT    8    7                                                      
CONECT    9    7   73                                                 
CONECT   10    7   11   12   13                                       
CONECT   11   10                                                      
CONECT   12   10   74                                                 
CONECT   13    1   10   15   14                                       
CONECT   14   13                                                      
CONECT   15   16   13                                                 
CONECT   16   15   17   23   18                                       
CONECT   17   16                                                      
CONECT   18   16   20   46   19                                       
CONECT   19   18                                                      
CONECT   20   18   21                                                 
CONECT   21   20   45   22                                            
CONECT   22   21   23   25                                            
CONECT   23   16   22   24                                            
CONECT   24   23                                                      
CONECT   25   22   26   27                                            
CONECT   26   25   75                                                 
CONECT   27   25   28   76                                            
CONECT   28   27   29   45                                            
CONECT   29   28   30                                                 
CONECT   30   41   32   31   29                                       
CONECT   31   30                                                      
CONECT   32   30   33                                                 
CONECT   33   32   34   44   35                                       
CONECT   34   33                                                      
CONECT   35   33   36   37   38                                       
CONECT   36   35                                                      
CONECT   37   35   77                                                 
CONECT   38   35   39   40   41                                       
CONECT   39   38                                                      
CONECT   40   38   78                                                 
CONECT   41   30   38   42   43                                       
CONECT   42   41                                                      
CONECT   43   41   79                                                 
CONECT   44   33   80   81   82                                       
CONECT   45   21   28   83                                            
CONECT   46   53   47   18                                            
CONECT   47   46   48   84                                            
CONECT   48   47   49   50                                            
CONECT   49   48   85                                                 
CONECT   50   48   51   52                                            
CONECT   51   50   86                                                 
CONECT   52   50   53   87                                            
CONECT   53   46   52   88                                            
CONECT   54   55    2   89   90                                       
CONECT   55   54   56                                                 
CONECT   56   67   58   57   55                                       
CONECT   57   56                                                      
CONECT   58   56   59                                                 
CONECT   59   58   60   61   70                                       
CONECT   60   59                                                      
CONECT   61   59   64   63   62                                       
CONECT   62   61                                                      
CONECT   63   61   91                                                 
CONECT   64   61   67   66   65                                       
CONECT   65   64                                                      
CONECT   66   64   92                                                 
CONECT   67   56   64   69   68                                       
CONECT   68   67                                                      
CONECT   69   67   93                                                 
CONECT   70   59   71   94   95                                       
CONECT   71   70   96                                                 
CONECT   72    6                                                      
CONECT   73    9                                                      
CONECT   74   12                                                      
CONECT   75   26                                                      
CONECT   76   27                                                      
CONECT   77   37                                                      
CONECT   78   40                                                      
CONECT   79   43                                                      
CONECT   80   44                                                      
CONECT   81   44                                                      
CONECT   82   44                                                      
CONECT   83   45                                                      
CONECT   84   47                                                      
CONECT   85   49                                                      
CONECT   86   51                                                      
CONECT   87   52                                                      
CONECT   88   53                                                      
CONECT   89   54                                                      
CONECT   90   54                                                      
CONECT   91   63                                                      
CONECT   92   66                                                      
CONECT   93   69                                                      
CONECT   94   70                                                      
CONECT   95   70                                                      
CONECT   96   71                                                      
MASTER        0    0    0    0    0    0    0    0   96    0   96    0
END
