# Supplementary material for: Structure-based computational screening of 470 natural quercetin derivatives for identification of SARS-CoV-2 Mpro inhibitor
Source: PeerJ. 2023 Mar 14;11:e14915. doi: 10.7717/peerj.14915 (PMC10022500; doi:10.7717/peerj.14915)
Supplement: Supplemental Information 1 [file peerj-11-14915-s001.zip › Screening 470 Quercetin Derivates as Anticovid/Ligands/PDB/17.pdb]

COMPND    mol1_entry_00001_conf_01 
AUTHOR    GENERATED BY OPEN BABEL 2.4.1
HETATM    1  O   UNL     1      -2.201  -1.878  -0.106  1.00  0.00           O  
HETATM    2  C   UNL     1      -2.670  -3.231   0.169  1.00  0.00           C  
HETATM    3  H   UNL     1      -2.479  -3.442   1.222  1.00  0.00           H  
HETATM    4  C   UNL     1      -4.212  -3.268  -0.121  1.00  0.00           C  
HETATM    5  H   UNL     1      -4.415  -2.699  -1.038  1.00  0.00           H  
HETATM    6  O   UNL     1      -5.075  -2.687   0.865  1.00  0.00           O  
HETATM    7  C   UNL     1      -4.731  -4.682  -0.194  1.00  0.00           C  
HETATM    8  H   UNL     1      -5.817  -4.662  -0.358  1.00  0.00           H  
HETATM    9  O   UNL     1      -4.525  -5.309   1.086  1.00  0.00           O  
HETATM   10  C   UNL     1      -4.004  -5.435  -1.293  1.00  0.00           C  
HETATM   11  H   UNL     1      -4.417  -6.450  -1.283  1.00  0.00           H  
HETATM   12  O   UNL     1      -2.605  -5.577  -0.944  1.00  0.00           O  
HETATM   13  C   UNL     1      -1.858  -4.368  -0.751  1.00  0.00           C  
HETATM   14  H   UNL     1      -1.783  -3.911  -1.744  1.00  0.00           H  
HETATM   15  O   UNL     1      -0.396  -4.587  -0.446  1.00  0.00           O  
HETATM   16  C   UNL     1       0.303  -5.750  -0.036  1.00  0.00           C  
HETATM   17  C   UNL     1       1.595  -6.086  -0.430  1.00  0.00           C  
HETATM   18  O   UNL     1       2.373  -7.117   0.140  1.00  0.00           O  
HETATM   19  C   UNL     1       1.959  -7.737   1.299  1.00  0.00           C  
HETATM   20  C   UNL     1       0.672  -7.536   1.768  1.00  0.00           C  
HETATM   21  C   UNL     1      -0.254  -6.672   0.994  1.00  0.00           C  
HETATM   22  O   UNL     1      -1.458  -6.738   1.241  1.00  0.00           O  
HETATM   23  C   UNL     1       0.272  -8.164   2.965  1.00  0.00           C  
HETATM   24  O   UNL     1      -0.987  -8.007   3.478  1.00  0.00           O  
HETATM   25  C   UNL     1       1.132  -8.974   3.703  1.00  0.00           C  
HETATM   26  C   UNL     1       2.405  -9.211   3.209  1.00  0.00           C  
HETATM   27  O   UNL     1       3.242 -10.061   3.877  1.00  0.00           O  
HETATM   28  C   UNL     1       2.830  -8.608   2.007  1.00  0.00           C  
HETATM   29  C   UNL     1       2.377  -5.470  -1.562  1.00  0.00           C  
HETATM   30  C   UNL     1       3.795  -5.302  -1.560  1.00  0.00           C  
HETATM   31  C   UNL     1       4.459  -4.829  -2.707  1.00  0.00           C  
HETATM   32  O   UNL     1       5.811  -4.602  -2.758  1.00  0.00           O  
HETATM   33  C   UNL     1       3.748  -4.573  -3.873  1.00  0.00           C  
HETATM   34  O   UNL     1       4.378  -4.111  -4.993  1.00  0.00           O  
HETATM   35  C   UNL     1       2.382  -4.791  -3.916  1.00  0.00           C  
HETATM   36  C   UNL     1       1.710  -5.233  -2.770  1.00  0.00           C  
HETATM   37  C   UNL     1      -4.272  -4.816  -2.687  1.00  0.00           C  
HETATM   38  O   UNL     1      -5.683  -4.641  -2.950  1.00  0.00           O  
HETATM   39  C   UNL     1      -6.326  -5.725  -3.472  1.00  0.00           C  
HETATM   40  O   UNL     1      -5.810  -6.822  -3.624  1.00  0.00           O  
HETATM   41  C   UNL     1      -7.778  -5.473  -3.746  1.00  0.00           C  
HETATM   42  C   UNL     1      -8.030  -4.494  -4.852  1.00  0.00           C  
HETATM   43  O   UNL     1      -7.179  -3.856  -5.440  1.00  0.00           O  
HETATM   44  O   UNL     1      -9.351  -4.374  -5.148  1.00  0.00           O  
HETATM   45  C   UNL     1      -2.560  -0.808   0.824  1.00  0.00           C  
HETATM   46  H   UNL     1      -2.114  -1.070   1.789  1.00  0.00           H  
HETATM   47  O   UNL     1      -3.958  -0.641   0.974  1.00  0.00           O  
HETATM   48  C   UNL     1      -4.344   0.298   1.984  1.00  0.00           C  
HETATM   49  H   UNL     1      -3.826   0.065   2.922  1.00  0.00           H  
HETATM   50  C   UNL     1      -3.938   1.706   1.517  1.00  0.00           C  
HETATM   51  H   UNL     1      -4.464   1.958   0.588  1.00  0.00           H  
HETATM   52  O   UNL     1      -4.314   2.685   2.496  1.00  0.00           O  
HETATM   53  C   UNL     1      -2.395   1.707   1.261  1.00  0.00           C  
HETATM   54  H   UNL     1      -2.096   2.678   0.848  1.00  0.00           H  
HETATM   55  O   UNL     1      -1.765   1.604   2.547  1.00  0.00           O  
HETATM   56  C   UNL     1      -1.983   0.538   0.311  1.00  0.00           C  
HETATM   57  H   UNL     1      -2.480   0.798  -0.633  1.00  0.00           H  
HETATM   58  O   UNL     1      -0.544   0.347   0.099  1.00  0.00           O  
HETATM   59  C   UNL     1      -0.288  -0.119  -1.164  1.00  0.00           C  
HETATM   60  O   UNL     1      -1.081   0.038  -2.096  1.00  0.00           O  
HETATM   61  C   UNL     1       0.942  -0.974  -1.420  1.00  0.00           C  
HETATM   62  C   UNL     1       2.156  -1.179  -0.517  1.00  0.00           C  
HETATM   63  C   UNL     1       2.081  -1.978   0.764  1.00  0.00           C  
HETATM   64  C   UNL     1       0.881  -2.400   1.332  1.00  0.00           C  
HETATM   65  C   UNL     1       0.871  -3.011   2.583  1.00  0.00           C  
HETATM   66  O   UNL     1      -0.288  -3.397   3.194  1.00  0.00           O  
HETATM   67  C   UNL     1       2.056  -3.228   3.272  1.00  0.00           C  
HETATM   68  O   UNL     1       2.022  -3.757   4.529  1.00  0.00           O  
HETATM   69  C   UNL     1       3.269  -2.894   2.700  1.00  0.00           C  
HETATM   70  C   UNL     1       3.281  -2.276   1.445  1.00  0.00           C  
HETATM   71  C   UNL     1      -5.850   0.131   2.282  1.00  0.00           C  
HETATM   72  O   UNL     1      -6.277   0.871   3.420  1.00  0.00           O  
HETATM   73  H   UNL     1      -4.537  -2.394   1.615  1.00  0.00           H  
HETATM   74  H   UNL     1      -3.627  -5.693   1.096  1.00  0.00           H  
HETATM   75  H   UNL     1      -1.546  -7.627   2.764  1.00  0.00           H  
HETATM   76  H   UNL     1       0.785  -9.421   4.628  1.00  0.00           H  
HETATM   77  H   UNL     1       2.773 -10.446   4.644  1.00  0.00           H  
HETATM   78  H   UNL     1       3.833  -8.831   1.644  1.00  0.00           H  
HETATM   79  H   UNL     1       4.382  -5.563  -0.682  1.00  0.00           H  
HETATM   80  H   UNL     1       6.193  -4.724  -1.873  1.00  0.00           H  
HETATM   81  H   UNL     1       5.319  -4.023  -4.744  1.00  0.00           H  
HETATM   82  H   UNL     1       1.840  -4.633  -4.843  1.00  0.00           H  
HETATM   83  H   UNL     1       0.646  -5.439  -2.850  1.00  0.00           H  
HETATM   84  H   UNL     1      -3.799  -5.417  -3.468  1.00  0.00           H  
HETATM   85  H   UNL     1      -3.817  -3.823  -2.781  1.00  0.00           H  
HETATM   86  H   UNL     1      -8.273  -5.144  -2.828  1.00  0.00           H  
HETATM   87  H   UNL     1      -8.218  -6.432  -4.049  1.00  0.00           H  
HETATM   88  H   UNL     1      -9.951  -4.945  -4.629  1.00  0.00           H  
HETATM   89  H   UNL     1      -3.514   2.878   3.023  1.00  0.00           H  
HETATM   90  H   UNL     1      -0.811   1.468   2.398  1.00  0.00           H  
HETATM   91  H   UNL     1       1.357  -0.521  -2.333  1.00  0.00           H  
HETATM   92  H   UNL     1       0.560  -1.962  -1.708  1.00  0.00           H  
HETATM   93  H   UNL     1       2.609  -0.209  -0.288  1.00  0.00           H  
HETATM   94  H   UNL     1       2.881  -1.723  -1.145  1.00  0.00           H  
HETATM   95  H   UNL     1      -0.040  -2.250   0.797  1.00  0.00           H  
HETATM   96  H   UNL     1      -1.017  -3.245   2.576  1.00  0.00           H  
HETATM   97  H   UNL     1       1.069  -3.842   4.737  1.00  0.00           H  
HETATM   98  H   UNL     1       4.193  -3.086   3.237  1.00  0.00           H  
HETATM   99  H   UNL     1       4.241  -2.005   1.009  1.00  0.00           H  
HETATM  100  H   UNL     1      -6.058  -0.921   2.506  1.00  0.00           H  
HETATM  101  H   UNL     1      -6.473   0.387   1.418  1.00  0.00           H  
HETATM  102  H   UNL     1      -5.808   1.729   3.407  1.00  0.00           H  
CONECT    1    2   45                                                 
CONECT    2    4   13    3    1                                       
CONECT    3    2                                                      
CONECT    4    2    7    6    5                                       
CONECT    5    4                                                      
CONECT    6    4   73                                                 
CONECT    7    4   10    9    8                                       
CONECT    8    7                                                      
CONECT    9    7   74                                                 
CONECT   10    7   11   12   37                                       
CONECT   11   10                                                      
CONECT   12   10   13                                                 
CONECT   13   12   14    2   15                                       
CONECT   14   13                                                      
CONECT   15   13   16                                                 
CONECT   16   15   21   17                                            
CONECT   17   16   18   29                                            
CONECT   18   17   19                                                 
CONECT   19   18   28   20                                            
CONECT   20   19   21   23                                            
CONECT   21   16   20   22                                            
CONECT   22   21                                                      
CONECT   23   20   24   25                                            
CONECT   24   23   75                                                 
CONECT   25   23   26   76                                            
CONECT   26   25   27   28                                            
CONECT   27   26   77                                                 
CONECT   28   19   26   78                                            
CONECT   29   17   36   30                                            
CONECT   30   29   31   79                                            
CONECT   31   30   32   33                                            
CONECT   32   31   80                                                 
CONECT   33   31   34   35                                            
CONECT   34   33   81                                                 
CONECT   35   33   36   82                                            
CONECT   36   29   35   83                                            
CONECT   37   10   38   84   85                                       
CONECT   38   37   39                                                 
CONECT   39   38   40   41                                            
CONECT   40   39                                                      
CONECT   41   39   42   86   87                                       
CONECT   42   41   43   44                                            
CONECT   43   42                                                      
CONECT   44   42   88                                                 
CONECT   45   56   47   46    1                                       
CONECT   46   45                                                      
CONECT   47   45   48                                                 
CONECT   48   47   49   71   50                                       
CONECT   49   48                                                      
CONECT   50   48   53   52   51                                       
CONECT   51   50                                                      
CONECT   52   50   89                                                 
CONECT   53   50   56   55   54                                       
CONECT   54   53                                                      
CONECT   55   53   90                                                 
CONECT   56   45   53   58   57                                       
CONECT   57   56                                                      
CONECT   58   59   56                                                 
CONECT   59   58   60   61                                            
CONECT   60   59                                                      
CONECT   61   59   62   91   92                                       
CONECT   62   61   63   93   94                                       
CONECT   63   62   70   64                                            
CONECT   64   63   65   95                                            
CONECT   65   64   66   67                                            
CONECT   66   65   96                                                 
CONECT   67   65   68   69                                            
CONECT   68   67   97                                                 
CONECT   69   67   70   98                                            
CONECT   70   63   69   99                                            
CONECT   71   48   72  100  101                                       
CONECT   72   71  102                                                 
CONECT   73    6                                                      
CONECT   74    9                                                      
CONECT   75   24                                                      
CONECT   76   25                                                      
CONECT   77   27                                                      
CONECT   78   28                                                      
CONECT   79   30                                                      
CONECT   80   32                                                      
CONECT   81   34                                                      
CONECT   82   35                                                      
CONECT   83   36                                                      
CONECT   84   37                                                      
CONECT   85   37                                                      
CONECT   86   41                                                      
CONECT   87   41                                                      
CONECT   88   44                                                      
CONECT   89   52                                                      
CONECT   90   55                                                      
CONECT   91   61                                                      
CONECT   92   61                                                      
CONECT   93   62                                                      
CONECT   94   62                                                      
CONECT   95   64                                                      
CONECT   96   66                                                      
CONECT   97   68                                                      
CONECT   98   69                                                      
CONECT   99   70                                                      
CONECT  100   71                                                      
CONECT  101   71                                                      
CONECT  102   72                                                      
MASTER        0    0    0    0    0    0    0    0  102    0  102    0
END
