# Supplementary material for: Structure-based computational screening of 470 natural quercetin derivatives for identification of SARS-CoV-2 Mpro inhibitor
Source: PeerJ. 2023 Mar 14;11:e14915. doi: 10.7717/peerj.14915 (PMC10022500; doi:10.7717/peerj.14915)
Supplement: Supplemental Information 1 [file peerj-11-14915-s001.zip › Screening 470 Quercetin Derivates as Anticovid/Ligands/PDB/31.pdb]

COMPND    ./result-ligand_087cd18944_1.pdb 
AUTHOR    GENERATED BY OPEN BABEL 2.4.1
HETATM    1  O   UNL     1      17.002  24.321   6.742  1.00  0.00           O  
HETATM    2  C   UNL     1      16.145  23.454   5.989  1.00  0.00           C  
HETATM    3  H   UNL     1      15.150  23.899   6.051  1.00  0.00           H  
HETATM    4  C   UNL     1      16.503  23.534   4.499  1.00  0.00           C  
HETATM    5  H   UNL     1      16.322  24.560   4.153  1.00  0.00           H  
HETATM    6  O   UNL     1      15.692  22.659   3.710  1.00  0.00           O  
HETATM    7  C   UNL     1      17.981  23.226   4.256  1.00  0.00           C  
HETATM    8  H   UNL     1      18.236  23.418   3.208  1.00  0.00           H  
HETATM    9  O   UNL     1      18.221  21.825   4.438  1.00  0.00           O  
HETATM   10  C   UNL     1      18.875  24.083   5.173  1.00  0.00           C  
HETATM   11  H   UNL     1      18.815  25.125   4.838  1.00  0.00           H  
HETATM   12  O   UNL     1      20.253  23.695   5.058  1.00  0.00           O  
HETATM   13  C   UNL     1      18.403  24.017   6.644  1.00  0.00           C  
HETATM   14  H   UNL     1      18.624  23.010   7.003  1.00  0.00           H  
HETATM   15  O   UNL     1      19.165  24.985   7.407  1.00  0.00           O  
HETATM   16  C   UNL     1      18.802  25.108   8.744  1.00  0.00           C  
HETATM   17  C   UNL     1      18.897  26.272   9.427  1.00  0.00           C  
HETATM   18  O   UNL     1      18.506  26.463  10.759  1.00  0.00           O  
HETATM   19  C   UNL     1      17.880  25.419  11.411  1.00  0.00           C  
HETATM   20  C   UNL     1      17.802  24.159  10.843  1.00  0.00           C  
HETATM   21  C   UNL     1      18.378  23.924   9.528  1.00  0.00           C  
HETATM   22  O   UNL     1      18.517  22.764   9.148  1.00  0.00           O  
HETATM   23  C   UNL     1      17.195  23.109  11.530  1.00  0.00           C  
HETATM   24  O   UNL     1      17.055  21.843  11.030  1.00  0.00           O  
HETATM   25  C   UNL     1      16.674  23.313  12.796  1.00  0.00           C  
HETATM   26  C   UNL     1      16.711  24.577  13.386  1.00  0.00           C  
HETATM   27  O   UNL     1      16.145  24.880  14.606  1.00  0.00           O  
HETATM   28  C   UNL     1      15.500  23.801  15.313  1.00  0.00           C  
HETATM   29  H   UNL     1      15.023  23.130  14.595  1.00  0.00           H  
HETATM   30  O   UNL     1      14.390  24.277  16.115  1.00  0.00           O  
HETATM   31  C   UNL     1      13.639  23.160  16.650  1.00  0.00           C  
HETATM   32  H   UNL     1      13.336  22.522  15.808  1.00  0.00           H  
HETATM   33  C   UNL     1      14.510  22.351  17.629  1.00  0.00           C  
HETATM   34  H   UNL     1      13.961  21.498  18.044  1.00  0.00           H  
HETATM   35  O   UNL     1      14.943  23.152  18.739  1.00  0.00           O  
HETATM   36  C   UNL     1      15.758  21.853  16.870  1.00  0.00           C  
HETATM   37  H   UNL     1      15.430  21.163  16.082  1.00  0.00           H  
HETATM   38  O   UNL     1      16.636  21.094  17.707  1.00  0.00           O  
HETATM   39  C   UNL     1      16.507  23.031  16.209  1.00  0.00           C  
HETATM   40  H   UNL     1      17.352  22.657  15.623  1.00  0.00           H  
HETATM   41  O   UNL     1      17.080  23.907  17.198  1.00  0.00           O  
HETATM   42  C   UNL     1      12.362  23.691  17.301  1.00  0.00           C  
HETATM   43  O   UNL     1      11.549  24.329  16.319  1.00  0.00           O  
HETATM   44  C   UNL     1      17.342  25.632  12.694  1.00  0.00           C  
HETATM   45  C   UNL     1      19.533  27.450   8.804  1.00  0.00           C  
HETATM   46  C   UNL     1      18.797  28.361   8.016  1.00  0.00           C  
HETATM   47  C   UNL     1      19.465  29.358   7.302  1.00  0.00           C  
HETATM   48  O   UNL     1      18.930  30.228   6.401  1.00  0.00           O  
HETATM   49  C   UNL     1      17.534  30.530   6.394  1.00  0.00           C  
HETATM   50  H   UNL     1      17.208  30.773   7.415  1.00  0.00           H  
HETATM   51  O   UNL     1      16.731  29.452   5.880  1.00  0.00           O  
HETATM   52  C   UNL     1      15.328  29.784   5.836  1.00  0.00           C  
HETATM   53  H   UNL     1      15.012  30.015   6.862  1.00  0.00           H  
HETATM   54  C   UNL     1      15.062  30.989   4.913  1.00  0.00           C  
HETATM   55  H   UNL     1      14.001  31.263   4.907  1.00  0.00           H  
HETATM   56  O   UNL     1      15.427  30.696   3.555  1.00  0.00           O  
HETATM   57  C   UNL     1      15.905  32.179   5.406  1.00  0.00           C  
HETATM   58  H   UNL     1      15.557  32.469   6.404  1.00  0.00           H  
HETATM   59  O   UNL     1      15.746  33.332   4.574  1.00  0.00           O  
HETATM   60  C   UNL     1      17.387  31.785   5.491  1.00  0.00           C  
HETATM   61  H   UNL     1      17.983  32.613   5.890  1.00  0.00           H  
HETATM   62  O   UNL     1      17.932  31.529   4.178  1.00  0.00           O  
HETATM   63  C   UNL     1      14.567  28.545   5.358  1.00  0.00           C  
HETATM   64  O   UNL     1      14.743  27.474   6.276  1.00  0.00           O  
HETATM   65  C   UNL     1      20.858  29.467   7.416  1.00  0.00           C  
HETATM   66  O   UNL     1      21.533  30.422   6.702  1.00  0.00           O  
HETATM   67  C   UNL     1      21.594  28.612   8.220  1.00  0.00           C  
HETATM   68  C   UNL     1      20.929  27.598   8.905  1.00  0.00           C  
HETATM   69  C   UNL     1      16.043  22.016   6.562  1.00  0.00           C  
HETATM   70  O   UNL     1      15.618  21.958   7.930  1.00  0.00           O  
HETATM   71  C   UNL     1      14.233  22.245   8.129  1.00  0.00           C  
HETATM   72  H   UNL     1      13.648  21.680   7.391  1.00  0.00           H  
HETATM   73  O   UNL     1      14.029  23.640   7.952  1.00  0.00           O  
HETATM   74  C   UNL     1      12.690  24.076   8.145  1.00  0.00           C  
HETATM   75  H   UNL     1      12.032  23.552   7.441  1.00  0.00           H  
HETATM   76  C   UNL     1      12.270  23.814   9.593  1.00  0.00           C  
HETATM   77  H   UNL     1      12.914  24.391  10.269  1.00  0.00           H  
HETATM   78  O   UNL     1      10.912  24.219   9.804  1.00  0.00           O  
HETATM   79  C   UNL     1      12.429  22.323   9.916  1.00  0.00           C  
HETATM   80  H   UNL     1      12.231  22.150  10.980  1.00  0.00           H  
HETATM   81  O   UNL     1      11.412  21.554   9.230  1.00  0.00           O  
HETATM   82  C   UNL     1      13.828  21.808   9.555  1.00  0.00           C  
HETATM   83  H   UNL     1      14.549  22.220  10.268  1.00  0.00           H  
HETATM   84  O   UNL     1      13.853  20.378   9.693  1.00  0.00           O  
HETATM   85  C   UNL     1      12.641  25.555   7.787  1.00  0.00           C  
HETATM   86  H   UNL     1      14.772  22.975   3.785  1.00  0.00           H  
HETATM   87  H   UNL     1      17.516  21.367   3.937  1.00  0.00           H  
HETATM   88  H   UNL     1      20.378  23.274   4.190  1.00  0.00           H  
HETATM   89  H   UNL     1      17.441  21.823  10.123  1.00  0.00           H  
HETATM   90  H   UNL     1      16.252  22.434  13.271  1.00  0.00           H  
HETATM   91  H   UNL     1      14.166  23.428  19.257  1.00  0.00           H  
HETATM   92  H   UNL     1      16.176  20.884  18.537  1.00  0.00           H  
HETATM   93  H   UNL     1      16.413  24.005  17.908  1.00  0.00           H  
HETATM   94  H   UNL     1      12.572  24.428  18.081  1.00  0.00           H  
HETATM   95  H   UNL     1      11.780  22.870  17.733  1.00  0.00           H  
HETATM   96  H   UNL     1      12.095  25.050  15.949  1.00  0.00           H  
HETATM   97  H   UNL     1      17.409  26.614  13.156  1.00  0.00           H  
HETATM   98  H   UNL     1      17.724  28.234   7.928  1.00  0.00           H  
HETATM   99  H   UNL     1      14.737  30.136   3.155  1.00  0.00           H  
HETATM  100  H   UNL     1      14.852  33.332   4.196  1.00  0.00           H  
HETATM  101  H   UNL     1      17.222  31.100   3.655  1.00  0.00           H  
HETATM  102  H   UNL     1      14.920  28.198   4.383  1.00  0.00           H  
HETATM  103  H   UNL     1      13.494  28.756   5.289  1.00  0.00           H  
HETATM  104  H   UNL     1      15.705  27.308   6.331  1.00  0.00           H  
HETATM  105  H   UNL     1      20.864  30.825   6.114  1.00  0.00           H  
HETATM  106  H   UNL     1      22.675  28.711   8.275  1.00  0.00           H  
HETATM  107  H   UNL     1      21.519  26.890   9.489  1.00  0.00           H  
HETATM  108  H   UNL     1      15.370  21.399   5.953  1.00  0.00           H  
HETATM  109  H   UNL     1      17.017  21.523   6.549  1.00  0.00           H  
HETATM  110  H   UNL     1      10.358  23.433   9.664  1.00  0.00           H  
HETATM  111  H   UNL     1      11.545  21.608   8.268  1.00  0.00           H  
HETATM  112  H   UNL     1      12.953  20.050   9.513  1.00  0.00           H  
HETATM  113  H   UNL     1      12.924  25.687   6.738  1.00  0.00           H  
HETATM  114  H   UNL     1      13.359  26.127   8.385  1.00  0.00           H  
HETATM  115  H   UNL     1      11.643  25.977   7.927  1.00  0.00           H  
CONECT    1   13    2                                                 
CONECT    2    1    4   69    3                                       
CONECT    3    2                                                      
CONECT    4    2    5    6    7                                       
CONECT    5    4                                                      
CONECT    6    4   86                                                 
CONECT    7    4    8    9   10                                       
CONECT    8    7                                                      
CONECT    9    7   87                                                 
CONECT   10    7   11   12   13                                       
CONECT   11   10                                                      
CONECT   12   10   88                                                 
CONECT   13    1   10   15   14                                       
CONECT   14   13                                                      
CONECT   15   16   13                                                 
CONECT   16   15   21   17                                            
CONECT   17   16   18   45                                            
CONECT   18   17   19                                                 
CONECT   19   18   44   20                                            
CONECT   20   19   21   23                                            
CONECT   21   16   20   22                                            
CONECT   22   21                                                      
CONECT   23   20   24   25                                            
CONECT   24   23   89                                                 
CONECT   25   23   26   90                                            
CONECT   26   25   27   44                                            
CONECT   27   26   28                                                 
CONECT   28   39   30   29   27                                       
CONECT   29   28                                                      
CONECT   30   28   31                                                 
CONECT   31   30   32   33   42                                       
CONECT   32   31                                                      
CONECT   33   31   34   35   36                                       
CONECT   34   33                                                      
CONECT   35   33   91                                                 
CONECT   36   33   37   38   39                                       
CONECT   37   36                                                      
CONECT   38   36   92                                                 
CONECT   39   28   36   40   41                                       
CONECT   40   39                                                      
CONECT   41   39   93                                                 
CONECT   42   31   43   94   95                                       
CONECT   43   42   96                                                 
CONECT   44   19   26   97                                            
CONECT   45   17   68   46                                            
CONECT   46   45   47   98                                            
CONECT   47   46   48   65                                            
CONECT   48   47   49                                                 
CONECT   49   60   51   50   48                                       
CONECT   50   49                                                      
CONECT   51   49   52                                                 
CONECT   52   51   53   54   63                                       
CONECT   53   52                                                      
CONECT   54   52   55   56   57                                       
CONECT   55   54                                                      
CONECT   56   54   99                                                 
CONECT   57   54   58   59   60                                       
CONECT   58   57                                                      
CONECT   59   57  100                                                 
CONECT   60   49   57   61   62                                       
CONECT   61   60                                                      
CONECT   62   60  101                                                 
CONECT   63   52   64  102  103                                       
CONECT   64   63  104                                                 
CONECT   65   47   66   67                                            
CONECT   66   65  105                                                 
CONECT   67   65   68  106                                            
CONECT   68   45   67  107                                            
CONECT   69   70    2  108  109                                       
CONECT   70   69   71                                                 
CONECT   71   82   73   72   70                                       
CONECT   72   71                                                      
CONECT   73   71   74                                                 
CONECT   74   73   75   85   76                                       
CONECT   75   74                                                      
CONECT   76   74   79   78   77                                       
CONECT   77   76                                                      
CONECT   78   76  110                                                 
CONECT   79   76   82   81   80                                       
CONECT   80   79                                                      
CONECT   81   79  111                                                 
CONECT   82   71   79   84   83                                       
CONECT   83   82                                                      
CONECT   84   82  112                                                 
CONECT   85   74  113  114  115                                       
CONECT   86    6                                                      
CONECT   87    9                                                      
CONECT   88   12                                                      
CONECT   89   24                                                      
CONECT   90   25                                                      
CONECT   91   35                                                      
CONECT   92   38                                                      
CONECT   93   41                                                      
CONECT   94   42                                                      
CONECT   95   42                                                      
CONECT   96   43                                                      
CONECT   97   44                                                      
CONECT   98   46                                                      
CONECT   99   56                                                      
CONECT  100   59                                                      
CONECT  101   62                                                      
CONECT  102   63                                                      
CONECT  103   63                                                      
CONECT  104   64                                                      
CONECT  105   66                                                      
CONECT  106   67                                                      
CONECT  107   68                                                      
CONECT  108   69                                                      
CONECT  109   69                                                      
CONECT  110   78                                                      
CONECT  111   81                                                      
CONECT  112   84                                                      
CONECT  113   85                                                      
CONECT  114   85                                                      
CONECT  115   85                                                      
MASTER        0    0    0    0    0    0    0    0  115    0  115    0
END
