# Supplementary material for: Structure-based computational screening of 470 natural quercetin derivatives for identification of SARS-CoV-2 Mpro inhibitor
Source: PeerJ. 2023 Mar 14;11:e14915. doi: 10.7717/peerj.14915 (PMC10022500; doi:10.7717/peerj.14915)
Supplement: Supplemental Information 1 [file peerj-11-14915-s001.zip › Screening 470 Quercetin Derivates as Anticovid/Ligands/PDB/9.pdb]

COMPND    mol1_entry_00001_conf_01 
AUTHOR    GENERATED BY OPEN BABEL 2.4.1
HETATM    1  O   UNL     1      12.829 -11.760   3.253  1.00  0.00           O  
HETATM    2  C   UNL     1      13.666 -11.086   2.299  1.00  0.00           C  
HETATM    3  H   UNL     1      14.487 -11.783   2.086  1.00  0.00           H  
HETATM    4  C   UNL     1      12.886 -10.874   0.991  1.00  0.00           C  
HETATM    5  H   UNL     1      12.631 -11.855   0.571  1.00  0.00           H  
HETATM    6  O   UNL     1      13.652 -10.165   0.014  1.00  0.00           O  
HETATM    7  C   UNL     1      11.577 -10.121   1.239  1.00  0.00           C  
HETATM    8  H   UNL     1      10.984 -10.081   0.318  1.00  0.00           H  
HETATM    9  O   UNL     1      11.844  -8.746   1.558  1.00  0.00           O  
HETATM   10  C   UNL     1      10.759 -10.791   2.354  1.00  0.00           C  
HETATM   11  H   UNL     1      10.392 -11.753   1.977  1.00  0.00           H  
HETATM   12  O   UNL     1       9.592 -10.017   2.672  1.00  0.00           O  
HETATM   13  C   UNL     1      11.627 -11.064   3.608  1.00  0.00           C  
HETATM   14  H   UNL     1      11.859 -10.117   4.100  1.00  0.00           H  
HETATM   15  O   UNL     1      10.849 -11.873   4.518  1.00  0.00           O  
HETATM   16  C   UNL     1      11.571 -12.287   5.668  1.00  0.00           C  
HETATM   17  H   UNL     1      12.447 -12.852   5.320  1.00  0.00           H  
HETATM   18  C   UNL     1      10.745 -13.251   6.556  1.00  0.00           C  
HETATM   19  H   UNL     1      10.385 -14.062   5.905  1.00  0.00           H  
HETATM   20  O   UNL     1      11.629 -13.919   7.496  1.00  0.00           O  
HETATM   21  C   UNL     1      12.502 -13.100   8.174  1.00  0.00           C  
HETATM   22  C   UNL     1      12.716 -11.756   7.852  1.00  0.00           C  
HETATM   23  C   UNL     1      12.114 -11.229   6.616  1.00  0.00           C  
HETATM   24  O   UNL     1      12.122 -10.015   6.418  1.00  0.00           O  
HETATM   25  C   UNL     1      13.437 -10.929   8.719  1.00  0.00           C  
HETATM   26  O   UNL     1      13.586  -9.583   8.500  1.00  0.00           O  
HETATM   27  C   UNL     1      14.018 -11.457   9.867  1.00  0.00           C  
HETATM   28  C   UNL     1      13.851 -12.812  10.147  1.00  0.00           C  
HETATM   29  O   UNL     1      14.389 -13.370  11.270  1.00  0.00           O  
HETATM   30  C   UNL     1      13.098 -13.637   9.314  1.00  0.00           C  
HETATM   31  C   UNL     1       9.485 -12.674   7.232  1.00  0.00           C  
HETATM   32  C   UNL     1       8.263 -12.607   6.523  1.00  0.00           C  
HETATM   33  C   UNL     1       7.111 -12.079   7.128  1.00  0.00           C  
HETATM   34  O   UNL     1       5.878 -11.960   6.542  1.00  0.00           O  
HETATM   35  C   UNL     1       5.514 -12.987   5.617  1.00  0.00           C  
HETATM   36  H   UNL     1       6.022 -13.937   5.823  1.00  0.00           H  
HETATM   37  O   UNL     1       5.783 -12.585   4.262  1.00  0.00           O  
HETATM   38  C   UNL     1       4.741 -11.652   3.928  1.00  0.00           C  
HETATM   39  C   UNL     1       3.470 -12.247   4.533  1.00  0.00           C  
HETATM   40  O   UNL     1       2.752 -12.998   3.530  1.00  0.00           O  
HETATM   41  C   UNL     1       3.982 -13.167   5.664  1.00  0.00           C  
HETATM   42  H   UNL     1       3.589 -12.885   6.646  1.00  0.00           H  
HETATM   43  O   UNL     1       3.623 -14.541   5.445  1.00  0.00           O  
HETATM   44  C   UNL     1       2.518 -11.151   5.024  1.00  0.00           C  
HETATM   45  O   UNL     1       1.337 -11.731   5.576  1.00  0.00           O  
HETATM   46  C   UNL     1       7.190 -11.572   8.428  1.00  0.00           C  
HETATM   47  O   UNL     1       6.102 -11.017   9.040  1.00  0.00           O  
HETATM   48  C   UNL     1       8.369 -11.629   9.146  1.00  0.00           C  
HETATM   49  C   UNL     1       9.498 -12.193   8.557  1.00  0.00           C  
HETATM   50  C   UNL     1      14.321  -9.798   2.851  1.00  0.00           C  
HETATM   51  O   UNL     1      15.243 -10.144   3.886  1.00  0.00           O  
HETATM   52  C   UNL     1      15.777  -8.979   4.526  1.00  0.00           C  
HETATM   53  H   UNL     1      14.937  -8.355   4.856  1.00  0.00           H  
HETATM   54  O   UNL     1      16.592  -8.254   3.600  1.00  0.00           O  
HETATM   55  C   UNL     1      17.200  -7.085   4.158  1.00  0.00           C  
HETATM   56  H   UNL     1      16.413  -6.390   4.476  1.00  0.00           H  
HETATM   57  C   UNL     1      18.105  -7.454   5.346  1.00  0.00           C  
HETATM   58  H   UNL     1      18.934  -8.079   4.990  1.00  0.00           H  
HETATM   59  O   UNL     1      18.661  -6.280   5.939  1.00  0.00           O  
HETATM   60  C   UNL     1      17.316  -8.246   6.394  1.00  0.00           C  
HETATM   61  H   UNL     1      17.989  -8.598   7.182  1.00  0.00           H  
HETATM   62  O   UNL     1      16.389  -7.373   7.075  1.00  0.00           O  
HETATM   63  C   UNL     1      16.603  -9.438   5.747  1.00  0.00           C  
HETATM   64  H   UNL     1      17.357 -10.157   5.405  1.00  0.00           H  
HETATM   65  O   UNL     1      15.800 -10.117   6.717  1.00  0.00           O  
HETATM   66  C   UNL     1      17.997  -6.395   3.052  1.00  0.00           C  
HETATM   67  H   UNL     1      14.437 -10.706  -0.193  1.00  0.00           H  
HETATM   68  H   UNL     1      12.483  -8.443   0.878  1.00  0.00           H  
HETATM   69  H   UNL     1       9.558  -9.265   2.054  1.00  0.00           H  
HETATM   70  H   UNL     1      12.981  -9.345   7.758  1.00  0.00           H  
HETATM   71  H   UNL     1      14.578 -10.805  10.528  1.00  0.00           H  
HETATM   72  H   UNL     1      14.888 -12.689  11.750  1.00  0.00           H  
HETATM   73  H   UNL     1      12.940 -14.679   9.579  1.00  0.00           H  
HETATM   74  H   UNL     1       8.228 -12.951   5.492  1.00  0.00           H  
HETATM   75  H   UNL     1       4.694 -11.556   2.840  1.00  0.00           H  
HETATM   76  H   UNL     1       5.001 -10.679   4.361  1.00  0.00           H  
HETATM   77  H   UNL     1       3.384 -13.589   3.088  1.00  0.00           H  
HETATM   78  H   UNL     1       4.063 -14.848   4.637  1.00  0.00           H  
HETATM   79  H   UNL     1       2.201 -10.511   4.194  1.00  0.00           H  
HETATM   80  H   UNL     1       2.979 -10.521   5.792  1.00  0.00           H  
HETATM   81  H   UNL     1       1.073 -12.435   4.949  1.00  0.00           H  
HETATM   82  H   UNL     1       5.392 -11.032   8.377  1.00  0.00           H  
HETATM   83  H   UNL     1       8.413 -11.241  10.159  1.00  0.00           H  
HETATM   84  H   UNL     1      10.382 -12.236   9.182  1.00  0.00           H  
HETATM   85  H   UNL     1      14.877  -9.297   2.053  1.00  0.00           H  
HETATM   86  H   UNL     1      13.581  -9.114   3.258  1.00  0.00           H  
HETATM   87  H   UNL     1      18.071  -6.027   6.676  1.00  0.00           H  
HETATM   88  H   UNL     1      15.686  -7.082   6.471  1.00  0.00           H  
HETATM   89  H   UNL     1      15.368  -9.451   7.288  1.00  0.00           H  
HETATM   90  H   UNL     1      17.337  -6.131   2.220  1.00  0.00           H  
HETATM   91  H   UNL     1      18.765  -7.064   2.648  1.00  0.00           H  
HETATM   92  H   UNL     1      18.479  -5.480   3.414  1.00  0.00           H  
CONECT    1   13    2                                                 
CONECT    2    1    4   50    3                                       
CONECT    3    2                                                      
CONECT    4    2    5    6    7                                       
CONECT    5    4                                                      
CONECT    6    4   67                                                 
CONECT    7    4    8    9   10                                       
CONECT    8    7                                                      
CONECT    9    7   68                                                 
CONECT   10    7   11   12   13                                       
CONECT   11   10                                                      
CONECT   12   10   69                                                 
CONECT   13    1   10   15   14                                       
CONECT   14   13                                                      
CONECT   15   16   13                                                 
CONECT   16   15   17   23   18                                       
CONECT   17   16                                                      
CONECT   18   16   20   31   19                                       
CONECT   19   18                                                      
CONECT   20   18   21                                                 
CONECT   21   20   30   22                                            
CONECT   22   21   23   25                                            
CONECT   23   16   22   24                                            
CONECT   24   23                                                      
CONECT   25   22   26   27                                            
CONECT   26   25   70                                                 
CONECT   27   25   28   71                                            
CONECT   28   27   29   30                                            
CONECT   29   28   72                                                 
CONECT   30   21   28   73                                            
CONECT   31   49   32   18                                            
CONECT   32   31   33   74                                            
CONECT   33   32   34   46                                            
CONECT   34   33   35                                                 
CONECT   35   41   37   36   34                                       
CONECT   36   35                                                      
CONECT   37   35   38                                                 
CONECT   38   37   39   75   76                                       
CONECT   39   38   40   41   44                                       
CONECT   40   39   77                                                 
CONECT   41   35   39   43   42                                       
CONECT   42   41                                                      
CONECT   43   41   78                                                 
CONECT   44   39   45   79   80                                       
CONECT   45   44   81                                                 
CONECT   46   33   47   48                                            
CONECT   47   46   82                                                 
CONECT   48   46   49   83                                            
CONECT   49   31   48   84                                            
CONECT   50   51    2   85   86                                       
CONECT   51   50   52                                                 
CONECT   52   63   54   53   51                                       
CONECT   53   52                                                      
CONECT   54   52   55                                                 
CONECT   55   54   56   66   57                                       
CONECT   56   55                                                      
CONECT   57   55   60   59   58                                       
CONECT   58   57                                                      
CONECT   59   57   87                                                 
CONECT   60   57   63   62   61                                       
CONECT   61   60                                                      
CONECT   62   60   88                                                 
CONECT   63   52   60   65   64                                       
CONECT   64   63                                                      
CONECT   65   63   89                                                 
CONECT   66   55   90   91   92                                       
CONECT   67    6                                                      
CONECT   68    9                                                      
CONECT   69   12                                                      
CONECT   70   26                                                      
CONECT   71   27                                                      
CONECT   72   29                                                      
CONECT   73   30                                                      
CONECT   74   32                                                      
CONECT   75   38                                                      
CONECT   76   38                                                      
CONECT   77   40                                                      
CONECT   78   43                                                      
CONECT   79   44                                                      
CONECT   80   44                                                      
CONECT   81   45                                                      
CONECT   82   47                                                      
CONECT   83   48                                                      
CONECT   84   49                                                      
CONECT   85   50                                                      
CONECT   86   50                                                      
CONECT   87   59                                                      
CONECT   88   62                                                      
CONECT   89   65                                                      
CONECT   90   66                                                      
CONECT   91   66                                                      
CONECT   92   66                                                      
MASTER        0    0    0    0    0    0    0    0   92    0   92    0
END
