# Supplementary material for: Structure-based computational screening of 470 natural quercetin derivatives for identification of SARS-CoV-2 Mpro inhibitor
Source: PeerJ. 2023 Mar 14;11:e14915. doi: 10.7717/peerj.14915 (PMC10022500; doi:10.7717/peerj.14915)
Supplement: Supplemental Information 1 [file peerj-11-14915-s001.zip › Screening 470 Quercetin Derivates as Anticovid/Ligands/PDB/21.pdb]

COMPND    mol1_entry_00001_conf_01 
AUTHOR    GENERATED BY OPEN BABEL 2.4.1
HETATM    1  O   UNL     1      -1.497  -0.353 -16.174  1.00  0.00           O  
HETATM    2  C   UNL     1      -0.549   0.365 -15.370  1.00  0.00           C  
HETATM    3  H   UNL     1      -0.311  -0.223 -14.479  1.00  0.00           H  
HETATM    4  C   UNL     1       0.727   0.506 -16.220  1.00  0.00           C  
HETATM    5  H   UNL     1       1.025  -0.470 -16.613  1.00  0.00           H  
HETATM    6  O   UNL     1       1.858   0.983 -15.470  1.00  0.00           O  
HETATM    7  C   UNL     1       0.475   1.449 -17.408  1.00  0.00           C  
HETATM    8  H   UNL     1      -0.291   1.012 -18.062  1.00  0.00           H  
HETATM    9  O   UNL     1       1.672   1.602 -18.179  1.00  0.00           O  
HETATM   10  C   UNL     1      -0.008   2.813 -16.895  1.00  0.00           C  
HETATM   11  H   UNL     1       0.780   3.313 -16.319  1.00  0.00           H  
HETATM   12  O   UNL     1      -1.155   2.664 -16.052  1.00  0.00           O  
HETATM   13  C   UNL     1      -1.000   1.782 -14.931  1.00  0.00           C  
HETATM   14  H   UNL     1      -1.978   1.666 -14.460  1.00  0.00           H  
HETATM   15  O   UNL     1      -0.059   2.254 -13.936  1.00  0.00           O  
HETATM   16  C   UNL     1      -0.311   3.460 -13.304  1.00  0.00           C  
HETATM   17  C   UNL     1       0.560   4.026 -12.428  1.00  0.00           C  
HETATM   18  O   UNL     1       0.387   5.314 -11.904  1.00  0.00           O  
HETATM   19  C   UNL     1      -0.543   6.137 -12.486  1.00  0.00           C  
HETATM   20  C   UNL     1      -1.546   5.639 -13.299  1.00  0.00           C  
HETATM   21  C   UNL     1      -1.578   4.210 -13.536  1.00  0.00           C  
HETATM   22  O   UNL     1      -2.635   3.703 -13.901  1.00  0.00           O  
HETATM   23  C   UNL     1      -2.487   6.484 -13.883  1.00  0.00           C  
HETATM   24  O   UNL     1      -3.473   6.050 -14.724  1.00  0.00           O  
HETATM   25  C   UNL     1      -2.413   7.846 -13.663  1.00  0.00           C  
HETATM   26  C   UNL     1      -1.372   8.371 -12.894  1.00  0.00           C  
HETATM   27  O   UNL     1      -1.129   9.707 -12.736  1.00  0.00           O  
HETATM   28  C   UNL     1      -1.792  10.595 -13.653  1.00  0.00           C  
HETATM   29  H   UNL     1      -2.866  10.581 -13.416  1.00  0.00           H  
HETATM   30  O   UNL     1      -1.603  10.224 -15.038  1.00  0.00           O  
HETATM   31  C   UNL     1      -2.364  11.055 -15.935  1.00  0.00           C  
HETATM   32  H   UNL     1      -3.419  10.991 -15.638  1.00  0.00           H  
HETATM   33  C   UNL     1      -1.866  12.507 -15.841  1.00  0.00           C  
HETATM   34  H   UNL     1      -2.434  13.169 -16.503  1.00  0.00           H  
HETATM   35  O   UNL     1      -0.485  12.613 -16.222  1.00  0.00           O  
HETATM   36  C   UNL     1      -2.012  12.971 -14.375  1.00  0.00           C  
HETATM   37  H   UNL     1      -3.077  12.954 -14.115  1.00  0.00           H  
HETATM   38  O   UNL     1      -1.589  14.323 -14.188  1.00  0.00           O  
HETATM   39  C   UNL     1      -1.259  12.025 -13.419  1.00  0.00           C  
HETATM   40  H   UNL     1      -1.409  12.325 -12.376  1.00  0.00           H  
HETATM   41  O   UNL     1       0.164  12.076 -13.639  1.00  0.00           O  
HETATM   42  C   UNL     1      -2.233  10.493 -17.355  1.00  0.00           C  
HETATM   43  O   UNL     1      -2.875   9.224 -17.447  1.00  0.00           O  
HETATM   44  C   UNL     1      -0.465   7.510 -12.262  1.00  0.00           C  
HETATM   45  C   UNL     1       1.771   3.354 -11.853  1.00  0.00           C  
HETATM   46  C   UNL     1       2.895   4.112 -11.450  1.00  0.00           C  
HETATM   47  C   UNL     1       3.925   3.514 -10.718  1.00  0.00           C  
HETATM   48  O   UNL     1       5.026   4.215 -10.307  1.00  0.00           O  
HETATM   49  C   UNL     1       3.856   2.176 -10.360  1.00  0.00           C  
HETATM   50  O   UNL     1       4.817   1.625  -9.560  1.00  0.00           O  
HETATM   51  C   UNL     1       2.804   1.394 -10.796  1.00  0.00           C  
HETATM   52  C   UNL     1       1.765   1.985 -11.539  1.00  0.00           C  
HETATM   53  C   UNL     1      -0.346   3.745 -18.063  1.00  0.00           C  
HETATM   54  C   UNL     1      -2.751  -0.693 -15.573  1.00  0.00           C  
HETATM   55  H   UNL     1      -3.280   0.230 -15.316  1.00  0.00           H  
HETATM   56  O   UNL     1      -2.556  -1.493 -14.402  1.00  0.00           O  
HETATM   57  C   UNL     1      -3.785  -1.927 -13.782  1.00  0.00           C  
HETATM   58  H   UNL     1      -4.362  -1.040 -13.501  1.00  0.00           H  
HETATM   59  C   UNL     1      -4.613  -2.788 -14.758  1.00  0.00           C  
HETATM   60  H   UNL     1      -4.055  -3.703 -14.993  1.00  0.00           H  
HETATM   61  O   UNL     1      -5.873  -3.167 -14.200  1.00  0.00           O  
HETATM   62  C   UNL     1      -4.864  -2.023 -16.059  1.00  0.00           C  
HETATM   63  H   UNL     1      -5.350  -2.680 -16.788  1.00  0.00           H  
HETATM   64  O   UNL     1      -5.821  -0.962 -15.842  1.00  0.00           O  
HETATM   65  C   UNL     1      -3.564  -1.470 -16.642  1.00  0.00           C  
HETATM   66  H   UNL     1      -2.953  -2.306 -17.006  1.00  0.00           H  
HETATM   67  O   UNL     1      -3.869  -0.645 -17.777  1.00  0.00           O  
HETATM   68  C   UNL     1      -3.441  -2.697 -12.488  1.00  0.00           C  
HETATM   69  O   UNL     1      -4.585  -3.215 -11.784  1.00  0.00           O  
HETATM   70  C   UNL     1      -5.385  -2.310 -11.160  1.00  0.00           C  
HETATM   71  O   UNL     1      -5.176  -1.104 -11.133  1.00  0.00           O  
HETATM   72  C   UNL     1      -6.616  -2.969 -10.576  1.00  0.00           C  
HETATM   73  C   UNL     1      -6.234  -4.117  -9.647  1.00  0.00           C  
HETATM   74  C   UNL     1      -7.391  -4.805  -8.960  1.00  0.00           C  
HETATM   75  C   UNL     1      -7.402  -4.919  -7.561  1.00  0.00           C  
HETATM   76  C   UNL     1      -8.386  -5.668  -6.909  1.00  0.00           C  
HETATM   77  C   UNL     1      -9.368  -6.306  -7.659  1.00  0.00           C  
HETATM   78  O   UNL     1     -10.315  -7.089  -7.068  1.00  0.00           O  
HETATM   79  C   UNL     1      -9.396  -6.180  -9.043  1.00  0.00           C  
HETATM   80  C   UNL     1      -8.408  -5.435  -9.693  1.00  0.00           C  
HETATM   81  H   UNL     1       1.569   1.709 -14.880  1.00  0.00           H  
HETATM   82  H   UNL     1       2.416   1.379 -17.585  1.00  0.00           H  
HETATM   83  H   UNL     1      -3.436   5.069 -14.763  1.00  0.00           H  
HETATM   84  H   UNL     1      -3.161   8.472 -14.137  1.00  0.00           H  
HETATM   85  H   UNL     1      -0.404  12.441 -17.177  1.00  0.00           H  
HETATM   86  H   UNL     1      -1.463  14.735 -15.059  1.00  0.00           H  
HETATM   87  H   UNL     1       0.298  12.049 -14.609  1.00  0.00           H  
HETATM   88  H   UNL     1      -1.189  10.356 -17.650  1.00  0.00           H  
HETATM   89  H   UNL     1      -2.721  11.158 -18.075  1.00  0.00           H  
HETATM   90  H   UNL     1      -2.396   8.622 -16.846  1.00  0.00           H  
HETATM   91  H   UNL     1       0.321   7.920 -11.632  1.00  0.00           H  
HETATM   92  H   UNL     1       2.940   5.178 -11.659  1.00  0.00           H  
HETATM   93  H   UNL     1       5.288   4.795 -11.043  1.00  0.00           H  
HETATM   94  H   UNL     1       5.356   2.383  -9.257  1.00  0.00           H  
HETATM   95  H   UNL     1       2.766   0.341 -10.531  1.00  0.00           H  
HETATM   96  H   UNL     1       0.930   1.345 -11.812  1.00  0.00           H  
HETATM   97  H   UNL     1      -1.039   3.270 -18.765  1.00  0.00           H  
HETATM   98  H   UNL     1       0.557   4.025 -18.616  1.00  0.00           H  
HETATM   99  H   UNL     1      -0.831   4.661 -17.710  1.00  0.00           H  
HETATM  100  H   UNL     1      -6.509  -2.456 -14.412  1.00  0.00           H  
HETATM  101  H   UNL     1      -5.474  -0.311 -15.206  1.00  0.00           H  
HETATM  102  H   UNL     1      -4.778  -0.308 -17.660  1.00  0.00           H  
HETATM  103  H   UNL     1      -2.841  -2.075 -11.813  1.00  0.00           H  
HETATM  104  H   UNL     1      -2.807  -3.557 -12.735  1.00  0.00           H  
HETATM  105  H   UNL     1      -7.252  -3.297 -11.405  1.00  0.00           H  
HETATM  106  H   UNL     1      -7.177  -2.207 -10.019  1.00  0.00           H  
HETATM  107  H   UNL     1      -5.534  -3.735  -8.894  1.00  0.00           H  
HETATM  108  H   UNL     1      -5.682  -4.886 -10.202  1.00  0.00           H  
HETATM  109  H   UNL     1      -6.626  -4.445  -6.964  1.00  0.00           H  
HETATM  110  H   UNL     1      -8.359  -5.753  -5.828  1.00  0.00           H  
HETATM  111  H   UNL     1     -10.083  -7.196  -6.131  1.00  0.00           H  
HETATM  112  H   UNL     1     -10.169  -6.684  -9.615  1.00  0.00           H  
HETATM  113  H   UNL     1      -8.425  -5.382 -10.780  1.00  0.00           H  
CONECT    1    2   54                                                 
CONECT    2    1    3   13    4                                       
CONECT    3    2                                                      
CONECT    4    2    7    6    5                                       
CONECT    5    4                                                      
CONECT    6    4   81                                                 
CONECT    7    4    8    9   10                                       
CONECT    8    7                                                      
CONECT    9    7   82                                                 
CONECT   10    7   12   53   11                                       
CONECT   11   10                                                      
CONECT   12   10   13                                                 
CONECT   13    2   12   14   15                                       
CONECT   14   13                                                      
CONECT   15   13   16                                                 
CONECT   16   15   21   17                                            
CONECT   17   16   18   45                                            
CONECT   18   17   19                                                 
CONECT   19   18   44   20                                            
CONECT   20   19   21   23                                            
CONECT   21   16   20   22                                            
CONECT   22   21                                                      
CONECT   23   20   24   25                                            
CONECT   24   23   83                                                 
CONECT   25   23   26   84                                            
CONECT   26   25   27   44                                            
CONECT   27   26   28                                                 
CONECT   28   39   30   29   27                                       
CONECT   29   28                                                      
CONECT   30   28   31                                                 
CONECT   31   30   32   33   42                                       
CONECT   32   31                                                      
CONECT   33   31   34   35   36                                       
CONECT   34   33                                                      
CONECT   35   33   85                                                 
CONECT   36   33   37   38   39                                       
CONECT   37   36                                                      
CONECT   38   36   86                                                 
CONECT   39   28   36   40   41                                       
CONECT   40   39                                                      
CONECT   41   39   87                                                 
CONECT   42   31   43   88   89                                       
CONECT   43   42   90                                                 
CONECT   44   19   26   91                                            
CONECT   45   17   52   46                                            
CONECT   46   45   47   92                                            
CONECT   47   46   48   49                                            
CONECT   48   47   93                                                 
CONECT   49   47   50   51                                            
CONECT   50   49   94                                                 
CONECT   51   49   52   95                                            
CONECT   52   45   51   96                                            
CONECT   53   10   97   98   99                                       
CONECT   54   65   56   55    1                                       
CONECT   55   54                                                      
CONECT   56   54   57                                                 
CONECT   57   56   58   59   68                                       
CONECT   58   57                                                      
CONECT   59   57   62   61   60                                       
CONECT   60   59                                                      
CONECT   61   59  100                                                 
CONECT   62   59   65   64   63                                       
CONECT   63   62                                                      
CONECT   64   62  101                                                 
CONECT   65   54   62   67   66                                       
CONECT   66   65                                                      
CONECT   67   65  102                                                 
CONECT   68   57   69  103  104                                       
CONECT   69   68   70                                                 
CONECT   70   69   71   72                                            
CONECT   71   70                                                      
CONECT   72   70   73  105  106                                       
CONECT   73   72   74  107  108                                       
CONECT   74   73   80   75                                            
CONECT   75   74   76  109                                            
CONECT   76   75   77  110                                            
CONECT   77   76   78   79                                            
CONECT   78   77  111                                                 
CONECT   79   77   80  112                                            
CONECT   80   74   79  113                                            
CONECT   81    6                                                      
CONECT   82    9                                                      
CONECT   83   24                                                      
CONECT   84   25                                                      
CONECT   85   35                                                      
CONECT   86   38                                                      
CONECT   87   41                                                      
CONECT   88   42                                                      
CONECT   89   42                                                      
CONECT   90   43                                                      
CONECT   91   44                                                      
CONECT   92   46                                                      
CONECT   93   48                                                      
CONECT   94   50                                                      
CONECT   95   51                                                      
CONECT   96   52                                                      
CONECT   97   53                                                      
CONECT   98   53                                                      
CONECT   99   53                                                      
CONECT  100   61                                                      
CONECT  101   64                                                      
CONECT  102   67                                                      
CONECT  103   68                                                      
CONECT  104   68                                                      
CONECT  105   72                                                      
CONECT  106   72                                                      
CONECT  107   73                                                      
CONECT  108   73                                                      
CONECT  109   75                                                      
CONECT  110   76                                                      
CONECT  111   78                                                      
CONECT  112   79                                                      
CONECT  113   80                                                      
MASTER        0    0    0    0    0    0    0    0  113    0  113    0
END
