# Supplementary material for: Structure-based computational screening of 470 natural quercetin derivatives for identification of SARS-CoV-2 Mpro inhibitor
Source: PeerJ. 2023 Mar 14;11:e14915. doi: 10.7717/peerj.14915 (PMC10022500; doi:10.7717/peerj.14915)
Supplement: Supplemental Information 1 [file peerj-11-14915-s001.zip › Screening 470 Quercetin Derivates as Anticovid/Ligands/PDB/4.pdb]

COMPND    mol1_entry_00001_conf_01 
AUTHOR    GENERATED BY OPEN BABEL 2.4.1
HETATM    1  O   UNL     1      -6.865  -1.907  -2.335  1.00  0.00           O  
HETATM    2  C   UNL     1      -5.576  -2.166  -1.766  1.00  0.00           C  
HETATM    3  H   UNL     1      -5.685  -2.151  -0.674  1.00  0.00           H  
HETATM    4  O   UNL     1      -4.618  -1.192  -2.144  1.00  0.00           O  
HETATM    5  C   UNL     1      -5.030   0.140  -1.853  1.00  0.00           C  
HETATM    6  C   UNL     1      -3.970   1.160  -2.308  1.00  0.00           C  
HETATM    7  H   UNL     1      -3.041   0.903  -1.783  1.00  0.00           H  
HETATM    8  O   UNL     1      -4.405   2.475  -1.903  1.00  0.00           O  
HETATM    9  C   UNL     1      -3.441   3.500  -2.160  1.00  0.00           C  
HETATM   10  H   UNL     1      -2.536   3.259  -1.601  1.00  0.00           H  
HETATM   11  O   UNL     1      -3.946   4.795  -1.760  1.00  0.00           O  
HETATM   12  C   UNL     1      -4.302   4.861  -0.381  1.00  0.00           C  
HETATM   13  H   UNL     1      -5.081   4.116  -0.174  1.00  0.00           H  
HETATM   14  C   UNL     1      -4.766   6.253   0.123  1.00  0.00           C  
HETATM   15  H   UNL     1      -3.939   6.975   0.059  1.00  0.00           H  
HETATM   16  O   UNL     1      -5.155   6.221   1.533  1.00  0.00           O  
HETATM   17  C   UNL     1      -4.408   5.423   2.365  1.00  0.00           C  
HETATM   18  C   UNL     1      -3.411   4.566   1.915  1.00  0.00           C  
HETATM   19  C   UNL     1      -3.107   4.583   0.503  1.00  0.00           C  
HETATM   20  O   UNL     1      -1.956   4.340   0.152  1.00  0.00           O  
HETATM   21  C   UNL     1      -2.742   3.682   2.761  1.00  0.00           C  
HETATM   22  O   UNL     1      -1.842   2.758   2.305  1.00  0.00           O  
HETATM   23  C   UNL     1      -3.020   3.695   4.115  1.00  0.00           C  
HETATM   24  C   UNL     1      -3.968   4.597   4.595  1.00  0.00           C  
HETATM   25  O   UNL     1      -4.237   4.667   5.930  1.00  0.00           O  
HETATM   26  C   UNL     1      -4.676   5.447   3.732  1.00  0.00           C  
HETATM   27  C   UNL     1      -5.916   6.840  -0.697  1.00  0.00           C  
HETATM   28  C   UNL     1      -5.624   7.589  -1.857  1.00  0.00           C  
HETATM   29  C   UNL     1      -6.653   8.158  -2.604  1.00  0.00           C  
HETATM   30  O   UNL     1      -6.410   8.899  -3.728  1.00  0.00           O  
HETATM   31  C   UNL     1      -7.978   7.991  -2.218  1.00  0.00           C  
HETATM   32  O   UNL     1      -8.981   8.557  -2.955  1.00  0.00           O  
HETATM   33  C   UNL     1      -8.294   7.250  -1.090  1.00  0.00           C  
HETATM   34  C   UNL     1      -7.266   6.675  -0.332  1.00  0.00           C  
HETATM   35  C   UNL     1      -3.031   3.583  -3.643  1.00  0.00           C  
HETATM   36  H   UNL     1      -3.862   4.010  -4.214  1.00  0.00           H  
HETATM   37  O   UNL     1      -1.902   4.459  -3.814  1.00  0.00           O  
HETATM   38  C   UNL     1      -2.679   2.203  -4.202  1.00  0.00           C  
HETATM   39  H   UNL     1      -2.583   2.265  -5.291  1.00  0.00           H  
HETATM   40  O   UNL     1      -1.367   1.787  -3.752  1.00  0.00           O  
HETATM   41  C   UNL     1      -3.739   1.155  -3.834  1.00  0.00           C  
HETATM   42  H   UNL     1      -4.680   1.426  -4.328  1.00  0.00           H  
HETATM   43  O   UNL     1      -3.325  -0.106  -4.354  1.00  0.00           O  
HETATM   44  C   UNL     1      -5.218  -3.587  -2.226  1.00  0.00           C  
HETATM   45  H   UNL     1      -4.474  -4.061  -1.576  1.00  0.00           H  
HETATM   46  O   UNL     1      -4.773  -3.625  -3.598  1.00  0.00           O  
HETATM   47  C   UNL     1      -3.432  -3.456  -3.777  1.00  0.00           C  
HETATM   48  O   UNL     1      -2.612  -3.255  -2.890  1.00  0.00           O  
HETATM   49  C   UNL     1      -3.062  -3.664  -5.212  1.00  0.00           C  
HETATM   50  C   UNL     1      -6.577  -4.285  -2.117  1.00  0.00           C  
HETATM   51  H   UNL     1      -6.703  -4.720  -1.117  1.00  0.00           H  
HETATM   52  O   UNL     1      -6.798  -5.302  -3.113  1.00  0.00           O  
HETATM   53  C   UNL     1      -6.101  -6.455  -2.949  1.00  0.00           C  
HETATM   54  O   UNL     1      -5.381  -6.705  -1.994  1.00  0.00           O  
HETATM   55  C   UNL     1      -6.356  -7.396  -4.089  1.00  0.00           C  
HETATM   56  C   UNL     1      -7.590  -3.148  -2.328  1.00  0.00           C  
HETATM   57  H   UNL     1      -8.105  -3.252  -3.290  1.00  0.00           H  
HETATM   58  C   UNL     1      -8.619  -3.082  -1.191  1.00  0.00           C  
HETATM   59  O   UNL     1      -9.349  -4.305  -1.043  1.00  0.00           O  
HETATM   60  C   UNL     1     -10.411  -4.448  -1.880  1.00  0.00           C  
HETATM   61  O   UNL     1     -10.744  -3.646  -2.741  1.00  0.00           O  
HETATM   62  C   UNL     1     -11.120  -5.742  -1.621  1.00  0.00           C  
HETATM   63  H   UNL     1      -5.184   0.240  -0.771  1.00  0.00           H  
HETATM   64  H   UNL     1      -5.984   0.372  -2.340  1.00  0.00           H  
HETATM   65  H   UNL     1      -1.606   2.987   1.379  1.00  0.00           H  
HETATM   66  H   UNL     1      -2.499   3.004   4.769  1.00  0.00           H  
HETATM   67  H   UNL     1      -3.602   4.101   6.406  1.00  0.00           H  
HETATM   68  H   UNL     1      -5.428   6.120   4.136  1.00  0.00           H  
HETATM   69  H   UNL     1      -4.590   7.721  -2.164  1.00  0.00           H  
HETATM   70  H   UNL     1      -5.450   8.902  -3.885  1.00  0.00           H  
HETATM   71  H   UNL     1      -8.507   9.013  -3.677  1.00  0.00           H  
HETATM   72  H   UNL     1      -9.333   7.128  -0.797  1.00  0.00           H  
HETATM   73  H   UNL     1      -7.534   6.111   0.558  1.00  0.00           H  
HETATM   74  H   UNL     1      -1.100   3.926  -3.641  1.00  0.00           H  
HETATM   75  H   UNL     1      -1.349   1.683  -2.785  1.00  0.00           H  
HETATM   76  H   UNL     1      -2.377  -0.212  -4.150  1.00  0.00           H  
HETATM   77  H   UNL     1      -3.952  -3.670  -5.848  1.00  0.00           H  
HETATM   78  H   UNL     1      -2.553  -4.626  -5.309  1.00  0.00           H  
HETATM   79  H   UNL     1      -2.409  -2.854  -5.545  1.00  0.00           H  
HETATM   80  H   UNL     1      -6.822  -6.871  -4.928  1.00  0.00           H  
HETATM   81  H   UNL     1      -7.017  -8.202  -3.761  1.00  0.00           H  
HETATM   82  H   UNL     1      -5.404  -7.802  -4.439  1.00  0.00           H  
HETATM   83  H   UNL     1      -8.108  -2.896  -0.238  1.00  0.00           H  
HETATM   84  H   UNL     1      -9.293  -2.226  -1.321  1.00  0.00           H  
HETATM   85  H   UNL     1     -10.680  -6.263  -0.765  1.00  0.00           H  
HETATM   86  H   UNL     1     -11.031  -6.382  -2.502  1.00  0.00           H  
HETATM   87  H   UNL     1     -12.169  -5.538  -1.396  1.00  0.00           H  
CONECT    1   56    2                                                 
CONECT    2    1   44    4    3                                       
CONECT    3    2                                                      
CONECT    4    5    2                                                 
CONECT    5    4    6   63   64                                       
CONECT    6   41    8    7    5                                       
CONECT    7    6                                                      
CONECT    8    6    9                                                 
CONECT    9    8   10   11   35                                       
CONECT   10    9                                                      
CONECT   11    9   12                                                 
CONECT   12   11   13   19   14                                       
CONECT   13   12                                                      
CONECT   14   12   15   16   27                                       
CONECT   15   14                                                      
CONECT   16   14   17                                                 
CONECT   17   16   26   18                                            
CONECT   18   17   19   21                                            
CONECT   19   12   18   20                                            
CONECT   20   19                                                      
CONECT   21   18   22   23                                            
CONECT   22   21   65                                                 
CONECT   23   21   24   66                                            
CONECT   24   23   25   26                                            
CONECT   25   24   67                                                 
CONECT   26   17   24   68                                            
CONECT   27   14   34   28                                            
CONECT   28   27   29   69                                            
CONECT   29   28   30   31                                            
CONECT   30   29   70                                                 
CONECT   31   29   32   33                                            
CONECT   32   31   71                                                 
CONECT   33   31   34   72                                            
CONECT   34   27   33   73                                            
CONECT   35    9   38   37   36                                       
CONECT   36   35                                                      
CONECT   37   35   74                                                 
CONECT   38   35   41   40   39                                       
CONECT   39   38                                                      
CONECT   40   38   75                                                 
CONECT   41    6   38   43   42                                       
CONECT   42   41                                                      
CONECT   43   41   76                                                 
CONECT   44    2   45   46   50                                       
CONECT   45   44                                                      
CONECT   46   44   47                                                 
CONECT   47   46   48   49                                            
CONECT   48   47                                                      
CONECT   49   47   77   78   79                                       
CONECT   50   44   51   52   56                                       
CONECT   51   50                                                      
CONECT   52   50   53                                                 
CONECT   53   52   54   55                                            
CONECT   54   53                                                      
CONECT   55   53   80   81   82                                       
CONECT   56    1   50   58   57                                       
CONECT   57   56                                                      
CONECT   58   59   56   83   84                                       
CONECT   59   58   60                                                 
CONECT   60   59   61   62                                            
CONECT   61   60                                                      
CONECT   62   60   85   86   87                                       
CONECT   63    5                                                      
CONECT   64    5                                                      
CONECT   65   22                                                      
CONECT   66   23                                                      
CONECT   67   25                                                      
CONECT   68   26                                                      
CONECT   69   28                                                      
CONECT   70   30                                                      
CONECT   71   32                                                      
CONECT   72   33                                                      
CONECT   73   34                                                      
CONECT   74   37                                                      
CONECT   75   40                                                      
CONECT   76   43                                                      
CONECT   77   49                                                      
CONECT   78   49                                                      
CONECT   79   49                                                      
CONECT   80   55                                                      
CONECT   81   55                                                      
CONECT   82   55                                                      
CONECT   83   58                                                      
CONECT   84   58                                                      
CONECT   85   62                                                      
CONECT   86   62                                                      
CONECT   87   62                                                      
MASTER        0    0    0    0    0    0    0    0   87    0   87    0
END
