# Supplementary material for: Structure-based computational screening of 470 natural quercetin derivatives for identification of SARS-CoV-2 Mpro inhibitor
Source: PeerJ. 2023 Mar 14;11:e14915. doi: 10.7717/peerj.14915 (PMC10022500; doi:10.7717/peerj.14915)
Supplement: Supplemental Information 1 [file peerj-11-14915-s001.zip › Screening 470 Quercetin Derivates as Anticovid/Ligands/PDB/23.pdb]

COMPND    mol1_entry_00001_conf_01 
AUTHOR    GENERATED BY OPEN BABEL 2.4.1
HETATM    1  O   UNL     1      -1.674  -2.080   3.412  1.00  0.00           O  
HETATM    2  C   UNL     1      -0.524  -1.950   2.534  1.00  0.00           C  
HETATM    3  H   UNL     1      -0.890  -1.657   1.549  1.00  0.00           H  
HETATM    4  C   UNL     1       0.075  -3.355   2.382  1.00  0.00           C  
HETATM    5  H   UNL     1       0.229  -3.786   3.380  1.00  0.00           H  
HETATM    6  O   UNL     1      -0.870  -4.208   1.712  1.00  0.00           O  
HETATM    7  C   UNL     1       1.424  -3.294   1.634  1.00  0.00           C  
HETATM    8  H   UNL     1       1.826  -4.311   1.569  1.00  0.00           H  
HETATM    9  O   UNL     1       2.329  -2.504   2.406  1.00  0.00           O  
HETATM   10  C   UNL     1       1.928  -1.136   2.524  1.00  0.00           C  
HETATM   11  H   UNL     1       2.009  -0.650   1.543  1.00  0.00           H  
HETATM   12  C   UNL     1       0.507  -0.945   3.080  1.00  0.00           C  
HETATM   13  H   UNL     1       0.523  -1.020   4.175  1.00  0.00           H  
HETATM   14  O   UNL     1       0.085   0.402   2.780  1.00  0.00           O  
HETATM   15  C   UNL     1       2.950  -0.469   3.445  1.00  0.00           C  
HETATM   16  O   UNL     1       1.275  -2.794   0.300  1.00  0.00           O  
HETATM   17  C   UNL     1       2.489  -2.805  -0.458  1.00  0.00           C  
HETATM   18  C   UNL     1       2.303  -2.188  -1.873  1.00  0.00           C  
HETATM   19  H   UNL     1       1.652  -2.866  -2.441  1.00  0.00           H  
HETATM   20  O   UNL     1       3.607  -2.129  -2.539  1.00  0.00           O  
HETATM   21  C   UNL     1       3.611  -1.482  -3.835  1.00  0.00           C  
HETATM   22  H   UNL     1       2.952  -2.035  -4.504  1.00  0.00           H  
HETATM   23  O   UNL     1       4.924  -1.370  -4.442  1.00  0.00           O  
HETATM   24  C   UNL     1       5.518  -2.578  -4.894  1.00  0.00           C  
HETATM   25  H   UNL     1       5.588  -3.209  -3.994  1.00  0.00           H  
HETATM   26  C   UNL     1       6.988  -2.425  -5.424  1.00  0.00           C  
HETATM   27  H   UNL     1       7.502  -1.813  -4.665  1.00  0.00           H  
HETATM   28  O   UNL     1       7.599  -3.740  -5.347  1.00  0.00           O  
HETATM   29  C   UNL     1       6.939  -4.682  -6.096  1.00  0.00           C  
HETATM   30  C   UNL     1       5.583  -4.609  -6.420  1.00  0.00           C  
HETATM   31  C   UNL     1       4.804  -3.457  -5.916  1.00  0.00           C  
HETATM   32  O   UNL     1       3.637  -3.311  -6.276  1.00  0.00           O  
HETATM   33  C   UNL     1       4.989  -5.618  -7.179  1.00  0.00           C  
HETATM   34  O   UNL     1       3.656  -5.628  -7.497  1.00  0.00           O  
HETATM   35  C   UNL     1       5.752  -6.697  -7.634  1.00  0.00           C  
HETATM   36  C   UNL     1       7.101  -6.750  -7.314  1.00  0.00           C  
HETATM   37  O   UNL     1       7.891  -7.774  -7.755  1.00  0.00           O  
HETATM   38  C   UNL     1       7.699  -5.762  -6.537  1.00  0.00           C  
HETATM   39  C   UNL     1       7.472  -1.786  -6.750  1.00  0.00           C  
HETATM   40  C   UNL     1       6.682  -1.061  -7.651  1.00  0.00           C  
HETATM   41  C   UNL     1       7.296  -0.424  -8.751  1.00  0.00           C  
HETATM   42  O   UNL     1       6.575   0.312  -9.657  1.00  0.00           O  
HETATM   43  C   UNL     1       8.668  -0.480  -8.956  1.00  0.00           C  
HETATM   44  O   UNL     1       9.262   0.236  -9.960  1.00  0.00           O  
HETATM   45  C   UNL     1       9.459  -1.256  -8.139  1.00  0.00           C  
HETATM   46  C   UNL     1       8.860  -1.903  -7.050  1.00  0.00           C  
HETATM   47  C   UNL     1       3.074  -0.037  -3.672  1.00  0.00           C  
HETATM   48  H   UNL     1       3.730   0.508  -2.982  1.00  0.00           H  
HETATM   49  O   UNL     1       3.063   0.676  -4.916  1.00  0.00           O  
HETATM   50  C   UNL     1       1.655  -0.064  -3.106  1.00  0.00           C  
HETATM   51  H   UNL     1       1.288   0.959  -2.969  1.00  0.00           H  
HETATM   52  O   UNL     1       0.735  -0.660  -4.049  1.00  0.00           O  
HETATM   53  C   UNL     1       1.623  -0.799  -1.767  1.00  0.00           C  
HETATM   54  H   UNL     1       2.170  -0.199  -1.029  1.00  0.00           H  
HETATM   55  O   UNL     1       0.262  -0.866  -1.322  1.00  0.00           O  
HETATM   56  C   UNL     1      -2.464  -0.900   3.634  1.00  0.00           C  
HETATM   57  H   UNL     1      -1.829  -0.111   4.046  1.00  0.00           H  
HETATM   58  O   UNL     1      -3.418  -1.231   4.658  1.00  0.00           O  
HETATM   59  C   UNL     1      -4.336  -0.165   4.965  1.00  0.00           C  
HETATM   60  H   UNL     1      -3.759   0.716   5.276  1.00  0.00           H  
HETATM   61  C   UNL     1      -5.195   0.138   3.737  1.00  0.00           C  
HETATM   62  H   UNL     1      -5.754  -0.761   3.449  1.00  0.00           H  
HETATM   63  O   UNL     1      -6.131   1.183   3.997  1.00  0.00           O  
HETATM   64  C   UNL     1      -4.289   0.551   2.581  1.00  0.00           C  
HETATM   65  H   UNL     1      -4.887   0.673   1.670  1.00  0.00           H  
HETATM   66  O   UNL     1      -3.736   1.868   2.823  1.00  0.00           O  
HETATM   67  C   UNL     1      -3.168  -0.452   2.324  1.00  0.00           C  
HETATM   68  H   UNL     1      -3.583  -1.344   1.841  1.00  0.00           H  
HETATM   69  O   UNL     1      -2.247   0.157   1.393  1.00  0.00           O  
HETATM   70  C   UNL     1      -5.192  -0.595   6.163  1.00  0.00           C  
HETATM   71  O   UNL     1      -4.364  -0.669   7.328  1.00  0.00           O  
HETATM   72  H   UNL     1      -1.745  -3.962   2.068  1.00  0.00           H  
HETATM   73  H   UNL     1      -0.255   0.391   1.860  1.00  0.00           H  
HETATM   74  H   UNL     1       3.946  -0.501   2.991  1.00  0.00           H  
HETATM   75  H   UNL     1       3.025  -1.013   4.394  1.00  0.00           H  
HETATM   76  H   UNL     1       2.696   0.574   3.658  1.00  0.00           H  
HETATM   77  H   UNL     1       2.848  -3.836  -0.552  1.00  0.00           H  
HETATM   78  H   UNL     1       3.263  -2.237   0.071  1.00  0.00           H  
HETATM   79  H   UNL     1       3.248  -4.805  -7.147  1.00  0.00           H  
HETATM   80  H   UNL     1       5.269  -7.473  -8.223  1.00  0.00           H  
HETATM   81  H   UNL     1       7.381  -8.319  -8.376  1.00  0.00           H  
HETATM   82  H   UNL     1       8.756  -5.829  -6.295  1.00  0.00           H  
HETATM   83  H   UNL     1       5.614  -0.947  -7.498  1.00  0.00           H  
HETATM   84  H   UNL     1       5.672  -0.039  -9.677  1.00  0.00           H  
HETATM   85  H   UNL     1       8.560   0.820 -10.304  1.00  0.00           H  
HETATM   86  H   UNL     1      10.527  -1.346  -8.326  1.00  0.00           H  
HETATM   87  H   UNL     1       9.510  -2.502  -6.414  1.00  0.00           H  
HETATM   88  H   UNL     1       2.254   0.403  -5.387  1.00  0.00           H  
HETATM   89  H   UNL     1       0.851  -1.625  -4.078  1.00  0.00           H  
HETATM   90  H   UNL     1      -0.310  -0.993  -2.105  1.00  0.00           H  
HETATM   91  H   UNL     1      -5.715   2.020   3.708  1.00  0.00           H  
HETATM   92  H   UNL     1      -2.999   1.807   3.464  1.00  0.00           H  
HETATM   93  H   UNL     1      -2.433   1.117   1.392  1.00  0.00           H  
HETATM   94  H   UNL     1      -5.633  -1.585   6.004  1.00  0.00           H  
HETATM   95  H   UNL     1      -5.991   0.121   6.374  1.00  0.00           H  
HETATM   96  H   UNL     1      -3.542  -1.116   7.051  1.00  0.00           H  
CONECT    1    2   56                                                 
CONECT    2   12    4    3    1                                       
CONECT    3    2                                                      
CONECT    4    2    5    6    7                                       
CONECT    5    4                                                      
CONECT    6    4   72                                                 
CONECT    7    4    9   16    8                                       
CONECT    8    7                                                      
CONECT    9    7   10                                                 
CONECT   10    9   11   15   12                                       
CONECT   11   10                                                      
CONECT   12    2   10   14   13                                       
CONECT   13   12                                                      
CONECT   14   12   73                                                 
CONECT   15   10   74   75   76                                       
CONECT   16   17    7                                                 
CONECT   17   16   18   77   78                                       
CONECT   18   53   20   19   17                                       
CONECT   19   18                                                      
CONECT   20   18   21                                                 
CONECT   21   20   22   23   47                                       
CONECT   22   21                                                      
CONECT   23   21   24                                                 
CONECT   24   23   25   31   26                                       
CONECT   25   24                                                      
CONECT   26   24   28   39   27                                       
CONECT   27   26                                                      
CONECT   28   26   29                                                 
CONECT   29   28   38   30                                            
CONECT   30   29   31   33                                            
CONECT   31   24   30   32                                            
CONECT   32   31                                                      
CONECT   33   30   34   35                                            
CONECT   34   33   79                                                 
CONECT   35   33   36   80                                            
CONECT   36   35   37   38                                            
CONECT   37   36   81                                                 
CONECT   38   29   36   82                                            
CONECT   39   46   40   26                                            
CONECT   40   39   41   83                                            
CONECT   41   40   42   43                                            
CONECT   42   41   84                                                 
CONECT   43   41   44   45                                            
CONECT   44   43   85                                                 
CONECT   45   43   46   86                                            
CONECT   46   39   45   87                                            
CONECT   47   21   50   49   48                                       
CONECT   48   47                                                      
CONECT   49   47   88                                                 
CONECT   50   47   53   52   51                                       
CONECT   51   50                                                      
CONECT   52   50   89                                                 
CONECT   53   18   50   55   54                                       
CONECT   54   53                                                      
CONECT   55   53   90                                                 
CONECT   56   67   58   57    1                                       
CONECT   57   56                                                      
CONECT   58   56   59                                                 
CONECT   59   58   60   61   70                                       
CONECT   60   59                                                      
CONECT   61   59   64   63   62                                       
CONECT   62   61                                                      
CONECT   63   61   91                                                 
CONECT   64   61   67   66   65                                       
CONECT   65   64                                                      
CONECT   66   64   92                                                 
CONECT   67   56   64   69   68                                       
CONECT   68   67                                                      
CONECT   69   67   93                                                 
CONECT   70   59   71   94   95                                       
CONECT   71   70   96                                                 
CONECT   72    6                                                      
CONECT   73   14                                                      
CONECT   74   15                                                      
CONECT   75   15                                                      
CONECT   76   15                                                      
CONECT   77   17                                                      
CONECT   78   17                                                      
CONECT   79   34                                                      
CONECT   80   35                                                      
CONECT   81   37                                                      
CONECT   82   38                                                      
CONECT   83   40                                                      
CONECT   84   42                                                      
CONECT   85   44                                                      
CONECT   86   45                                                      
CONECT   87   46                                                      
CONECT   88   49                                                      
CONECT   89   52                                                      
CONECT   90   55                                                      
CONECT   91   63                                                      
CONECT   92   66                                                      
CONECT   93   69                                                      
CONECT   94   70                                                      
CONECT   95   70                                                      
CONECT   96   71                                                      
MASTER        0    0    0    0    0    0    0    0   96    0   96    0
END
