# Supplementary material for: Structure-based computational screening of 470 natural quercetin derivatives for identification of SARS-CoV-2 Mpro inhibitor
Source: PeerJ. 2023 Mar 14;11:e14915. doi: 10.7717/peerj.14915 (PMC10022500; doi:10.7717/peerj.14915)
Supplement: Supplemental Information 1 [file peerj-11-14915-s001.zip › Screening 470 Quercetin Derivates as Anticovid/Ligands/PDB/26.pdb]

COMPND    mol1_entry_00001_conf_01 
AUTHOR    GENERATED BY OPEN BABEL 2.4.1
HETATM    1  O   UNL     1       4.969  -4.128   6.755  1.00  0.00           O  
HETATM    2  C   UNL     1       6.382  -3.979   6.577  1.00  0.00           C  
HETATM    3  H   UNL     1       6.824  -4.172   7.556  1.00  0.00           H  
HETATM    4  C   UNL     1       6.908  -5.108   5.679  1.00  0.00           C  
HETATM    5  H   UNL     1       6.726  -6.067   6.183  1.00  0.00           H  
HETATM    6  O   UNL     1       8.316  -4.992   5.456  1.00  0.00           O  
HETATM    7  C   UNL     1       6.171  -5.150   4.339  1.00  0.00           C  
HETATM    8  H   UNL     1       6.468  -6.043   3.778  1.00  0.00           H  
HETATM    9  O   UNL     1       6.580  -4.050   3.516  1.00  0.00           O  
HETATM   10  C   UNL     1       4.646  -5.154   4.551  1.00  0.00           C  
HETATM   11  H   UNL     1       4.361  -6.125   4.974  1.00  0.00           H  
HETATM   12  O   UNL     1       3.943  -5.037   3.302  1.00  0.00           O  
HETATM   13  C   UNL     1       4.208  -4.050   5.547  1.00  0.00           C  
HETATM   14  H   UNL     1       4.327  -3.075   5.072  1.00  0.00           H  
HETATM   15  O   UNL     1       2.816  -4.253   5.856  1.00  0.00           O  
HETATM   16  C   UNL     1       2.302  -3.310   6.785  1.00  0.00           C  
HETATM   17  H   UNL     1       2.886  -3.410   7.712  1.00  0.00           H  
HETATM   18  C   UNL     1       0.818  -3.588   7.148  1.00  0.00           C  
HETATM   19  H   UNL     1       0.728  -4.651   7.410  1.00  0.00           H  
HETATM   20  O   UNL     1       0.493  -2.853   8.362  1.00  0.00           O  
HETATM   21  C   UNL     1       0.847  -1.526   8.353  1.00  0.00           C  
HETATM   22  C   UNL     1       1.688  -0.949   7.396  1.00  0.00           C  
HETATM   23  C   UNL     1       2.325  -1.833   6.418  1.00  0.00           C  
HETATM   24  O   UNL     1       2.848  -1.346   5.416  1.00  0.00           O  
HETATM   25  C   UNL     1       1.950   0.419   7.419  1.00  0.00           C  
HETATM   26  O   UNL     1       2.732   1.041   6.486  1.00  0.00           O  
HETATM   27  C   UNL     1       1.418   1.216   8.425  1.00  0.00           C  
HETATM   28  C   UNL     1       0.591   0.647   9.395  1.00  0.00           C  
HETATM   29  O   UNL     1       0.019   1.338  10.427  1.00  0.00           O  
HETATM   30  C   UNL     1      -0.273   2.719  10.175  1.00  0.00           C  
HETATM   31  H   UNL     1      -0.521   2.859   9.112  1.00  0.00           H  
HETATM   32  O   UNL     1       0.849   3.557  10.509  1.00  0.00           O  
HETATM   33  C   UNL     1       0.604   4.945  10.212  1.00  0.00           C  
HETATM   34  H   UNL     1       0.398   5.022   9.136  1.00  0.00           H  
HETATM   35  C   UNL     1      -0.594   5.474  11.023  1.00  0.00           C  
HETATM   36  H   UNL     1      -0.808   6.521  10.781  1.00  0.00           H  
HETATM   37  O   UNL     1      -0.343   5.414  12.436  1.00  0.00           O  
HETATM   38  C   UNL     1      -1.825   4.598  10.708  1.00  0.00           C  
HETATM   39  H   UNL     1      -2.067   4.709   9.644  1.00  0.00           H  
HETATM   40  O   UNL     1      -2.989   5.020  11.425  1.00  0.00           O  
HETATM   41  C   UNL     1      -1.522   3.115  10.996  1.00  0.00           C  
HETATM   42  H   UNL     1      -2.375   2.486  10.718  1.00  0.00           H  
HETATM   43  O   UNL     1      -1.315   2.884  12.403  1.00  0.00           O  
HETATM   44  C   UNL     1       1.887   5.725  10.515  1.00  0.00           C  
HETATM   45  O   UNL     1       2.939   5.294   9.657  1.00  0.00           O  
HETATM   46  C   UNL     1       0.316  -0.725   9.365  1.00  0.00           C  
HETATM   47  C   UNL     1      -0.243  -3.349   6.059  1.00  0.00           C  
HETATM   48  C   UNL     1       0.058  -3.492   4.693  1.00  0.00           C  
HETATM   49  C   UNL     1      -0.915  -3.246   3.727  1.00  0.00           C  
HETATM   50  O   UNL     1      -0.639  -3.345   2.391  1.00  0.00           O  
HETATM   51  C   UNL     1      -2.201  -2.883   4.102  1.00  0.00           C  
HETATM   52  O   UNL     1      -3.145  -2.635   3.143  1.00  0.00           O  
HETATM   53  C   UNL     1      -2.543  -2.768   5.436  1.00  0.00           C  
HETATM   54  C   UNL     1      -1.568  -3.010   6.413  1.00  0.00           C  
HETATM   55  C   UNL     1       6.806  -2.553   6.142  1.00  0.00           C  
HETATM   56  O   UNL     1       6.377  -1.518   7.034  1.00  0.00           O  
HETATM   57  C   UNL     1       7.106  -1.455   8.260  1.00  0.00           C  
HETATM   58  H   UNL     1       8.178  -1.551   8.042  1.00  0.00           H  
HETATM   59  O   UNL     1       6.678  -2.527   9.088  1.00  0.00           O  
HETATM   60  C   UNL     1       7.265  -2.558  10.381  1.00  0.00           C  
HETATM   61  H   UNL     1       8.356  -2.636  10.286  1.00  0.00           H  
HETATM   62  C   UNL     1       6.870  -1.295  11.153  1.00  0.00           C  
HETATM   63  H   UNL     1       5.779  -1.260  11.262  1.00  0.00           H  
HETATM   64  O   UNL     1       7.450  -1.303  12.456  1.00  0.00           O  
HETATM   65  C   UNL     1       7.325  -0.050  10.375  1.00  0.00           C  
HETATM   66  H   UNL     1       6.958   0.853  10.874  1.00  0.00           H  
HETATM   67  O   UNL     1       8.766   0.069  10.430  1.00  0.00           O  
HETATM   68  C   UNL     1       6.832  -0.083   8.921  1.00  0.00           C  
HETATM   69  H   UNL     1       5.752   0.105   8.906  1.00  0.00           H  
HETATM   70  O   UNL     1       7.459   0.978   8.181  1.00  0.00           O  
HETATM   71  C   UNL     1       6.777  -3.833  11.057  1.00  0.00           C  
HETATM   72  H   UNL     1       8.756  -5.154   6.313  1.00  0.00           H  
HETATM   73  H   UNL     1       7.558  -4.030   3.569  1.00  0.00           H  
HETATM   74  H   UNL     1       4.583  -5.217   2.590  1.00  0.00           H  
HETATM   75  H   UNL     1       2.983   0.377   5.803  1.00  0.00           H  
HETATM   76  H   UNL     1       1.680   2.268   8.438  1.00  0.00           H  
HETATM   77  H   UNL     1       0.332   6.077  12.668  1.00  0.00           H  
HETATM   78  H   UNL     1      -2.888   5.955  11.667  1.00  0.00           H  
HETATM   79  H   UNL     1      -0.814   3.654  12.744  1.00  0.00           H  
HETATM   80  H   UNL     1       2.225   5.572  11.545  1.00  0.00           H  
HETATM   81  H   UNL     1       1.738   6.796  10.347  1.00  0.00           H  
HETATM   82  H   UNL     1       3.074   4.345   9.848  1.00  0.00           H  
HETATM   83  H   UNL     1      -0.326  -1.163  10.127  1.00  0.00           H  
HETATM   84  H   UNL     1       1.050  -3.789   4.368  1.00  0.00           H  
HETATM   85  H   UNL     1       0.309  -3.553   2.299  1.00  0.00           H  
HETATM   86  H   UNL     1      -2.670  -2.770   2.298  1.00  0.00           H  
HETATM   87  H   UNL     1      -3.554  -2.490   5.720  1.00  0.00           H  
HETATM   88  H   UNL     1      -1.856  -2.917   7.458  1.00  0.00           H  
HETATM   89  H   UNL     1       7.892  -2.487   6.010  1.00  0.00           H  
HETATM   90  H   UNL     1       6.357  -2.292   5.182  1.00  0.00           H  
HETATM   91  H   UNL     1       8.266  -0.769  12.411  1.00  0.00           H  
HETATM   92  H   UNL     1       9.180  -0.629   9.896  1.00  0.00           H  
HETATM   93  H   UNL     1       8.348   1.119   8.553  1.00  0.00           H  
HETATM   94  H   UNL     1       7.069  -4.707  10.464  1.00  0.00           H  
HETATM   95  H   UNL     1       5.683  -3.851  11.116  1.00  0.00           H  
HETATM   96  H   UNL     1       7.190  -3.944  12.063  1.00  0.00           H  
CONECT    1   13    2                                                 
CONECT    2    1    4   55    3                                       
CONECT    3    2                                                      
CONECT    4    2    5    6    7                                       
CONECT    5    4                                                      
CONECT    6    4   72                                                 
CONECT    7    4    8    9   10                                       
CONECT    8    7                                                      
CONECT    9    7   73                                                 
CONECT   10    7   11   12   13                                       
CONECT   11   10                                                      
CONECT   12   10   74                                                 
CONECT   13    1   10   15   14                                       
CONECT   14   13                                                      
CONECT   15   16   13                                                 
CONECT   16   15   17   23   18                                       
CONECT   17   16                                                      
CONECT   18   16   20   47   19                                       
CONECT   19   18                                                      
CONECT   20   18   21                                                 
CONECT   21   20   46   22                                            
CONECT   22   21   23   25                                            
CONECT   23   16   22   24                                            
CONECT   24   23                                                      
CONECT   25   22   26   27                                            
CONECT   26   25   75                                                 
CONECT   27   25   28   76                                            
CONECT   28   27   29   46                                            
CONECT   29   28   30                                                 
CONECT   30   41   32   31   29                                       
CONECT   31   30                                                      
CONECT   32   30   33                                                 
CONECT   33   32   34   44   35                                       
CONECT   34   33                                                      
CONECT   35   33   36   37   38                                       
CONECT   36   35                                                      
CONECT   37   35   77                                                 
CONECT   38   35   39   40   41                                       
CONECT   39   38                                                      
CONECT   40   38   78                                                 
CONECT   41   30   38   42   43                                       
CONECT   42   41                                                      
CONECT   43   41   79                                                 
CONECT   44   33   45   80   81                                       
CONECT   45   44   82                                                 
CONECT   46   21   28   83                                            
CONECT   47   54   48   18                                            
CONECT   48   47   49   84                                            
CONECT   49   48   50   51                                            
CONECT   50   49   85                                                 
CONECT   51   49   52   53                                            
CONECT   52   51   86                                                 
CONECT   53   51   54   87                                            
CONECT   54   47   53   88                                            
CONECT   55   56    2   89   90                                       
CONECT   56   55   57                                                 
CONECT   57   68   59   58   56                                       
CONECT   58   57                                                      
CONECT   59   57   60                                                 
CONECT   60   59   61   62   71                                       
CONECT   61   60                                                      
CONECT   62   60   65   64   63                                       
CONECT   63   62                                                      
CONECT   64   62   91                                                 
CONECT   65   62   68   67   66                                       
CONECT   66   65                                                      
CONECT   67   65   92                                                 
CONECT   68   57   65   70   69                                       
CONECT   69   68                                                      
CONECT   70   68   93                                                 
CONECT   71   60   94   95   96                                       
CONECT   72    6                                                      
CONECT   73    9                                                      
CONECT   74   12                                                      
CONECT   75   26                                                      
CONECT   76   27                                                      
CONECT   77   37                                                      
CONECT   78   40                                                      
CONECT   79   43                                                      
CONECT   80   44                                                      
CONECT   81   44                                                      
CONECT   82   45                                                      
CONECT   83   46                                                      
CONECT   84   48                                                      
CONECT   85   50                                                      
CONECT   86   52                                                      
CONECT   87   53                                                      
CONECT   88   54                                                      
CONECT   89   55                                                      
CONECT   90   55                                                      
CONECT   91   64                                                      
CONECT   92   67                                                      
CONECT   93   70                                                      
CONECT   94   71                                                      
CONECT   95   71                                                      
CONECT   96   71                                                      
MASTER        0    0    0    0    0    0    0    0   96    0   96    0
END
