# Supplementary material for: Structure-based computational screening of 470 natural quercetin derivatives for identification of SARS-CoV-2 Mpro inhibitor
Source: PeerJ. 2023 Mar 14;11:e14915. doi: 10.7717/peerj.14915 (PMC10022500; doi:10.7717/peerj.14915)
Supplement: Supplemental Information 1 [file peerj-11-14915-s001.zip › Screening 470 Quercetin Derivates as Anticovid/Ligands/PDB/16.pdb]

COMPND    mol1_entry_00001_conf_01 
AUTHOR    GENERATED BY OPEN BABEL 2.4.1
HETATM    1  O   UNL     1      -3.639  -0.627   2.738  1.00  0.00           O  
HETATM    2  C   UNL     1      -2.868  -0.501   3.943  1.00  0.00           C  
HETATM    3  H   UNL     1      -3.452   0.173   4.583  1.00  0.00           H  
HETATM    4  C   UNL     1      -2.814  -1.861   4.652  1.00  0.00           C  
HETATM    5  H   UNL     1      -3.837  -2.151   4.928  1.00  0.00           H  
HETATM    6  O   UNL     1      -2.033  -1.811   5.847  1.00  0.00           O  
HETATM    7  C   UNL     1      -2.263  -2.955   3.735  1.00  0.00           C  
HETATM    8  H   UNL     1      -2.346  -3.934   4.221  1.00  0.00           H  
HETATM    9  O   UNL     1      -0.856  -2.762   3.530  1.00  0.00           O  
HETATM   10  C   UNL     1      -3.011  -2.978   2.394  1.00  0.00           C  
HETATM   11  H   UNL     1      -4.026  -3.354   2.571  1.00  0.00           H  
HETATM   12  O   UNL     1      -2.399  -3.898   1.471  1.00  0.00           O  
HETATM   13  C   UNL     1      -3.116  -1.557   1.788  1.00  0.00           C  
HETATM   14  H   UNL     1      -2.131  -1.246   1.436  1.00  0.00           H  
HETATM   15  O   UNL     1      -4.013  -1.632   0.669  1.00  0.00           O  
HETATM   16  C   UNL     1      -4.240  -0.389   0.021  1.00  0.00           C  
HETATM   17  H   UNL     1      -4.668   0.300   0.763  1.00  0.00           H  
HETATM   18  C   UNL     1      -5.273  -0.540  -1.124  1.00  0.00           C  
HETATM   19  H   UNL     1      -6.148  -1.065  -0.718  1.00  0.00           H  
HETATM   20  O   UNL     1      -5.749   0.781  -1.500  1.00  0.00           O  
HETATM   21  C   UNL     1      -4.758   1.695  -1.771  1.00  0.00           C  
HETATM   22  C   UNL     1      -3.418   1.512  -1.421  1.00  0.00           C  
HETATM   23  C   UNL     1      -3.058   0.342  -0.610  1.00  0.00           C  
HETATM   24  O   UNL     1      -1.873   0.054  -0.457  1.00  0.00           O  
HETATM   25  C   UNL     1      -2.462   2.455  -1.789  1.00  0.00           C  
HETATM   26  O   UNL     1      -1.128   2.314  -1.490  1.00  0.00           O  
HETATM   27  C   UNL     1      -2.850   3.613  -2.458  1.00  0.00           C  
HETATM   28  C   UNL     1      -4.198   3.827  -2.771  1.00  0.00           C  
HETATM   29  O   UNL     1      -4.455   5.010  -3.409  1.00  0.00           O  
HETATM   30  C   UNL     1      -5.809   5.278  -3.752  1.00  0.00           C  
HETATM   31  C   UNL     1      -5.151   2.859  -2.433  1.00  0.00           C  
HETATM   32  C   UNL     1      -4.859  -1.352  -2.363  1.00  0.00           C  
HETATM   33  C   UNL     1      -3.936  -2.411  -2.279  1.00  0.00           C  
HETATM   34  C   UNL     1      -3.576  -3.125  -3.419  1.00  0.00           C  
HETATM   35  O   UNL     1      -2.666  -4.145  -3.367  1.00  0.00           O  
HETATM   36  C   UNL     1      -4.137  -2.815  -4.652  1.00  0.00           C  
HETATM   37  O   UNL     1      -3.773  -3.519  -5.763  1.00  0.00           O  
HETATM   38  C   UNL     1      -5.070  -1.798  -4.764  1.00  0.00           C  
HETATM   39  C   UNL     1      -5.436  -1.077  -3.622  1.00  0.00           C  
HETATM   40  C   UNL     1      -1.505   0.199   3.728  1.00  0.00           C  
HETATM   41  O   UNL     1      -1.779   1.532   3.302  1.00  0.00           O  
HETATM   42  C   UNL     1      -0.630   2.322   2.980  1.00  0.00           C  
HETATM   43  H   UNL     1      -0.036   1.794   2.223  1.00  0.00           H  
HETATM   44  O   UNL     1       0.157   2.540   4.154  1.00  0.00           O  
HETATM   45  C   UNL     1       1.193   3.530   3.999  1.00  0.00           C  
HETATM   46  H   UNL     1       1.897   3.173   3.236  1.00  0.00           H  
HETATM   47  C   UNL     1       0.595   4.887   3.612  1.00  0.00           C  
HETATM   48  H   UNL     1      -0.094   5.220   4.399  1.00  0.00           H  
HETATM   49  O   UNL     1       1.618   5.879   3.468  1.00  0.00           O  
HETATM   50  C   UNL     1      -0.179   4.754   2.298  1.00  0.00           C  
HETATM   51  H   UNL     1      -0.681   5.701   2.070  1.00  0.00           H  
HETATM   52  O   UNL     1       0.741   4.560   1.208  1.00  0.00           O  
HETATM   53  C   UNL     1      -1.212   3.637   2.402  1.00  0.00           C  
HETATM   54  H   UNL     1      -2.002   3.973   3.083  1.00  0.00           H  
HETATM   55  O   UNL     1      -1.846   3.425   1.136  1.00  0.00           O  
HETATM   56  C   UNL     1       1.956   3.625   5.327  1.00  0.00           C  
HETATM   57  O   UNL     1       2.674   2.413   5.561  1.00  0.00           O  
HETATM   58  H   UNL     1      -2.500  -1.224   6.471  1.00  0.00           H  
HETATM   59  H   UNL     1      -0.483  -2.631   4.428  1.00  0.00           H  
HETATM   60  H   UNL     1      -1.702  -4.375   1.958  1.00  0.00           H  
HETATM   61  H   UNL     1      -1.007   1.394  -1.157  1.00  0.00           H  
HETATM   62  H   UNL     1      -2.109   4.364  -2.721  1.00  0.00           H  
HETATM   63  H   UNL     1      -5.841   6.250  -4.254  1.00  0.00           H  
HETATM   64  H   UNL     1      -6.438   5.343  -2.858  1.00  0.00           H  
HETATM   65  H   UNL     1      -6.193   4.529  -4.453  1.00  0.00           H  
HETATM   66  H   UNL     1      -6.201   2.983  -2.671  1.00  0.00           H  
HETATM   67  H   UNL     1      -3.490  -2.692  -1.330  1.00  0.00           H  
HETATM   68  H   UNL     1      -2.354  -4.218  -2.446  1.00  0.00           H  
HETATM   69  H   UNL     1      -3.118  -4.167  -5.434  1.00  0.00           H  
HETATM   70  H   UNL     1      -5.508  -1.566  -5.729  1.00  0.00           H  
HETATM   71  H   UNL     1      -6.176  -0.287  -3.731  1.00  0.00           H  
HETATM   72  H   UNL     1      -0.950   0.240   4.671  1.00  0.00           H  
HETATM   73  H   UNL     1      -0.893  -0.297   2.970  1.00  0.00           H  
HETATM   74  H   UNL     1       1.832   5.929   2.517  1.00  0.00           H  
HETATM   75  H   UNL     1       1.064   3.644   1.188  1.00  0.00           H  
HETATM   76  H   UNL     1      -1.167   3.439   0.432  1.00  0.00           H  
HETATM   77  H   UNL     1       1.267   3.772   6.169  1.00  0.00           H  
HETATM   78  H   UNL     1       2.690   4.439   5.322  1.00  0.00           H  
HETATM   79  H   UNL     1       2.080   1.685   5.307  1.00  0.00           H  
CONECT    1   13    2                                                 
CONECT    2    1    4   40    3                                       
CONECT    3    2                                                      
CONECT    4    2    5    6    7                                       
CONECT    5    4                                                      
CONECT    6    4   58                                                 
CONECT    7    4    8    9   10                                       
CONECT    8    7                                                      
CONECT    9    7   59                                                 
CONECT   10    7   11   12   13                                       
CONECT   11   10                                                      
CONECT   12   10   60                                                 
CONECT   13    1   10   15   14                                       
CONECT   14   13                                                      
CONECT   15   16   13                                                 
CONECT   16   15   17   23   18                                       
CONECT   17   16                                                      
CONECT   18   16   20   32   19                                       
CONECT   19   18                                                      
CONECT   20   18   21                                                 
CONECT   21   20   31   22                                            
CONECT   22   21   23   25                                            
CONECT   23   16   22   24                                            
CONECT   24   23                                                      
CONECT   25   22   26   27                                            
CONECT   26   25   61                                                 
CONECT   27   25   28   62                                            
CONECT   28   27   29   31                                            
CONECT   29   28   30                                                 
CONECT   30   29   63   64   65                                       
CONECT   31   21   28   66                                            
CONECT   32   39   33   18                                            
CONECT   33   32   34   67                                            
CONECT   34   33   35   36                                            
CONECT   35   34   68                                                 
CONECT   36   34   37   38                                            
CONECT   37   36   69                                                 
CONECT   38   36   39   70                                            
CONECT   39   32   38   71                                            
CONECT   40   41    2   72   73                                       
CONECT   41   40   42                                                 
CONECT   42   53   44   43   41                                       
CONECT   43   42                                                      
CONECT   44   42   45                                                 
CONECT   45   44   46   47   56                                       
CONECT   46   45                                                      
CONECT   47   45   50   49   48                                       
CONECT   48   47                                                      
CONECT   49   47   74                                                 
CONECT   50   47   53   52   51                                       
CONECT   51   50                                                      
CONECT   52   50   75                                                 
CONECT   53   42   50   55   54                                       
CONECT   54   53                                                      
CONECT   55   53   76                                                 
CONECT   56   45   57   77   78                                       
CONECT   57   56   79                                                 
CONECT   58    6                                                      
CONECT   59    9                                                      
CONECT   60   12                                                      
CONECT   61   26                                                      
CONECT   62   27                                                      
CONECT   63   30                                                      
CONECT   64   30                                                      
CONECT   65   30                                                      
CONECT   66   31                                                      
CONECT   67   33                                                      
CONECT   68   35                                                      
CONECT   69   37                                                      
CONECT   70   38                                                      
CONECT   71   39                                                      
CONECT   72   40                                                      
CONECT   73   40                                                      
CONECT   74   49                                                      
CONECT   75   52                                                      
CONECT   76   55                                                      
CONECT   77   56                                                      
CONECT   78   56                                                      
CONECT   79   57                                                      
MASTER        0    0    0    0    0    0    0    0   79    0   79    0
END
