# Supplementary material for: Structure-based computational screening of 470 natural quercetin derivatives for identification of SARS-CoV-2 Mpro inhibitor
Source: PeerJ. 2023 Mar 14;11:e14915. doi: 10.7717/peerj.14915 (PMC10022500; doi:10.7717/peerj.14915)
Supplement: Supplemental Information 1 [file peerj-11-14915-s001.zip › Screening 470 Quercetin Derivates as Anticovid/Ligands/PDB/30.pdb]

COMPND    mol1_entry_00001_conf_01 
AUTHOR    GENERATED BY OPEN BABEL 2.4.1
HETATM    1  O   UNL     1      -1.705   6.013   1.275  1.00  0.00           O  
HETATM    2  C   UNL     1      -2.666   6.761   2.081  1.00  0.00           C  
HETATM    3  H   UNL     1      -2.783   7.745   1.612  1.00  0.00           H  
HETATM    4  C   UNL     1      -4.038   6.053   2.185  1.00  0.00           C  
HETATM    5  H   UNL     1      -3.890   4.967   2.215  1.00  0.00           H  
HETATM    6  O   UNL     1      -4.843   6.351   1.028  1.00  0.00           O  
HETATM    7  C   UNL     1      -4.873   6.502   3.382  1.00  0.00           C  
HETATM    8  H   UNL     1      -5.801   5.921   3.432  1.00  0.00           H  
HETATM    9  O   UNL     1      -5.270   7.868   3.141  1.00  0.00           O  
HETATM   10  C   UNL     1      -4.091   6.394   4.680  1.00  0.00           C  
HETATM   11  H   UNL     1      -4.675   6.888   5.467  1.00  0.00           H  
HETATM   12  O   UNL     1      -2.905   7.177   4.583  1.00  0.00           O  
HETATM   13  C   UNL     1      -2.005   6.924   3.501  1.00  0.00           C  
HETATM   14  H   UNL     1      -1.428   6.019   3.730  1.00  0.00           H  
HETATM   15  O   UNL     1      -1.052   8.029   3.435  1.00  0.00           O  
HETATM   16  C   UNL     1      -0.345   8.213   4.667  1.00  0.00           C  
HETATM   17  C   UNL     1       0.670   9.389   4.694  1.00  0.00           C  
HETATM   18  H   UNL     1       1.342   9.295   3.834  1.00  0.00           H  
HETATM   19  O   UNL     1       1.415   9.211   5.910  1.00  0.00           O  
HETATM   20  C   UNL     1       2.438  10.174   6.170  1.00  0.00           C  
HETATM   21  H   UNL     1       3.181  10.182   5.366  1.00  0.00           H  
HETATM   22  O   UNL     1       3.094   9.866   7.413  1.00  0.00           O  
HETATM   23  C   UNL     1       3.707   8.642   7.457  1.00  0.00           C  
HETATM   24  C   UNL     1       4.338   8.041   6.365  1.00  0.00           C  
HETATM   25  C   UNL     1       4.905   6.777   6.490  1.00  0.00           C  
HETATM   26  O   UNL     1       5.467   6.251   5.357  1.00  0.00           O  
HETATM   27  C   UNL     1       6.385   5.164   5.610  1.00  0.00           C  
HETATM   28  H   UNL     1       7.233   5.579   6.175  1.00  0.00           H  
HETATM   29  C   UNL     1       5.659   4.083   6.427  1.00  0.00           C  
HETATM   30  H   UNL     1       6.298   3.213   6.610  1.00  0.00           H  
HETATM   31  O   UNL     1       4.457   3.635   5.798  1.00  0.00           O  
HETATM   32  C   UNL     1       5.339   4.723   7.763  1.00  0.00           C  
HETATM   33  O   UNL     1       5.442   4.145   8.848  1.00  0.00           O  
HETATM   34  C   UNL     1       4.838   6.104   7.712  1.00  0.00           C  
HETATM   35  C   UNL     1       4.256   6.722   8.821  1.00  0.00           C  
HETATM   36  O   UNL     1       4.182   6.126  10.051  1.00  0.00           O  
HETATM   37  C   UNL     1       3.698   7.991   8.695  1.00  0.00           C  
HETATM   38  C   UNL     1       6.970   4.641   4.304  1.00  0.00           C  
HETATM   39  C   UNL     1       7.946   3.617   4.336  1.00  0.00           C  
HETATM   40  C   UNL     1       8.524   3.175   3.152  1.00  0.00           C  
HETATM   41  O   UNL     1       9.475   2.190   3.135  1.00  0.00           O  
HETATM   42  C   UNL     1       8.161   3.737   1.931  1.00  0.00           C  
HETATM   43  O   UNL     1       8.747   3.308   0.783  1.00  0.00           O  
HETATM   44  C   UNL     1       7.209   4.739   1.870  1.00  0.00           C  
HETATM   45  C   UNL     1       6.622   5.191   3.057  1.00  0.00           C  
HETATM   46  C   UNL     1       1.836  11.587   6.272  1.00  0.00           C  
HETATM   47  H   UNL     1       1.174  11.641   7.145  1.00  0.00           H  
HETATM   48  O   UNL     1       2.856  12.583   6.449  1.00  0.00           O  
HETATM   49  C   UNL     1       1.040  11.893   4.999  1.00  0.00           C  
HETATM   50  H   UNL     1       0.527  12.856   5.110  1.00  0.00           H  
HETATM   51  O   UNL     1       1.941  12.100   3.885  1.00  0.00           O  
HETATM   52  C   UNL     1       0.015  10.787   4.675  1.00  0.00           C  
HETATM   53  H   UNL     1      -0.770  10.823   5.439  1.00  0.00           H  
HETATM   54  O   UNL     1      -0.584  11.069   3.410  1.00  0.00           O  
HETATM   55  C   UNL     1      -3.887   4.955   5.145  1.00  0.00           C  
HETATM   56  C   UNL     1      -2.000   5.768  -0.113  1.00  0.00           C  
HETATM   57  H   UNL     1      -2.151   6.727  -0.624  1.00  0.00           H  
HETATM   58  O   UNL     1      -3.152   4.946  -0.193  1.00  0.00           O  
HETATM   59  C   UNL     1      -3.504   4.540  -1.511  1.00  0.00           C  
HETATM   60  H   UNL     1      -3.477   5.397  -2.197  1.00  0.00           H  
HETATM   61  C   UNL     1      -2.481   3.474  -1.895  1.00  0.00           C  
HETATM   62  H   UNL     1      -2.433   2.706  -1.113  1.00  0.00           H  
HETATM   63  O   UNL     1      -2.803   2.832  -3.126  1.00  0.00           O  
HETATM   64  C   UNL     1      -1.121   4.178  -1.996  1.00  0.00           C  
HETATM   65  H   UNL     1      -0.338   3.430  -2.165  1.00  0.00           H  
HETATM   66  O   UNL     1      -1.142   4.957  -3.212  1.00  0.00           O  
HETATM   67  C   UNL     1      -0.778   4.990  -0.709  1.00  0.00           C  
HETATM   68  H   UNL     1      -0.490   4.230   0.021  1.00  0.00           H  
HETATM   69  O   UNL     1       0.370   5.789  -1.010  1.00  0.00           O  
HETATM   70  C   UNL     1       1.039   6.494   0.043  1.00  0.00           C  
HETATM   71  H   UNL     1       0.330   7.171   0.530  1.00  0.00           H  
HETATM   72  O   UNL     1       2.016   7.296  -0.640  1.00  0.00           O  
HETATM   73  C   UNL     1       2.813   8.092   0.230  1.00  0.00           C  
HETATM   74  C   UNL     1       3.677   7.205   1.117  1.00  0.00           C  
HETATM   75  H   UNL     1       4.361   6.612   0.502  1.00  0.00           H  
HETATM   76  O   UNL     1       4.445   8.008   2.020  1.00  0.00           O  
HETATM   77  C   UNL     1       2.776   6.278   1.920  1.00  0.00           C  
HETATM   78  H   UNL     1       3.370   5.559   2.495  1.00  0.00           H  
HETATM   79  O   UNL     1       2.107   7.080   2.920  1.00  0.00           O  
HETATM   80  C   UNL     1       1.736   5.546   1.065  1.00  0.00           C  
HETATM   81  H   UNL     1       2.223   4.722   0.529  1.00  0.00           H  
HETATM   82  O   UNL     1       0.822   4.986   2.030  1.00  0.00           O  
HETATM   83  C   UNL     1      -4.936   4.029  -1.493  1.00  0.00           C  
HETATM   84  H   UNL     1      -5.278   7.202   1.224  1.00  0.00           H  
HETATM   85  H   UNL     1      -4.854   8.425   3.827  1.00  0.00           H  
HETATM   86  H   UNL     1       0.203   7.286   4.881  1.00  0.00           H  
HETATM   87  H   UNL     1      -1.047   8.351   5.498  1.00  0.00           H  
HETATM   88  H   UNL     1       4.413   8.534   5.403  1.00  0.00           H  
HETATM   89  H   UNL     1       4.007   4.416   5.425  1.00  0.00           H  
HETATM   90  H   UNL     1       4.615   5.244  10.006  1.00  0.00           H  
HETATM   91  H   UNL     1       3.224   8.461   9.554  1.00  0.00           H  
HETATM   92  H   UNL     1       8.256   3.186   5.287  1.00  0.00           H  
HETATM   93  H   UNL     1       9.605   1.877   4.046  1.00  0.00           H  
HETATM   94  H   UNL     1       9.402   2.640   1.067  1.00  0.00           H  
HETATM   95  H   UNL     1       6.938   5.179   0.914  1.00  0.00           H  
HETATM   96  H   UNL     1       5.897   6.002   2.987  1.00  0.00           H  
HETATM   97  H   UNL     1       3.188  12.823   5.563  1.00  0.00           H  
HETATM   98  H   UNL     1       2.361  11.262   3.628  1.00  0.00           H  
HETATM   99  H   UNL     1       0.059  11.586   2.887  1.00  0.00           H  
HETATM  100  H   UNL     1      -4.855   4.516   5.420  1.00  0.00           H  
HETATM  101  H   UNL     1      -3.234   4.909   6.021  1.00  0.00           H  
HETATM  102  H   UNL     1      -3.446   4.316   4.374  1.00  0.00           H  
HETATM  103  H   UNL     1      -2.367   3.361  -3.826  1.00  0.00           H  
HETATM  104  H   UNL     1      -1.263   5.895  -2.984  1.00  0.00           H  
HETATM  105  H   UNL     1       2.177   8.768   0.815  1.00  0.00           H  
HETATM  106  H   UNL     1       3.456   8.734  -0.382  1.00  0.00           H  
HETATM  107  H   UNL     1       3.870   8.118   2.805  1.00  0.00           H  
HETATM  108  H   UNL     1       1.283   6.576   3.108  1.00  0.00           H  
HETATM  109  H   UNL     1       0.547   4.110   1.711  1.00  0.00           H  
HETATM  110  H   UNL     1      -5.619   4.850  -1.244  1.00  0.00           H  
HETATM  111  H   UNL     1      -5.074   3.262  -0.726  1.00  0.00           H  
HETATM  112  H   UNL     1      -5.236   3.629  -2.465  1.00  0.00           H  
CONECT    1    2   56                                                 
CONECT    2    4   13    3    1                                       
CONECT    3    2                                                      
CONECT    4    2    7    6    5                                       
CONECT    5    4                                                      
CONECT    6    4   84                                                 
CONECT    7    4   10    9    8                                       
CONECT    8    7                                                      
CONECT    9    7   85                                                 
CONECT   10    7   11   12   55                                       
CONECT   11   10                                                      
CONECT   12   10   13                                                 
CONECT   13   12   14    2   15                                       
CONECT   14   13                                                      
CONECT   15   13   16                                                 
CONECT   16   15   17   86   87                                       
CONECT   17   52   19   18   16                                       
CONECT   18   17                                                      
CONECT   19   17   20                                                 
CONECT   20   19   21   22   46                                       
CONECT   21   20                                                      
CONECT   22   20   23                                                 
CONECT   23   22   37   24                                            
CONECT   24   23   25   88                                            
CONECT   25   24   34   26                                            
CONECT   26   25   27                                                 
CONECT   27   26   28   29   38                                       
CONECT   28   27                                                      
CONECT   29   27   32   31   30                                       
CONECT   30   29                                                      
CONECT   31   29   89                                                 
CONECT   32   29   33   34                                            
CONECT   33   32                                                      
CONECT   34   25   32   35                                            
CONECT   35   34   36   37                                            
CONECT   36   35   90                                                 
CONECT   37   23   35   91                                            
CONECT   38   27   45   39                                            
CONECT   39   38   40   92                                            
CONECT   40   39   41   42                                            
CONECT   41   40   93                                                 
CONECT   42   40   43   44                                            
CONECT   43   42   94                                                 
CONECT   44   42   45   95                                            
CONECT   45   38   44   96                                            
CONECT   46   20   49   48   47                                       
CONECT   47   46                                                      
CONECT   48   46   97                                                 
CONECT   49   46   52   51   50                                       
CONECT   50   49                                                      
CONECT   51   49   98                                                 
CONECT   52   17   49   54   53                                       
CONECT   53   52                                                      
CONECT   54   52   99                                                 
CONECT   55   10  100  101  102                                       
CONECT   56   67   58   57    1                                       
CONECT   57   56                                                      
CONECT   58   56   59                                                 
CONECT   59   58   60   61   83                                       
CONECT   60   59                                                      
CONECT   61   59   64   63   62                                       
CONECT   62   61                                                      
CONECT   63   61  103                                                 
CONECT   64   61   67   66   65                                       
CONECT   65   64                                                      
CONECT   66   64  104                                                 
CONECT   67   56   64   69   68                                       
CONECT   68   67                                                      
CONECT   69   67   70                                                 
CONECT   70   80   72   71   69                                       
CONECT   71   70                                                      
CONECT   72   70   73                                                 
CONECT   73   72   74  105  106                                       
CONECT   74   73   77   76   75                                       
CONECT   75   74                                                      
CONECT   76   74  107                                                 
CONECT   77   74   80   79   78                                       
CONECT   78   77                                                      
CONECT   79   77  108                                                 
CONECT   80   70   77   82   81                                       
CONECT   81   80                                                      
CONECT   82   80  109                                                 
CONECT   83   59  110  111  112                                       
CONECT   84    6                                                      
CONECT   85    9                                                      
CONECT   86   16                                                      
CONECT   87   16                                                      
CONECT   88   24                                                      
CONECT   89   31                                                      
CONECT   90   36                                                      
CONECT   91   37                                                      
CONECT   92   39                                                      
CONECT   93   41                                                      
CONECT   94   43                                                      
CONECT   95   44                                                      
CONECT   96   45                                                      
CONECT   97   48                                                      
CONECT   98   51                                                      
CONECT   99   54                                                      
CONECT  100   55                                                      
CONECT  101   55                                                      
CONECT  102   55                                                      
CONECT  103   63                                                      
CONECT  104   66                                                      
CONECT  105   73                                                      
CONECT  106   73                                                      
CONECT  107   76                                                      
CONECT  108   79                                                      
CONECT  109   82                                                      
CONECT  110   83                                                      
CONECT  111   83                                                      
CONECT  112   83                                                      
MASTER        0    0    0    0    0    0    0    0  112    0  112    0
END
