# Supplementary material for: Structure-based computational screening of 470 natural quercetin derivatives for identification of SARS-CoV-2 Mpro inhibitor
Source: PeerJ. 2023 Mar 14;11:e14915. doi: 10.7717/peerj.14915 (PMC10022500; doi:10.7717/peerj.14915)
Supplement: Supplemental Information 1 [file peerj-11-14915-s001.zip › Screening 470 Quercetin Derivates as Anticovid/Ligands/PDB/15.pdb]

COMPND    mol1_entry_00001_conf_01 
AUTHOR    GENERATED BY OPEN BABEL 2.4.1
HETATM    1  O   UNL     1       7.985   7.379  -5.425  1.00  0.00           O  
HETATM    2  C   UNL     1       9.177   8.034  -4.936  1.00  0.00           C  
HETATM    3  H   UNL     1       9.975   7.389  -5.320  1.00  0.00           H  
HETATM    4  C   UNL     1       9.353   8.052  -3.414  1.00  0.00           C  
HETATM    5  H   UNL     1       9.039   7.100  -2.971  1.00  0.00           H  
HETATM    6  O   UNL     1      10.750   8.210  -3.096  1.00  0.00           O  
HETATM    7  C   UNL     1       8.595   9.209  -2.755  1.00  0.00           C  
HETATM    8  H   UNL     1       7.553   9.060  -2.830  1.00  0.00           H  
HETATM    9  O   UNL     1       8.807   9.247  -1.344  1.00  0.00           O  
HETATM   10  C   UNL     1       8.716  10.551  -3.471  1.00  0.00           C  
HETATM   11  H   UNL     1       7.877  11.190  -3.165  1.00  0.00           H  
HETATM   12  O   UNL     1       8.569  10.416  -4.902  1.00  0.00           O  
HETATM   13  C   UNL     1       9.467   9.465  -5.475  1.00  0.00           C  
HETATM   14  H   UNL     1      10.459   9.790  -5.158  1.00  0.00           H  
HETATM   15  O   UNL     1       9.450   9.536  -6.911  1.00  0.00           O  
HETATM   16  C   UNL     1      10.528   8.796  -7.515  1.00  0.00           C  
HETATM   17  H   UNL     1      10.328   7.734  -7.352  1.00  0.00           H  
HETATM   18  C   UNL     1      10.638   9.046  -9.033  1.00  0.00           C  
HETATM   19  H   UNL     1       9.658   8.860  -9.493  1.00  0.00           H  
HETATM   20  O   UNL     1      10.912  10.448  -9.281  1.00  0.00           O  
HETATM   21  C   UNL     1      11.962  10.975  -8.572  1.00  0.00           C  
HETATM   22  C   UNL     1      12.520  10.372  -7.445  1.00  0.00           C  
HETATM   23  C   UNL     1      11.898   9.138  -6.935  1.00  0.00           C  
HETATM   24  O   UNL     1      12.419   8.507  -6.033  1.00  0.00           O  
HETATM   25  C   UNL     1      13.607  10.964  -6.793  1.00  0.00           C  
HETATM   26  O   UNL     1      14.184  10.431  -5.671  1.00  0.00           O  
HETATM   27  C   UNL     1      14.142  12.159  -7.267  1.00  0.00           C  
HETATM   28  C   UNL     1      13.571  12.758  -8.386  1.00  0.00           C  
HETATM   29  O   UNL     1      14.059  13.927  -8.890  1.00  0.00           O  
HETATM   30  C   UNL     1      12.482  12.181  -9.036  1.00  0.00           C  
HETATM   31  C   UNL     1      11.650   8.144  -9.766  1.00  0.00           C  
HETATM   32  C   UNL     1      12.297   8.623 -10.924  1.00  0.00           C  
HETATM   33  C   UNL     1      13.272   7.864 -11.575  1.00  0.00           C  
HETATM   34  O   UNL     1      13.983   8.248 -12.683  1.00  0.00           O  
HETATM   35  C   UNL     1      13.714   9.556 -13.179  1.00  0.00           C  
HETATM   36  C   UNL     1      13.581   6.596 -11.078  1.00  0.00           C  
HETATM   37  O   UNL     1      14.538   5.825 -11.679  1.00  0.00           O  
HETATM   38  C   UNL     1      12.936   6.080  -9.967  1.00  0.00           C  
HETATM   39  C   UNL     1      11.965   6.845  -9.320  1.00  0.00           C  
HETATM   40  C   UNL     1       9.977  11.223  -2.989  1.00  0.00           C  
HETATM   41  O   UNL     1      10.046  12.566  -3.452  1.00  0.00           O  
HETATM   42  C   UNL     1      11.193  13.162  -2.862  1.00  0.00           C  
HETATM   43  H   UNL     1      12.059  12.547  -3.137  1.00  0.00           H  
HETATM   44  O   UNL     1      11.022  13.166  -1.445  1.00  0.00           O  
HETATM   45  C   UNL     1      12.164  13.639  -0.735  1.00  0.00           C  
HETATM   46  H   UNL     1      13.020  12.994  -0.972  1.00  0.00           H  
HETATM   47  C   UNL     1      12.428  15.095  -1.130  1.00  0.00           C  
HETATM   48  H   UNL     1      11.582  15.714  -0.806  1.00  0.00           H  
HETATM   49  O   UNL     1      13.609  15.576  -0.495  1.00  0.00           O  
HETATM   50  C   UNL     1      12.566  15.225  -2.660  1.00  0.00           C  
HETATM   51  H   UNL     1      12.650  16.281  -2.940  1.00  0.00           H  
HETATM   52  O   UNL     1      13.816  14.635  -3.098  1.00  0.00           O  
HETATM   53  C   UNL     1      11.377  14.589  -3.388  1.00  0.00           C  
HETATM   54  H   UNL     1      10.465  15.164  -3.188  1.00  0.00           H  
HETATM   55  O   UNL     1      11.597  14.615  -4.803  1.00  0.00           O  
HETATM   56  C   UNL     1      11.854  13.472   0.756  1.00  0.00           C  
HETATM   57  O   UNL     1      11.744  12.077   1.062  1.00  0.00           O  
HETATM   58  C   UNL     1       6.705   7.897  -5.055  1.00  0.00           C  
HETATM   59  H   UNL     1       6.674   8.961  -5.308  1.00  0.00           H  
HETATM   60  O   UNL     1       6.481   7.676  -3.661  1.00  0.00           O  
HETATM   61  C   UNL     1       5.318   8.380  -3.192  1.00  0.00           C  
HETATM   62  H   UNL     1       5.287   9.390  -3.627  1.00  0.00           H  
HETATM   63  C   UNL     1       4.138   7.547  -3.667  1.00  0.00           C  
HETATM   64  H   UNL     1       4.250   6.524  -3.286  1.00  0.00           H  
HETATM   65  O   UNL     1       2.910   8.073  -3.183  1.00  0.00           O  
HETATM   66  C   UNL     1       4.169   7.525  -5.213  1.00  0.00           C  
HETATM   67  H   UNL     1       3.417   6.815  -5.573  1.00  0.00           H  
HETATM   68  O   UNL     1       3.728   8.811  -5.712  1.00  0.00           O  
HETATM   69  C   UNL     1       5.561   7.159  -5.800  1.00  0.00           C  
HETATM   70  H   UNL     1       5.718   6.080  -5.678  1.00  0.00           H  
HETATM   71  O   UNL     1       5.586   7.432  -7.207  1.00  0.00           O  
HETATM   72  C   UNL     1       5.390   8.591  -1.678  1.00  0.00           C  
HETATM   73  H   UNL     1      11.228   7.416  -3.395  1.00  0.00           H  
HETATM   74  H   UNL     1       8.505   8.384  -1.002  1.00  0.00           H  
HETATM   75  H   UNL     1      13.778   9.551  -5.506  1.00  0.00           H  
HETATM   76  H   UNL     1      14.992  12.602  -6.758  1.00  0.00           H  
HETATM   77  H   UNL     1      14.793  14.233  -8.331  1.00  0.00           H  
HETATM   78  H   UNL     1      12.050  12.669  -9.905  1.00  0.00           H  
HETATM   79  H   UNL     1      12.036   9.611 -11.290  1.00  0.00           H  
HETATM   80  H   UNL     1      14.328   9.708 -14.071  1.00  0.00           H  
HETATM   81  H   UNL     1      13.993  10.319 -12.444  1.00  0.00           H  
HETATM   82  H   UNL     1      12.665   9.657 -13.477  1.00  0.00           H  
HETATM   83  H   UNL     1      14.864   6.365 -12.425  1.00  0.00           H  
HETATM   84  H   UNL     1      13.193   5.089  -9.603  1.00  0.00           H  
HETATM   85  H   UNL     1      11.484   6.395  -8.456  1.00  0.00           H  
HETATM   86  H   UNL     1      10.878  10.693  -3.292  1.00  0.00           H  
HETATM   87  H   UNL     1       9.940  11.237  -1.889  1.00  0.00           H  
HETATM   88  H   UNL     1      14.356  15.377  -1.093  1.00  0.00           H  
HETATM   89  H   UNL     1      13.820  13.675  -2.923  1.00  0.00           H  
HETATM   90  H   UNL     1      12.505  14.304  -4.968  1.00  0.00           H  
HETATM   91  H   UNL     1      10.897  13.936   1.018  1.00  0.00           H  
HETATM   92  H   UNL     1      12.642  13.891   1.387  1.00  0.00           H  
HETATM   93  H   UNL     1      11.080  11.713   0.445  1.00  0.00           H  
HETATM   94  H   UNL     1       2.602   8.719  -3.841  1.00  0.00           H  
HETATM   95  H   UNL     1       4.422   9.481  -5.586  1.00  0.00           H  
HETATM   96  H   UNL     1       5.106   8.267  -7.356  1.00  0.00           H  
HETATM   97  H   UNL     1       6.088   9.405  -1.433  1.00  0.00           H  
HETATM   98  H   UNL     1       5.767   7.707  -1.156  1.00  0.00           H  
HETATM   99  H   UNL     1       4.432   8.900  -1.259  1.00  0.00           H  
CONECT    1    2   58                                                 
CONECT    2    1    3    4   13                                       
CONECT    3    2                                                      
CONECT    4    2    5    6    7                                       
CONECT    5    4                                                      
CONECT    6    4   73                                                 
CONECT    7    4    8    9   10                                       
CONECT    8    7                                                      
CONECT    9    7   74                                                 
CONECT   10    7   11   12   40                                       
CONECT   11   10                                                      
CONECT   12   10   13                                                 
CONECT   13   12   14    2   15                                       
CONECT   14   13                                                      
CONECT   15   13   16                                                 
CONECT   16   23   18   17   15                                       
CONECT   17   16                                                      
CONECT   18   16   20   31   19                                       
CONECT   19   18                                                      
CONECT   20   18   21                                                 
CONECT   21   20   30   22                                            
CONECT   22   21   23   25                                            
CONECT   23   16   22   24                                            
CONECT   24   23                                                      
CONECT   25   22   26   27                                            
CONECT   26   25   75                                                 
CONECT   27   25   28   76                                            
CONECT   28   27   29   30                                            
CONECT   29   28   77                                                 
CONECT   30   21   28   78                                            
CONECT   31   39   32   18                                            
CONECT   32   31   33   79                                            
CONECT   33   32   34   36                                            
CONECT   34   33   35                                                 
CONECT   35   34   80   81   82                                       
CONECT   36   33   37   38                                            
CONECT   37   36   83                                                 
CONECT   38   36   39   84                                            
CONECT   39   31   38   85                                            
CONECT   40   10   41   86   87                                       
CONECT   41   40   42                                                 
CONECT   42   53   44   43   41                                       
CONECT   43   42                                                      
CONECT   44   42   45                                                 
CONECT   45   44   46   56   47                                       
CONECT   46   45                                                      
CONECT   47   45   50   49   48                                       
CONECT   48   47                                                      
CONECT   49   47   88                                                 
CONECT   50   47   53   52   51                                       
CONECT   51   50                                                      
CONECT   52   50   89                                                 
CONECT   53   42   50   55   54                                       
CONECT   54   53                                                      
CONECT   55   53   90                                                 
CONECT   56   45   57   91   92                                       
CONECT   57   56   93                                                 
CONECT   58   69   60   59    1                                       
CONECT   59   58                                                      
CONECT   60   58   61                                                 
CONECT   61   60   62   63   72                                       
CONECT   62   61                                                      
CONECT   63   61   66   65   64                                       
CONECT   64   63                                                      
CONECT   65   63   94                                                 
CONECT   66   63   69   68   67                                       
CONECT   67   66                                                      
CONECT   68   66   95                                                 
CONECT   69   58   66   71   70                                       
CONECT   70   69                                                      
CONECT   71   69   96                                                 
CONECT   72   61   97   98   99                                       
CONECT   73    6                                                      
CONECT   74    9                                                      
CONECT   75   26                                                      
CONECT   76   27                                                      
CONECT   77   29                                                      
CONECT   78   30                                                      
CONECT   79   32                                                      
CONECT   80   35                                                      
CONECT   81   35                                                      
CONECT   82   35                                                      
CONECT   83   37                                                      
CONECT   84   38                                                      
CONECT   85   39                                                      
CONECT   86   40                                                      
CONECT   87   40                                                      
CONECT   88   49                                                      
CONECT   89   52                                                      
CONECT   90   55                                                      
CONECT   91   56                                                      
CONECT   92   56                                                      
CONECT   93   57                                                      
CONECT   94   65                                                      
CONECT   95   68                                                      
CONECT   96   71                                                      
CONECT   97   72                                                      
CONECT   98   72                                                      
CONECT   99   72                                                      
MASTER        0    0    0    0    0    0    0    0   99    0   99    0
END
