# Supplementary material for: Structure-based computational screening of 470 natural quercetin derivatives for identification of SARS-CoV-2 Mpro inhibitor
Source: PeerJ. 2023 Mar 14;11:e14915. doi: 10.7717/peerj.14915 (PMC10022500; doi:10.7717/peerj.14915)
Supplement: Supplemental Information 1 [file peerj-11-14915-s001.zip › Screening 470 Quercetin Derivates as Anticovid/Ligands/PDB/38.pdb]

COMPND    ./result-ligand_41090735a2_1.pdb 
AUTHOR    GENERATED BY OPEN BABEL 2.4.1
HETATM    1  O   UNL     1       2.795  -0.068   1.205  1.00  0.00           O  
HETATM    2  C   UNL     1       4.161  -0.230   1.661  1.00  0.00           C  
HETATM    3  H   UNL     1       4.823   0.376   1.038  1.00  0.00           H  
HETATM    4  C   UNL     1       4.330   0.120   3.147  1.00  0.00           C  
HETATM    5  H   UNL     1       4.006   1.142   3.357  1.00  0.00           H  
HETATM    6  O   UNL     1       5.688   0.100   3.616  1.00  0.00           O  
HETATM    7  C   UNL     1       3.482  -0.843   3.986  1.00  0.00           C  
HETATM    8  H   UNL     1       2.427  -0.757   3.698  1.00  0.00           H  
HETATM    9  O   UNL     1       3.583  -0.450   5.356  1.00  0.00           O  
HETATM   10  C   UNL     1       3.956  -2.283   3.729  1.00  0.00           C  
HETATM   11  H   UNL     1       4.992  -2.390   4.062  1.00  0.00           H  
HETATM   12  O   UNL     1       3.907  -2.599   2.330  1.00  0.00           O  
HETATM   13  C   UNL     1       4.626  -1.704   1.460  1.00  0.00           C  
HETATM   14  H   UNL     1       4.391  -1.963   0.423  1.00  0.00           H  
HETATM   15  O   UNL     1       6.066  -1.720   1.661  1.00  0.00           O  
HETATM   16  C   UNL     1       6.795  -2.870   1.411  1.00  0.00           C  
HETATM   17  C   UNL     1       8.138  -2.944   1.606  1.00  0.00           C  
HETATM   18  O   UNL     1       8.874  -4.122   1.415  1.00  0.00           O  
HETATM   19  C   UNL     1       8.206  -5.310   1.304  1.00  0.00           C  
HETATM   20  C   UNL     1       6.842  -5.366   1.078  1.00  0.00           C  
HETATM   21  C   UNL     1       6.135  -4.108   0.895  1.00  0.00           C  
HETATM   22  O   UNL     1       5.055  -4.134   0.315  1.00  0.00           O  
HETATM   23  C   UNL     1       6.176  -6.594   0.993  1.00  0.00           C  
HETATM   24  O   UNL     1       4.829  -6.698   0.793  1.00  0.00           O  
HETATM   25  C   UNL     1       6.892  -7.776   1.128  1.00  0.00           C  
HETATM   26  C   UNL     1       8.271  -7.714   1.317  1.00  0.00           C  
HETATM   27  O   UNL     1       9.016  -8.851   1.428  1.00  0.00           O  
HETATM   28  C   UNL     1       8.936  -6.491   1.401  1.00  0.00           C  
HETATM   29  C   UNL     1       9.059  -1.817   1.972  1.00  0.00           C  
HETATM   30  C   UNL     1      10.211  -2.075   2.755  1.00  0.00           C  
HETATM   31  C   UNL     1      11.206  -1.105   2.901  1.00  0.00           C  
HETATM   32  O   UNL     1      12.333  -1.326   3.643  1.00  0.00           O  
HETATM   33  C   UNL     1      11.090   0.121   2.266  1.00  0.00           C  
HETATM   34  O   UNL     1      12.113   1.024   2.326  1.00  0.00           O  
HETATM   35  C   UNL     1       9.943   0.430   1.553  1.00  0.00           C  
HETATM   36  C   UNL     1       8.930  -0.534   1.409  1.00  0.00           C  
HETATM   37  C   UNL     1       3.095  -3.304   4.505  1.00  0.00           C  
HETATM   38  O   UNL     1       3.171  -3.129   5.934  1.00  0.00           O  
HETATM   39  C   UNL     1       4.373  -3.445   6.481  1.00  0.00           C  
HETATM   40  O   UNL     1       5.316  -3.945   5.894  1.00  0.00           O  
HETATM   41  C   UNL     1       4.385  -3.053   7.907  1.00  0.00           C  
HETATM   42  C   UNL     1       5.465  -3.375   8.630  1.00  0.00           C  
HETATM   43  C   UNL     1       5.610  -3.174  10.076  1.00  0.00           C  
HETATM   44  C   UNL     1       6.338  -4.139  10.791  1.00  0.00           C  
HETATM   45  C   UNL     1       6.453  -4.038  12.172  1.00  0.00           C  
HETATM   46  O   UNL     1       7.113  -4.980  12.912  1.00  0.00           O  
HETATM   47  C   UNL     1       5.874  -2.969  12.847  1.00  0.00           C  
HETATM   48  O   UNL     1       5.956  -2.900  14.208  1.00  0.00           O  
HETATM   49  C   UNL     1       5.200  -1.975  12.153  1.00  0.00           C  
HETATM   50  C   UNL     1       5.071  -2.074  10.763  1.00  0.00           C  
HETATM   51  C   UNL     1       2.177   1.205   1.462  1.00  0.00           C  
HETATM   52  H   UNL     1       2.189   1.379   2.540  1.00  0.00           H  
HETATM   53  O   UNL     1       0.791   1.113   1.093  1.00  0.00           O  
HETATM   54  C   UNL     1       0.034   2.302   1.402  1.00  0.00           C  
HETATM   55  H   UNL     1       0.052   2.453   2.489  1.00  0.00           H  
HETATM   56  C   UNL     1       0.603   3.520   0.664  1.00  0.00           C  
HETATM   57  H   UNL     1       0.481   3.375  -0.416  1.00  0.00           H  
HETATM   58  O   UNL     1      -0.094   4.710   1.031  1.00  0.00           O  
HETATM   59  C   UNL     1       2.095   3.678   0.959  1.00  0.00           C  
HETATM   60  H   UNL     1       2.517   4.479   0.341  1.00  0.00           H  
HETATM   61  O   UNL     1       2.318   4.120   2.318  1.00  0.00           O  
HETATM   62  C   UNL     1       2.854   2.373   0.705  1.00  0.00           C  
HETATM   63  H   UNL     1       2.850   2.143  -0.367  1.00  0.00           H  
HETATM   64  O   UNL     1       4.218   2.570   1.102  1.00  0.00           O  
HETATM   65  C   UNL     1      -1.423   2.053   0.996  1.00  0.00           C  
HETATM   66  O   UNL     1      -1.971   1.018   1.813  1.00  0.00           O  
HETATM   67  H   UNL     1       6.162  -0.649   3.197  1.00  0.00           H  
HETATM   68  H   UNL     1       4.456  -0.021   5.458  1.00  0.00           H  
HETATM   69  H   UNL     1       4.478  -5.798   0.598  1.00  0.00           H  
HETATM   70  H   UNL     1       6.365  -8.722   1.068  1.00  0.00           H  
HETATM   71  H   UNL     1       8.423  -9.618   1.352  1.00  0.00           H  
HETATM   72  H   UNL     1      10.012  -6.466   1.543  1.00  0.00           H  
HETATM   73  H   UNL     1      10.364  -3.057   3.197  1.00  0.00           H  
HETATM   74  H   UNL     1      12.058  -1.800   4.448  1.00  0.00           H  
HETATM   75  H   UNL     1      12.854   0.538   2.741  1.00  0.00           H  
HETATM   76  H   UNL     1       9.853   1.402   1.077  1.00  0.00           H  
HETATM   77  H   UNL     1       8.070  -0.276   0.797  1.00  0.00           H  
HETATM   78  H   UNL     1       2.042  -3.199   4.219  1.00  0.00           H  
HETATM   79  H   UNL     1       3.365  -4.336   4.243  1.00  0.00           H  
HETATM   80  H   UNL     1       3.513  -2.547   8.296  1.00  0.00           H  
HETATM   81  H   UNL     1       6.292  -3.900   8.151  1.00  0.00           H  
HETATM   82  H   UNL     1       6.784  -4.978  10.265  1.00  0.00           H  
HETATM   83  H   UNL     1       7.455  -5.659  12.304  1.00  0.00           H  
HETATM   84  H   UNL     1       6.424  -3.719  14.467  1.00  0.00           H  
HETATM   85  H   UNL     1       4.768  -1.137  12.691  1.00  0.00           H  
HETATM   86  H   UNL     1       4.540  -1.287  10.232  1.00  0.00           H  
HETATM   87  H   UNL     1       0.350   5.091   1.814  1.00  0.00           H  
HETATM   88  H   UNL     1       1.875   3.530   2.953  1.00  0.00           H  
HETATM   89  H   UNL     1       4.219   3.206   1.845  1.00  0.00           H  
HETATM   90  H   UNL     1      -1.492   1.724  -0.046  1.00  0.00           H  
HETATM   91  H   UNL     1      -2.042   2.946   1.126  1.00  0.00           H  
HETATM   92  H   UNL     1      -1.362   0.261   1.731  1.00  0.00           H  
CONECT    1    2   51                                                 
CONECT    2    1    3   13    4                                       
CONECT    3    2                                                      
CONECT    4    2    7    6    5                                       
CONECT    5    4                                                      
CONECT    6    4   67                                                 
CONECT    7    4    8    9   10                                       
CONECT    8    7                                                      
CONECT    9    7   68                                                 
CONECT   10    7   12   37   11                                       
CONECT   11   10                                                      
CONECT   12   10   13                                                 
CONECT   13    2   12   14   15                                       
CONECT   14   13                                                      
CONECT   15   13   16                                                 
CONECT   16   15   21   17                                            
CONECT   17   16   18   29                                            
CONECT   18   17   19                                                 
CONECT   19   18   28   20                                            
CONECT   20   19   21   23                                            
CONECT   21   16   20   22                                            
CONECT   22   21                                                      
CONECT   23   20   24   25                                            
CONECT   24   23   69                                                 
CONECT   25   23   26   70                                            
CONECT   26   25   27   28                                            
CONECT   27   26   71                                                 
CONECT   28   19   26   72                                            
CONECT   29   17   36   30                                            
CONECT   30   29   31   73                                            
CONECT   31   30   32   33                                            
CONECT   32   31   74                                                 
CONECT   33   31   34   35                                            
CONECT   34   33   75                                                 
CONECT   35   33   36   76                                            
CONECT   36   29   35   77                                            
CONECT   37   38   10   78   79                                       
CONECT   38   37   39                                                 
CONECT   39   38   40   41                                            
CONECT   40   39                                                      
CONECT   41   39   42   80                                            
CONECT   42   41   43   81                                            
CONECT   43   42   50   44                                            
CONECT   44   43   45   82                                            
CONECT   45   44   46   47                                            
CONECT   46   45   83                                                 
CONECT   47   45   48   49                                            
CONECT   48   47   84                                                 
CONECT   49   47   50   85                                            
CONECT   50   43   49   86                                            
CONECT   51   62   53   52    1                                       
CONECT   52   51                                                      
CONECT   53   51   54                                                 
CONECT   54   53   55   65   56                                       
CONECT   55   54                                                      
CONECT   56   54   59   58   57                                       
CONECT   57   56                                                      
CONECT   58   56   87                                                 
CONECT   59   56   62   61   60                                       
CONECT   60   59                                                      
CONECT   61   59   88                                                 
CONECT   62   51   59   64   63                                       
CONECT   63   62                                                      
CONECT   64   62   89                                                 
CONECT   65   54   66   90   91                                       
CONECT   66   65   92                                                 
CONECT   67    6                                                      
CONECT   68    9                                                      
CONECT   69   24                                                      
CONECT   70   25                                                      
CONECT   71   27                                                      
CONECT   72   28                                                      
CONECT   73   30                                                      
CONECT   74   32                                                      
CONECT   75   34                                                      
CONECT   76   35                                                      
CONECT   77   36                                                      
CONECT   78   37                                                      
CONECT   79   37                                                      
CONECT   80   41                                                      
CONECT   81   42                                                      
CONECT   82   44                                                      
CONECT   83   46                                                      
CONECT   84   48                                                      
CONECT   85   49                                                      
CONECT   86   50                                                      
CONECT   87   58                                                      
CONECT   88   61                                                      
CONECT   89   64                                                      
CONECT   90   65                                                      
CONECT   91   65                                                      
CONECT   92   66                                                      
MASTER        0    0    0    0    0    0    0    0   92    0   92    0
END
