# Supplementary material for: Structure-based computational screening of 470 natural quercetin derivatives for identification of SARS-CoV-2 Mpro inhibitor
Source: PeerJ. 2023 Mar 14;11:e14915. doi: 10.7717/peerj.14915 (PMC10022500; doi:10.7717/peerj.14915)
Supplement: Supplemental Information 1 [file peerj-11-14915-s001.zip › Screening 470 Quercetin Derivates as Anticovid/Ligands/PDB/2.pdb]

COMPND    mol1_entry_00001_conf_01 
AUTHOR    GENERATED BY OPEN BABEL 2.4.1
HETATM    1  O   UNL     1       6.253 -12.851   9.151  1.00  0.00           O  
HETATM    2  C   UNL     1       5.778 -13.311   7.875  1.00  0.00           C  
HETATM    3  H   UNL     1       6.025 -14.380   7.857  1.00  0.00           H  
HETATM    4  O   UNL     1       6.523 -12.696   6.836  1.00  0.00           O  
HETATM    5  C   UNL     1       6.098 -12.945   5.494  1.00  0.00           C  
HETATM    6  H   UNL     1       6.228 -14.008   5.273  1.00  0.00           H  
HETATM    7  C   UNL     1       4.620 -12.551   5.332  1.00  0.00           C  
HETATM    8  H   UNL     1       4.503 -11.487   5.577  1.00  0.00           H  
HETATM    9  O   UNL     1       4.138 -12.751   4.007  1.00  0.00           O  
HETATM   10  C   UNL     1       3.766 -13.371   6.305  1.00  0.00           C  
HETATM   11  H   UNL     1       2.716 -13.068   6.222  1.00  0.00           H  
HETATM   12  O   UNL     1       3.765 -14.766   5.943  1.00  0.00           O  
HETATM   13  C   UNL     1       4.243 -13.168   7.742  1.00  0.00           C  
HETATM   14  H   UNL     1       3.943 -12.162   8.047  1.00  0.00           H  
HETATM   15  O   UNL     1       3.561 -14.080   8.612  1.00  0.00           O  
HETATM   16  C   UNL     1       7.021 -12.143   4.554  1.00  0.00           C  
HETATM   17  O   UNL     1       6.716 -12.298   3.163  1.00  0.00           O  
HETATM   18  C   UNL     1       6.999 -13.509   2.634  1.00  0.00           C  
HETATM   19  O   UNL     1       7.544 -14.442   3.198  1.00  0.00           O  
HETATM   20  C   UNL     1       6.475 -13.531   1.258  1.00  0.00           C  
HETATM   21  C   UNL     1       6.721 -14.584   0.463  1.00  0.00           C  
HETATM   22  C   UNL     1       6.199 -14.704  -0.906  1.00  0.00           C  
HETATM   23  C   UNL     1       5.942 -13.574  -1.699  1.00  0.00           C  
HETATM   24  C   UNL     1       5.415 -13.711  -2.984  1.00  0.00           C  
HETATM   25  O   UNL     1       5.089 -12.681  -3.829  1.00  0.00           O  
HETATM   26  C   UNL     1       5.285 -11.363  -3.323  1.00  0.00           C  
HETATM   27  C   UNL     1       5.184 -14.996  -3.483  1.00  0.00           C  
HETATM   28  O   UNL     1       4.663 -15.163  -4.735  1.00  0.00           O  
HETATM   29  C   UNL     1       5.469 -16.130  -2.733  1.00  0.00           C  
HETATM   30  C   UNL     1       5.981 -15.981  -1.443  1.00  0.00           C  
HETATM   31  C   UNL     1       6.118 -11.450   9.485  1.00  0.00           C  
HETATM   32  H   UNL     1       5.060 -11.172   9.533  1.00  0.00           H  
HETATM   33  C   UNL     1       6.710 -11.288  10.899  1.00  0.00           C  
HETATM   34  H   UNL     1       6.239 -11.996  11.591  1.00  0.00           H  
HETATM   35  O   UNL     1       6.482  -9.983  11.466  1.00  0.00           O  
HETATM   36  C   UNL     1       8.221 -11.566  10.871  1.00  0.00           C  
HETATM   37  H   UNL     1       8.392 -12.622  10.629  1.00  0.00           H  
HETATM   38  O   UNL     1       8.800 -11.309  12.153  1.00  0.00           O  
HETATM   39  C   UNL     1       8.898 -10.694   9.818  1.00  0.00           C  
HETATM   40  O   UNL     1       8.275 -10.780   8.546  1.00  0.00           O  
HETATM   41  C   UNL     1       6.874 -10.482   8.532  1.00  0.00           C  
HETATM   42  H   UNL     1       6.470 -10.642   7.534  1.00  0.00           H  
HETATM   43  O   UNL     1       6.586  -9.102   8.852  1.00  0.00           O  
HETATM   44  C   UNL     1       7.062  -8.127   7.970  1.00  0.00           C  
HETATM   45  C   UNL     1       6.807  -6.814   8.168  1.00  0.00           C  
HETATM   46  O   UNL     1       7.316  -5.776   7.400  1.00  0.00           O  
HETATM   47  C   UNL     1       8.179  -6.059   6.381  1.00  0.00           C  
HETATM   48  C   UNL     1       8.473  -7.352   5.995  1.00  0.00           C  
HETATM   49  C   UNL     1       7.855  -8.448   6.734  1.00  0.00           C  
HETATM   50  O   UNL     1       7.984  -9.569   6.254  1.00  0.00           O  
HETATM   51  C   UNL     1       9.322  -7.583   4.905  1.00  0.00           C  
HETATM   52  O   UNL     1       9.653  -8.839   4.467  1.00  0.00           O  
HETATM   53  C   UNL     1       9.879  -6.516   4.205  1.00  0.00           C  
HETATM   54  C   UNL     1       9.590  -5.212   4.602  1.00  0.00           C  
HETATM   55  O   UNL     1      10.100  -4.086   4.028  1.00  0.00           O  
HETATM   56  C   UNL     1      10.440  -4.151   2.637  1.00  0.00           C  
HETATM   57  H   UNL     1       9.745  -4.823   2.113  1.00  0.00           H  
HETATM   58  O   UNL     1      11.785  -4.627   2.444  1.00  0.00           O  
HETATM   59  C   UNL     1      12.139  -4.719   1.050  1.00  0.00           C  
HETATM   60  H   UNL     1      11.430  -5.410   0.575  1.00  0.00           H  
HETATM   61  C   UNL     1      12.068  -3.337   0.372  1.00  0.00           C  
HETATM   62  H   UNL     1      12.310  -3.403  -0.695  1.00  0.00           H  
HETATM   63  O   UNL     1      12.998  -2.413   0.957  1.00  0.00           O  
HETATM   64  C   UNL     1      10.641  -2.780   0.553  1.00  0.00           C  
HETATM   65  H   UNL     1       9.938  -3.443   0.035  1.00  0.00           H  
HETATM   66  O   UNL     1      10.482  -1.489  -0.042  1.00  0.00           O  
HETATM   67  C   UNL     1      10.268  -2.730   2.046  1.00  0.00           C  
HETATM   68  H   UNL     1       9.234  -2.391   2.174  1.00  0.00           H  
HETATM   69  O   UNL     1      11.076  -1.773   2.757  1.00  0.00           O  
HETATM   70  C   UNL     1      13.540  -5.330   0.954  1.00  0.00           C  
HETATM   71  O   UNL     1      13.535  -6.645   1.503  1.00  0.00           O  
HETATM   72  C   UNL     1       8.747  -4.988   5.696  1.00  0.00           C  
HETATM   73  C   UNL     1       5.906  -6.273   9.205  1.00  0.00           C  
HETATM   74  C   UNL     1       6.428  -5.727  10.388  1.00  0.00           C  
HETATM   75  C   UNL     1       5.597  -4.981  11.222  1.00  0.00           C  
HETATM   76  O   UNL     1       6.072  -4.347  12.337  1.00  0.00           O  
HETATM   77  C   UNL     1       4.252  -4.801  10.909  1.00  0.00           C  
HETATM   78  O   UNL     1       3.461  -4.026  11.708  1.00  0.00           O  
HETATM   79  C   UNL     1       3.712  -5.361   9.763  1.00  0.00           C  
HETATM   80  C   UNL     1       4.541  -6.093   8.906  1.00  0.00           C  
HETATM   81  H   UNL     1       3.836 -13.678   3.946  1.00  0.00           H  
HETATM   82  H   UNL     1       4.658 -15.146   6.031  1.00  0.00           H  
HETATM   83  H   UNL     1       3.374 -14.890   8.097  1.00  0.00           H  
HETATM   84  H   UNL     1       8.076 -12.383   4.738  1.00  0.00           H  
HETATM   85  H   UNL     1       6.912 -11.078   4.768  1.00  0.00           H  
HETATM   86  H   UNL     1       5.869 -12.684   0.964  1.00  0.00           H  
HETATM   87  H   UNL     1       7.310 -15.421   0.831  1.00  0.00           H  
HETATM   88  H   UNL     1       6.161 -12.592  -1.299  1.00  0.00           H  
HETATM   89  H   UNL     1       4.913 -10.657  -4.070  1.00  0.00           H  
HETATM   90  H   UNL     1       6.351 -11.160  -3.171  1.00  0.00           H  
HETATM   91  H   UNL     1       4.716 -11.199  -2.402  1.00  0.00           H  
HETATM   92  H   UNL     1       4.514 -14.259  -5.070  1.00  0.00           H  
HETATM   93  H   UNL     1       5.294 -17.115  -3.146  1.00  0.00           H  
HETATM   94  H   UNL     1       6.190 -16.873  -0.855  1.00  0.00           H  
HETATM   95  H   UNL     1       6.658  -9.306  10.783  1.00  0.00           H  
HETATM   96  H   UNL     1       8.195 -10.687  12.605  1.00  0.00           H  
HETATM   97  H   UNL     1       9.940 -11.014   9.698  1.00  0.00           H  
HETATM   98  H   UNL     1       8.944  -9.645  10.134  1.00  0.00           H  
HETATM   99  H   UNL     1       9.195  -9.492   5.046  1.00  0.00           H  
HETATM  100  H   UNL     1      10.546  -6.732   3.377  1.00  0.00           H  
HETATM  101  H   UNL     1      13.904  -2.674   0.714  1.00  0.00           H  
HETATM  102  H   UNL     1      11.098  -1.406  -0.788  1.00  0.00           H  
HETATM  103  H   UNL     1      11.978  -1.825   2.377  1.00  0.00           H  
HETATM  104  H   UNL     1      14.281  -4.748   1.509  1.00  0.00           H  
HETATM  105  H   UNL     1      13.858  -5.405  -0.090  1.00  0.00           H  
HETATM  106  H   UNL     1      13.290  -6.543   2.443  1.00  0.00           H  
HETATM  107  H   UNL     1       8.528  -3.968   6.006  1.00  0.00           H  
HETATM  108  H   UNL     1       7.482  -5.841  10.618  1.00  0.00           H  
HETATM  109  H   UNL     1       7.044  -4.371  12.312  1.00  0.00           H  
HETATM  110  H   UNL     1       4.056  -3.708  12.416  1.00  0.00           H  
HETATM  111  H   UNL     1       2.668  -5.187   9.514  1.00  0.00           H  
HETATM  112  H   UNL     1       4.125  -6.465   7.972  1.00  0.00           H  
CONECT    1   31    2                                                 
CONECT    2   13    4    3    1                                       
CONECT    3    2                                                      
CONECT    4    2    5                                                 
CONECT    5    4    6   16    7                                       
CONECT    6    5                                                      
CONECT    7    5   10    9    8                                       
CONECT    8    7                                                      
CONECT    9    7   81                                                 
CONECT   10    7   13   12   11                                       
CONECT   11   10                                                      
CONECT   12   10   82                                                 
CONECT   13    2   10   15   14                                       
CONECT   14   13                                                      
CONECT   15   13   83                                                 
CONECT   16    5   17   84   85                                       
CONECT   17   16   18                                                 
CONECT   18   17   19   20                                            
CONECT   19   18                                                      
CONECT   20   18   21   86                                            
CONECT   21   20   22   87                                            
CONECT   22   21   30   23                                            
CONECT   23   22   24   88                                            
CONECT   24   23   25   27                                            
CONECT   25   24   26                                                 
CONECT   26   25   89   90   91                                       
CONECT   27   24   28   29                                            
CONECT   28   27   92                                                 
CONECT   29   27   30   93                                            
CONECT   30   22   29   94                                            
CONECT   31    1   32   41   33                                       
CONECT   32   31                                                      
CONECT   33   31   36   35   34                                       
CONECT   34   33                                                      
CONECT   35   33   95                                                 
CONECT   36   33   37   38   39                                       
CONECT   37   36                                                      
CONECT   38   36   96                                                 
CONECT   39   36   40   97   98                                       
CONECT   40   39   41                                                 
CONECT   41   31   40   42   43                                       
CONECT   42   41                                                      
CONECT   43   41   44                                                 
CONECT   44   43   49   45                                            
CONECT   45   44   46   73                                            
CONECT   46   45   47                                                 
CONECT   47   46   72   48                                            
CONECT   48   47   49   51                                            
CONECT   49   44   48   50                                            
CONECT   50   49                                                      
CONECT   51   48   52   53                                            
CONECT   52   51   99                                                 
CONECT   53   51   54  100                                            
CONECT   54   53   55   72                                            
CONECT   55   54   56                                                 
CONECT   56   67   58   57   55                                       
CONECT   57   56                                                      
CONECT   58   56   59                                                 
CONECT   59   58   60   70   61                                       
CONECT   60   59                                                      
CONECT   61   59   62   63   64                                       
CONECT   62   61                                                      
CONECT   63   61  101                                                 
CONECT   64   61   65   66   67                                       
CONECT   65   64                                                      
CONECT   66   64  102                                                 
CONECT   67   56   64   68   69                                       
CONECT   68   67                                                      
CONECT   69   67  103                                                 
CONECT   70   59   71  104  105                                       
CONECT   71   70  106                                                 
CONECT   72   47   54  107                                            
CONECT   73   45   80   74                                            
CONECT   74   73   75  108                                            
CONECT   75   74   76   77                                            
CONECT   76   75  109                                                 
CONECT   77   75   78   79                                            
CONECT   78   77  110                                                 
CONECT   79   77   80  111                                            
CONECT   80   73   79  112                                            
CONECT   81    9                                                      
CONECT   82   12                                                      
CONECT   83   15                                                      
CONECT   84   16                                                      
CONECT   85   16                                                      
CONECT   86   20                                                      
CONECT   87   21                                                      
CONECT   88   23                                                      
CONECT   89   26                                                      
CONECT   90   26                                                      
CONECT   91   26                                                      
CONECT   92   28                                                      
CONECT   93   29                                                      
CONECT   94   30                                                      
CONECT   95   35                                                      
CONECT   96   38                                                      
CONECT   97   39                                                      
CONECT   98   39                                                      
CONECT   99   52                                                      
CONECT  100   53                                                      
CONECT  101   63                                                      
CONECT  102   66                                                      
CONECT  103   69                                                      
CONECT  104   70                                                      
CONECT  105   70                                                      
CONECT  106   71                                                      
CONECT  107   72                                                      
CONECT  108   74                                                      
CONECT  109   76                                                      
CONECT  110   78                                                      
CONECT  111   79                                                      
CONECT  112   80                                                      
MASTER        0    0    0    0    0    0    0    0  112    0  112    0
END
