# Supplementary material for: Structure-based computational screening of 470 natural quercetin derivatives for identification of SARS-CoV-2 Mpro inhibitor
Source: PeerJ. 2023 Mar 14;11:e14915. doi: 10.7717/peerj.14915 (PMC10022500; doi:10.7717/peerj.14915)
Supplement: Supplemental Information 1 [file peerj-11-14915-s001.zip › Screening 470 Quercetin Derivates as Anticovid/Ligands/PDB/8.pdb]

COMPND    mol1_entry_00001_conf_01 
AUTHOR    GENERATED BY OPEN BABEL 2.4.1
HETATM    1  O   UNL     1      -3.753  -0.679   2.714  1.00  0.00           O  
HETATM    2  C   UNL     1      -3.001  -0.529   3.917  1.00  0.00           C  
HETATM    3  H   UNL     1      -3.598   0.135   4.557  1.00  0.00           H  
HETATM    4  C   UNL     1      -2.896  -1.889   4.627  1.00  0.00           C  
HETATM    5  H   UNL     1      -3.906  -2.218   4.903  1.00  0.00           H  
HETATM    6  O   UNL     1      -2.117  -1.810   5.824  1.00  0.00           O  
HETATM    7  C   UNL     1      -2.302  -2.965   3.708  1.00  0.00           C  
HETATM    8  H   UNL     1      -2.369  -3.947   4.187  1.00  0.00           H  
HETATM    9  O   UNL     1      -0.897  -2.744   3.526  1.00  0.00           O  
HETATM   10  C   UNL     1      -3.032  -2.995   2.355  1.00  0.00           C  
HETATM   11  H   UNL     1      -4.042  -3.399   2.521  1.00  0.00           H  
HETATM   12  O   UNL     1      -2.391  -3.892   1.432  1.00  0.00           O  
HETATM   13  C   UNL     1      -3.175  -1.572   1.761  1.00  0.00           C  
HETATM   14  H   UNL     1      -2.197  -1.221   1.430  1.00  0.00           H  
HETATM   15  O   UNL     1      -4.053  -1.647   0.631  1.00  0.00           O  
HETATM   16  C   UNL     1      -4.281  -0.392   0.005  1.00  0.00           C  
HETATM   17  H   UNL     1      -4.708   0.287   0.757  1.00  0.00           H  
HETATM   18  C   UNL     1      -5.313  -0.528  -1.137  1.00  0.00           C  
HETATM   19  H   UNL     1      -6.186  -1.063  -0.739  1.00  0.00           H  
HETATM   20  O   UNL     1      -5.793   0.797  -1.491  1.00  0.00           O  
HETATM   21  C   UNL     1      -4.809   1.724  -1.737  1.00  0.00           C  
HETATM   22  C   UNL     1      -3.466   1.545  -1.392  1.00  0.00           C  
HETATM   23  C   UNL     1      -3.102   0.349  -0.619  1.00  0.00           C  
HETATM   24  O   UNL     1      -1.918   0.045  -0.498  1.00  0.00           O  
HETATM   25  C   UNL     1      -2.513   2.505  -1.744  1.00  0.00           C  
HETATM   26  O   UNL     1      -1.181   2.369  -1.458  1.00  0.00           O  
HETATM   27  C   UNL     1      -2.904   3.665  -2.405  1.00  0.00           C  
HETATM   28  C   UNL     1      -4.249   3.859  -2.704  1.00  0.00           C  
HETATM   29  O   UNL     1      -4.679   4.990  -3.329  1.00  0.00           O  
HETATM   30  C   UNL     1      -5.205   2.896  -2.379  1.00  0.00           C  
HETATM   31  C   UNL     1      -4.885  -1.321  -2.382  1.00  0.00           C  
HETATM   32  C   UNL     1      -3.952  -2.372  -2.303  1.00  0.00           C  
HETATM   33  C   UNL     1      -3.569  -3.066  -3.445  1.00  0.00           C  
HETATM   34  O   UNL     1      -2.646  -4.069  -3.396  1.00  0.00           O  
HETATM   35  C   UNL     1      -4.123  -2.745  -4.680  1.00  0.00           C  
HETATM   36  O   UNL     1      -3.737  -3.429  -5.796  1.00  0.00           O  
HETATM   37  C   UNL     1      -5.067  -1.738  -4.787  1.00  0.00           C  
HETATM   38  C   UNL     1      -5.454  -1.036  -3.641  1.00  0.00           C  
HETATM   39  C   UNL     1      -1.649   0.178   3.710  1.00  0.00           C  
HETATM   40  O   UNL     1      -1.859   1.515   3.238  1.00  0.00           O  
HETATM   41  C   UNL     1      -0.640   2.264   3.064  1.00  0.00           C  
HETATM   42  H   UNL     1      -0.942   3.194   2.573  1.00  0.00           H  
HETATM   43  O   UNL     1       0.247   1.579   2.172  1.00  0.00           O  
HETATM   44  C   UNL     1       1.485   2.265   1.968  1.00  0.00           C  
HETATM   45  C   UNL     1       2.252   2.411   3.287  1.00  0.00           C  
HETATM   46  H   UNL     1       2.448   1.415   3.703  1.00  0.00           H  
HETATM   47  O   UNL     1       3.505   3.059   3.082  1.00  0.00           O  
HETATM   48  C   UNL     1       1.408   3.225   4.278  1.00  0.00           C  
HETATM   49  H   UNL     1       1.905   3.267   5.253  1.00  0.00           H  
HETATM   50  O   UNL     1       1.392   4.579   3.801  1.00  0.00           O  
HETATM   51  C   UNL     1       0.040   2.546   4.431  1.00  0.00           C  
HETATM   52  H   UNL     1       0.284   1.576   4.876  1.00  0.00           H  
HETATM   53  O   UNL     1      -0.820   3.155   5.424  1.00  0.00           O  
HETATM   54  C   UNL     1      -1.373   4.355   5.152  1.00  0.00           C  
HETATM   55  O   UNL     1      -1.162   5.014   4.145  1.00  0.00           O  
HETATM   56  C   UNL     1      -2.272   4.819   6.227  1.00  0.00           C  
HETATM   57  C   UNL     1      -2.617   4.098   7.307  1.00  0.00           C  
HETATM   58  C   UNL     1      -3.578   4.548   8.333  1.00  0.00           C  
HETATM   59  C   UNL     1      -3.488   4.023   9.634  1.00  0.00           C  
HETATM   60  C   UNL     1      -4.445   4.366  10.588  1.00  0.00           C  
HETATM   61  O   UNL     1      -4.414   3.869  11.862  1.00  0.00           O  
HETATM   62  C   UNL     1      -5.489   5.226  10.262  1.00  0.00           C  
HETATM   63  O   UNL     1      -6.438   5.538  11.192  1.00  0.00           O  
HETATM   64  C   UNL     1      -5.591   5.763   8.990  1.00  0.00           C  
HETATM   65  C   UNL     1      -4.640   5.417   8.025  1.00  0.00           C  
HETATM   66  H   UNL     1      -2.623  -1.269   6.459  1.00  0.00           H  
HETATM   67  H   UNL     1      -0.533  -2.609   4.425  1.00  0.00           H  
HETATM   68  H   UNL     1      -1.721  -4.395   1.930  1.00  0.00           H  
HETATM   69  H   UNL     1      -1.043   1.477  -1.061  1.00  0.00           H  
HETATM   70  H   UNL     1      -2.155   4.407  -2.660  1.00  0.00           H  
HETATM   71  H   UNL     1      -3.910   5.559  -3.506  1.00  0.00           H  
HETATM   72  H   UNL     1      -6.248   3.060  -2.636  1.00  0.00           H  
HETATM   73  H   UNL     1      -3.509  -2.660  -1.355  1.00  0.00           H  
HETATM   74  H   UNL     1      -2.326  -4.136  -2.477  1.00  0.00           H  
HETATM   75  H   UNL     1      -3.073  -4.069  -5.469  1.00  0.00           H  
HETATM   76  H   UNL     1      -5.499  -1.498  -5.753  1.00  0.00           H  
HETATM   77  H   UNL     1      -6.200  -0.250  -3.745  1.00  0.00           H  
HETATM   78  H   UNL     1      -1.144   0.209   4.676  1.00  0.00           H  
HETATM   79  H   UNL     1      -1.016  -0.349   2.994  1.00  0.00           H  
HETATM   80  H   UNL     1       1.304   3.237   1.490  1.00  0.00           H  
HETATM   81  H   UNL     1       2.083   1.683   1.257  1.00  0.00           H  
HETATM   82  H   UNL     1       3.325   4.018   3.173  1.00  0.00           H  
HETATM   83  H   UNL     1       0.469   4.867   3.631  1.00  0.00           H  
HETATM   84  H   UNL     1      -2.657   5.818   6.055  1.00  0.00           H  
HETATM   85  H   UNL     1      -2.203   3.105   7.461  1.00  0.00           H  
HETATM   86  H   UNL     1      -2.679   3.347   9.893  1.00  0.00           H  
HETATM   87  H   UNL     1      -3.627   3.306  11.955  1.00  0.00           H  
HETATM   88  H   UNL     1      -6.181   5.032  11.988  1.00  0.00           H  
HETATM   89  H   UNL     1      -6.412   6.429   8.742  1.00  0.00           H  
HETATM   90  H   UNL     1      -4.763   5.823   7.024  1.00  0.00           H  
CONECT    1   13    2                                                 
CONECT    2    1    4   39    3                                       
CONECT    3    2                                                      
CONECT    4    2    5    6    7                                       
CONECT    5    4                                                      
CONECT    6    4   66                                                 
CONECT    7    4    8    9   10                                       
CONECT    8    7                                                      
CONECT    9    7   67                                                 
CONECT   10    7   11   12   13                                       
CONECT   11   10                                                      
CONECT   12   10   68                                                 
CONECT   13    1   10   15   14                                       
CONECT   14   13                                                      
CONECT   15   16   13                                                 
CONECT   16   15   17   23   18                                       
CONECT   17   16                                                      
CONECT   18   16   20   31   19                                       
CONECT   19   18                                                      
CONECT   20   18   21                                                 
CONECT   21   20   30   22                                            
CONECT   22   21   23   25                                            
CONECT   23   16   22   24                                            
CONECT   24   23                                                      
CONECT   25   22   26   27                                            
CONECT   26   25   69                                                 
CONECT   27   25   28   70                                            
CONECT   28   27   29   30                                            
CONECT   29   28   71                                                 
CONECT   30   21   28   72                                            
CONECT   31   38   32   18                                            
CONECT   32   31   33   73                                            
CONECT   33   32   34   35                                            
CONECT   34   33   74                                                 
CONECT   35   33   36   37                                            
CONECT   36   35   75                                                 
CONECT   37   35   38   76                                            
CONECT   38   31   37   77                                            
CONECT   39   40    2   78   79                                       
CONECT   40   39   41                                                 
CONECT   41   51   43   42   40                                       
CONECT   42   41                                                      
CONECT   43   41   44                                                 
CONECT   44   43   45   80   81                                       
CONECT   45   44   48   47   46                                       
CONECT   46   45                                                      
CONECT   47   45   82                                                 
CONECT   48   45   51   50   49                                       
CONECT   49   48                                                      
CONECT   50   48   83                                                 
CONECT   51   41   48   53   52                                       
CONECT   52   51                                                      
CONECT   53   54   51                                                 
CONECT   54   53   55   56                                            
CONECT   55   54                                                      
CONECT   56   54   57   84                                            
CONECT   57   56   58   85                                            
CONECT   58   57   65   59                                            
CONECT   59   58   60   86                                            
CONECT   60   59   61   62                                            
CONECT   61   60   87                                                 
CONECT   62   60   63   64                                            
CONECT   63   62   88                                                 
CONECT   64   62   65   89                                            
CONECT   65   58   64   90                                            
CONECT   66    6                                                      
CONECT   67    9                                                      
CONECT   68   12                                                      
CONECT   69   26                                                      
CONECT   70   27                                                      
CONECT   71   29                                                      
CONECT   72   30                                                      
CONECT   73   32                                                      
CONECT   74   34                                                      
CONECT   75   36                                                      
CONECT   76   37                                                      
CONECT   77   38                                                      
CONECT   78   39                                                      
CONECT   79   39                                                      
CONECT   80   44                                                      
CONECT   81   44                                                      
CONECT   82   47                                                      
CONECT   83   50                                                      
CONECT   84   56                                                      
CONECT   85   57                                                      
CONECT   86   59                                                      
CONECT   87   61                                                      
CONECT   88   63                                                      
CONECT   89   64                                                      
CONECT   90   65                                                      
MASTER        0    0    0    0    0    0    0    0   90    0   90    0
END
