# Supplementary material for: Structure-based computational screening of 470 natural quercetin derivatives for identification of SARS-CoV-2 Mpro inhibitor
Source: PeerJ. 2023 Mar 14;11:e14915. doi: 10.7717/peerj.14915 (PMC10022500; doi:10.7717/peerj.14915)
Supplement: Supplemental Information 1 [file peerj-11-14915-s001.zip › Screening 470 Quercetin Derivates as Anticovid/Ligands/PDB/19.pdb]

COMPND    mol1_entry_00001_conf_01 
AUTHOR    GENERATED BY OPEN BABEL 2.4.1
HETATM    1  O   UNL     1       5.008  -4.098   6.738  1.00  0.00           O  
HETATM    2  C   UNL     1       6.415  -3.938   6.531  1.00  0.00           C  
HETATM    3  H   UNL     1       6.880  -4.123   7.502  1.00  0.00           H  
HETATM    4  C   UNL     1       6.929  -5.066   5.628  1.00  0.00           C  
HETATM    5  H   UNL     1       6.757  -6.026   6.132  1.00  0.00           H  
HETATM    6  O   UNL     1       8.332  -4.943   5.389  1.00  0.00           O  
HETATM    7  C   UNL     1       6.177  -5.109   4.296  1.00  0.00           C  
HETATM    8  H   UNL     1       6.471  -5.998   3.727  1.00  0.00           H  
HETATM    9  O   UNL     1       6.567  -4.005   3.469  1.00  0.00           O  
HETATM   10  C   UNL     1       4.655  -5.122   4.531  1.00  0.00           C  
HETATM   11  H   UNL     1       4.384  -6.099   4.948  1.00  0.00           H  
HETATM   12  O   UNL     1       3.933  -4.998   3.294  1.00  0.00           O  
HETATM   13  C   UNL     1       4.227  -4.029   5.543  1.00  0.00           C  
HETATM   14  H   UNL     1       4.326  -3.053   5.067  1.00  0.00           H  
HETATM   15  O   UNL     1       2.845  -4.249   5.881  1.00  0.00           O  
HETATM   16  C   UNL     1       2.330  -3.303   6.807  1.00  0.00           C  
HETATM   17  H   UNL     1       2.914  -3.401   7.734  1.00  0.00           H  
HETATM   18  C   UNL     1       0.845  -3.583   7.164  1.00  0.00           C  
HETATM   19  H   UNL     1       0.753  -4.647   7.422  1.00  0.00           H  
HETATM   20  O   UNL     1       0.515  -2.850   8.378  1.00  0.00           O  
HETATM   21  C   UNL     1       0.865  -1.521   8.370  1.00  0.00           C  
HETATM   22  C   UNL     1       1.702  -0.945   7.414  1.00  0.00           C  
HETATM   23  C   UNL     1       2.352  -1.825   6.437  1.00  0.00           C  
HETATM   24  O   UNL     1       2.881  -1.332   5.442  1.00  0.00           O  
HETATM   25  C   UNL     1       1.957   0.426   7.429  1.00  0.00           C  
HETATM   26  O   UNL     1       2.734   1.052   6.494  1.00  0.00           O  
HETATM   27  C   UNL     1       1.420   1.222   8.431  1.00  0.00           C  
HETATM   28  C   UNL     1       0.599   0.652   9.405  1.00  0.00           C  
HETATM   29  O   UNL     1       0.028   1.343  10.436  1.00  0.00           O  
HETATM   30  C   UNL     1      -0.280   2.718  10.174  1.00  0.00           C  
HETATM   31  H   UNL     1      -0.535   2.847   9.111  1.00  0.00           H  
HETATM   32  O   UNL     1       0.837   3.569  10.494  1.00  0.00           O  
HETATM   33  C   UNL     1       0.576   4.952  10.189  1.00  0.00           C  
HETATM   34  H   UNL     1       0.359   5.020   9.114  1.00  0.00           H  
HETATM   35  C   UNL     1      -0.620   5.473  11.009  1.00  0.00           C  
HETATM   36  H   UNL     1      -0.844   6.518  10.767  1.00  0.00           H  
HETATM   37  O   UNL     1      -0.354   5.415  12.419  1.00  0.00           O  
HETATM   38  C   UNL     1      -1.846   4.586  10.704  1.00  0.00           C  
HETATM   39  H   UNL     1      -2.095   4.690   9.641  1.00  0.00           H  
HETATM   40  O   UNL     1      -3.007   5.001  11.427  1.00  0.00           O  
HETATM   41  C   UNL     1      -1.529   3.108  10.998  1.00  0.00           C  
HETATM   42  H   UNL     1      -2.377   2.470  10.726  1.00  0.00           H  
HETATM   43  O   UNL     1      -1.313   2.885  12.404  1.00  0.00           O  
HETATM   44  C   UNL     1       1.853   5.748  10.473  1.00  0.00           C  
HETATM   45  O   UNL     1       2.903   5.319   9.611  1.00  0.00           O  
HETATM   46  C   UNL     1       0.335  -0.723   9.383  1.00  0.00           C  
HETATM   47  C   UNL     1      -0.206  -3.338   6.067  1.00  0.00           C  
HETATM   48  C   UNL     1       0.118  -3.482   4.703  1.00  0.00           C  
HETATM   49  C   UNL     1      -0.815  -3.220   3.699  1.00  0.00           C  
HETATM   50  O   UNL     1      -0.580  -3.289   2.349  1.00  0.00           O  
HETATM   51  C   UNL     1       0.754  -3.614   1.959  1.00  0.00           C  
HETATM   52  C   UNL     1      -2.109  -2.847   4.066  1.00  0.00           C  
HETATM   53  O   UNL     1      -3.046  -2.580   3.106  1.00  0.00           O  
HETATM   54  C   UNL     1      -2.476  -2.739   5.400  1.00  0.00           C  
HETATM   55  C   UNL     1      -1.529  -2.989   6.397  1.00  0.00           C  
HETATM   56  C   UNL     1       6.818  -2.509   6.081  1.00  0.00           C  
HETATM   57  O   UNL     1       6.397  -1.471   6.973  1.00  0.00           O  
HETATM   58  C   UNL     1       7.142  -1.402   8.187  1.00  0.00           C  
HETATM   59  H   UNL     1       8.212  -1.494   7.954  1.00  0.00           H  
HETATM   60  O   UNL     1       6.725  -2.473   9.021  1.00  0.00           O  
HETATM   61  C   UNL     1       7.366  -2.516  10.286  1.00  0.00           C  
HETATM   62  H   UNL     1       8.455  -2.573  10.154  1.00  0.00           H  
HETATM   63  C   UNL     1       6.996  -1.259  11.084  1.00  0.00           C  
HETATM   64  H   UNL     1       5.911  -1.233  11.240  1.00  0.00           H  
HETATM   65  O   UNL     1       7.628  -1.284  12.368  1.00  0.00           O  
HETATM   66  C   UNL     1       7.409  -0.004  10.300  1.00  0.00           C  
HETATM   67  H   UNL     1       7.042   0.891  10.815  1.00  0.00           H  
HETATM   68  O   UNL     1       8.847   0.136  10.321  1.00  0.00           O  
HETATM   69  C   UNL     1       6.875  -0.034   8.860  1.00  0.00           C  
HETATM   70  H   UNL     1       5.792   0.141   8.878  1.00  0.00           H  
HETATM   71  O   UNL     1       7.466   1.038   8.108  1.00  0.00           O  
HETATM   72  C   UNL     1       6.929  -3.805  10.993  1.00  0.00           C  
HETATM   73  O   UNL     1       7.617  -3.995  12.221  1.00  0.00           O  
HETATM   74  H   UNL     1       8.788  -5.115   6.235  1.00  0.00           H  
HETATM   75  H   UNL     1       7.546  -3.982   3.502  1.00  0.00           H  
HETATM   76  H   UNL     1       4.547  -5.221   2.573  1.00  0.00           H  
HETATM   77  H   UNL     1       2.988   0.390   5.811  1.00  0.00           H  
HETATM   78  H   UNL     1       1.674   2.277   8.438  1.00  0.00           H  
HETATM   79  H   UNL     1       0.321   6.079  12.644  1.00  0.00           H  
HETATM   80  H   UNL     1      -2.949   5.955  11.598  1.00  0.00           H  
HETATM   81  H   UNL     1      -0.821   3.662  12.740  1.00  0.00           H  
HETATM   82  H   UNL     1       2.201   5.608  11.501  1.00  0.00           H  
HETATM   83  H   UNL     1       1.692   6.816  10.297  1.00  0.00           H  
HETATM   84  H   UNL     1       3.050   4.375   9.811  1.00  0.00           H  
HETATM   85  H   UNL     1      -0.302  -1.162  10.148  1.00  0.00           H  
HETATM   86  H   UNL     1       1.117  -3.795   4.424  1.00  0.00           H  
HETATM   87  H   UNL     1       0.806  -3.562   0.868  1.00  0.00           H  
HETATM   88  H   UNL     1       1.008  -4.636   2.257  1.00  0.00           H  
HETATM   89  H   UNL     1       1.475  -2.891   2.358  1.00  0.00           H  
HETATM   90  H   UNL     1      -2.576  -2.711   2.259  1.00  0.00           H  
HETATM   91  H   UNL     1      -3.491  -2.455   5.661  1.00  0.00           H  
HETATM   92  H   UNL     1      -1.837  -2.896   7.437  1.00  0.00           H  
HETATM   93  H   UNL     1       7.900  -2.435   5.927  1.00  0.00           H  
HETATM   94  H   UNL     1       6.348  -2.257   5.129  1.00  0.00           H  
HETATM   95  H   UNL     1       8.381  -0.660  12.325  1.00  0.00           H  
HETATM   96  H   UNL     1       9.263  -0.551   9.772  1.00  0.00           H  
HETATM   97  H   UNL     1       8.380   1.161   8.422  1.00  0.00           H  
HETATM   98  H   UNL     1       7.143  -4.668  10.351  1.00  0.00           H  
HETATM   99  H   UNL     1       5.849  -3.812  11.173  1.00  0.00           H  
HETATM  100  H   UNL     1       7.581  -3.139  12.701  1.00  0.00           H  
CONECT    1   13    2                                                 
CONECT    2    1    4   56    3                                       
CONECT    3    2                                                      
CONECT    4    2    5    6    7                                       
CONECT    5    4                                                      
CONECT    6    4   74                                                 
CONECT    7    4    8    9   10                                       
CONECT    8    7                                                      
CONECT    9    7   75                                                 
CONECT   10    7   11   12   13                                       
CONECT   11   10                                                      
CONECT   12   10   76                                                 
CONECT   13    1   10   15   14                                       
CONECT   14   13                                                      
CONECT   15   16   13                                                 
CONECT   16   15   17   23   18                                       
CONECT   17   16                                                      
CONECT   18   16   20   47   19                                       
CONECT   19   18                                                      
CONECT   20   18   21                                                 
CONECT   21   20   46   22                                            
CONECT   22   21   23   25                                            
CONECT   23   16   22   24                                            
CONECT   24   23                                                      
CONECT   25   22   26   27                                            
CONECT   26   25   77                                                 
CONECT   27   25   28   78                                            
CONECT   28   27   29   46                                            
CONECT   29   28   30                                                 
CONECT   30   41   32   31   29                                       
CONECT   31   30                                                      
CONECT   32   30   33                                                 
CONECT   33   32   34   44   35                                       
CONECT   34   33                                                      
CONECT   35   33   36   37   38                                       
CONECT   36   35                                                      
CONECT   37   35   79                                                 
CONECT   38   35   39   40   41                                       
CONECT   39   38                                                      
CONECT   40   38   80                                                 
CONECT   41   30   38   42   43                                       
CONECT   42   41                                                      
CONECT   43   41   81                                                 
CONECT   44   33   45   82   83                                       
CONECT   45   44   84                                                 
CONECT   46   21   28   85                                            
CONECT   47   55   48   18                                            
CONECT   48   47   49   86                                            
CONECT   49   48   50   52                                            
CONECT   50   49   51                                                 
CONECT   51   50   87   88   89                                       
CONECT   52   49   53   54                                            
CONECT   53   52   90                                                 
CONECT   54   52   55   91                                            
CONECT   55   47   54   92                                            
CONECT   56   57    2   93   94                                       
CONECT   57   56   58                                                 
CONECT   58   69   60   59   57                                       
CONECT   59   58                                                      
CONECT   60   58   61                                                 
CONECT   61   60   62   63   72                                       
CONECT   62   61                                                      
CONECT   63   61   66   65   64                                       
CONECT   64   63                                                      
CONECT   65   63   95                                                 
CONECT   66   63   69   68   67                                       
CONECT   67   66                                                      
CONECT   68   66   96                                                 
CONECT   69   58   66   71   70                                       
CONECT   70   69                                                      
CONECT   71   69   97                                                 
CONECT   72   61   73   98   99                                       
CONECT   73   72  100                                                 
CONECT   74    6                                                      
CONECT   75    9                                                      
CONECT   76   12                                                      
CONECT   77   26                                                      
CONECT   78   27                                                      
CONECT   79   37                                                      
CONECT   80   40                                                      
CONECT   81   43                                                      
CONECT   82   44                                                      
CONECT   83   44                                                      
CONECT   84   45                                                      
CONECT   85   46                                                      
CONECT   86   48                                                      
CONECT   87   51                                                      
CONECT   88   51                                                      
CONECT   89   51                                                      
CONECT   90   53                                                      
CONECT   91   54                                                      
CONECT   92   55                                                      
CONECT   93   56                                                      
CONECT   94   56                                                      
CONECT   95   65                                                      
CONECT   96   68                                                      
CONECT   97   71                                                      
CONECT   98   72                                                      
CONECT   99   72                                                      
CONECT  100   73                                                      
MASTER        0    0    0    0    0    0    0    0  100    0  100    0
END
