# Supplementary material for: Structure-based computational screening of 470 natural quercetin derivatives for identification of SARS-CoV-2 Mpro inhibitor
Source: PeerJ. 2023 Mar 14;11:e14915. doi: 10.7717/peerj.14915 (PMC10022500; doi:10.7717/peerj.14915)
Supplement: Supplemental Information 1 [file peerj-11-14915-s001.zip › Screening 470 Quercetin Derivates as Anticovid/Ligands/PDB/1.pdb]

COMPND    mol1_entry_00001_conf_01 
AUTHOR    GENERATED BY OPEN BABEL 2.4.1
HETATM    1  O   UNL     1      -2.468   0.671  -5.727  1.00  0.00           O  
HETATM    2  C   UNL     1      -2.777  -0.657  -6.188  1.00  0.00           C  
HETATM    3  H   UNL     1      -2.366  -1.385  -5.489  1.00  0.00           H  
HETATM    4  C   UNL     1      -2.013  -0.854  -7.510  1.00  0.00           C  
HETATM    5  H   UNL     1      -0.973  -0.516  -7.411  1.00  0.00           H  
HETATM    6  O   UNL     1      -1.958  -2.249  -7.832  1.00  0.00           O  
HETATM    7  C   UNL     1      -2.672  -0.055  -8.649  1.00  0.00           C  
HETATM    8  H   UNL     1      -2.550   1.012  -8.418  1.00  0.00           H  
HETATM    9  O   UNL     1      -2.032  -0.286  -9.903  1.00  0.00           O  
HETATM   10  C   UNL     1      -4.177  -0.335  -8.745  1.00  0.00           C  
HETATM   11  H   UNL     1      -4.621   0.417  -9.409  1.00  0.00           H  
HETATM   12  O   UNL     1      -4.793  -0.120  -7.465  1.00  0.00           O  
HETATM   13  C   UNL     1      -4.292  -0.954  -6.427  1.00  0.00           C  
HETATM   14  H   UNL     1      -4.414  -2.010  -6.686  1.00  0.00           H  
HETATM   15  O   UNL     1      -5.064  -0.744  -5.236  1.00  0.00           O  
HETATM   16  C   UNL     1      -6.460  -1.025  -5.357  1.00  0.00           C  
HETATM   17  H   UNL     1      -6.618  -2.064  -5.659  1.00  0.00           H  
HETATM   18  C   UNL     1      -7.181  -0.721  -4.023  1.00  0.00           C  
HETATM   19  H   UNL     1      -8.263  -0.869  -4.152  1.00  0.00           H  
HETATM   20  O   UNL     1      -6.975   0.663  -3.627  1.00  0.00           O  
HETATM   21  C   UNL     1      -7.087   1.602  -4.624  1.00  0.00           C  
HETATM   22  C   UNL     1      -7.207   1.305  -5.971  1.00  0.00           C  
HETATM   23  C   UNL     1      -7.171  -0.120  -6.356  1.00  0.00           C  
HETATM   24  O   UNL     1      -7.586  -0.488  -7.456  1.00  0.00           O  
HETATM   25  C   UNL     1      -7.205   2.339  -6.918  1.00  0.00           C  
HETATM   26  O   UNL     1      -7.317   2.101  -8.261  1.00  0.00           O  
HETATM   27  C   UNL     1      -7.008   3.669  -6.508  1.00  0.00           C  
HETATM   28  C   UNL     1      -6.875   3.977  -5.147  1.00  0.00           C  
HETATM   29  O   UNL     1      -6.514   5.266  -4.799  1.00  0.00           O  
HETATM   30  C   UNL     1      -7.185   5.823  -3.648  1.00  0.00           C  
HETATM   31  H   UNL     1      -8.253   5.590  -3.750  1.00  0.00           H  
HETATM   32  O   UNL     1      -6.786   5.240  -2.390  1.00  0.00           O  
HETATM   33  C   UNL     1      -5.492   5.650  -1.918  1.00  0.00           C  
HETATM   34  H   UNL     1      -4.745   5.408  -2.684  1.00  0.00           H  
HETATM   35  C   UNL     1      -5.494   7.146  -1.625  1.00  0.00           C  
HETATM   36  H   UNL     1      -4.556   7.484  -1.172  1.00  0.00           H  
HETATM   37  O   UNL     1      -6.555   7.521  -0.721  1.00  0.00           O  
HETATM   38  C   UNL     1      -5.744   7.860  -2.956  1.00  0.00           C  
HETATM   39  H   UNL     1      -4.911   7.653  -3.637  1.00  0.00           H  
HETATM   40  O   UNL     1      -5.733   9.278  -2.731  1.00  0.00           O  
HETATM   41  C   UNL     1      -7.067   7.381  -3.607  1.00  0.00           C  
HETATM   42  H   UNL     1      -7.145   7.801  -4.615  1.00  0.00           H  
HETATM   43  O   UNL     1      -8.190   7.901  -2.861  1.00  0.00           O  
HETATM   44  C   UNL     1      -5.197   4.833  -0.660  1.00  0.00           C  
HETATM   45  O   UNL     1      -5.440   3.448  -0.930  1.00  0.00           O  
HETATM   46  C   UNL     1      -6.960   2.935  -4.220  1.00  0.00           C  
HETATM   47  C   UNL     1      -6.773  -1.601  -2.835  1.00  0.00           C  
HETATM   48  C   UNL     1      -5.811  -2.625  -2.926  1.00  0.00           C  
HETATM   49  C   UNL     1      -5.436  -3.348  -1.795  1.00  0.00           C  
HETATM   50  O   UNL     1      -4.438  -4.283  -1.842  1.00  0.00           O  
HETATM   51  C   UNL     1      -6.057  -3.122  -0.575  1.00  0.00           C  
HETATM   52  O   UNL     1      -5.701  -3.859   0.518  1.00  0.00           O  
HETATM   53  C   UNL     1      -7.029  -2.144  -0.456  1.00  0.00           C  
HETATM   54  C   UNL     1      -7.378  -1.381  -1.578  1.00  0.00           C  
HETATM   55  C   UNL     1      -4.564  -1.706  -9.332  1.00  0.00           C  
HETATM   56  O   UNL     1      -5.987  -1.825  -9.440  1.00  0.00           O  
HETATM   57  C   UNL     1      -2.999   1.053  -4.455  1.00  0.00           C  
HETATM   58  H   UNL     1      -4.085   1.087  -4.534  1.00  0.00           H  
HETATM   59  O   UNL     1      -2.583   2.409  -4.209  1.00  0.00           O  
HETATM   60  C   UNL     1      -3.130   2.936  -2.998  1.00  0.00           C  
HETATM   61  C   UNL     1      -2.625   2.135  -1.794  1.00  0.00           C  
HETATM   62  H   UNL     1      -1.540   2.179  -1.792  1.00  0.00           H  
HETATM   63  O   UNL     1      -3.062   2.645  -0.548  1.00  0.00           O  
HETATM   64  C   UNL     1      -3.035   0.671  -1.948  1.00  0.00           C  
HETATM   65  H   UNL     1      -2.624   0.076  -1.126  1.00  0.00           H  
HETATM   66  O   UNL     1      -4.458   0.469  -1.851  1.00  0.00           O  
HETATM   67  C   UNL     1      -2.522   0.139  -3.288  1.00  0.00           C  
HETATM   68  H   UNL     1      -1.426   0.125  -3.281  1.00  0.00           H  
HETATM   69  O   UNL     1      -2.968  -1.219  -3.396  1.00  0.00           O  
HETATM   70  H   UNL     1      -1.333  -2.672  -7.215  1.00  0.00           H  
HETATM   71  H   UNL     1      -1.081  -0.122  -9.783  1.00  0.00           H  
HETATM   72  H   UNL     1      -7.457   1.138  -8.401  1.00  0.00           H  
HETATM   73  H   UNL     1      -6.936   4.450  -7.261  1.00  0.00           H  
HETATM   74  H   UNL     1      -6.418   7.072   0.134  1.00  0.00           H  
HETATM   75  H   UNL     1      -6.013   9.427  -1.806  1.00  0.00           H  
HETATM   76  H   UNL     1      -7.971   7.791  -1.913  1.00  0.00           H  
HETATM   77  H   UNL     1      -5.853   5.094   0.171  1.00  0.00           H  
HETATM   78  H   UNL     1      -4.158   4.968  -0.337  1.00  0.00           H  
HETATM   79  H   UNL     1      -6.359   3.426  -1.261  1.00  0.00           H  
HETATM   80  H   UNL     1      -6.874   3.121  -3.162  1.00  0.00           H  
HETATM   81  H   UNL     1      -5.314  -2.847  -3.864  1.00  0.00           H  
HETATM   82  H   UNL     1      -3.920  -4.134  -2.653  1.00  0.00           H  
HETATM   83  H   UNL     1      -5.014  -4.472   0.188  1.00  0.00           H  
HETATM   84  H   UNL     1      -7.502  -1.965   0.505  1.00  0.00           H  
HETATM   85  H   UNL     1      -8.123  -0.596  -1.457  1.00  0.00           H  
HETATM   86  H   UNL     1      -4.234  -2.543  -8.714  1.00  0.00           H  
HETATM   87  H   UNL     1      -4.142  -1.842 -10.331  1.00  0.00           H  
HETATM   88  H   UNL     1      -6.399  -1.324  -8.706  1.00  0.00           H  
HETATM   89  H   UNL     1      -4.221   2.948  -3.073  1.00  0.00           H  
HETATM   90  H   UNL     1      -2.823   3.980  -2.901  1.00  0.00           H  
HETATM   91  H   UNL     1      -4.042   2.543  -0.519  1.00  0.00           H  
HETATM   92  H   UNL     1      -4.954   1.037  -2.467  1.00  0.00           H  
HETATM   93  H   UNL     1      -3.903  -1.177  -3.109  1.00  0.00           H  
CONECT    1    2   57                                                 
CONECT    2    1    3    4   13                                       
CONECT    3    2                                                      
CONECT    4    2    5    6    7                                       
CONECT    5    4                                                      
CONECT    6    4   70                                                 
CONECT    7    4    8    9   10                                       
CONECT    8    7                                                      
CONECT    9    7   71                                                 
CONECT   10    7   11   12   55                                       
CONECT   11   10                                                      
CONECT   12   10   13                                                 
CONECT   13   12   14    2   15                                       
CONECT   14   13                                                      
CONECT   15   13   16                                                 
CONECT   16   23   18   17   15                                       
CONECT   17   16                                                      
CONECT   18   16   19   20   47                                       
CONECT   19   18                                                      
CONECT   20   18   21                                                 
CONECT   21   20   46   22                                            
CONECT   22   21   23   25                                            
CONECT   23   16   22   24                                            
CONECT   24   23                                                      
CONECT   25   22   26   27                                            
CONECT   26   25   72                                                 
CONECT   27   25   28   73                                            
CONECT   28   27   29   46                                            
CONECT   29   28   30                                                 
CONECT   30   29   31   41   32                                       
CONECT   31   30                                                      
CONECT   32   30   33                                                 
CONECT   33   32   34   44   35                                       
CONECT   34   33                                                      
CONECT   35   33   36   37   38                                       
CONECT   36   35                                                      
CONECT   37   35   74                                                 
CONECT   38   35   39   40   41                                       
CONECT   39   38                                                      
CONECT   40   38   75                                                 
CONECT   41   30   38   42   43                                       
CONECT   42   41                                                      
CONECT   43   41   76                                                 
CONECT   44   33   45   77   78                                       
CONECT   45   44   79                                                 
CONECT   46   21   28   80                                            
CONECT   47   18   54   48                                            
CONECT   48   47   49   81                                            
CONECT   49   48   50   51                                            
CONECT   50   49   82                                                 
CONECT   51   49   52   53                                            
CONECT   52   51   83                                                 
CONECT   53   51   54   84                                            
CONECT   54   47   53   85                                            
CONECT   55   10   56   86   87                                       
CONECT   56   55   88                                                 
CONECT   57   67   59   58    1                                       
CONECT   58   57                                                      
CONECT   59   57   60                                                 
CONECT   60   59   61   89   90                                       
CONECT   61   60   64   63   62                                       
CONECT   62   61                                                      
CONECT   63   61   91                                                 
CONECT   64   61   67   66   65                                       
CONECT   65   64                                                      
CONECT   66   64   92                                                 
CONECT   67   57   64   69   68                                       
CONECT   68   67                                                      
CONECT   69   67   93                                                 
CONECT   70    6                                                      
CONECT   71    9                                                      
CONECT   72   26                                                      
CONECT   73   27                                                      
CONECT   74   37                                                      
CONECT   75   40                                                      
CONECT   76   43                                                      
CONECT   77   44                                                      
CONECT   78   44                                                      
CONECT   79   45                                                      
CONECT   80   46                                                      
CONECT   81   48                                                      
CONECT   82   50                                                      
CONECT   83   52                                                      
CONECT   84   53                                                      
CONECT   85   54                                                      
CONECT   86   55                                                      
CONECT   87   55                                                      
CONECT   88   56                                                      
CONECT   89   60                                                      
CONECT   90   60                                                      
CONECT   91   63                                                      
CONECT   92   66                                                      
CONECT   93   69                                                      
MASTER        0    0    0    0    0    0    0    0   93    0   93    0
END
