# Supplementary material for: Structure-based computational screening of 470 natural quercetin derivatives for identification of SARS-CoV-2 Mpro inhibitor
Source: PeerJ. 2023 Mar 14;11:e14915. doi: 10.7717/peerj.14915 (PMC10022500; doi:10.7717/peerj.14915)
Supplement: Supplemental Information 1 [file peerj-11-14915-s001.zip › Screening 470 Quercetin Derivates as Anticovid/Ligands/PDB/22.pdb]

COMPND    mol1_entry_00001_conf_01 
AUTHOR    GENERATED BY OPEN BABEL 2.4.1
HETATM    1  O   UNL     1       2.823 -10.350 -10.256  1.00  0.00           O  
HETATM    2  C   UNL     1       3.740 -11.298 -10.853  1.00  0.00           C  
HETATM    3  H   UNL     1       4.376 -10.752 -11.557  1.00  0.00           H  
HETATM    4  C   UNL     1       4.633 -12.029  -9.829  1.00  0.00           C  
HETATM    5  H   UNL     1       4.039 -12.323  -8.958  1.00  0.00           H  
HETATM    6  O   UNL     1       5.662 -11.139  -9.351  1.00  0.00           O  
HETATM    7  C   UNL     1       5.316 -13.242 -10.470  1.00  0.00           C  
HETATM    8  H   UNL     1       5.960 -13.731  -9.733  1.00  0.00           H  
HETATM    9  O   UNL     1       6.187 -12.757 -11.522  1.00  0.00           O  
HETATM   10  C   UNL     1       4.254 -14.210 -11.027  1.00  0.00           C  
HETATM   11  H   UNL     1       4.771 -15.064 -11.483  1.00  0.00           H  
HETATM   12  O   UNL     1       3.601 -13.507 -12.092  1.00  0.00           O  
HETATM   13  C   UNL     1       2.907 -12.310 -11.699  1.00  0.00           C  
HETATM   14  H   UNL     1       1.993 -12.595 -11.162  1.00  0.00           H  
HETATM   15  C   UNL     1       2.503 -11.654 -13.023  1.00  0.00           C  
HETATM   16  O   UNL     1       3.346 -14.624 -10.000  1.00  0.00           O  
HETATM   17  C   UNL     1       2.990 -15.962  -9.982  1.00  0.00           C  
HETATM   18  C   UNL     1       3.399 -16.774  -8.782  1.00  0.00           C  
HETATM   19  O   UNL     1       4.257 -16.389  -7.992  1.00  0.00           O  
HETATM   20  C   UNL     1       2.704 -18.059  -8.546  1.00  0.00           C  
HETATM   21  C   UNL     1       1.883 -18.531  -9.547  1.00  0.00           C  
HETATM   22  O   UNL     1       1.731 -17.886 -10.735  1.00  0.00           O  
HETATM   23  C   UNL     1       2.158 -16.570 -10.853  1.00  0.00           C  
HETATM   24  C   UNL     1       1.506 -15.998 -12.041  1.00  0.00           C  
HETATM   25  C   UNL     1       0.288 -15.312 -11.910  1.00  0.00           C  
HETATM   26  C   UNL     1      -0.565 -15.253 -13.008  1.00  0.00           C  
HETATM   27  O   UNL     1      -1.800 -14.668 -12.932  1.00  0.00           O  
HETATM   28  C   UNL     1      -0.220 -15.864 -14.212  1.00  0.00           C  
HETATM   29  O   UNL     1      -1.137 -15.958 -15.219  1.00  0.00           O  
HETATM   30  C   UNL     1       1.026 -16.440 -14.385  1.00  0.00           C  
HETATM   31  C   UNL     1       1.896 -16.503 -13.297  1.00  0.00           C  
HETATM   32  C   UNL     1       1.145 -19.705  -9.387  1.00  0.00           C  
HETATM   33  C   UNL     1       1.195 -20.433  -8.196  1.00  0.00           C  
HETATM   34  O   UNL     1       0.476 -21.554  -7.895  1.00  0.00           O  
HETATM   35  C   UNL     1      -0.473 -22.058  -8.862  1.00  0.00           C  
HETATM   36  H   UNL     1      -0.889 -21.226  -9.440  1.00  0.00           H  
HETATM   37  O   UNL     1      -1.612 -22.664  -8.210  1.00  0.00           O  
HETATM   38  C   UNL     1      -2.648 -22.989  -9.163  1.00  0.00           C  
HETATM   39  H   UNL     1      -2.900 -22.074  -9.716  1.00  0.00           H  
HETATM   40  C   UNL     1      -2.146 -24.069 -10.142  1.00  0.00           C  
HETATM   41  H   UNL     1      -2.902 -24.304 -10.900  1.00  0.00           H  
HETATM   42  O   UNL     1      -1.838 -25.299  -9.468  1.00  0.00           O  
HETATM   43  C   UNL     1      -0.866 -23.544 -10.829  1.00  0.00           C  
HETATM   44  H   UNL     1      -1.137 -22.668 -11.430  1.00  0.00           H  
HETATM   45  O   UNL     1      -0.315 -24.489 -11.750  1.00  0.00           O  
HETATM   46  C   UNL     1       0.186 -23.109  -9.788  1.00  0.00           C  
HETATM   47  H   UNL     1       1.068 -22.692 -10.283  1.00  0.00           H  
HETATM   48  O   UNL     1       0.663 -24.239  -9.033  1.00  0.00           O  
HETATM   49  C   UNL     1      -3.902 -23.440  -8.414  1.00  0.00           C  
HETATM   50  O   UNL     1      -4.459 -22.323  -7.716  1.00  0.00           O  
HETATM   51  C   UNL     1      -5.589 -22.709  -6.934  1.00  0.00           C  
HETATM   52  H   UNL     1      -5.299 -23.564  -6.309  1.00  0.00           H  
HETATM   53  O   UNL     1      -6.644 -23.085  -7.821  1.00  0.00           O  
HETATM   54  C   UNL     1      -7.828 -23.516  -7.155  1.00  0.00           C  
HETATM   55  H   UNL     1      -7.599 -24.412  -6.563  1.00  0.00           H  
HETATM   56  C   UNL     1      -8.393 -22.404  -6.257  1.00  0.00           C  
HETATM   57  H   UNL     1      -8.729 -21.568  -6.884  1.00  0.00           H  
HETATM   58  O   UNL     1      -9.516 -22.891  -5.522  1.00  0.00           O  
HETATM   59  C   UNL     1      -7.319 -21.882  -5.293  1.00  0.00           C  
HETATM   60  H   UNL     1      -7.692 -21.001  -4.760  1.00  0.00           H  
HETATM   61  O   UNL     1      -7.067 -22.854  -4.251  1.00  0.00           O  
HETATM   62  C   UNL     1      -6.022 -21.532  -6.033  1.00  0.00           C  
HETATM   63  H   UNL     1      -6.187 -20.647  -6.660  1.00  0.00           H  
HETATM   64  O   UNL     1      -5.010 -21.190  -5.076  1.00  0.00           O  
HETATM   65  C   UNL     1      -8.828 -23.925  -8.232  1.00  0.00           C  
HETATM   66  C   UNL     1       2.059 -19.979  -7.195  1.00  0.00           C  
HETATM   67  C   UNL     1       2.815 -18.807  -7.371  1.00  0.00           C  
HETATM   68  O   UNL     1       3.642 -18.447  -6.342  1.00  0.00           O  
HETATM   69  C   UNL     1       3.387  -9.293  -9.460  1.00  0.00           C  
HETATM   70  H   UNL     1       3.975  -9.742  -8.657  1.00  0.00           H  
HETATM   71  O   UNL     1       2.295  -8.600  -8.811  1.00  0.00           O  
HETATM   72  C   UNL     1       2.725  -7.563  -7.903  1.00  0.00           C  
HETATM   73  H   UNL     1       3.318  -8.028  -7.105  1.00  0.00           H  
HETATM   74  C   UNL     1       3.528  -6.485  -8.636  1.00  0.00           C  
HETATM   75  H   UNL     1       2.872  -5.959  -9.340  1.00  0.00           H  
HETATM   76  O   UNL     1       4.050  -5.524  -7.717  1.00  0.00           O  
HETATM   77  C   UNL     1       4.677  -7.112  -9.418  1.00  0.00           C  
HETATM   78  H   UNL     1       5.156  -6.349 -10.041  1.00  0.00           H  
HETATM   79  O   UNL     1       5.721  -7.538  -8.513  1.00  0.00           O  
HETATM   80  C   UNL     1       4.206  -8.271 -10.297  1.00  0.00           C  
HETATM   81  H   UNL     1       3.562  -7.884 -11.094  1.00  0.00           H  
HETATM   82  O   UNL     1       5.366  -8.820 -10.938  1.00  0.00           O  
HETATM   83  C   UNL     1       1.477  -6.938  -7.254  1.00  0.00           C  
HETATM   84  O   UNL     1       0.836  -7.885  -6.399  1.00  0.00           O  
HETATM   85  H   UNL     1       6.328 -11.115 -10.070  1.00  0.00           H  
HETATM   86  H   UNL     1       5.653 -12.707 -12.342  1.00  0.00           H  
HETATM   87  H   UNL     1       1.914 -12.347 -13.635  1.00  0.00           H  
HETATM   88  H   UNL     1       3.395 -11.413 -13.617  1.00  0.00           H  
HETATM   89  H   UNL     1       1.929 -10.737 -12.873  1.00  0.00           H  
HETATM   90  H   UNL     1      -0.039 -14.955 -10.938  1.00  0.00           H  
HETATM   91  H   UNL     1      -1.742 -13.947 -12.281  1.00  0.00           H  
HETATM   92  H   UNL     1      -1.979 -15.668 -14.815  1.00  0.00           H  
HETATM   93  H   UNL     1       1.289 -16.906 -15.329  1.00  0.00           H  
HETATM   94  H   UNL     1       2.830 -17.051 -13.402  1.00  0.00           H  
HETATM   95  H   UNL     1       0.514 -20.005 -10.217  1.00  0.00           H  
HETATM   96  H   UNL     1      -2.665 -25.702  -9.147  1.00  0.00           H  
HETATM   97  H   UNL     1      -0.960 -25.203 -11.888  1.00  0.00           H  
HETATM   98  H   UNL     1      -0.121 -24.778  -8.802  1.00  0.00           H  
HETATM   99  H   UNL     1      -3.659 -24.230  -7.695  1.00  0.00           H  
HETATM  100  H   UNL     1      -4.641 -23.813  -9.133  1.00  0.00           H  
HETATM  101  H   UNL     1      -9.187 -23.188  -4.651  1.00  0.00           H  
HETATM  102  H   UNL     1      -6.800 -23.705  -4.639  1.00  0.00           H  
HETATM  103  H   UNL     1      -5.141 -21.759  -4.294  1.00  0.00           H  
HETATM  104  H   UNL     1      -8.392 -24.690  -8.883  1.00  0.00           H  
HETATM  105  H   UNL     1      -9.079 -23.073  -8.874  1.00  0.00           H  
HETATM  106  H   UNL     1      -9.750 -24.322  -7.797  1.00  0.00           H  
HETATM  107  H   UNL     1       2.142 -20.533  -6.260  1.00  0.00           H  
HETATM  108  H   UNL     1       4.150 -17.652  -6.615  1.00  0.00           H  
HETATM  109  H   UNL     1       4.968  -5.795  -7.509  1.00  0.00           H  
HETATM  110  H   UNL     1       5.467  -8.363  -8.058  1.00  0.00           H  
HETATM  111  H   UNL     1       6.110  -8.720 -10.312  1.00  0.00           H  
HETATM  112  H   UNL     1       0.752  -6.630  -8.016  1.00  0.00           H  
HETATM  113  H   UNL     1       1.730  -6.066  -6.642  1.00  0.00           H  
HETATM  114  H   UNL     1       0.927  -8.755  -6.829  1.00  0.00           H  
CONECT    1    2   69                                                 
CONECT    2    4   13    3    1                                       
CONECT    3    2                                                      
CONECT    4    2    7    6    5                                       
CONECT    5    4                                                      
CONECT    6    4   85                                                 
CONECT    7    4   10    9    8                                       
CONECT    8    7                                                      
CONECT    9    7   86                                                 
CONECT   10    7   11   12   16                                       
CONECT   11   10                                                      
CONECT   12   10   13                                                 
CONECT   13   12   14    2   15                                       
CONECT   14   13                                                      
CONECT   15   13   87   88   89                                       
CONECT   16   10   17                                                 
CONECT   17   16   23   18                                            
CONECT   18   17   19   20                                            
CONECT   19   18                                                      
CONECT   20   18   67   21                                            
CONECT   21   20   22   32                                            
CONECT   22   21   23                                                 
CONECT   23   17   22   24                                            
CONECT   24   23   31   25                                            
CONECT   25   24   26   90                                            
CONECT   26   25   27   28                                            
CONECT   27   26   91                                                 
CONECT   28   26   29   30                                            
CONECT   29   28   92                                                 
CONECT   30   28   31   93                                            
CONECT   31   24   30   94                                            
CONECT   32   21   33   95                                            
CONECT   33   32   34   66                                            
CONECT   34   33   35                                                 
CONECT   35   46   37   36   34                                       
CONECT   36   35                                                      
CONECT   37   35   38                                                 
CONECT   38   37   39   40   49                                       
CONECT   39   38                                                      
CONECT   40   38   41   42   43                                       
CONECT   41   40                                                      
CONECT   42   40   96                                                 
CONECT   43   40   44   45   46                                       
CONECT   44   43                                                      
CONECT   45   43   97                                                 
CONECT   46   35   43   47   48                                       
CONECT   47   46                                                      
CONECT   48   46   98                                                 
CONECT   49   38   50   99  100                                       
CONECT   50   49   51                                                 
CONECT   51   62   53   52   50                                       
CONECT   52   51                                                      
CONECT   53   51   54                                                 
CONECT   54   53   55   56   65                                       
CONECT   55   54                                                      
CONECT   56   54   59   58   57                                       
CONECT   57   56                                                      
CONECT   58   56  101                                                 
CONECT   59   56   62   61   60                                       
CONECT   60   59                                                      
CONECT   61   59  102                                                 
CONECT   62   51   59   64   63                                       
CONECT   63   62                                                      
CONECT   64   62  103                                                 
CONECT   65   54  104  105  106                                       
CONECT   66   33   67  107                                            
CONECT   67   20   66   68                                            
CONECT   68   67  108                                                 
CONECT   69   80   71   70    1                                       
CONECT   70   69                                                      
CONECT   71   69   72                                                 
CONECT   72   71   73   83   74                                       
CONECT   73   72                                                      
CONECT   74   72   77   76   75                                       
CONECT   75   74                                                      
CONECT   76   74  109                                                 
CONECT   77   74   80   79   78                                       
CONECT   78   77                                                      
CONECT   79   77  110                                                 
CONECT   80   69   77   82   81                                       
CONECT   81   80                                                      
CONECT   82   80  111                                                 
CONECT   83   72   84  112  113                                       
CONECT   84   83  114                                                 
CONECT   85    6                                                      
CONECT   86    9                                                      
CONECT   87   15                                                      
CONECT   88   15                                                      
CONECT   89   15                                                      
CONECT   90   25                                                      
CONECT   91   27                                                      
CONECT   92   29                                                      
CONECT   93   30                                                      
CONECT   94   31                                                      
CONECT   95   32                                                      
CONECT   96   42                                                      
CONECT   97   45                                                      
CONECT   98   48                                                      
CONECT   99   49                                                      
CONECT  100   49                                                      
CONECT  101   58                                                      
CONECT  102   61                                                      
CONECT  103   64                                                      
CONECT  104   65                                                      
CONECT  105   65                                                      
CONECT  106   65                                                      
CONECT  107   66                                                      
CONECT  108   68                                                      
CONECT  109   76                                                      
CONECT  110   79                                                      
CONECT  111   82                                                      
CONECT  112   83                                                      
CONECT  113   83                                                      
CONECT  114   84                                                      
MASTER        0    0    0    0    0    0    0    0  114    0  114    0
END
