# Supplementary material for: Structure-based computational screening of 470 natural quercetin derivatives for identification of SARS-CoV-2 Mpro inhibitor
Source: PeerJ. 2023 Mar 14;11:e14915. doi: 10.7717/peerj.14915 (PMC10022500; doi:10.7717/peerj.14915)
Supplement: Supplemental Information 1 [file peerj-11-14915-s001.zip › Screening 470 Quercetin Derivates as Anticovid/Ligands/PDB/27.pdb]

COMPND    mol1_entry_00001_conf_01 
AUTHOR    GENERATED BY OPEN BABEL 2.4.1
HETATM    1  O   UNL     1      -3.649  -0.638   2.734  1.00  0.00           O  
HETATM    2  C   UNL     1      -2.881  -0.533   3.942  1.00  0.00           C  
HETATM    3  H   UNL     1      -3.479   0.108   4.603  1.00  0.00           H  
HETATM    4  C   UNL     1      -2.799  -1.918   4.599  1.00  0.00           C  
HETATM    5  H   UNL     1      -3.816  -2.249   4.848  1.00  0.00           H  
HETATM    6  O   UNL     1      -2.037  -1.886   5.808  1.00  0.00           O  
HETATM    7  C   UNL     1      -2.194  -2.954   3.645  1.00  0.00           C  
HETATM    8  H   UNL     1      -2.233  -3.949   4.101  1.00  0.00           H  
HETATM    9  O   UNL     1      -0.796  -2.668   3.475  1.00  0.00           O  
HETATM   10  C   UNL     1      -2.931  -2.955   2.296  1.00  0.00           C  
HETATM   11  H   UNL     1      -3.935  -3.383   2.425  1.00  0.00           H  
HETATM   12  O   UNL     1      -2.200  -3.732   1.313  1.00  0.00           O  
HETATM   13  C   UNL     1      -2.290  -5.076   1.434  1.00  0.00           C  
HETATM   14  O   UNL     1      -2.988  -5.685   2.227  1.00  0.00           O  
HETATM   15  C   UNL     1      -1.361  -5.687   0.457  1.00  0.00           C  
HETATM   16  C   UNL     1      -1.256  -7.023   0.373  1.00  0.00           C  
HETATM   17  C   UNL     1      -0.318  -7.741  -0.507  1.00  0.00           C  
HETATM   18  C   UNL     1       0.096  -7.245  -1.752  1.00  0.00           C  
HETATM   19  C   UNL     1       0.968  -7.982  -2.563  1.00  0.00           C  
HETATM   20  C   UNL     1       1.419  -9.225  -2.133  1.00  0.00           C  
HETATM   21  O   UNL     1       2.258  -9.982  -2.896  1.00  0.00           O  
HETATM   22  C   UNL     1       1.018  -9.738  -0.908  1.00  0.00           C  
HETATM   23  C   UNL     1       0.146  -9.002  -0.101  1.00  0.00           C  
HETATM   24  C   UNL     1      -3.096  -1.518   1.757  1.00  0.00           C  
HETATM   25  H   UNL     1      -2.126  -1.157   1.412  1.00  0.00           H  
HETATM   26  O   UNL     1      -3.995  -1.589   0.639  1.00  0.00           O  
HETATM   27  C   UNL     1      -4.250  -0.339   0.015  1.00  0.00           C  
HETATM   28  H   UNL     1      -4.685   0.333   0.772  1.00  0.00           H  
HETATM   29  C   UNL     1      -5.285  -0.488  -1.126  1.00  0.00           C  
HETATM   30  H   UNL     1      -6.155  -1.020  -0.721  1.00  0.00           H  
HETATM   31  O   UNL     1      -5.770   0.830  -1.499  1.00  0.00           O  
HETATM   32  C   UNL     1      -4.790   1.754  -1.762  1.00  0.00           C  
HETATM   33  C   UNL     1      -3.451   1.591  -1.408  1.00  0.00           C  
HETATM   34  C   UNL     1      -3.079   0.417  -0.605  1.00  0.00           C  
HETATM   35  O   UNL     1      -1.887   0.143  -0.461  1.00  0.00           O  
HETATM   36  C   UNL     1      -2.498   2.548  -1.768  1.00  0.00           C  
HETATM   37  O   UNL     1      -1.171   2.419  -1.460  1.00  0.00           O  
HETATM   38  C   UNL     1      -2.887   3.701  -2.439  1.00  0.00           C  
HETATM   39  C   UNL     1      -4.231   3.875  -2.759  1.00  0.00           C  
HETATM   40  O   UNL     1      -4.663   4.991  -3.417  1.00  0.00           O  
HETATM   41  C   UNL     1      -5.184   2.912  -2.431  1.00  0.00           C  
HETATM   42  C   UNL     1      -4.867  -1.292  -2.370  1.00  0.00           C  
HETATM   43  C   UNL     1      -5.456  -1.023  -3.623  1.00  0.00           C  
HETATM   44  C   UNL     1      -5.069  -1.747  -4.750  1.00  0.00           C  
HETATM   45  O   UNL     1      -5.600  -1.499  -5.986  1.00  0.00           O  
HETATM   46  C   UNL     1      -4.118  -2.756  -4.648  1.00  0.00           C  
HETATM   47  O   UNL     1      -3.741  -3.458  -5.754  1.00  0.00           O  
HETATM   48  C   UNL     1      -3.549  -3.064  -3.429  1.00  0.00           C  
HETATM   49  C   UNL     1      -3.928  -2.341  -2.294  1.00  0.00           C  
HETATM   50  C   UNL     1      -1.532   0.205   3.749  1.00  0.00           C  
HETATM   51  O   UNL     1      -1.838   1.544   3.362  1.00  0.00           O  
HETATM   52  C   UNL     1      -0.704   2.360   3.048  1.00  0.00           C  
HETATM   53  H   UNL     1      -0.099   1.857   2.283  1.00  0.00           H  
HETATM   54  O   UNL     1       0.082   2.584   4.222  1.00  0.00           O  
HETATM   55  C   UNL     1       1.113   3.569   4.062  1.00  0.00           C  
HETATM   56  H   UNL     1       1.811   3.238   3.283  1.00  0.00           H  
HETATM   57  C   UNL     1       0.500   4.931   3.697  1.00  0.00           C  
HETATM   58  H   UNL     1      -0.185   5.245   4.495  1.00  0.00           H  
HETATM   59  O   UNL     1       1.508   5.933   3.559  1.00  0.00           O  
HETATM   60  C   UNL     1      -0.289   4.806   2.391  1.00  0.00           C  
HETATM   61  H   UNL     1      -0.805   5.749   2.179  1.00  0.00           H  
HETATM   62  O   UNL     1       0.618   4.634   1.282  1.00  0.00           O  
HETATM   63  C   UNL     1      -1.308   3.673   2.489  1.00  0.00           C  
HETATM   64  H   UNL     1      -2.099   3.992   3.179  1.00  0.00           H  
HETATM   65  O   UNL     1      -1.943   3.466   1.220  1.00  0.00           O  
HETATM   66  C   UNL     1       1.904   3.656   5.365  1.00  0.00           C  
HETATM   67  H   UNL     1      -2.518  -1.315   6.436  1.00  0.00           H  
HETATM   68  H   UNL     1      -0.436  -2.630   4.385  1.00  0.00           H  
HETATM   69  H   UNL     1      -0.757  -5.009  -0.132  1.00  0.00           H  
HETATM   70  H   UNL     1      -1.871  -7.652   1.015  1.00  0.00           H  
HETATM   71  H   UNL     1      -0.262  -6.285  -2.116  1.00  0.00           H  
HETATM   72  H   UNL     1       1.275  -7.573  -3.520  1.00  0.00           H  
HETATM   73  H   UNL     1       2.383  -9.540  -3.752  1.00  0.00           H  
HETATM   74  H   UNL     1       1.376 -10.710  -0.581  1.00  0.00           H  
HETATM   75  H   UNL     1      -0.160  -9.423   0.854  1.00  0.00           H  
HETATM   76  H   UNL     1      -1.039   1.497  -1.124  1.00  0.00           H  
HETATM   77  H   UNL     1      -2.140   4.446  -2.698  1.00  0.00           H  
HETATM   78  H   UNL     1      -3.906   5.588  -3.546  1.00  0.00           H  
HETATM   79  H   UNL     1      -6.225   3.066  -2.700  1.00  0.00           H  
HETATM   80  H   UNL     1      -6.206  -0.242  -3.714  1.00  0.00           H  
HETATM   81  H   UNL     1      -6.241  -0.773  -5.900  1.00  0.00           H  
HETATM   82  H   UNL     1      -4.272  -3.075  -6.478  1.00  0.00           H  
HETATM   83  H   UNL     1      -2.816  -3.861  -3.351  1.00  0.00           H  
HETATM   84  H   UNL     1      -3.466  -2.626  -1.353  1.00  0.00           H  
HETATM   85  H   UNL     1      -0.974   0.228   4.691  1.00  0.00           H  
HETATM   86  H   UNL     1      -0.911  -0.250   2.973  1.00  0.00           H  
HETATM   87  H   UNL     1       1.746   5.969   2.612  1.00  0.00           H  
HETATM   88  H   UNL     1       0.990   3.736   1.285  1.00  0.00           H  
HETATM   89  H   UNL     1      -1.254   3.450   0.527  1.00  0.00           H  
HETATM   90  H   UNL     1       2.374   2.693   5.590  1.00  0.00           H  
HETATM   91  H   UNL     1       1.248   3.895   6.209  1.00  0.00           H  
HETATM   92  H   UNL     1       2.692   4.414   5.310  1.00  0.00           H  
CONECT    1   24    2                                                 
CONECT    2    1    4   50    3                                       
CONECT    3    2                                                      
CONECT    4    2    5    6    7                                       
CONECT    5    4                                                      
CONECT    6    4   67                                                 
CONECT    7    4    8    9   10                                       
CONECT    8    7                                                      
CONECT    9    7   68                                                 
CONECT   10    7   11   12   24                                       
CONECT   11   10                                                      
CONECT   12   10   13                                                 
CONECT   13   12   14   15                                            
CONECT   14   13                                                      
CONECT   15   13   16   69                                            
CONECT   16   15   17   70                                            
CONECT   17   16   23   18                                            
CONECT   18   17   19   71                                            
CONECT   19   18   20   72                                            
CONECT   20   19   21   22                                            
CONECT   21   20   73                                                 
CONECT   22   20   23   74                                            
CONECT   23   17   22   75                                            
CONECT   24    1   10   26   25                                       
CONECT   25   24                                                      
CONECT   26   27   24                                                 
CONECT   27   26   28   34   29                                       
CONECT   28   27                                                      
CONECT   29   27   31   42   30                                       
CONECT   30   29                                                      
CONECT   31   29   32                                                 
CONECT   32   31   41   33                                            
CONECT   33   32   34   36                                            
CONECT   34   27   33   35                                            
CONECT   35   34                                                      
CONECT   36   33   37   38                                            
CONECT   37   36   76                                                 
CONECT   38   36   39   77                                            
CONECT   39   38   40   41                                            
CONECT   40   39   78                                                 
CONECT   41   32   39   79                                            
CONECT   42   49   43   29                                            
CONECT   43   42   44   80                                            
CONECT   44   43   45   46                                            
CONECT   45   44   81                                                 
CONECT   46   44   47   48                                            
CONECT   47   46   82                                                 
CONECT   48   46   49   83                                            
CONECT   49   42   48   84                                            
CONECT   50   51    2   85   86                                       
CONECT   51   50   52                                                 
CONECT   52   63   54   53   51                                       
CONECT   53   52                                                      
CONECT   54   52   55                                                 
CONECT   55   54   56   66   57                                       
CONECT   56   55                                                      
CONECT   57   55   60   59   58                                       
CONECT   58   57                                                      
CONECT   59   57   87                                                 
CONECT   60   57   63   62   61                                       
CONECT   61   60                                                      
CONECT   62   60   88                                                 
CONECT   63   52   60   65   64                                       
CONECT   64   63                                                      
CONECT   65   63   89                                                 
CONECT   66   55   90   91   92                                       
CONECT   67    6                                                      
CONECT   68    9                                                      
CONECT   69   15                                                      
CONECT   70   16                                                      
CONECT   71   18                                                      
CONECT   72   19                                                      
CONECT   73   21                                                      
CONECT   74   22                                                      
CONECT   75   23                                                      
CONECT   76   37                                                      
CONECT   77   38                                                      
CONECT   78   40                                                      
CONECT   79   41                                                      
CONECT   80   43                                                      
CONECT   81   45                                                      
CONECT   82   47                                                      
CONECT   83   48                                                      
CONECT   84   49                                                      
CONECT   85   50                                                      
CONECT   86   50                                                      
CONECT   87   59                                                      
CONECT   88   62                                                      
CONECT   89   65                                                      
CONECT   90   66                                                      
CONECT   91   66                                                      
CONECT   92   66                                                      
MASTER        0    0    0    0    0    0    0    0   92    0   92    0
END
