# Supplementary material for: Structure-based computational screening of 470 natural quercetin derivatives for identification of SARS-CoV-2 Mpro inhibitor
Source: PeerJ. 2023 Mar 14;11:e14915. doi: 10.7717/peerj.14915 (PMC10022500; doi:10.7717/peerj.14915)
Supplement: Supplemental Information 1 [file peerj-11-14915-s001.zip › Screening 470 Quercetin Derivates as Anticovid/Ligands/PDB/Native.pdb]

REMARK   BIOVIA PDB file
REMARK   Created:  2021-09-04T22:20:12Z
CRYST1   97.931   79.477   51.803  90.00 114.55  90.00 C2         
HETATM    1  C4  02J C   1     -10.425   3.420  72.447  1.00 54.38           C  
HETATM    2  C5  02J C   1      -9.924   2.857  73.642  1.00 63.03           C  
HETATM    3  C6  02J C   1      -9.345   1.458  73.806  1.00 64.36           C  
HETATM    4  O1  02J C   1     -10.048   3.755  74.575  1.00 63.01           O  
HETATM    5  N2  02J C   1     -10.585   4.861  74.114  1.00 56.79           N  
HETATM    6  C3  02J C   1     -10.848   4.738  72.810  1.00 50.26           C  
HETATM    7  C41 02J C   1     -11.475   5.798  71.891  1.00 47.56           C  
HETATM    8  O42 02J C   1     -11.062   5.943  70.793  1.00 47.13           O  
ATOM      9  N   ALA C   2     -12.583   6.625  72.374  1.00 41.65           N  
ATOM     10  CA  ALA C   2     -13.166   7.625  71.495  1.00 42.30           C  
ATOM     11  C   ALA C   2     -12.115   8.750  71.241  1.00 41.96           C  
ATOM     12  O   ALA C   2     -11.466   9.159  72.125  1.00 41.95           O  
ATOM     13  CB  ALA C   2     -14.397   8.218  72.132  1.00 36.98           C  
ATOM     14  N   VAL C   3     -11.943   9.281  69.911  1.00 34.91           N  
ATOM     15  CA  VAL C   3     -10.955  10.336  69.666  1.00 36.29           C  
ATOM     16  C   VAL C   3     -11.663  11.606  69.273  1.00 40.78           C  
ATOM     17  O   VAL C   3     -12.381  11.617  68.328  1.00 36.69           O  
ATOM     18  CB  VAL C   3     -10.004   9.895  68.515  1.00 37.53           C  
ATOM     19  CG1 VAL C   3      -9.130  11.086  68.012  1.00 40.26           C  
ATOM     20  CG2 VAL C   3      -9.116   8.687  68.955  1.00 43.10           C  
ATOM     21  N   LEU C   4     -11.480  12.678  70.044  1.00 37.32           N  
ATOM     22  CA  LEU C   4     -12.170  13.963  69.746  1.00 39.95           C  
ATOM     23  C   LEU C   4     -11.804  14.454  68.341  1.00 38.38           C  
ATOM     24  O   LEU C   4     -10.606  14.442  68.036  1.00 44.55           O  
ATOM     25  CB  LEU C   4     -11.795  14.995  70.811  1.00 41.97           C  
ATOM     26  CG  LEU C   4     -12.566  14.876  72.122  1.00 45.86           C  
ATOM     27  CD1 LEU C   4     -12.470  16.162  72.925  1.00 43.70           C  
ATOM     28  CD2 LEU C   4     -14.017  14.514  71.861  1.00 43.98           C  
HETATM   29  C19 PJE C   5     -11.832  15.491  65.878  1.00 20.00           C  
HETATM   30  C20 PJE C   5     -12.422  16.890  65.699  1.00 20.00           C  
HETATM   31  C21 PJE C   5     -11.667  17.948  65.902  1.00 20.00           C  
HETATM   32  C22 PJE C   5     -10.208  17.820  66.347  1.00 20.00           C  
HETATM   33  C25 PJE C   5     -12.437  14.594  64.806  1.00 20.00           C  
HETATM   34  C26 PJE C   5     -11.835  13.199  64.838  1.00 20.00           C  
HETATM   35  C27 PJE C   5     -10.368  13.241  64.572  1.00 20.00           C  
HETATM   36  C28 PJE C   5     -10.110  11.892  63.885  1.00 20.00           C  
HETATM   37  N6  PJE C   5     -11.386  11.531  63.232  1.00 20.00           N  
HETATM   38  C29 PJE C   5     -12.428  12.306  63.787  1.00 20.00           C  
HETATM   39  O8  PJE C   5     -13.559  12.260  63.495  1.00 20.00           O  
HETATM   40  N5  PJE C   5     -12.282  14.994  67.123  1.00 20.00           N  
HETATM   41  O7  PJE C   5      -9.943  17.785  67.572  1.00 20.00           O  
HETATM   42  C   010 C   6      -7.901  17.649  66.696  1.00 63.14           C  
HETATM   43  O   010 C   6      -8.911  17.849  65.703  1.00 52.13           O  
HETATM   44  C1  010 C   6      -5.810  18.997  67.259  1.00 68.45           C  
HETATM   45  C2  010 C   6      -5.138  20.205  67.439  1.00 70.02           C  
HETATM   46  C3  010 C   6      -5.815  21.414  67.257  1.00 58.91           C  
HETATM   47  C4  010 C   6      -7.156  21.406  66.898  1.00 57.63           C  
HETATM   48  C5  010 C   6      -7.831  20.201  66.715  1.00 62.65           C  
HETATM   49  C6  010 C   6      -7.153  18.994  66.896  1.00 66.95           C  
TER      50      010 C   6 
CONECT    1    2    6
CONECT    2    1    3    4
CONECT    3    2
CONECT    4    2    5
CONECT    5    4    6
CONECT    6    1    5    7
CONECT    7    6    8    9
CONECT    8    7
CONECT    9    7
CONECT   23   40
CONECT   29   30   33   40
CONECT   30   29   31
CONECT   31   30   32
CONECT   32   31   41   43
CONECT   33   29   34
CONECT   34   33   35   38
CONECT   35   34   36
CONECT   36   35   37
CONECT   37   36   38
CONECT   38   34   37   39
CONECT   39   38
CONECT   40   29   23
CONECT   41   32
CONECT   42   43   49
CONECT   43   42   32
CONECT   44   45   49
CONECT   45   44   46
CONECT   46   45   47
CONECT   47   46   48
CONECT   48   47   49
CONECT   49   42   44   48
END
