# Supplementary material for: Structure-based computational screening of 470 natural quercetin derivatives for identification of SARS-CoV-2 Mpro inhibitor
Source: PeerJ. 2023 Mar 14;11:e14915. doi: 10.7717/peerj.14915 (PMC10022500; doi:10.7717/peerj.14915)
Supplement: Supplemental Information 1 [file peerj-11-14915-s001.zip › Screening 470 Quercetin Derivates as Anticovid/Ligands/PDB/10.pdb]

COMPND    mol1_entry_00001_conf_01 
AUTHOR    GENERATED BY OPEN BABEL 2.4.1
HETATM    1  O   UNL     1      -1.096  -1.356   0.075  1.00  0.00           O  
HETATM    2  C   UNL     1       0.066  -0.637  -0.036  1.00  0.00           C  
HETATM    3  C   UNL     1       0.115   0.754  -0.177  1.00  0.00           C  
HETATM    4  C   UNL     1      -1.153   1.482  -0.429  1.00  0.00           C  
HETATM    5  O   UNL     1      -1.173   2.707  -0.510  1.00  0.00           O  
HETATM    6  C   UNL     1      -2.407   0.621  -0.554  1.00  0.00           C  
HETATM    7  H   UNL     1      -2.387   0.211  -1.573  1.00  0.00           H  
HETATM    8  O   UNL     1      -3.671   1.249  -0.343  1.00  0.00           O  
HETATM    9  C   UNL     1      -3.951   2.368  -1.188  1.00  0.00           C  
HETATM   10  C   UNL     1      -3.960   2.012  -2.652  1.00  0.00           C  
HETATM   11  C   UNL     1      -3.018   2.563  -3.532  1.00  0.00           C  
HETATM   12  C   UNL     1      -3.042   2.230  -4.886  1.00  0.00           C  
HETATM   13  C   UNL     1      -4.000   1.340  -5.369  1.00  0.00           C  
HETATM   14  C   UNL     1      -4.928   0.772  -4.497  1.00  0.00           C  
HETATM   15  C   UNL     1      -4.907   1.104  -3.143  1.00  0.00           C  
HETATM   16  C   UNL     1      -2.255  -0.567   0.419  1.00  0.00           C  
HETATM   17  H   UNL     1      -3.115  -1.222   0.218  1.00  0.00           H  
HETATM   18  C   UNL     1      -2.311  -0.262   1.921  1.00  0.00           C  
HETATM   19  C   UNL     1      -2.943  -1.169   2.789  1.00  0.00           C  
HETATM   20  C   UNL     1      -3.099  -0.887   4.162  1.00  0.00           C  
HETATM   21  O   UNL     1      -3.649  -1.956   4.836  1.00  0.00           O  
HETATM   22  C   UNL     1      -3.430  -1.994   6.236  1.00  0.00           C  
HETATM   23  C   UNL     1      -3.155  -3.320   6.849  1.00  0.00           C  
HETATM   24  C   UNL     1      -3.874  -4.454   6.472  1.00  0.00           C  
HETATM   25  C   UNL     1      -3.691  -5.630   7.177  1.00  0.00           C  
HETATM   26  C   UNL     1      -2.806  -5.678   8.258  1.00  0.00           C  
HETATM   27  C   UNL     1      -2.109  -4.539   8.659  1.00  0.00           C  
HETATM   28  C   UNL     1      -2.293  -3.358   7.958  1.00  0.00           C  
HETATM   29  C   UNL     1      -2.667   0.357   4.661  1.00  0.00           C  
HETATM   30  O   UNL     1      -2.850   0.935   5.891  1.00  0.00           O  
HETATM   31  C   UNL     1      -4.080   0.663   6.534  1.00  0.00           C  
HETATM   32  C   UNL     1      -4.818   1.861   7.023  1.00  0.00           C  
HETATM   33  C   UNL     1      -4.695   2.253   8.360  1.00  0.00           C  
HETATM   34  C   UNL     1      -5.525   3.255   8.856  1.00  0.00           C  
HETATM   35  C   UNL     1      -6.458   3.850   8.016  1.00  0.00           C  
HETATM   36  C   UNL     1      -6.574   3.461   6.680  1.00  0.00           C  
HETATM   37  C   UNL     1      -5.749   2.468   6.179  1.00  0.00           C  
HETATM   38  C   UNL     1      -1.923   1.192   3.831  1.00  0.00           C  
HETATM   39  C   UNL     1      -1.752   0.888   2.493  1.00  0.00           C  
HETATM   40  C   UNL     1       1.333   1.428  -0.033  1.00  0.00           C  
HETATM   41  O   UNL     1       1.365   2.786  -0.112  1.00  0.00           O  
HETATM   42  C   UNL     1       2.255   3.504   0.745  1.00  0.00           C  
HETATM   43  C   UNL     1       2.423   4.896   0.185  1.00  0.00           C  
HETATM   44  C   UNL     1       3.654   5.559   0.291  1.00  0.00           C  
HETATM   45  C   UNL     1       3.811   6.843  -0.232  1.00  0.00           C  
HETATM   46  C   UNL     1       2.739   7.477  -0.859  1.00  0.00           C  
HETATM   47  C   UNL     1       1.508   6.833  -0.960  1.00  0.00           C  
HETATM   48  C   UNL     1       1.349   5.553  -0.434  1.00  0.00           C  
HETATM   49  C   UNL     1       2.501   0.687   0.067  1.00  0.00           C  
HETATM   50  C   UNL     1       2.473  -0.706   0.008  1.00  0.00           C  
HETATM   51  O   UNL     1       3.603  -1.474  -0.075  1.00  0.00           O  
HETATM   52  C   UNL     1       4.746  -0.766  -0.581  1.00  0.00           C  
HETATM   53  C   UNL     1       5.784  -1.702  -1.129  1.00  0.00           C  
HETATM   54  C   UNL     1       6.032  -2.944  -0.533  1.00  0.00           C  
HETATM   55  C   UNL     1       7.025  -3.776  -1.043  1.00  0.00           C  
HETATM   56  C   UNL     1       7.784  -3.370  -2.139  1.00  0.00           C  
HETATM   57  C   UNL     1       7.558  -2.128  -2.728  1.00  0.00           C  
HETATM   58  C   UNL     1       6.566  -1.295  -2.221  1.00  0.00           C  
HETATM   59  C   UNL     1       1.250  -1.372   0.014  1.00  0.00           C  
HETATM   60  H   UNL     1      -3.288   3.209  -0.973  1.00  0.00           H  
HETATM   61  H   UNL     1      -4.949   2.733  -0.918  1.00  0.00           H  
HETATM   62  H   UNL     1      -2.259   3.253  -3.165  1.00  0.00           H  
HETATM   63  H   UNL     1      -2.313   2.666  -5.566  1.00  0.00           H  
HETATM   64  H   UNL     1      -4.024   1.087  -6.425  1.00  0.00           H  
HETATM   65  H   UNL     1      -5.669   0.071  -4.870  1.00  0.00           H  
HETATM   66  H   UNL     1      -5.627   0.653  -2.464  1.00  0.00           H  
HETATM   67  H   UNL     1      -3.341  -2.102   2.403  1.00  0.00           H  
HETATM   68  H   UNL     1      -4.371  -1.705   6.717  1.00  0.00           H  
HETATM   69  H   UNL     1      -2.591  -1.355   6.521  1.00  0.00           H  
HETATM   70  H   UNL     1      -4.601  -4.390   5.664  1.00  0.00           H  
HETATM   71  H   UNL     1      -4.257  -6.512   6.895  1.00  0.00           H  
HETATM   72  H   UNL     1      -2.673  -6.605   8.806  1.00  0.00           H  
HETATM   73  H   UNL     1      -1.445  -4.559   9.517  1.00  0.00           H  
HETATM   74  H   UNL     1      -1.790  -2.453   8.295  1.00  0.00           H  
HETATM   75  H   UNL     1      -3.845   0.087   7.435  1.00  0.00           H  
HETATM   76  H   UNL     1      -4.785   0.110   5.903  1.00  0.00           H  
HETATM   77  H   UNL     1      -3.997   1.746   9.024  1.00  0.00           H  
HETATM   78  H   UNL     1      -5.456   3.530   9.902  1.00  0.00           H  
HETATM   79  H   UNL     1      -7.120   4.624   8.412  1.00  0.00           H  
HETATM   80  H   UNL     1      -7.326   3.906   6.037  1.00  0.00           H  
HETATM   81  H   UNL     1      -5.865   2.124   5.153  1.00  0.00           H  
HETATM   82  H   UNL     1      -1.499   2.112   4.228  1.00  0.00           H  
HETATM   83  H   UNL     1      -1.193   1.625   1.931  1.00  0.00           H  
HETATM   84  H   UNL     1       3.245   3.043   0.802  1.00  0.00           H  
HETATM   85  H   UNL     1       1.837   3.562   1.757  1.00  0.00           H  
HETATM   86  H   UNL     1       4.502   5.077   0.772  1.00  0.00           H  
HETATM   87  H   UNL     1       4.769   7.348  -0.154  1.00  0.00           H  
HETATM   88  H   UNL     1       2.865   8.479  -1.269  1.00  0.00           H  
HETATM   89  H   UNL     1       0.671   7.321  -1.451  1.00  0.00           H  
HETATM   90  H   UNL     1       0.383   5.057  -0.525  1.00  0.00           H  
HETATM   91  H   UNL     1       3.449   1.203   0.115  1.00  0.00           H  
HETATM   92  H   UNL     1       5.201  -0.182   0.229  1.00  0.00           H  
HETATM   93  H   UNL     1       4.444  -0.099  -1.400  1.00  0.00           H  
HETATM   94  H   UNL     1       5.448  -3.264   0.326  1.00  0.00           H  
HETATM   95  H   UNL     1       7.206  -4.743  -0.581  1.00  0.00           H  
HETATM   96  H   UNL     1       8.557  -4.023  -2.536  1.00  0.00           H  
HETATM   97  H   UNL     1       8.153  -1.810  -3.579  1.00  0.00           H  
HETATM   98  H   UNL     1       6.403  -0.323  -2.686  1.00  0.00           H  
HETATM   99  H   UNL     1       1.221  -2.459   0.041  1.00  0.00           H  
CONECT    1   16    2                                                 
CONECT    2    1   59    3                                            
CONECT    3    2    4   40                                            
CONECT    4    3    5    6                                            
CONECT    5    4                                                      
CONECT    6    4    7    8   16                                       
CONECT    7    6                                                      
CONECT    8    6    9                                                 
CONECT    9    8   10   60   61                                       
CONECT   10    9   15   11                                            
CONECT   11   10   12   62                                            
CONECT   12   11   13   63                                            
CONECT   13   12   14   64                                            
CONECT   14   13   15   65                                            
CONECT   15   10   14   66                                            
CONECT   16    1    6   18   17                                       
CONECT   17   16                                                      
CONECT   18   39   19   16                                            
CONECT   19   18   20   67                                            
CONECT   20   19   21   29                                            
CONECT   21   20   22                                                 
CONECT   22   21   23   68   69                                       
CONECT   23   22   28   24                                            
CONECT   24   23   25   70                                            
CONECT   25   24   26   71                                            
CONECT   26   25   27   72                                            
CONECT   27   26   28   73                                            
CONECT   28   23   27   74                                            
CONECT   29   20   30   38                                            
CONECT   30   29   31                                                 
CONECT   31   30   32   75   76                                       
CONECT   32   31   37   33                                            
CONECT   33   32   34   77                                            
CONECT   34   33   35   78                                            
CONECT   35   34   36   79                                            
CONECT   36   35   37   80                                            
CONECT   37   32   36   81                                            
CONECT   38   29   39   82                                            
CONECT   39   18   38   83                                            
CONECT   40    3   41   49                                            
CONECT   41   40   42                                                 
CONECT   42   41   43   84   85                                       
CONECT   43   42   48   44                                            
CONECT   44   43   45   86                                            
CONECT   45   44   46   87                                            
CONECT   46   45   47   88                                            
CONECT   47   46   48   89                                            
CONECT   48   43   47   90                                            
CONECT   49   40   50   91                                            
CONECT   50   49   51   59                                            
CONECT   51   50   52                                                 
CONECT   52   51   53   92   93                                       
CONECT   53   52   58   54                                            
CONECT   54   53   55   94                                            
CONECT   55   54   56   95                                            
CONECT   56   55   57   96                                            
CONECT   57   56   58   97                                            
CONECT   58   53   57   98                                            
CONECT   59    2   50   99                                            
CONECT   60    9                                                      
CONECT   61    9                                                      
CONECT   62   11                                                      
CONECT   63   12                                                      
CONECT   64   13                                                      
CONECT   65   14                                                      
CONECT   66   15                                                      
CONECT   67   19                                                      
CONECT   68   22                                                      
CONECT   69   22                                                      
CONECT   70   24                                                      
CONECT   71   25                                                      
CONECT   72   26                                                      
CONECT   73   27                                                      
CONECT   74   28                                                      
CONECT   75   31                                                      
CONECT   76   31                                                      
CONECT   77   33                                                      
CONECT   78   34                                                      
CONECT   79   35                                                      
CONECT   80   36                                                      
CONECT   81   37                                                      
CONECT   82   38                                                      
CONECT   83   39                                                      
CONECT   84   42                                                      
CONECT   85   42                                                      
CONECT   86   44                                                      
CONECT   87   45                                                      
CONECT   88   46                                                      
CONECT   89   47                                                      
CONECT   90   48                                                      
CONECT   91   49                                                      
CONECT   92   52                                                      
CONECT   93   52                                                      
CONECT   94   54                                                      
CONECT   95   55                                                      
CONECT   96   56                                                      
CONECT   97   57                                                      
CONECT   98   58                                                      
CONECT   99   59                                                      
MASTER        0    0    0    0    0    0    0    0   99    0   99    0
END
