# Supplementary material for: Structure-based computational screening of 470 natural quercetin derivatives for identification of SARS-CoV-2 Mpro inhibitor
Source: PeerJ. 2023 Mar 14;11:e14915. doi: 10.7717/peerj.14915 (PMC10022500; doi:10.7717/peerj.14915)
Supplement: Supplemental Information 1 [file peerj-11-14915-s001.zip › Screening 470 Quercetin Derivates as Anticovid/Ligands/PDB/Imatinib.pdb]

COMPND    5291 
AUTHOR    GENERATED BY OPEN BABEL 2.4.1
HETATM    1  O   UNL     1       2.783  -0.900  -0.641  1.00  0.00           O  
HETATM    2  N   UNL     1      -3.623  -1.419   2.229  1.00  0.00           N  
HETATM    3  N   UNL     1      -4.769   0.002   4.658  1.00  0.00           N  
HETATM    4  N   UNL     1       3.070   0.033   1.436  1.00  0.00           N  
HETATM    5  N   UNL     1       7.204   0.812  -1.093  1.00  0.00           N  
HETATM    6  N   UNL     1       5.658  -0.068  -2.703  1.00  0.00           N  
HETATM    7  N   UNL     1       7.596   1.084  -3.368  1.00  0.00           N  
HETATM    8  N   UNL     1       1.688  -1.273  -3.555  1.00  0.00           N  
HETATM    9  C   UNL     1      -5.052  -1.531   2.604  1.00  0.00           C  
HETATM   10  C   UNL     1      -2.859  -1.136   3.461  1.00  0.00           C  
HETATM   11  C   UNL     1      -5.606  -0.386   3.502  1.00  0.00           C  
HETATM   12  C   UNL     1      -3.362   0.104   4.234  1.00  0.00           C  
HETATM   13  C   UNL     1      -3.422  -0.422   1.152  1.00  0.00           C  
HETATM   14  C   UNL     1      -4.908  -0.932   5.774  1.00  0.00           C  
HETATM   15  C   UNL     1      -1.962  -0.246   0.771  1.00  0.00           C  
HETATM   16  C   UNL     1      -1.362  -1.054  -0.201  1.00  0.00           C  
HETATM   17  C   UNL     1      -1.155   0.662   1.482  1.00  0.00           C  
HETATM   18  C   UNL     1       0.025  -1.035  -0.367  1.00  0.00           C  
HETATM   19  C   UNL     1       0.234   0.642   1.358  1.00  0.00           C  
HETATM   20  C   UNL     1       0.833  -0.245   0.465  1.00  0.00           C  
HETATM   21  C   UNL     1       2.310  -0.369   0.353  1.00  0.00           C  
HETATM   22  C   UNL     1       4.476   0.165   1.386  1.00  0.00           C  
HETATM   23  C   UNL     1       6.551   0.636   0.142  1.00  0.00           C  
HETATM   24  C   UNL     1       5.155   0.484   0.203  1.00  0.00           C  
HETATM   25  C   UNL     1       7.270   0.513   1.352  1.00  0.00           C  
HETATM   26  C   UNL     1       5.203   0.001   2.556  1.00  0.00           C  
HETATM   27  C   UNL     1       6.588   0.167   2.537  1.00  0.00           C  
HETATM   28  C   UNL     1       8.763   0.688   1.440  1.00  0.00           C  
HETATM   29  C   UNL     1       6.788   0.595  -2.414  1.00  0.00           C  
HETATM   30  C   UNL     1       5.305  -0.263  -3.994  1.00  0.00           C  
HETATM   31  C   UNL     1       4.027  -0.965  -4.234  1.00  0.00           C  
HETATM   32  C   UNL     1       6.082   0.217  -5.024  1.00  0.00           C  
HETATM   33  C   UNL     1       7.220   0.893  -4.644  1.00  0.00           C  
HETATM   34  C   UNL     1       3.810  -1.908  -5.251  1.00  0.00           C  
HETATM   35  C   UNL     1       2.913  -0.690  -3.444  1.00  0.00           C  
HETATM   36  C   UNL     1       2.563  -2.538  -5.388  1.00  0.00           C  
HETATM   37  C   UNL     1       1.553  -2.209  -4.506  1.00  0.00           C  
HETATM   38  H   UNL     1      -5.675  -1.625   1.706  1.00  0.00           H  
HETATM   39  H   UNL     1      -5.177  -2.479   3.144  1.00  0.00           H  
HETATM   40  H   UNL     1      -2.922  -2.020   4.110  1.00  0.00           H  
HETATM   41  H   UNL     1      -1.787  -1.052   3.267  1.00  0.00           H  
HETATM   42  H   UNL     1      -5.733   0.507   2.877  1.00  0.00           H  
HETATM   43  H   UNL     1      -6.616  -0.648   3.842  1.00  0.00           H  
HETATM   44  H   UNL     1      -3.273   1.001   3.612  1.00  0.00           H  
HETATM   45  H   UNL     1      -2.712   0.292   5.097  1.00  0.00           H  
HETATM   46  H   UNL     1      -3.848   0.557   1.404  1.00  0.00           H  
HETATM   47  H   UNL     1      -3.964  -0.760   0.258  1.00  0.00           H  
HETATM   48  H   UNL     1      -4.677  -1.968   5.506  1.00  0.00           H  
HETATM   49  H   UNL     1      -4.244  -0.641   6.598  1.00  0.00           H  
HETATM   50  H   UNL     1      -5.927  -0.900   6.172  1.00  0.00           H  
HETATM   51  H   UNL     1      -1.960  -1.728  -0.810  1.00  0.00           H  
HETATM   52  H   UNL     1      -1.602   1.342   2.201  1.00  0.00           H  
HETATM   53  H   UNL     1       0.481  -1.669  -1.126  1.00  0.00           H  
HETATM   54  H   UNL     1       0.825   1.315   1.971  1.00  0.00           H  
HETATM   55  H   UNL     1       2.638  -0.026   2.347  1.00  0.00           H  
HETATM   56  H   UNL     1       4.577   0.655  -0.699  1.00  0.00           H  
HETATM   57  H   UNL     1       4.714  -0.292   3.480  1.00  0.00           H  
HETATM   58  H   UNL     1       7.142   0.009   3.461  1.00  0.00           H  
HETATM   59  H   UNL     1       8.115   1.243  -1.087  1.00  0.00           H  
HETATM   60  H   UNL     1       9.278  -0.212   1.094  1.00  0.00           H  
HETATM   61  H   UNL     1       9.096   1.555   0.862  1.00  0.00           H  
HETATM   62  H   UNL     1       9.070   0.878   2.477  1.00  0.00           H  
HETATM   63  H   UNL     1       5.809   0.099  -6.062  1.00  0.00           H  
HETATM   64  H   UNL     1       7.868   1.333  -5.394  1.00  0.00           H  
HETATM   65  H   UNL     1       4.605  -2.174  -5.942  1.00  0.00           H  
HETATM   66  H   UNL     1       2.981   0.065  -2.666  1.00  0.00           H  
HETATM   67  H   UNL     1       2.388  -3.270  -6.168  1.00  0.00           H  
HETATM   68  H   UNL     1       0.583  -2.695  -4.542  1.00  0.00           H  
CONECT    1   21                                                      
CONECT    2    9   10   13                                            
CONECT    3   11   12   14                                            
CONECT    4   21   22   55                                            
CONECT    5   23   29   59                                            
CONECT    6   29   30                                                 
CONECT    7   29   33                                                 
CONECT    8   35   37                                                 
CONECT    9    2   11   38   39                                       
CONECT   10    2   12   40   41                                       
CONECT   11    3    9   42   43                                       
CONECT   12    3   10   44   45                                       
CONECT   13    2   15   46   47                                       
CONECT   14    3   48   49   50                                       
CONECT   15   13   16   17                                            
CONECT   16   15   18   51                                            
CONECT   17   15   19   52                                            
CONECT   18   16   20   53                                            
CONECT   19   17   20   54                                            
CONECT   20   18   19   21                                            
CONECT   21    1    4   20                                            
CONECT   22    4   24   26                                            
CONECT   23    5   24   25                                            
CONECT   24   22   23   56                                            
CONECT   25   23   27   28                                            
CONECT   26   22   27   57                                            
CONECT   27   25   26   58                                            
CONECT   28   25   60   61   62                                       
CONECT   29    5    6    7                                            
CONECT   30    6   31   32                                            
CONECT   31   30   34   35                                            
CONECT   32   30   33   63                                            
CONECT   33    7   32   64                                            
CONECT   34   31   36   65                                            
CONECT   35    8   31   66                                            
CONECT   36   34   37   67                                            
CONECT   37    8   36   68                                            
CONECT   38    9                                                      
CONECT   39    9                                                      
CONECT   40   10                                                      
CONECT   41   10                                                      
CONECT   42   11                                                      
CONECT   43   11                                                      
CONECT   44   12                                                      
CONECT   45   12                                                      
CONECT   46   13                                                      
CONECT   47   13                                                      
CONECT   48   14                                                      
CONECT   49   14                                                      
CONECT   50   14                                                      
CONECT   51   16                                                      
CONECT   52   17                                                      
CONECT   53   18                                                      
CONECT   54   19                                                      
CONECT   55    4                                                      
CONECT   56   24                                                      
CONECT   57   26                                                      
CONECT   58   27                                                      
CONECT   59    5                                                      
CONECT   60   28                                                      
CONECT   61   28                                                      
CONECT   62   28                                                      
CONECT   63   32                                                      
CONECT   64   33                                                      
CONECT   65   34                                                      
CONECT   66   35                                                      
CONECT   67   36                                                      
CONECT   68   37                                                      
MASTER        0    0    0    0    0    0    0    0   68    0   68    0
END
