# Supplementary material for: Structure-based computational screening of 470 natural quercetin derivatives for identification of SARS-CoV-2 Mpro inhibitor
Source: PeerJ. 2023 Mar 14;11:e14915. doi: 10.7717/peerj.14915 (PMC10022500; doi:10.7717/peerj.14915)
Supplement: Supplemental Information 1 [file peerj-11-14915-s001.zip › Screening 470 Quercetin Derivates as Anticovid/Ligands/PDB/20.pdb]

COMPND    mol1_entry_00001_conf_01 
AUTHOR    GENERATED BY OPEN BABEL 2.4.1
HETATM    1  O   UNL     1      -4.330  -2.380   4.886  1.00  0.00           O  
HETATM    2  C   UNL     1      -4.148  -1.750   3.611  1.00  0.00           C  
HETATM    3  C   UNL     1      -3.837  -2.641   2.404  1.00  0.00           C  
HETATM    4  H   UNL     1      -2.990  -3.301   2.610  1.00  0.00           H  
HETATM    5  O   UNL     1      -4.991  -3.448   2.124  1.00  0.00           O  
HETATM    6  C   UNL     1      -3.573  -1.689   1.196  1.00  0.00           C  
HETATM    7  H   UNL     1      -4.449  -1.039   1.059  1.00  0.00           H  
HETATM    8  O   UNL     1      -2.446  -0.824   1.452  1.00  0.00           O  
HETATM    9  C   UNL     1      -3.345  -2.430  -0.140  1.00  0.00           C  
HETATM   10  H   UNL     1      -4.221  -3.059  -0.353  1.00  0.00           H  
HETATM   11  O   UNL     1      -2.205  -3.285  -0.002  1.00  0.00           O  
HETATM   12  C   UNL     1      -3.140  -1.414  -1.305  1.00  0.00           C  
HETATM   13  H   UNL     1      -3.986  -0.716  -1.312  1.00  0.00           H  
HETATM   14  O   UNL     1      -1.945  -0.637  -1.139  1.00  0.00           O  
HETATM   15  C   UNL     1      -3.058  -2.089  -2.680  1.00  0.00           C  
HETATM   16  O   UNL     1      -4.257  -2.811  -2.956  1.00  0.00           O  
HETATM   17  C   UNL     1      -4.180  -3.480  -4.222  1.00  0.00           C  
HETATM   18  C   UNL     1      -5.500  -4.220  -4.550  1.00  0.00           C  
HETATM   19  H   UNL     1      -5.362  -4.787  -5.478  1.00  0.00           H  
HETATM   20  O   UNL     1      -5.802  -5.187  -3.519  1.00  0.00           O  
HETATM   21  C   UNL     1      -6.727  -3.358  -4.683  1.00  0.00           C  
HETATM   22  C   UNL     1      -6.853  -2.356  -5.568  1.00  0.00           C  
HETATM   23  O   UNL     1      -5.787  -2.034  -6.378  1.00  0.00           O  
HETATM   24  C   UNL     1      -8.105  -1.508  -5.695  1.00  0.00           C  
HETATM   25  H   UNL     1      -8.847  -1.762  -4.927  1.00  0.00           H  
HETATM   26  O   UNL     1      -7.704  -0.143  -5.473  1.00  0.00           O  
HETATM   27  C   UNL     1      -8.819  -1.601  -7.062  1.00  0.00           C  
HETATM   28  O   UNL     1      -8.061  -0.990  -8.108  1.00  0.00           O  
HETATM   29  O   UNL     1      -7.762  -3.665  -3.810  1.00  0.00           O  
HETATM   30  C   UNL     1      -4.633  -1.451   5.910  1.00  0.00           C  
HETATM   31  C   UNL     1      -4.484  -1.719   7.233  1.00  0.00           C  
HETATM   32  O   UNL     1      -4.899  -0.840   8.251  1.00  0.00           O  
HETATM   33  C   UNL     1      -5.545   0.327   7.926  1.00  0.00           C  
HETATM   34  C   UNL     1      -5.682   0.758   6.626  1.00  0.00           C  
HETATM   35  C   UNL     1      -5.114  -0.063   5.573  1.00  0.00           C  
HETATM   36  O   UNL     1      -5.046   0.463   4.461  1.00  0.00           O  
HETATM   37  C   UNL     1      -6.311   1.977   6.315  1.00  0.00           C  
HETATM   38  O   UNL     1      -6.463   2.451   5.036  1.00  0.00           O  
HETATM   39  C   UNL     1      -6.810   2.783   7.329  1.00  0.00           C  
HETATM   40  C   UNL     1      -6.672   2.347   8.638  1.00  0.00           C  
HETATM   41  O   UNL     1      -7.135   3.116   9.665  1.00  0.00           O  
HETATM   42  C   UNL     1      -6.053   1.127   8.947  1.00  0.00           C  
HETATM   43  C   UNL     1      -3.849  -2.966   7.790  1.00  0.00           C  
HETATM   44  C   UNL     1      -4.096  -3.389   9.117  1.00  0.00           C  
HETATM   45  C   UNL     1      -3.475  -4.537   9.621  1.00  0.00           C  
HETATM   46  O   UNL     1      -3.642  -4.945  10.919  1.00  0.00           O  
HETATM   47  C   UNL     1      -2.640  -5.304   8.821  1.00  0.00           C  
HETATM   48  O   UNL     1      -2.086  -6.457   9.297  1.00  0.00           O  
HETATM   49  C   UNL     1      -2.338  -4.890   7.540  1.00  0.00           C  
HETATM   50  C   UNL     1      -2.915  -3.714   7.046  1.00  0.00           C  
HETATM   51  H   UNL     1      -3.340  -1.022   3.729  1.00  0.00           H  
HETATM   52  H   UNL     1      -5.107  -1.302   3.335  1.00  0.00           H  
HETATM   53  H   UNL     1      -5.260  -3.861   2.966  1.00  0.00           H  
HETATM   54  H   UNL     1      -2.757  -0.073   1.991  1.00  0.00           H  
HETATM   55  H   UNL     1      -2.114  -3.788  -0.826  1.00  0.00           H  
HETATM   56  H   UNL     1      -1.765  -0.614  -0.173  1.00  0.00           H  
HETATM   57  H   UNL     1      -2.194  -2.763  -2.718  1.00  0.00           H  
HETATM   58  H   UNL     1      -2.899  -1.324  -3.449  1.00  0.00           H  
HETATM   59  H   UNL     1      -3.373  -4.219  -4.150  1.00  0.00           H  
HETATM   60  H   UNL     1      -3.914  -2.763  -5.004  1.00  0.00           H  
HETATM   61  H   UNL     1      -4.953  -5.559  -3.223  1.00  0.00           H  
HETATM   62  H   UNL     1      -5.537  -1.127  -6.126  1.00  0.00           H  
HETATM   63  H   UNL     1      -7.530  -0.092  -4.514  1.00  0.00           H  
HETATM   64  H   UNL     1      -9.769  -1.055  -7.012  1.00  0.00           H  
HETATM   65  H   UNL     1      -9.035  -2.638  -7.336  1.00  0.00           H  
HETATM   66  H   UNL     1      -7.604  -0.242  -7.679  1.00  0.00           H  
HETATM   67  H   UNL     1      -7.404  -4.424  -3.285  1.00  0.00           H  
HETATM   68  H   UNL     1      -5.992   1.837   4.428  1.00  0.00           H  
HETATM   69  H   UNL     1      -7.273   3.727   7.068  1.00  0.00           H  
HETATM   70  H   UNL     1      -7.502   3.938   9.293  1.00  0.00           H  
HETATM   71  H   UNL     1      -5.959   0.824   9.985  1.00  0.00           H  
HETATM   72  H   UNL     1      -4.766  -2.826   9.759  1.00  0.00           H  
HETATM   73  H   UNL     1      -3.843  -4.158  11.455  1.00  0.00           H  
HETATM   74  H   UNL     1      -2.463  -6.565  10.192  1.00  0.00           H  
HETATM   75  H   UNL     1      -1.649  -5.464   6.929  1.00  0.00           H  
HETATM   76  H   UNL     1      -2.595  -3.394   6.057  1.00  0.00           H  
CONECT    1    2   30                                                 
CONECT    2    1    3   51   52                                       
CONECT    3    2    4    5    6                                       
CONECT    4    3                                                      
CONECT    5    3   53                                                 
CONECT    6    3    7    8    9                                       
CONECT    7    6                                                      
CONECT    8    6   54                                                 
CONECT    9   11   12   10    6                                       
CONECT   10    9                                                      
CONECT   11    9   55                                                 
CONECT   12    9   13   14   15                                       
CONECT   13   12                                                      
CONECT   14   12   56                                                 
CONECT   15   12   16   57   58                                       
CONECT   16   15   17                                                 
CONECT   17   16   18   59   60                                       
CONECT   18   17   19   20   21                                       
CONECT   19   18                                                      
CONECT   20   18   61                                                 
CONECT   21   18   22   29                                            
CONECT   22   21   23   24                                            
CONECT   23   22   62                                                 
CONECT   24   22   25   26   27                                       
CONECT   25   24                                                      
CONECT   26   24   63                                                 
CONECT   27   24   28   64   65                                       
CONECT   28   27   66                                                 
CONECT   29   21   67                                                 
CONECT   30    1   35   31                                            
CONECT   31   30   32   43                                            
CONECT   32   31   33                                                 
CONECT   33   32   42   34                                            
CONECT   34   33   35   37                                            
CONECT   35   30   34   36                                            
CONECT   36   35                                                      
CONECT   37   34   38   39                                            
CONECT   38   37   68                                                 
CONECT   39   37   40   69                                            
CONECT   40   39   41   42                                            
CONECT   41   40   70                                                 
CONECT   42   33   40   71                                            
CONECT   43   31   50   44                                            
CONECT   44   43   45   72                                            
CONECT   45   44   46   47                                            
CONECT   46   45   73                                                 
CONECT   47   45   48   49                                            
CONECT   48   47   74                                                 
CONECT   49   47   50   75                                            
CONECT   50   43   49   76                                            
CONECT   51    2                                                      
CONECT   52    2                                                      
CONECT   53    5                                                      
CONECT   54    8                                                      
CONECT   55   11                                                      
CONECT   56   14                                                      
CONECT   57   15                                                      
CONECT   58   15                                                      
CONECT   59   17                                                      
CONECT   60   17                                                      
CONECT   61   20                                                      
CONECT   62   23                                                      
CONECT   63   26                                                      
CONECT   64   27                                                      
CONECT   65   27                                                      
CONECT   66   28                                                      
CONECT   67   29                                                      
CONECT   68   38                                                      
CONECT   69   39                                                      
CONECT   70   41                                                      
CONECT   71   42                                                      
CONECT   72   44                                                      
CONECT   73   46                                                      
CONECT   74   48                                                      
CONECT   75   49                                                      
CONECT   76   50                                                      
MASTER        0    0    0    0    0    0    0    0   76    0   76    0
END
