# Supplementary material for: Structure-based computational screening of 470 natural quercetin derivatives for identification of SARS-CoV-2 Mpro inhibitor
Source: PeerJ. 2023 Mar 14;11:e14915. doi: 10.7717/peerj.14915 (PMC10022500; doi:10.7717/peerj.14915)
Supplement: Supplemental Information 1 [file peerj-11-14915-s001.zip › Screening 470 Quercetin Derivates as Anticovid/Ligands/PDB/33.pdb]

COMPND    ./result-ligand_1c6a66bfe5_1.pdb 
AUTHOR    GENERATED BY OPEN BABEL 2.4.1
HETATM    1  O   UNL     1      -1.409  -0.314 -16.170  1.00  0.00           O  
HETATM    2  C   UNL     1      -0.479   0.415 -15.354  1.00  0.00           C  
HETATM    3  H   UNL     1      -0.259  -0.165 -14.449  1.00  0.00           H  
HETATM    4  C   UNL     1       0.816   0.548 -16.175  1.00  0.00           C  
HETATM    5  H   UNL     1       1.124  -0.434 -16.547  1.00  0.00           H  
HETATM    6  O   UNL     1       1.930   1.034 -15.407  1.00  0.00           O  
HETATM    7  C   UNL     1       0.589   1.476 -17.380  1.00  0.00           C  
HETATM    8  H   UNL     1      -0.171   1.033 -18.036  1.00  0.00           H  
HETATM    9  O   UNL     1       1.790   1.614 -18.149  1.00  0.00           O  
HETATM   10  C   UNL     1       0.098   2.850 -16.889  1.00  0.00           C  
HETATM   11  H   UNL     1       0.885   3.338 -16.301  1.00  0.00           H  
HETATM   12  O   UNL     1      -1.076   2.712 -16.079  1.00  0.00           O  
HETATM   13  C   UNL     1      -0.945   1.833 -14.946  1.00  0.00           C  
HETATM   14  H   UNL     1      -1.934   1.717 -14.498  1.00  0.00           H  
HETATM   15  O   UNL     1      -0.035   2.317 -13.929  1.00  0.00           O  
HETATM   16  C   UNL     1      -0.321   3.527 -13.314  1.00  0.00           C  
HETATM   17  C   UNL     1       0.523   4.107 -12.425  1.00  0.00           C  
HETATM   18  O   UNL     1       0.323   5.409 -11.919  1.00  0.00           O  
HETATM   19  C   UNL     1      -0.579   6.215 -12.562  1.00  0.00           C  
HETATM   20  C   UNL     1      -1.551   5.695 -13.394  1.00  0.00           C  
HETATM   21  C   UNL     1      -1.585   4.258 -13.589  1.00  0.00           C  
HETATM   22  O   UNL     1      -2.630   3.738 -13.967  1.00  0.00           O  
HETATM   23  C   UNL     1      -2.460   6.524 -14.050  1.00  0.00           C  
HETATM   24  O   UNL     1      -3.411   6.066 -14.913  1.00  0.00           O  
HETATM   25  C   UNL     1      -2.382   7.891 -13.872  1.00  0.00           C  
HETATM   26  C   UNL     1      -1.371   8.437 -13.082  1.00  0.00           C  
HETATM   27  O   UNL     1      -1.122   9.777 -12.967  1.00  0.00           O  
HETATM   28  C   UNL     1      -1.755  10.633 -13.934  1.00  0.00           C  
HETATM   29  H   UNL     1      -2.837  10.620 -13.736  1.00  0.00           H  
HETATM   30  O   UNL     1      -1.513  10.220 -15.299  1.00  0.00           O  
HETATM   31  C   UNL     1      -2.248  11.015 -16.248  1.00  0.00           C  
HETATM   32  H   UNL     1      -3.313  10.951 -15.987  1.00  0.00           H  
HETATM   33  C   UNL     1      -1.766  12.474 -16.184  1.00  0.00           C  
HETATM   34  H   UNL     1      -2.316  13.109 -16.886  1.00  0.00           H  
HETATM   35  O   UNL     1      -0.374  12.583 -16.520  1.00  0.00           O  
HETATM   36  C   UNL     1      -1.967  12.983 -14.739  1.00  0.00           C  
HETATM   37  H   UNL     1      -3.041  12.964 -14.516  1.00  0.00           H  
HETATM   38  O   UNL     1      -1.564  14.345 -14.582  1.00  0.00           O  
HETATM   39  C   UNL     1      -1.242  12.074 -13.727  1.00  0.00           C  
HETATM   40  H   UNL     1      -1.432  12.404 -12.700  1.00  0.00           H  
HETATM   41  O   UNL     1       0.188  12.131 -13.897  1.00  0.00           O  
HETATM   42  C   UNL     1      -2.066  10.408 -17.645  1.00  0.00           C  
HETATM   43  O   UNL     1      -2.699   9.133 -17.715  1.00  0.00           O  
HETATM   44  C   UNL     1      -0.498   7.593 -12.380  1.00  0.00           C  
HETATM   45  C   UNL     1       1.716   3.449 -11.795  1.00  0.00           C  
HETATM   46  C   UNL     1       2.822   4.214 -11.362  1.00  0.00           C  
HETATM   47  C   UNL     1       3.822   3.629 -10.581  1.00  0.00           C  
HETATM   48  O   UNL     1       4.906   4.340 -10.145  1.00  0.00           O  
HETATM   49  C   UNL     1       3.740   2.296 -10.200  1.00  0.00           C  
HETATM   50  O   UNL     1       4.667   1.765  -9.351  1.00  0.00           O  
HETATM   51  C   UNL     1       2.707   1.505 -10.665  1.00  0.00           C  
HETATM   52  C   UNL     1       1.702   2.079 -11.459  1.00  0.00           C  
HETATM   53  C   UNL     1      -0.194   3.782 -18.084  1.00  0.00           C  
HETATM   54  O   UNL     1       0.980   4.072 -18.839  1.00  0.00           O  
HETATM   55  C   UNL     1      -2.666  -0.658 -15.577  1.00  0.00           C  
HETATM   56  H   UNL     1      -3.199   0.264 -15.326  1.00  0.00           H  
HETATM   57  O   UNL     1      -2.475  -1.455 -14.403  1.00  0.00           O  
HETATM   58  C   UNL     1      -3.707  -1.885 -13.783  1.00  0.00           C  
HETATM   59  H   UNL     1      -4.280  -0.994 -13.507  1.00  0.00           H  
HETATM   60  C   UNL     1      -4.536  -2.740 -14.761  1.00  0.00           C  
HETATM   61  H   UNL     1      -3.979  -3.658 -14.994  1.00  0.00           H  
HETATM   62  O   UNL     1      -5.795  -3.117 -14.202  1.00  0.00           O  
HETATM   63  C   UNL     1      -4.780  -1.976 -16.063  1.00  0.00           C  
HETATM   64  H   UNL     1      -5.270  -2.632 -16.792  1.00  0.00           H  
HETATM   65  O   UNL     1      -5.730  -0.904 -15.850  1.00  0.00           O  
HETATM   66  C   UNL     1      -3.478  -1.438 -16.646  1.00  0.00           C  
HETATM   67  H   UNL     1      -2.866  -2.278 -17.004  1.00  0.00           H  
HETATM   68  O   UNL     1      -3.766  -0.615 -17.787  1.00  0.00           O  
HETATM   69  C   UNL     1      -3.370  -2.658 -12.487  1.00  0.00           C  
HETATM   70  O   UNL     1      -4.514  -3.156 -11.762  1.00  0.00           O  
HETATM   71  C   UNL     1      -5.291  -2.217 -11.150  1.00  0.00           C  
HETATM   72  O   UNL     1      -5.057  -1.020 -11.150  1.00  0.00           O  
HETATM   73  C   UNL     1      -6.497  -2.862 -10.494  1.00  0.00           C  
HETATM   74  C   UNL     1      -7.290  -1.828  -9.682  1.00  0.00           C  
HETATM   75  C   UNL     1      -8.537  -2.367  -9.016  1.00  0.00           C  
HETATM   76  C   UNL     1      -9.788  -1.785  -9.274  1.00  0.00           C  
HETATM   77  C   UNL     1     -10.971  -2.232  -8.657  1.00  0.00           C  
HETATM   78  O   UNL     1     -12.052  -1.510  -9.079  1.00  0.00           O  
HETATM   79  C   UNL     1     -13.355  -1.757  -8.586  1.00  0.00           C  
HETATM   80  C   UNL     1     -10.886  -3.302  -7.760  1.00  0.00           C  
HETATM   81  O   UNL     1     -11.971  -3.871  -7.145  1.00  0.00           O  
HETATM   82  C   UNL     1      -9.633  -3.884  -7.459  1.00  0.00           C  
HETATM   83  O   UNL     1      -9.648  -4.893  -6.525  1.00  0.00           O  
HETATM   84  C   UNL     1      -8.409  -5.497  -6.183  1.00  0.00           C  
HETATM   85  C   UNL     1      -8.472  -3.409  -8.084  1.00  0.00           C  
HETATM   86  H   UNL     1       1.633   1.772 -14.838  1.00  0.00           H  
HETATM   87  H   UNL     1       2.510   1.229 -17.612  1.00  0.00           H  
HETATM   88  H   UNL     1      -3.383   5.083 -14.917  1.00  0.00           H  
HETATM   89  H   UNL     1      -3.105   8.503 -14.402  1.00  0.00           H  
HETATM   90  H   UNL     1      -0.257  12.376 -17.465  1.00  0.00           H  
HETATM   91  H   UNL     1      -1.396  14.724 -15.461  1.00  0.00           H  
HETATM   92  H   UNL     1       0.357  12.060 -14.859  1.00  0.00           H  
HETATM   93  H   UNL     1      -1.012  10.268 -17.900  1.00  0.00           H  
HETATM   94  H   UNL     1      -2.532  11.045 -18.402  1.00  0.00           H  
HETATM   95  H   UNL     1      -2.223   8.549 -17.095  1.00  0.00           H  
HETATM   96  H   UNL     1       0.268   8.020 -11.735  1.00  0.00           H  
HETATM   97  H   UNL     1       2.877   5.277 -11.583  1.00  0.00           H  
HETATM   98  H   UNL     1       5.242   4.839 -10.911  1.00  0.00           H  
HETATM   99  H   UNL     1       5.187   2.530  -9.033  1.00  0.00           H  
HETATM  100  H   UNL     1       2.661   0.456 -10.383  1.00  0.00           H  
HETATM  101  H   UNL     1       0.878   1.436 -11.757  1.00  0.00           H  
HETATM  102  H   UNL     1      -0.943   3.348 -18.755  1.00  0.00           H  
HETATM  103  H   UNL     1      -0.604   4.735 -17.731  1.00  0.00           H  
HETATM  104  H   UNL     1       1.446   3.219 -18.980  1.00  0.00           H  
HETATM  105  H   UNL     1      -6.429  -2.404 -14.408  1.00  0.00           H  
HETATM  106  H   UNL     1      -5.375  -0.249 -15.224  1.00  0.00           H  
HETATM  107  H   UNL     1      -4.676  -0.275 -17.679  1.00  0.00           H  
HETATM  108  H   UNL     1      -2.753  -2.041 -11.821  1.00  0.00           H  
HETATM  109  H   UNL     1      -2.751  -3.528 -12.736  1.00  0.00           H  
HETATM  110  H   UNL     1      -6.146  -3.670  -9.845  1.00  0.00           H  
HETATM  111  H   UNL     1      -7.130  -3.287 -11.281  1.00  0.00           H  
HETATM  112  H   UNL     1      -7.566  -0.994 -10.342  1.00  0.00           H  
HETATM  113  H   UNL     1      -6.650  -1.391  -8.904  1.00  0.00           H  
HETATM  114  H   UNL     1      -9.858  -0.956  -9.977  1.00  0.00           H  
HETATM  115  H   UNL     1     -14.040  -1.083  -9.111  1.00  0.00           H  
HETATM  116  H   UNL     1     -13.426  -1.506  -7.523  1.00  0.00           H  
HETATM  117  H   UNL     1     -13.679  -2.780  -8.793  1.00  0.00           H  
HETATM  118  H   UNL     1     -12.597  -3.178  -6.908  1.00  0.00           H  
HETATM  119  H   UNL     1      -8.608  -6.272  -5.437  1.00  0.00           H  
HETATM  120  H   UNL     1      -7.725  -4.770  -5.731  1.00  0.00           H  
HETATM  121  H   UNL     1      -7.954  -5.982  -7.052  1.00  0.00           H  
HETATM  122  H   UNL     1      -7.501  -3.833  -7.851  1.00  0.00           H  
CONECT    1    2   55                                                 
CONECT    2    1    3   13    4                                       
CONECT    3    2                                                      
CONECT    4    2    7    6    5                                       
CONECT    5    4                                                      
CONECT    6    4   86                                                 
CONECT    7    4    8    9   10                                       
CONECT    8    7                                                      
CONECT    9    7   87                                                 
CONECT   10    7   12   53   11                                       
CONECT   11   10                                                      
CONECT   12   10   13                                                 
CONECT   13    2   12   14   15                                       
CONECT   14   13                                                      
CONECT   15   13   16                                                 
CONECT   16   15   21   17                                            
CONECT   17   16   18   45                                            
CONECT   18   17   19                                                 
CONECT   19   18   44   20                                            
CONECT   20   19   21   23                                            
CONECT   21   16   20   22                                            
CONECT   22   21                                                      
CONECT   23   20   24   25                                            
CONECT   24   23   88                                                 
CONECT   25   23   26   89                                            
CONECT   26   25   27   44                                            
CONECT   27   26   28                                                 
CONECT   28   39   30   29   27                                       
CONECT   29   28                                                      
CONECT   30   28   31                                                 
CONECT   31   30   32   33   42                                       
CONECT   32   31                                                      
CONECT   33   31   34   35   36                                       
CONECT   34   33                                                      
CONECT   35   33   90                                                 
CONECT   36   33   37   38   39                                       
CONECT   37   36                                                      
CONECT   38   36   91                                                 
CONECT   39   28   36   40   41                                       
CONECT   40   39                                                      
CONECT   41   39   92                                                 
CONECT   42   31   43   93   94                                       
CONECT   43   42   95                                                 
CONECT   44   19   26   96                                            
CONECT   45   17   52   46                                            
CONECT   46   45   47   97                                            
CONECT   47   46   48   49                                            
CONECT   48   47   98                                                 
CONECT   49   47   50   51                                            
CONECT   50   49   99                                                 
CONECT   51   49   52  100                                            
CONECT   52   45   51  101                                            
CONECT   53   54   10  102  103                                       
CONECT   54   53  104                                                 
CONECT   55   66   57   56    1                                       
CONECT   56   55                                                      
CONECT   57   55   58                                                 
CONECT   58   57   59   69   60                                       
CONECT   59   58                                                      
CONECT   60   58   63   62   61                                       
CONECT   61   60                                                      
CONECT   62   60  105                                                 
CONECT   63   60   66   65   64                                       
CONECT   64   63                                                      
CONECT   65   63  106                                                 
CONECT   66   55   63   68   67                                       
CONECT   67   66                                                      
CONECT   68   66  107                                                 
CONECT   69   58   70  108  109                                       
CONECT   70   69   71                                                 
CONECT   71   70   72   73                                            
CONECT   72   71                                                      
CONECT   73   71   74  110  111                                       
CONECT   74   73   75  112  113                                       
CONECT   75   74   85   76                                            
CONECT   76   75   77  114                                            
CONECT   77   76   78   80                                            
CONECT   78   77   79                                                 
CONECT   79   78  115  116  117                                       
CONECT   80   77   81   82                                            
CONECT   81   80  118                                                 
CONECT   82   80   83   85                                            
CONECT   83   82   84                                                 
CONECT   84   83  119  120  121                                       
CONECT   85   75   82  122                                            
CONECT   86    6                                                      
CONECT   87    9                                                      
CONECT   88   24                                                      
CONECT   89   25                                                      
CONECT   90   35                                                      
CONECT   91   38                                                      
CONECT   92   41                                                      
CONECT   93   42                                                      
CONECT   94   42                                                      
CONECT   95   43                                                      
CONECT   96   44                                                      
CONECT   97   46                                                      
CONECT   98   48                                                      
CONECT   99   50                                                      
CONECT  100   51                                                      
CONECT  101   52                                                      
CONECT  102   53                                                      
CONECT  103   53                                                      
CONECT  104   54                                                      
CONECT  105   62                                                      
CONECT  106   65                                                      
CONECT  107   68                                                      
CONECT  108   69                                                      
CONECT  109   69                                                      
CONECT  110   73                                                      
CONECT  111   73                                                      
CONECT  112   74                                                      
CONECT  113   74                                                      
CONECT  114   76                                                      
CONECT  115   79                                                      
CONECT  116   79                                                      
CONECT  117   79                                                      
CONECT  118   81                                                      
CONECT  119   84                                                      
CONECT  120   84                                                      
CONECT  121   84                                                      
CONECT  122   85                                                      
MASTER        0    0    0    0    0    0    0    0  122    0  122    0
END
