# Supplementary material for: Structure-based computational screening of 470 natural quercetin derivatives for identification of SARS-CoV-2 Mpro inhibitor
Source: PeerJ. 2023 Mar 14;11:e14915. doi: 10.7717/peerj.14915 (PMC10022500; doi:10.7717/peerj.14915)
Supplement: Supplemental Information 1 [file peerj-11-14915-s001.zip › Screening 470 Quercetin Derivates as Anticovid/Ligands/PDB/3.pdb]

COMPND    mol1_entry_00001_conf_01 
AUTHOR    GENERATED BY OPEN BABEL 2.4.1
HETATM    1  O   UNL     1       4.936  -3.368   6.300  1.00  0.00           O  
HETATM    2  C   UNL     1       6.254  -3.000   5.866  1.00  0.00           C  
HETATM    3  H   UNL     1       6.801  -2.756   6.779  1.00  0.00           H  
HETATM    4  C   UNL     1       6.960  -4.234   5.271  1.00  0.00           C  
HETATM    5  H   UNL     1       7.002  -5.016   6.043  1.00  0.00           H  
HETATM    6  O   UNL     1       8.297  -3.930   4.815  1.00  0.00           O  
HETATM    7  C   UNL     1       9.245  -3.951   5.792  1.00  0.00           C  
HETATM    8  O   UNL     1       9.059  -4.212   6.969  1.00  0.00           O  
HETATM    9  C   UNL     1      10.545  -3.565   5.207  1.00  0.00           C  
HETATM   10  C   UNL     1      11.638  -3.537   5.989  1.00  0.00           C  
HETATM   11  C   UNL     1      12.976  -3.093   5.565  1.00  0.00           C  
HETATM   12  C   UNL     1      14.101  -3.586   6.243  1.00  0.00           C  
HETATM   13  C   UNL     1      15.383  -3.104   5.956  1.00  0.00           C  
HETATM   14  C   UNL     1      15.539  -2.120   4.988  1.00  0.00           C  
HETATM   15  O   UNL     1      16.760  -1.584   4.705  1.00  0.00           O  
HETATM   16  C   UNL     1      14.443  -1.631   4.290  1.00  0.00           C  
HETATM   17  C   UNL     1      13.163  -2.112   4.580  1.00  0.00           C  
HETATM   18  C   UNL     1       6.144  -4.834   4.120  1.00  0.00           C  
HETATM   19  H   UNL     1       6.604  -5.769   3.782  1.00  0.00           H  
HETATM   20  O   UNL     1       6.162  -3.979   2.971  1.00  0.00           O  
HETATM   21  C   UNL     1       4.698  -5.106   4.583  1.00  0.00           C  
HETATM   22  H   UNL     1       4.718  -5.926   5.310  1.00  0.00           H  
HETATM   23  O   UNL     1       3.873  -5.549   3.492  1.00  0.00           O  
HETATM   24  C   UNL     1       4.082  -3.861   5.269  1.00  0.00           C  
HETATM   25  H   UNL     1       3.903  -3.096   4.513  1.00  0.00           H  
HETATM   26  O   UNL     1       2.820  -4.252   5.845  1.00  0.00           O  
HETATM   27  C   UNL     1       2.155  -3.190   6.515  1.00  0.00           C  
HETATM   28  H   UNL     1       2.811  -2.854   7.330  1.00  0.00           H  
HETATM   29  C   UNL     1       0.815  -3.642   7.156  1.00  0.00           C  
HETATM   30  H   UNL     1       1.005  -4.560   7.728  1.00  0.00           H  
HETATM   31  O   UNL     1       0.410  -2.640   8.132  1.00  0.00           O  
HETATM   32  C   UNL     1       0.424  -1.343   7.676  1.00  0.00           C  
HETATM   33  C   UNL     1       1.019  -0.948   6.477  1.00  0.00           C  
HETATM   34  C   UNL     1       1.778  -1.947   5.717  1.00  0.00           C  
HETATM   35  O   UNL     1       2.071  -1.722   4.546  1.00  0.00           O  
HETATM   36  C   UNL     1       0.937   0.375   6.045  1.00  0.00           C  
HETATM   37  O   UNL     1       1.463   0.806   4.859  1.00  0.00           O  
HETATM   38  C   UNL     1       0.306   1.325   6.837  1.00  0.00           C  
HETATM   39  C   UNL     1      -0.280   0.945   8.047  1.00  0.00           C  
HETATM   40  O   UNL     1      -0.929   1.799   8.894  1.00  0.00           O  
HETATM   41  C   UNL     1      -1.577   2.922   8.278  1.00  0.00           C  
HETATM   42  H   UNL     1      -1.940   2.637   7.280  1.00  0.00           H  
HETATM   43  O   UNL     1      -0.677   4.037   8.147  1.00  0.00           O  
HETATM   44  C   UNL     1      -1.276   5.154   7.479  1.00  0.00           C  
HETATM   45  H   UNL     1      -1.603   4.829   6.483  1.00  0.00           H  
HETATM   46  C   UNL     1      -2.491   5.675   8.273  1.00  0.00           C  
HETATM   47  H   UNL     1      -2.972   6.513   7.757  1.00  0.00           H  
HETATM   48  O   UNL     1      -2.114   6.151   9.574  1.00  0.00           O  
HETATM   49  C   UNL     1      -3.493   4.513   8.444  1.00  0.00           C  
HETATM   50  H   UNL     1      -3.837   4.205   7.449  1.00  0.00           H  
HETATM   51  O   UNL     1      -4.666   4.903   9.161  1.00  0.00           O  
HETATM   52  C   UNL     1      -2.813   3.309   9.125  1.00  0.00           C  
HETATM   53  H   UNL     1      -3.504   2.463   9.194  1.00  0.00           H  
HETATM   54  O   UNL     1      -2.440   3.615  10.482  1.00  0.00           O  
HETATM   55  C   UNL     1      -0.197   6.215   7.292  1.00  0.00           C  
HETATM   56  C   UNL     1      -0.207  -0.388   8.472  1.00  0.00           C  
HETATM   57  C   UNL     1      -0.347  -3.986   6.209  1.00  0.00           C  
HETATM   58  C   UNL     1      -0.118  -4.479   4.910  1.00  0.00           C  
HETATM   59  C   UNL     1      -1.184  -4.746   4.056  1.00  0.00           C  
HETATM   60  O   UNL     1      -0.987  -5.194   2.780  1.00  0.00           O  
HETATM   61  C   UNL     1      -2.495  -4.561   4.487  1.00  0.00           C  
HETATM   62  O   UNL     1      -3.533  -4.812   3.637  1.00  0.00           O  
HETATM   63  C   UNL     1      -2.756  -4.111   5.771  1.00  0.00           C  
HETATM   64  C   UNL     1      -1.686  -3.834   6.630  1.00  0.00           C  
HETATM   65  C   UNL     1       6.271  -1.744   4.957  1.00  0.00           C  
HETATM   66  O   UNL     1       5.687  -0.577   5.544  1.00  0.00           O  
HETATM   67  C   UNL     1       6.491   0.046   6.546  1.00  0.00           C  
HETATM   68  H   UNL     1       7.529   0.091   6.192  1.00  0.00           H  
HETATM   69  O   UNL     1       6.410  -0.734   7.729  1.00  0.00           O  
HETATM   70  C   UNL     1       7.123  -0.205   8.840  1.00  0.00           C  
HETATM   71  H   UNL     1       8.185  -0.104   8.579  1.00  0.00           H  
HETATM   72  C   UNL     1       6.515   1.146   9.235  1.00  0.00           C  
HETATM   73  H   UNL     1       5.474   1.013   9.519  1.00  0.00           H  
HETATM   74  O   UNL     1       7.218   1.702  10.348  1.00  0.00           O  
HETATM   75  C   UNL     1       6.580   2.108   8.034  1.00  0.00           C  
HETATM   76  H   UNL     1       6.064   3.043   8.281  1.00  0.00           H  
HETATM   77  O   UNL     1       7.948   2.515   7.782  1.00  0.00           O  
HETATM   78  C   UNL     1       5.962   1.482   6.778  1.00  0.00           C  
HETATM   79  H   UNL     1       4.873   1.441   6.898  1.00  0.00           H  
HETATM   80  O   UNL     1       6.235   2.320   5.642  1.00  0.00           O  
HETATM   81  C   UNL     1       7.028  -1.232   9.961  1.00  0.00           C  
HETATM   82  H   UNL     1      10.562  -3.297   4.160  1.00  0.00           H  
HETATM   83  H   UNL     1      11.562  -3.840   7.034  1.00  0.00           H  
HETATM   84  H   UNL     1      13.992  -4.347   7.014  1.00  0.00           H  
HETATM   85  H   UNL     1      16.235  -3.498   6.500  1.00  0.00           H  
HETATM   86  H   UNL     1      17.404  -1.919   5.350  1.00  0.00           H  
HETATM   87  H   UNL     1      14.580  -0.860   3.537  1.00  0.00           H  
HETATM   88  H   UNL     1      12.321  -1.684   4.046  1.00  0.00           H  
HETATM   89  H   UNL     1       7.096  -3.820   2.738  1.00  0.00           H  
HETATM   90  H   UNL     1       4.434  -6.057   2.882  1.00  0.00           H  
HETATM   91  H   UNL     1       1.816   0.023   4.378  1.00  0.00           H  
HETATM   92  H   UNL     1       0.304   2.357   6.501  1.00  0.00           H  
HETATM   93  H   UNL     1      -1.464   6.868   9.468  1.00  0.00           H  
HETATM   94  H   UNL     1      -4.771   5.866   9.088  1.00  0.00           H  
HETATM   95  H   UNL     1      -2.089   4.529  10.476  1.00  0.00           H  
HETATM   96  H   UNL     1       0.608   5.825   6.658  1.00  0.00           H  
HETATM   97  H   UNL     1       0.271   6.491   8.242  1.00  0.00           H  
HETATM   98  H   UNL     1      -0.603   7.114   6.818  1.00  0.00           H  
HETATM   99  H   UNL     1      -0.659  -0.677   9.418  1.00  0.00           H  
HETATM  100  H   UNL     1       0.891  -4.651   4.551  1.00  0.00           H  
HETATM  101  H   UNL     1      -0.025  -5.216   2.624  1.00  0.00           H  
HETATM  102  H   UNL     1      -3.100  -5.103   2.810  1.00  0.00           H  
HETATM  103  H   UNL     1      -3.780  -3.975   6.103  1.00  0.00           H  
HETATM  104  H   UNL     1      -1.914  -3.481   7.635  1.00  0.00           H  
HETATM  105  H   UNL     1       7.288  -1.511   4.623  1.00  0.00           H  
HETATM  106  H   UNL     1       5.677  -1.912   4.057  1.00  0.00           H  
HETATM  107  H   UNL     1       7.877   2.329   9.992  1.00  0.00           H  
HETATM  108  H   UNL     1       8.468   1.754   7.470  1.00  0.00           H  
HETATM  109  H   UNL     1       7.093   2.758   5.798  1.00  0.00           H  
HETATM  110  H   UNL     1       7.461  -2.185   9.632  1.00  0.00           H  
HETATM  111  H   UNL     1       5.983  -1.437  10.217  1.00  0.00           H  
HETATM  112  H   UNL     1       7.559  -0.904  10.858  1.00  0.00           H  
CONECT    1   24    2                                                 
CONECT    2    1    4   65    3                                       
CONECT    3    2                                                      
CONECT    4    2    5    6   18                                       
CONECT    5    4                                                      
CONECT    6    4    7                                                 
CONECT    7    6    8    9                                            
CONECT    8    7                                                      
CONECT    9    7   10   82                                            
CONECT   10    9   11   83                                            
CONECT   11   10   17   12                                            
CONECT   12   11   13   84                                            
CONECT   13   12   14   85                                            
CONECT   14   13   15   16                                            
CONECT   15   14   86                                                 
CONECT   16   14   17   87                                            
CONECT   17   11   16   88                                            
CONECT   18    4   19   20   21                                       
CONECT   19   18                                                      
CONECT   20   18   89                                                 
CONECT   21   18   22   23   24                                       
CONECT   22   21                                                      
CONECT   23   21   90                                                 
CONECT   24    1   21   26   25                                       
CONECT   25   24                                                      
CONECT   26   27   24                                                 
CONECT   27   26   28   34   29                                       
CONECT   28   27                                                      
CONECT   29   27   31   57   30                                       
CONECT   30   29                                                      
CONECT   31   29   32                                                 
CONECT   32   31   56   33                                            
CONECT   33   32   34   36                                            
CONECT   34   27   33   35                                            
CONECT   35   34                                                      
CONECT   36   33   37   38                                            
CONECT   37   36   91                                                 
CONECT   38   36   39   92                                            
CONECT   39   38   40   56                                            
CONECT   40   39   41                                                 
CONECT   41   52   43   42   40                                       
CONECT   42   41                                                      
CONECT   43   41   44                                                 
CONECT   44   43   45   46   55                                       
CONECT   45   44                                                      
CONECT   46   44   47   48   49                                       
CONECT   47   46                                                      
CONECT   48   46   93                                                 
CONECT   49   46   50   51   52                                       
CONECT   50   49                                                      
CONECT   51   49   94                                                 
CONECT   52   41   49   53   54                                       
CONECT   53   52                                                      
CONECT   54   52   95                                                 
CONECT   55   44   96   97   98                                       
CONECT   56   32   39   99                                            
CONECT   57   64   58   29                                            
CONECT   58   57   59  100                                            
CONECT   59   58   60   61                                            
CONECT   60   59  101                                                 
CONECT   61   59   62   63                                            
CONECT   62   61  102                                                 
CONECT   63   61   64  103                                            
CONECT   64   57   63  104                                            
CONECT   65   66    2  105  106                                       
CONECT   66   65   67                                                 
CONECT   67   78   69   68   66                                       
CONECT   68   67                                                      
CONECT   69   67   70                                                 
CONECT   70   69   71   81   72                                       
CONECT   71   70                                                      
CONECT   72   70   75   74   73                                       
CONECT   73   72                                                      
CONECT   74   72  107                                                 
CONECT   75   72   78   77   76                                       
CONECT   76   75                                                      
CONECT   77   75  108                                                 
CONECT   78   67   75   80   79                                       
CONECT   79   78                                                      
CONECT   80   78  109                                                 
CONECT   81   70  110  111  112                                       
CONECT   82    9                                                      
CONECT   83   10                                                      
CONECT   84   12                                                      
CONECT   85   13                                                      
CONECT   86   15                                                      
CONECT   87   16                                                      
CONECT   88   17                                                      
CONECT   89   20                                                      
CONECT   90   23                                                      
CONECT   91   37                                                      
CONECT   92   38                                                      
CONECT   93   48                                                      
CONECT   94   51                                                      
CONECT   95   54                                                      
CONECT   96   55                                                      
CONECT   97   55                                                      
CONECT   98   55                                                      
CONECT   99   56                                                      
CONECT  100   58                                                      
CONECT  101   60                                                      
CONECT  102   62                                                      
CONECT  103   63                                                      
CONECT  104   64                                                      
CONECT  105   65                                                      
CONECT  106   65                                                      
CONECT  107   74                                                      
CONECT  108   77                                                      
CONECT  109   80                                                      
CONECT  110   81                                                      
CONECT  111   81                                                      
CONECT  112   81                                                      
MASTER        0    0    0    0    0    0    0    0  112    0  112    0
END
