# Supplementary material for: Structure-based computational screening of 470 natural quercetin derivatives for identification of SARS-CoV-2 Mpro inhibitor
Source: PeerJ. 2023 Mar 14;11:e14915. doi: 10.7717/peerj.14915 (PMC10022500; doi:10.7717/peerj.14915)
Supplement: Supplemental Information 1 [file peerj-11-14915-s001.zip › Screening 470 Quercetin Derivates as Anticovid/Ligands/PDB/Cobicistat.pdb]

COMPND    25151504 
AUTHOR    GENERATED BY OPEN BABEL 2.4.1
HETATM    1  S   UNL     1       1.544  -2.549   0.556  1.00  0.00           S  
HETATM    2  S   UNL     1      -2.495  12.639 -11.390  1.00  0.00           S  
HETATM    3  O   UNL     1      -1.447   2.654   3.670  1.00  0.00           O  
HETATM    4  O   UNL     1       4.952   6.677  -0.208  1.00  0.00           O  
HETATM    5  O   UNL     1      -0.618  10.665  -9.029  1.00  0.00           O  
HETATM    6  O   UNL     1       5.786   1.874   0.616  1.00  0.00           O  
HETATM    7  O   UNL     1       0.949   9.096  -9.470  1.00  0.00           O  
HETATM    8  N   UNL     1       3.455   6.948  -1.880  1.00  0.00           N  
HETATM    9  N   UNL     1       0.293   4.620   2.231  1.00  0.00           N  
HETATM   10  N   UNL     1       0.004   9.198  -7.366  1.00  0.00           N  
HETATM   11  N   UNL     1       4.466   3.605   0.139  1.00  0.00           N  
HETATM   12  N   UNL     1       4.042   1.358  -0.742  1.00  0.00           N  
HETATM   13  N   UNL     1       2.221  -1.199  -1.514  1.00  0.00           N  
HETATM   14  N   UNL     1      -2.786  10.745 -13.115  1.00  0.00           N  
HETATM   15  C   UNL     1       3.008   6.768  -3.431  1.00  0.00           C  
HETATM   16  C   UNL     1       1.731   7.724  -3.842  1.00  0.00           C  
HETATM   17  C   UNL     1       1.373   8.496  -5.261  1.00  0.00           C  
HETATM   18  C   UNL     1       0.548   7.985  -6.585  1.00  0.00           C  
HETATM   19  C   UNL     1       3.486   4.673  -0.386  1.00  0.00           C  
HETATM   20  C   UNL     1       2.861   5.270  -3.735  1.00  0.00           C  
HETATM   21  C   UNL     1       2.063   4.761   0.328  1.00  0.00           C  
HETATM   22  C   UNL     1       1.742   4.488   1.851  1.00  0.00           C  
HETATM   23  C   UNL     1       1.403   6.932  -7.360  1.00  0.00           C  
HETATM   24  C   UNL     1       4.040   6.151  -0.848  1.00  0.00           C  
HETATM   25  C   UNL     1      -0.002   4.623   3.687  1.00  0.00           C  
HETATM   26  C   UNL     1      -0.740   3.802   1.562  1.00  0.00           C  
HETATM   27  C   UNL     1       3.190   4.652  -5.071  1.00  0.00           C  
HETATM   28  C   UNL     1      -0.305   3.241   4.297  1.00  0.00           C  
HETATM   29  C   UNL     1      -1.249   2.512   2.262  1.00  0.00           C  
HETATM   30  C   UNL     1       1.070   6.234  -8.674  1.00  0.00           C  
HETATM   31  C   UNL     1       3.922   5.301  -6.069  1.00  0.00           C  
HETATM   32  C   UNL     1       2.905   3.284  -5.248  1.00  0.00           C  
HETATM   33  C   UNL     1       4.783   2.261   0.005  1.00  0.00           C  
HETATM   34  C   UNL     1       0.166   9.587  -8.682  1.00  0.00           C  
HETATM   35  C   UNL     1       1.760   6.602  -9.845  1.00  0.00           C  
HETATM   36  C   UNL     1       0.199   5.144  -8.781  1.00  0.00           C  
HETATM   37  C   UNL     1       4.292   4.628  -7.240  1.00  0.00           C  
HETATM   38  C   UNL     1       3.304   2.603  -6.400  1.00  0.00           C  
HETATM   39  C   UNL     1       3.981   3.282  -7.407  1.00  0.00           C  
HETATM   40  C   UNL     1       1.515   6.011 -11.093  1.00  0.00           C  
HETATM   41  C   UNL     1      -0.019   4.516 -10.021  1.00  0.00           C  
HETATM   42  C   UNL     1       4.445  -0.094  -0.874  1.00  0.00           C  
HETATM   43  C   UNL     1       0.616   4.968 -11.180  1.00  0.00           C  
HETATM   44  C   UNL     1       2.967   1.688  -1.631  1.00  0.00           C  
HETATM   45  C   UNL     1       3.267  -1.040  -0.585  1.00  0.00           C  
HETATM   46  C   UNL     1      -0.276  11.274 -10.311  1.00  0.00           C  
HETATM   47  C   UNL     1       3.081  -1.784   0.564  1.00  0.00           C  
HETATM   48  C   UNL     1       1.204  -1.868  -0.985  1.00  0.00           C  
HETATM   49  C   UNL     1      -0.192  -1.890  -1.607  1.00  0.00           C  
HETATM   50  C   UNL     1      -1.440  11.283 -11.261  1.00  0.00           C  
HETATM   51  C   UNL     1      -1.217  -2.865  -1.010  1.00  0.00           C  
HETATM   52  C   UNL     1      -0.776  -0.473  -1.516  1.00  0.00           C  
HETATM   53  C   UNL     1      -1.759  10.378 -12.260  1.00  0.00           C  
HETATM   54  C   UNL     1      -3.241  11.926 -12.762  1.00  0.00           C  
HETATM   55  H   UNL     1       3.875   7.178  -3.961  1.00  0.00           H  
HETATM   56  H   UNL     1       0.809   7.287  -3.441  1.00  0.00           H  
HETATM   57  H   UNL     1       1.914   8.601  -3.196  1.00  0.00           H  
HETATM   58  H   UNL     1       0.723   9.317  -4.904  1.00  0.00           H  
HETATM   59  H   UNL     1       2.277   9.008  -5.611  1.00  0.00           H  
HETATM   60  H   UNL     1      -0.374   7.503  -6.238  1.00  0.00           H  
HETATM   61  H   UNL     1       3.282   4.313  -1.368  1.00  0.00           H  
HETATM   62  H   UNL     1       3.623   4.780  -3.128  1.00  0.00           H  
HETATM   63  H   UNL     1       1.879   4.928  -3.384  1.00  0.00           H  
HETATM   64  H   UNL     1       1.689   5.773   0.124  1.00  0.00           H  
HETATM   65  H   UNL     1       1.431   4.077  -0.242  1.00  0.00           H  
HETATM   66  H   UNL     1       2.131   3.521   2.180  1.00  0.00           H  
HETATM   67  H   UNL     1       2.268   5.266   2.424  1.00  0.00           H  
HETATM   68  H   UNL     1       3.972   7.825  -1.818  1.00  0.00           H  
HETATM   69  H   UNL     1       2.403   7.367  -7.474  1.00  0.00           H  
HETATM   70  H   UNL     1       1.499   6.111  -6.651  1.00  0.00           H  
HETATM   71  H   UNL     1      -0.915   5.224   3.821  1.00  0.00           H  
HETATM   72  H   UNL     1       0.778   5.130   4.261  1.00  0.00           H  
HETATM   73  H   UNL     1      -1.624   4.456   1.506  1.00  0.00           H  
HETATM   74  H   UNL     1      -0.495   3.576   0.522  1.00  0.00           H  
HETATM   75  H   UNL     1      -0.669   9.781  -6.883  1.00  0.00           H  
HETATM   76  H   UNL     1      -0.559   3.352   5.358  1.00  0.00           H  
HETATM   77  H   UNL     1       0.550   2.560   4.232  1.00  0.00           H  
HETATM   78  H   UNL     1      -0.592   1.658   2.074  1.00  0.00           H  
HETATM   79  H   UNL     1      -2.236   2.256   1.853  1.00  0.00           H  
HETATM   80  H   UNL     1       5.224   4.019   0.677  1.00  0.00           H  
HETATM   81  H   UNL     1       4.218   6.339  -5.965  1.00  0.00           H  
HETATM   82  H   UNL     1       2.405   2.718  -4.464  1.00  0.00           H  
HETATM   83  H   UNL     1       2.497   7.407  -9.818  1.00  0.00           H  
HETATM   84  H   UNL     1      -0.288   4.755  -7.894  1.00  0.00           H  
HETATM   85  H   UNL     1       4.840   5.148  -8.021  1.00  0.00           H  
HETATM   86  H   UNL     1       3.103   1.540  -6.504  1.00  0.00           H  
HETATM   87  H   UNL     1       4.288   2.761  -8.310  1.00  0.00           H  
HETATM   88  H   UNL     1       5.303  -0.355  -0.243  1.00  0.00           H  
HETATM   89  H   UNL     1       4.764  -0.264  -1.915  1.00  0.00           H  
HETATM   90  H   UNL     1       2.021   6.379 -11.985  1.00  0.00           H  
HETATM   91  H   UNL     1      -0.668   3.650 -10.077  1.00  0.00           H  
HETATM   92  H   UNL     1       0.419   4.493 -12.135  1.00  0.00           H  
HETATM   93  H   UNL     1       3.233   1.361  -2.639  1.00  0.00           H  
HETATM   94  H   UNL     1       2.061   1.202  -1.277  1.00  0.00           H  
HETATM   95  H   UNL     1       2.741   2.727  -1.676  1.00  0.00           H  
HETATM   96  H   UNL     1       0.047  12.305 -10.114  1.00  0.00           H  
HETATM   97  H   UNL     1       0.572  10.792 -10.813  1.00  0.00           H  
HETATM   98  H   UNL     1       3.733  -1.868   1.420  1.00  0.00           H  
HETATM   99  H   UNL     1      -0.076  -2.149  -2.668  1.00  0.00           H  
HETATM  100  H   UNL     1      -1.474  -2.611   0.025  1.00  0.00           H  
HETATM  101  H   UNL     1      -2.155  -2.822  -1.581  1.00  0.00           H  
HETATM  102  H   UNL     1      -0.872  -3.903  -1.034  1.00  0.00           H  
HETATM  103  H   UNL     1      -0.075   0.272  -1.903  1.00  0.00           H  
HETATM  104  H   UNL     1      -1.705  -0.390  -2.089  1.00  0.00           H  
HETATM  105  H   UNL     1      -0.996  -0.210  -0.474  1.00  0.00           H  
HETATM  106  H   UNL     1      -1.241   9.444 -12.447  1.00  0.00           H  
HETATM  107  H   UNL     1      -4.035  12.424 -13.307  1.00  0.00           H  
CONECT    1   47   48                                                 
CONECT    2   50   54                                                 
CONECT    3   28   29                                                 
CONECT    4   24                                                      
CONECT    5   34   46                                                 
CONECT    6   33                                                      
CONECT    7   34                                                      
CONECT    8   24   68   15                                            
CONECT    9   22   25   26                                            
CONECT   10   18   34   75                                            
CONECT   11   19   33   80                                            
CONECT   12   33   42   44                                            
CONECT   13   45   48                                                 
CONECT   14   53   54                                                 
CONECT   15   20   55   16    8                                       
CONECT   16   17   56   57   15                                       
CONECT   17   16   18   58   59                                       
CONECT   18   10   17   23   60                                       
CONECT   19   11   21   24   61                                       
CONECT   20   15   27   62   63                                       
CONECT   21   19   22   64   65                                       
CONECT   22    9   21   66   67                                       
CONECT   23   18   30   69   70                                       
CONECT   24    4    8   19                                            
CONECT   25    9   28   71   72                                       
CONECT   26    9   29   73   74                                       
CONECT   27   20   31   32                                            
CONECT   28    3   25   76   77                                       
CONECT   29    3   26   78   79                                       
CONECT   30   23   35   36                                            
CONECT   31   27   37   81                                            
CONECT   32   27   38   82                                            
CONECT   33    6   11   12                                            
CONECT   34    5    7   10                                            
CONECT   35   30   40   83                                            
CONECT   36   30   41   84                                            
CONECT   37   31   39   85                                            
CONECT   38   32   39   86                                            
CONECT   39   37   38   87                                            
CONECT   40   35   43   90                                            
CONECT   41   36   43   91                                            
CONECT   42   12   45   88   89                                       
CONECT   43   40   41   92                                            
CONECT   44   12   93   94   95                                       
CONECT   45   13   42   47                                            
CONECT   46    5   50   96   97                                       
CONECT   47    1   45   98                                            
CONECT   48    1   13   49                                            
CONECT   49   48   51   52   99                                       
CONECT   50    2   46   53                                            
CONECT   51   49  100  101  102                                       
CONECT   52   49  103  104  105                                       
CONECT   53   14   50  106                                            
CONECT   54    2   14  107                                            
CONECT   55   15                                                      
CONECT   56   16                                                      
CONECT   57   16                                                      
CONECT   58   17                                                      
CONECT   59   17                                                      
CONECT   60   18                                                      
CONECT   61   19                                                      
CONECT   62   20                                                      
CONECT   63   20                                                      
CONECT   64   21                                                      
CONECT   65   21                                                      
CONECT   66   22                                                      
CONECT   67   22                                                      
CONECT   68    8                                                      
CONECT   69   23                                                      
CONECT   70   23                                                      
CONECT   71   25                                                      
CONECT   72   25                                                      
CONECT   73   26                                                      
CONECT   74   26                                                      
CONECT   75   10                                                      
CONECT   76   28                                                      
CONECT   77   28                                                      
CONECT   78   29                                                      
CONECT   79   29                                                      
CONECT   80   11                                                      
CONECT   81   31                                                      
CONECT   82   32                                                      
CONECT   83   35                                                      
CONECT   84   36                                                      
CONECT   85   37                                                      
CONECT   86   38                                                      
CONECT   87   39                                                      
CONECT   88   42                                                      
CONECT   89   42                                                      
CONECT   90   40                                                      
CONECT   91   41                                                      
CONECT   92   43                                                      
CONECT   93   44                                                      
CONECT   94   44                                                      
CONECT   95   44                                                      
CONECT   96   46                                                      
CONECT   97   46                                                      
CONECT   98   47                                                      
CONECT   99   49                                                      
CONECT  100   51                                                      
CONECT  101   51                                                      
CONECT  102   51                                                      
CONECT  103   52                                                      
CONECT  104   52                                                      
CONECT  105   52                                                      
CONECT  106   53                                                      
CONECT  107   54                                                      
MASTER        0    0    0    0    0    0    0    0  107    0  107    0
END
