# Supplementary material for: Structure-based computational screening of 470 natural quercetin derivatives for identification of SARS-CoV-2 Mpro inhibitor
Source: PeerJ. 2023 Mar 14;11:e14915. doi: 10.7717/peerj.14915 (PMC10022500; doi:10.7717/peerj.14915)
Supplement: Supplemental Information 1 [file peerj-11-14915-s001.zip › Screening 470 Quercetin Derivates as Anticovid/Ligands/PDB/37.pdb]

COMPND    ./result-ligand_3fb3491381_1.pdb 
AUTHOR    GENERATED BY OPEN BABEL 2.4.1
HETATM    1  O   UNL     1       0.734  -5.524  -0.752  1.00  0.00           O  
HETATM    2  C   UNL     1       0.537  -4.266  -1.422  1.00  0.00           C  
HETATM    3  H   UNL     1      -0.299  -3.755  -0.954  1.00  0.00           H  
HETATM    4  O   UNL     1       0.089  -4.519  -2.760  1.00  0.00           O  
HETATM    5  C   UNL     1      -0.313  -3.274  -3.362  1.00  0.00           C  
HETATM    6  H   UNL     1      -0.980  -2.732  -2.677  1.00  0.00           H  
HETATM    7  C   UNL     1       0.954  -2.462  -3.645  1.00  0.00           C  
HETATM    8  H   UNL     1       1.597  -3.032  -4.327  1.00  0.00           H  
HETATM    9  O   UNL     1       0.651  -1.206  -4.269  1.00  0.00           O  
HETATM   10  C   UNL     1       1.743  -2.194  -2.347  1.00  0.00           C  
HETATM   11  H   UNL     1       2.765  -1.891  -2.606  1.00  0.00           H  
HETATM   12  O   UNL     1       1.161  -1.044  -1.703  1.00  0.00           O  
HETATM   13  C   UNL     1       1.825  -3.401  -1.385  1.00  0.00           C  
HETATM   14  H   UNL     1       2.655  -4.046  -1.698  1.00  0.00           H  
HETATM   15  O   UNL     1       2.034  -3.042  -0.009  1.00  0.00           O  
HETATM   16  C   UNL     1       3.145  -2.243   0.331  1.00  0.00           C  
HETATM   17  H   UNL     1       3.012  -1.266  -0.137  1.00  0.00           H  
HETATM   18  O   UNL     1       4.377  -2.825  -0.072  1.00  0.00           O  
HETATM   19  C   UNL     1       5.499  -1.969   0.208  1.00  0.00           C  
HETATM   20  H   UNL     1       5.390  -1.070  -0.408  1.00  0.00           H  
HETATM   21  C   UNL     1       5.588  -1.532   1.697  1.00  0.00           C  
HETATM   22  H   UNL     1       5.928  -2.389   2.293  1.00  0.00           H  
HETATM   23  O   UNL     1       6.536  -0.476   1.873  1.00  0.00           O  
HETATM   24  C   UNL     1       4.228  -1.088   2.257  1.00  0.00           C  
HETATM   25  H   UNL     1       4.290  -0.985   3.346  1.00  0.00           H  
HETATM   26  O   UNL     1       3.881   0.236   1.799  1.00  0.00           O  
HETATM   27  C   UNL     1       3.172  -2.124   1.873  1.00  0.00           C  
HETATM   28  H   UNL     1       3.470  -3.093   2.298  1.00  0.00           H  
HETATM   29  O   UNL     1       1.890  -1.831   2.429  1.00  0.00           O  
HETATM   30  C   UNL     1       6.770  -2.729  -0.221  1.00  0.00           C  
HETATM   31  O   UNL     1       7.967  -1.972  -0.018  1.00  0.00           O  
HETATM   32  C   UNL     1       8.094  -0.894  -0.828  1.00  0.00           C  
HETATM   33  O   UNL     1       7.367  -0.602  -1.766  1.00  0.00           O  
HETATM   34  C   UNL     1       9.225  -0.085  -0.348  1.00  0.00           C  
HETATM   35  C   UNL     1       9.607   0.985  -1.061  1.00  0.00           C  
HETATM   36  C   UNL     1      10.755   1.830  -0.708  1.00  0.00           C  
HETATM   37  C   UNL     1      11.502   2.400  -1.750  1.00  0.00           C  
HETATM   38  C   UNL     1      12.633   3.167  -1.470  1.00  0.00           C  
HETATM   39  O   UNL     1      13.473   3.733  -2.392  1.00  0.00           O  
HETATM   40  C   UNL     1      13.150   3.525  -3.765  1.00  0.00           C  
HETATM   41  C   UNL     1      12.984   3.389  -0.134  1.00  0.00           C  
HETATM   42  O   UNL     1      14.101   4.116   0.173  1.00  0.00           O  
HETATM   43  C   UNL     1      12.232   2.876   0.912  1.00  0.00           C  
HETATM   44  C   UNL     1      11.109   2.099   0.624  1.00  0.00           C  
HETATM   45  C   UNL     1      -1.134  -3.567  -4.622  1.00  0.00           C  
HETATM   46  O   UNL     1      -2.352  -4.221  -4.260  1.00  0.00           O  
HETATM   47  C   UNL     1       0.853  -5.453   0.696  1.00  0.00           C  
HETATM   48  H   UNL     1       1.769  -4.925   0.957  1.00  0.00           H  
HETATM   49  C   UNL     1      -0.386  -4.753   1.329  1.00  0.00           C  
HETATM   50  H   UNL     1      -1.274  -5.122   0.801  1.00  0.00           H  
HETATM   51  O   UNL     1      -0.413  -3.331   1.133  1.00  0.00           O  
HETATM   52  C   UNL     1      -0.560  -5.007   2.825  1.00  0.00           C  
HETATM   53  H   UNL     1      -1.542  -4.633   3.140  1.00  0.00           H  
HETATM   54  O   UNL     1       0.394  -4.294   3.623  1.00  0.00           O  
HETATM   55  C   UNL     1      -0.436  -6.497   3.107  1.00  0.00           C  
HETATM   56  H   UNL     1      -0.419  -6.656   4.192  1.00  0.00           H  
HETATM   57  O   UNL     1       0.854  -6.949   2.648  1.00  0.00           O  
HETATM   58  C   UNL     1       1.058  -6.898   1.234  1.00  0.00           C  
HETATM   59  H   UNL     1       0.372  -7.562   0.700  1.00  0.00           H  
HETATM   60  O   UNL     1       2.408  -7.337   0.897  1.00  0.00           O  
HETATM   61  C   UNL     1       2.816  -8.600   1.333  1.00  0.00           C  
HETATM   62  C   UNL     1       4.035  -9.115   1.062  1.00  0.00           C  
HETATM   63  O   UNL     1       4.488 -10.373   1.467  1.00  0.00           O  
HETATM   64  C   UNL     1       3.735 -11.086   2.368  1.00  0.00           C  
HETATM   65  C   UNL     1       2.472 -10.667   2.753  1.00  0.00           C  
HETATM   66  C   UNL     1       1.897  -9.547   2.026  1.00  0.00           C  
HETATM   67  O   UNL     1       0.679  -9.498   1.932  1.00  0.00           O  
HETATM   68  C   UNL     1       1.732 -11.387   3.697  1.00  0.00           C  
HETATM   69  O   UNL     1       0.494 -11.015   4.139  1.00  0.00           O  
HETATM   70  C   UNL     1       2.239 -12.564   4.228  1.00  0.00           C  
HETATM   71  C   UNL     1       3.473 -13.024   3.782  1.00  0.00           C  
HETATM   72  O   UNL     1       3.958 -14.224   4.211  1.00  0.00           O  
HETATM   73  C   UNL     1       4.235 -12.288   2.871  1.00  0.00           C  
HETATM   74  C   UNL     1       4.985  -8.462   0.141  1.00  0.00           C  
HETATM   75  C   UNL     1       4.843  -8.703  -1.236  1.00  0.00           C  
HETATM   76  C   UNL     1       5.762  -8.168  -2.131  1.00  0.00           C  
HETATM   77  O   UNL     1       5.674  -8.388  -3.477  1.00  0.00           O  
HETATM   78  C   UNL     1       6.822  -7.395  -1.668  1.00  0.00           C  
HETATM   79  O   UNL     1       7.730  -6.889  -2.556  1.00  0.00           O  
HETATM   80  C   UNL     1       6.981  -7.145  -0.314  1.00  0.00           C  
HETATM   81  C   UNL     1       6.061  -7.683   0.597  1.00  0.00           C  
HETATM   82  C   UNL     1      -1.626  -7.279   2.520  1.00  0.00           C  
HETATM   83  O   UNL     1      -1.537  -8.657   2.851  1.00  0.00           O  
HETATM   84  H   UNL     1      -0.124  -0.828  -3.806  1.00  0.00           H  
HETATM   85  H   UNL     1       1.315  -0.304  -2.325  1.00  0.00           H  
HETATM   86  H   UNL     1       6.050   0.370   1.811  1.00  0.00           H  
HETATM   87  H   UNL     1       3.802   0.265   0.827  1.00  0.00           H  
HETATM   88  H   UNL     1       1.772  -0.862   2.428  1.00  0.00           H  
HETATM   89  H   UNL     1       6.701  -3.062  -1.264  1.00  0.00           H  
HETATM   90  H   UNL     1       6.863  -3.647   0.373  1.00  0.00           H  
HETATM   91  H   UNL     1       9.704  -0.397   0.572  1.00  0.00           H  
HETATM   92  H   UNL     1       9.095   1.231  -1.990  1.00  0.00           H  
HETATM   93  H   UNL     1      11.197   2.206  -2.774  1.00  0.00           H  
HETATM   94  H   UNL     1      13.946   3.973  -4.367  1.00  0.00           H  
HETATM   95  H   UNL     1      12.211   4.024  -4.023  1.00  0.00           H  
HETATM   96  H   UNL     1      13.113   2.458  -4.010  1.00  0.00           H  
HETATM   97  H   UNL     1      14.493   4.348  -0.691  1.00  0.00           H  
HETATM   98  H   UNL     1      12.519   3.069   1.942  1.00  0.00           H  
HETATM   99  H   UNL     1      10.527   1.705   1.450  1.00  0.00           H  
HETATM  100  H   UNL     1      -0.599  -4.224  -5.314  1.00  0.00           H  
HETATM  101  H   UNL     1      -1.406  -2.643  -5.142  1.00  0.00           H  
HETATM  102  H   UNL     1      -2.096  -5.008  -3.743  1.00  0.00           H  
HETATM  103  H   UNL     1       0.487  -2.970   1.280  1.00  0.00           H  
HETATM  104  H   UNL     1       1.178  -4.075   3.093  1.00  0.00           H  
HETATM  105  H   UNL     1       0.153 -10.289   3.577  1.00  0.00           H  
HETATM  106  H   UNL     1       1.646 -13.114   4.951  1.00  0.00           H  
HETATM  107  H   UNL     1       3.275 -14.658   4.753  1.00  0.00           H  
HETATM  108  H   UNL     1       5.195 -12.673   2.540  1.00  0.00           H  
HETATM  109  H   UNL     1       4.025  -9.325  -1.591  1.00  0.00           H  
HETATM  110  H   UNL     1       4.892  -8.947  -3.643  1.00  0.00           H  
HETATM  111  H   UNL     1       7.439  -7.230  -3.427  1.00  0.00           H  
HETATM  112  H   UNL     1       7.822  -6.551   0.030  1.00  0.00           H  
HETATM  113  H   UNL     1       6.205  -7.506   1.660  1.00  0.00           H  
HETATM  114  H   UNL     1      -1.687  -7.214   1.430  1.00  0.00           H  
HETATM  115  H   UNL     1      -2.569  -6.899   2.925  1.00  0.00           H  
HETATM  116  H   UNL     1      -0.756  -8.987   2.355  1.00  0.00           H  
CONECT    1    2   47                                                 
CONECT    2   13    4    3    1                                       
CONECT    3    2                                                      
CONECT    4    2    5                                                 
CONECT    5    4    6   45    7                                       
CONECT    6    5                                                      
CONECT    7    5   10    9    8                                       
CONECT    8    7                                                      
CONECT    9    7   84                                                 
CONECT   10    7   13   12   11                                       
CONECT   11   10                                                      
CONECT   12   10   85                                                 
CONECT   13    2   10   15   14                                       
CONECT   14   13                                                      
CONECT   15   13   16                                                 
CONECT   16   27   18   17   15                                       
CONECT   17   16                                                      
CONECT   18   16   19                                                 
CONECT   19   18   20   30   21                                       
CONECT   20   19                                                      
CONECT   21   19   24   23   22                                       
CONECT   22   21                                                      
CONECT   23   21   86                                                 
CONECT   24   21   27   26   25                                       
CONECT   25   24                                                      
CONECT   26   24   87                                                 
CONECT   27   16   24   29   28                                       
CONECT   28   27                                                      
CONECT   29   27   88                                                 
CONECT   30   19   31   89   90                                       
CONECT   31   30   32                                                 
CONECT   32   31   33   34                                            
CONECT   33   32                                                      
CONECT   34   32   35   91                                            
CONECT   35   34   36   92                                            
CONECT   36   35   44   37                                            
CONECT   37   36   38   93                                            
CONECT   38   37   39   41                                            
CONECT   39   38   40                                                 
CONECT   40   39   94   95   96                                       
CONECT   41   38   42   43                                            
CONECT   42   41   97                                                 
CONECT   43   41   44   98                                            
CONECT   44   36   43   99                                            
CONECT   45    5   46  100  101                                       
CONECT   46   45  102                                                 
CONECT   47   49   58   48    1                                       
CONECT   48   47                                                      
CONECT   49   47   52   51   50                                       
CONECT   50   49                                                      
CONECT   51   49  103                                                 
CONECT   52   49   55   54   53                                       
CONECT   53   52                                                      
CONECT   54   52  104                                                 
CONECT   55   52   56   57   82                                       
CONECT   56   55                                                      
CONECT   57   55   58                                                 
CONECT   58   57   59   47   60                                       
CONECT   59   58                                                      
CONECT   60   58   61                                                 
CONECT   61   60   66   62                                            
CONECT   62   61   63   74                                            
CONECT   63   62   64                                                 
CONECT   64   63   73   65                                            
CONECT   65   64   66   68                                            
CONECT   66   61   65   67                                            
CONECT   67   66                                                      
CONECT   68   65   69   70                                            
CONECT   69   68  105                                                 
CONECT   70   68   71  106                                            
CONECT   71   70   72   73                                            
CONECT   72   71  107                                                 
CONECT   73   64   71  108                                            
CONECT   74   62   81   75                                            
CONECT   75   74   76  109                                            
CONECT   76   75   77   78                                            
CONECT   77   76  110                                                 
CONECT   78   76   79   80                                            
CONECT   79   78  111                                                 
CONECT   80   78   81  112                                            
CONECT   81   74   80  113                                            
CONECT   82   55   83  114  115                                       
CONECT   83   82  116                                                 
CONECT   84    9                                                      
CONECT   85   12                                                      
CONECT   86   23                                                      
CONECT   87   26                                                      
CONECT   88   29                                                      
CONECT   89   30                                                      
CONECT   90   30                                                      
CONECT   91   34                                                      
CONECT   92   35                                                      
CONECT   93   37                                                      
CONECT   94   40                                                      
CONECT   95   40                                                      
CONECT   96   40                                                      
CONECT   97   42                                                      
CONECT   98   43                                                      
CONECT   99   44                                                      
CONECT  100   45                                                      
CONECT  101   45                                                      
CONECT  102   46                                                      
CONECT  103   51                                                      
CONECT  104   54                                                      
CONECT  105   69                                                      
CONECT  106   70                                                      
CONECT  107   72                                                      
CONECT  108   73                                                      
CONECT  109   75                                                      
CONECT  110   77                                                      
CONECT  111   79                                                      
CONECT  112   80                                                      
CONECT  113   81                                                      
CONECT  114   82                                                      
CONECT  115   82                                                      
CONECT  116   83                                                      
MASTER        0    0    0    0    0    0    0    0  116    0  116    0
END
