# Supplementary material for: Structure-based computational screening of 470 natural quercetin derivatives for identification of SARS-CoV-2 Mpro inhibitor
Source: PeerJ. 2023 Mar 14;11:e14915. doi: 10.7717/peerj.14915 (PMC10022500; doi:10.7717/peerj.14915)
Supplement: Supplemental Information 1 [file peerj-11-14915-s001.zip › Screening 470 Quercetin Derivates as Anticovid/Ligands/PDB/28.pdb]

COMPND    mol1_entry_00001_conf_01 
AUTHOR    GENERATED BY OPEN BABEL 2.4.1
HETATM    1  O   UNL     1       4.977  -4.080   6.723  1.00  0.00           O  
HETATM    2  C   UNL     1       6.385  -3.911   6.523  1.00  0.00           C  
HETATM    3  H   UNL     1       6.846  -4.086   7.498  1.00  0.00           H  
HETATM    4  C   UNL     1       6.912  -5.042   5.627  1.00  0.00           C  
HETATM    5  H   UNL     1       6.748  -5.998   6.141  1.00  0.00           H  
HETATM    6  O   UNL     1       8.316  -4.912   5.385  1.00  0.00           O  
HETATM    7  C   UNL     1       6.158  -5.105   4.297  1.00  0.00           C  
HETATM    8  H   UNL     1       6.460  -5.999   3.739  1.00  0.00           H  
HETATM    9  O   UNL     1       6.542  -4.008   3.458  1.00  0.00           O  
HETATM   10  C   UNL     1       4.637  -5.127   4.530  1.00  0.00           C  
HETATM   11  H   UNL     1       4.373  -6.100   4.961  1.00  0.00           H  
HETATM   12  O   UNL     1       3.913  -5.026   3.291  1.00  0.00           O  
HETATM   13  C   UNL     1       4.200  -4.024   5.525  1.00  0.00           C  
HETATM   14  H   UNL     1       4.298  -3.052   5.040  1.00  0.00           H  
HETATM   15  O   UNL     1       2.815  -4.243   5.853  1.00  0.00           O  
HETATM   16  C   UNL     1       2.299  -3.298   6.780  1.00  0.00           C  
HETATM   17  H   UNL     1       2.889  -3.390   7.703  1.00  0.00           H  
HETATM   18  C   UNL     1       0.820  -3.587   7.146  1.00  0.00           C  
HETATM   19  H   UNL     1       0.736  -4.649   7.409  1.00  0.00           H  
HETATM   20  O   UNL     1       0.495  -2.852   8.361  1.00  0.00           O  
HETATM   21  C   UNL     1       0.843  -1.521   8.346  1.00  0.00           C  
HETATM   22  C   UNL     1       1.670  -0.940   7.386  1.00  0.00           C  
HETATM   23  C   UNL     1       2.311  -1.826   6.411  1.00  0.00           C  
HETATM   24  O   UNL     1       2.818  -1.337   5.400  1.00  0.00           O  
HETATM   25  C   UNL     1       1.931   0.429   7.407  1.00  0.00           C  
HETATM   26  O   UNL     1       2.708   1.051   6.472  1.00  0.00           O  
HETATM   27  C   UNL     1       1.405   1.220   8.416  1.00  0.00           C  
HETATM   28  C   UNL     1       0.585   0.648   9.394  1.00  0.00           C  
HETATM   29  O   UNL     1       0.017   1.334  10.432  1.00  0.00           O  
HETATM   30  C   UNL     1      -0.276   2.716  10.187  1.00  0.00           C  
HETATM   31  H   UNL     1      -0.551   2.855   9.131  1.00  0.00           H  
HETATM   32  O   UNL     1       0.854   3.554  10.489  1.00  0.00           O  
HETATM   33  C   UNL     1       0.611   4.935  10.193  1.00  0.00           C  
HETATM   34  H   UNL     1       0.363   5.023   9.127  1.00  0.00           H  
HETATM   35  C   UNL     1      -0.563   5.475  11.037  1.00  0.00           C  
HETATM   36  H   UNL     1      -0.775   6.522  10.795  1.00  0.00           H  
HETATM   37  O   UNL     1      -0.277   5.424  12.443  1.00  0.00           O  
HETATM   38  C   UNL     1      -1.806   4.603  10.754  1.00  0.00           C  
HETATM   39  H   UNL     1      -2.069   4.710   9.695  1.00  0.00           H  
HETATM   40  O   UNL     1      -2.954   5.034  11.489  1.00  0.00           O  
HETATM   41  C   UNL     1      -1.502   3.120  11.041  1.00  0.00           C  
HETATM   42  H   UNL     1      -2.363   2.493  10.786  1.00  0.00           H  
HETATM   43  O   UNL     1      -1.260   2.893  12.442  1.00  0.00           O  
HETATM   44  C   UNL     1       1.909   5.696  10.435  1.00  0.00           C  
HETATM   45  C   UNL     1       0.318  -0.725   9.366  1.00  0.00           C  
HETATM   46  C   UNL     1      -0.243  -3.350   6.060  1.00  0.00           C  
HETATM   47  C   UNL     1       0.057  -3.490   4.692  1.00  0.00           C  
HETATM   48  C   UNL     1      -0.915  -3.240   3.728  1.00  0.00           C  
HETATM   49  O   UNL     1      -0.636  -3.337   2.391  1.00  0.00           O  
HETATM   50  C   UNL     1      -2.203  -2.874   4.100  1.00  0.00           C  
HETATM   51  O   UNL     1      -3.145  -2.626   3.145  1.00  0.00           O  
HETATM   52  C   UNL     1      -2.541  -2.764   5.438  1.00  0.00           C  
HETATM   53  C   UNL     1      -1.567  -3.009   6.413  1.00  0.00           C  
HETATM   54  C   UNL     1       6.781  -2.484   6.065  1.00  0.00           C  
HETATM   55  O   UNL     1       6.353  -1.445   6.952  1.00  0.00           O  
HETATM   56  C   UNL     1       7.101  -1.359   8.164  1.00  0.00           C  
HETATM   57  H   UNL     1       8.170  -1.452   7.930  1.00  0.00           H  
HETATM   58  O   UNL     1       6.694  -2.421   9.014  1.00  0.00           O  
HETATM   59  C   UNL     1       7.309  -2.431  10.295  1.00  0.00           C  
HETATM   60  H   UNL     1       8.397  -2.509  10.178  1.00  0.00           H  
HETATM   61  C   UNL     1       6.930  -1.158  11.059  1.00  0.00           C  
HETATM   62  H   UNL     1       5.842  -1.125  11.197  1.00  0.00           H  
HETATM   63  O   UNL     1       7.548  -1.150  12.347  1.00  0.00           O  
HETATM   64  C   UNL     1       7.359   0.077  10.252  1.00  0.00           C  
HETATM   65  H   UNL     1       7.001   0.986  10.747  1.00  0.00           H  
HETATM   66  O   UNL     1       8.801   0.204  10.269  1.00  0.00           O  
HETATM   67  C   UNL     1       6.833   0.022   8.811  1.00  0.00           C  
HETATM   68  H   UNL     1       5.752   0.204   8.817  1.00  0.00           H  
HETATM   69  O   UNL     1       7.439   1.075   8.042  1.00  0.00           O  
HETATM   70  C   UNL     1       6.838  -3.698  11.000  1.00  0.00           C  
HETATM   71  H   UNL     1       8.771  -5.067   6.234  1.00  0.00           H  
HETATM   72  H   UNL     1       7.521  -3.979   3.491  1.00  0.00           H  
HETATM   73  H   UNL     1       4.526  -5.262   2.573  1.00  0.00           H  
HETATM   74  H   UNL     1       2.960   0.387   5.786  1.00  0.00           H  
HETATM   75  H   UNL     1       1.664   2.272   8.435  1.00  0.00           H  
HETATM   76  H   UNL     1       0.521   5.953  12.618  1.00  0.00           H  
HETATM   77  H   UNL     1      -2.827   5.961  11.750  1.00  0.00           H  
HETATM   78  H   UNL     1      -0.734   3.655  12.762  1.00  0.00           H  
HETATM   79  H   UNL     1       2.689   5.332   9.757  1.00  0.00           H  
HETATM   80  H   UNL     1       2.289   5.539  11.449  1.00  0.00           H  
HETATM   81  H   UNL     1       1.778   6.769  10.264  1.00  0.00           H  
HETATM   82  H   UNL     1      -0.316  -1.166  10.131  1.00  0.00           H  
HETATM   83  H   UNL     1       1.050  -3.788   4.366  1.00  0.00           H  
HETATM   84  H   UNL     1       0.313  -3.540   2.302  1.00  0.00           H  
HETATM   85  H   UNL     1      -2.672  -2.771   2.300  1.00  0.00           H  
HETATM   86  H   UNL     1      -3.551  -2.486   5.722  1.00  0.00           H  
HETATM   87  H   UNL     1      -1.854  -2.916   7.460  1.00  0.00           H  
HETATM   88  H   UNL     1       7.863  -2.405   5.912  1.00  0.00           H  
HETATM   89  H   UNL     1       6.312  -2.240   5.110  1.00  0.00           H  
HETATM   90  H   UNL     1       8.357  -0.604  12.276  1.00  0.00           H  
HETATM   91  H   UNL     1       9.205  -0.507   9.744  1.00  0.00           H  
HETATM   92  H   UNL     1       8.336   1.223   8.394  1.00  0.00           H  
HETATM   93  H   UNL     1       7.125  -4.580  10.415  1.00  0.00           H  
HETATM   94  H   UNL     1       5.746  -3.721  11.078  1.00  0.00           H  
HETATM   95  H   UNL     1       7.270  -3.792  12.000  1.00  0.00           H  
CONECT    1   13    2                                                 
CONECT    2    1    4   54    3                                       
CONECT    3    2                                                      
CONECT    4    2    5    6    7                                       
CONECT    5    4                                                      
CONECT    6    4   71                                                 
CONECT    7    4    8    9   10                                       
CONECT    8    7                                                      
CONECT    9    7   72                                                 
CONECT   10    7   11   12   13                                       
CONECT   11   10                                                      
CONECT   12   10   73                                                 
CONECT   13    1   10   15   14                                       
CONECT   14   13                                                      
CONECT   15   16   13                                                 
CONECT   16   15   17   23   18                                       
CONECT   17   16                                                      
CONECT   18   16   20   46   19                                       
CONECT   19   18                                                      
CONECT   20   18   21                                                 
CONECT   21   20   45   22                                            
CONECT   22   21   23   25                                            
CONECT   23   16   22   24                                            
CONECT   24   23                                                      
CONECT   25   22   26   27                                            
CONECT   26   25   74                                                 
CONECT   27   25   28   75                                            
CONECT   28   27   29   45                                            
CONECT   29   28   30                                                 
CONECT   30   41   32   31   29                                       
CONECT   31   30                                                      
CONECT   32   30   33                                                 
CONECT   33   32   34   44   35                                       
CONECT   34   33                                                      
CONECT   35   33   36   37   38                                       
CONECT   36   35                                                      
CONECT   37   35   76                                                 
CONECT   38   35   39   40   41                                       
CONECT   39   38                                                      
CONECT   40   38   77                                                 
CONECT   41   30   38   42   43                                       
CONECT   42   41                                                      
CONECT   43   41   78                                                 
CONECT   44   33   79   80   81                                       
CONECT   45   21   28   82                                            
CONECT   46   53   47   18                                            
CONECT   47   46   48   83                                            
CONECT   48   47   49   50                                            
CONECT   49   48   84                                                 
CONECT   50   48   51   52                                            
CONECT   51   50   85                                                 
CONECT   52   50   53   86                                            
CONECT   53   46   52   87                                            
CONECT   54   55    2   88   89                                       
CONECT   55   54   56                                                 
CONECT   56   67   58   57   55                                       
CONECT   57   56                                                      
CONECT   58   56   59                                                 
CONECT   59   58   60   70   61                                       
CONECT   60   59                                                      
CONECT   61   59   64   63   62                                       
CONECT   62   61                                                      
CONECT   63   61   90                                                 
CONECT   64   61   67   66   65                                       
CONECT   65   64                                                      
CONECT   66   64   91                                                 
CONECT   67   56   64   69   68                                       
CONECT   68   67                                                      
CONECT   69   67   92                                                 
CONECT   70   59   93   94   95                                       
CONECT   71    6                                                      
CONECT   72    9                                                      
CONECT   73   12                                                      
CONECT   74   26                                                      
CONECT   75   27                                                      
CONECT   76   37                                                      
CONECT   77   40                                                      
CONECT   78   43                                                      
CONECT   79   44                                                      
CONECT   80   44                                                      
CONECT   81   44                                                      
CONECT   82   45                                                      
CONECT   83   47                                                      
CONECT   84   49                                                      
CONECT   85   51                                                      
CONECT   86   52                                                      
CONECT   87   53                                                      
CONECT   88   54                                                      
CONECT   89   54                                                      
CONECT   90   63                                                      
CONECT   91   66                                                      
CONECT   92   69                                                      
CONECT   93   70                                                      
CONECT   94   70                                                      
CONECT   95   70                                                      
MASTER        0    0    0    0    0    0    0    0   95    0   95    0
END
