# Supplementary material for: Structure-based computational screening of 470 natural quercetin derivatives for identification of SARS-CoV-2 Mpro inhibitor
Source: PeerJ. 2023 Mar 14;11:e14915. doi: 10.7717/peerj.14915 (PMC10022500; doi:10.7717/peerj.14915)
Supplement: Supplemental Information 1 [file peerj-11-14915-s001.zip › Screening 470 Quercetin Derivates as Anticovid/Ligands/PDB/14.pdb]

COMPND    mol1_entry_00001_conf_01 
AUTHOR    GENERATED BY OPEN BABEL 2.4.1
HETATM    1  O   UNL     1      -6.713  -3.895   4.064  1.00  0.00           O  
HETATM    2  C   UNL     1      -5.609  -3.855   3.161  1.00  0.00           C  
HETATM    3  H   UNL     1      -5.780  -4.629   2.410  1.00  0.00           H  
HETATM    4  O   UNL     1      -4.387  -4.184   3.828  1.00  0.00           O  
HETATM    5  C   UNL     1      -4.422  -5.428   4.554  1.00  0.00           C  
HETATM    6  C   UNL     1      -4.399  -6.702   3.681  1.00  0.00           C  
HETATM    7  H   UNL     1      -5.252  -6.653   2.995  1.00  0.00           H  
HETATM    8  O   UNL     1      -4.557  -7.874   4.514  1.00  0.00           O  
HETATM    9  C   UNL     1      -4.644  -9.088   3.752  1.00  0.00           C  
HETATM   10  H   UNL     1      -5.459  -8.989   3.040  1.00  0.00           H  
HETATM   11  O   UNL     1      -4.890 -10.222   4.603  1.00  0.00           O  
HETATM   12  C   UNL     1      -6.185 -10.199   5.201  1.00  0.00           C  
HETATM   13  H   UNL     1      -6.240  -9.278   5.801  1.00  0.00           H  
HETATM   14  C   UNL     1      -6.466 -11.396   6.156  1.00  0.00           C  
HETATM   15  H   UNL     1      -5.634 -11.475   6.869  1.00  0.00           H  
HETATM   16  O   UNL     1      -7.636 -11.079   6.962  1.00  0.00           O  
HETATM   17  C   UNL     1      -8.734 -10.645   6.255  1.00  0.00           C  
HETATM   18  C   UNL     1      -8.690 -10.256   4.916  1.00  0.00           C  
HETATM   19  C   UNL     1      -7.381 -10.179   4.258  1.00  0.00           C  
HETATM   20  O   UNL     1      -7.335 -10.050   3.034  1.00  0.00           O  
HETATM   21  C   UNL     1      -9.857  -9.936   4.226  1.00  0.00           C  
HETATM   22  O   UNL     1      -9.874  -9.578   2.906  1.00  0.00           O  
HETATM   23  C   UNL     1     -11.086  -9.978   4.876  1.00  0.00           C  
HETATM   24  C   UNL     1     -11.127 -10.353   6.218  1.00  0.00           C  
HETATM   25  O   UNL     1     -12.314 -10.443   6.884  1.00  0.00           O  
HETATM   26  C   UNL     1      -9.962 -10.673   6.913  1.00  0.00           C  
HETATM   27  C   UNL     1      -6.576 -12.781   5.489  1.00  0.00           C  
HETATM   28  C   UNL     1      -5.500 -13.280   4.733  1.00  0.00           C  
HETATM   29  C   UNL     1      -5.630 -14.483   4.038  1.00  0.00           C  
HETATM   30  O   UNL     1      -4.617 -14.980   3.266  1.00  0.00           O  
HETATM   31  C   UNL     1      -6.814 -15.210   4.096  1.00  0.00           C  
HETATM   32  O   UNL     1      -6.949 -16.361   3.374  1.00  0.00           O  
HETATM   33  C   UNL     1      -7.866 -14.777   4.878  1.00  0.00           C  
HETATM   34  C   UNL     1      -7.738 -13.579   5.589  1.00  0.00           C  
HETATM   35  C   UNL     1      -3.355  -9.322   2.932  1.00  0.00           C  
HETATM   36  H   UNL     1      -2.520  -9.489   3.622  1.00  0.00           H  
HETATM   37  O   UNL     1      -3.451 -10.483   2.093  1.00  0.00           O  
HETATM   38  C   UNL     1      -3.061  -8.094   2.064  1.00  0.00           C  
HETATM   39  H   UNL     1      -2.087  -8.205   1.575  1.00  0.00           H  
HETATM   40  O   UNL     1      -3.994  -7.966   0.957  1.00  0.00           O  
HETATM   41  C   UNL     1      -3.083  -6.807   2.890  1.00  0.00           C  
HETATM   42  H   UNL     1      -2.241  -6.823   3.593  1.00  0.00           H  
HETATM   43  O   UNL     1      -2.905  -5.713   1.996  1.00  0.00           O  
HETATM   44  C   UNL     1      -5.604  -2.472   2.436  1.00  0.00           C  
HETATM   45  H   UNL     1      -6.596  -2.309   2.007  1.00  0.00           H  
HETATM   46  O   UNL     1      -4.650  -2.282   1.383  1.00  0.00           O  
HETATM   47  C   UNL     1      -4.734  -3.200   0.284  1.00  0.00           C  
HETATM   48  H   UNL     1      -4.431  -4.175   0.667  1.00  0.00           H  
HETATM   49  O   UNL     1      -3.763  -2.784  -0.691  1.00  0.00           O  
HETATM   50  C   UNL     1      -3.578  -3.722  -1.747  1.00  0.00           C  
HETATM   51  C   UNL     1      -4.871  -3.976  -2.523  1.00  0.00           C  
HETATM   52  H   UNL     1      -5.143  -3.057  -3.056  1.00  0.00           H  
HETATM   53  O   UNL     1      -4.685  -4.994  -3.504  1.00  0.00           O  
HETATM   54  C   UNL     1      -6.022  -4.321  -1.575  1.00  0.00           C  
HETATM   55  H   UNL     1      -6.969  -4.354  -2.126  1.00  0.00           H  
HETATM   56  O   UNL     1      -5.898  -5.641  -0.988  1.00  0.00           O  
HETATM   57  C   UNL     1      -6.121  -3.309  -0.421  1.00  0.00           C  
HETATM   58  H   UNL     1      -6.415  -2.324  -0.801  1.00  0.00           H  
HETATM   59  O   UNL     1      -7.163  -3.773   0.452  1.00  0.00           O  
HETATM   60  C   UNL     1      -5.487  -1.324   3.451  1.00  0.00           C  
HETATM   61  H   UNL     1      -5.576  -0.360   2.937  1.00  0.00           H  
HETATM   62  O   UNL     1      -4.217  -1.274   4.109  1.00  0.00           O  
HETATM   63  C   UNL     1      -6.625  -1.470   4.483  1.00  0.00           C  
HETATM   64  H   UNL     1      -7.573  -1.315   3.953  1.00  0.00           H  
HETATM   65  O   UNL     1      -6.551  -0.469   5.498  1.00  0.00           O  
HETATM   66  C   UNL     1      -6.626  -2.888   5.087  1.00  0.00           C  
HETATM   67  H   UNL     1      -5.719  -3.044   5.684  1.00  0.00           H  
HETATM   68  C   UNL     1      -7.820  -3.131   5.998  1.00  0.00           C  
HETATM   69  H   UNL     1      -5.283  -5.456   5.233  1.00  0.00           H  
HETATM   70  H   UNL     1      -3.547  -5.437   5.215  1.00  0.00           H  
HETATM   71  H   UNL     1      -8.966  -9.721   2.540  1.00  0.00           H  
HETATM   72  H   UNL     1     -11.988  -9.734   4.325  1.00  0.00           H  
HETATM   73  H   UNL     1     -13.039 -10.298   6.253  1.00  0.00           H  
HETATM   74  H   UNL     1     -10.021 -10.982   7.954  1.00  0.00           H  
HETATM   75  H   UNL     1      -4.570 -12.722   4.677  1.00  0.00           H  
HETATM   76  H   UNL     1      -3.881 -14.344   3.291  1.00  0.00           H  
HETATM   77  H   UNL     1      -6.101 -16.450   2.896  1.00  0.00           H  
HETATM   78  H   UNL     1      -8.785 -15.354   4.929  1.00  0.00           H  
HETATM   79  H   UNL     1      -8.581 -13.282   6.208  1.00  0.00           H  
HETATM   80  H   UNL     1      -3.732 -10.189   1.206  1.00  0.00           H  
HETATM   81  H   UNL     1      -4.911  -8.073   1.273  1.00  0.00           H  
HETATM   82  H   UNL     1      -3.332  -5.973   1.161  1.00  0.00           H  
HETATM   83  H   UNL     1      -3.162  -4.653  -1.344  1.00  0.00           H  
HETATM   84  H   UNL     1      -2.821  -3.324  -2.432  1.00  0.00           H  
HETATM   85  H   UNL     1      -4.536  -5.850  -3.069  1.00  0.00           H  
HETATM   86  H   UNL     1      -4.968  -5.921  -0.985  1.00  0.00           H  
HETATM   87  H   UNL     1      -7.250  -4.737   0.301  1.00  0.00           H  
HETATM   88  H   UNL     1      -3.557  -1.591   3.460  1.00  0.00           H  
HETATM   89  H   UNL     1      -5.790   0.103   5.283  1.00  0.00           H  
HETATM   90  H   UNL     1      -8.759  -3.023   5.444  1.00  0.00           H  
HETATM   91  H   UNL     1      -7.827  -2.451   6.853  1.00  0.00           H  
HETATM   92  H   UNL     1      -7.800  -4.162   6.371  1.00  0.00           H  
CONECT    1   66    2                                                 
CONECT    2    1   44    4    3                                       
CONECT    3    2                                                      
CONECT    4    5    2                                                 
CONECT    5    4    6   69   70                                       
CONECT    6   41    8    7    5                                       
CONECT    7    6                                                      
CONECT    8    6    9                                                 
CONECT    9    8   10   11   35                                       
CONECT   10    9                                                      
CONECT   11    9   12                                                 
CONECT   12   11   13   19   14                                       
CONECT   13   12                                                      
CONECT   14   12   16   27   15                                       
CONECT   15   14                                                      
CONECT   16   14   17                                                 
CONECT   17   16   26   18                                            
CONECT   18   17   19   21                                            
CONECT   19   12   18   20                                            
CONECT   20   19                                                      
CONECT   21   18   22   23                                            
CONECT   22   21   71                                                 
CONECT   23   21   24   72                                            
CONECT   24   23   25   26                                            
CONECT   25   24   73                                                 
CONECT   26   17   24   74                                            
CONECT   27   34   28   14                                            
CONECT   28   27   29   75                                            
CONECT   29   28   30   31                                            
CONECT   30   29   76                                                 
CONECT   31   29   32   33                                            
CONECT   32   31   77                                                 
CONECT   33   31   34   78                                            
CONECT   34   27   33   79                                            
CONECT   35    9   38   37   36                                       
CONECT   36   35                                                      
CONECT   37   35   80                                                 
CONECT   38   35   41   40   39                                       
CONECT   39   38                                                      
CONECT   40   38   81                                                 
CONECT   41    6   38   43   42                                       
CONECT   42   41                                                      
CONECT   43   41   82                                                 
CONECT   44    2   45   46   60                                       
CONECT   45   44                                                      
CONECT   46   44   47                                                 
CONECT   47   57   49   48   46                                       
CONECT   48   47                                                      
CONECT   49   47   50                                                 
CONECT   50   49   51   83   84                                       
CONECT   51   50   54   53   52                                       
CONECT   52   51                                                      
CONECT   53   51   85                                                 
CONECT   54   51   57   56   55                                       
CONECT   55   54                                                      
CONECT   56   54   86                                                 
CONECT   57   47   54   59   58                                       
CONECT   58   57                                                      
CONECT   59   57   87                                                 
CONECT   60   44   61   62   63                                       
CONECT   61   60                                                      
CONECT   62   60   88                                                 
CONECT   63   60   64   65   66                                       
CONECT   64   63                                                      
CONECT   65   63   89                                                 
CONECT   66    1   63   68   67                                       
CONECT   67   66                                                      
CONECT   68   66   90   91   92                                       
CONECT   69    5                                                      
CONECT   70    5                                                      
CONECT   71   22                                                      
CONECT   72   23                                                      
CONECT   73   25                                                      
CONECT   74   26                                                      
CONECT   75   28                                                      
CONECT   76   30                                                      
CONECT   77   32                                                      
CONECT   78   33                                                      
CONECT   79   34                                                      
CONECT   80   37                                                      
CONECT   81   40                                                      
CONECT   82   43                                                      
CONECT   83   50                                                      
CONECT   84   50                                                      
CONECT   85   53                                                      
CONECT   86   56                                                      
CONECT   87   59                                                      
CONECT   88   62                                                      
CONECT   89   65                                                      
CONECT   90   68                                                      
CONECT   91   68                                                      
CONECT   92   68                                                      
MASTER        0    0    0    0    0    0    0    0   92    0   92    0
END
