# Supplementary material for: Structure-based computational screening of 470 natural quercetin derivatives for identification of SARS-CoV-2 Mpro inhibitor
Source: PeerJ. 2023 Mar 14;11:e14915. doi: 10.7717/peerj.14915 (PMC10022500; doi:10.7717/peerj.14915)
Supplement: Supplemental Information 1 [file peerj-11-14915-s001.zip › Screening 470 Quercetin Derivates as Anticovid/Ligands/PDB/Ledipasvir.pdb]

COMPND    67505836 
AUTHOR    GENERATED BY OPEN BABEL 2.4.1
HETATM    1  F   UNL     1     -22.251 -15.578 -10.709  1.00  0.00           F  
HETATM    2  F   UNL     1     -20.975 -17.263 -11.218  1.00  0.00           F  
HETATM    3  O   UNL     1     -28.450 -19.960  -8.405  1.00  0.00           O  
HETATM    4  O   UNL     1     -11.164  -9.739 -10.921  1.00  0.00           O  
HETATM    5  O   UNL     1     -30.250 -23.217 -11.849  1.00  0.00           O  
HETATM    6  O   UNL     1     -28.127 -22.755 -12.570  1.00  0.00           O  
HETATM    7  O   UNL     1      -6.597 -10.043 -13.121  1.00  0.00           O  
HETATM    8  O   UNL     1      -7.556 -12.088 -13.506  1.00  0.00           O  
HETATM    9  N   UNL     1     -26.711 -21.383  -8.795  1.00  0.00           N  
HETATM   10  N   UNL     1     -11.590 -10.892 -12.840  1.00  0.00           N  
HETATM   11  N   UNL     1     -24.618 -19.867  -7.593  1.00  0.00           N  
HETATM   12  N   UNL     1     -24.855 -20.823  -5.615  1.00  0.00           N  
HETATM   13  N   UNL     1     -29.176 -21.473 -10.985  1.00  0.00           N  
HETATM   14  N   UNL     1     -14.122 -11.260 -11.608  1.00  0.00           N  
HETATM   15  N   UNL     1     -15.204 -10.018 -13.086  1.00  0.00           N  
HETATM   16  N   UNL     1      -8.386 -10.627 -11.945  1.00  0.00           N  
HETATM   17  C   UNL     1     -25.530 -23.398  -8.670  1.00  0.00           C  
HETATM   18  C   UNL     1     -24.168 -24.046  -8.785  1.00  0.00           C  
HETATM   19  C   UNL     1     -25.395 -24.817  -9.176  1.00  0.00           C  
HETATM   20  C   UNL     1     -26.124 -23.118  -7.310  1.00  0.00           C  
HETATM   21  C   UNL     1     -25.972 -22.325  -9.626  1.00  0.00           C  
HETATM   22  C   UNL     1     -26.464 -21.620  -7.370  1.00  0.00           C  
HETATM   23  C   UNL     1     -12.776 -10.378 -14.792  1.00  0.00           C  
HETATM   24  C   UNL     1     -25.324 -20.784  -6.846  1.00  0.00           C  
HETATM   25  C   UNL     1     -11.194 -11.711 -13.997  1.00  0.00           C  
HETATM   26  C   UNL     1     -27.750 -20.569  -9.215  1.00  0.00           C  
HETATM   27  C   UNL     1     -12.513 -11.889 -14.743  1.00  0.00           C  
HETATM   28  C   UNL     1     -12.694 -10.006 -13.277  1.00  0.00           C  
HETATM   29  C   UNL     1     -11.514  -9.884 -15.518  1.00  0.00           C  
HETATM   30  C   UNL     1     -10.414 -10.808 -14.966  1.00  0.00           C  
HETATM   31  C   UNL     1     -28.077 -20.544 -10.732  1.00  0.00           C  
HETATM   32  C   UNL     1     -14.007 -10.355 -12.635  1.00  0.00           C  
HETATM   33  C   UNL     1     -10.832 -10.633 -11.711  1.00  0.00           C  
HETATM   34  C   UNL     1     -28.371 -19.135 -11.300  1.00  0.00           C  
HETATM   35  C   UNL     1     -23.626 -19.313  -6.809  1.00  0.00           C  
HETATM   36  C   UNL     1      -9.517 -11.442 -11.512  1.00  0.00           C  
HETATM   37  C   UNL     1     -23.826 -19.924  -5.581  1.00  0.00           C  
HETATM   38  C   UNL     1     -29.644 -18.460 -10.784  1.00  0.00           C  
HETATM   39  C   UNL     1     -27.170 -18.205 -11.095  1.00  0.00           C  
HETATM   40  C   UNL     1      -9.286 -12.004 -10.087  1.00  0.00           C  
HETATM   41  C   UNL     1     -15.422 -11.689 -11.568  1.00  0.00           C  
HETATM   42  C   UNL     1     -22.619 -18.333  -7.241  1.00  0.00           C  
HETATM   43  C   UNL     1     -16.081 -10.878 -12.479  1.00  0.00           C  
HETATM   44  C   UNL     1     -29.097 -22.504 -11.871  1.00  0.00           C  
HETATM   45  C   UNL     1      -9.086 -10.959  -8.988  1.00  0.00           C  
HETATM   46  C   UNL     1     -10.392 -12.983  -9.684  1.00  0.00           C  
HETATM   47  C   UNL     1     -16.055 -12.706 -10.849  1.00  0.00           C  
HETATM   48  C   UNL     1     -22.538 -17.860  -8.562  1.00  0.00           C  
HETATM   49  C   UNL     1     -21.671 -17.866  -6.297  1.00  0.00           C  
HETATM   50  C   UNL     1     -17.451 -11.067 -12.693  1.00  0.00           C  
HETATM   51  C   UNL     1     -17.439 -12.905 -11.049  1.00  0.00           C  
HETATM   52  C   UNL     1     -21.518 -16.972  -8.900  1.00  0.00           C  
HETATM   53  C   UNL     1      -7.508 -11.023 -12.908  1.00  0.00           C  
HETATM   54  C   UNL     1     -18.108 -12.086 -11.981  1.00  0.00           C  
HETATM   55  C   UNL     1     -20.578 -16.537  -7.947  1.00  0.00           C  
HETATM   56  C   UNL     1     -20.653 -16.972  -6.640  1.00  0.00           C  
HETATM   57  C   UNL     1     -21.212 -16.332 -10.250  1.00  0.00           C  
HETATM   58  C   UNL     1     -18.181 -13.907 -10.244  1.00  0.00           C  
HETATM   59  C   UNL     1     -19.643 -15.635  -8.576  1.00  0.00           C  
HETATM   60  C   UNL     1     -19.982 -15.490  -9.934  1.00  0.00           C  
HETATM   61  C   UNL     1     -19.258 -14.649 -10.773  1.00  0.00           C  
HETATM   62  C   UNL     1     -17.851 -14.092  -8.877  1.00  0.00           C  
HETATM   63  C   UNL     1     -18.567 -14.955  -8.042  1.00  0.00           C  
HETATM   64  C   UNL     1     -30.270 -24.337 -12.739  1.00  0.00           C  
HETATM   65  C   UNL     1      -5.638 -10.341 -14.140  1.00  0.00           C  
HETATM   66  H   UNL     1     -23.499 -23.717  -9.572  1.00  0.00           H  
HETATM   67  H   UNL     1     -23.657 -24.351  -7.877  1.00  0.00           H  
HETATM   68  H   UNL     1     -25.720 -25.628  -8.535  1.00  0.00           H  
HETATM   69  H   UNL     1     -25.553 -25.008 -10.233  1.00  0.00           H  
HETATM   70  H   UNL     1     -25.462 -23.389  -6.481  1.00  0.00           H  
HETATM   71  H   UNL     1     -27.051 -23.697  -7.210  1.00  0.00           H  
HETATM   72  H   UNL     1     -26.607 -22.741 -10.409  1.00  0.00           H  
HETATM   73  H   UNL     1     -25.125 -21.794 -10.070  1.00  0.00           H  
HETATM   74  H   UNL     1     -27.352 -21.401  -6.766  1.00  0.00           H  
HETATM   75  H   UNL     1     -13.702 -10.085 -15.293  1.00  0.00           H  
HETATM   76  H   UNL     1     -10.697 -12.642 -13.731  1.00  0.00           H  
HETATM   77  H   UNL     1     -13.259 -12.450 -14.170  1.00  0.00           H  
HETATM   78  H   UNL     1     -12.397 -12.350 -15.729  1.00  0.00           H  
HETATM   79  H   UNL     1     -12.443  -8.953 -13.109  1.00  0.00           H  
HETATM   80  H   UNL     1     -11.610 -10.023 -16.601  1.00  0.00           H  
HETATM   81  H   UNL     1     -11.305  -8.828 -15.321  1.00  0.00           H  
HETATM   82  H   UNL     1      -9.970 -11.399 -15.775  1.00  0.00           H  
HETATM   83  H   UNL     1      -9.627 -10.226 -14.484  1.00  0.00           H  
HETATM   84  H   UNL     1     -27.200 -20.897 -11.282  1.00  0.00           H  
HETATM   85  H   UNL     1     -24.807 -19.660  -8.561  1.00  0.00           H  
HETATM   86  H   UNL     1     -28.504 -19.260 -12.384  1.00  0.00           H  
HETATM   87  H   UNL     1      -9.549 -12.323 -12.153  1.00  0.00           H  
HETATM   88  H   UNL     1     -23.270 -19.771  -4.665  1.00  0.00           H  
HETATM   89  H   UNL     1     -30.024 -21.409 -10.435  1.00  0.00           H  
HETATM   90  H   UNL     1     -13.342 -11.660 -11.109  1.00  0.00           H  
HETATM   91  H   UNL     1      -8.352 -12.584 -10.132  1.00  0.00           H  
HETATM   92  H   UNL     1     -29.560 -18.163  -9.735  1.00  0.00           H  
HETATM   93  H   UNL     1     -29.840 -17.548 -11.360  1.00  0.00           H  
HETATM   94  H   UNL     1     -30.520 -19.106 -10.893  1.00  0.00           H  
HETATM   95  H   UNL     1     -26.234 -18.698 -11.376  1.00  0.00           H  
HETATM   96  H   UNL     1     -27.273 -17.308 -11.716  1.00  0.00           H  
HETATM   97  H   UNL     1     -27.084 -17.882 -10.052  1.00  0.00           H  
HETATM   98  H   UNL     1      -8.262  -9.696 -11.568  1.00  0.00           H  
HETATM   99  H   UNL     1      -9.990 -10.371  -8.807  1.00  0.00           H  
HETATM  100  H   UNL     1      -8.829 -11.453  -8.043  1.00  0.00           H  
HETATM  101  H   UNL     1      -8.268 -10.273  -9.228  1.00  0.00           H  
HETATM  102  H   UNL     1     -10.642 -13.663 -10.506  1.00  0.00           H  
HETATM  103  H   UNL     1     -10.063 -13.598  -8.839  1.00  0.00           H  
HETATM  104  H   UNL     1     -11.305 -12.460  -9.382  1.00  0.00           H  
HETATM  105  H   UNL     1     -15.485 -13.323 -10.162  1.00  0.00           H  
HETATM  106  H   UNL     1     -23.240 -18.171  -9.329  1.00  0.00           H  
HETATM  107  H   UNL     1     -17.983 -10.450 -13.408  1.00  0.00           H  
HETATM  108  H   UNL     1     -21.709 -18.204  -5.264  1.00  0.00           H  
HETATM  109  H   UNL     1     -19.174 -12.214 -12.159  1.00  0.00           H  
HETATM  110  H   UNL     1     -19.942 -16.640  -5.890  1.00  0.00           H  
HETATM  111  H   UNL     1     -19.542 -14.560 -11.819  1.00  0.00           H  
HETATM  112  H   UNL     1     -17.036 -13.525  -8.431  1.00  0.00           H  
HETATM  113  H   UNL     1     -18.289 -15.057  -6.999  1.00  0.00           H  
HETATM  114  H   UNL     1     -30.346 -23.994 -13.776  1.00  0.00           H  
HETATM  115  H   UNL     1     -29.385 -24.968 -12.607  1.00  0.00           H  
HETATM  116  H   UNL     1     -31.154 -24.940 -12.509  1.00  0.00           H  
HETATM  117  H   UNL     1      -5.017 -11.193 -13.845  1.00  0.00           H  
HETATM  118  H   UNL     1      -6.134 -10.537 -15.097  1.00  0.00           H  
HETATM  119  H   UNL     1      -4.991  -9.468 -14.264  1.00  0.00           H  
CONECT    1   57                                                      
CONECT    2   57                                                      
CONECT    3   26                                                      
CONECT    4   33                                                      
CONECT    5   44   64                                                 
CONECT    6   44                                                      
CONECT    7   53   65                                                 
CONECT    8   53                                                      
CONECT    9   21   22   26                                            
CONECT   10   25   28   33                                            
CONECT   11   24   35   85                                            
CONECT   12   24   37                                                 
CONECT   13   31   44   89                                            
CONECT   14   32   41   90                                            
CONECT   15   32   43                                                 
CONECT   16   36   53   98                                            
CONECT   17   18   19   20   21                                       
CONECT   18   17   19   66   67                                       
CONECT   19   17   18   68   69                                       
CONECT   20   17   22   70   71                                       
CONECT   21    9   17   72   73                                       
CONECT   22    9   20   74   24                                       
CONECT   23   27   28   29   75                                       
CONECT   24   11   12   22                                            
CONECT   25   10   27   30   76                                       
CONECT   26    3    9   31                                            
CONECT   27   23   25   77   78                                       
CONECT   28   10   23   79   32                                       
CONECT   29   23   30   80   81                                       
CONECT   30   25   29   82   83                                       
CONECT   31   13   26   34   84                                       
CONECT   32   14   15   28                                            
CONECT   33    4   10   36                                            
CONECT   34   31   38   39   86                                       
CONECT   35   11   37   42                                            
CONECT   36   16   33   40   87                                       
CONECT   37   12   35   88                                            
CONECT   38   34   92   93   94                                       
CONECT   39   34   95   96   97                                       
CONECT   40   36   45   46   91                                       
CONECT   41   14   43   47                                            
CONECT   42   35   48   49                                            
CONECT   43   15   41   50                                            
CONECT   44    5    6   13                                            
CONECT   45   40   99  100  101                                       
CONECT   46   40  102  103  104                                       
CONECT   47   41   51  105                                            
CONECT   48   42   52  106                                            
CONECT   49   42   56  108                                            
CONECT   50   43   54  107                                            
CONECT   51   47   54   58                                            
CONECT   52   48   55   57                                            
CONECT   53    7    8   16                                            
CONECT   54   50   51  109                                            
CONECT   55   52   56   59                                            
CONECT   56   49   55  110                                            
CONECT   57    1    2   52   60                                       
CONECT   58   51   61   62                                            
CONECT   59   55   60   63                                            
CONECT   60   57   59   61                                            
CONECT   61   58   60  111                                            
CONECT   62   58   63  112                                            
CONECT   63   59   62  113                                            
CONECT   64    5  114  115  116                                       
CONECT   65    7  117  118  119                                       
CONECT   66   18                                                      
CONECT   67   18                                                      
CONECT   68   19                                                      
CONECT   69   19                                                      
CONECT   70   20                                                      
CONECT   71   20                                                      
CONECT   72   21                                                      
CONECT   73   21                                                      
CONECT   74   22                                                      
CONECT   75   23                                                      
CONECT   76   25                                                      
CONECT   77   27                                                      
CONECT   78   27                                                      
CONECT   79   28                                                      
CONECT   80   29                                                      
CONECT   81   29                                                      
CONECT   82   30                                                      
CONECT   83   30                                                      
CONECT   84   31                                                      
CONECT   85   11                                                      
CONECT   86   34                                                      
CONECT   87   36                                                      
CONECT   88   37                                                      
CONECT   89   13                                                      
CONECT   90   14                                                      
CONECT   91   40                                                      
CONECT   92   38                                                      
CONECT   93   38                                                      
CONECT   94   38                                                      
CONECT   95   39                                                      
CONECT   96   39                                                      
CONECT   97   39                                                      
CONECT   98   16                                                      
CONECT   99   45                                                      
CONECT  100   45                                                      
CONECT  101   45                                                      
CONECT  102   46                                                      
CONECT  103   46                                                      
CONECT  104   46                                                      
CONECT  105   47                                                      
CONECT  106   48                                                      
CONECT  107   50                                                      
CONECT  108   49                                                      
CONECT  109   54                                                      
CONECT  110   56                                                      
CONECT  111   61                                                      
CONECT  112   62                                                      
CONECT  113   63                                                      
CONECT  114   64                                                      
CONECT  115   64                                                      
CONECT  116   64                                                      
CONECT  117   65                                                      
CONECT  118   65                                                      
CONECT  119   65                                                      
MASTER        0    0    0    0    0    0    0    0  119    0  119    0
END
