# Supplementary material for: Structure-based computational screening of 470 natural quercetin derivatives for identification of SARS-CoV-2 Mpro inhibitor
Source: PeerJ. 2023 Mar 14;11:e14915. doi: 10.7717/peerj.14915 (PMC10022500; doi:10.7717/peerj.14915)
Supplement: Supplemental Information 1 [file peerj-11-14915-s001.zip › Screening 470 Quercetin Derivates as Anticovid/Ligands/PDB/7.pdb]

COMPND    mol1_entry_00001_conf_01 
AUTHOR    GENERATED BY OPEN BABEL 2.4.1
HETATM    1  O   UNL     1      -3.645  -0.619   2.739  1.00  0.00           O  
HETATM    2  C   UNL     1      -2.874  -0.498   3.944  1.00  0.00           C  
HETATM    3  H   UNL     1      -3.458   0.174   4.588  1.00  0.00           H  
HETATM    4  C   UNL     1      -2.821  -1.861   4.648  1.00  0.00           C  
HETATM    5  H   UNL     1      -3.843  -2.151   4.924  1.00  0.00           H  
HETATM    6  O   UNL     1      -2.038  -1.816   5.842  1.00  0.00           O  
HETATM    7  C   UNL     1      -2.271  -2.952   3.727  1.00  0.00           C  
HETATM    8  H   UNL     1      -2.355  -3.932   4.209  1.00  0.00           H  
HETATM    9  O   UNL     1      -0.863  -2.759   3.523  1.00  0.00           O  
HETATM   10  C   UNL     1      -3.018  -2.968   2.385  1.00  0.00           C  
HETATM   11  H   UNL     1      -4.033  -3.345   2.561  1.00  0.00           H  
HETATM   12  O   UNL     1      -2.405  -3.885   1.460  1.00  0.00           O  
HETATM   13  C   UNL     1      -3.123  -1.545   1.786  1.00  0.00           C  
HETATM   14  H   UNL     1      -2.138  -1.234   1.433  1.00  0.00           H  
HETATM   15  O   UNL     1      -4.020  -1.616   0.668  1.00  0.00           O  
HETATM   16  C   UNL     1      -4.245  -0.371   0.023  1.00  0.00           C  
HETATM   17  H   UNL     1      -4.674   0.317   0.766  1.00  0.00           H  
HETATM   18  C   UNL     1      -5.279  -0.518  -1.123  1.00  0.00           C  
HETATM   19  H   UNL     1      -6.156  -1.042  -0.717  1.00  0.00           H  
HETATM   20  O   UNL     1      -5.750   0.802  -1.500  1.00  0.00           O  
HETATM   21  C   UNL     1      -4.760   1.717  -1.763  1.00  0.00           C  
HETATM   22  C   UNL     1      -3.419   1.535  -1.414  1.00  0.00           C  
HETATM   23  C   UNL     1      -3.060   0.358  -0.605  1.00  0.00           C  
HETATM   24  O   UNL     1      -1.877   0.068  -0.457  1.00  0.00           O  
HETATM   25  C   UNL     1      -2.458   2.481  -1.774  1.00  0.00           C  
HETATM   26  O   UNL     1      -1.124   2.336  -1.471  1.00  0.00           O  
HETATM   27  C   UNL     1      -2.834   3.645  -2.430  1.00  0.00           C  
HETATM   28  C   UNL     1      -4.182   3.842  -2.736  1.00  0.00           C  
HETATM   29  O   UNL     1      -4.606   4.979  -3.362  1.00  0.00           O  
HETATM   30  C   UNL     1      -5.144   2.887  -2.416  1.00  0.00           C  
HETATM   31  C   UNL     1      -4.863  -1.334  -2.360  1.00  0.00           C  
HETATM   32  C   UNL     1      -3.945  -2.396  -2.273  1.00  0.00           C  
HETATM   33  C   UNL     1      -3.584  -3.110  -3.410  1.00  0.00           C  
HETATM   34  O   UNL     1      -2.674  -4.132  -3.353  1.00  0.00           O  
HETATM   35  C   UNL     1      -4.137  -2.802  -4.644  1.00  0.00           C  
HETATM   36  O   UNL     1      -3.771  -3.506  -5.754  1.00  0.00           O  
HETATM   37  C   UNL     1      -5.070  -1.783  -4.760  1.00  0.00           C  
HETATM   38  C   UNL     1      -5.438  -1.059  -3.619  1.00  0.00           C  
HETATM   39  C   UNL     1      -1.512   0.203   3.729  1.00  0.00           C  
HETATM   40  O   UNL     1      -1.791   1.540   3.316  1.00  0.00           O  
HETATM   41  C   UNL     1      -0.642   2.329   2.989  1.00  0.00           C  
HETATM   42  H   UNL     1      -0.051   1.803   2.228  1.00  0.00           H  
HETATM   43  O   UNL     1       0.150   2.543   4.160  1.00  0.00           O  
HETATM   44  C   UNL     1       1.193   3.524   4.002  1.00  0.00           C  
HETATM   45  H   UNL     1       1.891   3.164   3.235  1.00  0.00           H  
HETATM   46  C   UNL     1       0.602   4.886   3.620  1.00  0.00           C  
HETATM   47  H   UNL     1      -0.081   5.222   4.410  1.00  0.00           H  
HETATM   48  O   UNL     1       1.628   5.869   3.475  1.00  0.00           O  
HETATM   49  C   UNL     1      -0.178   4.760   2.311  1.00  0.00           C  
HETATM   50  H   UNL     1      -0.675   5.710   2.083  1.00  0.00           H  
HETATM   51  O   UNL     1       0.733   4.558   1.212  1.00  0.00           O  
HETATM   52  C   UNL     1      -1.220   3.649   2.415  1.00  0.00           C  
HETATM   53  H   UNL     1      -2.007   3.990   3.097  1.00  0.00           H  
HETATM   54  O   UNL     1      -1.853   3.444   1.148  1.00  0.00           O  
HETATM   55  C   UNL     1       1.964   3.611   5.327  1.00  0.00           C  
HETATM   56  O   UNL     1       2.673   2.389   5.549  1.00  0.00           O  
HETATM   57  H   UNL     1      -2.511  -1.241   6.474  1.00  0.00           H  
HETATM   58  H   UNL     1      -0.490  -2.635   4.422  1.00  0.00           H  
HETATM   59  H   UNL     1      -1.698  -4.352   1.942  1.00  0.00           H  
HETATM   60  H   UNL     1      -1.012   1.410  -1.146  1.00  0.00           H  
HETATM   61  H   UNL     1      -2.085   4.386  -2.683  1.00  0.00           H  
HETATM   62  H   UNL     1      -3.842   5.563  -3.500  1.00  0.00           H  
HETATM   63  H   UNL     1      -6.185   3.055  -2.675  1.00  0.00           H  
HETATM   64  H   UNL     1      -3.504  -2.677  -1.321  1.00  0.00           H  
HETATM   65  H   UNL     1      -2.374  -4.211  -2.428  1.00  0.00           H  
HETATM   66  H   UNL     1      -3.119  -4.155  -5.421  1.00  0.00           H  
HETATM   67  H   UNL     1      -5.505  -1.550  -5.726  1.00  0.00           H  
HETATM   68  H   UNL     1      -6.174  -0.266  -3.732  1.00  0.00           H  
HETATM   69  H   UNL     1      -0.950   0.235   4.669  1.00  0.00           H  
HETATM   70  H   UNL     1      -0.906  -0.285   2.963  1.00  0.00           H  
HETATM   71  H   UNL     1       1.861   5.902   2.525  1.00  0.00           H  
HETATM   72  H   UNL     1       1.070   3.646   1.208  1.00  0.00           H  
HETATM   73  H   UNL     1      -1.168   3.435   0.450  1.00  0.00           H  
HETATM   74  H   UNL     1       1.284   3.757   6.172  1.00  0.00           H  
HETATM   75  H   UNL     1       2.700   4.421   5.321  1.00  0.00           H  
HETATM   76  H   UNL     1       2.041   1.671   5.369  1.00  0.00           H  
CONECT    1   13    2                                                 
CONECT    2    1    4   39    3                                       
CONECT    3    2                                                      
CONECT    4    2    5    6    7                                       
CONECT    5    4                                                      
CONECT    6    4   57                                                 
CONECT    7    4    8    9   10                                       
CONECT    8    7                                                      
CONECT    9    7   58                                                 
CONECT   10    7   11   12   13                                       
CONECT   11   10                                                      
CONECT   12   10   59                                                 
CONECT   13    1   10   15   14                                       
CONECT   14   13                                                      
CONECT   15   16   13                                                 
CONECT   16   15   17   23   18                                       
CONECT   17   16                                                      
CONECT   18   16   20   31   19                                       
CONECT   19   18                                                      
CONECT   20   18   21                                                 
CONECT   21   20   30   22                                            
CONECT   22   21   23   25                                            
CONECT   23   16   22   24                                            
CONECT   24   23                                                      
CONECT   25   22   26   27                                            
CONECT   26   25   60                                                 
CONECT   27   25   28   61                                            
CONECT   28   27   29   30                                            
CONECT   29   28   62                                                 
CONECT   30   21   28   63                                            
CONECT   31   38   32   18                                            
CONECT   32   31   33   64                                            
CONECT   33   32   34   35                                            
CONECT   34   33   65                                                 
CONECT   35   33   36   37                                            
CONECT   36   35   66                                                 
CONECT   37   35   38   67                                            
CONECT   38   31   37   68                                            
CONECT   39   40    2   69   70                                       
CONECT   40   39   41                                                 
CONECT   41   52   43   42   40                                       
CONECT   42   41                                                      
CONECT   43   41   44                                                 
CONECT   44   43   45   55   46                                       
CONECT   45   44                                                      
CONECT   46   44   49   48   47                                       
CONECT   47   46                                                      
CONECT   48   46   71                                                 
CONECT   49   46   52   51   50                                       
CONECT   50   49                                                      
CONECT   51   49   72                                                 
CONECT   52   41   49   54   53                                       
CONECT   53   52                                                      
CONECT   54   52   73                                                 
CONECT   55   44   56   74   75                                       
CONECT   56   55   76                                                 
CONECT   57    6                                                      
CONECT   58    9                                                      
CONECT   59   12                                                      
CONECT   60   26                                                      
CONECT   61   27                                                      
CONECT   62   29                                                      
CONECT   63   30                                                      
CONECT   64   32                                                      
CONECT   65   34                                                      
CONECT   66   36                                                      
CONECT   67   37                                                      
CONECT   68   38                                                      
CONECT   69   39                                                      
CONECT   70   39                                                      
CONECT   71   48                                                      
CONECT   72   51                                                      
CONECT   73   54                                                      
CONECT   74   55                                                      
CONECT   75   55                                                      
CONECT   76   56                                                      
MASTER        0    0    0    0    0    0    0    0   76    0   76    0
END
