# Supplementary material for: Structure-based computational screening of 470 natural quercetin derivatives for identification of SARS-CoV-2 Mpro inhibitor
Source: PeerJ. 2023 Mar 14;11:e14915. doi: 10.7717/peerj.14915 (PMC10022500; doi:10.7717/peerj.14915)
Supplement: Supplemental Information 1 [file peerj-11-14915-s001.zip › Screening 470 Quercetin Derivates as Anticovid/Ligands/PDB/11.pdb]

COMPND    mol1_entry_00001_conf_01 
AUTHOR    GENERATED BY OPEN BABEL 2.4.1
HETATM    1  O   UNL     1       6.513 -10.380   6.669  1.00  0.00           O  
HETATM    2  C   UNL     1       6.868 -10.577   5.306  1.00  0.00           C  
HETATM    3  H   UNL     1       7.956 -10.495   5.256  1.00  0.00           H  
HETATM    4  C   UNL     1       6.574 -12.004   4.862  1.00  0.00           C  
HETATM    5  H   UNL     1       7.199 -12.695   5.438  1.00  0.00           H  
HETATM    6  O   UNL     1       6.874 -12.177   3.476  1.00  0.00           O  
HETATM    7  C   UNL     1       5.119 -12.343   5.138  1.00  0.00           C  
HETATM    8  H   UNL     1       4.958 -13.377   4.830  1.00  0.00           H  
HETATM    9  O   UNL     1       4.245 -11.588   4.279  1.00  0.00           O  
HETATM   10  C   UNL     1       4.797 -12.091   6.643  1.00  0.00           C  
HETATM   11  H   UNL     1       5.460 -12.670   7.286  1.00  0.00           H  
HETATM   12  O   UNL     1       3.441 -12.429   6.965  1.00  0.00           O  
HETATM   13  C   UNL     1       3.052 -13.765   6.584  1.00  0.00           C  
HETATM   14  H   UNL     1       3.044 -13.798   5.492  1.00  0.00           H  
HETATM   15  O   UNL     1       1.698 -13.958   7.009  1.00  0.00           O  
HETATM   16  C   UNL     1       1.145 -15.200   6.566  1.00  0.00           C  
HETATM   17  H   UNL     1       1.149 -15.231   5.467  1.00  0.00           H  
HETATM   18  C   UNL     1       1.930 -16.382   7.148  1.00  0.00           C  
HETATM   19  H   UNL     1       1.816 -16.389   8.239  1.00  0.00           H  
HETATM   20  O   UNL     1       1.442 -17.624   6.633  1.00  0.00           O  
HETATM   21  C   UNL     1       3.414 -16.250   6.824  1.00  0.00           C  
HETATM   22  H   UNL     1       3.981 -17.024   7.356  1.00  0.00           H  
HETATM   23  O   UNL     1       3.665 -16.534   5.425  1.00  0.00           O  
HETATM   24  C   UNL     1       3.966 -14.872   7.177  1.00  0.00           C  
HETATM   25  H   UNL     1       4.010 -14.751   8.266  1.00  0.00           H  
HETATM   26  O   UNL     1       5.323 -14.837   6.689  1.00  0.00           O  
HETATM   27  C   UNL     1      -0.313 -15.251   7.009  1.00  0.00           C  
HETATM   28  C   UNL     1       5.135 -10.608   6.958  1.00  0.00           C  
HETATM   29  H   UNL     1       4.484  -9.998   6.333  1.00  0.00           H  
HETATM   30  O   UNL     1       4.914 -10.234   8.320  1.00  0.00           O  
HETATM   31  C   UNL     1       5.140  -8.828   8.564  1.00  0.00           C  
HETATM   32  C   UNL     1       4.307  -7.855   7.695  1.00  0.00           C  
HETATM   33  H   UNL     1       4.572  -8.049   6.653  1.00  0.00           H  
HETATM   34  O   UNL     1       4.662  -6.475   7.950  1.00  0.00           O  
HETATM   35  C   UNL     1       4.093  -5.579   6.977  1.00  0.00           C  
HETATM   36  H   UNL     1       4.498  -5.804   5.985  1.00  0.00           H  
HETATM   37  O   UNL     1       4.386  -4.211   7.305  1.00  0.00           O  
HETATM   38  C   UNL     1       5.753  -3.824   7.213  1.00  0.00           C  
HETATM   39  H   UNL     1       6.339  -4.532   7.813  1.00  0.00           H  
HETATM   40  C   UNL     1       5.965  -2.379   7.751  1.00  0.00           C  
HETATM   41  H   UNL     1       5.422  -2.261   8.694  1.00  0.00           H  
HETATM   42  O   UNL     1       7.372  -2.233   8.108  1.00  0.00           O  
HETATM   43  C   UNL     1       8.260  -2.635   7.117  1.00  0.00           C  
HETATM   44  C   UNL     1       7.804  -3.156   5.895  1.00  0.00           C  
HETATM   45  C   UNL     1       6.428  -3.680   5.837  1.00  0.00           C  
HETATM   46  O   UNL     1       5.891  -3.970   4.773  1.00  0.00           O  
HETATM   47  C   UNL     1       8.679  -3.156   4.814  1.00  0.00           C  
HETATM   48  O   UNL     1       8.278  -3.447   3.543  1.00  0.00           O  
HETATM   49  C   UNL     1      10.046  -2.941   5.013  1.00  0.00           C  
HETATM   50  C   UNL     1      10.513  -2.667   6.289  1.00  0.00           C  
HETATM   51  O   UNL     1      11.848  -2.632   6.548  1.00  0.00           O  
HETATM   52  C   UNL     1       9.619  -2.424   7.320  1.00  0.00           C  
HETATM   53  C   UNL     1       5.410  -1.283   6.795  1.00  0.00           C  
HETATM   54  C   UNL     1       4.029  -1.275   6.491  1.00  0.00           C  
HETATM   55  C   UNL     1       3.497  -0.377   5.561  1.00  0.00           C  
HETATM   56  O   UNL     1       2.173  -0.295   5.212  1.00  0.00           O  
HETATM   57  C   UNL     1       1.486  -1.545   5.184  1.00  0.00           C  
HETATM   58  C   UNL     1       4.341   0.548   4.946  1.00  0.00           C  
HETATM   59  O   UNL     1       3.834   1.479   4.083  1.00  0.00           O  
HETATM   60  C   UNL     1       5.704   0.544   5.190  1.00  0.00           C  
HETATM   61  C   UNL     1       6.233  -0.357   6.119  1.00  0.00           C  
HETATM   62  C   UNL     1       2.536  -5.705   6.956  1.00  0.00           C  
HETATM   63  H   UNL     1       2.147  -5.249   7.875  1.00  0.00           H  
HETATM   64  O   UNL     1       1.965  -4.978   5.855  1.00  0.00           O  
HETATM   65  C   UNL     1       2.042  -7.156   6.902  1.00  0.00           C  
HETATM   66  H   UNL     1       0.969  -7.193   7.121  1.00  0.00           H  
HETATM   67  O   UNL     1       2.148  -7.686   5.561  1.00  0.00           O  
HETATM   68  C   UNL     1       2.791  -8.039   7.900  1.00  0.00           C  
HETATM   69  H   UNL     1       2.537  -7.717   8.917  1.00  0.00           H  
HETATM   70  O   UNL     1       2.338  -9.379   7.762  1.00  0.00           O  
HETATM   71  C   UNL     1       6.249  -9.493   4.408  1.00  0.00           C  
HETATM   72  O   UNL     1       6.595  -8.194   4.871  1.00  0.00           O  
HETATM   73  C   UNL     1       7.974  -7.935   4.630  1.00  0.00           C  
HETATM   74  H   UNL     1       8.244  -8.374   3.663  1.00  0.00           H  
HETATM   75  O   UNL     1       8.801  -8.486   5.658  1.00  0.00           O  
HETATM   76  C   UNL     1      10.193  -8.256   5.401  1.00  0.00           C  
HETATM   77  H   UNL     1      10.448  -8.654   4.411  1.00  0.00           H  
HETATM   78  C   UNL     1      10.431  -6.744   5.430  1.00  0.00           C  
HETATM   79  H   UNL     1      10.077  -6.327   6.380  1.00  0.00           H  
HETATM   80  O   UNL     1      11.805  -6.380   5.289  1.00  0.00           O  
HETATM   81  C   UNL     1       9.604  -6.163   4.289  1.00  0.00           C  
HETATM   82  H   UNL     1       9.864  -5.130   4.181  1.00  0.00           H  
HETATM   83  O   UNL     1      10.001  -6.704   3.012  1.00  0.00           O  
HETATM   84  C   UNL     1       8.139  -6.427   4.557  1.00  0.00           C  
HETATM   85  H   UNL     1       7.837  -5.995   5.520  1.00  0.00           H  
HETATM   86  O   UNL     1       7.339  -5.838   3.531  1.00  0.00           O  
HETATM   87  C   UNL     1      11.056  -9.026   6.395  1.00  0.00           C  
HETATM   88  O   UNL     1      12.443  -8.819   6.152  1.00  0.00           O  
HETATM   89  H   UNL     1       7.849 -12.214   3.405  1.00  0.00           H  
HETATM   90  H   UNL     1       4.618 -11.665   3.378  1.00  0.00           H  
HETATM   91  H   UNL     1       2.024 -17.881   5.892  1.00  0.00           H  
HETATM   92  H   UNL     1       3.104 -15.963   4.867  1.00  0.00           H  
HETATM   93  H   UNL     1       5.405 -15.552   6.026  1.00  0.00           H  
HETATM   94  H   UNL     1      -0.878 -14.427   6.559  1.00  0.00           H  
HETATM   95  H   UNL     1      -0.391 -15.131   8.096  1.00  0.00           H  
HETATM   96  H   UNL     1      -0.789 -16.193   6.724  1.00  0.00           H  
HETATM   97  H   UNL     1       6.208  -8.608   8.443  1.00  0.00           H  
HETATM   98  H   UNL     1       4.926  -8.644   9.623  1.00  0.00           H  
HETATM   99  H   UNL     1       7.385  -3.878   3.588  1.00  0.00           H  
HETATM  100  H   UNL     1      10.736  -3.083   4.183  1.00  0.00           H  
HETATM  101  H   UNL     1      12.334  -3.095   5.836  1.00  0.00           H  
HETATM  102  H   UNL     1       9.986  -2.079   8.287  1.00  0.00           H  
HETATM  103  H   UNL     1       3.375  -1.989   6.983  1.00  0.00           H  
HETATM  104  H   UNL     1       0.524  -1.382   4.688  1.00  0.00           H  
HETATM  105  H   UNL     1       1.278  -1.903   6.197  1.00  0.00           H  
HETATM  106  H   UNL     1       2.037  -2.294   4.603  1.00  0.00           H  
HETATM  107  H   UNL     1       2.866   1.357   4.127  1.00  0.00           H  
HETATM  108  H   UNL     1       6.352   1.236   4.660  1.00  0.00           H  
HETATM  109  H   UNL     1       7.309  -0.331   6.270  1.00  0.00           H  
HETATM  110  H   UNL     1       1.935  -5.598   5.099  1.00  0.00           H  
HETATM  111  H   UNL     1       3.076  -7.700   5.272  1.00  0.00           H  
HETATM  112  H   UNL     1       2.127  -9.557   6.826  1.00  0.00           H  
HETATM  113  H   UNL     1       6.550  -9.611   3.361  1.00  0.00           H  
HETATM  114  H   UNL     1       5.160  -9.497   4.416  1.00  0.00           H  
HETATM  115  H   UNL     1      11.958  -6.216   4.339  1.00  0.00           H  
HETATM  116  H   UNL     1       9.592  -6.118   2.347  1.00  0.00           H  
HETATM  117  H   UNL     1       7.204  -6.477   2.816  1.00  0.00           H  
HETATM  118  H   UNL     1      10.855 -10.097   6.286  1.00  0.00           H  
HETATM  119  H   UNL     1      10.822  -8.760   7.430  1.00  0.00           H  
HETATM  120  H   UNL     1      12.570  -7.850   6.050  1.00  0.00           H  
CONECT    1   28    2                                                 
CONECT    2    1    4   71    3                                       
CONECT    3    2                                                      
CONECT    4    2    5    6    7                                       
CONECT    5    4                                                      
CONECT    6    4   89                                                 
CONECT    7    4    8    9   10                                       
CONECT    8    7                                                      
CONECT    9    7   90                                                 
CONECT   10    7   11   12   28                                       
CONECT   11   10                                                      
CONECT   12   10   13                                                 
CONECT   13   24   15   14   12                                       
CONECT   14   13                                                      
CONECT   15   13   16                                                 
CONECT   16   15   17   18   27                                       
CONECT   17   16                                                      
CONECT   18   16   21   20   19                                       
CONECT   19   18                                                      
CONECT   20   18   91                                                 
CONECT   21   18   24   23   22                                       
CONECT   22   21                                                      
CONECT   23   21   92                                                 
CONECT   24   13   21   26   25                                       
CONECT   25   24                                                      
CONECT   26   24   93                                                 
CONECT   27   16   94   95   96                                       
CONECT   28    1   10   30   29                                       
CONECT   29   28                                                      
CONECT   30   31   28                                                 
CONECT   31   30   32   97   98                                       
CONECT   32   68   34   33   31                                       
CONECT   33   32                                                      
CONECT   34   32   35                                                 
CONECT   35   34   36   37   62                                       
CONECT   36   35                                                      
CONECT   37   35   38                                                 
CONECT   38   37   39   45   40                                       
CONECT   39   38                                                      
CONECT   40   38   42   53   41                                       
CONECT   41   40                                                      
CONECT   42   40   43                                                 
CONECT   43   42   52   44                                            
CONECT   44   43   45   47                                            
CONECT   45   38   44   46                                            
CONECT   46   45                                                      
CONECT   47   44   48   49                                            
CONECT   48   47   99                                                 
CONECT   49   47   50  100                                            
CONECT   50   49   51   52                                            
CONECT   51   50  101                                                 
CONECT   52   43   50  102                                            
CONECT   53   61   54   40                                            
CONECT   54   53   55  103                                            
CONECT   55   54   56   58                                            
CONECT   56   55   57                                                 
CONECT   57   56  104  105  106                                       
CONECT   58   55   59   60                                            
CONECT   59   58  107                                                 
CONECT   60   58   61  108                                            
CONECT   61   53   60  109                                            
CONECT   62   35   65   64   63                                       
CONECT   63   62                                                      
CONECT   64   62  110                                                 
CONECT   65   62   68   67   66                                       
CONECT   66   65                                                      
CONECT   67   65  111                                                 
CONECT   68   32   65   70   69                                       
CONECT   69   68                                                      
CONECT   70   68  112                                                 
CONECT   71   72    2  113  114                                       
CONECT   72   71   73                                                 
CONECT   73   84   75   74   72                                       
CONECT   74   73                                                      
CONECT   75   73   76                                                 
CONECT   76   75   77   87   78                                       
CONECT   77   76                                                      
CONECT   78   76   81   80   79                                       
CONECT   79   78                                                      
CONECT   80   78  115                                                 
CONECT   81   78   84   83   82                                       
CONECT   82   81                                                      
CONECT   83   81  116                                                 
CONECT   84   73   81   86   85                                       
CONECT   85   84                                                      
CONECT   86   84  117                                                 
CONECT   87   76   88  118  119                                       
CONECT   88   87  120                                                 
CONECT   89    6                                                      
CONECT   90    9                                                      
CONECT   91   20                                                      
CONECT   92   23                                                      
CONECT   93   26                                                      
CONECT   94   27                                                      
CONECT   95   27                                                      
CONECT   96   27                                                      
CONECT   97   31                                                      
CONECT   98   31                                                      
CONECT   99   48                                                      
CONECT  100   49                                                      
CONECT  101   51                                                      
CONECT  102   52                                                      
CONECT  103   54                                                      
CONECT  104   57                                                      
CONECT  105   57                                                      
CONECT  106   57                                                      
CONECT  107   59                                                      
CONECT  108   60                                                      
CONECT  109   61                                                      
CONECT  110   64                                                      
CONECT  111   67                                                      
CONECT  112   70                                                      
CONECT  113   71                                                      
CONECT  114   71                                                      
CONECT  115   80                                                      
CONECT  116   83                                                      
CONECT  117   86                                                      
CONECT  118   87                                                      
CONECT  119   87                                                      
CONECT  120   88                                                      
MASTER        0    0    0    0    0    0    0    0  120    0  120    0
END
