# Supplementary material for: Structure-based computational screening of 470 natural quercetin derivatives for identification of SARS-CoV-2 Mpro inhibitor
Source: PeerJ. 2023 Mar 14;11:e14915. doi: 10.7717/peerj.14915 (PMC10022500; doi:10.7717/peerj.14915)
Supplement: Supplemental Information 1 [file peerj-11-14915-s001.zip › Screening 470 Quercetin Derivates as Anticovid/Ligands/PDB/34.pdb]

COMPND    ./result-ligand_23f45ec_1.pdb 
AUTHOR    GENERATED BY OPEN BABEL 2.4.1
HETATM    1  O   UNL     1       0.605   1.132  -0.202  1.00  0.00           O  
HETATM    2  C   UNL     1      -0.734   1.139   0.315  1.00  0.00           C  
HETATM    3  H   UNL     1      -1.218   2.014  -0.135  1.00  0.00           H  
HETATM    4  C   UNL     1      -1.503  -0.083  -0.226  1.00  0.00           C  
HETATM    5  H   UNL     1      -1.556   0.004  -1.320  1.00  0.00           H  
HETATM    6  O   UNL     1      -2.840  -0.171   0.260  1.00  0.00           O  
HETATM    7  C   UNL     1      -0.771  -1.391   0.083  1.00  0.00           C  
HETATM    8  H   UNL     1      -1.280  -2.235  -0.394  1.00  0.00           H  
HETATM    9  O   UNL     1      -0.826  -1.675   1.488  1.00  0.00           O  
HETATM   10  C   UNL     1       0.685  -1.318  -0.400  1.00  0.00           C  
HETATM   11  H   UNL     1       0.688  -1.287  -1.495  1.00  0.00           H  
HETATM   12  O   UNL     1       1.419  -2.498  -0.032  1.00  0.00           O  
HETATM   13  C   UNL     1       1.370  -0.037   0.131  1.00  0.00           C  
HETATM   14  H   UNL     1       1.494  -0.148   1.211  1.00  0.00           H  
HETATM   15  O   UNL     1       2.672   0.033  -0.482  1.00  0.00           O  
HETATM   16  C   UNL     1       3.413   1.185  -0.264  1.00  0.00           C  
HETATM   17  C   UNL     1       4.315   1.636  -1.170  1.00  0.00           C  
HETATM   18  O   UNL     1       5.040   2.823  -1.009  1.00  0.00           O  
HETATM   19  C   UNL     1       4.759   3.639   0.057  1.00  0.00           C  
HETATM   20  C   UNL     1       3.897   3.262   1.077  1.00  0.00           C  
HETATM   21  C   UNL     1       3.285   1.943   1.012  1.00  0.00           C  
HETATM   22  O   UNL     1       2.723   1.511   2.015  1.00  0.00           O  
HETATM   23  C   UNL     1       3.640   4.129   2.149  1.00  0.00           C  
HETATM   24  O   UNL     1       2.796   3.807   3.179  1.00  0.00           O  
HETATM   25  C   UNL     1       4.253   5.372   2.210  1.00  0.00           C  
HETATM   26  C   UNL     1       5.135   5.735   1.197  1.00  0.00           C  
HETATM   27  O   UNL     1       5.782   6.936   1.235  1.00  0.00           O  
HETATM   28  C   UNL     1       5.390   4.884   0.119  1.00  0.00           C  
HETATM   29  C   UNL     1       4.658   0.918  -2.431  1.00  0.00           C  
HETATM   30  C   UNL     1       4.676  -0.490  -2.496  1.00  0.00           C  
HETATM   31  C   UNL     1       5.056  -1.143  -3.667  1.00  0.00           C  
HETATM   32  O   UNL     1       5.064  -2.508  -3.758  1.00  0.00           O  
HETATM   33  C   UNL     1       5.452  -0.416  -4.782  1.00  0.00           C  
HETATM   34  O   UNL     1       5.861  -1.067  -5.909  1.00  0.00           O  
HETATM   35  C   UNL     1       5.452   0.968  -4.752  1.00  0.00           C  
HETATM   36  C   UNL     1       5.054   1.631  -3.582  1.00  0.00           C  
HETATM   37  C   UNL     1      -0.767   1.362   1.846  1.00  0.00           C  
HETATM   38  O   UNL     1      -2.101   1.481   2.379  1.00  0.00           O  
HETATM   39  C   UNL     1      -2.689   2.684   2.179  1.00  0.00           C  
HETATM   40  O   UNL     1      -2.196   3.616   1.559  1.00  0.00           O  
HETATM   41  C   UNL     1      -4.052   2.758   2.767  1.00  0.00           C  
HETATM   42  C   UNL     1      -4.715   3.998   2.671  1.00  0.00           C  
HETATM   43  C   UNL     1      -5.999   4.138   3.181  1.00  0.00           C  
HETATM   44  O   UNL     1      -6.681   5.319   3.109  1.00  0.00           O  
HETATM   45  C   UNL     1      -6.627   3.057   3.783  1.00  0.00           C  
HETATM   46  O   UNL     1      -7.893   3.183   4.287  1.00  0.00           O  
HETATM   47  C   UNL     1      -5.976   1.833   3.879  1.00  0.00           C  
HETATM   48  O   UNL     1      -6.609   0.777   4.471  1.00  0.00           O  
HETATM   49  C   UNL     1      -4.688   1.667   3.376  1.00  0.00           C  
HETATM   50  H   UNL     1      -3.311   0.628  -0.038  1.00  0.00           H  
HETATM   51  H   UNL     1      -1.752  -1.495   1.757  1.00  0.00           H  
HETATM   52  H   UNL     1       0.787  -3.128   0.360  1.00  0.00           H  
HETATM   53  H   UNL     1       2.532   2.865   3.068  1.00  0.00           H  
HETATM   54  H   UNL     1       4.037   6.028   3.047  1.00  0.00           H  
HETATM   55  H   UNL     1       5.556   7.386   2.065  1.00  0.00           H  
HETATM   56  H   UNL     1       6.084   5.194  -0.657  1.00  0.00           H  
HETATM   57  H   UNL     1       4.413  -1.084  -1.627  1.00  0.00           H  
HETATM   58  H   UNL     1       4.697  -2.866  -2.929  1.00  0.00           H  
HETATM   59  H   UNL     1       5.814  -2.016  -5.675  1.00  0.00           H  
HETATM   60  H   UNL     1       5.768   1.529  -5.627  1.00  0.00           H  
HETATM   61  H   UNL     1       5.068   2.720  -3.579  1.00  0.00           H  
HETATM   62  H   UNL     1      -0.280   0.545   2.384  1.00  0.00           H  
HETATM   63  H   UNL     1      -0.179   2.252   2.107  1.00  0.00           H  
HETATM   64  H   UNL     1      -4.215   4.839   2.197  1.00  0.00           H  
HETATM   65  H   UNL     1      -6.112   5.978   2.672  1.00  0.00           H  
HETATM   66  H   UNL     1      -8.134   4.116   4.110  1.00  0.00           H  
HETATM   67  H   UNL     1      -7.480   1.129   4.746  1.00  0.00           H  
HETATM   68  H   UNL     1      -4.205   0.698   3.460  1.00  0.00           H  
CONECT    1   13    2                                                 
CONECT    2    1    4   37    3                                       
CONECT    3    2                                                      
CONECT    4    2    5    6    7                                       
CONECT    5    4                                                      
CONECT    6    4   50                                                 
CONECT    7    4    8    9   10                                       
CONECT    8    7                                                      
CONECT    9    7   51                                                 
CONECT   10    7   11   12   13                                       
CONECT   11   10                                                      
CONECT   12   10   52                                                 
CONECT   13    1   10   15   14                                       
CONECT   14   13                                                      
CONECT   15   16   13                                                 
CONECT   16   15   21   17                                            
CONECT   17   16   18   29                                            
CONECT   18   17   19                                                 
CONECT   19   18   28   20                                            
CONECT   20   19   21   23                                            
CONECT   21   16   20   22                                            
CONECT   22   21                                                      
CONECT   23   20   24   25                                            
CONECT   24   23   53                                                 
CONECT   25   23   26   54                                            
CONECT   26   25   27   28                                            
CONECT   27   26   55                                                 
CONECT   28   19   26   56                                            
CONECT   29   17   36   30                                            
CONECT   30   29   31   57                                            
CONECT   31   30   32   33                                            
CONECT   32   31   58                                                 
CONECT   33   31   34   35                                            
CONECT   34   33   59                                                 
CONECT   35   33   36   60                                            
CONECT   36   29   35   61                                            
CONECT   37   38    2   62   63                                       
CONECT   38   37   39                                                 
CONECT   39   38   40   41                                            
CONECT   40   39                                                      
CONECT   41   39   49   42                                            
CONECT   42   41   43   64                                            
CONECT   43   42   44   45                                            
CONECT   44   43   65                                                 
CONECT   45   43   46   47                                            
CONECT   46   45   66                                                 
CONECT   47   45   48   49                                            
CONECT   48   47   67                                                 
CONECT   49   41   47   68                                            
CONECT   50    6                                                      
CONECT   51    9                                                      
CONECT   52   12                                                      
CONECT   53   24                                                      
CONECT   54   25                                                      
CONECT   55   27                                                      
CONECT   56   28                                                      
CONECT   57   30                                                      
CONECT   58   32                                                      
CONECT   59   34                                                      
CONECT   60   35                                                      
CONECT   61   36                                                      
CONECT   62   37                                                      
CONECT   63   37                                                      
CONECT   64   42                                                      
CONECT   65   44                                                      
CONECT   66   46                                                      
CONECT   67   48                                                      
CONECT   68   49                                                      
MASTER        0    0    0    0    0    0    0    0   68    0   68    0
END
