# Supplementary material for: Structure-based computational screening of 470 natural quercetin derivatives for identification of SARS-CoV-2 Mpro inhibitor
Source: PeerJ. 2023 Mar 14;11:e14915. doi: 10.7717/peerj.14915 (PMC10022500; doi:10.7717/peerj.14915)
Supplement: Supplemental Information 1 [file peerj-11-14915-s001.zip › Screening 470 Quercetin Derivates as Anticovid/Ligands/PDB/13.pdb]

COMPND    g0_mol317_conf1_prot0 
AUTHOR    GENERATED BY OPEN BABEL 2.4.1
HETATM    1  O   UNL     1      11.382  -0.067  -8.411  1.00  0.00           O  
HETATM    2  C   UNL     1      10.746   0.185  -7.400  1.00  0.00           C  
HETATM    3  C   UNL     1       9.297  -0.051  -7.298  1.00  0.00           C  
HETATM    4  C   UNL     1       8.735  -0.071  -6.024  1.00  0.00           C  
HETATM    5  O   UNL     1       9.466   0.058  -4.864  1.00  0.00           O  
HETATM    6  C   UNL     1      10.914  -0.052  -5.013  1.00  0.00           C  
HETATM    7  H   UNL     1      11.343   0.255  -4.056  1.00  0.00           H  
HETATM    8  C   UNL     1      11.393  -1.455  -5.338  1.00  0.00           C  
HETATM    9  C   UNL     1      12.545  -1.617  -6.189  1.00  0.00           C  
HETATM   10  C   UNL     1      12.759  -2.826  -6.859  1.00  0.00           C  
HETATM   11  O   UNL     1      13.668  -2.885  -7.847  1.00  0.00           O  
HETATM   12  C   UNL     1      11.993  -3.954  -6.536  1.00  0.00           C  
HETATM   13  O   UNL     1      12.247  -5.101  -7.232  1.00  0.00           O  
HETATM   14  C   UNL     1      12.170  -6.296  -6.465  1.00  0.00           C  
HETATM   15  C   UNL     1      10.973  -3.828  -5.588  1.00  0.00           C  
HETATM   16  C   UNL     1      10.673  -2.614  -5.025  1.00  0.00           C  
HETATM   17  C   UNL     1      11.298   0.921  -6.124  1.00  0.00           C  
HETATM   18  H   UNL     1      10.558   1.668  -6.104  1.00  0.00           H  
HETATM   19  O   UNL     1      12.530   1.598  -5.926  1.00  0.00           O  
HETATM   20  C   UNL     1      12.681   3.034  -6.205  1.00  0.00           C  
HETATM   21  H   UNL     1      13.707   3.256  -5.885  1.00  0.00           H  
HETATM   22  O   UNL     1      12.678   3.348  -7.612  1.00  0.00           O  
HETATM   23  C   UNL     1      11.430   3.049  -8.258  1.00  0.00           C  
HETATM   24  H   UNL     1      11.260   2.066  -7.964  1.00  0.00           H  
HETATM   25  C   UNL     1      10.200   3.730  -7.485  1.00  0.00           C  
HETATM   26  H   UNL     1       9.294   3.139  -7.669  1.00  0.00           H  
HETATM   27  O   UNL     1       9.974   5.037  -7.996  1.00  0.00           O  
HETATM   28  C   UNL     1      10.329   3.842  -5.860  1.00  0.00           C  
HETATM   29  H   UNL     1      10.036   2.955  -5.305  1.00  0.00           H  
HETATM   30  O   UNL     1       9.394   4.762  -5.277  1.00  0.00           O  
HETATM   31  C   UNL     1      11.779   4.054  -5.429  1.00  0.00           C  
HETATM   32  H   UNL     1      11.893   3.910  -4.344  1.00  0.00           H  
HETATM   33  O   UNL     1      12.154   5.419  -5.682  1.00  0.00           O  
HETATM   34  C   UNL     1      11.722   2.613  -9.809  1.00  0.00           C  
HETATM   35  O   UNL     1      10.758   1.776 -10.573  1.00  0.00           O  
HETATM   36  C   UNL     1      11.402   0.806 -11.543  1.00  0.00           C  
HETATM   37  H   UNL     1      12.023   0.171 -10.898  1.00  0.00           H  
HETATM   38  O   UNL     1      12.322   1.435 -12.425  1.00  0.00           O  
HETATM   39  C   UNL     1      12.043   1.619 -13.812  1.00  0.00           C  
HETATM   40  H   UNL     1      12.883   1.162 -14.355  1.00  0.00           H  
HETATM   41  C   UNL     1      10.734   1.060 -14.387  1.00  0.00           C  
HETATM   42  H   UNL     1       9.905   1.730 -14.131  1.00  0.00           H  
HETATM   43  O   UNL     1      10.739   0.970 -15.818  1.00  0.00           O  
HETATM   44  C   UNL     1      10.409  -0.292 -13.810  1.00  0.00           C  
HETATM   45  H   UNL     1       9.442  -0.623 -14.159  1.00  0.00           H  
HETATM   46  O   UNL     1      11.316  -1.322 -14.267  1.00  0.00           O  
HETATM   47  C   UNL     1      10.383  -0.207 -12.255  1.00  0.00           C  
HETATM   48  H   UNL     1       9.366   0.089 -11.986  1.00  0.00           H  
HETATM   49  O   UNL     1      10.568  -1.564 -11.774  1.00  0.00           O  
HETATM   50  C   UNL     1      12.108   3.120 -14.066  1.00  0.00           C  
HETATM   51  C   UNL     1       7.408  -0.409  -5.863  1.00  0.00           C  
HETATM   52  C   UNL     1       6.852  -1.132  -6.906  1.00  0.00           C  
HETATM   53  O   UNL     1       6.060  -2.193  -6.487  1.00  0.00           O  
HETATM   54  C   UNL     1       6.525  -3.432  -7.055  1.00  0.00           C  
HETATM   55  H   UNL     1       7.294  -3.213  -7.801  1.00  0.00           H  
HETATM   56  O   UNL     1       5.447  -4.072  -7.742  1.00  0.00           O  
HETATM   57  C   UNL     1       5.957  -5.004  -8.695  1.00  0.00           C  
HETATM   58  H   UNL     1       6.610  -4.451  -9.383  1.00  0.00           H  
HETATM   59  C   UNL     1       6.777  -6.118  -8.003  1.00  0.00           C  
HETATM   60  H   UNL     1       7.237  -6.771  -8.753  1.00  0.00           H  
HETATM   61  O   UNL     1       5.966  -6.949  -7.160  1.00  0.00           O  
HETATM   62  C   UNL     1       7.873  -5.484  -7.109  1.00  0.00           C  
HETATM   63  H   UNL     1       8.593  -4.960  -7.751  1.00  0.00           H  
HETATM   64  O   UNL     1       8.616  -6.488  -6.416  1.00  0.00           O  
HETATM   65  C   UNL     1       7.243  -4.451  -6.124  1.00  0.00           C  
HETATM   66  H   UNL     1       8.017  -3.968  -5.523  1.00  0.00           H  
HETATM   67  O   UNL     1       6.360  -5.082  -5.186  1.00  0.00           O  
HETATM   68  C   UNL     1       4.778  -5.508  -9.508  1.00  0.00           C  
HETATM   69  C   UNL     1       7.308  -0.944  -8.231  1.00  0.00           C  
HETATM   70  C   UNL     1       8.520  -0.330  -8.424  1.00  0.00           C  
HETATM   71  O   UNL     1       8.909  -0.112  -9.693  1.00  0.00           O  
HETATM   72  H   UNL     1      13.159  -0.784  -6.444  1.00  0.00           H  
HETATM   73  H   UNL     1      13.750  -1.984  -8.243  1.00  0.00           H  
HETATM   74  H   UNL     1      12.439  -7.130  -7.119  1.00  0.00           H  
HETATM   75  H   UNL     1      11.156  -6.488  -6.111  1.00  0.00           H  
HETATM   76  H   UNL     1      12.874  -6.268  -5.632  1.00  0.00           H  
HETATM   77  H   UNL     1      10.360  -4.671  -5.326  1.00  0.00           H  
HETATM   78  H   UNL     1       9.768  -2.519  -4.385  1.00  0.00           H  
HETATM   79  H   UNL     1       9.009   5.120  -8.119  1.00  0.00           H  
HETATM   80  H   UNL     1       8.803   4.230  -4.688  1.00  0.00           H  
HETATM   81  H   UNL     1      11.387   5.853  -6.111  1.00  0.00           H  
HETATM   82  H   UNL     1      12.632   1.995  -9.723  1.00  0.00           H  
HETATM   83  H   UNL     1      12.015   3.475 -10.413  1.00  0.00           H  
HETATM   84  H   UNL     1      11.473   1.489 -16.186  1.00  0.00           H  
HETATM   85  H   UNL     1      12.007  -1.479 -13.595  1.00  0.00           H  
HETATM   86  H   UNL     1      10.235  -2.164 -12.458  1.00  0.00           H  
HETATM   87  H   UNL     1      12.945   3.569 -13.523  1.00  0.00           H  
HETATM   88  H   UNL     1      11.195   3.603 -13.700  1.00  0.00           H  
HETATM   89  H   UNL     1      12.212   3.343 -15.132  1.00  0.00           H  
HETATM   90  H   UNL     1       6.921  -0.367  -4.898  1.00  0.00           H  
HETATM   91  H   UNL     1       5.226  -7.300  -7.683  1.00  0.00           H  
HETATM   92  H   UNL     1       8.953  -7.110  -7.096  1.00  0.00           H  
HETATM   93  H   UNL     1       6.149  -5.969  -5.553  1.00  0.00           H  
HETATM   94  H   UNL     1       4.221  -4.657  -9.919  1.00  0.00           H  
HETATM   95  H   UNL     1       4.066  -6.070  -8.897  1.00  0.00           H  
HETATM   96  H   UNL     1       5.125  -6.132 -10.333  1.00  0.00           H  
HETATM   97  H   UNL     1       6.841  -1.475  -9.058  1.00  0.00           H  
HETATM   98  H   UNL     1       9.763   0.380  -9.696  1.00  0.00           H  
CONECT    1    2                                                      
CONECT    2    1   17    3                                            
CONECT    3    2   70    4                                            
CONECT    4    3    5   51                                            
CONECT    5    4    6                                                 
CONECT    6    5   17    8    7                                       
CONECT    7    6                                                      
CONECT    8   16    9    6                                            
CONECT    9    8   10   72                                            
CONECT   10    9   11   12                                            
CONECT   11   10   73                                                 
CONECT   12   10   13   15                                            
CONECT   13   12   14                                                 
CONECT   14   13   74   75   76                                       
CONECT   15   12   16   77                                            
CONECT   16    8   15   78                                            
CONECT   17    2    6   18   19                                       
CONECT   18   17                                                      
CONECT   19   17   20                                                 
CONECT   20   19   21   31   22                                       
CONECT   21   20                                                      
CONECT   22   20   23                                                 
CONECT   23   22   24   25   34                                       
CONECT   24   23                                                      
CONECT   25   23   26   27   28                                       
CONECT   26   25                                                      
CONECT   27   25   79                                                 
CONECT   28   25   29   30   31                                       
CONECT   29   28                                                      
CONECT   30   28   80                                                 
CONECT   31   20   28   32   33                                       
CONECT   32   31                                                      
CONECT   33   31   81                                                 
CONECT   34   23   35   82   83                                       
CONECT   35   34   36                                                 
CONECT   36   47   38   37   35                                       
CONECT   37   36                                                      
CONECT   38   36   39                                                 
CONECT   39   38   40   41   50                                       
CONECT   40   39                                                      
CONECT   41   39   44   43   42                                       
CONECT   42   41                                                      
CONECT   43   41   84                                                 
CONECT   44   41   47   46   45                                       
CONECT   45   44                                                      
CONECT   46   44   85                                                 
CONECT   47   36   44   49   48                                       
CONECT   48   47                                                      
CONECT   49   47   86                                                 
CONECT   50   39   87   88   89                                       
CONECT   51    4   52   90                                            
CONECT   52   51   53   69                                            
CONECT   53   52   54                                                 
CONECT   54   65   56   55   53                                       
CONECT   55   54                                                      
CONECT   56   54   57                                                 
CONECT   57   56   58   59   68                                       
CONECT   58   57                                                      
CONECT   59   57   60   61   62                                       
CONECT   60   59                                                      
CONECT   61   59   91                                                 
CONECT   62   59   63   64   65                                       
CONECT   63   62                                                      
CONECT   64   62   92                                                 
CONECT   65   54   62   66   67                                       
CONECT   66   65                                                      
CONECT   67   65   93                                                 
CONECT   68   57   94   95   96                                       
CONECT   69   52   70   97                                            
CONECT   70    3   69   71                                            
CONECT   71   70   98                                                 
CONECT   72    9                                                      
CONECT   73   11                                                      
CONECT   74   14                                                      
CONECT   75   14                                                      
CONECT   76   14                                                      
CONECT   77   15                                                      
CONECT   78   16                                                      
CONECT   79   27                                                      
CONECT   80   30                                                      
CONECT   81   33                                                      
CONECT   82   34                                                      
CONECT   83   34                                                      
CONECT   84   43                                                      
CONECT   85   46                                                      
CONECT   86   49                                                      
CONECT   87   50                                                      
CONECT   88   50                                                      
CONECT   89   50                                                      
CONECT   90   51                                                      
CONECT   91   61                                                      
CONECT   92   64                                                      
CONECT   93   67                                                      
CONECT   94   68                                                      
CONECT   95   68                                                      
CONECT   96   68                                                      
CONECT   97   69                                                      
CONECT   98   71                                                      
MASTER        0    0    0    0    0    0    0    0   98    0   98    0
END
