# Supplementary material for: Structure-based computational screening of 470 natural quercetin derivatives for identification of SARS-CoV-2 Mpro inhibitor
Source: PeerJ. 2023 Mar 14;11:e14915. doi: 10.7717/peerj.14915 (PMC10022500; doi:10.7717/peerj.14915)
Supplement: Supplemental Information 1 [file peerj-11-14915-s001.zip › Screening 470 Quercetin Derivates as Anticovid/Ligands/PDB/25.pdb]

COMPND    mol1_entry_00001_conf_01 
AUTHOR    GENERATED BY OPEN BABEL 2.4.1
HETATM    1  S   UNK A   1       1.278  -0.098   0.559  1.00  0.00           S  
HETATM    2  C   UNK A   1       0.438  -1.670   0.069  1.00  0.00           C  
HETATM    3  C   UNK A   1      -1.099  -1.653  -0.104  1.00  0.00           C  
HETATM    4  H   UNK A   1      -1.577  -1.488   0.868  1.00  0.00           H  
HETATM    5  N   UNK A   1      -1.576  -0.630  -1.053  1.00  0.00           N  
HETATM    6  C   UNK A   1      -2.869  -0.145  -0.974  1.00  0.00           C  
HETATM    7  O   UNK A   1      -3.678  -0.607  -0.175  1.00  0.00           O  
HETATM    8  C   UNK A   1      -3.202   0.924  -1.998  1.00  0.00           C  
HETATM    9  C   UNK A   1      -4.554   1.608  -1.758  1.00  0.00           C  
HETATM   10  C   UNK A   1      -4.673   2.394  -0.443  1.00  0.00           C  
HETATM   11  H   UNK A   1      -4.492   1.743   0.415  1.00  0.00           H  
HETATM   12  N   UNK A   1      -3.718   3.547  -0.360  1.00  0.00           N  
HETATM   13  C   UNK A   1      -6.110   2.943  -0.289  1.00  0.00           C  
HETATM   14  O   UNK A   1      -7.125   2.265  -0.239  1.00  0.00           O  
HETATM   15  O   UNK A   1      -6.116   4.305  -0.256  1.00  0.00           O  
HETATM   16  C   UNK A   1      -1.554  -3.047  -0.580  1.00  0.00           C  
HETATM   17  O   UNK A   1      -0.772  -3.953  -0.860  1.00  0.00           O  
ATOM     18  N   GLY A   2      -2.917  -3.229  -0.713  1.00  0.00           N  
ATOM     19  CA  GLY A   2      -3.485  -4.543  -1.032  1.00  0.00           C  
ATOM     20  C   GLY A   2      -3.643  -4.752  -2.539  1.00  0.00           C  
ATOM     21  O   GLY A   2      -4.061  -5.778  -3.054  1.00  0.00           O  
ATOM     22  OXT GLY A   2      -3.314  -3.653  -3.265  1.00  0.00           O  
HETATM   23  C   UNK A   1       0.462   0.261   2.113  1.00  0.00           C  
HETATM   24  C   UNK A   1      -0.732   0.998   2.102  1.00  0.00           C  
HETATM   25  O   UNK A   1      -1.170   1.522   0.912  1.00  0.00           O  
HETATM   26  C   UNK A   1      -1.459   1.201   3.280  1.00  0.00           C  
HETATM   27  C   UNK A   1      -0.962   0.712   4.488  1.00  0.00           C  
HETATM   28  O   UNK A   1      -1.634   0.834   5.681  1.00  0.00           O  
HETATM   29  C   UNK A   1      -2.922   1.362   5.678  1.00  0.00           C  
HETATM   30  C   UNK A   1      -3.500   1.888   4.581  1.00  0.00           C  
HETATM   31  O   UNK A   1      -4.753   2.472   4.584  1.00  0.00           O  
HETATM   32  C   UNK A   1      -2.736   1.935   3.308  1.00  0.00           C  
HETATM   33  O   UNK A   1      -3.152   2.604   2.367  1.00  0.00           O  
HETATM   34  C   UNK A   1      -3.557   1.433   7.027  1.00  0.00           C  
HETATM   35  C   UNK A   1      -4.956   1.470   7.199  1.00  0.00           C  
HETATM   36  C   UNK A   1      -5.510   1.742   8.445  1.00  0.00           C  
HETATM   37  O   UNK A   1      -6.857   1.912   8.612  1.00  0.00           O  
HETATM   38  C   UNK A   1      -4.694   1.887   9.557  1.00  0.00           C  
HETATM   39  O   UNK A   1      -5.243   2.176  10.773  1.00  0.00           O  
HETATM   40  C   UNK A   1      -3.321   1.759   9.441  1.00  0.00           C  
HETATM   41  C   UNK A   1      -2.754   1.542   8.179  1.00  0.00           C  
HETATM   42  C   UNK A   1       0.284   0.079   4.529  1.00  0.00           C  
HETATM   43  C   UNK A   1       0.988  -0.143   3.345  1.00  0.00           C  
HETATM   44  O   UNK A   1       2.205  -0.755   3.449  1.00  0.00           O  
HETATM   45  H   UNK A   1       0.721  -2.439   0.797  1.00  0.00           H  
HETATM   46  H   UNK A   1       0.903  -1.953  -0.883  1.00  0.00           H  
HETATM   47  H   UNK A   1      -1.050  -0.473  -1.907  1.00  0.00           H  
HETATM   48  H   UNK A   1      -3.235   0.428  -2.977  1.00  0.00           H  
HETATM   49  H   UNK A   1      -2.393   1.660  -2.035  1.00  0.00           H  
HETATM   50  H   UNK A   1      -5.342   0.843  -1.779  1.00  0.00           H  
HETATM   51  H   UNK A   1      -4.768   2.275  -2.605  1.00  0.00           H  
HETATM   52  H   UNK A   1      -2.784   3.203  -0.595  1.00  0.00           H  
HETATM   53  H   UNK A   1      -3.594   3.709   0.658  1.00  0.00           H  
HETATM   54  H   UNK A   1      -5.168   4.573  -0.366  1.00  0.00           H  
ATOM     55  H   GLY A   2      -3.535  -2.513  -0.312  1.00  0.00           H  
ATOM     56  HA1 GLY A   2      -4.474  -4.596  -0.569  1.00  0.00           H  
ATOM     57  HA2 GLY A   2      -2.835  -5.329  -0.637  1.00  0.00           H  
ATOM     58  HXT GLY A   2      -3.017  -2.960  -2.642  1.00  0.00           H  
HETATM   59  H   UNK A   1      -0.502   1.289   0.239  1.00  0.00           H  
HETATM   60  H   UNK A   1      -4.604   3.430   4.678  1.00  0.00           H  
HETATM   61  H   UNK A   1      -5.621   1.316   6.355  1.00  0.00           H  
HETATM   62  H   UNK A   1      -7.273   1.923   7.731  1.00  0.00           H  
HETATM   63  H   UNK A   1      -6.203   2.253  10.597  1.00  0.00           H  
HETATM   64  H   UNK A   1      -2.691   1.857  10.320  1.00  0.00           H  
HETATM   65  H   UNK A   1      -1.669   1.491   8.108  1.00  0.00           H  
HETATM   66  H   UNK A   1       0.707  -0.241   5.479  1.00  0.00           H  
HETATM   67  H   UNK A   1       2.640  -0.712   2.577  1.00  0.00           H  
CONECT    1    2   23                                                 
CONECT    2    1    3   45   46                                       
CONECT    3    2    4    5   16                                       
CONECT    4    3                                                      
CONECT    5    3    6   47                                            
CONECT    6    5    7    8                                            
CONECT    7    6                                                      
CONECT    8    6    9   48   49                                       
CONECT    9    8   10   50   51                                       
CONECT   10    9   11   12   13                                       
CONECT   11   10                                                      
CONECT   12   10   52   53                                            
CONECT   13   10   14   15                                            
CONECT   14   13                                                      
CONECT   15   13   54                                                 
CONECT   16    3   17   18                                            
CONECT   17   16                                                      
CONECT   18   16   19   55                                            
CONECT   19   18   20   56   57                                       
CONECT   20   19   21   22                                            
CONECT   21   20                                                      
CONECT   22   20   58                                                 
CONECT   23    1   43   24                                            
CONECT   24   23   25   26                                            
CONECT   25   24   59                                                 
CONECT   26   24   32   27                                            
CONECT   27   26   28   42                                            
CONECT   28   27   29                                                 
CONECT   29   28   30   34                                            
CONECT   30   29   31   32                                            
CONECT   31   30   60                                                 
CONECT   32   26   30   33                                            
CONECT   33   32                                                      
CONECT   34   29   41   35                                            
CONECT   35   34   36   61                                            
CONECT   36   35   37   38                                            
CONECT   37   36   62                                                 
CONECT   38   36   39   40                                            
CONECT   39   38   63                                                 
CONECT   40   38   41   64                                            
CONECT   41   34   40   65                                            
CONECT   42   27   43   66                                            
CONECT   43   23   42   44                                            
CONECT   44   43   67                                                 
CONECT   45    2                                                      
CONECT   46    2                                                      
CONECT   47    5                                                      
CONECT   48    8                                                      
CONECT   49    8                                                      
CONECT   50    9                                                      
CONECT   51    9                                                      
CONECT   52   12                                                      
CONECT   53   12                                                      
CONECT   54   15                                                      
CONECT   55   18                                                      
CONECT   56   19                                                      
CONECT   57   19                                                      
CONECT   58   22                                                      
CONECT   59   25                                                      
CONECT   60   31                                                      
CONECT   61   35                                                      
CONECT   62   37                                                      
CONECT   63   39                                                      
CONECT   64   40                                                      
CONECT   65   41                                                      
CONECT   66   42                                                      
CONECT   67   44                                                      
MASTER        0    0    0    0    0    0    0    0   67    0   67    0
END
