# Supplementary material for: Structure-based computational screening of 470 natural quercetin derivatives for identification of SARS-CoV-2 Mpro inhibitor
Source: PeerJ. 2023 Mar 14;11:e14915. doi: 10.7717/peerj.14915 (PMC10022500; doi:10.7717/peerj.14915)
Supplement: Supplemental Information 2 [file peerj-11-14915-s002.zip]

Archive with 3 entries (3 files):
- Protein/6lu7.pdb
- Protein/protein.pdbqt
- Protein/protein.pdb
