# Supplementary material for: Structure-based computational screening of 470 natural quercetin derivatives for identification of SARS-CoV-2 Mpro inhibitor
Source: PeerJ. 2023 Mar 14;11:e14915. doi: 10.7717/peerj.14915 (PMC10022500; doi:10.7717/peerj.14915)
Supplement: Supplemental Information 3 [file peerj-11-14915-s003.zip]

Archive with 82 entries (82 files):
- Ligands/SDF/23.sdf
- Ligands/SDF/9.sdf
- Ligands/SDF/3.sdf
- Ligands/SDF/27.sdf
- Ligands/SDF/28.sdf
- Ligands/SDF/25.sdf
- Ligands/SDF/34.sdf
- Ligands/SDF/19.sdf
- Ligands/SDF/17.sdf
- Ligands/SDF/38.sdf
- Ligands/SDF/29.sdf
- Ligands/SDF/8.sdf
- Ligands/SDF/6.sdf
- Ligands/SDF/26.sdf
- Ligands/SDF/4.sdf
- Ligands/SDF/15.sdf
- Ligands/SDF/39.sdf
- Ligands/SDF/31.sdf
- Ligands/SDF/33.sdf
- Ligands/SDF/2.sdf
- Ligands/SDF/20.sdf
- Ligands/SDF/24.sdf
- Ligands/SDF/35.sdf
- Ligands/SDF/5.sdf
- Ligands/SDF/21.sdf
- Ligands/SDF/30.sdf
- Ligands/SDF/37.sdf
- Ligands/SDF/1.sdf
- Ligands/SDF/7.sdf
- Ligands/SDF/16.sdf
- Ligands/SDF/32.sdf
- Ligands/SDF/36.sdf
- Ligands/SDF/22.sdf
- Ligands/SDF/10.sdf
- Ligands/SDF/11.sdf
- Ligands/SDF/12.sdf
- Ligands/SDF/18.sdf
- Ligands/SDF/13.sdf
- Ligands/PDB/24.pdb
- Ligands/PDB/9.pdb
- Ligands/PDB/23.pdb
- Ligands/PDB/39.pdb
- Ligands/PDB/33.pdb
- Ligands/SDF/14.sdf
- Ligands/PDB/35.pdb
- Ligands/PDB/19.pdb
- Ligands/PDB/8.pdb
- Ligands/PDB/34.pdb
- Ligands/PDB/36.pdb
- Ligands/PDB/6.pdb
- Ligands/PDB/26.pdb
- Ligands/PDB/38.pdb
- Ligands/PDB/30.pdb
- Ligands/PDB/2.pdb
- Ligands/PDB/29.pdb
- Ligands/PDB/32.pdb
- Ligands/PDB/28.pdb
- Ligands/PDB/15.pdb
- Ligands/PDB/21.pdb
- Ligands/PDB/20.pdb
- Ligands/PDB/Imatinib.pdb
- Ligands/PDB/4.pdb
- Ligands/PDB/17.pdb
- Ligands/PDB/Native.pdb
- Ligands/PDB/37.pdb
- Ligands/PDB/18.pdb
- Ligands/PDB/5.pdb
- Ligands/PDB/31.pdb
- Ligands/PDB/10.pdb
- Ligands/PDB/13.pdb
- Ligands/PDB/3.pdb
- Ligands/PDB/12.pdb
- Ligands/PDB/14.pdb
- Ligands/PDB/7.pdb
- Ligands/PDB/22.pdb
- Ligands/PDB/25.pdb
- Ligands/PDB/11.pdb
- Ligands/PDB/16.pdb
- Ligands/PDB/Cobicistat.pdb
- Ligands/PDB/Ledipasvir.pdb
- Ligands/PDB/27.pdb
- Ligands/PDB/1.pdb
